# Supplementary material for: Prevalence and environmental abundance of the TSET complex in cosmopolitan algal groups
Source: iScience. 2025 May 15;28(6):112679. doi: 10.1016/j.isci.2025.112679 (PMC12167817; doi:10.1016/j.isci.2025.112679)
Supplement: Data S1. Composition of the multispecies reference library and taxonomic divisions used for TSET comparative genomic analysis, related to Figures 1 and 2 — Data are available at https://osf.io/ykxes/. [file mmc2.xls]

## Sheet: Stramenopiles
OSF names	genome.csv names
Amphiprora-sp.pep_diatoms.faa	Amphiprora_sp_diatoms.faa
Amphora_coffeaeformis.AAC.aa_diatoms.faa	Amphora_coffeaeformis_CCMP127_diatoms.faa
Amphora-coffeaeformis-CCMP127.pep_diatoms.faa	Amphora_coffeaeformis_diatoms.faa
Aplanochytrium-sp-PBS07.pep_labyrinthulomycetes.faa	Aplanochytrium_sp_PBS07_labyrinthulomycetes.faa
Aplanochytrium-stocchinoi-GSBS06.pep_labyrinthulomycetes.faa	Aplanochytrium_stocchinoi_GSBS06_labyrinthulomycetes.faa
APTP.pep.clean_PX.faa	APTP_PX.faa
Asterionellopsis-glacialis-CCMP134.pep_diatoms.faa	Asterionellopsis_glacialis_CCMP134_diatoms.faa
ASZK.pep.clean_PX.faa	ASZK_PX.faa
Attheya_sp.AAC.aa_diatoms.faa	Attheya_sp_diatoms.faa
Aurantiochytrium-limacinum-ATCCMYA1381.pep_labyrinthulomycetes.faa	Aurantiochytrium_limacinum_ATCCMYA1381_labyrinthulomycetes.faa
Aureococcus_anophagefferens.AAC.aa_pelagophytes.faa	Aureococcus_anophagefferens_CCMP1850_pelagophytes.faa
Aureococcus-anophagefferens-CCMP1850.pep_pelagophytes.faa	Aureococcus_anophagefferens_pelagophytes.faa
Aureococcus_pelagophytes.faa	Aureococcus_pelagophytes.faa
Aureoumbra-lagunensis-CCMP1510.pep_pelagophytes.faa	Aureoumbra_lagunensis_CCMP1510_pelagophytes.faa
BAXOSW.orf_diatoms.faa	BAXOSW_diatoms.faa
Blastocystis.faa	Blastocystis_sp_blastocystis.faa
BOGT.pep.clean_synuro-chrysophytes.faa	BOGT_synuro_chrysophytes.faa
Bolidomonas_66_bolidomonas.faa	Bolidomonas_bolidomonas.faa
CAAOSW.orf_diatoms.faa	CAAOSW_diatoms.faa
CABOSW.orf_diatoms.faa	CABOSW_diatoms.faa
CACOSW.orf_diatoms.faa	CACOSW_diatoms.faa
CADOSW.orf_diatoms.faa	CADOSW_diatoms.faa
CAFOSW.orf_diatoms.faa	CAFOSW_diatoms.faa
CAGOSW.orf_diatoms.faa	CAGOSW_diatoms.faa
Chaetoceros-affinis-CCMP159.pep_diatoms.faa	Chaetoceros_affinis_CCMP159_diatoms.faa
Chaetoceros_calcitrans.AAC.aa_diatoms.faa	Chaetoceros_calcitrans_diatoms.faa
Chaetoceros-curvisetus.pep_diatoms.faa	Chaetoceros_curvisetus_diatoms.faa
Chaetoceros-debilis-MM31A_1.pep_diatoms.faa	Chaetoceros_debilis_MM31A_diatoms.faa
Chaetoceros_decipiens.AAC.aa_diatoms.faa	Chaetoceros_decipiens_diatoms.faa
Chaetoceros_muelleri.AAC.aa_diatoms.faa	Chaetoceros_muelleri_diatoms.faa
Chaetoceros_neogracile.AAC.aa_diatoms.faa	Chaetoceros_neogracile_CCMP1317_diatoms.faa
Chaetoceros-neogracile-CCMP1317.pep_diatoms.faa	Chaetoceros_neogracile_diatoms.faa
Chattonella-subsalsa-CCMP2191.pep_raphidophytes.faa	Chattonella_subsalsa_CCMP2191_raphidophytes.faa
Cladosiphon_okamuransis_PX.faa	Cladosiphon_okamuransis_PX.faa
Corethron-pennatum-L29A3.pep_diatoms.faa	Corethron_pennatum_L29A3_diatoms.faa
Cyclotella_cryptica.AAC.aa_diatoms.faa	Cyclotella_cryptica_diatoms.faa
Cyclotella_meneghiniana.AAC.aa_diatoms.faa	Cyclotella_meneghiniana_diatoms.faa
Cylindrotheca_fusiformis.AAC.aa_diatoms.faa	Cylindrotheca_fusiformis_diatoms.faa
DBYD.pep.clean_synuro-chrysophytes.faa	DBYD_synuro_chrysophytes.faa
Dinobryon-sp-UTEXLB2267.pep_synuro-chrysophytes.faa	Dinobryon_sp_UTEXLB2267_synuro_chrysophytes.faa
Ditylum_brightwellii.AAC.aa_diatoms.faa	Ditylum_brightwellii_diatoms.faa
Ditylum-brightwellii-GSO103.pep_diatoms.faa	Ditylum_brightwellii_GSO103_diatoms.faa
Ditylum-brightwellii-GSO104.pep_diatoms.faa	Ditylum_brightwellii_GSO104_diatoms.faa
Ditylum-brightwellii-GSO105.pep_diatoms.faa	Ditylum_brightwellii_GSO105_diatoms.faa
EBWI.pep.clean_synuro-chrysophytes.faa	EBWI_synuro_chrysophytes.faa
Ectocarpus_PX.faa	Ectocarpus_PX.faa
Ectocarpus_siliculosus.PRE.aa_PX.faa	Ectocarpus_siliculosus_PX.faa
Eustigmatos_ZCMA.PRE.aa_eustigmatophytes.faa	Eustigmatos_ZCMA_eustigmatophytes.faa
Eustigmatos_ZG2-PB.aa_eustigmatophytes.faa	Eustigmatos_ZG2_eustigmatophytes.faa
Extubocellulus-spinifer-CCMP396.pep_diatoms.faa	Extubocellulus_spinifer_CCMP396_diatoms.faa
FIDQ.pep.clean_PX.faa	FIDQ_PX.faa
FIKG.pep.clean_PX.faa	FIKG_PX.faa
Fistulifera_diatoms.faa	Fistulifera_diatoms.faa
FOMH.pep.clean_PX.faa	FOMH_PX.faa
Fracy_diatoms.faa	Fracy_diatoms.faa
Fragilariopsis_cylindrus.AAC.aa_diatoms.faa	Fragilariopsis_cylindrus_diatoms.faa
Fragilariopsis_cylindrus.PRE.aa_diatoms.faa	Fragilariopsis_cylindrus2_diatoms.faa
Fragilariopsis-kerguelensis-L2_C3.pep_diatoms.faa	Fragilariopsis_kerguelensis_L2_C3_diatoms.faa
Fragilariopsis-kerguelensis-L26_C5.pep_diatoms.faa	Fragilariopsis_kerguelensis_L26_C5_diatoms.faa
FSQE.pep.clean_PX.faa	FSQE_PX.faa
HAFO.cleaned_synuro-chrysophytes.faa	HAFOed_synuro_chrysophytes.faa
HAFP.cleaned_synuro-chrysophytes.faa	HAFPed_synuro_chrysophytes.faa
HAFQ.cleaned_synuro-chrysophytes.faa	HAFQed_synuro_chrysophytes.faa
HAFR.cleaned_synuro-chrysophytes.faa	HAFRed_synuro_chrysophytes.faa
HAFS.cleaned_synuro-chrysophytes.faa	HAFSed_synuro_chrysophytes.faa
HAFT.cleaned_synuro-chrysophytes.faa	HAFTed_synuro_chrysophytes.faa
HAFU.cleaned_synuro-chrysophytes.faa	HAFUed_synuro_chrysophytes.faa
HAFV.cleaned_synuro-chrysophytes.faa	HAFVed_synuro_chrysophytes.faa
HAFW.cleaned_synuro-chrysophytes.faa	HAFWed_synuro_chrysophytes.faa
HAFX.cleaned_synuro-chrysophytes.faa	HAFXed_synuro_chrysophytes.faa
HAFY.cleaned_synuro-chrysophytes.faa	HAFYed_synuro_chrysophytes.faa
HAFZ.cleaned_synuro-chrysophytes.faa	HAFZed_synuro_chrysophytes.faa
HAGA.cleaned_synuro-chrysophytes.faa	HAGAed_synuro_chrysophytes.faa
HAGB.cleaned_synuro-chrysophytes.faa	HAGBed_synuro_chrysophytes.faa
HAGC.cleaned_synuro-chrysophytes.faa	HAGCed_synuro_chrysophytes.faa
HAGD.cleaned_synuro-chrysophytes.faa	HAGDed_synuro_chrysophytes.faa
HAGE.cleaned_synuro-chrysophytes.faa	HAGEed_synuro_chrysophytes.faa
HAGF.cleaned_synuro-chrysophytes.faa	HAGFed_synuro_chrysophytes.faa
Halamphora-MG11-10xG.aa_diatoms.faa	Halamphora_MG11_diatoms.faa
Halamphora_MG8b.PRE.aa_diatoms.faa	Halamphora_MG8b_diatoms.faa
Halamphora_MG9.PRE.aa_diatoms.faa	Halamphora_MG9_diatoms.faa
Heterococcus_DN1.PRE.aa_PX.faa	Heterococcus_DN1_PX.faa
Heterococcus_protonematoides.AAC.aa_PX.faa	Heterococcus_protonematoides_PX.faa
Heterosigma-akashiwo-CCMP452.pep_raphidophytes.faa	Heterosigma_akashiwo_CCMP2393_raphidophytes.faa
Heterosigma-akashiwo-CCMP2393.pep_raphidophytes.faa	Heterosigma_akashiwo_CCMP3107_raphidophytes.faa
Heterosigma-akashiwo-CCMP3107.pep_raphidophytes.faa	Heterosigma_akashiwo_CCMP452_raphidophytes.faa
Heterosigma-akashiwo-NB.pep_raphidophytes.faa	Heterosigma_akashiwo_NB_raphidophytes.faa
Heterotrichella_gracilis.AAC.aa_PX.faa	Heterotrichella_gracilis_PX.faa
HFIK.pep.clean_PX.faa	HFIK_PX.faa
JCXF.pep.clean_PX.faa	JCXF_PX.faa
JGGD.pep.clean_PX.faa	JGGD_PX.faa
JQFK.pep.clean_eustigmatophytes.faa	JQFK_eustigmatophytes.faa
LDRY.pep.clean_PX.faa	LDRY_PX.faa
Microchloropsis_salina.AAC.aa_PX.faa	Microchloropsis_salina_PX.faa
MMETSP0009.pep_diatoms.faa	MMETSP0009_diatoms.faa
MMETSP0010.pep_diatoms.faa	MMETSP0010_diatoms.faa
MMETSP0013.pep_diatoms.faa	MMETSP0013_diatoms.faa
MMETSP0014.pep_diatoms.faa	MMETSP0014_diatoms.faa
MMETSP0015.pep_diatoms.faa	MMETSP0015_diatoms.faa
MMETSP0017.pep_diatoms.faa	MMETSP0017_diatoms.faa
MMETSP0115.pep_bicosoecids.faa	MMETSP0115_bicosoecids.faa
MMETSP0160.pep_diatoms.faa	MMETSP0160_diatoms.faa
MMETSP0200.pep_diatoms.faa	MMETSP0200_diatoms.faa
MMETSP0319.pep_diatoms.faa	MMETSP0319_diatoms.faa
MMETSP0320.pep_diatoms.faa	MMETSP0320_diatoms.faa
MMETSP0321.pep_diatoms.faa	MMETSP0321_diatoms.faa
MMETSP0322.pep_diatoms.faa	MMETSP0322_diatoms.faa
MMETSP0327.pep_diatoms.faa	MMETSP0327_diatoms.faa
MMETSP0329.pep_diatoms.faa	MMETSP0329_diatoms.faa
MMETSP0397.pep_diatoms.faa	MMETSP0397_diatoms.faa
MMETSP0418.pep_diatoms.faa	MMETSP0418_diatoms.faa
MMETSP0578.pep_diatoms.faa	MMETSP0578_diatoms.faa
MMETSP0580.pep_diatoms.faa	MMETSP0580_diatoms.faa
MMETSP0593.pep_diatoms.faa	MMETSP0593_diatoms.faa
MMETSP0693.pep_diatoms.faa	MMETSP0693_diatoms.faa
MMETSP0713.pep_diatoms.faa	MMETSP0713_diatoms.faa
MMETSP0785.pep_bolidomonas.faa	MMETSP0785_bolidomonas.faa
MMETSP0786.pep_diatoms.faa	MMETSP0786_diatoms.faa
MMETSP0789.pep_diatoms.faa	MMETSP0789_diatoms.faa
MMETSP0794.pep_diatoms.faa	MMETSP0794_diatoms.faa
MMETSP0800.pep_diatoms.faa	MMETSP0800_diatoms.faa
MMETSP0816.pep_diatoms.faa	MMETSP0816_diatoms.faa
MMETSP0942.pep_bicosoecids.faa	MMETSP0942_bicosoecids.faa
MMETSP1039.pep_diatoms.faa	MMETSP1039_diatoms.faa
MMETSP1040.pep_diatoms.faa	MMETSP1040_diatoms.faa
MMETSP1057.pep_diatoms.faa	MMETSP1057_diatoms.faa
MMETSP1058.pep_diatoms.faa	MMETSP1058_diatoms.faa
MMETSP1059.pep_diatoms.faa	MMETSP1059_diatoms.faa
MMETSP1060.pep_diatoms.faa	MMETSP1060_diatoms.faa
MMETSP1061.pep_diatoms.faa	MMETSP1061_diatoms.faa
MMETSP1062.pep_diatoms.faa	MMETSP1062_diatoms.faa
MMETSP1063.pep_diatoms.faa	MMETSP1063_diatoms.faa
MMETSP1064.pep_diatoms.faa	MMETSP1064_diatoms.faa
MMETSP1065.pep_diatoms.faa	MMETSP1065_diatoms.faa
MMETSP1066.pep_diatoms.faa	MMETSP1066_diatoms.faa
MMETSP1067.pep_diatoms.faa	MMETSP1067_diatoms.faa
MMETSP1070.pep_diatoms.faa	MMETSP1070_diatoms.faa
MMETSP1071.pep_diatoms.faa	MMETSP1071_diatoms.faa
MMETSP1095.pep_synuro-chrysophytes.faa	MMETSP1095_synuro_chrysophytes.faa
MMETSP1098.pep_synuro-chrysophytes.faa	MMETSP1098_synuro_chrysophytes.faa
MMETSP1103.pep_synuro-chrysophytes.faa	MMETSP1103_synuro_chrysophytes.faa
MMETSP1104.pep_bicosoecids.faa	MMETSP1104_bicosoecids.faa
MMETSP1105.pep_synuro-chrysophytes.faa	MMETSP1105_synuro_chrysophytes.faa
MMETSP1107.pep_synuro-chrysophytes.faa	MMETSP1107_synuro_chrysophytes.faa
MMETSP1160.pep_pinguiophytes.faa	MMETSP1160_pinguiophytes.faa
MMETSP1163.pep_pinguiophytes.faa	MMETSP1163_pinguiophytes.faa
MMETSP1164.pep_pelagophytes.faa	MMETSP1164_pelagophytes.faa
MMETSP1165.pep_pelagophytes.faa	MMETSP1165_pelagophytes.faa
MMETSP1166.pep_pelagophytes.faa	MMETSP1166_pelagophytes.faa
MMETSP1167.pep_synuro-chrysophytes.faa	MMETSP1167_synuro_chrysophytes.faa
MMETSP1170.pep_pelagophytes.faa	MMETSP1170_pelagophytes.faa
MMETSP1171.pep_diatoms.faa	MMETSP1171_diatoms.faa
MMETSP1173.pep_dictyochophytes.faa	MMETSP1173_dictyochophytes.faa
MMETSP1174.pep_dictyochophytes.faa	MMETSP1174_dictyochophytes.faa
MMETSP1175.pep_diatoms.faa	MMETSP1175_diatoms.faa
MMETSP1176.pep_diatoms.faa	MMETSP1176_diatoms.faa
MMETSP1177.pep_synuro-chrysophytes.faa	MMETSP1177_synuro_chrysophytes.faa
MMETSP1319.pep_bolidomonas.faa	MMETSP1319_bolidomonas.faa
MMETSP1320.pep_bolidomonas.faa	MMETSP1320_bolidomonas.faa
MMETSP1321.pep_bolidomonas.faa	MMETSP1321_bolidomonas.faa
MMETSP1322.pep_diatoms.faa	MMETSP1322_diatoms.faa
MMETSP1323.pep_dictyochophytes.faa	MMETSP1323_dictyochophytes.faa
MMETSP1324.pep_dictyochophytes.faa	MMETSP1324_dictyochophytes.faa
MMETSP1325.pep_dictyochophytes.faa	MMETSP1325_dictyochophytes.faa
MMETSP1328.pep_pelagophytes.faa	MMETSP1328_pelagophytes.faa
MMETSP1329.pep_pelagophytes.faa	MMETSP1329_pelagophytes.faa
MMETSP1336.pep_diatoms.faa	MMETSP1336_diatoms.faa
MMETSP1339.pep_raphidophytes.faa	MMETSP1339_raphidophytes.faa
MMETSP1344.pep_dictyochophytes.faa	MMETSP1344_dictyochophytes.faa
MMETSP1352.pep_diatoms.faa	MMETSP1352_diatoms.faa
MMETSP1360.pep_diatoms.faa	MMETSP1360_diatoms.faa
MMETSP1361.pep_diatoms.faa	MMETSP1361_diatoms.faa
MMETSP1362.pep_diatoms.faa	MMETSP1362_diatoms.faa
MMETSP1394.pep_diatoms.faa	MMETSP1394_diatoms.faa
MMETSP1423.pep_diatoms.faa	MMETSP1423_diatoms.faa
MMETSP1428.pep_diatoms.faa	MMETSP1428_diatoms.faa
MMETSP1429.pep_diatoms.faa	MMETSP1429_diatoms.faa
MMETSP1432.pep_diatoms.faa	MMETSP1432_diatoms.faa
MMETSP1434.pep_diatoms.faa	MMETSP1434_diatoms.faa
MMETSP1435.pep_diatoms.faa	MMETSP1435_diatoms.faa
MMETSP1437.pep_diatoms.faa	MMETSP1437_diatoms.faa
MMETSP1442.pep_diatoms.faa	MMETSP1442_diatoms.faa
MMETSP1443.pep_diatoms.faa	MMETSP1443_diatoms.faa
MMETSP1447.pep_diatoms.faa	MMETSP1447_diatoms.faa
MMETSP1449.pep_diatoms.faa	MMETSP1449_diatoms.faa
MMETSP1452.pep_synuro-chrysophytes.faa	MMETSP1452_synuro_chrysophytes.faa
MMETSP1467.pep_pelagophytes.faa	MMETSP1467_pelagophytes.faa
Monodus_sp.AAC.aa_PX.faa	Monodus_spC_PX.faa
Nannochloropsis_gaditana.PRE.aa_eustigmatophytes.faa	Nannochloropsis_gaditana_eustigmatophytes.faa
Nannochloropsis_limnetica.PRE.aa_eustigmatophytes.faa	Nannochloropsis_limnetica_eustigmatophytes.faa
Nannochloropsis_oceanica.AAC.aa_eustigmatophytes.faa	Nannochloropsis_oceanica_eustigmatophytes.faa
Nannochloropsis_oceanica.PRE.aa_eustigmatophytes.faa	Nannochloropsis_oceanica2_eustigmatophytes.faa
Nannochloropsis_oculata.AAC.aa_eustigmatophytes.faa	Nannochloropsis_oculata_eustigmatophytes.faa
Nannochloropsis_salina.PRE.aa_eustigmatophytes.faa	Nannochloropsis_salina_eustigmatophytes.faa
Navicula_incerta.AAC.aa_diatoms.faa	Navicula_incerta_diatoms.faa
Navicula_pelliculosa.AAC.aa_diatoms.faa	Navicula_pelliculosa_diatoms.faa
Nitzschia-punctata-CCMP561.pep_diatoms.faa	Nitzschia_punctata_CCMP561_diatoms.faa
Noceanica_eustigmatophytes.faa	Noceanica_eustigmatophytes.faa
Ochromonas_danica.AAC.aa_synuro-chrysophytes.faa	Ochromonas_danica_synuro_chrysophytes.faa
Ochromonas-sp-CCMP1393.pep_synuro-chrysophytes.faa	Ochromonas_sp_CCMP1393_synuro_chrysophytes.faa
OGZM.pep.clean_PX.faa	OGZM_PX.faa
Paraphysomonas-imperforata-PA2.pep_synuro-chrysophytes.faa	Paraphysomonas_imperforata_PA2_synuro_chrysophytes.faa
Pelagococcus_subviridis.AAC.aa_pelagophytes.faa	Pelagococcus_subviridis_CCMP1429_pelagophytes.faa
Pelagococcus-subviridis-CCMP1429.pep_pelagophytes.faa	Pelagococcus_subviridis_pelagophytes.faa
Pelagomonas_calceolata.AAC.aa_pelagophytes.faa	Pelagomonas_calceolata_CCMP1756_pelagophytes.faa
Pelagomonas-calceolata-CCMP1756.pep_pelagophytes.faa	Pelagomonas_calceolata_pelagophytes.faa
Phaeodactylum_tricornutum.PRE.aa_diatoms.faa	Phaeodactylum_tricornutum_diatoms.faa
Phat3_all_diatoms.faa	Phat3_all_diatoms.faa
PHyca_oomycetes.faa	PHyca_oomycetes.faa
Phyra_oomycetes.faa	Phyra_oomycetes.faa
Physo_oomycetes.faa	Physo_oomycetes.faa
Pinguiococcus_pyrenoidosus.AAC.aa_pinguiophytes.faa	Pinguiococcus_pyrenoidosus_pinguiophytes.faa
Proboscia-alata-PI_D3.pep_diatoms.faa	Proboscia_alata_diatoms.faa
Psemu_diatoms.faa	Psemu_diatoms.faa
Pseudo_nitzschia-australis-10249_10_AB.pep_diatoms.faa	Pseudo_nitzschia_australis_10249_diatoms.faa
Pseudopedinella-elastica-CCMP716.pep_dictyochophytes.faa	Pseudopedinella_elastica_CCMP716_dictyochophytes.faa
Pteridomonas-danica-PT.pep_dictyochophytes.faa	Pteridomonas_danica_dictyochophytes.faa
Pyth1_oomycetes.faa	Pyth1_oomycetes.faa
Pyth2_oomycetes.faa	Pyth2_oomycetes.faa
Pyth3_oomycetes.faa	Pyth3_oomycetes.faa
Pyth4_oomycetes.faa	Pyth4_oomycetes.faa
Pyth5_oomycetes.faa	Pyth5_oomycetes.faa
Pyth6_oomycetes.faa	Pyth6_oomycetes.faa
QDTV.pep.clean_PX.faa	QDTV_PX.faa
QLMZ.pep.clean_PX.faa	QLMZ_PX.faa
RAPY.pep.clean_PX.faa	RAPY_PX.faa
RWXW.pep.clean_PX.faa	RWXW_PX.faa
Schizochytrium-aggregatum-ATCC28209.pep_labyrinthulomycetes.faa	Schizochytrium_aggregatum_ATCC28209_labyrinthulomycetes.faa
Skeletonema_dohrnii.AAC.aa_diatoms.faa	Skeletonema_dohrnii_diatoms.faa
Skeletonema-dohrnii-SkelB.pep_diatoms.faa	Skeletonema_dohrnii_SkelB_diatoms.faa
Skeletonema_marinoi.AAC.aa_diatoms.faa	Skeletonema_marinoi_diatoms.faa
Skeletonema-marinoi-SkelA.pep_diatoms.faa	Skeletonema_marinoi_SkelA_diatoms.faa
Skeletonema_menzelii.AAC.aa_diatoms.faa	Skeletonema_menzelii_CCMP793_diatoms.faa
Skeletonema-menzelii-CCMP793.pep_diatoms.faa	Skeletonema_menzelii_diatoms.faa
Synedra_diatoms.faa	Synedra_diatoms.faa
Thalassionema-nitzschioides-L26_B.pep_diatoms.faa	Thalassionema_nitzschioides_L26_B_diatoms.faa
Thalassiosira-antarctica-CCMP982.pep_diatoms.faa	Thalassiosira_antarctica_CCMP982_diatoms.faa
Thalassiosira_diatoms.faa	Thalassiosira_diatoms.faa
Thalassiosira-gravida-GMp14c1.pep_diatoms.faa	Thalassiosira_gravida_GMp14c1_diatoms.faa
Thalassiosira_guillardii.AAC.aa_diatoms.faa	Thalassiosira_guillardii_1_diatoms.faa
Thalassiosira_guillardii.aa_diatoms.faa	Thalassiosira_guillardii_diatoms.faa
Thalassiosira-miniscula-CCMP1093.pep_diatoms.faa	Thalassiosira_miniscula_CCMP1093_diatoms.faa
Thalassiosira_nordenskioeldii_cf.AAC.aa_diatoms.faa	Thalassiosira_nordenskioeldii_diatoms.faa
Thalassiosira_oceanica.AAC.aa_diatoms.faa	Thalassiosira_oceanica_CCMP1005_diatoms.faa
Thalassiosira_oceanica.PRE.aa_diatoms.faa	Thalassiosira_oceanica_diatoms.faa
Thalassiosira-oceanica-CCMP1005.pep_diatoms.faa	Thalassiosira_oceanica2_diatoms.faa
Thalassiosira_pseudonana.AAC.aa_diatoms.faa	Thalassiosira_pseudonana_2_diatoms.faa
Thalassiosira_pseudonana.PRE.aa_diatoms.faa	Thalassiosira_pseudonana_diatoms.faa
Thalassiosira-rotula-CCMP3096.pep_diatoms.faa	Thalassiosira_rotula_CCMP3096_diatoms.faa
Thalassiosira-rotula-GSO102.pep_diatoms.faa	Thalassiosira_rotula_GSO102_diatoms.faa
Thalassiosira_weissflogii.AAC.aa_diatoms.faa	Thalassiosira_weissflogii_CCMP1010_diatoms.faa
Thalassiosira-weissflogii-CCMP1010.pep_diatoms.faa	Thalassiosira_weissflogii_CCMP1336_diatoms.faa
Thalassiosira-weissflogii-CCMP1336.pep_diatoms.faa	Thalassiosira_weissflogii_diatoms.faa
Thalassiothrix-antarctica-L6_D1.pep_diatoms.faa	Thalassiothrix_antarctica_L6_D1_diatoms.faa
Thaoc_diatoms.faa	Thaoc_diatoms.faa
Thraustochytrium-sp-LLF1b.pep_labyrinthulomycetes.faa	Thraustochytrium_sp_LLF1b_labyrinthulomycetes.faa
Tribonema_sp.AAC.aa_PX.faa	Tribonema_sp_PX.faa
ULXR.pep.clean_PX.faa	ULXR_PX.faa
Undescribed-sp-CCMP2098.pep_dictyochophytes.faa	Undescribed_sp_CCMP2098_dictyochophytes.faa
Undescribed-sp-isolateNY0313808BC1.pep_labyrinthulomycetes.faa	Undescribed_sp_isolateNY0313808BC1_labyrinthulomycetes.faa
Vaucheria-litorea-CCMP2940.pep_PX.faa	Vaucheria_litorea_CCMP2940_PX.faa
Vischeria_stellata.AAC.aa_eustigmatophytes.faa	Vischeria_stellata_eustigmatophytes.faa
VKVG.pep.clean_synuro-chrysophytes.faa	VKVG_synuro_chrysophytes.faa
VRGZ.pep.clean_PX.faa	VRGZ_PX.faa
VYER.pep.clean_PX.faa	VYER_PX.faa
YRMA.pep.clean_PX.faa	YRMA_PX.faa

## Sheet: Haptophytes
OSF names	genome.csv names
BAJW.pep.clean.fasta	BAJW_isochrysidales.faa
Chrysochromulina-polylepis-CCMP1757.pep.fa.fasta	CCMP1757_chrysochromulina_polylepis_chrysochromulinales.faa
Crysochromulina_CMP.PRE.aa.fa	CMP.PRE_chrysochromulinales.faa
Emiliana_huxleyi.PRE.aa.fa	emiliana_huxleyi_PRE_isochrysidales.faa
Emiliania-huxleyi-374.pep.fa.fasta	emiliania_huxleyi_374_isochrysidales.faa
Emiliania-huxleyi-379.pep.fa.fasta	emiliania-huxleyi_379_isochrysidales.faa
Emiliania-huxleyi-CCMP370.pep.fa.fasta	emiliania_huxleyi_CCMP370_isochrysidales.faa
Emiliania-huxleyi-PLYM219.pep.fa.fasta	emiliania_huxleyi_PLYM219_isochrysidales.faa
Emiliania.fasta	emiliania_isochrysidales.faa
Gephyrocapsa-oceanica-RCC1303.pep.fa.fasta	gephyrocapsa_oceanica_RCC1303_isochrysidales.faa
Isochrysis_galbana.AAC.aa.fa	isochrysis_galbana_AAC_isochrysidales.faa
Isochrysis-galbana-CCMP1323.pep.fa.fasta	isochrysis_galbana_CCMP1323_isochrysidales.faa
Isochrysis-sp-CCMP1244.pep.fa.fasta	isochrysis_CCMP1244_isochrysidales.faa
Isochrysis-sp-CCMP1324.pep.fa.fasta	isochrysis_CCMP1324_isochrysidales.faa
LLEN.pep.clean.fasta	LLEN_pavlovophytes.faa
LXRN.pep.clean.fasta	LXRN_prymnesiales.faa
MMETSP0164.pep.fa.fasta	MMETSP0164_csz.faa
MMETSP0286.pep.fa.fasta	MMETSP0286_chrysochromulinales.faa
MMETSP0287.pep.fa.fasta	MMETSP0287_chrysochromulinales.faa
MMETSP1094.pep.fa.fasta	MMETSP1094_chrysochromulinales.faa
MMETSP1096.pep.fa.full.fasta	MMETSP1096_chrysochromulinales.faa
MMETSP1100.pep.fa.fasta	MMETSP1100_phaeocystales.faa
MMETSP1162.pep.fa.fasta	MMETSP1162_phaeocystales.faa
MMETSP1178.pep.fa.fasta	MMETSP1178_phaeocystales.faa
MMETSP1333.pep.fa.fasta	MMETSP1333_csz.faa
MMETSP1334.pep.fa.fasta	MMETSP1334_csz.faa
MMETSP1335.pep.fa.fasta	MMETSP1335_isochrysidales.faa
MMETSP1444.pep.fa.fasta	MMETSP1444_phaeocystales.faa
MMETSP1463.pep.fa.fasta	MMETSP1463_pavlovophytes.faa
MMETSP1464.pep.fa.fasta	MMETSP1464_pavlovophytes.faa
MMETSP1465.pep.fa.full.fasta	MMETSP1465_phaeocystales.faa
MMETSP1466.pep.fa.fasta	MMETSP1466_pavlovophytes.faa
MMETSP1474.pep.fa.fasta	MMETSP1474_chrysochromulinales.faa
NMAK.pep.clean.fasta	NMAK_pavlovophytes.faa
Ochrosphaera_neopolitana.AAC.aa.fa	ochrosphaera_neopolitana_AAC_csz.faa
Pavlova_lutheri.AAC.aa.fa	AAC_pavlova_lutheri_pavlovophytes.faa
Pavlova-sp-CCMP459.pep.fa.fasta	CCM459_pavlovophytes.faa
Phaeocystis_antarctica.AAC.aa.fa	AAC_phaeocystis_antarctica_phaeocystales.faa
Pleurochrysis-carterae-CCMP645.pep.fa.fasta	pleurochrysis_carterae_CCMP645_csz.faa
Prymnesium_polylepis.AAC.aa.fa	AAC_prymnesium_polylepis_prymnesiales.faa
Prymnesium-parvum-Texoma1.pep.fa.fasta	prymnesium_parvum_prymnesiales.faa
RFAD.pep.clean.fasta	RFAD_pavlovophytes.faa
Tisochrysis_lutea.AAC.aa.fa	tisochrysis_lutea_AAC_isochrysidales.faa
Undiscribed-sp-CCMP2436.pep.fa.fasta	CCMP2436_pavlovophytes.faa

## Sheet: Cryptista
OSF names	genome.csv names
BAKF.pep.clean.fasta	BAKF_Cryptomonadaceae.faa
Goniomonas-pacifica-CCMP1869.pep.fa.fasta	Goniomonas-pacifica-CCMP1869_Goniomonads.faa
Guillardia.fasta	Guillardia_Geminigeraceae.faa
Guillardia_theta.AAC.aa.fa	Guillardia_thetaAAC_Geminigeraceae.faa
Guillardia_theta.PRE.aa.fa	Guillardia_thetaPRE_Geminigeraceae.faa
Hanusia_phi.AAC.aa.fa	Hanusia_phiAAC_Geminigeraceae.faa
IAYV.pep.clean.fasta	IAYV_Pyrenomonadaceae.faa
IRZA.pep.clean.fasta	IRZA_Geminigeraceae.faa
MJMQ.pep.clean.fasta	MJMQ_Chroomonads-Hemiselmis.faa
MMETSP0038.pep.fa.fasta	MMETSP0038_Cryptomonadaceae.faa
MMETSP0043.pep.fa.fasta	MMETSP0043_Chroomonads-Hemiselmis.faa
MMETSP0046.pep.fa.fasta	MMETSP0046_Geminigeraceae.faa
MMETSP0047.pep.fa.fasta	MMETSP0047_Chroomonads-Hemiselmis.faa
MMETSP0114.pep.fa.fasta	MMETSP0114_Goniomonads.faa
MMETSP0484.pep.fa.fasta	MMETSP0484_Pyrenomonadaceae.faa
MMETSP0780.pep.fa.fasta	MMETSP0780_Palipitomonads.faa
MMETSP0799.pep.fa.fasta	MMETSP0799_Geminigeraceae.faa
MMETSP1041.pep.fa.fasta	MMETSP1041_Chroomonads-Hemiselmis.faa
MMETSP1042.pep.fa.fasta	MMETSP1042_Chroomonads-Hemiselmis.faa
MMETSP1043.pep.fa.fasta	MMETSP1043_Chroomonads-Hemiselmis.faa
MMETSP1047.pep.fa.fasta	MMETSP1047_Pyrenomonadaceae.faa
MMETSP1048.pep.fa.fasta	MMETSP1048_Geminigeraceae.faa
MMETSP1049.pep.fa.fasta	MMETSP1049_Pyrenomonadaceae.faa
MMETSP1050.pep.fa.fasta	MMETSP1050_Cryptomonadaceae.faa
MMETSP1101.pep.fa.fasta	MMETSP1101_Pyrenomonadaceae.faa
MMETSP1102.pep.fa.fasta	MMETSP1102_Geminigeraceae.faa
MMETSP1355.pep.fa.fasta	MMETSP1355_Chroomonads-Hemiselmis.faa
MMETSP1356.pep.fa.full.fasta	MMETSP1356_Chroomonads-Hemiselmis.faa
MMETSP1357.pep.fa.fasta	MMETSP1357_Chroomonads-Hemiselmis.faa
Rhodomonas_salina.aa.fa	Rhodomonas_salina_Pyrenomonadaceae.faa
Rhodomonas_salina.AAC.aa.fa	Rhodomonas_salinaAAC_Pyrenomonadaceae.faa
Rhodomonas-sp-CCMP768.pep.fa.fasta	Rhodomonas-sp-CCMP768_Pyrenomonadaceae.faa
ROZZ.pep.clean.fasta	ROZZ_Chroomonads-Hemiselmis.faa
Undescribed-sp-CCMP2293.pep.fa.fasta	Undescribed-sp-CCMP2293_Geminigeraceae.faa

## Sheet: Red_algae
OSF names	genome.csv names
BWVJ.pep.clean.fasta	BWVJ_BF-clade.faa
Chondrus_crispus.PRE.aa.fa	Chondrus_crispus-PRE_BF-clade.faa
Chrondrus.fasta	Chrondrus_BF-clade.faa
CKXF.pep.clean.fasta	CKXF_BF-clade.faa
Cyanidioschyzon_merolae.PRE.aa.fa	Cyanidioschyzon_Cyanidiales.faa
Cyanidioschyzon.fasta	Cyanidioschyzon_merolae-PRE_Cyanidiales.faa
Cyanidium_caldarium.AAC.aa.fa	Cyanidium_caldarium-AAC_Cyanidiales.faa
FTRP.pep.clean.fasta	FTRP_BF-clade.faa
Galdieria_sulphuraria.AAC.aa.fa	Galdieria_Cyanidiales.faa
Galdieria_sulphuraria.PRE.aa.fa	Galdieria_sulphuraria-AAC_Cyanidiales.faa
Galdieria.fasta	Galdieria_sulphuraria-PRE_Cyanidiales.faa
IEHF.pep.clean.fasta	IEHF_BF-clade.faa
IHJY.pep.clean.fasta	IHJY_BF-clade.faa
IKIZ.pep.clean.fasta	IKIZ_BF-clade.faa
IKWM.pep.clean.fasta	IKWM_BF-clade.faa
JEBK.pep.clean.fasta	JEBK_BF-clade.faa
JJZR.pep.clean.fasta	JJZR_Proteorhodophytina.faa
LJPN.pep.clean.fasta	LJPN_BF-clade.faa
LLXJ.pep.clean.fasta	LLXJ_Proteorhodophytina.faa
MMETSP0011.pep.fa.fasta	MMETSP0011_Proteorhodophytina.faa
MMETSP0312.pep.fa.fasta	MMETSP0312_Proteorhodophytina.faa
MMETSP0313.pep.fa.fasta	MMETSP0313_Protheorhodophytina.faa
MMETSP0315.pep.fa.fasta	MMETSP0315_Proteorhodophytina.faa
MMETSP1172.pep.fa.fasta	MMETSP1172_Protheorhodophytina.faa
MMETSP1353.pep.fa.fasta	MMETSP1353_Protheorhodophytina.faa
MMETSP1354.pep.fa.fasta	MMETSP1354_Protheorhodophytina.faa
MMETSP1450.pep.fa.full.fasta	MMETSP1450_Proteorhodophytina.faa
OBUY.pep.clean.fasta	OBUY_Protheorhodophytina.faa
Porph.fasta	Porph_Protheorhodophytina.faa
Porphridium_purpeum.PRE.aa.fa	Porphridium_purpeum-PRE_Protheorhodophytina.faa
Porphyridium_cruentum.AAC.aa.fa	Porphyridium_cruentum-AAC_Protheorhodophytina.faa
Porphyridium_sp.AAC.aa.fa	Porphyridium_sp-AAC_Protheorhodophytina.faa
PVGP.pep.clean.fasta	PVGP_Protheorhodophytina.faa
PWKQ.pep.clean.fasta	PWKQ_BF-clade.faa
PYDB.pep.clean.fasta	PYDB_BF-clade.faa
Pyropia.fasta	Pyropia_BF-clade.faa
Rhodella-maculata-CCMP736.pep.fa.fasta	Rhodella-maculata-CCMP736_Proteorhodophytina.faa
RSOF.pep.clean.fasta	RSOF_Proteorhodophytina.faa
RTLC.pep.clean.fasta	RTLC_Proteorhodophytina.faa
SBLT.pep.clean.fasta	SBLT_BF-clade.faa
UGPM.pep.clean.fasta	UGPM_BF-clade.faa
URSB.pep.clean.fasta	URSB_BF-clade.faa

## Sheet: Green_algae
OSF names	genome.csv names
ACRY.pep.clean.faa	ACRY_UTC.faa
AGIO.pep.clean.faa	AGIO_UTC.faa
AJAU.pep.clean.faa	AJAU_UTC.faa
AJUW.pep.clean.faa	AJUW_UTC.faa
AKCR.pep.clean.faa	AKCR_UTC.faa
ALZF.pep.clean.faa	ALZF_UTC.faa
Auxenochlorella_protothecoides.PRE.aa.faa	Auxenochlorella_protothecoidesPRE_UTC.faa
Axilococcus_clingmanii.AAC.aa.faa	Axilococcus_clingmaniiAAC_UTC.faa
AYPS.pep.clean.faa	AYPS_Picocystis-Pycnococcus.faa
Bathycoccus.faa	Bathycoccus_Mamiellophytes.faa
Bathyococcus_sp.PRE.aa.faa	Bathyococcus_spPRE_Mamiellophytes.faa
BAZF.pep.clean.faa	BAZF_UTC.faa
BCYF.pep.clean.faa	BCYF_UTC.faa
BILC.pep.clean.faa	BILC_UTC.faa
BTFM.pep.clean.faa	BTFM_Mamiellophytes.faa
BZSH.pep.clean.faa	BZSH_UTC.faa
CBNG.pep.clean.faa	CBNG_UTC.faa
Characiochloris_AAM3.PRE.aa.faa	Characiochloris_AAM3-PRE_UTC.faa
Chlamydomonas_3112.PRE.aa.faa	Chlamydomonas_3112-PRE_UTC.faa
Chlamydomonas_3222.PRE.aa.faa	Chlamydomonas_3222-PRE_UTC.faa
Chlamydomonas_AIC.PRE.aa.faa	Chlamydomonas_AIC-PRE_UTC.faa
Chlamydomonas_applanata.PRE.aa.faa	Chlamydomonas_applanata-PRE_UTC.faa
Chlamydomonas_asymmetrica.PRE.aa.faa	Chlamydomonas_asymmetrica-PRE_UTC.faa
Chlamydomonas_CC503.PRE.aa.faa	Chlamydomonas_CC503-PRE_UTC.faa
Chlamydomonas_debaryana.PRE.aa.faa	Chlamydomonas_debaryana-PRE_UTC.faa
Chlamydomonas_euryale.AAC.aa.faa	Chlamydomonas_euryale-AAC_UTC.faa
Chlamydomonas_nivalis.AAC.aa.faa	Chlamydomonas_nivalis-AAC_UTC.faa
Chlamydomonas_reinhardtii.PRE.aa.faa	Chlamydomonas_reinhardtii-PRE_UTC.faa
Chlamydomonas_shaeroides.PRE.aa.faa	Chlamydomonas_shaeroides-PRE_UTC.faa
Chlamydomonas.faa	Chlamydomonas_UTC.faa
Chlamydomonas_WS7.PRE.aa.faa	Chlamydomonas_WS7-PRE_UTC.faa
Chlorella_autotrophica.AAC.aa.faa	Chlorella_autotrophica-AAC_UTC.faa
Chlorella_desiccata.AAC.aa.faa	Chlorella_desiccata-AAC_UTC.faa
Chlorella_desiccata.aa.faa	Chlorella_desiccata_UTC.faa
Chlorella_NC64A.PRE.aa.faa	Chlorella_NC64A-PRE_UTC.faa
Chlorella_pyrenoidosa.PRE.aa.faa	Chlorella_pyrenoidosa-PRE_UTC.faa
Chlorella_sorokiniana.AAC.aa.faa	Chlorella_sorokiniana-AAC_UTC.faa
Chlorella_sp.AAC.aa.faa	Chlorella_sp-AAC_UTC.faa
Chlorella_sp_unknown.AAC.aa.faa	Chlorella_sp_unknown-AAC_UTC.faa
Chlorella_vulgaris-2714.AAC.aa.faa	Chlorella_vulgaris-2714-AAC_UTC.faa
Chlorococcum_AAM1.PRE.aa.faa	Chlorococcum_AAM1-PRE_UTC.faa
Chlorococcum_oleofaciens.AAC.aa.faa	Chlorococcum_oleofaciens-AAC_UTC.faa
Chloroidium_BR1-40m10xReads-pseudohap.aa.faa	Chloroidium_BR1_UTC.faa
Chloroidium_CF.PRE.aa.faa	Chloroidium_CF-PRE_UTC.faa
Chloroidium_JM.PRE.aa.faa	Chloroidium_JM-PRE_UTC.faa
Chloromonas_AAM2.PRE.aa.faa	Chloromonas_AAM2-PRE_UTC.faa
Chlor.faa	Chlor_UTC.faa
Chromochloris_zofingensis.faa	Chromochloris_zofingensis_UTC.faa
Chromochloris_zofingiensis.AAC.aa.faa	Chromochloris_zofingiensis-AAC_UTC.faa
Chromochloris_zofingiensis.PRE.aa.faa	Chromochloris_zofingiensis-PRE_UTC.faa
Coccomyxa_C169.PRE.aa.faa	Coccomyxa_C169-PRE_UTC.faa
Coccomyxa_LA000129.PRE.aa.faa	Coccomyxa_LA000129-PRE_UTC.faa
Coccomyxa_simplex.AAC.aa.faa	Coccomyxa_simplex-AAC_UTC.faa
Coccomyxa.faa	Coccomyxa_UTC.faa
Coccomyxa_vulgaris.PRE.aa.faa	Coccomyxa_vulgaris-PRE_UTC.faa
CQQP.pep.clean.faa	CQQP_UTC.faa
Cymbomonas_tetramitiformis.PRE.aa.faa	Cymbomonas_tetramitiformis-PRE_Mamiellophytes.faa
Desmodesmus_abundans.AAC.aa.faa	Desmodesmus_abundans-AAC_UTC.faa
DUMA.pep.clean.faa	DUMA_Chlorodendrophytes-Pedinophytes.faa
Dunaliella_M2.PRE.aa.faa	Dunaliella_M2-PRE_UTC.faa
Dunaliella_M2-10xG.aa.faa	Dunaliella_M2-10xG_UTC.faa
Dunaliella_RO.aa.faa	Dunaliella_RO_UTC.faa
Dunaliella_ROIL-10xG.aa.faa	Dunaliella_ROIL-10xG_UTC.faa
Dunaliella-tertiolecta-CCMP1320.pep.faa	Dunaliella-tertiolecta-CCMP1320_UTC.faa
Dunaliella_WIN1.PRE.aa.faa	Dunaliella_WIN1-PRE_UTC.faa
Dunaliella_YS1.PRE.aa.faa	Dunaliella_YS1-PRE_UTC.faa
DVYE.pep.clean.faa	DVYE_UTC.faa
DXNY.pep.clean.faa	DXNY_UTC.faa
DZPJ.pep.clean.faa	DZPJ_UTC.faa
EEJO.pep.clean.faa	EEJO_UTC.faa
EGNB.pep.clean.faa	EGNB_Chlorodendrophytes-Pedinophytes.faa
ENAU.pep.clean.faa	ENAU_UTC.faa
ETGN.pep.clean.faa	ETGN_UTC.faa
FMVB.pep.clean.faa	FMVB_Chlorodendrophytes-Pedinophytes.faa
FOYQ.pep.clean.faa	FOYQ_UTC.faa
FPCO.pep.clean.faa	FPCO_UTC.faa
FXHG.pep.clean.faa	FXHG_UTC.faa
GDUD.pep.clean.faa	GDUD_UTC.faa
GFUR.pep.clean.faa	GFUR_UTC.faa
GJIY.pep.clean.faa	GJIY_UTC.faa
Gongrosira_sp.AAC.aa.faa	Gongrosira_sp-AAC_UTC.faa
Gonium_pectorale.PRE.aa.faa	Gonium_pectorale-PRE_UTC.faa
GUBD.pep.clean.faa	GUBD_UTC.faa
GXBM.pep.clean.faa	GXBM_UTC.faa
GYBH.pep.clean.faa	GYBH_UTC.faa
Haematococcus_NG2.PRE.aa.faa	Haematococcus_NG2-PRE_UTC.faa
Haematococcus_sp2.AAC.aa.faa	Haematococcus_sp2-AAC_UTC.faa
Haematococcus_sp_b.AAC.aa.faa	Haematococcus_sp_b-AAC_UTC.faa
Helicosporidium_sp_ATCC50920.PRE.aa.faa	Helicosporidium_sp_ATCC50920-PRE_UTC.faa
HHXJ.pep.clean.faa	HHXJ_Chlorodendrophytes-Pedinophytes.faa
HVNO.pep.clean.faa	HVNO_Chlorodendrophytes-Pedinophytes.faa
HYHN.pep.clean.faa	HYHN_Palmophyllophyceae.faa
IHOI.pep.clean.faa	IHOI_UTC.faa
IJMT.pep.clean.faa	IJMT_UTC.faa
IRYH.pep.clean.faa	IRYH_UTC.faa
ISGT.pep.clean.faa	ISGT_UTC.faa
ISIM.pep.clean.faa	ISIM_Nephroselmids.faa
ISPU.pep.clean.faa	ISPU_UTC.faa
JIWJ.pep.clean.faa	JIWJ_UTC.faa
JKKI.pep.clean.faa	JKKI_UTC.faa
JMTE.pep.clean.faa	JMTE_Picocystis-Pycnococcus.faa
JMUI.pep.clean.faa	JMUI_UTC.faa
JRGZ.pep.clean.faa	JRGZ_UTC.faa
JTIG.pep.clean.faa	JTIG_UTC.faa
JWGT.pep.clean.faa	JWGT_UTC.faa
KADG.pep.clean.faa	KADG_UTC.faa
Kentrosphaera_gibberosa_var_gibberosa.AAC.aa.faa	Kentrosphaera_gibberosa_UTC.faa
KSFK.pep.clean.faa	KSFK_UTC.faa
KUJU.pep.clean.faa	KUJU_UTC.faa
LBRP.pep.clean.faa	LBRP_UTC.faa
LETF.pep.clean.faa	LETF_UTC.faa
LNIL.pep.clean.faa	LNIL_UTC.faa
LSHT.pep.clean.faa	LSHT_UTC.faa
MCPK.pep.clean.faa	MCPK_Mamiellophytes.faa
MFYC.pep.clean.faa	MFYC_UTC.faa
Micromonas_ASP10.PRE.aa.faa	Micromonas_ASP10-PRE_Mamiellophytes.faa
Micromonas_commoda.PRE.aa.faa	Micromonas_commoda-PRE_Mamiellophytes.faa
Micromonas.faa	Micromonas_Mamiellophytes.faa
Micromonas_pusilla.AAC.aa.faa	Micromonas_pusilla-AAC_Mamiellophytes.faa
Micromonas_pusilla.PRE.aa.faa	Micromonas_pusilla-PRE_Mamiellophytes.faa
Micromonas-sp-CCMP2099.pep.faa	Micromonas-sp-CCMP2099_Mamiellophytes.faa
Micromonas-sp-NEPCC29.pep.faa	Micromonas-sp-NEPCC29_Mamiellophytes.faa
Micromonas-sp-RCC472.pep.faa	Micromonas-sp-RCC472_Mamiellophytes.faa
MMETSP0033.pep.faa	MMETSP0033_Mamiellophytes.faa
MMETSP0034.pep.faa	MMETSP0034_Nephroselmids.faa
MMETSP0052.pep.faa	MMETSP0052_UTC.faa
MMETSP0063.pep.faa	MMETSP0063_UTC.faa
MMETSP0419.pep.faa	MMETSP0419_Chlorodendrophytes-Pedinophytes.faa
MMETSP0491.pep.faa	MMETSP0491_Chlorodendrophytes-Pedinophytes.faa
MMETSP0803.pep.faa	MMETSP0803_Mamiellophytes.faa
MMETSP0804.pep.faa	MMETSP0804_Chlorodendrophytes-Pedinophytes.faa
MMETSP0806.pep.faa	MMETSP0806_Palmophyllophyceae.faa
MMETSP0929.pep.faa	MMETSP0929_Mamiellophytes.faa
MMETSP0930.pep.faa	MMETSP0930_Mamiellophytes.faa
MMETSP0932.pep.faa	MMETSP0932_Mamiellophytes.faa
MMETSP0933.pep.faa	MMETSP0933_Mamiellophytes.faa
MMETSP0936.pep.faa	MMETSP0936_Mamiellophytes.faa
MMETSP0937.pep.faa	MMETSP0937_Mamiellophytes.faa
MMETSP0938.pep.faa	MMETSP0938_Mamiellophytes.faa
MMETSP0939.pep.faa	MMETSP0939_Mamiellophytes.faa
MMETSP0941.pep.faa	MMETSP0941_Palmophyllophyceae.faa
MMETSP1080.pep.faa	MMETSP1080_Mamiellophytes.faa
MMETSP1081.pep.faa	MMETSP1081_Mamiellophytes.faa
MMETSP1085.pep.faa	MMETSP1085_Picocystis-Pycnococcus.faa
MMETSP1106.pep.faa	MMETSP1106_Mamiellophytes.faa
MMETSP1161.pep.faa	MMETSP1161_UTC.faa
MMETSP1169.pep.faa	MMETSP1169_Mamiellophytes.faa
MMETSP1180.pep.faa	MMETSP1180_UTC.faa
MMETSP1309.pep.faa	MMETSP1309_Picocystis-Pycnococcus.faa
MMETSP1310.pep.faa	MMETSP1310_Picocystis-Pycnococcus.faa
MMETSP1311.pep.faa	MMETSP1311_Picocystis-Pycnococcus.faa
MMETSP1312.pep.faa	MMETSP1312_Picocystis-Pycnococcus.faa
MMETSP1315.pep.faa	MMETSP1315_Palmophyllophyceae.faa
MMETSP1316.pep.faa	MMETSP1316_Picocystis-Pycnococcus.faa
MMETSP1326.pep.faa	MMETSP1326_Mamiellophytes.faa
MMETSP1327.pep.faa	MMETSP1327_Mamiellophytes.faa
MMETSP1330.pep.faa	MMETSP1330_UTC.faa
MMETSP1391.pep.faa	MMETSP1391_UTC.faa
MMETSP1392.pep.faa	MMETSP1392_UTC.faa
MMETSP1393.pep.faa	MMETSP1393_Mamiellophytes.faa
MMETSP1399.pep.faa	MMETSP1399_Mamiellophytes.faa
MMETSP1400.pep.faa	MMETSP1400_Mamiellophytes.faa
MMETSP1401.pep.faa	MMETSP1401_Mamiellophytes.faa
MMETSP1402.pep.faa	MMETSP1402_Mamiellophytes.faa
MMETSP1403.pep.faa	MMETSP1403_Mamiellophytes.faa
MMETSP1404.pep.faa	MMETSP1404_Mamiellophytes.faa
MMETSP1438.pep.faa	MMETSP1438_Mamiellophytes.faa
MMETSP1445.pep.faa	MMETSP1445_Mamiellophytes.faa
MMETSP1446.pep.faa	MMETSP1446_UTC.faa
MMETSP1453.pep.faa	MMETSP1453_Picocystis-Pycnococcus.faa
MMETSP1456.pep.faa	MMETSP1456_Picocystis-Pycnococcus.faa
MMETSP1459.pep.faa	MMETSP1459_Picocystis-Pycnococcus.faa
MMETSP1460.pep.faa	MMETSP1460_Mamiellophytes.faa
MMETSP1468.pep.faa	MMETSP1468_Mamiellophytes.faa
MMETSP1469.pep.faa	MMETSP1469_Picocystis-Pycnococcus.faa
MMETSP1470.pep.faa	MMETSP1470_Picocystis-Pycnococcus.faa
MMETSP1471.pep.faa	MMETSP1471_Picocystis-Pycnococcus.faa
MMETSP1472.pep.faa	MMETSP1472_Picocystis-Pycnococcus.faa
MMETSP1473.pep.faa	MMETSP1473_UTC.faa
MMKU.pep.clean.faa	MMKU_Nephroselmids.faa
MNCB.pep.clean.faa	MNCB_UTC.faa
Monoraphidium_neglectum.PRE.aa.faa	Monoraphidium_neglectum-PRE_UTC.faa
MULF.pep.clean.faa	MULF_UTC.faa
MWAN.pep.clean.faa	MWAN_UTC.faa
MXDS.pep.clean.faa	MXDS_UTC.faa
MXEZ.pep.clean.faa	MXEZ_Picocystis-Pycnococcus.faa
Nannochloris_eucaryotum.AAC.aa.faa	Nannochloris_eucaryotum-AAC_UTC.faa
Nannochloris_RS.PRE.aa.faa	Nannochloris_RS-PRE_UTC.faa
Nannochloris_sp.AAC.aa.faa	Nannochloris_sp-AAC_UTC.faa
Nannochloris_X1.PRE.aa.faa	Nannochloris_X1-PRE_UTC.faa
NATT.pep.clean.faa	NATT_UTC.faa
Neochloris_conjuncta.AAC.aa.faa	Neochloris_conjuncta-AAC_UTC.faa
Neochloris_oleoabundans.AAC.aa.faa	Neochloris_oleoabundans-AAC_UTC.faa
NKXU.pep.clean.faa	NKXU_UTC.faa
NLOM.pep.clean.faa	NLOM_UTC.faa
NQYP.pep.clean.faa	NQYP_UTC.faa
OAEZ.pep.clean.faa	OAEZ_UTC.faa
ODXI.pep.clean.faa	ODXI_UTC.faa
Oocystis_polymorpha.AAC.aa.faa	Oocystis_polymorpha-AAC_UTC.faa
OQON.pep.clean.faa	OQON_UTC.faa
Ostreococcus_lucimarinus.PRE.aa.faa	Ostreococcus_lucimarinus-PRE_Mamiellophytes.faa
Ostreococcus.faa	Ostreococcus_Mamiellophytes.faa
Ostreococcus_taurii.PRE.aa.faa	Ostreococcus_taurii-PRE_Mamiellophytes.faa
OTQG.pep.clean.faa	OTQG_UTC.faa
OVHR.pep.clean.faa	OVHR_UTC.faa
Pandorina_unicocca.AAC.aa.faa	Pandorina_unicocca-AAC_UTC.faa
Parachlorella_kessleri.PRE.aa.faa	Parachlorella_kessleri-PRE_UTC.faa
PFUD.pep.clean.faa	PFUD_UTC.faa
Picochlorum_SENEW3.PRE.aa.faa	Picochlorum_SENEW3-PRE_UTC.faa
Picochlorum.faa	Picochlorum_UTC.faa
Picocystis-salinarum-CCMP1897.pep.faa	Picocystis-salinarum-CCMP1897_Picocystis-Pycnococcus.faa
Picocystis_sp.AAC.aa.faa	Picocystis_sp-AAC_Picocystis-Pycnococcus.faa
Platymonas_subcordiformis.AAC.aa.faa	Platymonas_subcordiformis-AAC_UTC.faa
Pleurastrum_K2.PRE.aa.faa	Pleurastrum_K2-PRE_UTC.faa
Prasinocladus_malaysianus.AAC.aa.faa	Prasinocladus_malaysianus-AAC_Chlorodendrophytes-Pedinophytes.faa
Prasinococcus_capsulatus_b.AAC.aa.faa	Prasinococcus_capsulatus_b-AAC_Palmophyllophyceae.faa
Prasinococcus_capsulatus_b.aa.faa	Prasinococcus_capsulatus_b_Palmophyllophyceae.faa
Prasinococcus_capsulatus_cf.AAC.aa.faa	Prasinococcus_capsulatus_cf-AAC_Palmophyllophyceae.faa
PRIQ.pep.clean.faa	PRIQ_UTC.faa
PUAN.pep.clean.faa	PUAN_Chlorodendrophytes-Pedinophytes.faa
Pyramimonas-parkeae-CCMP726.pep.faa	Pyramimonas-parkeae-CCMP726_Mamiellophytes.faa
Pyramimonas_sp.AAC.aa.faa	Pyramimonas_sp-AAC_Mamiellophytes.faa
PZIF.pep.clean.faa	PZIF_UTC.faa
QRTH.pep.clean.faa	QRTH_UTC.faa
QWRA.pep.clean.faa	QWRA_UTC.faa
QXSZ.pep.clean.faa	QXSZ_Mamiellophytes.faa
QYXY.pep.clean.faa	QYXY_UTC.faa
RAWF.pep.clean.faa	RAWF_UTC.faa
RHVC.pep.clean.faa	RHVC_UTC.faa
RNAT.pep.clean.faa	RNAT_UTC.faa
RRSV.pep.clean.faa	RRSV_Chlorodendrophytes-Pedinophytes.faa
RUIF.pep.clean.faa	RUIF_UTC.faa
RYJX.pep.clean.faa	RYJX_UTC.faa
Scenedesmus_obliquus.AAC.aa.faa	Scenedesmus_obliquus-AAC_UTC.faa
SDPC.pep.clean.faa	SDPC_UTC.faa
SYJM.pep.clean.faa	SYJM_UTC.faa
Tetradesmus_obliquus.PRE.aa.faa	Tetradesmus_obliquus-PRE_UTC.faa
Tetraselmis_striata.AAC.aa.faa	Tetraselmis_striata-AAC_Chlorodendrophytes-Pedinophytes.faa
Tetraselmis-striata-LANL1001.pep.faa	Tetraselmis-striata-LANL1001_Chlorodendrophytes-Pedinophytes.faa
Tetraselmis_suecica.AAC.aa.faa	Tetraselmis_suecica-AAC_Chlorodendrophytes-Pedinophytes.faa
TGNL.pep.clean.faa	TGNL_Picocystis-Pycnococcus.faa
TNAW.pep.clean.faa	TNAW_Mamiellophytes.faa
Trebouxia_erici.AAC.aa.faa	Trebouxia_erici-AAC_UTC.faa
Trebouxia_gelatinosa.PRE.aa.faa	Trebouxia_gelatinosa-PRE_UTC.faa
TSBQ.pep.clean.faa	TSBQ_UTC.faa
UKUC.pep.clean.faa	UKUC_UTC.faa
USIX.pep.clean.faa	USIX_UTC.faa
UTRE.pep.clean.faa	UTRE_UTC.faa
VALZ.pep.clean.faa	VALZ_UTC.faa
VBLH.pep.clean.faa	VBLH_UTC.faa
VFIV.pep.clean.faa	VFIV_UTC.faa
VHIJ.pep.clean.faa	VHIJ_UTC.faa
VIAU.pep.clean.faa	VIAU_UTC.faa
VJDZ.pep.clean.faa	VJDZ_UTC.faa
Volvox_carterii.PRE.aa.faa	Volvox_carterii-PRE_UTC.faa
Volvox.faa	Volvox_UTC.faa
WCLV.pep.clean.faa	WCLV_UTC.faa
WDWX.pep.clean.faa	WDWX_UTC.faa
WRSL.pep.clean.faa	WRSL_UTC.faa
WXRI.pep.clean.faa	WXRI_UTC.faa
XDLL.pep.clean.faa	XDLL_UTC.faa
XIVI.pep.clean.faa	XIVI_Mamiellophytes.faa
XJGM.pep.clean.faa	XJGM_Palmophyllophyceae.faa
XKWQ.pep.clean.faa	XKWQ_UTC.faa
XMCL.pep.clean.faa	XMCL_Palmophyllophyceae.faa
XOAL.pep.clean.faa	XOAL_Mamiellophytes.faa
XTON.pep.clean.faa	XTON_UTC.faa
YDCQ.pep.clean.faa	YDCQ_UTC.faa
ZDIZ.pep.clean.faa	ZDIZ_UTC.faa
ZDOF.pep.clean.faa	ZDOF_UTC.faa
ZIVZ.pep.clean.faa	ZIVZ_UTC.faa
ZLQE.pep.clean.faa	ZLQE_UTC.faa
Cyanophora.faa	Cyanophora_Glaucophytes.faa
Gloeochaete-witrockiana-SAG46_84.pep.faa	Gloeochaete-witrockiana-_Glaucophytes.faa
JKHA.pep.clean.faa	JKHA_Glaucophytes.faa
MMETSP0308.pep.faa	MMETSP0308_Glaucophytes.faa
MMETSP1086.pep.faa	MMETSP1086_Glaucophytes.faa
POOW.pep.clean.faa	POOW_Glaucophytes.faa
PQED.pep.clean.faa	PQED_Glaucophytes.faa
QFND.pep.clean.faa	QFND_Glaucophytes.faa
YTYU.pep.clean.faa	YTYU_Glaucophytes.faa

## Sheet: MAGs_SAGs
OSF names	genome.csv names
Metagenome_centric_SAG_TOSAG00-1_CNS_annotations-pep.fa	Metagenome_centric_SAG_TOSAG00-1_dictyophytes.faa
Metagenome_centric_SAG_TOSAG00-7_CNS_annotations-pep.fa	Metagenome_centric_SAG_TOSAG00-7_MAST-Stram.faa
Metagenome_centric_SAG_TOSAG00-8_CNS_annotations-pep.fa	Metagenome_centric_SAG_TOSAG00-8_chrysophytes.faa
Metagenome_centric_SAG_TOSAG00-9_CNS_annotations-pep.fa	Metagenome_centric_SAG_TOSAG00-9_MAST-Stram.faa
Metagenome_centric_SAG_TOSAG00-10_CNS_annotations-pep.fa	Metagenome_centric_SAG_TOSAG00-10_MAST-Stram.faa
Metagenome_centric_SAG_TOSAG00-12_CNS_annotations-pep.fa	Metagenome_centric_SAG_TOSAG00-12_MAST-Stram.faa
Metagenome_centric_SAG_TOSAG00-13_CNS_annotations-pep.fa	Metagenome_centric_SAG_TOSAG00-13_MAST-Stram.faa
Metagenome_centric_SAG_TOSAG00-18_CNS_annotations-pep.fa	Metagenome_centric_SAG_TOSAG00-18_chrysophytes.faa
Metagenome_centric_SAG_TOSAG23-6_CNS_annotations-pep.fa	Metagenome_centric_SAG_TOSAG23-6_MAST-Stram.faa
Metagenome_centric_SAG_TOSAG23-28_CNS_annotations-pep.fa	Metagenome_centric_SAG_TOSAG23-28_MAST-Stram.faa
Metagenome_centric_SAG_TOSAG23-29_CNS_annotations-pep.fa	Metagenome_centric_SAG_TOSAG23-29_MAST-Stram.faa
Metagenome_centric_SAG_TOSAG23-30_CNS_annotations-pep.fa	Metagenome_centric_SAG_TOSAG23-30_chrysophytes.faa
Metagenome_centric_SAG_TOSAG39-3_CNS_annotations-pep.fa	Metagenome_centric_SAG_TOSAG39-3_chrysophytes.faa
Metagenome_centric_SAG_TOSAG39-4_CNS_annotations-pep.fa	Metagenome_centric_SAG_TOSAG39-4_diatoms.faa
Metagenome_centric_SAG_TOSAG41-1_CNS_annotations-pep.fa	Metagenome_centric_SAG_TOSAG41-1_MAST-Stram.faa
Metagenome_centric_SAG_TOSAG41-5_CNS_annotations-pep.fa	Metagenome_centric_SAG_TOSAG41-5_chrysophytes.faa
Metagenome_centric_SAG_TOSAG41-19_CNS_annotations-pep.fa	Metagenome_centric_SAG_TOSAG41-19_MAST-Stram.faa
Metagenome_centric_SAG_TOSAG41-24_CNS_annotations-pep.fa	Metagenome_centric_SAG_TOSAG41-24_MAST-Stram.faa
Metagenome_centric_SAG_TOSAG46-2_CNS_annotations-pep.fa	Metagenome_centric_SAG_TOSAG46-2_diatoms.faa
Metagenome_centric_SAG_TOSAG51-11_CNS_annotations-pep.fa	Metagenome_centric_SAG_TOSAG51-11_dictyophytes.faa
TARA_AON_82_MAG_00012.gmove.pep.fa	TARA_AON_82_MAG_00012_chlorophytes.faa
TARA_AON_82_MAG_00097.gmove.pep.fa	TARA_AON_82_MAG_00097_chlorophytes.faa
TARA_AON_82_MAG_00118.gmove.pep.fa	TARA_AON_82_MAG_00118_chlorophytes.faa
TARA_AON_82_MAG_00159.gmove.pep.fa	TARA_AON_82_MAG_00159_diatoms.faa
TARA_AON_82_MAG_00189.gmove.pep.fa	TARA_AON_82_MAG_00189_chlorophytes.faa
TARA_AON_82_MAG_00198.gmove.pep.fa	TARA_AON_82_MAG_00198_chlorophytes.faa
TARA_AON_82_MAG_00229.gmove.pep.fa	TARA_AON_82_MAG_00229_chlorophytes.faa
TARA_AON_82_MAG_00271.gmove.pep.fa	TARA_AON_82_MAG_00271_chlorophytes.faa
TARA_AON_82_MAG_00274.gmove.pep.fa	TARA_AON_82_MAG_00274_pelagophytes.faa
TARA_AON_82_MAG_00278.gmove.pep.fa	TARA_AON_82_MAG_00278_haptophytes.faa
TARA_AON_82_MAG_00280.gmove.pep.fa	TARA_AON_82_MAG_00280_chrysophytes.faa
TARA_AON_82_MAG_00283.gmove.pep.fa	TARA_AON_82_MAG_00283_haptophytes.faa
TARA_AON_82_MAG_00295.gmove.pep.fa	TARA_AON_82_MAG_00295_dictyophytes.faa
TARA_AON_82_MAG_00297.gmove.pep.fa	TARA_AON_82_MAG_00297_chlorophytes.faa
TARA_AON_82_MAG_00299.gmove.pep.fa	TARA_AON_82_MAG_00299_haptophytes.faa
TARA_AON_82_MAG_00300.gmove.pep.fa	TARA_AON_82_MAG_00300_chlorophytes.faa
TARA_AON_82_MAG_00315.gmove.pep.fa	TARA_AON_82_MAG_00315_haptophytes.faa
TARA_AON_82_MAG_00318.gmove.pep.fa	TARA_AON_82_MAG_00318_haptophytes.faa
TARA_AON_82_MAG_00334.gmove.pep.fa	TARA_AON_82_MAG_00334_dictyophytes.faa
TARA_AON_82_MAG_00337.gmove.pep.fa	TARA_AON_82_MAG_00337_haptophytes.faa
TARA_AON_82_MAG_00338.gmove.pep.fa	TARA_AON_82_MAG_00338_diatoms.faa
TARA_AON_82_MAG_00340.gmove.pep.fa	TARA_AON_82_MAG_00340_chlorophytes.faa
TARA_AON_82_MAG_00341.gmove.pep.fa	TARA_AON_82_MAG_00341_haptophytes.faa
TARA_AON_82_MAG_00351.gmove.pep.fa	TARA_AON_82_MAG_00351_haptophytes.faa
TARA_AON_82_MAG_00354.gmove.pep.fa	TARA_AON_82_MAG_00354_haptophytes.faa
TARA_AON_82_MAG_00356.gmove.pep.fa	TARA_AON_82_MAG_00356_haptophytes.faa
TARA_AOS_82_MAG_00032.gmove.pep.fa	TARA_AOS_82_MAG_00032_chlorophytes.faa
TARA_AOS_82_MAG_00045.gmove.pep.fa	TARA_AOS_82_MAG_00045_pelagophytes.faa
TARA_AOS_82_MAG_00050.gmove.pep.fa	TARA_AOS_82_MAG_00050_diatoms.faa
TARA_AOS_82_MAG_00129.gmove.pep.fa	TARA_AOS_82_MAG_00129_pelagophytes.faa
TARA_AOS_82_MAG_00131.gmove.pep.fa	TARA_AOS_82_MAG_00131_chlorophytes.faa
TARA_AOS_82_MAG_00132.gmove.pep.fa	TARA_AOS_82_MAG_00132_haptophytes.faa
TARA_AOS_82_MAG_00137.gmove.pep.fa	TARA_AOS_82_MAG_00137_chlorophytes.faa
TARA_AOS_82_MAG_00140.gmove.pep.fa	TARA_AOS_82_MAG_00140_haptophytes.faa
TARA_AOS_82_MAG_00141.gmove.pep.fa	TARA_AOS_82_MAG_00141_haptophytes.faa
TARA_AOS_82_MAG_00142.gmove.pep.fa	TARA_AOS_82_MAG_00142_haptophytes.faa
TARA_AOS_82_MAG_00144.gmove.pep.fa	TARA_AOS_82_MAG_00144_haptophytes.faa
TARA_AOS_82_MAG_00145.gmove.pep.fa	TARA_AOS_82_MAG_00145_haptophytes.faa
TARA_AOS_82_MAG_00147.gmove.pep.fa	TARA_AOS_82_MAG_00147_diatoms.faa
TARA_AOS_82_MAG_00149.gmove.pep.fa	TARA_AOS_82_MAG_00149_haptophytes.faa
TARA_AOS_82_MAG_00154.gmove.pep.fa	TARA_AOS_82_MAG_00154_haptophytes.faa
TARA_AOS_82_MAG_00158.gmove.pep.fa	TARA_AOS_82_MAG_00158_haptophytes.faa
TARA_AOS_82_MAG_00161.gmove.pep.fa	TARA_AOS_82_MAG_00161_haptophytes.faa
TARA_AOS_82_MAG_00162.gmove.pep.fa	TARA_AOS_82_MAG_00162_pelagophytes.faa
TARA_AOS_82_MAG_00176.gmove.pep.fa	TARA_AOS_82_MAG_00176_diatoms.faa
TARA_AOS_82_MAG_00181.gmove.pep.fa	TARA_AOS_82_MAG_00181_chlorophytes.faa
TARA_AOS_82_MAG_00182.gmove.pep.fa	TARA_AOS_82_MAG_00182_haptophytes.faa
TARA_AOS_82_MAG_00183.gmove.pep.fa	TARA_AOS_82_MAG_00183_haptophytes.faa
TARA_AOS_82_MAG_00184.gmove.pep.fa	TARA_AOS_82_MAG_00184_haptophytes.faa
TARA_AOS_82_MAG_00185.gmove.pep.fa	TARA_AOS_82_MAG_00185_dictyophytes.faa
TARA_AOS_82_MAG_00186.gmove.pep.fa	TARA_AOS_82_MAG_00186_chlorophytes.faa
TARA_ARC_108_MAG_00063.gmove.pep.fa	TARA_ARC_108_MAG_00063_chlorophytes.faa
TARA_ARC_108_MAG_00100.gmove.pep.fa	TARA_ARC_108_MAG_00100_chlorophytes.faa
TARA_ARC_108_MAG_00108.gmove.pep.fa	TARA_ARC_108_MAG_00108_diatoms.faa
TARA_ARC_108_MAG_00116.gmove.pep.fa	TARA_ARC_108_MAG_00116_diatoms.faa
TARA_ARC_108_MAG_00122.gmove.pep.fa	TARA_ARC_108_MAG_00122_diatoms.faa
TARA_ARC_108_MAG_00123.gmove.pep.fa	TARA_ARC_108_MAG_00123_pelagophytes.faa
TARA_ARC_108_MAG_00137.gmove.pep.fa	TARA_ARC_108_MAG_00137_diatoms.faa
TARA_ARC_108_MAG_00138.gmove.pep.fa	TARA_ARC_108_MAG_00138_diatoms.faa
TARA_ARC_108_MAG_00165.gmove.pep.fa	TARA_ARC_108_MAG_00165_diatoms.faa
TARA_ARC_108_MAG_00187.gmove.pep.fa	TARA_ARC_108_MAG_00187_diatoms.faa
TARA_ARC_108_MAG_00189.gmove.pep.fa	TARA_ARC_108_MAG_00189_diatoms.faa
TARA_ARC_108_MAG_00209.gmove.pep.fa	TARA_ARC_108_MAG_00209_diatoms.faa
TARA_ARC_108_MAG_00212.gmove.pep.fa	TARA_ARC_108_MAG_00212_diatoms.faa
TARA_ARC_108_MAG_00215.gmove.pep.fa	TARA_ARC_108_MAG_00215_chrysophytes.faa
TARA_ARC_108_MAG_00217.gmove.pep.fa	TARA_ARC_108_MAG_00217_diatoms.faa
TARA_ARC_108_MAG_00219.gmove.pep.fa	TARA_ARC_108_MAG_00219_diatoms.faa
TARA_ARC_108_MAG_00221.gmove.pep.fa	TARA_ARC_108_MAG_00221_bolidophytes.faa
TARA_ARC_108_MAG_00222.gmove.pep.fa	TARA_ARC_108_MAG_00222_diatoms.faa
TARA_ARC_108_MAG_00224.gmove.pep.fa	TARA_ARC_108_MAG_00224_chrysophytes.faa
TARA_ARC_108_MAG_00228.gmove.pep.fa	TARA_ARC_108_MAG_00228_diatoms.faa
TARA_ARC_108_MAG_00230.gmove.pep.fa	TARA_ARC_108_MAG_00230_diatoms.faa
TARA_ARC_108_MAG_00232.gmove.pep.fa	TARA_ARC_108_MAG_00232_diatoms.faa
TARA_ARC_108_MAG_00233.gmove.pep.fa	TARA_ARC_108_MAG_00233_chlorophytes.faa
TARA_ARC_108_MAG_00234.gmove.pep.fa	TARA_ARC_108_MAG_00234_chrysophytes.faa
TARA_ARC_108_MAG_00235.gmove.pep.fa	TARA_ARC_108_MAG_00235_oomycetes.faa
TARA_ARC_108_MAG_00239.gmove.pep.fa	TARA_ARC_108_MAG_00239_diatoms.faa
TARA_ARC_108_MAG_00246.gmove.pep.fa	TARA_ARC_108_MAG_00246_haptophytes.faa
TARA_ARC_108_MAG_00248.gmove.pep.fa	TARA_ARC_108_MAG_00248_haptophytes.faa
TARA_ARC_108_MAG_00252.gmove.pep.fa	TARA_ARC_108_MAG_00252_diatoms.faa
TARA_ARC_108_MAG_00253.gmove.pep.fa	TARA_ARC_108_MAG_00253_diatoms.faa
TARA_ARC_108_MAG_00256.gmove.pep.fa	TARA_ARC_108_MAG_00256_dictyophytes.faa
TARA_ARC_108_MAG_00259.gmove.pep.fa	TARA_ARC_108_MAG_00259_haptophytes.faa
TARA_ARC_108_MAG_00261.gmove.pep.fa	TARA_ARC_108_MAG_00261_chrysophytes.faa
TARA_ARC_108_MAG_00262.gmove.pep.fa	TARA_ARC_108_MAG_00262_dictyophytes.faa
TARA_ARC_108_MAG_00263.gmove.pep.fa	TARA_ARC_108_MAG_00263_pelagophytes.faa
TARA_ARC_108_MAG_00264.gmove.pep.fa	TARA_ARC_108_MAG_00264_chlorophytes.faa
TARA_ARC_108_MAG_00267.gmove.pep.fa	TARA_ARC_108_MAG_00267_diatoms.faa
TARA_ARC_108_MAG_00268.gmove.pep.fa	TARA_ARC_108_MAG_00268_haptophytes.faa
TARA_ARC_108_MAG_00269.gmove.pep.fa	TARA_ARC_108_MAG_00269_diatoms.faa
TARA_ARC_108_MAG_00272.gmove.pep.fa	TARA_ARC_108_MAG_00272_dictyophytes.faa
TARA_ARC_108_MAG_00275.gmove.pep.fa	TARA_ARC_108_MAG_00275_haptophytes.faa
TARA_ARC_108_MAG_00276.gmove.pep.fa	TARA_ARC_108_MAG_00276_diatoms.faa
TARA_ARC_108_MAG_00286.gmove.pep.fa	TARA_ARC_108_MAG_00286_diatoms.faa
TARA_ARC_108_MAG_00289.gmove.pep.fa	TARA_ARC_108_MAG_00289_haptophytes.faa
TARA_ARC_108_MAG_00303.gmove.pep.fa	TARA_ARC_108_MAG_00303_haptophytes.faa
TARA_ARC_108_MAG_00310.gmove.pep.fa	TARA_ARC_108_MAG_00310_dictyophytes.faa
TARA_ARC_108_MAG_00313.gmove.pep.fa	TARA_ARC_108_MAG_00313_diatoms.faa
TARA_ARC_108_MAG_00314.gmove.pep.fa	TARA_ARC_108_MAG_00314_haptophytes.faa
TARA_ARC_108_MAG_00315.gmove.pep.fa	TARA_ARC_108_MAG_00315_haptophytes.faa
TARA_ARC_108_MAG_00319.gmove.pep.fa	TARA_ARC_108_MAG_00319_haptophytes.faa
TARA_ARC_108_MAG_00320.gmove.pep.fa	TARA_ARC_108_MAG_00320_haptophytes.faa
TARA_ARC_108_MAG_00323.gmove.pep.fa	TARA_ARC_108_MAG_00323_haptophytes.faa
TARA_ARC_108_MAG_00324.gmove.pep.fa	TARA_ARC_108_MAG_00324_haptophytes.faa
TARA_ARC_108_MAG_00326.gmove.pep.fa	TARA_ARC_108_MAG_00326_haptophytes.faa
TARA_ION_45_MAG_00010.gmove.pep.fa	TARA_ION_45_MAG_00010_chlorophytes.faa
TARA_ION_45_MAG_00030.gmove.pep.fa	TARA_ION_45_MAG_00030_chlorophytes.faa
TARA_ION_45_MAG_00143.gmove.pep.fa	TARA_ION_45_MAG_00143_chlorophytes.faa
TARA_ION_45_MAG_00146.gmove.pep.fa	TARA_ION_45_MAG_00146_diatoms.faa
TARA_ION_45_MAG_00147.gmove.pep.fa	TARA_ION_45_MAG_00147_bicosoecids.faa
TARA_ION_45_MAG_00152.gmove.pep.fa	TARA_ION_45_MAG_00152_haptophytes.faa
TARA_ION_45_MAG_00153.gmove.pep.fa	TARA_ION_45_MAG_00153_chlorophytes.faa
TARA_ION_45_MAG_00154.gmove.pep.fa	TARA_ION_45_MAG_00154_haptophytes.faa
TARA_ION_45_MAG_00156.gmove.pep.fa	TARA_ION_45_MAG_00156_chlorophytes.faa
TARA_ION_45_MAG_00160.gmove.pep.fa	TARA_ION_45_MAG_00160_dictyophytes.faa
TARA_ION_45_MAG_00163.gmove.pep.fa	TARA_ION_45_MAG_00163_chlorophytes.faa
TARA_ION_45_MAG_00168.gmove.pep.fa	TARA_ION_45_MAG_00168_haptophytes.faa
TARA_ION_45_MAG_00169.gmove.pep.fa	TARA_ION_45_MAG_00169_haptophytes.faa
TARA_ION_45_MAG_00170.gmove.pep.fa	TARA_ION_45_MAG_00170_chrysophytes.faa
TARA_ION_45_MAG_00177.gmove.pep.fa	TARA_ION_45_MAG_00177_dictyophytes.faa
TARA_ION_45_MAG_00194.gmove.pep.fa	TARA_ION_45_MAG_00194_chrysophytes.faa
TARA_ION_45_MAG_00200.gmove.pep.fa	TARA_ION_45_MAG_00200_chlorophytes.faa
TARA_ION_45_MAG_00201.gmove.pep.fa	TARA_ION_45_MAG_00201_haptophytes.faa
TARA_IOS_50_MAG_00056.gmove.pep.fa	TARA_IOS_50_MAG_00056_diatoms.faa
TARA_IOS_50_MAG_00065.gmove.pep.fa	TARA_IOS_50_MAG_00065_chlorophytes.faa
TARA_IOS_50_MAG_00114.gmove.pep.fa	TARA_IOS_50_MAG_00114_chlorophytes.faa
TARA_IOS_50_MAG_00115.gmove.pep.fa	TARA_IOS_50_MAG_00115_diatoms.faa
TARA_IOS_50_MAG_00124.gmove.pep.fa	TARA_IOS_50_MAG_00124_pelagophytes.faa
TARA_IOS_50_MAG_00125.gmove.pep.fa	TARA_IOS_50_MAG_00125_diatoms.faa
TARA_IOS_50_MAG_00127.gmove.pep.fa	TARA_IOS_50_MAG_00127_pelagophytes.faa
TARA_IOS_50_MAG_00134.gmove.pep.fa	TARA_IOS_50_MAG_00134_haptophytes.faa
TARA_IOS_50_MAG_00135.gmove.pep.fa	TARA_IOS_50_MAG_00135_dictyophytes.faa
TARA_IOS_50_MAG_00142.gmove.pep.fa	TARA_IOS_50_MAG_00142_haptophytes.faa
TARA_MED_95_MAG_00198.gmove.pep.fa	TARA_MED_95_MAG_00198_chlorophytes.faa
TARA_MED_95_MAG_00216.gmove.pep.fa	TARA_MED_95_MAG_00216_chlorophytes.faa
TARA_MED_95_MAG_00308.gmove.pep.fa	TARA_MED_95_MAG_00308_chlorophytes.faa
TARA_MED_95_MAG_00362.gmove.pep.fa	TARA_MED_95_MAG_00362_chrysophytes.faa
TARA_MED_95_MAG_00389.gmove.pep.fa	TARA_MED_95_MAG_00389_chrysophytes.faa
TARA_MED_95_MAG_00390.gmove.pep.fa	TARA_MED_95_MAG_00390_chlorophytes.faa
TARA_MED_95_MAG_00393.gmove.pep.fa	TARA_MED_95_MAG_00393_haptophytes.faa
TARA_MED_95_MAG_00394.gmove.pep.fa	TARA_MED_95_MAG_00394_diatoms.faa
TARA_MED_95_MAG_00395.gmove.pep.fa	TARA_MED_95_MAG_00395_haptophytes.faa
TARA_MED_95_MAG_00396.gmove.pep.fa	TARA_MED_95_MAG_00396_dictyophytes.faa
TARA_MED_95_MAG_00397.gmove.pep.fa	TARA_MED_95_MAG_00397_bicosoecids.faa
TARA_MED_95_MAG_00398.gmove.pep.fa	TARA_MED_95_MAG_00398_chrysophytes.faa
TARA_MED_95_MAG_00399.gmove.pep.fa	TARA_MED_95_MAG_00399_diatoms.faa
TARA_MED_95_MAG_00403.gmove.pep.fa	TARA_MED_95_MAG_00403_haptophytes.faa
TARA_MED_95_MAG_00407.gmove.pep.fa	TARA_MED_95_MAG_00407_chrysophytes.faa
TARA_MED_95_MAG_00409.gmove.pep.fa	TARA_MED_95_MAG_00409_dictyophytes.faa
TARA_MED_95_MAG_00413.gmove.pep.fa	TARA_MED_95_MAG_00413_eustigmatophytes.faa
TARA_MED_95_MAG_00415.gmove.pep.fa	TARA_MED_95_MAG_00415_chrysophytes.faa
TARA_MED_95_MAG_00419.gmove.pep.fa	TARA_MED_95_MAG_00419_chlorophytes.faa
TARA_MED_95_MAG_00421.gmove.pep.fa	TARA_MED_95_MAG_00421_chlorophytes.faa
TARA_MED_95_MAG_00422.gmove.pep.fa	TARA_MED_95_MAG_00422_chrysophytes.faa
TARA_MED_95_MAG_00423.gmove.pep.fa	TARA_MED_95_MAG_00423_bicosoecids.faa
TARA_MED_95_MAG_00425.gmove.pep.fa	TARA_MED_95_MAG_00425_dictyophytes.faa
TARA_MED_95_MAG_00428.gmove.pep.fa	TARA_MED_95_MAG_00428_chrysophytes.faa
TARA_MED_95_MAG_00430.gmove.pep.fa	TARA_MED_95_MAG_00430_haptophytes.faa
TARA_MED_95_MAG_00433.gmove.pep.fa	TARA_MED_95_MAG_00433_haptophytes.faa
TARA_MED_95_MAG_00434.gmove.pep.fa	TARA_MED_95_MAG_00434_chrysophytes.faa
TARA_MED_95_MAG_00438.gmove.pep.fa	TARA_MED_95_MAG_00438_haptophytes.faa
TARA_MED_95_MAG_00439.gmove.pep.fa	TARA_MED_95_MAG_00439_haptophytes.faa
TARA_MED_95_MAG_00442.gmove.pep.fa	TARA_MED_95_MAG_00442_haptophytes.faa
TARA_MED_95_MAG_00443.gmove.pep.fa	TARA_MED_95_MAG_00443_dictyophytes.faa
TARA_MED_95_MAG_00444.gmove.pep.fa	TARA_MED_95_MAG_00444_haptophytes.faa
TARA_MED_95_MAG_00447.gmove.pep.fa	TARA_MED_95_MAG_00447_chlorophytes.faa
TARA_MED_95_MAG_00453.gmove.pep.fa	TARA_MED_95_MAG_00453_haptophytes.faa
TARA_MED_95_MAG_00458.gmove.pep.fa	TARA_MED_95_MAG_00458_haptophytes.faa
TARA_MED_95_MAG_00462.gmove.pep.fa	TARA_MED_95_MAG_00462_chlorophytes.faa
TARA_MED_95_MAG_00469.gmove.pep.fa	TARA_MED_95_MAG_00469_haptophytes.faa
TARA_MED_95_MAG_00470.gmove.pep.fa	TARA_MED_95_MAG_00470_chrysophytes.faa
TARA_MED_95_MAG_00475.gmove.pep.fa	TARA_MED_95_MAG_00475_dictyophytes.faa
TARA_MED_95_MAG_00492.gmove.pep.fa	TARA_MED_95_MAG_00492_haptophytes.faa
TARA_MED_95_MAG_00504.gmove.pep.fa	TARA_MED_95_MAG_00504_diatoms.faa
TARA_MED_95_MAG_00515.gmove.pep.fa	TARA_MED_95_MAG_00515_haptophytes.faa
TARA_PON_109_MAG_00124.gmove.pep.fa	TARA_PON_109_MAG_00124_chlorophytes.faa
TARA_PON_109_MAG_00166.gmove.pep.fa	TARA_PON_109_MAG_00166_chlorophytes.faa
TARA_PON_109_MAG_00217.gmove.pep.fa	TARA_PON_109_MAG_00217_bolidophytes.faa
TARA_PON_109_MAG_00221.gmove.pep.fa	TARA_PON_109_MAG_00221_pelagophytes.faa
TARA_PON_109_MAG_00222.gmove.pep.fa	TARA_PON_109_MAG_00222_chlorophytes.faa
TARA_PON_109_MAG_00226.gmove.pep.fa	TARA_PON_109_MAG_00226_chlorophytes.faa
TARA_PON_109_MAG_00229.gmove.pep.fa	TARA_PON_109_MAG_00229_haptophytes.faa
TARA_PON_109_MAG_00231.gmove.pep.fa	TARA_PON_109_MAG_00231_haptophytes.faa
TARA_PON_109_MAG_00232.gmove.pep.fa	TARA_PON_109_MAG_00232_haptophytes.faa
TARA_PON_109_MAG_00239.gmove.pep.fa	TARA_PON_109_MAG_00239_dictyophytes.faa
TARA_PON_109_MAG_00250.gmove.pep.fa	TARA_PON_109_MAG_00250_haptophytes.faa
TARA_PSE_93_MAG_00017.gmove.pep.fa	TARA_PSE_93_MAG_00017_chlorophytes.faa
TARA_PSE_93_MAG_00090.gmove.pep.fa	TARA_PSE_93_MAG_00090_chlorophytes.faa
TARA_PSE_93_MAG_00121.gmove.pep.fa	TARA_PSE_93_MAG_00121_chlorophytes.faa
TARA_PSE_93_MAG_00141.gmove.pep.fa	TARA_PSE_93_MAG_00141_chlorophytes.faa
TARA_PSE_93_MAG_00171.gmove.pep.fa	TARA_PSE_93_MAG_00171_diatoms.faa
TARA_PSE_93_MAG_00182.gmove.pep.fa	TARA_PSE_93_MAG_00182_chlorophytes.faa
TARA_PSE_93_MAG_00200.gmove.pep.fa	TARA_PSE_93_MAG_00200_chlorophytes.faa
TARA_PSE_93_MAG_00201.gmove.pep.fa	TARA_PSE_93_MAG_00201_chlorophytes.faa
TARA_PSE_93_MAG_00203.gmove.pep.fa	TARA_PSE_93_MAG_00203_haptophytes.faa
TARA_PSE_93_MAG_00207.gmove.pep.fa	TARA_PSE_93_MAG_00207_dictyophytes.faa
TARA_PSE_93_MAG_00213.gmove.pep.fa	TARA_PSE_93_MAG_00213_diatoms.faa
TARA_PSE_93_MAG_00214.gmove.pep.fa	TARA_PSE_93_MAG_00214_chrysophytes.faa
TARA_PSE_93_MAG_00216.gmove.pep.fa	TARA_PSE_93_MAG_00216_diatoms.faa
TARA_PSE_93_MAG_00218.gmove.pep.fa	TARA_PSE_93_MAG_00218_haptophytes.faa
TARA_PSE_93_MAG_00219.gmove.pep.fa	TARA_PSE_93_MAG_00219_haptophytes.faa
TARA_PSE_93_MAG_00220.gmove.pep.fa	TARA_PSE_93_MAG_00220_chlorophytes.faa
TARA_PSE_93_MAG_00224.gmove.pep.fa	TARA_PSE_93_MAG_00224_haptophytes.faa
TARA_PSE_93_MAG_00226.gmove.pep.fa	TARA_PSE_93_MAG_00226_haptophytes.faa
TARA_PSE_93_MAG_00228.gmove.pep.fa	TARA_PSE_93_MAG_00228_chlorophytes.faa
TARA_PSE_93_MAG_00235.gmove.pep.fa	TARA_PSE_93_MAG_00235_haptophytes.faa
TARA_PSE_93_MAG_00236.gmove.pep.fa	TARA_PSE_93_MAG_00236_chlorophytes.faa
TARA_PSE_93_MAG_00241.gmove.pep.fa	TARA_PSE_93_MAG_00241_dictyophytes.faa
TARA_PSE_93_MAG_00245.gmove.pep.fa	TARA_PSE_93_MAG_00245_haptophytes.faa
TARA_PSE_93_MAG_00253.gmove.pep.fa	TARA_PSE_93_MAG_00253_diatoms.faa
TARA_PSE_93_MAG_00255.gmove.pep.fa	TARA_PSE_93_MAG_00255_diatoms.faa
TARA_PSE_93_MAG_00267.gmove.pep.fa	TARA_PSE_93_MAG_00267_haptophytes.faa
TARA_PSW_86_MAG_00075.gmove.pep.fa	TARA_PSW_86_MAG_00075_chlorophytes.faa
TARA_PSW_86_MAG_00105.gmove.pep.fa	TARA_PSW_86_MAG_00105_chlorophytes.faa
TARA_PSW_86_MAG_00106.gmove.pep.fa	TARA_PSW_86_MAG_00106_chlorophytes.faa
TARA_PSW_86_MAG_00160.gmove.pep.fa	TARA_PSW_86_MAG_00160_chlorophytes.faa
TARA_PSW_86_MAG_00208.gmove.pep.fa	TARA_PSW_86_MAG_00208_chlorophytes.faa
TARA_PSW_86_MAG_00222.gmove.pep.fa	TARA_PSW_86_MAG_00222_diatoms.faa
TARA_PSW_86_MAG_00236.gmove.pep.fa	TARA_PSW_86_MAG_00236_diatoms.faa
TARA_PSW_86_MAG_00253.gmove.pep.fa	TARA_PSW_86_MAG_00253_chlorophytes.faa
TARA_PSW_86_MAG_00256.gmove.pep.fa	TARA_PSW_86_MAG_00256_diatoms.faa
TARA_PSW_86_MAG_00257.gmove.pep.fa	TARA_PSW_86_MAG_00257_pelagophytes.faa
TARA_PSW_86_MAG_00260.gmove.pep.fa	TARA_PSW_86_MAG_00260_chlorophytes.faa
TARA_PSW_86_MAG_00261.gmove.pep.fa	TARA_PSW_86_MAG_00261_diatoms.faa
TARA_PSW_86_MAG_00266.gmove.pep.fa	TARA_PSW_86_MAG_00266_haptophytes.faa
TARA_PSW_86_MAG_00268.gmove.pep.fa	TARA_PSW_86_MAG_00268_haptophytes.faa
TARA_PSW_86_MAG_00270.gmove.pep.fa	TARA_PSW_86_MAG_00270_chlorophytes.faa
TARA_PSW_86_MAG_00272.gmove.pep.fa	TARA_PSW_86_MAG_00272_haptophytes.faa
TARA_PSW_86_MAG_00275.gmove.pep.fa	TARA_PSW_86_MAG_00275_haptophytes.faa
TARA_PSW_86_MAG_00276.gmove.pep.fa	TARA_PSW_86_MAG_00276_diatoms.faa
TARA_PSW_86_MAG_00279.gmove.pep.fa	TARA_PSW_86_MAG_00279_haptophytes.faa
TARA_PSW_86_MAG_00280.gmove.pep.fa	TARA_PSW_86_MAG_00280_haptophytes.faa
TARA_PSW_86_MAG_00281.gmove.pep.fa	TARA_PSW_86_MAG_00281_diatoms.faa
TARA_PSW_86_MAG_00283.gmove.pep.fa	TARA_PSW_86_MAG_00283_haptophytes.faa
TARA_PSW_86_MAG_00284.gmove.pep.fa	TARA_PSW_86_MAG_00284_haptophytes.faa
TARA_PSW_86_MAG_00285.gmove.pep.fa	TARA_PSW_86_MAG_00285_haptophytes.faa
TARA_PSW_86_MAG_00287.gmove.pep.fa	TARA_PSW_86_MAG_00287_haptophytes.faa
TARA_PSW_86_MAG_00289.gmove.pep.fa	TARA_PSW_86_MAG_00289_chlorophytes.faa
TARA_PSW_86_MAG_00295.gmove.pep.fa	TARA_PSW_86_MAG_00295_chlorophytes.faa
TARA_PSW_86_MAG_00302.gmove.pep.fa	TARA_PSW_86_MAG_00302_haptophytes.faa
TARA_PSW_86_MAG_00317.gmove.pep.fa	TARA_PSW_86_MAG_00317_haptophytes.faa
TARA_PSW_86_MAG_00318.gmove.pep.fa	TARA_PSW_86_MAG_00318_haptophytes.faa
TARA_RED_19_MAG_00007.gmove.pep.fa	TARA_RED_19_MAG_00007_chlorophytes.faa
TARA_RED_19_MAG_00042.gmove.pep.fa	TARA_RED_19_MAG_00042_haptophytes.faa
TARA_RED_19_MAG_00043.gmove.pep.fa	TARA_RED_19_MAG_00043_chlorophytes.faa
TARA_SOC_28_MAG_00031.gmove.pep.fa	TARA_SOC_28_MAG_00031_diatoms.faa
TARA_SOC_28_MAG_00037.gmove.pep.fa	TARA_SOC_28_MAG_00037_diatoms.faa
TARA_SOC_28_MAG_00049.gmove.pep.fa	TARA_SOC_28_MAG_00049_diatoms.faa
TARA_SOC_28_MAG_00056.gmove.pep.fa	TARA_SOC_28_MAG_00056_haptophytes.faa
TARA_SOC_28_MAG_00057.gmove.pep.fa	TARA_SOC_28_MAG_00057_haptophytes.faa
TARA_SOC_28_MAG_00059.gmove.pep.fa	TARA_SOC_28_MAG_00059_haptophytes.faa
TARA_SOC_28_MAG_00060.gmove.pep.fa	TARA_SOC_28_MAG_00060_diatoms.faa
TARA_SOC_28_MAG_00064.gmove.pep.fa	TARA_SOC_28_MAG_00064_haptophytes.faa
TARA_SOC_28_MAG_00067.gmove.pep.fa	TARA_SOC_28_MAG_00067_haptophytes.faa
TARA_SOC_28_MAG_00068.gmove.pep.fa	TARA_SOC_28_MAG_00068_labyrinthulomycetes.faa
TARA_SOC_28_MAG_00069.gmove.pep.fa	TARA_SOC_28_MAG_00069_dictyophytes.faa
TARA_SOC_28_MAG_00071.gmove.pep.fa	TARA_SOC_28_MAG_00071_diatoms.faa
TARA_SOC_28_MAG_00074.gmove.pep.fa	TARA_SOC_28_MAG_00074_haptophytes.faa
TARA_SOC_28_MAG_00077.gmove.pep.fa	TARA_SOC_28_MAG_00077_diatoms.faa

## Sheet: NCBI_reference_genomes_Stramenopiles
Species	NCBI genome repository
Achlya_hypogyna	https://ftp.ncbi.nlm.nih.gov/genomes/all/GCA/002/081/595/GCA_002081595.1_ACH_lane_v1/GCA_002081595.1_ACH_lane_v1_protein.faa.gz
Aphanomyces_astaci	https://ftp.ncbi.nlm.nih.gov/genomes/all/GCF/000/520/075/GCF_000520075.1_Apha_asta_APO3_V1/GCF_000520075.1_Apha_asta_APO3_V1_protein.faa.gz
Aphanomyces_cochlioides	https://ftp.ncbi.nlm.nih.gov/genomes/all/GCA/019/828/595/GCA_019828595.1_UMN_Aphcoc_1.0/GCA_019828595.1_UMN_Aphcoc_1.0_protein.faa.gz
Aphanomyces_euteiches	https://ftp.ncbi.nlm.nih.gov/genomes/all/GCA/021/527/685/GCA_021527685.1_ASM2152768v1/GCA_021527685.1_ASM2152768v1_protein.faa.gz
Aphanomyces_invadans	https://ftp.ncbi.nlm.nih.gov/genomes/all/GCF/000/520/115/GCF_000520115.1_Apha_inva_NJM9701_V1/GCF_000520115.1_Apha_inva_NJM9701_V1_protein.faa.gz
Aphanomyces_stellatus	https://ftp.ncbi.nlm.nih.gov/genomes/all/GCA/009/835/185/GCA_009835185.1_As_578.67_v1/GCA_009835185.1_As_578.67_v1_protein.faa.gz
MAG_Asterionella_formosa	https://ftp.ncbi.nlm.nih.gov/genomes/all/GCA/002/256/025/GCA_002256025.1_ASM225602v1/GCA_002256025.1_ASM225602v1_genomic.fna.gz
Aureococcus_anophagefferens	https://ftp.ncbi.nlm.nih.gov/genomes/all/GCF/000/186/865/GCF_000186865.1_v_1.0/GCF_000186865.1_v_1.0_protein.faa.gz
MAG_Bacillariophyta_sp	https://ftp.ncbi.nlm.nih.gov/genomes/all/GCA/010/367/165/GCA_010367165.1_ASM1036716v1/GCA_010367165.1_ASM1036716v1_genomic.fna.gz
Blastocystis_sp	https://ftp.ncbi.nlm.nih.gov/genomes/all/GCA/001/651/215/GCA_001651215.1_ASM165121v1/GCA_001651215.1_ASM165121v1_protein.faa.gz
MAG_Blastocystis_sp_subtype	https://ftp.ncbi.nlm.nih.gov/genomes/all/GCA/025/449/415/GCA_025449415.1_ASM2544941v1/GCA_025449415.1_ASM2544941v1_genomic.fna.gz
Blastocystis_sp_subtype_4	https://ftp.ncbi.nlm.nih.gov/genomes/all/GCF/000/743/755/GCF_000743755.1_ASM74375v1/GCF_000743755.1_ASM74375v1_protein.faa.gz
Bremia_lactucae	https://ftp.ncbi.nlm.nih.gov/genomes/all/GCA/004/359/215/GCA_004359215.2_BlacSF5v2/GCA_004359215.2_BlacSF5v2_protein.faa.gz
Cafeteria_roenbergensis	https://ftp.ncbi.nlm.nih.gov/genomes/all/GCA/008/330/645/GCA_008330645.1_CrBVI/GCA_008330645.1_CrBVI_protein.faa.gz
Chaetoceros_tenuissimus	https://ftp.ncbi.nlm.nih.gov/genomes/all/GCA/021/927/905/GCA_021927905.1_Cten210_1.0/GCA_021927905.1_Cten210_1.0_protein.faa.gz
Chrysophaeum_taylorii	https://ftp.ncbi.nlm.nih.gov/genomes/all/GCA/029/834/535/GCA_029834535.1_CTAYLR_1.1/GCA_029834535.1_CTAYLR_1.1_protein.faa.gz
Cylindrotheca_closterium	https://ftp.ncbi.nlm.nih.gov/genomes/all/GCA/933/822/405/GCA_933822405.4_Cyc-CA1.15-REFERENCE-ANNOTATED/GCA_933822405.4_Cyc-CA1.15-REFERENCE-ANNOTATED_protein.faa.gz
Ectocarpus_siliculosus	https://ftp.ncbi.nlm.nih.gov/genomes/all/GCA/000/310/025/GCA_000310025.1_ASM31002v1/GCA_000310025.1_ASM31002v1_protein.faa.gz
Ectocarpus_sp	https://ftp.ncbi.nlm.nih.gov/genomes/all/GCA/902/602/495/GCA_902602495.3_Esub_Assebmy2/GCA_902602495.3_Esub_Assebmy2_protein.faa.gz
Fistulifera_solaris	https://ftp.ncbi.nlm.nih.gov/genomes/all/GCA/002/217/885/GCA_002217885.1_Fsol_1.0/GCA_002217885.1_Fsol_1.0_protein.faa.gz
Fragilaria_crotonensis	https://ftp.ncbi.nlm.nih.gov/genomes/all/GCA/022/925/895/GCA_022925895.1_ASM2292589v1/GCA_022925895.1_ASM2292589v1_protein.faa.gz
MAG_Fragilariophycidae_sp	https://ftp.ncbi.nlm.nih.gov/genomes/all/GCA/023/346/985/GCA_023346985.1_ASM2334698v1/GCA_023346985.1_ASM2334698v1_genomic.fna.gz
Globisporangium_splendens	https://ftp.ncbi.nlm.nih.gov/genomes/all/GCA/006/386/115/GCA_006386115.1_DCB_P.spl/GCA_006386115.1_DCB_P.spl_protein.faa.gz
Hyaloperonospora_brassicae	https://ftp.ncbi.nlm.nih.gov/genomes/all/GCA/947/650/285/GCA_947650285.1_Hp1/GCA_947650285.1_Hp1_protein.faa.gz
Mayamaea_pseudoterrestris	https://ftp.ncbi.nlm.nih.gov/genomes/all/GCA/027/923/505/GCA_027923505.1_Mpse_1.0/GCA_027923505.1_Mpse_1.0_protein.faa.gz
Nannochloropsis_gaditana	https://ftp.ncbi.nlm.nih.gov/genomes/all/GCF/000/240/725/GCF_000240725.1_ASM24072v1/GCF_000240725.1_ASM24072v1_protein.faa.gz
Nannochloropsis_salina	https://ftp.ncbi.nlm.nih.gov/genomes/all/GCA/004/565/275/GCA_004565275.1_ASM456527v1/GCA_004565275.1_ASM456527v1_protein.faa.gz
Nitzschia_inconspicua	https://ftp.ncbi.nlm.nih.gov/genomes/all/GCA/019/154/785/GCA_019154785.2_GAI293_CANU_175m_combined/GCA_019154785.2_GAI293_CANU_175m_combined_protein.faa.gz
Nothophytophthora_sp	https://ftp.ncbi.nlm.nih.gov/genomes/all/GCA/001/712/635/GCA_001712635.2_PfChile5v2.0/GCA_001712635.2_PfChile5v2.0_protein.faa.gz
Ochromonadaceae_sp_CCMP2298	https://ftp.ncbi.nlm.nih.gov/genomes/all/GCA/026/770/595/GCA_026770595.1_Ochro2298_1/GCA_026770595.1_Ochro2298_1_protein.faa.gz
MAG_Ochromonas_sp	https://ftp.ncbi.nlm.nih.gov/genomes/all/GCA/023/346/525/GCA_023346525.1_ASM2334652v1/GCA_023346525.1_ASM2334652v1_genomic.fna.gz
Parmales_sp_scaly_parma	https://ftp.ncbi.nlm.nih.gov/genomes/all/GCA/030/267/985/GCA_030267985.1_ScalyP_01/GCA_030267985.1_ScalyP_01_protein.faa.gz
Pelagomonas_calceolata	https://ftp.ncbi.nlm.nih.gov/genomes/all/GCA/918/797/485/GCA_918797485.1_CNM_v1/GCA_918797485.1_CNM_v1_protein.faa.gz
Pelagophyceae_sp_CCMP2097	https://ftp.ncbi.nlm.nih.gov/genomes/all/GCA/026/770/575/GCA_026770575.1_Pelago2097_1/GCA_026770575.1_Pelago2097_1_protein.faa.gz
Peronosclerospora_sorghi	https://ftp.ncbi.nlm.nih.gov/genomes/all/GCA/026/184/515/GCA_026184515.1_PsorP6_UCD_v1/GCA_026184515.1_PsorP6_UCD_v1_protein.faa.gz
Peronospora_belbahrii	https://ftp.ncbi.nlm.nih.gov/genomes/all/GCA/920/618/645/GCA_920618645.1_pbs3_v1/GCA_920618645.1_pbs3_v1_protein.faa.gz
Peronospora_effusa	https://ftp.ncbi.nlm.nih.gov/genomes/all/GCA/021/491/655/GCA_021491655.1_ASM2149165v1/GCA_021491655.1_ASM2149165v1_protein.faa.gz
Peronospora_farinosa	https://ftp.ncbi.nlm.nih.gov/genomes/all/GCA/947/646/735/GCA_947646735.1_Pf2/GCA_947646735.1_Pf2_protein.faa.gz
Peronospora_matthiolae	https://ftp.ncbi.nlm.nih.gov/genomes/all/GCA/921/007/115/GCA_921007115.1_pm1_v1/GCA_921007115.1_pm1_v1_protein.faa.gz
Phytophthora_aleatoria	https://ftp.ncbi.nlm.nih.gov/genomes/all/GCA/018/873/745/GCA_018873745.1_NZ4037v1/GCA_018873745.1_NZ4037v1_protein.faa.gz
Phytophthora_cactorum	https://ftp.ncbi.nlm.nih.gov/genomes/all/GCA/016/864/655/GCA_016864655.1_ASM1686465v1/GCA_016864655.1_ASM1686465v1_protein.faa.gz
Phytophthora_cinnamomi	https://ftp.ncbi.nlm.nih.gov/genomes/all/GCA/018/691/715/GCA_018691715.1_ASM1869171v1/GCA_018691715.1_ASM1869171v1_protein.faa.gz
Phytophthora_citrophthora	https://ftp.ncbi.nlm.nih.gov/genomes/all/GCA/031/305/395/GCA_031305395.1_STE-U-9442/GCA_031305395.1_STE-U-9442_protein.faa.gz
Phytophthora_fragariaefolia	https://ftp.ncbi.nlm.nih.gov/genomes/all/GCA/030/267/785/GCA_030267785.1_ASM3026778v1/GCA_030267785.1_ASM3026778v1_protein.faa.gz
Phytophthora_idaei	https://ftp.ncbi.nlm.nih.gov/genomes/all/GCA/016/880/985/GCA_016880985.1_ASM1688098v1/GCA_016880985.1_ASM1688098v1_protein.faa.gz
Phytophthora_infestans	https://ftp.ncbi.nlm.nih.gov/genomes/all/GCF/000/142/945/GCF_000142945.1_ASM14294v1/GCF_000142945.1_ASM14294v1_protein.faa.gz
Phytophthora_lilii	https://ftp.ncbi.nlm.nih.gov/genomes/all/GCA/030/267/725/GCA_030267725.1_ASM3026772v1/GCA_030267725.1_ASM3026772v1_protein.faa.gz
Phytophthora_megakarya	https://ftp.ncbi.nlm.nih.gov/genomes/all/GCA/002/215/365/GCA_002215365.1_ASM221536v1/GCA_002215365.1_ASM221536v1_protein.faa.gz
Phytophthora_parasitica	https://ftp.ncbi.nlm.nih.gov/genomes/all/GCF/000/247/585/GCF_000247585.1_PP_INRA-310_V2/GCF_000247585.1_PP_INRA-310_V2_protein.faa.gz
Phytophthora_pseudosyringae	https://ftp.ncbi.nlm.nih.gov/genomes/all/GCA/019/155/715/GCA_019155715.1_JHI_pseudo_1.0/GCA_019155715.1_JHI_pseudo_1.0_protein.faa.gz
Phytophthora_ramorum	https://ftp.ncbi.nlm.nih.gov/genomes/all/GCA/020/800/215/GCA_020800215.1_PR-102_v3_p/GCA_020800215.1_PR-102_v3_p_protein.faa.gz
Phytophthora_sojae	https://ftp.ncbi.nlm.nih.gov/genomes/all/GCF/000/149/755/GCF_000149755.1_P.sojae_V3.0/GCF_000149755.1_P.sojae_V3.0_protein.faa.gz
Plasmopara_halstedii	https://ftp.ncbi.nlm.nih.gov/genomes/all/GCF/900/000/015/GCF_900000015.1_Plasmopara_halstedii_genome/GCF_900000015.1_Plasmopara_halstedii_genome_protein.faa.gz
MAG_Psammoneis_japonica	https://ftp.ncbi.nlm.nih.gov/genomes/all/GCA/008/632/985/GCA_008632985.1_ASM863298v1/GCA_008632985.1_ASM863298v1_genomic.fna.gz
Pseudo-nitzschia_multistriata	https://ftp.ncbi.nlm.nih.gov/genomes/all/GCA/900/660/405/GCA_900660405.1_ASM90066040v1/GCA_900660405.1_ASM90066040v1_protein.faa.gz
Saprolegnia_diclina	https://ftp.ncbi.nlm.nih.gov/genomes/all/GCF/000/281/045/GCF_000281045.1_Sap_diclina_VS20_V1/GCF_000281045.1_Sap_diclina_VS20_V1_protein.faa.gz
Saprolegnia_parasitica	https://ftp.ncbi.nlm.nih.gov/genomes/all/GCF/000/151/545/GCF_000151545.1_ASM15154v2/GCF_000151545.1_ASM15154v2_protein.faa.gz
Seminavis_robusta	https://ftp.ncbi.nlm.nih.gov/genomes/all/GCA/903/772/945/GCA_903772945.1_Semro_V1/GCA_903772945.1_Semro_V1_protein.faa.gz
Tetraparma_gracilis	https://ftp.ncbi.nlm.nih.gov/genomes/all/GCA/030/267/505/GCA_030267505.1_TeGR_01/GCA_030267505.1_TeGR_01_protein.faa.gz
Thalassiosira_pseudonana	https://ftp.ncbi.nlm.nih.gov/genomes/all/GCF/000/149/405/GCF_000149405.2_ASM14940v2/GCF_000149405.2_ASM14940v2_protein.faa.gz
MAG_Thalassiosira_sp	https://ftp.ncbi.nlm.nih.gov/genomes/all/GCA/023/345/645/GCA_023345645.1_ASM2334564v1/GCA_023345645.1_ASM2334564v1_genomic.fna.gz
Thraustotheca_clavata	https://ftp.ncbi.nlm.nih.gov/genomes/all/GCA/002/081/575/GCA_002081575.1_Thrcla_v1/GCA_002081575.1_Thrcla_v1_protein.faa.gz
Tribonema_minus	https://ftp.ncbi.nlm.nih.gov/genomes/all/GCA/017/506/865/GCA_017506865.1_ASM1750686v1/GCA_017506865.1_ASM1750686v1_protein.faa.gz
Pythium_brassicae	https://ftp.ncbi.nlm.nih.gov/genomes/all/GCA/008/271/595/GCA_008271595.1_ASM827159v1/GCA_008271595.1_ASM827159v1_protein.faa.gz
Triparma_columacea	https://ftp.ncbi.nlm.nih.gov/genomes/all/GCA/030/267/965/GCA_030267965.1_TrCOL_01/GCA_030267965.1_TrCOL_01_protein.faa.gz
Triparma_laevis_inornata	https://ftp.ncbi.nlm.nih.gov/genomes/all/GCA/012/489/335/GCA_012489335.1_Parmale_b_g1/GCA_012489335.1_Parmale_b_g1_protein.faa.gz
Triparma_retinervis	https://ftp.ncbi.nlm.nih.gov/genomes/all/GCA/030/267/625/GCA_030267625.1_TrRE_01/GCA_030267625.1_TrRE_01_protein.faa.gz
Triparma_strigata	https://ftp.ncbi.nlm.nih.gov/genomes/all/GCA/030/267/945/GCA_030267945.1_TrST_01/GCA_030267945.1_TrST_01_protein.faa.gz
Triparma_verrucosa	https://ftp.ncbi.nlm.nih.gov/genomes/all/GCA/030/267/905/GCA_030267905.1_TrVE_01/GCA_030267905.1_TrVE_01_protein.faa.gz

## Sheet: NCBI_reference_genomes_Haptophytes
Species	NCBI genome repository
Chrysochromulina_parva	https://ftp.ncbi.nlm.nih.gov/genomes/all/GCA/002/887/195/GCA_002887195.1_ASM288719v1/GCA_002887195.1_ASM288719v1_genomic.fna.gz
Isochrysis_galbana	https://ftp.ncbi.nlm.nih.gov/genomes/all/GCA/018/136/815/GCA_018136815.1_ASM1813681v1/GCA_018136815.1_ASM1813681v1_genomic.fna.gz
Chrysochromulina_tobinii	https://ftp.ncbi.nlm.nih.gov/genomes/all/GCA/001/275/005/GCA_001275005.1_Ctobinv2/GCA_001275005.1_Ctobinv2_protein.faa.gz
Diacronema_lutheri_NIVA492	https://ftp.ncbi.nlm.nih.gov/genomes/all/GCA/019/448/385/GCA_019448385.1_MSCA_Paluth_1.1/GCA_019448385.1_MSCA_Paluth_1.1_protein.faa.gz
Pavlovales_sp	https://ftp.ncbi.nlm.nih.gov/genomes/all/GCA/026/770/615/GCA_026770615.1_Pavlov2436_1/GCA_026770615.1_Pavlov2436_1_protein.faa.gz
Emiliana_huxleyi	https://ftp.ncbi.nlm.nih.gov/genomes/all/GCA/000/372/725/GCA_000372725.1_Emiliana_huxleyi_CCMP1516_main_genome_assembly_v1.0/GCA_000372725.1_Emiliana_huxleyi_CCMP1516_main_genome_assembly_v1.0_protein.faa.gz
