# Supplementary material for: Prevalence and environmental abundance of the TSET complex in cosmopolitan algal groups
Source: iScience. 2025 May 15;28(6):112679. doi: 10.1016/j.isci.2025.112679 (PMC12167817; doi:10.1016/j.isci.2025.112679)
Supplement: Data S2. TSET composition of the species used for this study as inferred by AMOEBAE search, related to Figures 1 and 2 — Table of AMOEBAE search results for TSET subunits, sorted by taxonomy. Only genomes/transcriptomes with two or more AP1 subunits detected are presented. [file mmc3.xlsx]

## Sheet: oomycetes
	TCUP	TPLATE	TSAUCER	TSPOON	TTRAY1	TTRAY2
PHyca_oomycetes		+		+		+
Phyra_oomycetes		+		+	+	+
Physo_oomycetes		+		+	+	+
Pyth1_oomycetes		+		+	+	+
Pyth2_oomycetes		+		+		+
Pyth3_oomycetes		+		+		+
Pyth4_oomycetes		+		+	+	+
Pyth5_oomycetes		+		+	+	+
Pyth6_oomycetes				+	+	+
Achlya_hypogyna		+	+	+	+	+
Aphanomyces_astaci			+	+	+	+
Aphanomyces_cochlioides		+		+		+
Aphanomyces_euteiches		+		+	+	+
Aphanomyces_invadans		+		+	+
Aphanomyces_stellatus		+		+	+	+
Bremia_lactucae		+		+	+
Globisporangium_splendens		+			+	+
Hyaloperonospora_brassicae		+		+	+
Nothophytophthora_sp		+		+	+
Peronosclerospora_sorghi					+
Peronospora_belbahrii		+		+	+
Peronospora_effusa		+		+	+
Peronospora_farinosa		+		+	+
Peronospora_matthiolae		+		+	+
Phytophthora_aleatoria		+		+	+
Phytophthora_cactorum		+		+	+	+
Phytophthora_cinnamomi		+		+	+	+
Phytophthora_citrophthora		+		+	+	+
Phytophthora_fragariaefolia		+	+		+
Phytophthora_idaei		+		+	+	+
Phytophthora_infestans		+		+	+	+
Phytophthora_lilii		+
Phytophthora_megakarya		+		+	+	+
Phytophthora_parasitica		+		+	+	+
Phytophthora_pseudosyringae		+		+	+	+
Phytophthora_ramorum		+		+	+	+
Phytophthora_sojae		+		+	+	+
Plasmopara_halstedii		+		+	+	+
Saprolegnia_diclina		+	+	+	+	+
Saprolegnia_parasitica		+	+	+	+	+
Pythium_brassicae		+		+	+	+
Thraustotheca_clavata		+	+	+	+	+
42	0	39	6	38	37	30
	0	92.8571	14.2857	90.4762	88.0952	71.4286	%

## Sheet: labyrinthulomycetes
	TCUP	TPLATE	TSAUCER	TSPOON	TTRAY1	TTRAY2
Aplanochytrium_sp_PBS07_labyrinthulomycetes		+		+
Aplanochytrium_stocchinoi_GSBS06_labyrinthulomycetes		+		+
Aurantiochytrium_limacinum_ATCCMYA1381_labyrinthulomycetes		+		+	+
Schizochytrium_aggregatum_ATCC28209_labyrinthulomycetes
Thraustochytrium_sp_LLF1b_labyrinthulomycetes		+		+	+
Undescribed_sp_isolateNY0313808BC1_labyrinthulomycetes		+
6	0	5	0	4	2	0
	0	83.3333	0	66.6667	33.3333	0	%

## Sheet: pelagophytes
	TCUP	TPLATE	TSAUCER	TSPOON	TTRAY1	TTRAY2
Aureococcus_anophagefferens_pelagophytes		+
Aureococcus_anophagefferens_CCMP1850_pelagophytes		+		+
Aureococcus_pelagophytes		+		+
Aureoumbra_lagunensis_CCMP1510_pelagophytes				+	+
MMETSP1164_pelagophytes		+		+
MMETSP1165_pelagophytes				+
MMETSP1166_pelagophytes		+		+
MMETSP1170_pelagophytes		+		+	+
MMETSP1328_pelagophytes		+		+
MMETSP1329_pelagophytes		+		+	+
MMETSP1467_pelagophytes		+		+
Pelagococcus_subviridis_pelagophytes			+	+
Pelagococcus_subviridis_CCMP1429_pelagophytes		+
Pelagomonas_calceolata_pelagophytes				+
Pelagomonas_calceolata_CCMP1756_pelagophytes		+		+	+
Aureococcus_anophagefferens		+		+
Chrysophaeum_taylorii				+
Pelagomonas_calceolata		+		+	+
Pelagophyceae_sp_CCMP2097		+		+
19	0	14	1	17	5	0
	0	73.6842	5.26316	89.4737	26.3158	0	%

## Sheet: pinguiophytes
	TCUP	TPLATE	TSAUCER	TSPOON	TTRAY1	TTRAY2
MMETSP1160_pinguiophytes		+		+	+
MMETSP1163_pinguiophytes	+	+		+	+
Pinguiococcus_pyrenoidosus_pinguiophytes		+		+	+	+
3	1	3	0	3	3	1
	33.3333	100	0	100	100	33.3333	%

## Sheet: dictyochophytes
	TCUP	TPLATE	TSAUCER	TSPOON	TTRAY1	TTRAY2
MMETSP1173_dictyochophytes		+	+	+	+	+
MMETSP1174_dictyochophytes		+	+	+
MMETSP1323_dictyochophytes	+	+		+
MMETSP1324_dictyochophytes		+		+		+
MMETSP1325_dictyochophytes				+
MMETSP1344_dictyochophytes		+		+
Pseudopedinella_elastica_CCMP716_dictyochophytes		+	+	+
Pteridomonas_danica_dictyochophytes		+		+
Undescribed_sp_CCMP298_dictyochophytes		+		+
9	1	8	3	9	1	2
	11.1111	88.8889	33.3333	100	11.1111	22.2222	%

## Sheet: PX
	TCUP	TPLATE	TSAUCER	TSPOON	TTRAY1	TTRAY2
APTP_PX		+		+
ASZK_PX		+		+
Cladosiphon_okamuransis_PX	+	+	+	+
Ectocarpus_PX	+	+	+	+
Ectocarpus_siliculosus_PX
FIDQ_PX		+		+
FIKG_PX		+		+
FOMH_PX		+		+
FSQE_PX		+		+
Heterococcus_DN1_PX		+		+
Heterococcus_protonematoides_PX	+					+
Heterotrichella_gracilis_PX		+
HFIK_PX		+		+
JCXF_PX		+		+
JGGD_PX		+		+
LDRY_PX				+
Microchloropsis_salina_PX		+		+
Monodus_spC_PX		+
OGZM_PX		+		+
QDTV_PX		+		+
QLMZ_PX				+
RAPY_PX		+		+
RWXW_PX		+		+
Tribonema_sp_PX
ULXR_PX		+		+
Vaucheria_litorea_CCMP2940_PX		+	+	+	+
VRGZ_PX		+		+
VYER_PX		+		+
YRMA_PX		+		+
Ectocarpus_siliculosus	+	+	+	+
Ectocarpus_sp	+		+	+	+
Tribonema_minus		+		+	+
32	5	26	5	27	3	1
	15.625	81.25	15.625	84.375	9.375	3.125	%

## Sheet: raphydophytes
	TCUP	TPLATE	TSAUCER	TSPOON	TTRAY1	TTRAY2
Chattonella_subsalsa_CCMP2191_raphidophytes	+	+		+		+
Heterosigma_akashiwo_CCMP452_raphidophytes				+	+
Heterosigma_akashiwo_CCMP2393_raphidophytes	+			+
Heterosigma_akashiwo_CCMP3107_raphidophytes				+
Heterosigma_akashiwo_NB_raphidophytes	+			+	+
MMETSP1339_raphidophytes		+		+
6	3	2	0	6	2	1
	50	33.3333	0	100	33.3333	16.6667	%

## Sheet: diatoms
	TCUP	TPLATE	TSAUCER	TSPOON	TTRAY1	TTRAY2
Amphiprora_sp_diatoms	+	+				+
Amphora_coffeaeformis_diatoms	+				+	+
Amphora_coffeaeformis_CCMP127_diatoms	+
Asterionellopsis_glacialis_CCMP134_diatoms	+	+		+	+	+
Attheya_sp_diatoms	+	+		+
BAXOSW_diatoms	+			+		+
CAAOSW_diatoms	+	+		+	+	+
CABOSW_diatoms	+	+		+		+
CACOSW_diatoms	+	+			+	+
CADOSW_diatoms	+	+		+	+	+
CAFOSW_diatoms	+	+			+	+
CAGOSW_diatoms	+	+		+	+	+
Chaetoceros_affinis_CCMP159_diatoms		+		+	+	+
Chaetoceros_calcitrans_diatoms	+	+		+	+	+
Chaetoceros_curvisetus_diatoms		+
Chaetoceros_debilis_MM31A_diatoms	+	+			+	+
Chaetoceros_decipiens_diatoms		+		+	+	+
Chaetoceros_muelleri_diatoms	+	+		+	+	+
Chaetoceros_neogracile_diatoms	+	+		+	+	+
Chaetoceros_neogracile_CCMP1317_diatoms	+	+		+	+	+
Corethron_pennatum_L29A3_diatoms	+	+			+
Cyclotella_cryptica_diatoms	+	+		+	+	+
Cyclotella_meneghiniana_diatoms	+	+		+		+
Cylindrotheca_fusiformis_diatoms	+	+		+		+
Ditylum_brightwellii_diatoms				+
Ditylum_brightwellii_GSO103_diatoms		+		+
Ditylum_brightwellii_GSO104_diatoms	+	+		+	+
Ditylum_brightwellii_GSO105_diatoms	+	+		+
Extubocellulus_spinifer_CCMP396_diatoms	+	+			+
Fistulifera_diatoms	+	+		+	+	+
Fracy_diatoms	+	+		+		+
Fragilariopsis_cylindrus_diatoms	+	+			+	+
Fragilariopsis_cylindrus2_diatoms	+	+			+	+
Fragilariopsis_kerguelensis_L2_C3_diatoms	+	+			+	+
Fragilariopsis_kerguelensis_L26_C5_diatoms	+	+			+	+
Halamphora_MG11_diatoms	+	+		+
Halamphora_MG8b_diatoms				+		+
Halamphora_MG9_diatoms	+	+		+		+
MMETSP0009_diatoms	+	+		+		+
MMETSP0010_diatoms	+	+
MMETSP0013_diatoms	+	+		+		+
MMETSP0014_diatoms	+	+		+		+
MMETSP0015_diatoms	+	+		+	+	+
MMETSP0017_diatoms	+	+		+		+
MMETSP0160_diatoms		+		+
MMETSP0200_diatoms	+	+			+	+
MMETSP0319_diatoms		+		+		+
MMETSP0320_diatoms	+	+		+	+	+
MMETSP0321_diatoms	+	+		+
MMETSP0322_diatoms	+	+		+		+
MMETSP0327_diatoms	+	+		+	+	+
MMETSP0329_diatoms	+	+		+		+
MMETSP0397_diatoms	+	+		+
MMETSP0418_diatoms	+	+		+
MMETSP0578_diatoms	+	+		+	+	+
MMETSP0580_diatoms	+	+		+	+	+
MMETSP0593_diatoms		+		+	+	+
MMETSP0693_diatoms
MMETSP0713_diatoms	+	+		+
MMETSP0786_diatoms	+	+		+		+
MMETSP0789_diatoms	+	+				+
MMETSP0794_diatoms	+	+		+	+
MMETSP0800_diatoms	+	+		+		+
MMETSP0816_diatoms	+	+		+		+
MMETSP1039_diatoms	+	+		+	+	+
MMETSP1040_diatoms		+		+	+	+
MMETSP1057_diatoms		+		+	+	+
MMETSP1058_diatoms	+	+				+
MMETSP1059_diatoms	+	+		+	+	+
MMETSP1060_diatoms	+	+		+	+	+
MMETSP1061_diatoms	+	+		+	+	+
MMETSP1062_diatoms	+	+		+	+	+
MMETSP1063_diatoms	+	+		+	+	+
MMETSP1064_diatoms	+	+		+	+
MMETSP1065_diatoms	+	+			+	+
MMETSP1066_diatoms		+		+
MMETSP1067_diatoms	+	+		+		+
MMETSP1070_diatoms		+			+	+
MMETSP1071_diatoms	+	+		+		+
MMETSP1171_diatoms		+		+
MMETSP1175_diatoms		+		+
MMETSP1176_diatoms	+	+		+
MMETSP1322_diatoms	+	+
MMETSP1336_diatoms	+	+		+	+
MMETSP1352_diatoms		+		+
MMETSP1360_diatoms	+	+				+
MMETSP1361_diatoms	+	+		+		+
MMETSP1362_diatoms		+		+
MMETSP1394_diatoms	+	+			+	+
MMETSP1423_diatoms	+	+		+	+	+
MMETSP1428_diatoms		+		+	+	+
MMETSP1429_diatoms	+	+
MMETSP1432_diatoms	+	+		+		+
MMETSP1434_diatoms
MMETSP1435_diatoms
MMETSP1437_diatoms		+		+	+
MMETSP1442_diatoms	+			+
MMETSP1443_diatoms		+			+
MMETSP1447_diatoms	+	+		+
MMETSP1449_diatoms	+	+		+
Navicula_incerta_diatoms	+	+			+	+
Navicula_pelliculosa_diatoms	+	+		+	+	+
Nitzschia_punctata_CCMP561_diatoms	+	+
Phaeodactylum_tricornutum_diatoms	+	+		+	+	+
Phat3_all_diatoms	+	+		+	+	+
Proboscia_alata_diatoms	+	+		+	+
Psemu_diatoms	+	+		+	+
Pseudo_nitzschia_australis_10249_diatoms	+	+		+	+	+
Skeletonema_dohrnii_diatoms	+	+		+		+
Skeletonema_dohrnii_SkelB_diatoms	+	+		+	+	+
Skeletonema_marinoi_diatoms		+		+	+	+
Skeletonema_marinoi_SkelA_diatoms	+	+		+	+	+
Skeletonema_menzelii_diatoms		+		+		+
Skeletonema_menzelii_CCMP793_diatoms		+		+	+	+
Synedra_diatoms	+	+		+		+
Thalassionema_nitzschioides_L26_B_diatoms	+	+				+
Thalassiosira_antarctica_CCMP982_diatoms		+		+	+	+
Thalassiosira_diatoms	+	+		+	+	+
Thalassiosira_gravida_GMp14c1_diatoms		+		+		+
Thalassiosira_guillardii_1_diatoms		+		+	+	+
Thalassiosira_guillardii_diatoms		+		+	+	+
Thalassiosira_miniscula_CCMP1093_diatoms	+	+		+	+	+
Thalassiosira_nordenskioeldii_diatoms		+		+	+	+
Thalassiosira_oceanica_diatoms				+
Thalassiosira_oceanica2_diatoms				+
Thalassiosira_oceanica_CCMP1005_diatoms	+	+			+	+
Thalassiosira_pseudonana_diatoms	+	+		+	+	+
Thalassiosira_pseudonana_2_diatoms	+	+		+	+	+
Thalassiosira_rotula_CCMP3096_diatoms		+		+		+
Thalassiosira_rotula_GSO102_diatoms	+	+		+
Thalassiosira_weissflogii_diatoms		+		+		+
Thalassiosira_weissflogii_CCMP1010_diatoms		+			+	+
Thalassiosira_weissflogii_CCMP1336_diatoms		+		+	+	+
Thalassiothrix_antarctica_L6_D1_diatoms	+	+			+	+
Thaoc_diatoms		+
Phaeodactylum_tricornutum	+	+			+	+
MAG_Asterionella_formosa
MAG_Bacillariophyta_sp
Chaetoceros_tenuissimus	+	+			+	+
Cylindrotheca_closterium	+	+		+		+
Fistulifera_solaris	+	+			+	+
Fragilaria_crotonensis	+	+				+
MAG_Fragilariophycidae_sp
Mayamaea_pseudoterrestris	+	+			+	+
Nitzschia_inconspicua	+	+				+
MAG_Psammoneis_japonica
Pseudo-nitzschia_multistriata	+	+			+	+
Seminavis_robusta	+	+				+
Tetraparma_gracilis				+	+
Thalassiosira_pseudonana	+	+				+
150	107	134	0	103	77	103
	71.3333	89.3333	0	68.6667	51.3333	68.6667	%

## Sheet: eustigmatophytes
	TCUP	TPLATE	TSAUCER	TSPOON	TTRAY1	TTRAY2
Eustigmatos_ZG2_eustigmatophytes				+
JQFK_eustigmatophytes		+		+
Nannochloropsis_gaditana_eustigmatophytes		+		+	+
Nannochloropsis_limnetica_eustigmatophytes				+
Nannochloropsis_oceanica_eustigmatophytes		+		+
Nannochloropsis_oceanica2_eustigmatophytes		+		+
Nannochloropsis_oculata_eustigmatophytes					+
Nannochloropsis_salina_eustigmatophytes		+		+
Noceanica_eustigmatophytes		+		+
Nannochloropsis_gaditana		+
Nannochloropsis_salina		+		+
11	0	8	0	9	2	0
	0	72.7273	0	81.8182	18.1818	0	%

## Sheet: synuro_chryso
	TCUP	TPLATE	TSAUCER	TSPOON	TTRAY1	TTRAY2
BOGT_synuro_chrysophytes		+		+
DBYD_synuro_chrysophytes				+
Dinobryon_sp_UTEXLB2267_synuro_chrysophytes		+		+
EBWI_synuro_chrysophytes				+
HAFOed_synuro_chrysophytes
HAFPed_synuro_chrysophytes		+		+
HAFQed_synuro_chrysophytes		+		+	+
HAFRed_synuro_chrysophytes				+
HAFSed_synuro_chrysophytes		+		+	+
HAFUed_synuro_chrysophytes		+		+	+
HAFVed_synuro_chrysophytes				+
HAFZed_synuro_chrysophytes		+		+	+
HAGAed_synuro_chrysophytes		+		+
HAGBed_synuro_chrysophytes				+	+
HAGCed_synuro_chrysophytes		+		+
HAGDed_synuro_chrysophytes				+
HAGEed_synuro_chrysophytes		+		+
HAGFed_synuro_chrysophytes				+
MMETSP1095_synuro_chrysophytes		+		+
MMETSP1098_synuro_chrysophytes		+		+	+	+
MMETSP1103_synuro_chrysophytes	+	+		+	+	+
MMETSP1105_synuro_chrysophytes		+		+		+
MMETSP1107_synuro_chrysophytes		+
MMETSP1167_synuro_chrysophytes		+		+
MMETSP1177_synuro_chrysophytes		+		+		+
MMETSP1452_synuro_chrysophytes		+		+
Ochromonas_danica_synuro_chrysophytes		+		+
Ochromonas_sp_CCMP1393_synuro_chrysophytes				+
Paraphysomonas_imperforata_PA2_synuro_chrysophytes		+		+	+	+
VKVG_synuro_chrysophytes		+		+
Ochromonadaceae_sp_CCMP2298				+
MAG_Ochromonas_sp
32	1	21	0	29	8	5
	3.125	65.625	0	90.625	25	15.625	%

[truncated: 29 more sheets: bolidomonas, bicosoecids, blastocystis, total_haptophytes_stramenopiles, CSZ, isochrysidales, phaeocystales, pavlovophytes, chrysochromulinales-prymnesiale, prymnesiales, total_green_algae, UTC, Picocystis, Mamiellophytes, Chlorodendrophytes, Nephroselmids, Palmophyllophyceae, Glaucophytes, total_red_algae, BF …]
