# Supplementary material for: Prevalence and environmental abundance of the TSET complex in cosmopolitan algal groups
Source: iScience. 2025 May 15;28(6):112679. doi: 10.1016/j.isci.2025.112679 (PMC12167817; doi:10.1016/j.isci.2025.112679)
Supplement: Data S3. Datafiles used in informatic analyses, related to Figures 1 and 2 — List of TSET homologues, sequences of query TSET proteins, alignments and curated tree topologies, and Ref_seqs_1_manual_predictions.csv used for the AMOEBAE searches. [file mmc4.zip]

Archive with 50 entries (43 files):
- S3_files/
- S3_files/AMOEBA_search/
- S3_files/AMOEBA_search/genomes_haptophytes.csv
- S3_files/AMOEBA_search/genomes_stramenopiles.csv
- S3_files/AMOEBA_search/queries.csv
- S3_files/AMOEBA_search/query_sequences.ods
- S3_files/AMOEBA_search/reference_db_list.txt
- S3_files/AMOEBA_search/Ref_seqs_1_manual_predictions.csv
- S3_files/Trees_hapto_stram/
- S3_files/Trees_hapto_stram/phylogeny_reference_and_outgroups/
- S3_files/Trees_hapto_stram/phylogeny_reference_and_outgroups/TCUP_APmu_ref.afaa
- S3_files/Trees_hapto_stram/phylogeny_reference_and_outgroups/TPLATE_APbeta_ref.afaa
- S3_files/Trees_hapto_stram/phylogeny_reference_and_outgroups/TSAUCER_AP-COPgamma_ref.afaa
- S3_files/Trees_hapto_stram/phylogeny_reference_and_outgroups/TSPOON_APsigma_ref.afaa
- S3_files/Trees_hapto_stram/phylogeny_reference_and_outgroups/TTRAY1_COPalphabeta'_ref.afaa
- S3_files/Trees_hapto_stram/phylogeny_reference_and_outgroups/TTRAY2_COPalphabeta'_ref.afaa
- S3_files/Trees_hapto_stram/TCUP_stram_hapto_outgroup.contree
- S3_files/Trees_hapto_stram/TPLATE_stram_hapto_outgroup.contree
- S3_files/Trees_hapto_stram/Trees.pdf
- S3_files/Trees_hapto_stram/TSAUCER_stram_hapto_outgroup.contree
- S3_files/Trees_hapto_stram/TSPOON_stram_hapto_outgroup.contree
- S3_files/Trees_hapto_stram/TTRAY1_stram_hapto_outgroup.contree
- S3_files/Trees_hapto_stram/TTRAY2_stram_hapto_outgroup.contree
- S3_files/TSET_sequences/
- S3_files/TSET_sequences/raw_AMAEBAE_output/
- S3_files/TSET_sequences/raw_AMAEBAE_output/TCUP_cryptophytes.afaa
- S3_files/TSET_sequences/raw_AMAEBAE_output/TCUP_green.afaa
- S3_files/TSET_sequences/raw_AMAEBAE_output/TPLATE_cryptophytes.afaa
- S3_files/TSET_sequences/raw_AMAEBAE_output/TPLATE_green.afaa
- S3_files/TSET_sequences/raw_AMAEBAE_output/TPLATE_red.afaa
- S3_files/TSET_sequences/raw_AMAEBAE_output/TSAUCER_cryptophytes.afaa
- S3_files/TSET_sequences/raw_AMAEBAE_output/TSAUCER_green.afaa
- S3_files/TSET_sequences/raw_AMAEBAE_output/TSAUCER_red-rhodella.txt
- S3_files/TSET_sequences/raw_AMAEBAE_output/TSPOON_cryptophytes.afaa
- S3_files/TSET_sequences/raw_AMAEBAE_output/TSPOON_green.afaa
- S3_files/TSET_sequences/raw_AMAEBAE_output/TSPOON_red.afaa
- S3_files/TSET_sequences/raw_AMAEBAE_output/TTRAY1_cryptophytes.afaa
- S3_files/TSET_sequences/raw_AMAEBAE_output/TTRAY1_green.afaa
- S3_files/TSET_sequences/raw_AMAEBAE_output/TTRAY1_red.afaa
- S3_files/TSET_sequences/raw_AMAEBAE_output/TTRAY2_cryptophytes.afaa
- S3_files/TSET_sequences/raw_AMAEBAE_output/TTRAY2_green.afaa
- S3_files/TSET_sequences/raw_AMAEBAE_output/TTRAY2_red.afaa
- S3_files/TSET_sequences/validated_by_phylogeny/
- S3_files/TSET_sequences/validated_by_phylogeny/TCUP_stramenopiles_haptophytes.afaa
- S3_files/TSET_sequences/validated_by_phylogeny/TPLATE_stramenopiles_haptophytes.afaa
- S3_files/TSET_sequences/validated_by_phylogeny/TSAUCER_stramenopiles-dictyochophytes.afaa
- S3_files/TSET_sequences/validated_by_phylogeny/TSAUCER_stramenopiles_haptophytes.afaa
- S3_files/TSET_sequences/validated_by_phylogeny/TSPOON_stramenopiles_haptophytes.afaa
- S3_files/TSET_sequences/validated_by_phylogeny/TTRAY1_stramenopiles_haptophytes.afaa
- S3_files/TSET_sequences/validated_by_phylogeny/TTRAY2_stramenopiles_haptophytes.afaa
