# Supplementary material for: Prevalence and environmental abundance of the TSET complex in cosmopolitan algal groups
Source: iScience. 2025 May 15;28(6):112679. doi: 10.1016/j.isci.2025.112679 (PMC12167817; doi:10.1016/j.isci.2025.112679)
Supplement: Data S3. Datafiles used in informatic analyses, related to Figures 1 and 2 — List of TSET homologues, sequences of query TSET proteins, alignments and curated tree topologies, and Ref_seqs_1_manual_predictions.csv used for the AMOEBAE searches. [file mmc4.zip › S3_files/AMOEBA_search/genomes_haptophytes.csv]

Filename	FASTA header delimiter	Sequence ID position	Compression type	Location
Emiliana_huxleyi.faa		0	gzip	https://ftp.ncbi.nlm.nih.gov/genomes/all/GCA/000/372/725/GCA_000372725.1_Emiliana_huxleyi_CCMP1516_main_genome_assembly_v1.0/GCA_000372725.1_Emiliana_huxleyi_CCMP1516_main_genome_assembly_v1.0_protein.faa.gz
Arabidopsis_thaliana.faa		0	gzip	https://ftp.ncbi.nlm.nih.gov/genomes/all/GCA/000/001/735/GCA_000001735.2_TAIR10.1/GCA_000001735.2_TAIR10.1_protein.faa.gz
Dictyostelium_discoideum.faa		0	gzip	https://ftp.ncbi.nlm.nih.gov/genomes/all/GCF/000/004/695/GCF_000004695.1_dicty_2.7/GCF_000004695.1_dicty_2.7_protein.faa.gz
Phaeodactylum_tricornutum.faa		0	gzip	https://ftp.ncbi.nlm.nih.gov/genomes/all/GCA/000/150/955/GCA_000150955.2_ASM15095v2/GCA_000150955.2_ASM15095v2_protein.faa.gz
Blastocystis_hominis.faa		0	gzip	https://ftp.ncbi.nlm.nih.gov/genomes/all/GCA/000/151/665/GCA_000151665.1_ASM15166v1/GCA_000151665.1_ASM15166v1_protein.faa.gz
MMETSP1333_csz.faa		0
MMETSP1334_csz.faa		0
MMETSP1335_isochrysidales.faa		0
MMETSP1444_phaeocystales.faa		0
MMETSP1463_pavlovophytes.faa		0
MMETSP1464_pavlovophytes.faa		0
MMETSP1465_phaeocystales.faa		0
MMETSP1466_pavlovophytes.faa		0
MMETSP1474_chrysochromulinales.faa		0
NMAK_pavlovophytes.faa		0
ochrosphaera_neopolitana_AAC_csz.faa		0
pleurochrysis_carterae_CCMP645_csz.faa		0
prymnesium_parvum_prymnesiales.faa		0
RFAD_pavlovophytes.faa		0
tisochrysis_lutea_AAC_isochrysidales.faa		0
AAC_pavlova_lutheri_pavlovophytes.faa		0
AAC_phaeocystis_antarctica_phaeocystales.faa		0
AAC_prymnesium_polylepis_prymnesiales.faa		0
BAJW_isochrysidales.faa		0
CCM459_pavlovophytes.faa		0
CCMP1757_chrysochromulina_polylepis_chrysochromulinales.faa		0
CCMP2436_pavlovophytes.faa		0
CMP.PRE_chrysochromulinales.faa		0
emiliana_huxleyi_PRE_isochrysidales.faa		0
emiliania_huxleyi_374_isochrysidales.faa		0
emiliania_huxleyi_CCMP370_isochrysidales.faa		0
emiliania_huxleyi_PLYM219_isochrysidales.faa		0
emiliania_isochrysidales.faa		0
emiliania-huxleyi_379_isochrysidales.faa		0
gephyrocapsa_oceanica_RCC1303_isochrysidales.faa		0
isochrysis_CCMP1244_isochrysidales.faa		0
isochrysis_CCMP1324_isochrysidales.faa		0
isochrysis_galbana_AAC_isochrysidales.faa		0
isochrysis_galbana_CCMP1323_isochrysidales.faa		0
LLEN_pavlovophytes.faa		0
LXRN_prymnesiales.faa		0
MMETSP0164_csz.faa		0
MMETSP0286_chrysochromulinales.faa		0
MMETSP0287_chrysochromulinales.faa		0
MMETSP1094_chrysochromulinales.faa		0
MMETSP1096_chrysochromulinales.faa		0
MMETSP1100_phaeocystales.faa		0
MMETSP1162_phaeocystales.faa		0
MMETSP1178_phaeocystales.faa		0
Chrysochromulina_parva.fna		0	gzip	https://ftp.ncbi.nlm.nih.gov/genomes/all/GCA/002/887/195/GCA_002887195.1_ASM288719v1/GCA_002887195.1_ASM288719v1_genomic.fna.gz
Isochrysis_galbana.fna		0	gzip	https://ftp.ncbi.nlm.nih.gov/genomes/all/GCA/018/136/815/GCA_018136815.1_ASM1813681v1/GCA_018136815.1_ASM1813681v1_genomic.fna.gz
Chrysochromulina_parva.gff3		0	gzip	https://ftp.ncbi.nlm.nih.gov/genomes/all/GCA/002/887/195/GCA_002887195.1_ASM288719v1/GCA_002887195.1_ASM288719v1_genomic.gbff.gz
Isochrysis_galbana.gff3		0	gzip	https://ftp.ncbi.nlm.nih.gov/genomes/all/GCA/018/136/815/GCA_018136815.1_ASM1813681v1/GCA_018136815.1_ASM1813681v1_genomic.gbff.gz
Chrysochromulina_tobinii.faa		0	gzip	https://ftp.ncbi.nlm.nih.gov/genomes/all/GCA/001/275/005/GCA_001275005.1_Ctobinv2/GCA_001275005.1_Ctobinv2_protein.faa.gz
Diacronema_lutheri_NIVA492.faa		0	gzip	https://ftp.ncbi.nlm.nih.gov/genomes/all/GCA/019/448/385/GCA_019448385.1_MSCA_Paluth_1.1/GCA_019448385.1_MSCA_Paluth_1.1_protein.faa.gz
Pavlovales_sp.faa		0	gzip	https://ftp.ncbi.nlm.nih.gov/genomes/all/GCA/026/770/615/GCA_026770615.1_Pavlov2436_1/GCA_026770615.1_Pavlov2436_1_protein.faa.gz
