# Supplementary material for: Prevalence and environmental abundance of the TSET complex in cosmopolitan algal groups
Source: iScience. 2025 May 15;28(6):112679. doi: 10.1016/j.isci.2025.112679 (PMC12167817; doi:10.1016/j.isci.2025.112679)
Supplement: Data S3. Datafiles used in informatic analyses, related to Figures 1 and 2 — List of TSET homologues, sequences of query TSET proteins, alignments and curated tree topologies, and Ref_seqs_1_manual_predictions.csv used for the AMOEBAE searches. [file mmc4.zip › S3_files/AMOEBA_search/genomes_stramenopiles.csv]

Filename	FASTA header delimiter	Sequence ID position	Compression type	Location
Emiliana_huxleyi.faa		0	gzip	https://ftp.ncbi.nlm.nih.gov/genomes/all/GCA/000/372/725/GCA_000372725.1_Emiliana_huxleyi_CCMP1516_main_genome_assembly_v1.0/GCA_000372725.1_Emiliana_huxleyi_CCMP1516_main_genome_assembly_v1.0_protein.faa.gz
Arabidopsis_thaliana.faa		0	gzip	https://ftp.ncbi.nlm.nih.gov/genomes/all/GCA/000/001/735/GCA_000001735.2_TAIR10.1/GCA_000001735.2_TAIR10.1_protein.faa.gz
Dictyostelium_discoideum.faa		0	gzip	https://ftp.ncbi.nlm.nih.gov/genomes/all/GCF/000/004/695/GCF_000004695.1_dicty_2.7/GCF_000004695.1_dicty_2.7_protein.faa.gz
Phaeodactylum_tricornutum.faa		0	gzip	https://ftp.ncbi.nlm.nih.gov/genomes/all/GCA/000/150/955/GCA_000150955.2_ASM15095v2/GCA_000150955.2_ASM15095v2_protein.faa.gz
Blastocystis_hominis.faa		0	gzip	https://ftp.ncbi.nlm.nih.gov/genomes/all/GCA/000/151/665/GCA_000151665.1_ASM15166v1/GCA_000151665.1_ASM15166v1_protein.faa.gz
PHyca_oomycetes.faa		0
Phyra_oomycetes.faa		0
Physo_oomycetes.faa		0
Pyth1_oomycetes.faa		0
Pyth2_oomycetes.faa		0
Pyth3_oomycetes.faa		0
Pyth4_oomycetes.faa		0
Pyth5_oomycetes.faa		0
Pyth6_oomycetes.faa		0
Aplanochytrium_sp_PBS07_labyrinthulomycetes.faa		0
Aplanochytrium_stocchinoi_GSBS06_labyrinthulomycetes.faa		0
Aurantiochytrium_limacinum_ATCCMYA1381_labyrinthulomycetes.faa		0
Schizochytrium_aggregatum_ATCC28209_labyrinthulomycetes.faa		0
Thraustochytrium_sp_LLF1b_labyrinthulomycetes.faa		0
Undescribed_sp_isolateNY0313808BC1_labyrinthulomycetes.faa		0
Aureococcus_anophagefferens_pelagophytes.faa		0
Aureococcus_anophagefferens_CCMP1850_pelagophytes.faa		0
Aureococcus_pelagophytes.faa		0
Aureoumbra_lagunensis_CCMP1510_pelagophytes.faa		0
MMETSP1164_pelagophytes.faa		0
MMETSP1165_pelagophytes.faa		0
MMETSP1166_pelagophytes.faa		0
MMETSP1170_pelagophytes.faa		0
MMETSP1328_pelagophytes.faa		0
MMETSP1329_pelagophytes.faa		0
MMETSP1467_pelagophytes.faa		0
Pelagococcus_subviridis_pelagophytes.faa		0
Pelagococcus_subviridis_CCMP1429_pelagophytes.faa		0
Pelagomonas_calceolata_pelagophytes.faa		0
Pelagomonas_calceolata_CCMP1756_pelagophytes.faa		0
MMETSP1160_pinguiophytes.faa		0
MMETSP1163_pinguiophytes.faa		0
Pinguiococcus_pyrenoidosus_pinguiophytes.faa		0
MMETSP1173_dictyochophytes.faa		0
MMETSP1174_dictyochophytes.faa		0
MMETSP1323_dictyochophytes.faa		0
MMETSP1324_dictyochophytes.faa		0
MMETSP1325_dictyochophytes.faa		0
MMETSP1344_dictyochophytes.faa		0
Pseudopedinella_elastica_CCMP716_dictyochophytes.faa		0
Pteridomonas_danica_dictyochophytes.faa		0
Undescribed_sp_CCMP2098_dictyochophytes.faa		0
APTP_PX.faa		0
ASZK_PX.faa		0
Cladosiphon_okamuransis_PX.faa		0
Ectocarpus_PX.faa		0
Ectocarpus_siliculosus_PX.faa		0
FIDQ_PX.faa		0
FIKG_PX.faa		0
FOMH_PX.faa		0
FSQE_PX.faa		0
Heterococcus_DN1_PX.faa		0
Heterococcus_protonematoides_PX.faa		0
Heterotrichella_gracilis_PX.faa		0
HFIK_PX.faa		0
JCXF_PX.faa		0
JGGD_PX.faa		0
LDRY_PX.faa		0
Microchloropsis_salina_PX.faa		0
Monodus_spC_PX.faa		0
OGZM_PX.faa		0
QDTV_PX.faa		0
QLMZ_PX.faa		0
RAPY_PX.faa		0
RWXW_PX.faa		0
Tribonema_sp_PX.faa		0
ULXR_PX.faa		0
Vaucheria_litorea_CCMP2940_PX.faa		0
VRGZ_PX.faa		0
VYER_PX.faa		0
YRMA_PX.faa		0
Chattonella_subsalsa_CCMP2191_raphidophytes.faa		0
Heterosigma_akashiwo_CCMP452_raphidophytes.faa		0
Heterosigma_akashiwo_CCMP2393_raphidophytes.faa		0
Heterosigma_akashiwo_CCMP3107_raphidophytes.faa		0
Heterosigma_akashiwo_NB_raphidophytes.faa		0
MMETSP1339_raphidophytes.faa		0
Amphiprora_sp_diatoms.faa		0
Amphora_coffeaeformis_diatoms.faa		0
Amphora_coffeaeformis_CCMP127_diatoms.faa		0
Asterionellopsis_glacialis_CCMP134_diatoms.faa		0
Attheya_sp_diatoms.faa		0
BAXOSW_diatoms.faa		0
CAAOSW_diatoms.faa		0
CABOSW_diatoms.faa		0
CACOSW_diatoms.faa		0
CADOSW_diatoms.faa		0
CAFOSW_diatoms.faa		0
CAGOSW_diatoms.faa		0
Chaetoceros_affinis_CCMP159_diatoms.faa		0
Chaetoceros_calcitrans_diatoms.faa		0
Chaetoceros_curvisetus_diatoms.faa		0
Chaetoceros_debilis_MM31A_diatoms.faa		0
Chaetoceros_decipiens_diatoms.faa		0
Chaetoceros_muelleri_diatoms.faa		0
Chaetoceros_neogracile_diatoms.faa		0
Chaetoceros_neogracile_CCMP1317_diatoms.faa		0
Corethron_pennatum_L29A3_diatoms.faa		0
Cyclotella_cryptica_diatoms.faa		0
Cyclotella_meneghiniana_diatoms.faa		0
Cylindrotheca_fusiformis_diatoms.faa		0
Ditylum_brightwellii_diatoms.faa		0
Ditylum_brightwellii_GSO103_diatoms.faa		0
Ditylum_brightwellii_GSO104_diatoms.faa		0
Ditylum_brightwellii_GSO105_diatoms.faa		0
Extubocellulus_spinifer_CCMP396_diatoms.faa		0
Fistulifera_diatoms.faa		0
Fracy_diatoms.faa		0
Fragilariopsis_cylindrus_diatoms.faa		0
Fragilariopsis_cylindrus2_diatoms.faa		0
Fragilariopsis_kerguelensis_L2_C3_diatoms.faa		0
Fragilariopsis_kerguelensis_L26_C5_diatoms.faa		0
Halamphora_MG11_diatoms.faa		0
Halamphora_MG8b_diatoms.faa		0
Halamphora_MG9_diatoms.faa		0
MMETSP0009_diatoms.faa		0
MMETSP0010_diatoms.faa		0
MMETSP0013_diatoms.faa		0
MMETSP0014_diatoms.faa		0
MMETSP0015_diatoms.faa		0
MMETSP0017_diatoms.faa		0
MMETSP0160_diatoms.faa		0
MMETSP0200_diatoms.faa		0
MMETSP0319_diatoms.faa		0
MMETSP0320_diatoms.faa		0
MMETSP0321_diatoms.faa		0
MMETSP0322_diatoms.faa		0
MMETSP0327_diatoms.faa		0
MMETSP0329_diatoms.faa		0
MMETSP0397_diatoms.faa		0
MMETSP0418_diatoms.faa		0
MMETSP0578_diatoms.faa		0
MMETSP0580_diatoms.faa		0
MMETSP0593_diatoms.faa		0
MMETSP0693_diatoms.faa		0
MMETSP0713_diatoms.faa		0
MMETSP0786_diatoms.faa		0
MMETSP0789_diatoms.faa		0
MMETSP0794_diatoms.faa		0
MMETSP0800_diatoms.faa		0
MMETSP0816_diatoms.faa		0
MMETSP1039_diatoms.faa		0
MMETSP1040_diatoms.faa		0
MMETSP1057_diatoms.faa		0
MMETSP1058_diatoms.faa		0
MMETSP1059_diatoms.faa		0
MMETSP1060_diatoms.faa		0
MMETSP1061_diatoms.faa		0
MMETSP1062_diatoms.faa		0
MMETSP1063_diatoms.faa		0
MMETSP1064_diatoms.faa		0
MMETSP1065_diatoms.faa		0
MMETSP1066_diatoms.faa		0
MMETSP1067_diatoms.faa		0
MMETSP1070_diatoms.faa		0
MMETSP1071_diatoms.faa		0
MMETSP1171_diatoms.faa		0
MMETSP1175_diatoms.faa		0
MMETSP1176_diatoms.faa		0
MMETSP1322_diatoms.faa		0
MMETSP1336_diatoms.faa		0
MMETSP1352_diatoms.faa		0
MMETSP1360_diatoms.faa		0
MMETSP1361_diatoms.faa		0
MMETSP1362_diatoms.faa		0
MMETSP1394_diatoms.faa		0
MMETSP1423_diatoms.faa		0
MMETSP1428_diatoms.faa		0
MMETSP1429_diatoms.faa		0
MMETSP1432_diatoms.faa		0
MMETSP1434_diatoms.faa		0
MMETSP1435_diatoms.faa		0
MMETSP1437_diatoms.faa		0
MMETSP1442_diatoms.faa		0
MMETSP1443_diatoms.faa		0
MMETSP1447_diatoms.faa		0
MMETSP1449_diatoms.faa		0
Navicula_incerta_diatoms.faa		0
Navicula_pelliculosa_diatoms.faa		0
Nitzschia_punctata_CCMP561_diatoms.faa		0
Phaeodactylum_tricornutum_diatoms.faa		0
Phat3_all_diatoms.faa		0
Proboscia_alata_diatoms.faa		0
Psemu_diatoms.faa		0
Pseudo_nitzschia_australis_10249_diatoms.faa		0
Skeletonema_dohrnii_diatoms.faa		0
Skeletonema_dohrnii_SkelB_diatoms.faa		0
Skeletonema_marinoi_diatoms.faa		0
Skeletonema_marinoi_SkelA_diatoms.faa		0
Skeletonema_menzelii_diatoms.faa		0
Skeletonema_menzelii_CCMP793_diatoms.faa		0
Synedra_diatoms.faa		0
Thalassionema_nitzschioides_L26_B_diatoms.faa		0
Thalassiosira_antarctica_CCMP982_diatoms.faa		0
Thalassiosira_diatoms.faa		0
Thalassiosira_gravida_GMp14c1_diatoms.faa		0
Thalassiosira_guillardii_1_diatoms.faa		0
Thalassiosira_guillardii_diatoms.faa		0
Thalassiosira_miniscula_CCMP1093_diatoms.faa		0
Thalassiosira_nordenskioeldii_diatoms.faa		0
Thalassiosira_oceanica_diatoms.faa		0
Thalassiosira_oceanica2_diatoms.faa		0
Thalassiosira_oceanica_CCMP1005_diatoms.faa		0
Thalassiosira_pseudonana_diatoms.faa		0
Thalassiosira_pseudonana_2_diatoms.faa		0
Thalassiosira_rotula_CCMP3096_diatoms.faa		0
Thalassiosira_rotula_GSO102_diatoms.faa		0
Thalassiosira_weissflogii_diatoms.faa		0
Thalassiosira_weissflogii_CCMP1010_diatoms.faa		0
Thalassiosira_weissflogii_CCMP1336_diatoms.faa		0
Thalassiothrix_antarctica_L6_D1_diatoms.faa		0
Thaoc_diatoms.faa		0
Eustigmatos_ZCMA_eustigmatophytes.faa		0
Eustigmatos_ZG2_eustigmatophytes.faa		0
JQFK_eustigmatophytes.faa		0
Nannochloropsis_gaditana_eustigmatophytes.faa		0
Nannochloropsis_limnetica_eustigmatophytes.faa		0
Nannochloropsis_oceanica_eustigmatophytes.faa		0
Nannochloropsis_oceanica2_eustigmatophytes.faa		0
Nannochloropsis_oculata_eustigmatophytes.faa		0
Nannochloropsis_salina_eustigmatophytes.faa		0
Noceanica_eustigmatophytes.faa		0
Vischeria_stellata_eustigmatophytes.faa		0
BOGT_synuro_chrysophytes.faa		0
DBYD_synuro_chrysophytes.faa		0
Dinobryon_sp_UTEXLB2267_synuro_chrysophytes.faa		0
EBWI_synuro_chrysophytes.faa		0
HAFOed_synuro_chrysophytes.faa		0
HAFPed_synuro_chrysophytes.faa		0
HAFQed_synuro_chrysophytes.faa		0
HAFRed_synuro_chrysophytes.faa		0
HAFSed_synuro_chrysophytes.faa		0
HAFTed_synuro_chrysophytes.faa		0
HAFUed_synuro_chrysophytes.faa		0
HAFVed_synuro_chrysophytes.faa		0
HAFWed_synuro_chrysophytes.faa		0
HAFXed_synuro_chrysophytes.faa		0
HAFYed_synuro_chrysophytes.faa		0
HAFZed_synuro_chrysophytes.faa		0
HAGAed_synuro_chrysophytes.faa		0
HAGBed_synuro_chrysophytes.faa		0
HAGCed_synuro_chrysophytes.faa		0
HAGDed_synuro_chrysophytes.faa		0
HAGEed_synuro_chrysophytes.faa		0
HAGFed_synuro_chrysophytes.faa		0
MMETSP1095_synuro_chrysophytes.faa		0
MMETSP1098_synuro_chrysophytes.faa		0
MMETSP1103_synuro_chrysophytes.faa		0
MMETSP1105_synuro_chrysophytes.faa		0
MMETSP1107_synuro_chrysophytes.faa		0
MMETSP1167_synuro_chrysophytes.faa		0
MMETSP1177_synuro_chrysophytes.faa		0
MMETSP1452_synuro_chrysophytes.faa		0
Ochromonas_danica_synuro_chrysophytes.faa		0
Ochromonas_sp_CCMP1393_synuro_chrysophytes.faa		0
Paraphysomonas_imperforata_PA2_synuro_chrysophytes.faa		0
VKVG_synuro_chrysophytes.faa		0
Bolidomonas_bolidomonas.faa		0
MMETSP0785_bolidomonas.faa		0
MMETSP1319_bolidomonas.faa		0
MMETSP1320_bolidomonas.faa		0
MMETSP1321_bolidomonas.faa		0
MMETSP0115_bicosoecids.faa		0
MMETSP0942_bicosoecids.faa		0
MMETSP1104_bicosoecids.faa		0
Blastocystis_sp_blastocystis.faa		0
Achlya_hypogyna.faa		0	gzip	https://ftp.ncbi.nlm.nih.gov/genomes/all/GCA/002/081/595/GCA_002081595.1_ACH_lane_v1/GCA_002081595.1_ACH_lane_v1_protein.faa.gz
Aphanomyces_astaci.faa		0	gzip	https://ftp.ncbi.nlm.nih.gov/genomes/all/GCF/000/520/075/GCF_000520075.1_Apha_asta_APO3_V1/GCF_000520075.1_Apha_asta_APO3_V1_protein.faa.gz
Aphanomyces_cochlioides.faa		0	gzip	https://ftp.ncbi.nlm.nih.gov/genomes/all/GCA/019/828/595/GCA_019828595.1_UMN_Aphcoc_1.0/GCA_019828595.1_UMN_Aphcoc_1.0_protein.faa.gz
Aphanomyces_euteiches.faa		0	gzip	https://ftp.ncbi.nlm.nih.gov/genomes/all/GCA/021/527/685/GCA_021527685.1_ASM2152768v1/GCA_021527685.1_ASM2152768v1_protein.faa.gz
Aphanomyces_invadans.faa		0	gzip	https://ftp.ncbi.nlm.nih.gov/genomes/all/GCF/000/520/115/GCF_000520115.1_Apha_inva_NJM9701_V1/GCF_000520115.1_Apha_inva_NJM9701_V1_protein.faa.gz
Aphanomyces_stellatus.faa		0	gzip	https://ftp.ncbi.nlm.nih.gov/genomes/all/GCA/009/835/185/GCA_009835185.1_As_578.67_v1/GCA_009835185.1_As_578.67_v1_protein.faa.gz
MAG_Asterionella_formosa.fna		0	gzip	https://ftp.ncbi.nlm.nih.gov/genomes/all/GCA/002/256/025/GCA_002256025.1_ASM225602v1/GCA_002256025.1_ASM225602v1_genomic.fna.gz
MAG_Asterionella_formosa.gff3		0	gzip	https://ftp.ncbi.nlm.nih.gov/genomes/all/GCA/002/256/025/GCA_002256025.1_ASM225602v1/GCA_002256025.1_ASM225602v1_genomic.gbff.gz
Aureococcus_anophagefferens.faa		0	gzip	https://ftp.ncbi.nlm.nih.gov/genomes/all/GCF/000/186/865/GCF_000186865.1_v_1.0/GCF_000186865.1_v_1.0_protein.faa.gz
MAG_Bacillariophyta_sp.fna		0	gzip	https://ftp.ncbi.nlm.nih.gov/genomes/all/GCA/010/367/165/GCA_010367165.1_ASM1036716v1/GCA_010367165.1_ASM1036716v1_genomic.fna.gz
MAG_Bacillariophyta_sp.gff3		0	gzip	https://ftp.ncbi.nlm.nih.gov/genomes/all/GCA/010/367/165/GCA_010367165.1_ASM1036716v1/GCA_010367165.1_ASM1036716v1_genomic.gbff.gz
Blastocystis_sp.faa		0	gzip	https://ftp.ncbi.nlm.nih.gov/genomes/all/GCA/001/651/215/GCA_001651215.1_ASM165121v1/GCA_001651215.1_ASM165121v1_protein.faa.gz
MAG_Blastocystis_sp_subtype.fna		0	gzip	https://ftp.ncbi.nlm.nih.gov/genomes/all/GCA/025/449/415/GCA_025449415.1_ASM2544941v1/GCA_025449415.1_ASM2544941v1_genomic.fna.gz
MAG_Blastocystis_sp_subtype.gff3		0	gzip	https://ftp.ncbi.nlm.nih.gov/genomes/all/GCA/025/449/415/GCA_025449415.1_ASM2544941v1/GCA_025449415.1_ASM2544941v1_genomic.gbff.gz
Blastocystis_sp_subtype_4.faa		0	gzip	https://ftp.ncbi.nlm.nih.gov/genomes/all/GCF/000/743/755/GCF_000743755.1_ASM74375v1/GCF_000743755.1_ASM74375v1_protein.faa.gz
Bremia_lactucae.faa		0	gzip	https://ftp.ncbi.nlm.nih.gov/genomes/all/GCA/004/359/215/GCA_004359215.2_BlacSF5v2/GCA_004359215.2_BlacSF5v2_protein.faa.gz
Cafeteria_roenbergensis.faa		0	gzip	https://ftp.ncbi.nlm.nih.gov/genomes/all/GCA/008/330/645/GCA_008330645.1_CrBVI/GCA_008330645.1_CrBVI_protein.faa.gz
Chaetoceros_tenuissimus.faa		0	gzip	https://ftp.ncbi.nlm.nih.gov/genomes/all/GCA/021/927/905/GCA_021927905.1_Cten210_1.0/GCA_021927905.1_Cten210_1.0_protein.faa.gz
Chrysophaeum_taylorii.faa		0	gzip	https://ftp.ncbi.nlm.nih.gov/genomes/all/GCA/029/834/535/GCA_029834535.1_CTAYLR_1.1/GCA_029834535.1_CTAYLR_1.1_protein.faa.gz
Cylindrotheca_closterium.faa		0	gzip	https://ftp.ncbi.nlm.nih.gov/genomes/all/GCA/933/822/405/GCA_933822405.4_Cyc-CA1.15-REFERENCE-ANNOTATED/GCA_933822405.4_Cyc-CA1.15-REFERENCE-ANNOTATED_protein.faa.gz
Ectocarpus_siliculosus.faa		0	gzip	https://ftp.ncbi.nlm.nih.gov/genomes/all/GCA/000/310/025/GCA_000310025.1_ASM31002v1/GCA_000310025.1_ASM31002v1_protein.faa.gz
Ectocarpus_sp.faa		0	gzip	https://ftp.ncbi.nlm.nih.gov/genomes/all/GCA/902/602/495/GCA_902602495.3_Esub_Assebmy2/GCA_902602495.3_Esub_Assebmy2_protein.faa.gz
Fistulifera_solaris.faa		0	gzip	https://ftp.ncbi.nlm.nih.gov/genomes/all/GCA/002/217/885/GCA_002217885.1_Fsol_1.0/GCA_002217885.1_Fsol_1.0_protein.faa.gz
Fragilaria_crotonensis.faa		0	gzip	https://ftp.ncbi.nlm.nih.gov/genomes/all/GCA/022/925/895/GCA_022925895.1_ASM2292589v1/GCA_022925895.1_ASM2292589v1_protein.faa.gz
MAG_Fragilariophycidae_sp.fna		0	gzip	https://ftp.ncbi.nlm.nih.gov/genomes/all/GCA/023/346/985/GCA_023346985.1_ASM2334698v1/GCA_023346985.1_ASM2334698v1_genomic.fna.gz
MAG_Fragilariophycidae_sp.gff3		0	gzip	https://ftp.ncbi.nlm.nih.gov/genomes/all/GCA/023/346/985/GCA_023346985.1_ASM2334698v1/GCA_023346985.1_ASM2334698v1_genomic.gbff.gz
Globisporangium_splendens.faa		0	gzip	https://ftp.ncbi.nlm.nih.gov/genomes/all/GCA/006/386/115/GCA_006386115.1_DCB_P.spl/GCA_006386115.1_DCB_P.spl_protein.faa.gz
Hyaloperonospora_brassicae.faa		0	gzip	https://ftp.ncbi.nlm.nih.gov/genomes/all/GCA/947/650/285/GCA_947650285.1_Hp1/GCA_947650285.1_Hp1_protein.faa.gz
Mayamaea_pseudoterrestris.faa		0	gzip	https://ftp.ncbi.nlm.nih.gov/genomes/all/GCA/027/923/505/GCA_027923505.1_Mpse_1.0/GCA_027923505.1_Mpse_1.0_protein.faa.gz
Nannochloropsis_gaditana.faa		0	gzip	https://ftp.ncbi.nlm.nih.gov/genomes/all/GCF/000/240/725/GCF_000240725.1_ASM24072v1/GCF_000240725.1_ASM24072v1_protein.faa.gz
Nannochloropsis_salina.faa		0	gzip	https://ftp.ncbi.nlm.nih.gov/genomes/all/GCA/004/565/275/GCA_004565275.1_ASM456527v1/GCA_004565275.1_ASM456527v1_protein.faa.gz
Nitzschia_inconspicua.faa		0	gzip	https://ftp.ncbi.nlm.nih.gov/genomes/all/GCA/019/154/785/GCA_019154785.2_GAI293_CANU_175m_combined/GCA_019154785.2_GAI293_CANU_175m_combined_protein.faa.gz
Nothophytophthora_sp.faa		0	gzip	https://ftp.ncbi.nlm.nih.gov/genomes/all/GCA/001/712/635/GCA_001712635.2_PfChile5v2.0/GCA_001712635.2_PfChile5v2.0_protein.faa.gz
Ochromonadaceae_sp_CCMP2298.faa		0	gzip	https://ftp.ncbi.nlm.nih.gov/genomes/all/GCA/026/770/595/GCA_026770595.1_Ochro2298_1/GCA_026770595.1_Ochro2298_1_protein.faa.gz
MAG_Ochromonas_sp.fna		0	gzip	https://ftp.ncbi.nlm.nih.gov/genomes/all/GCA/023/346/525/GCA_023346525.1_ASM2334652v1/GCA_023346525.1_ASM2334652v1_genomic.fna.gz
MAG_Ochromonas_sp.gff3		0	gzip	https://ftp.ncbi.nlm.nih.gov/genomes/all/GCA/023/346/525/GCA_023346525.1_ASM2334652v1/GCA_023346525.1_ASM2334652v1_genomic.gbff.gz
Parmales_sp_scaly_parma.faa		0	gzip	https://ftp.ncbi.nlm.nih.gov/genomes/all/GCA/030/267/985/GCA_030267985.1_ScalyP_01/GCA_030267985.1_ScalyP_01_protein.faa.gz
Pelagomonas_calceolata.faa		0	gzip	https://ftp.ncbi.nlm.nih.gov/genomes/all/GCA/918/797/485/GCA_918797485.1_CNM_v1/GCA_918797485.1_CNM_v1_protein.faa.gz
Pelagophyceae_sp_CCMP2097.faa		0	gzip	https://ftp.ncbi.nlm.nih.gov/genomes/all/GCA/026/770/575/GCA_026770575.1_Pelago2097_1/GCA_026770575.1_Pelago2097_1_protein.faa.gz
Peronosclerospora_sorghi.faa		0	gzip	https://ftp.ncbi.nlm.nih.gov/genomes/all/GCA/026/184/515/GCA_026184515.1_PsorP6_UCD_v1/GCA_026184515.1_PsorP6_UCD_v1_protein.faa.gz
Peronospora_belbahrii.faa		0	gzip	https://ftp.ncbi.nlm.nih.gov/genomes/all/GCA/920/618/645/GCA_920618645.1_pbs3_v1/GCA_920618645.1_pbs3_v1_protein.faa.gz
Peronospora_effusa.faa		0	gzip	https://ftp.ncbi.nlm.nih.gov/genomes/all/GCA/021/491/655/GCA_021491655.1_ASM2149165v1/GCA_021491655.1_ASM2149165v1_protein.faa.gz
Peronospora_farinosa.faa		0	gzip	https://ftp.ncbi.nlm.nih.gov/genomes/all/GCA/947/646/735/GCA_947646735.1_Pf2/GCA_947646735.1_Pf2_protein.faa.gz
Peronospora_matthiolae.faa		0	gzip	https://ftp.ncbi.nlm.nih.gov/genomes/all/GCA/921/007/115/GCA_921007115.1_pm1_v1/GCA_921007115.1_pm1_v1_protein.faa.gz
Phytophthora_aleatoria.faa		0	gzip	https://ftp.ncbi.nlm.nih.gov/genomes/all/GCA/018/873/745/GCA_018873745.1_NZ4037v1/GCA_018873745.1_NZ4037v1_protein.faa.gz
Phytophthora_cactorum.faa		0	gzip	https://ftp.ncbi.nlm.nih.gov/genomes/all/GCA/016/864/655/GCA_016864655.1_ASM1686465v1/GCA_016864655.1_ASM1686465v1_protein.faa.gz
Phytophthora_cinnamomi.faa		0	gzip	https://ftp.ncbi.nlm.nih.gov/genomes/all/GCA/018/691/715/GCA_018691715.1_ASM1869171v1/GCA_018691715.1_ASM1869171v1_protein.faa.gz
Phytophthora_citrophthora.faa		0	gzip	https://ftp.ncbi.nlm.nih.gov/genomes/all/GCA/031/305/395/GCA_031305395.1_STE-U-9442/GCA_031305395.1_STE-U-9442_protein.faa.gz
Phytophthora_fragariaefolia.faa		0	gzip	https://ftp.ncbi.nlm.nih.gov/genomes/all/GCA/030/267/785/GCA_030267785.1_ASM3026778v1/GCA_030267785.1_ASM3026778v1_protein.faa.gz
Phytophthora_idaei.faa		0	gzip	https://ftp.ncbi.nlm.nih.gov/genomes/all/GCA/016/880/985/GCA_016880985.1_ASM1688098v1/GCA_016880985.1_ASM1688098v1_protein.faa.gz
Phytophthora_infestans.faa		0	gzip	https://ftp.ncbi.nlm.nih.gov/genomes/all/GCF/000/142/945/GCF_000142945.1_ASM14294v1/GCF_000142945.1_ASM14294v1_protein.faa.gz
Phytophthora_lilii.faa		0	gzip	https://ftp.ncbi.nlm.nih.gov/genomes/all/GCA/030/267/725/GCA_030267725.1_ASM3026772v1/GCA_030267725.1_ASM3026772v1_protein.faa.gz
Phytophthora_megakarya.faa		0	gzip	https://ftp.ncbi.nlm.nih.gov/genomes/all/GCA/002/215/365/GCA_002215365.1_ASM221536v1/GCA_002215365.1_ASM221536v1_protein.faa.gz
Phytophthora_parasitica.faa		0	gzip	https://ftp.ncbi.nlm.nih.gov/genomes/all/GCF/000/247/585/GCF_000247585.1_PP_INRA-310_V2/GCF_000247585.1_PP_INRA-310_V2_protein.faa.gz
Phytophthora_pseudosyringae.faa		0	gzip	https://ftp.ncbi.nlm.nih.gov/genomes/all/GCA/019/155/715/GCA_019155715.1_JHI_pseudo_1.0/GCA_019155715.1_JHI_pseudo_1.0_protein.faa.gz
Phytophthora_ramorum.faa		0	gzip	https://ftp.ncbi.nlm.nih.gov/genomes/all/GCA/020/800/215/GCA_020800215.1_PR-102_v3_p/GCA_020800215.1_PR-102_v3_p_protein.faa.gz
Phytophthora_sojae.faa		0	gzip	https://ftp.ncbi.nlm.nih.gov/genomes/all/GCF/000/149/755/GCF_000149755.1_P.sojae_V3.0/GCF_000149755.1_P.sojae_V3.0_protein.faa.gz
Plasmopara_halstedii.faa		0	gzip	https://ftp.ncbi.nlm.nih.gov/genomes/all/GCF/900/000/015/GCF_900000015.1_Plasmopara_halstedii_genome/GCF_900000015.1_Plasmopara_halstedii_genome_protein.faa.gz
MAG_Psammoneis_japonica.fna		0	gzip	https://ftp.ncbi.nlm.nih.gov/genomes/all/GCA/008/632/985/GCA_008632985.1_ASM863298v1/GCA_008632985.1_ASM863298v1_genomic.fna.gz
MAG_Psammoneis_japonica.gff3		0	gzip	https://ftp.ncbi.nlm.nih.gov/genomes/all/GCA/008/632/985/GCA_008632985.1_ASM863298v1/GCA_008632985.1_ASM863298v1_genomic.gbff.gz
Pseudo-nitzschia_multistriata.faa		0	gzip	https://ftp.ncbi.nlm.nih.gov/genomes/all/GCA/900/660/405/GCA_900660405.1_ASM90066040v1/GCA_900660405.1_ASM90066040v1_protein.faa.gz
Saprolegnia_diclina.faa		0	gzip	https://ftp.ncbi.nlm.nih.gov/genomes/all/GCF/000/281/045/GCF_000281045.1_Sap_diclina_VS20_V1/GCF_000281045.1_Sap_diclina_VS20_V1_protein.faa.gz
Saprolegnia_parasitica.faa		0	gzip	https://ftp.ncbi.nlm.nih.gov/genomes/all/GCF/000/151/545/GCF_000151545.1_ASM15154v2/GCF_000151545.1_ASM15154v2_protein.faa.gz
Seminavis_robusta.faa		0	gzip	https://ftp.ncbi.nlm.nih.gov/genomes/all/GCA/903/772/945/GCA_903772945.1_Semro_V1/GCA_903772945.1_Semro_V1_protein.faa.gz
Tetraparma_gracilis.faa		0	gzip	https://ftp.ncbi.nlm.nih.gov/genomes/all/GCA/030/267/505/GCA_030267505.1_TeGR_01/GCA_030267505.1_TeGR_01_protein.faa.gz
Thalassiosira_pseudonana.faa		0	gzip	https://ftp.ncbi.nlm.nih.gov/genomes/all/GCF/000/149/405/GCF_000149405.2_ASM14940v2/GCF_000149405.2_ASM14940v2_protein.faa.gz
MAG_Thalassiosira_sp.fna		0	gzip	https://ftp.ncbi.nlm.nih.gov/genomes/all/GCA/023/345/645/GCA_023345645.1_ASM2334564v1/GCA_023345645.1_ASM2334564v1_genomic.fna.gz
MAG_Thalassiosira_sp.gff3		0	gzip	https://ftp.ncbi.nlm.nih.gov/genomes/all/GCA/023/345/645/GCA_023345645.1_ASM2334564v1/GCA_023345645.1_ASM2334564v1_genomic.gbff.gz
Thraustotheca_clavata.faa		0	gzip	https://ftp.ncbi.nlm.nih.gov/genomes/all/GCA/002/081/575/GCA_002081575.1_Thrcla_v1/GCA_002081575.1_Thrcla_v1_protein.faa.gz
Tribonema_minus.faa		0	gzip	https://ftp.ncbi.nlm.nih.gov/genomes/all/GCA/017/506/865/GCA_017506865.1_ASM1750686v1/GCA_017506865.1_ASM1750686v1_protein.faa.gz
Pythium_brassicae.faa		0	gzip	https://ftp.ncbi.nlm.nih.gov/genomes/all/GCA/008/271/595/GCA_008271595.1_ASM827159v1/GCA_008271595.1_ASM827159v1_protein.faa.gz
Triparma_columacea.faa		0	gzip	https://ftp.ncbi.nlm.nih.gov/genomes/all/GCA/030/267/965/GCA_030267965.1_TrCOL_01/GCA_030267965.1_TrCOL_01_protein.faa.gz
Triparma_laevis_inornata.faa		0	gzip	https://ftp.ncbi.nlm.nih.gov/genomes/all/GCA/012/489/335/GCA_012489335.1_Parmale_b_g1/GCA_012489335.1_Parmale_b_g1_protein.faa.gz
Triparma_retinervis.faa		0	gzip	https://ftp.ncbi.nlm.nih.gov/genomes/all/GCA/030/267/625/GCA_030267625.1_TrRE_01/GCA_030267625.1_TrRE_01_protein.faa.gz
Triparma_strigata.faa		0	gzip	https://ftp.ncbi.nlm.nih.gov/genomes/all/GCA/030/267/945/GCA_030267945.1_TrST_01/GCA_030267945.1_TrST_01_protein.faa.gz
Triparma_verrucosa.faa		0	gzip	https://ftp.ncbi.nlm.nih.gov/genomes/all/GCA/030/267/905/GCA_030267905.1_TrVE_01/GCA_030267905.1_TrVE_01_protein.faa.gz
