# Supplementary material for: Prevalence and environmental abundance of the TSET complex in cosmopolitan algal groups
Source: iScience. 2025 May 15;28(6):112679. doi: 10.1016/j.isci.2025.112679 (PMC12167817; doi:10.1016/j.isci.2025.112679)
Supplement: Data S3. Datafiles used in informatic analyses, related to Figures 1 and 2 — List of TSET homologues, sequences of query TSET proteins, alignments and curated tree topologies, and Ref_seqs_1_manual_predictions.csv used for the AMOEBAE searches. [file mmc4.zip › S3_files/AMOEBA_search/queries.csv]

Filename	Sequence ID
AP1beta_Rirregularis_XP_025178476.1_query.faa	XP_025178476.1
AP1gamma_Rirregularis_XP_025180406.1_query.faa	XP_025180406.1
AP1mu_Rirregularis_XP_025177352.1_query.faa	XP_025177352.1
AP1sigma_Rirregularis_XP_025175476.1_query.faa	XP_025175476.1
TCUP_aligned.afaa
TPLATE_aligned.afaa
TSPOON_aligned.afaa
TSAUCER_aligned.afaa
TTRAY1_aligned.afaa
TTRAY2_aligned.afaa
