# Supplementary material for: Prevalence and environmental abundance of the TSET complex in cosmopolitan algal groups
Source: iScience. 2025 May 15;28(6):112679. doi: 10.1016/j.isci.2025.112679 (PMC12167817; doi:10.1016/j.isci.2025.112679)
Supplement: Data S3. Datafiles used in informatic analyses, related to Figures 1 and 2 — List of TSET homologues, sequences of query TSET proteins, alignments and curated tree topologies, and Ref_seqs_1_manual_predictions.csv used for the AMOEBAE searches. [file mmc4.zip › S3_files/AMOEBA_search/Ref_seqs_1_manual_predictions.csv]

Query Title	Query File	Database File	Search Method	Positive/redundant (+) or negative (-) hit for queries with query title (edit this column)	Hit Number	E-value	Order of magnitude of E-value difference compared to top hit	Length as percent of top hit sequence length	Accession	Description
AP1beta	AP1beta_Rirregularis_XP_025178476.1_query.faa	Arabidopsis_thaliana.faa	blastp 2.9.0+	+	1	0.0	0	100	AEE84761.1	Adaptin family protein [Arabidopsis thaliana] "AEE84761.1 Adaptin family protein [Arabidopsis thaliana]
AP1beta	AP1beta_Rirregularis_XP_025178476.1_query.faa	Arabidopsis_thaliana.faa	blastp 2.9.0+	+	2	0.0	0	100	AEE83003.1	Adaptin family protein [Arabidopsis thaliana] "AEE83003.1 Adaptin family protein [Arabidopsis thaliana]
AP1beta	AP1beta_Rirregularis_XP_025178476.1_query.faa	Arabidopsis_thaliana.faa	blastp 2.9.0+	+	3	0.0	0	103	AEE83004.1	Adaptin family protein [Arabidopsis thaliana] "AEE83004.1 Adaptin family protein [Arabidopsis thaliana]
AP1beta	AP1beta_Rirregularis_XP_025178476.1_query.faa	Arabidopsis_thaliana.faa	blastp 2.9.0+	+	4	0.0	0	89	ANM66098.1	Adaptin family protein [Arabidopsis thaliana] "ANM66098.1 Adaptin family protein [Arabidopsis thaliana]
AP1beta	AP1beta_Rirregularis_XP_025178476.1_query.faa	Arabidopsis_thaliana.faa	blastp 2.9.0+	-	5	2.83001e-107	193	94	AED91685.1	adaptin family protein [Arabidopsis thaliana] "AED91685.1 adaptin family protein [Arabidopsis thaliana]
AP1beta	AP1beta_Rirregularis_XP_025178476.1_query.faa	Arabidopsis_thaliana.faa	blastp 2.9.0+	-	6	4.20878e-107	194	95	AED91686.1	adaptin family protein [Arabidopsis thaliana] "AED91686.1 adaptin family protein [Arabidopsis thaliana]
AP1beta	AP1beta_Rirregularis_XP_025178476.1_query.faa	Arabidopsis_thaliana.faa	blastp 2.9.0+	-	7	2.97807e-103	197	89	ANM68797.1	adaptin family protein [Arabidopsis thaliana] "ANM68797.1 adaptin family protein [Arabidopsis thaliana]
AP1beta	AP1beta_Rirregularis_XP_025178476.1_query.faa	Arabidopsis_thaliana.faa	blastp 2.9.0+	-	8	2.43531e-27	273	125	AEE79391.1	protein affected trafficking 2 [Arabidopsis thaliana] "AEE79391.1 protein affected trafficking 2 [Arabidopsis thaliana]
AP1beta	AP1beta_Rirregularis_XP_025178476.1_query.faa	Arabidopsis_thaliana.faa	blastp 2.9.0+	-	9	5.52096e-18	283	111	AEE79390.1	protein affected trafficking 2 [Arabidopsis thaliana] "AEE79390.1 protein affected trafficking 2 [Arabidopsis thaliana]
AP1beta	AP1beta_Rirregularis_XP_025178476.1_query.faa	Arabidopsis_thaliana.faa	blastp 2.9.0+	-	10	1.9982e-09	291	97	AEE33655.1	Adaptor protein complex AP-1 gamma subunit [Arabidopsis thaliana] "AEE33655.1 Adaptor protein complex AP-1 gamma subunit [Arabidopsis thaliana]
AP1beta	AP1beta_Rirregularis_XP_025178476.1_query.faa	Arabidopsis_thaliana.faa	blastp 2.9.0+	-	11	2.17326e-09	291	101	AEE33656.1	Adaptor protein complex AP-1 gamma subunit [Arabidopsis thaliana] "AEE33656.1 Adaptor protein complex AP-1 gamma subunit [Arabidopsis thaliana]
AP1beta	AP1beta_Rirregularis_XP_025178476.1_query.faa	Arabidopsis_thaliana.faa	blastp 2.9.0+	-	12	5.64151e-09	292	99	AEE86378.1	coatomer gamma-2 subunit putative / gamma-2 coat protein putative / gamma-2 COP [Arabidopsis thaliana] "AEE86378.1 coatomer gamma-2 subunit putative / gamma-2 coat protein putative / gamma-2 COP [Arabidopsis thaliana]
AP1beta	AP1beta_Rirregularis_XP_025178476.1_query.faa	Arabidopsis_thaliana.faa	blastp 2.9.0+	-	13	1.71553e-08	292	113	ANM69279.1	alpha-adaptin [Arabidopsis thaliana] "ANM69279.1 alpha-adaptin [Arabidopsis thaliana]
AP1beta	AP1beta_Rirregularis_XP_025178476.1_query.faa	Arabidopsis_thaliana.faa	blastp 2.9.0+	-	14	1.71553e-08	292	113	ANM69278.1	alpha-adaptin [Arabidopsis thaliana] "ANM69278.1 alpha-adaptin [Arabidopsis thaliana]
AP1beta	AP1beta_Rirregularis_XP_025178476.1_query.faa	Arabidopsis_thaliana.faa	blastp 2.9.0+	-	15	1.71553e-08	292	113	ANM69277.1	alpha-adaptin [Arabidopsis thaliana] "ANM69277.1 alpha-adaptin [Arabidopsis thaliana]
AP1beta	AP1beta_Rirregularis_XP_025178476.1_query.faa	Arabidopsis_thaliana.faa	blastp 2.9.0+	-	16	1.71553e-08	292	113	AED93074.1	alpha-adaptin [Arabidopsis thaliana] "AED93074.1 alpha-adaptin [Arabidopsis thaliana]
AP1beta	AP1beta_Rirregularis_XP_025178476.1_query.faa	Arabidopsis_thaliana.faa	blastp 2.9.0+	-	17	1.71553e-08	292	113	AED93073.1	alpha-adaptin [Arabidopsis thaliana] "AED93073.1 alpha-adaptin [Arabidopsis thaliana]
AP1beta	AP1beta_Rirregularis_XP_025178476.1_query.faa	Arabidopsis_thaliana.faa	blastp 2.9.0+	-	18	1.71553e-08	292	113	AED93072.1	alpha-adaptin [Arabidopsis thaliana] "AED93072.1 alpha-adaptin [Arabidopsis thaliana]
AP1beta	AP1beta_Rirregularis_XP_025178476.1_query.faa	Arabidopsis_thaliana.faa	blastp 2.9.0+	-	19	2.37422e-08	292	113	ANM68365.1	Adaptor protein complex AP-2 alpha subunit [Arabidopsis thaliana] "ANM68365.1 Adaptor protein complex AP-2 alpha subunit [Arabidopsis thaliana]
AP1beta	AP1beta_Rirregularis_XP_025178476.1_query.faa	Arabidopsis_thaliana.faa	blastp 2.9.0+	-	20	2.37422e-08	292	113	AED93075.1	Adaptor protein complex AP-2 alpha subunit [Arabidopsis thaliana] "AED93075.1 Adaptor protein complex AP-2 alpha subunit [Arabidopsis thaliana]
AP1beta	AP1beta_Rirregularis_XP_025178476.1_query.faa	Arabidopsis_thaliana.faa	blastp 2.9.0+	-	21	3.75058e-05	296	109	ANM66448.1	Coatomer beta subunit [Arabidopsis thaliana] "ANM66448.1 Coatomer beta subunit [Arabidopsis thaliana]
AP1beta	AP1beta_Rirregularis_XP_025178476.1_query.faa	Arabidopsis_thaliana.faa	blastp 2.9.0+	-	22	3.75058e-05	296	109	ANM66447.1	Coatomer beta subunit [Arabidopsis thaliana] "ANM66447.1 Coatomer beta subunit [Arabidopsis thaliana]
AP1beta	AP1beta_Rirregularis_XP_025178476.1_query.faa	Arabidopsis_thaliana.faa	blastp 2.9.0+	-	23	4.90122e-05	296	106	ANM67587.1	Coatomer beta subunit [Arabidopsis thaliana] "ANM67587.1 Coatomer beta subunit [Arabidopsis thaliana]
AP1beta	AP1beta_Rirregularis_XP_025178476.1_query.faa	Arabidopsis_thaliana.faa	blastp 2.9.0+	-	24	4.90122e-05	296	106	ANM67586.1	Coatomer beta subunit [Arabidopsis thaliana] "ANM67586.1 Coatomer beta subunit [Arabidopsis thaliana]
AP1beta	AP1beta_Rirregularis_XP_025178476.1_query.faa	Arabidopsis_thaliana.faa	blastp 2.9.0+	-	25	4.90122e-05	296	106	AEE85920.1	Coatomer beta subunit [Arabidopsis thaliana] "AEE85920.1 Coatomer beta subunit [Arabidopsis thaliana]
AP1beta	AP1beta_Rirregularis_XP_025178476.1_query.faa	Arabidopsis_thaliana.faa	blastp 2.9.0+	-	26	5.24744e-05	296	106	ANM66449.1	Coatomer beta subunit [Arabidopsis thaliana] "ANM66449.1 Coatomer beta subunit [Arabidopsis thaliana]
AP1beta	AP1beta_Rirregularis_XP_025178476.1_query.faa	Arabidopsis_thaliana.faa	blastp 2.9.0+	-	27	5.24744e-05	296	106	ANM66446.1	Coatomer beta subunit [Arabidopsis thaliana] "ANM66446.1 Coatomer beta subunit [Arabidopsis thaliana]
AP1beta	AP1beta_Rirregularis_XP_025178476.1_query.faa	Arabidopsis_thaliana.faa	blastp 2.9.0+	-	28	5.24744e-05	296	106	ANM66445.1	Coatomer beta subunit [Arabidopsis thaliana] "ANM66445.1 Coatomer beta subunit [Arabidopsis thaliana]
AP1beta	AP1beta_Rirregularis_XP_025178476.1_query.faa	Arabidopsis_thaliana.faa	blastp 2.9.0+	-	29	5.24744e-05	296	106	ANM66444.1	Coatomer beta subunit [Arabidopsis thaliana] "ANM66444.1 Coatomer beta subunit [Arabidopsis thaliana]
AP1beta	AP1beta_Rirregularis_XP_025178476.1_query.faa	Arabidopsis_thaliana.faa	blastp 2.9.0+	-	30	5.24744e-05	296	106	ANM66443.1	Coatomer beta subunit [Arabidopsis thaliana] "ANM66443.1 Coatomer beta subunit [Arabidopsis thaliana]
AP1beta	AP1beta_Rirregularis_XP_025178476.1_query.faa	Arabidopsis_thaliana.faa	blastp 2.9.0+	-	31	5.24744e-05	296	106	AEE85919.1	Coatomer beta subunit [Arabidopsis thaliana] "AEE85919.1 Coatomer beta subunit [Arabidopsis thaliana]
AP1beta	AP1beta_Rirregularis_XP_025178476.1_query.faa	Arabidopsis_thaliana.faa	blastp 2.9.0+	-	32	5.24744e-05	296	106	AEE85918.1	Coatomer beta subunit [Arabidopsis thaliana] "AEE85918.1 Coatomer beta subunit [Arabidopsis thaliana]
AP1beta	AP1beta_Rirregularis_XP_025178476.1_query.faa	Arabidopsis_thaliana.faa	blastp 2.9.0+	-	33	6.74382e-05	296	97	ANM59810.1	gamma-adaptin 1 [Arabidopsis thaliana] "ANM59810.1 gamma-adaptin 1 [Arabidopsis thaliana]
AP1beta	AP1beta_Rirregularis_XP_025178476.1_query.faa	Arabidopsis_thaliana.faa	blastp 2.9.0+	-	34	7.00229e-05	296	98	AEE30449.1	gamma-adaptin 1 [Arabidopsis thaliana] "AEE30449.1 gamma-adaptin 1 [Arabidopsis thaliana]
AP1beta	AP1beta_Rirregularis_XP_025178476.1_query.faa	Arabidopsis_thaliana.faa	blastp 2.9.0+	-	35	7.00229e-05	296	98	AEE30448.1	gamma-adaptin 1 [Arabidopsis thaliana] "AEE30448.1 gamma-adaptin 1 [Arabidopsis thaliana]
AP1beta	AP1beta_Rirregularis_XP_025178476.1_query.faa	Arabidopsis_thaliana.faa	blastp 2.9.0+	-	36	0.000544178	297	92	AEC06037.1	ARM repeat superfamily protein [Arabidopsis thaliana] "AEC06037.1 ARM repeat superfamily protein [Arabidopsis thaliana]
AP1beta	AP1beta_Rirregularis_XP_025178476.1_query.faa	Arabidopsis_thaliana.faa	blastp 2.9.0+	-	37	0.000671296	297	97	AEE32347.1	delta-adaptin [Arabidopsis thaliana] "AEE32347.1 delta-adaptin [Arabidopsis thaliana]
AP1beta	AP1beta_Rirregularis_XP_025178476.1_query.faa	Arabidopsis_thaliana.faa	blastp 2.9.0+	-	38	0.000671296	297	97	AEE32346.1	delta-adaptin [Arabidopsis thaliana] "AEE32346.1 delta-adaptin [Arabidopsis thaliana]
AP1beta	AP1beta_Rirregularis_XP_025178476.1_query.faa	Arabidopsis_thaliana.faa	blastp 2.9.0+	-	39	0.000671296	297	97	AEE32345.1	delta-adaptin [Arabidopsis thaliana] "AEE32345.1 delta-adaptin [Arabidopsis thaliana]
AP1beta	AP1beta_Rirregularis_XP_025178476.1_query.faa	Dictyostelium_discoideum.faa	blastp 2.9.0+	+	1	0.0	0	100	XP_641846.1	adaptor-related protein complex 1 beta 1 subunit [Dictyostelium discoideum AX4] "XP_641846.1 adaptor-related protein complex 1 beta 1 subunit [Dictyostelium discoideum AX4]
AP1beta	AP1beta_Rirregularis_XP_025178476.1_query.faa	Dictyostelium_discoideum.faa	blastp 2.9.0+	-	2	1.08673e-72	228	89	XP_639163.1	adaptor-related protein complex 4 beta 1 subunit [Dictyostelium discoideum AX4] "XP_639163.1 adaptor-related protein complex 4 beta 1 subunit [Dictyostelium discoideum AX4]
AP1beta	AP1beta_Rirregularis_XP_025178476.1_query.faa	Dictyostelium_discoideum.faa	blastp 2.9.0+	-	3	1.58158e-29	271	118	XP_645054.1	beta adaptin [Dictyostelium discoideum AX4] "XP_645054.1 beta adaptin [Dictyostelium discoideum AX4]
AP1beta	AP1beta_Rirregularis_XP_025178476.1_query.faa	Dictyostelium_discoideum.faa	blastp 2.9.0+	-	4	1.58158e-29	271	118	XP_644360.1	beta adaptin [Dictyostelium discoideum AX4] "XP_644360.1 beta adaptin [Dictyostelium discoideum AX4]
AP1beta	AP1beta_Rirregularis_XP_025178476.1_query.faa	Dictyostelium_discoideum.faa	blastp 2.9.0+	-	5	2.30281e-11	289	95	XP_640382.1	clathrin-adaptor gamma chain [Dictyostelium discoideum AX4] "XP_640382.1 clathrin-adaptor gamma chain [Dictyostelium discoideum AX4]
AP1beta	AP1beta_Rirregularis_XP_025178476.1_query.faa	Dictyostelium_discoideum.faa	blastp 2.9.0+	-	6	5.15097e-09	292	97	XP_638375.1	coatomer protein complex beta subunit [Dictyostelium discoideum AX4] "XP_638375.1 coatomer protein complex beta subunit [Dictyostelium discoideum AX4]
AP1beta	AP1beta_Rirregularis_XP_025178476.1_query.faa	Dictyostelium_discoideum.faa	blastp 2.9.0+	-	7	6.73786e-09	292	95	XP_636291.1	adaptin N-terminal domain-containing protein [Dictyostelium discoideum AX4] "XP_636291.1 adaptin N-terminal domain-containing protein [Dictyostelium discoideum AX4]
AP1beta	AP1beta_Rirregularis_XP_025178476.1_query.faa	Dictyostelium_discoideum.faa	blastp 2.9.0+	-	8	3.98932e-05	296	105	XP_644619.1	adaptor-related protein complex 2 alpha subunit [Dictyostelium discoideum AX4] "XP_644619.1 adaptor-related protein complex 2 alpha subunit [Dictyostelium discoideum AX4]
AP1beta	AP1beta_Rirregularis_XP_025178476.1_query.faa	Dictyostelium_discoideum.faa	blastp 2.9.0+	-	9	4.30752e-05	296	105	XP_644631.2	adaptor-related protein complex 2 alpha subunit [Dictyostelium discoideum AX4] "XP_644631.2 adaptor-related protein complex 2 alpha subunit [Dictyostelium discoideum AX4]
AP1beta	AP1beta_Rirregularis_XP_025178476.1_query.faa	Dictyostelium_discoideum.faa	blastp 2.9.0+	-	10	0.00365079	298	253	XP_640629.1	protein kinase Atypical group [Dictyostelium discoideum AX4] "XP_640629.1 protein kinase Atypical group [Dictyostelium discoideum AX4]
AP1beta	AP1beta_Rirregularis_XP_025178476.1_query.faa	Dictyostelium_discoideum.faa	blastp 2.9.0+	-	11	0.0101042	298	121	XP_641687.1	delta adaptin [Dictyostelium discoideum AX4] "XP_641687.1 delta adaptin [Dictyostelium discoideum AX4]
AP1beta	AP1beta_Rirregularis_XP_025178476.1_query.faa	Phaeodactylum_tricornutum.faa	blastp 2.9.0+	+	1	0.0	0	100	EEC42665.1	predicted protein [Phaeodactylum tricornutum CCAP 1055/1] "EEC42665.1 predicted protein [Phaeodactylum tricornutum CCAP 1055/1]
AP1beta	AP1beta_Rirregularis_XP_025178476.1_query.faa	Phaeodactylum_tricornutum.faa	blastp 2.9.0+	-	2	3.04311e-96	204	90	EEC46783.1	predicted protein [Phaeodactylum tricornutum CCAP 1055/1] "EEC46783.1 predicted protein [Phaeodactylum tricornutum CCAP 1055/1]
AP1beta	AP1beta_Rirregularis_XP_025178476.1_query.faa	Phaeodactylum_tricornutum.faa	blastp 2.9.0+	-	3	1.31417e-34	266	135	EEC46657.1	predicted protein [Phaeodactylum tricornutum CCAP 1055/1] "EEC46657.1 predicted protein [Phaeodactylum tricornutum CCAP 1055/1]
AP1beta	AP1beta_Rirregularis_XP_025178476.1_query.faa	Phaeodactylum_tricornutum.faa	blastp 2.9.0+	-	4	1.00225e-06	294	143	EEC51853.1	predicted protein [Phaeodactylum tricornutum CCAP 1055/1] "EEC51853.1 predicted protein [Phaeodactylum tricornutum CCAP 1055/1]
AP1beta	AP1beta_Rirregularis_XP_025178476.1_query.faa	Phaeodactylum_tricornutum.faa	blastp 2.9.0+	-	5	2.70748e-06	294	110	EEC47781.1	predicted protein [Phaeodactylum tricornutum CCAP 1055/1] "EEC47781.1 predicted protein [Phaeodactylum tricornutum CCAP 1055/1]
AP1beta	AP1beta_Rirregularis_XP_025178476.1_query.faa	Phaeodactylum_tricornutum.faa	blastp 2.9.0+	-	6	0.000113512	296	106	ACI65309.1	predicted protein partial [Phaeodactylum tricornutum CCAP 1055/1] "ACI65309.1 predicted protein partial [Phaeodactylum tricornutum CCAP 1055/1]
AP1beta	AP1beta_Rirregularis_XP_025178476.1_query.faa	Phaeodactylum_tricornutum.faa	blastp 2.9.0+	-	7	0.000250323	296	51	EEC43206.1	predicted protein partial [Phaeodactylum tricornutum CCAP 1055/1] "EEC43206.1 predicted protein partial [Phaeodactylum tricornutum CCAP 1055/1]
AP1beta	AP1beta_Rirregularis_XP_025178476.1_query.faa	Phaeodactylum_tricornutum.faa	blastp 2.9.0+	-	8	0.0290161	298	102	ACI65535.1	predicted protein [Phaeodactylum tricornutum CCAP 1055/1] "ACI65535.1 predicted protein [Phaeodactylum tricornutum CCAP 1055/1]
AP1beta	AP1beta_Rirregularis_XP_025178476.1_query.faa	Blastocystis_hominis.faa	blastp 2.9.0+	+	1	0.0	0	100	CBK22317.2	unnamed protein product [Blastocystis hominis] "CBK22317.2 unnamed protein product [Blastocystis hominis]
AP1beta	AP1beta_Rirregularis_XP_025178476.1_query.faa	Blastocystis_hominis.faa	blastp 2.9.0+	+	2	0.0	0	100	CBK21832.2	unnamed protein product [Blastocystis hominis] "CBK21832.2 unnamed protein product [Blastocystis hominis]
AP1beta	AP1beta_Rirregularis_XP_025178476.1_query.faa	Blastocystis_hominis.faa	blastp 2.9.0+	+	3	0.0	0	91	CBK21021.2	unnamed protein product [Blastocystis hominis] "CBK21021.2 unnamed protein product [Blastocystis hominis]
AP1beta	AP1beta_Rirregularis_XP_025178476.1_query.faa	Blastocystis_hominis.faa	blastp 2.9.0+	+	4	0.0	0	91	CBK22127.2	unnamed protein product [Blastocystis hominis] "CBK22127.2 unnamed protein product [Blastocystis hominis]
AP1beta	AP1beta_Rirregularis_XP_025178476.1_query.faa	Blastocystis_hominis.faa	blastp 2.9.0+	+	5	0.0	0	105	CBK21094.2	unnamed protein product [Blastocystis hominis] "CBK21094.2 unnamed protein product [Blastocystis hominis]
AP1beta	AP1beta_Rirregularis_XP_025178476.1_query.faa	Blastocystis_hominis.faa	blastp 2.9.0+	-	6	5.53208e-99	202	120	CBK22351.2	unnamed protein product [Blastocystis hominis] "CBK22351.2 unnamed protein product [Blastocystis hominis]
AP1beta	AP1beta_Rirregularis_XP_025178476.1_query.faa	Blastocystis_hominis.faa	blastp 2.9.0+	-	7	3.63859e-11	290	147	CBK24769.2	unnamed protein product [Blastocystis hominis] "CBK24769.2 unnamed protein product [Blastocystis hominis]
AP1beta	AP1beta_Rirregularis_XP_025178476.1_query.faa	Blastocystis_hominis.faa	blastp 2.9.0+	-	8	2.03116e-06	294	112	CBK22910.2	unnamed protein product [Blastocystis hominis] "CBK22910.2 unnamed protein product [Blastocystis hominis]
AP1beta	AP1beta_Rirregularis_XP_025178476.1_query.faa	Blastocystis_hominis.faa	blastp 2.9.0+	-	9	2.09981e-05	295	98	CBK23942.2	unnamed protein product [Blastocystis hominis] "CBK23942.2 unnamed protein product [Blastocystis hominis]
AP1beta	AP1beta_Rirregularis_XP_025178476.1_query.faa	Blastocystis_hominis.faa	blastp 2.9.0+	-	10	2.31944e-05	295	135	CBK23864.2	unnamed protein product [Blastocystis hominis] "CBK23864.2 unnamed protein product [Blastocystis hominis]
AP1beta	AP1beta_Rirregularis_XP_025178476.1_query.faa	Blastocystis_hominis.faa	blastp 2.9.0+	-	11	0.000328629	297	123	CBK21707.2	unnamed protein product [Blastocystis hominis] "CBK21707.2 unnamed protein product [Blastocystis hominis]
AP1beta	AP1beta_Rirregularis_XP_025178476.1_query.faa	Blastocystis_hominis.faa	blastp 2.9.0+	-	12	0.00034848	297	122	CBK24517.2	unnamed protein product [Blastocystis hominis] "CBK24517.2 unnamed protein product [Blastocystis hominis]
AP1beta	AP1beta_Rirregularis_XP_025178476.1_query.faa	Blastocystis_hominis.faa	blastp 2.9.0+	-	13	0.00551558	298	138	CBK23974.2	unnamed protein product [Blastocystis hominis] "CBK23974.2 unnamed protein product [Blastocystis hominis]
AP1beta	AP1beta_Rirregularis_XP_025178476.1_query.faa	Emiliana_huxleyi.faa	blastp 2.9.0+	+	1	0.0	0	100	EOD14985.1	Adaptor protein 2 beta subunit 1 [Emiliania huxleyi CCMP1516] "EOD14985.1 Adaptor protein 2 beta subunit 1 [Emiliania huxleyi CCMP1516]
AP1beta	AP1beta_Rirregularis_XP_025178476.1_query.faa	Emiliana_huxleyi.faa	blastp 2.9.0+	-	2	8.59234e-37	264	34	EOD29886.1	Adaptor protein complex 1 or 2 subunit beta B [Emiliania huxleyi CCMP1516] "EOD29886.1 Adaptor protein complex 1 or 2 subunit beta B [Emiliania huxleyi CCMP1516]
AP1beta	AP1beta_Rirregularis_XP_025178476.1_query.faa	Emiliana_huxleyi.faa	blastp 2.9.0+	-	3	2.39523e-12	288	94	EOD40772.1	coatomer protein gamma 2 subunit [Emiliania huxleyi CCMP1516] "EOD40772.1 coatomer protein gamma 2 subunit [Emiliania huxleyi CCMP1516]
AP1beta	AP1beta_Rirregularis_XP_025178476.1_query.faa	Emiliana_huxleyi.faa	blastp 2.9.0+	-	4	3.11334e-12	288	98	EOD40771.1	COPG1 gamma subunit of the coatomer [Emiliania huxleyi CCMP1516] "EOD40771.1 COPG1 gamma subunit of the coatomer [Emiliania huxleyi CCMP1516]
AP1beta	AP1beta_Rirregularis_XP_025178476.1_query.faa	Emiliana_huxleyi.faa	blastp 2.9.0+	-	5	3.03351e-11	289	102	EOD12708.1	COPB1 beta subunit of the coatomer [Emiliania huxleyi CCMP1516] "EOD12708.1 COPB1 beta subunit of the coatomer [Emiliania huxleyi CCMP1516]
AP1beta	AP1beta_Rirregularis_XP_025178476.1_query.faa	Emiliana_huxleyi.faa	blastp 2.9.0+	-	6	3.03351e-11	289	102	EOD12644.1	COPB1 beta subunit of the coatomer [Emiliania huxleyi CCMP1516] "EOD12644.1 COPB1 beta subunit of the coatomer [Emiliania huxleyi CCMP1516]
AP1beta	AP1beta_Rirregularis_XP_025178476.1_query.faa	Emiliana_huxleyi.faa	blastp 2.9.0+	-	7	3.4209e-10	291	89	EOD12161.1	gamma-adaptin [Emiliania huxleyi CCMP1516] "EOD12161.1 gamma-adaptin [Emiliania huxleyi CCMP1516]
AP1beta	AP1beta_Rirregularis_XP_025178476.1_query.faa	Emiliana_huxleyi.faa	blastp 2.9.0+	-	8	3.12339e-07	293	47	EOD15252.1	COPG1 gamma subunit of the coatomer partial [Emiliania huxleyi CCMP1516] "EOD15252.1 COPG1 gamma subunit of the coatomer partial [Emiliania huxleyi CCMP1516]
AP1beta	AP1beta_Rirregularis_XP_025178476.1_query.faa	Emiliana_huxleyi.faa	blastp 2.9.0+	-	9	4.94845e-07	294	88	EOD18396.1	gamma-adaptin [Emiliania huxleyi CCMP1516] "EOD18396.1 gamma-adaptin [Emiliania huxleyi CCMP1516]
AP1gamma	AP1gamma_Rirregularis_XP_025180406.1_query.faa	Arabidopsis_thaliana.faa	blastp 2.9.0+	+	1	0.0	0	100	AEE33655.1	Adaptor protein complex AP-1 gamma subunit [Arabidopsis thaliana] "AEE33655.1 Adaptor protein complex AP-1 gamma subunit [Arabidopsis thaliana]
AP1gamma	AP1gamma_Rirregularis_XP_025180406.1_query.faa	Arabidopsis_thaliana.faa	blastp 2.9.0+	+	2	0.0	0	104	AEE33656.1	Adaptor protein complex AP-1 gamma subunit [Arabidopsis thaliana] "AEE33656.1 Adaptor protein complex AP-1 gamma subunit [Arabidopsis thaliana]
AP1gamma	AP1gamma_Rirregularis_XP_025180406.1_query.faa	Arabidopsis_thaliana.faa	blastp 2.9.0+	+	3	0.0	0	102	AEE30449.1	gamma-adaptin 1 [Arabidopsis thaliana] "AEE30449.1 gamma-adaptin 1 [Arabidopsis thaliana]
AP1gamma	AP1gamma_Rirregularis_XP_025180406.1_query.faa	Arabidopsis_thaliana.faa	blastp 2.9.0+	+	4	0.0	0	102	AEE30448.1	gamma-adaptin 1 [Arabidopsis thaliana] "AEE30448.1 gamma-adaptin 1 [Arabidopsis thaliana]
AP1gamma	AP1gamma_Rirregularis_XP_025180406.1_query.faa	Arabidopsis_thaliana.faa	blastp 2.9.0+	+	5	0.0	0	100	ANM59810.1	gamma-adaptin 1 [Arabidopsis thaliana] "ANM59810.1 gamma-adaptin 1 [Arabidopsis thaliana]
AP1gamma	AP1gamma_Rirregularis_XP_025180406.1_query.faa	Arabidopsis_thaliana.faa	blastp 2.9.0+	-	6	7.7151e-86	215	118	ANM68365.1	Adaptor protein complex AP-2 alpha subunit [Arabidopsis thaliana] "ANM68365.1 Adaptor protein complex AP-2 alpha subunit [Arabidopsis thaliana]
AP1gamma	AP1gamma_Rirregularis_XP_025180406.1_query.faa	Arabidopsis_thaliana.faa	blastp 2.9.0+	-	7	7.7151e-86	215	118	AED93075.1	Adaptor protein complex AP-2 alpha subunit [Arabidopsis thaliana] "AED93075.1 Adaptor protein complex AP-2 alpha subunit [Arabidopsis thaliana]
AP1gamma	AP1gamma_Rirregularis_XP_025180406.1_query.faa	Arabidopsis_thaliana.faa	blastp 2.9.0+	-	8	8.24051e-86	215	117	ANM69279.1	alpha-adaptin [Arabidopsis thaliana] "ANM69279.1 alpha-adaptin [Arabidopsis thaliana]
AP1gamma	AP1gamma_Rirregularis_XP_025180406.1_query.faa	Arabidopsis_thaliana.faa	blastp 2.9.0+	-	9	8.24051e-86	215	117	ANM69278.1	alpha-adaptin [Arabidopsis thaliana] "ANM69278.1 alpha-adaptin [Arabidopsis thaliana]
AP1gamma	AP1gamma_Rirregularis_XP_025180406.1_query.faa	Arabidopsis_thaliana.faa	blastp 2.9.0+	-	10	8.24051e-86	215	117	ANM69277.1	alpha-adaptin [Arabidopsis thaliana] "ANM69277.1 alpha-adaptin [Arabidopsis thaliana]
AP1gamma	AP1gamma_Rirregularis_XP_025180406.1_query.faa	Arabidopsis_thaliana.faa	blastp 2.9.0+	-	11	8.24051e-86	215	117	AED93074.1	alpha-adaptin [Arabidopsis thaliana] "AED93074.1 alpha-adaptin [Arabidopsis thaliana]
AP1gamma	AP1gamma_Rirregularis_XP_025180406.1_query.faa	Arabidopsis_thaliana.faa	blastp 2.9.0+	-	12	8.24051e-86	215	117	AED93073.1	alpha-adaptin [Arabidopsis thaliana] "AED93073.1 alpha-adaptin [Arabidopsis thaliana]
AP1gamma	AP1gamma_Rirregularis_XP_025180406.1_query.faa	Arabidopsis_thaliana.faa	blastp 2.9.0+	-	13	8.24051e-86	215	117	AED93072.1	alpha-adaptin [Arabidopsis thaliana] "AED93072.1 alpha-adaptin [Arabidopsis thaliana]
AP1gamma	AP1gamma_Rirregularis_XP_025180406.1_query.faa	Arabidopsis_thaliana.faa	blastp 2.9.0+	-	14	4.29416e-78	223	143	ANM58063.1	apoptosis inhibitory protein [Arabidopsis thaliana] "ANM58063.1 apoptosis inhibitory protein [Arabidopsis thaliana]
AP1gamma	AP1gamma_Rirregularis_XP_025180406.1_query.faa	Arabidopsis_thaliana.faa	blastp 2.9.0+	-	15	4.4801e-78	223	149	AEE30451.2	apoptosis inhibitory protein [Arabidopsis thaliana] "AEE30451.2 apoptosis inhibitory protein [Arabidopsis thaliana]
AP1gamma	AP1gamma_Rirregularis_XP_025180406.1_query.faa	Arabidopsis_thaliana.faa	blastp 2.9.0+	-	16	4.5325e-78	223	143	ANM58062.1	apoptosis inhibitory protein [Arabidopsis thaliana] "ANM58062.1 apoptosis inhibitory protein [Arabidopsis thaliana]
AP1gamma	AP1gamma_Rirregularis_XP_025180406.1_query.faa	Arabidopsis_thaliana.faa	blastp 2.9.0+	-	17	2.30864e-66	234	109	AEE31386.1	Adaptin family protein [Arabidopsis thaliana] "AEE31386.1 Adaptin family protein [Arabidopsis thaliana]
AP1gamma	AP1gamma_Rirregularis_XP_025180406.1_query.faa	Arabidopsis_thaliana.faa	blastp 2.9.0+	-	18	1.12716e-31	269	101	AEE32347.1	delta-adaptin [Arabidopsis thaliana] "AEE32347.1 delta-adaptin [Arabidopsis thaliana]
AP1gamma	AP1gamma_Rirregularis_XP_025180406.1_query.faa	Arabidopsis_thaliana.faa	blastp 2.9.0+	-	19	1.12716e-31	269	101	AEE32346.1	delta-adaptin [Arabidopsis thaliana] "AEE32346.1 delta-adaptin [Arabidopsis thaliana]
AP1gamma	AP1gamma_Rirregularis_XP_025180406.1_query.faa	Arabidopsis_thaliana.faa	blastp 2.9.0+	-	20	1.12716e-31	269	101	AEE32345.1	delta-adaptin [Arabidopsis thaliana] "AEE32345.1 delta-adaptin [Arabidopsis thaliana]
AP1gamma	AP1gamma_Rirregularis_XP_025180406.1_query.faa	Arabidopsis_thaliana.faa	blastp 2.9.0+	-	21	1.40211e-12	288	104	AEE84761.1	Adaptin family protein [Arabidopsis thaliana] "AEE84761.1 Adaptin family protein [Arabidopsis thaliana]
AP1gamma	AP1gamma_Rirregularis_XP_025180406.1_query.faa	Arabidopsis_thaliana.faa	blastp 2.9.0+	-	22	1.91365e-11	289	104	AEE83003.1	Adaptin family protein [Arabidopsis thaliana] "AEE83003.1 Adaptin family protein [Arabidopsis thaliana]
AP1gamma	AP1gamma_Rirregularis_XP_025180406.1_query.faa	Arabidopsis_thaliana.faa	blastp 2.9.0+	-	23	4.77911e-11	290	106	AEE83004.1	Adaptin family protein [Arabidopsis thaliana] "AEE83004.1 Adaptin family protein [Arabidopsis thaliana]
AP1gamma	AP1gamma_Rirregularis_XP_025180406.1_query.faa	Arabidopsis_thaliana.faa	blastp 2.9.0+	-	24	5.34834e-10	291	93	ANM66098.1	Adaptin family protein [Arabidopsis thaliana] "ANM66098.1 Adaptin family protein [Arabidopsis thaliana]
AP1gamma	AP1gamma_Rirregularis_XP_025180406.1_query.faa	Arabidopsis_thaliana.faa	blastp 2.9.0+	-	25	2.76913e-08	292	113	ANM66448.1	Coatomer beta subunit [Arabidopsis thaliana] "ANM66448.1 Coatomer beta subunit [Arabidopsis thaliana]
AP1gamma	AP1gamma_Rirregularis_XP_025180406.1_query.faa	Arabidopsis_thaliana.faa	blastp 2.9.0+	-	26	2.76913e-08	292	113	ANM66447.1	Coatomer beta subunit [Arabidopsis thaliana] "ANM66447.1 Coatomer beta subunit [Arabidopsis thaliana]
AP1gamma	AP1gamma_Rirregularis_XP_025180406.1_query.faa	Arabidopsis_thaliana.faa	blastp 2.9.0+	-	27	3.28645e-08	293	110	ANM66449.1	Coatomer beta subunit [Arabidopsis thaliana] "ANM66449.1 Coatomer beta subunit [Arabidopsis thaliana]
AP1gamma	AP1gamma_Rirregularis_XP_025180406.1_query.faa	Arabidopsis_thaliana.faa	blastp 2.9.0+	-	28	3.28645e-08	293	110	ANM66446.1	Coatomer beta subunit [Arabidopsis thaliana] "ANM66446.1 Coatomer beta subunit [Arabidopsis thaliana]
AP1gamma	AP1gamma_Rirregularis_XP_025180406.1_query.faa	Arabidopsis_thaliana.faa	blastp 2.9.0+	-	29	3.28645e-08	293	110	ANM66445.1	Coatomer beta subunit [Arabidopsis thaliana] "ANM66445.1 Coatomer beta subunit [Arabidopsis thaliana]
AP1gamma	AP1gamma_Rirregularis_XP_025180406.1_query.faa	Arabidopsis_thaliana.faa	blastp 2.9.0+	-	30	3.28645e-08	293	110	ANM66444.1	Coatomer beta subunit [Arabidopsis thaliana] "ANM66444.1 Coatomer beta subunit [Arabidopsis thaliana]
AP1gamma	AP1gamma_Rirregularis_XP_025180406.1_query.faa	Arabidopsis_thaliana.faa	blastp 2.9.0+	-	31	3.28645e-08	293	110	ANM66443.1	Coatomer beta subunit [Arabidopsis thaliana] "ANM66443.1 Coatomer beta subunit [Arabidopsis thaliana]
AP1gamma	AP1gamma_Rirregularis_XP_025180406.1_query.faa	Arabidopsis_thaliana.faa	blastp 2.9.0+	-	32	3.28645e-08	293	110	AEE85919.1	Coatomer beta subunit [Arabidopsis thaliana] "AEE85919.1 Coatomer beta subunit [Arabidopsis thaliana]
AP1gamma	AP1gamma_Rirregularis_XP_025180406.1_query.faa	Arabidopsis_thaliana.faa	blastp 2.9.0+	-	33	3.28645e-08	293	110	AEE85918.1	Coatomer beta subunit [Arabidopsis thaliana] "AEE85918.1 Coatomer beta subunit [Arabidopsis thaliana]
AP1gamma	AP1gamma_Rirregularis_XP_025180406.1_query.faa	Arabidopsis_thaliana.faa	blastp 2.9.0+	-	34	8.17393e-08	293	110	ANM67587.1	Coatomer beta subunit [Arabidopsis thaliana] "ANM67587.1 Coatomer beta subunit [Arabidopsis thaliana]
AP1gamma	AP1gamma_Rirregularis_XP_025180406.1_query.faa	Arabidopsis_thaliana.faa	blastp 2.9.0+	-	35	8.17393e-08	293	110	ANM67586.1	Coatomer beta subunit [Arabidopsis thaliana] "ANM67586.1 Coatomer beta subunit [Arabidopsis thaliana]
AP1gamma	AP1gamma_Rirregularis_XP_025180406.1_query.faa	Arabidopsis_thaliana.faa	blastp 2.9.0+	-	36	8.17393e-08	293	110	AEE85920.1	Coatomer beta subunit [Arabidopsis thaliana] "AEE85920.1 Coatomer beta subunit [Arabidopsis thaliana]
AP1gamma	AP1gamma_Rirregularis_XP_025180406.1_query.faa	Arabidopsis_thaliana.faa	blastp 2.9.0+	-	37	0.0257477	298	103	AEE86378.1	coatomer gamma-2 subunit putative / gamma-2 coat protein putative / gamma-2 COP [Arabidopsis thaliana] "AEE86378.1 coatomer gamma-2 subunit putative / gamma-2 coat protein putative / gamma-2 COP [Arabidopsis thaliana]
AP1gamma	AP1gamma_Rirregularis_XP_025180406.1_query.faa	Dictyostelium_discoideum.faa	blastp 2.9.0+	+	1	0.0	0	100	XP_640382.1	clathrin-adaptor gamma chain [Dictyostelium discoideum AX4] "XP_640382.1 clathrin-adaptor gamma chain [Dictyostelium discoideum AX4]
AP1gamma	AP1gamma_Rirregularis_XP_025180406.1_query.faa	Dictyostelium_discoideum.faa	blastp 2.9.0+	-	2	5.28594e-82	219	111	XP_644619.1	adaptor-related protein complex 2 alpha subunit [Dictyostelium discoideum AX4] "XP_644619.1 adaptor-related protein complex 2 alpha subunit [Dictyostelium discoideum AX4]
AP1gamma	AP1gamma_Rirregularis_XP_025180406.1_query.faa	Dictyostelium_discoideum.faa	blastp 2.9.0+	-	3	5.39171e-82	219	111	XP_644631.2	adaptor-related protein complex 2 alpha subunit [Dictyostelium discoideum AX4] "XP_644631.2 adaptor-related protein complex 2 alpha subunit [Dictyostelium discoideum AX4]
AP1gamma	AP1gamma_Rirregularis_XP_025180406.1_query.faa	Dictyostelium_discoideum.faa	blastp 2.9.0+	-	4	5.59515e-44	257	121	XP_641169.1	adaptin N-terminal domain-containing protein [Dictyostelium discoideum AX4] "XP_641169.1 adaptin N-terminal domain-containing protein [Dictyostelium discoideum AX4]
AP1gamma	AP1gamma_Rirregularis_XP_025180406.1_query.faa	Dictyostelium_discoideum.faa	blastp 2.9.0+	-	5	5.89469e-44	257	128	XP_641687.1	delta adaptin [Dictyostelium discoideum AX4] "XP_641687.1 delta adaptin [Dictyostelium discoideum AX4]
AP1gamma	AP1gamma_Rirregularis_XP_025180406.1_query.faa	Dictyostelium_discoideum.faa	blastp 2.9.0+	-	6	1.80501e-13	287	105	XP_641846.1	adaptor-related protein complex 1 beta 1 subunit [Dictyostelium discoideum AX4] "XP_641846.1 adaptor-related protein complex 1 beta 1 subunit [Dictyostelium discoideum AX4]
AP1gamma	AP1gamma_Rirregularis_XP_025180406.1_query.faa	Dictyostelium_discoideum.faa	blastp 2.9.0+	-	7	2.61952e-09	291	102	XP_638375.1	coatomer protein complex beta subunit [Dictyostelium discoideum AX4] "XP_638375.1 coatomer protein complex beta subunit [Dictyostelium discoideum AX4]
AP1gamma	AP1gamma_Rirregularis_XP_025180406.1_query.faa	Dictyostelium_discoideum.faa	blastp 2.9.0+	-	8	5.05556e-08	293	100	XP_636291.1	adaptin N-terminal domain-containing protein [Dictyostelium discoideum AX4] "XP_636291.1 adaptin N-terminal domain-containing protein [Dictyostelium discoideum AX4]
AP1gamma	AP1gamma_Rirregularis_XP_025180406.1_query.faa	Dictyostelium_discoideum.faa	blastp 2.9.0+	-	9	2.02559e-05	295	94	XP_639163.1	adaptor-related protein complex 4 beta 1 subunit [Dictyostelium discoideum AX4] "XP_639163.1 adaptor-related protein complex 4 beta 1 subunit [Dictyostelium discoideum AX4]
AP1gamma	AP1gamma_Rirregularis_XP_025180406.1_query.faa	Dictyostelium_discoideum.faa	blastp 2.9.0+	-	10	0.00228189	297	124	XP_645054.1	beta adaptin [Dictyostelium discoideum AX4] "XP_645054.1 beta adaptin [Dictyostelium discoideum AX4]
AP1gamma	AP1gamma_Rirregularis_XP_025180406.1_query.faa	Dictyostelium_discoideum.faa	blastp 2.9.0+	-	11	0.00228189	297	124	XP_644360.1	beta adaptin [Dictyostelium discoideum AX4] "XP_644360.1 beta adaptin [Dictyostelium discoideum AX4]
AP1gamma	AP1gamma_Rirregularis_XP_025180406.1_query.faa	Phaeodactylum_tricornutum.faa	blastp 2.9.0+	+	1	0.0	0	100	ACI65309.1	predicted protein partial [Phaeodactylum tricornutum CCAP 1055/1] "ACI65309.1 predicted protein partial [Phaeodactylum tricornutum CCAP 1055/1]
AP1gamma	AP1gamma_Rirregularis_XP_025180406.1_query.faa	Phaeodactylum_tricornutum.faa	blastp 2.9.0+	-	2	1.2676e-63	237	109	EEC48875.1	predicted protein [Phaeodactylum tricornutum CCAP 1055/1] "EEC48875.1 predicted protein [Phaeodactylum tricornutum CCAP 1055/1]
AP1gamma	AP1gamma_Rirregularis_XP_025180406.1_query.faa	Phaeodactylum_tricornutum.faa	blastp 2.9.0+	-	3	7.58768e-61	240	48	EEC43206.1	predicted protein partial [Phaeodactylum tricornutum CCAP 1055/1] "EEC43206.1 predicted protein partial [Phaeodactylum tricornutum CCAP 1055/1]
AP1gamma	AP1gamma_Rirregularis_XP_025180406.1_query.faa	Phaeodactylum_tricornutum.faa	blastp 2.9.0+	-	4	1.61142e-39	261	136	EEC51853.1	predicted protein [Phaeodactylum tricornutum CCAP 1055/1] "EEC51853.1 predicted protein [Phaeodactylum tricornutum CCAP 1055/1]
AP1gamma	AP1gamma_Rirregularis_XP_025180406.1_query.faa	Phaeodactylum_tricornutum.faa	blastp 2.9.0+	-	5	1.59351e-16	284	95	EEC42665.1	predicted protein [Phaeodactylum tricornutum CCAP 1055/1] "EEC42665.1 predicted protein [Phaeodactylum tricornutum CCAP 1055/1]
AP1gamma	AP1gamma_Rirregularis_XP_025180406.1_query.faa	Phaeodactylum_tricornutum.faa	blastp 2.9.0+	-	6	9.39607e-10	291	104	EEC47781.1	predicted protein [Phaeodactylum tricornutum CCAP 1055/1] "EEC47781.1 predicted protein [Phaeodactylum tricornutum CCAP 1055/1]
AP1gamma	AP1gamma_Rirregularis_XP_025180406.1_query.faa	Phaeodactylum_tricornutum.faa	blastp 2.9.0+	-	7	4.13492e-06	295	86	EEC46783.1	predicted protein [Phaeodactylum tricornutum CCAP 1055/1] "EEC46783.1 predicted protein [Phaeodactylum tricornutum CCAP 1055/1]
AP1gamma	AP1gamma_Rirregularis_XP_025180406.1_query.faa	Blastocystis_hominis.faa	blastp 2.9.0+	+	1	1.85761e-176	0	100	CBK23864.2	unnamed protein product [Blastocystis hominis] "CBK23864.2 unnamed protein product [Blastocystis hominis]
AP1gamma	AP1gamma_Rirregularis_XP_025180406.1_query.faa	Blastocystis_hominis.faa	blastp 2.9.0+	-	2	1.16102e-105	71	73	CBK23942.2	unnamed protein product [Blastocystis hominis] "CBK23942.2 unnamed protein product [Blastocystis hominis]
AP1gamma	AP1gamma_Rirregularis_XP_025180406.1_query.faa	Blastocystis_hominis.faa	blastp 2.9.0+	-	3	2.00682e-59	117	102	CBK23974.2	unnamed protein product [Blastocystis hominis] "CBK23974.2 unnamed protein product [Blastocystis hominis]
AP1gamma	AP1gamma_Rirregularis_XP_025180406.1_query.faa	Blastocystis_hominis.faa	blastp 2.9.0+	-	4	1.10293e-53	123	104	CBK19907.2	unnamed protein product [Blastocystis hominis] "CBK19907.2 unnamed protein product [Blastocystis hominis]
AP1gamma	AP1gamma_Rirregularis_XP_025180406.1_query.faa	Blastocystis_hominis.faa	blastp 2.9.0+	-	5	3.52798e-33	143	100	CBK20000.2	unnamed protein product [Blastocystis hominis] "CBK20000.2 unnamed protein product [Blastocystis hominis]
AP1gamma	AP1gamma_Rirregularis_XP_025180406.1_query.faa	Blastocystis_hominis.faa	blastp 2.9.0+	-	6	1.4305e-12	164	74	CBK21832.2	unnamed protein product [Blastocystis hominis] "CBK21832.2 unnamed protein product [Blastocystis hominis]
AP1gamma	AP1gamma_Rirregularis_XP_025180406.1_query.faa	Blastocystis_hominis.faa	blastp 2.9.0+	-	7	1.43371e-12	164	74	CBK22317.2	unnamed protein product [Blastocystis hominis] "CBK22317.2 unnamed protein product [Blastocystis hominis]
AP1gamma	AP1gamma_Rirregularis_XP_025180406.1_query.faa	Blastocystis_hominis.faa	blastp 2.9.0+	-	8	1.19364e-10	166	18	CBK21760.2	unnamed protein product [Blastocystis hominis] "CBK21760.2 unnamed protein product [Blastocystis hominis]
AP1gamma	AP1gamma_Rirregularis_XP_025180406.1_query.faa	Blastocystis_hominis.faa	blastp 2.9.0+	-	9	7.93913e-07	170	109	CBK24769.2	unnamed protein product [Blastocystis hominis] "CBK24769.2 unnamed protein product [Blastocystis hominis]
AP1gamma	AP1gamma_Rirregularis_XP_025180406.1_query.faa	Blastocystis_hominis.faa	blastp 2.9.0+	-	10	3.13754e-06	170	78	CBK21094.2	unnamed protein product [Blastocystis hominis] "CBK21094.2 unnamed protein product [Blastocystis hominis]
AP1gamma	AP1gamma_Rirregularis_XP_025180406.1_query.faa	Blastocystis_hominis.faa	blastp 2.9.0+	-	11	2.10514e-05	171	68	CBK22127.2	unnamed protein product [Blastocystis hominis] "CBK22127.2 unnamed protein product [Blastocystis hominis]
AP1gamma	AP1gamma_Rirregularis_XP_025180406.1_query.faa	Blastocystis_hominis.faa	blastp 2.9.0+	-	12	2.40944e-05	171	67	CBK21021.2	unnamed protein product [Blastocystis hominis] "CBK21021.2 unnamed protein product [Blastocystis hominis]
AP1gamma	AP1gamma_Rirregularis_XP_025180406.1_query.faa	Blastocystis_hominis.faa	blastp 2.9.0+	-	13	0.0435449	174	89	CBK22351.2	unnamed protein product [Blastocystis hominis] "CBK22351.2 unnamed protein product [Blastocystis hominis]
AP1gamma	AP1gamma_Rirregularis_XP_025180406.1_query.faa	Emiliana_huxleyi.faa	blastp 2.9.0+	+	1	0.0	0	100	EOD12161.1	gamma-adaptin [Emiliania huxleyi CCMP1516] "EOD12161.1 gamma-adaptin [Emiliania huxleyi CCMP1516]
AP1gamma	AP1gamma_Rirregularis_XP_025180406.1_query.faa	Emiliana_huxleyi.faa	blastp 2.9.0+	+	2	0.0	0	99	EOD18396.1	gamma-adaptin [Emiliania huxleyi CCMP1516] "EOD18396.1 gamma-adaptin [Emiliania huxleyi CCMP1516]
AP1gamma	AP1gamma_Rirregularis_XP_025180406.1_query.faa	Emiliana_huxleyi.faa	blastp 2.9.0+	-	3	2.49607e-78	222	72	EOD36408.1	alpha-adaptin partial [Emiliania huxleyi CCMP1516] "EOD36408.1 alpha-adaptin partial [Emiliania huxleyi CCMP1516]
AP1gamma	AP1gamma_Rirregularis_XP_025180406.1_query.faa	Emiliana_huxleyi.faa	blastp 2.9.0+	-	4	1.52866e-76	224	118	EOD26100.1	alpha-adaptin [Emiliania huxleyi CCMP1516] "EOD26100.1 alpha-adaptin [Emiliania huxleyi CCMP1516]
AP1gamma	AP1gamma_Rirregularis_XP_025180406.1_query.faa	Emiliana_huxleyi.faa	blastp 2.9.0+	-	5	5.05342e-64	237	61	EOD06219.1	hypothetical protein EMIHUDRAFT_419932 [Emiliania huxleyi CCMP1516] "EOD06219.1 hypothetical protein EMIHUDRAFT_419932 [Emiliania huxleyi CCMP1516]
AP1gamma	AP1gamma_Rirregularis_XP_025180406.1_query.faa	Emiliana_huxleyi.faa	blastp 2.9.0+	-	6	7.91368e-46	255	61	EOD28102.1	Adaptor protein complex 4 subunit epsilon partial [Emiliania huxleyi CCMP1516] "EOD28102.1 Adaptor protein complex 4 subunit epsilon partial [Emiliania huxleyi CCMP1516]
AP1gamma	AP1gamma_Rirregularis_XP_025180406.1_query.faa	Emiliana_huxleyi.faa	blastp 2.9.0+	-	7	2.55341e-10	290	112	EOD14985.1	Adaptor protein 2 beta subunit 1 [Emiliania huxleyi CCMP1516] "EOD14985.1 Adaptor protein 2 beta subunit 1 [Emiliania huxleyi CCMP1516]
AP1gamma	AP1gamma_Rirregularis_XP_025180406.1_query.faa	Emiliana_huxleyi.faa	blastp 2.9.0+	-	8	1.87035e-09	291	114	EOD12708.1	COPB1 beta subunit of the coatomer [Emiliania huxleyi CCMP1516] "EOD12708.1 COPB1 beta subunit of the coatomer [Emiliania huxleyi CCMP1516]
AP1gamma	AP1gamma_Rirregularis_XP_025180406.1_query.faa	Emiliana_huxleyi.faa	blastp 2.9.0+	-	9	1.87035e-09	291	114	EOD12644.1	COPB1 beta subunit of the coatomer [Emiliania huxleyi CCMP1516] "EOD12644.1 COPB1 beta subunit of the coatomer [Emiliania huxleyi CCMP1516]
AP1gamma	AP1gamma_Rirregularis_XP_025180406.1_query.faa	Emiliana_huxleyi.faa	blastp 2.9.0+	-	10	1.55919e-05	295	105	EOD40772.1	coatomer protein gamma 2 subunit [Emiliania huxleyi CCMP1516] "EOD40772.1 coatomer protein gamma 2 subunit [Emiliania huxleyi CCMP1516]
AP1gamma	AP1gamma_Rirregularis_XP_025180406.1_query.faa	Emiliana_huxleyi.faa	blastp 2.9.0+	-	11	1.79379e-05	295	110	EOD40771.1	COPG1 gamma subunit of the coatomer [Emiliania huxleyi CCMP1516] "EOD40771.1 COPG1 gamma subunit of the coatomer [Emiliania huxleyi CCMP1516]
AP1gamma	AP1gamma_Rirregularis_XP_025180406.1_query.faa	Emiliana_huxleyi.faa	blastp 2.9.0+	-	12	0.000388187	297	53	EOD15252.1	COPG1 gamma subunit of the coatomer partial [Emiliania huxleyi CCMP1516] "EOD15252.1 COPG1 gamma subunit of the coatomer partial [Emiliania huxleyi CCMP1516]
AP1mu	AP1mu_Rirregularis_XP_025177352.1_query.faa	Arabidopsis_thaliana.faa	blastp 2.9.0+	+	1	0.0	0	100	AEE33731.1	Clathrin adaptor complexes medium subunit family protein [Arabidopsis thaliana] "AEE33731.1 Clathrin adaptor complexes medium subunit family protein [Arabidopsis thaliana]
AP1mu	AP1mu_Rirregularis_XP_025177352.1_query.faa	Arabidopsis_thaliana.faa	blastp 2.9.0+	+	2	0.0	0	100	AEE28635.1	Clathrin adaptor complexes medium subunit family protein [Arabidopsis thaliana] "AEE28635.1 Clathrin adaptor complexes medium subunit family protein [Arabidopsis thaliana]
AP1mu	AP1mu_Rirregularis_XP_025177352.1_query.faa	Arabidopsis_thaliana.faa	blastp 2.9.0+	-	3	2.3657e-126	174	102	AED95407.1	Clathrin adaptor complexes medium subunit family protein [Arabidopsis thaliana] "AED95407.1 Clathrin adaptor complexes medium subunit family protein [Arabidopsis thaliana]
AP1mu	AP1mu_Rirregularis_XP_025177352.1_query.faa	Arabidopsis_thaliana.faa	blastp 2.9.0+	-	4	6.99106e-114	187	103	AED95408.1	Clathrin adaptor complexes medium subunit family protein [Arabidopsis thaliana] "AED95408.1 Clathrin adaptor complexes medium subunit family protein [Arabidopsis thaliana]
AP1mu	AP1mu_Rirregularis_XP_025177352.1_query.faa	Arabidopsis_thaliana.faa	blastp 2.9.0+	-	5	2.70063e-89	211	105	AEE84924.1	Clathrin adaptor complexes medium subunit family protein [Arabidopsis thaliana] "AEE84924.1 Clathrin adaptor complexes medium subunit family protein [Arabidopsis thaliana]
AP1mu	AP1mu_Rirregularis_XP_025177352.1_query.faa	Arabidopsis_thaliana.faa	blastp 2.9.0+	-	6	4.07403e-73	228	90	AEE84925.1	Clathrin adaptor complexes medium subunit family protein [Arabidopsis thaliana] "AEE84925.1 Clathrin adaptor complexes medium subunit family protein [Arabidopsis thaliana]
AP1mu	AP1mu_Rirregularis_XP_025177352.1_query.faa	Arabidopsis_thaliana.faa	blastp 2.9.0+	-	7	7.4008e-73	228	89	AEE84923.1	Clathrin adaptor complexes medium subunit family protein [Arabidopsis thaliana] "AEE84923.1 Clathrin adaptor complexes medium subunit family protein [Arabidopsis thaliana]
AP1mu	AP1mu_Rirregularis_XP_025177352.1_query.faa	Arabidopsis_thaliana.faa	blastp 2.9.0+	-	8	7.35791e-46	255	97	AEE33412.1	Clathrin adaptor complexes medium subunit family protein [Arabidopsis thaliana] "AEE33412.1 Clathrin adaptor complexes medium subunit family protein [Arabidopsis thaliana]
AP1mu	AP1mu_Rirregularis_XP_025177352.1_query.faa	Arabidopsis_thaliana.faa	blastp 2.9.0+	-	9	9.1797e-07	294	123	AED90818.1	clathrin adaptor complexes medium subunit family protein [Arabidopsis thaliana] "AED90818.1 clathrin adaptor complexes medium subunit family protein [Arabidopsis thaliana]
AP1mu	AP1mu_Rirregularis_XP_025177352.1_query.faa	Arabidopsis_thaliana.faa	blastp 2.9.0+	-	10	9.1797e-07	294	123	AED90817.1	clathrin adaptor complexes medium subunit family protein [Arabidopsis thaliana] "AED90817.1 clathrin adaptor complexes medium subunit family protein [Arabidopsis thaliana]
AP1mu	AP1mu_Rirregularis_XP_025177352.1_query.faa	Arabidopsis_thaliana.faa	blastp 2.9.0+	-	11	7.63492e-05	296	38	AEE86507.1	Clathrin adaptor complex small chain family protein [Arabidopsis thaliana] "AEE86507.1 Clathrin adaptor complex small chain family protein [Arabidopsis thaliana]
AP1mu	AP1mu_Rirregularis_XP_025177352.1_query.faa	Arabidopsis_thaliana.faa	blastp 2.9.0+	-	12	0.000131617	296	38	AEC06619.1	associated protein 19 [Arabidopsis thaliana] "AEC06619.1 associated protein 19 [Arabidopsis thaliana]
AP1mu	AP1mu_Rirregularis_XP_025177352.1_query.faa	Dictyostelium_discoideum.faa	blastp 2.9.0+	+	1	0.0	0	100	XP_636252.1	hypothetical protein DDB_G0289247 [Dictyostelium discoideum AX4] "XP_636252.1 hypothetical protein DDB_G0289247 [Dictyostelium discoideum AX4]
AP1mu	AP1mu_Rirregularis_XP_025177352.1_query.faa	Dictyostelium_discoideum.faa	blastp 2.9.0+	+	2	4.69324e-127	174	103	XP_642749.1	clathrin-adaptor medium chain AP-2 [Dictyostelium discoideum AX4] "XP_642749.1 clathrin-adaptor medium chain AP-2 [Dictyostelium discoideum AX4]
AP1mu	AP1mu_Rirregularis_XP_025177352.1_query.faa	Dictyostelium_discoideum.faa	blastp 2.9.0+	+	3	3.30332e-62	239	98	XP_642328.1	hypothetical protein DDB_G0277901 [Dictyostelium discoideum AX4] "XP_642328.1 hypothetical protein DDB_G0277901 [Dictyostelium discoideum AX4]
AP1mu	AP1mu_Rirregularis_XP_025177352.1_query.faa	Dictyostelium_discoideum.faa	blastp 2.9.0+	-	4	6.78873e-32	269	124	XP_642964.1	hypothetical protein DDB_G0276945 [Dictyostelium discoideum AX4] "XP_642964.1 hypothetical protein DDB_G0276945 [Dictyostelium discoideum AX4]
AP1mu	AP1mu_Rirregularis_XP_025177352.1_query.faa	Dictyostelium_discoideum.faa	blastp 2.9.0+	-	5	8.96096e-06	295	126	XP_646874.1	hypothetical protein DDB_G0268702 [Dictyostelium discoideum AX4] "XP_646874.1 hypothetical protein DDB_G0268702 [Dictyostelium discoideum AX4]
AP1mu	AP1mu_Rirregularis_XP_025177352.1_query.faa	Dictyostelium_discoideum.faa	blastp 2.9.0+	-	6	0.000171761	296	36	XP_001733048.1	sigma adaptin [Dictyostelium discoideum AX4] "XP_001733048.1 sigma adaptin [Dictyostelium discoideum AX4]
AP1mu	AP1mu_Rirregularis_XP_025177352.1_query.faa	Phaeodactylum_tricornutum.faa	blastp 2.9.0+	+	1	0.0	0	100	EEC49083.1	predicted protein [Phaeodactylum tricornutum CCAP 1055/1] "EEC49083.1 predicted protein [Phaeodactylum tricornutum CCAP 1055/1]
AP1mu	AP1mu_Rirregularis_XP_025177352.1_query.faa	Phaeodactylum_tricornutum.faa	blastp 2.9.0+	+	2	2.12893e-120	180	97	EEC50766.1	predicted protein [Phaeodactylum tricornutum CCAP 1055/1] "EEC50766.1 predicted protein [Phaeodactylum tricornutum CCAP 1055/1]
AP1mu	AP1mu_Rirregularis_XP_025177352.1_query.faa	Phaeodactylum_tricornutum.faa	blastp 2.9.0+	-	3	3.2131e-77	224	107	EEC49101.1	predicted protein [Phaeodactylum tricornutum CCAP 1055/1] "EEC49101.1 predicted protein [Phaeodactylum tricornutum CCAP 1055/1]
AP1mu	AP1mu_Rirregularis_XP_025177352.1_query.faa	Phaeodactylum_tricornutum.faa	blastp 2.9.0+	-	4	3.03302e-60	240	95	EEC50842.1	predicted protein [Phaeodactylum tricornutum CCAP 1055/1] "EEC50842.1 predicted protein [Phaeodactylum tricornutum CCAP 1055/1]
AP1mu	AP1mu_Rirregularis_XP_025177352.1_query.faa	Phaeodactylum_tricornutum.faa	blastp 2.9.0+	-	5	0.00239185	297	117	EEC44454.1	predicted protein [Phaeodactylum tricornutum CCAP 1055/1] "EEC44454.1 predicted protein [Phaeodactylum tricornutum CCAP 1055/1]
AP1mu	AP1mu_Rirregularis_XP_025177352.1_query.faa	Phaeodactylum_tricornutum.faa	blastp 2.9.0+	-	6	0.0465412	299	36	EEC46706.1	predicted protein [Phaeodactylum tricornutum CCAP 1055/1] "EEC46706.1 predicted protein [Phaeodactylum tricornutum CCAP 1055/1]
AP1mu	AP1mu_Rirregularis_XP_025177352.1_query.faa	Blastocystis_hominis.faa	blastp 2.9.0+	+	1	0.0	0	100	CBK23151.2	unnamed protein product [Blastocystis hominis] "CBK23151.2 unnamed protein product [Blastocystis hominis]
AP1mu	AP1mu_Rirregularis_XP_025177352.1_query.faa	Blastocystis_hominis.faa	blastp 2.9.0+	+	2	0.0	0	100	CBK21471.2	unnamed protein product [Blastocystis hominis] "CBK21471.2 unnamed protein product [Blastocystis hominis]
AP1mu	AP1mu_Rirregularis_XP_025177352.1_query.faa	Blastocystis_hominis.faa	blastp 2.9.0+	-	3	1.30478e-115	185	100	CBK24123.2	unnamed protein product [Blastocystis hominis] "CBK24123.2 unnamed protein product [Blastocystis hominis]
AP1mu	AP1mu_Rirregularis_XP_025177352.1_query.faa	Blastocystis_hominis.faa	blastp 2.9.0+	-	4	1.30478e-115	185	100	CBK23181.2	unnamed protein product [Blastocystis hominis] "CBK23181.2 unnamed protein product [Blastocystis hominis]
AP1mu	AP1mu_Rirregularis_XP_025177352.1_query.faa	Blastocystis_hominis.faa	blastp 2.9.0+	-	5	1.30478e-115	185	100	CBK20338.2	unnamed protein product [Blastocystis hominis] "CBK20338.2 unnamed protein product [Blastocystis hominis]
AP1mu	AP1mu_Rirregularis_XP_025177352.1_query.faa	Blastocystis_hominis.faa	blastp 2.9.0+	-	6	1.30478e-115	185	100	CBK19919.2	unnamed protein product [Blastocystis hominis] "CBK19919.2 unnamed protein product [Blastocystis hominis]
AP1mu	AP1mu_Rirregularis_XP_025177352.1_query.faa	Blastocystis_hominis.faa	blastp 2.9.0+	-	7	2.40149e-75	225	101	CBK22852.2	unnamed protein product [Blastocystis hominis] "CBK22852.2 unnamed protein product [Blastocystis hominis]
AP1mu	AP1mu_Rirregularis_XP_025177352.1_query.faa	Blastocystis_hominis.faa	blastp 2.9.0+	-	8	2.40149e-75	225	101	CBK21789.2	unnamed protein product [Blastocystis hominis] "CBK21789.2 unnamed protein product [Blastocystis hominis]
AP1mu	AP1mu_Rirregularis_XP_025177352.1_query.faa	Blastocystis_hominis.faa	blastp 2.9.0+	-	9	9.82214e-75	226	101	CBK19592.2	unnamed protein product [Blastocystis hominis] "CBK19592.2 unnamed protein product [Blastocystis hominis]
AP1mu	AP1mu_Rirregularis_XP_025177352.1_query.faa	Blastocystis_hominis.faa	blastp 2.9.0+	-	10	1.41179e-50	250	102	CBK24688.2	unnamed protein product [Blastocystis hominis] "CBK24688.2 unnamed protein product [Blastocystis hominis]
AP1mu	AP1mu_Rirregularis_XP_025177352.1_query.faa	Blastocystis_hominis.faa	blastp 2.9.0+	-	11	2.35364e-35	265	100	CBK24631.2	unnamed protein product [Blastocystis hominis] "CBK24631.2 unnamed protein product [Blastocystis hominis]
AP1mu	AP1mu_Rirregularis_XP_025177352.1_query.faa	Blastocystis_hominis.faa	blastp 2.9.0+	-	12	3.61773e-35	266	100	CBK25202.2	unnamed protein product [Blastocystis hominis] "CBK25202.2 unnamed protein product [Blastocystis hominis]
AP1mu	AP1mu_Rirregularis_XP_025177352.1_query.faa	Blastocystis_hominis.faa	blastp 2.9.0+	-	13	8.25791e-06	295	119	CBK19864.2	unnamed protein product [Blastocystis hominis] "CBK19864.2 unnamed protein product [Blastocystis hominis]
AP1mu	AP1mu_Rirregularis_XP_025177352.1_query.faa	Blastocystis_hominis.faa	blastp 2.9.0+	-	14	2.05416e-05	295	116	CBK19808.2	unnamed protein product [Blastocystis hominis] "CBK19808.2 unnamed protein product [Blastocystis hominis]
AP1mu	AP1mu_Rirregularis_XP_025177352.1_query.faa	Blastocystis_hominis.faa	blastp 2.9.0+	-	15	0.0348286	299	33	CBK20794.2	unnamed protein product [Blastocystis hominis] "CBK20794.2 unnamed protein product [Blastocystis hominis]
AP1mu	AP1mu_Rirregularis_XP_025177352.1_query.faa	Emiliana_huxleyi.faa	blastp 2.9.0+	+	1	0.0	0	100	EOD33289.1	Adaptor protein 1 medium subunit [Emiliania huxleyi CCMP1516] "EOD33289.1 Adaptor protein 1 medium subunit [Emiliania huxleyi CCMP1516]
AP1mu	AP1mu_Rirregularis_XP_025177352.1_query.faa	Emiliana_huxleyi.faa	blastp 2.9.0+	+	2	0.0	0	100	EOD33288.1	Apm1 medium subunit of the adaptin 1 complex [Emiliania huxleyi CCMP1516] "EOD33288.1 Apm1 medium subunit of the adaptin 1 complex [Emiliania huxleyi CCMP1516]
AP1mu	AP1mu_Rirregularis_XP_025177352.1_query.faa	Emiliana_huxleyi.faa	blastp 2.9.0+	-	3	6.65031e-126	175	101	EOD24729.1	Apm2 medium subunit of the adaptin 2 complex [Emiliania huxleyi CCMP1516] "EOD24729.1 Apm2 medium subunit of the adaptin 2 complex [Emiliania huxleyi CCMP1516]
AP1mu	AP1mu_Rirregularis_XP_025177352.1_query.faa	Emiliana_huxleyi.faa	blastp 2.9.0+	-	4	6.65031e-126	175	101	EOD10147.1	Apm2 medium subunit of the adaptin 2 complex [Emiliania huxleyi CCMP1516] "EOD10147.1 Apm2 medium subunit of the adaptin 2 complex [Emiliania huxleyi CCMP1516]
AP1mu	AP1mu_Rirregularis_XP_025177352.1_query.faa	Emiliana_huxleyi.faa	blastp 2.9.0+	-	5	6.92682e-117	184	88	EOD36242.1	Apm2 medium subunit of the adaptin 2 complex [Emiliania huxleyi CCMP1516] "EOD36242.1 Apm2 medium subunit of the adaptin 2 complex [Emiliania huxleyi CCMP1516]
AP1mu	AP1mu_Rirregularis_XP_025177352.1_query.faa	Emiliana_huxleyi.faa	blastp 2.9.0+	-	6	4.28349e-73	228	103	EOD09497.1	Apm4 medium subunit of the adaptin 4 complex [Emiliania huxleyi CCMP1516] "EOD09497.1 Apm4 medium subunit of the adaptin 4 complex [Emiliania huxleyi CCMP1516]
AP1mu	AP1mu_Rirregularis_XP_025177352.1_query.faa	Emiliana_huxleyi.faa	blastp 2.9.0+	-	7	1.55428e-44	256	22	EOD14236.1	Apm1 medium subunit of the adaptin 1 complex [Emiliania huxleyi CCMP1516] "EOD14236.1 Apm1 medium subunit of the adaptin 1 complex [Emiliania huxleyi CCMP1516]
AP1mu	AP1mu_Rirregularis_XP_025177352.1_query.faa	Emiliana_huxleyi.faa	blastp 2.9.0+	-	8	8.15347e-05	296	37	EOD06805.1	Aps1 sigma subunit of the adaptin 1 complex [Emiliania huxleyi CCMP1516] "EOD06805.1 Aps1 sigma subunit of the adaptin 1 complex [Emiliania huxleyi CCMP1516]
AP1sigma	AP1sigma_Rirregularis_XP_025175476.1_query.faa	Arabidopsis_thaliana.faa	blastp 2.9.0+	+	1	1.5787e-65	0	100	AEC06619.1	associated protein 19 [Arabidopsis thaliana] "AEC06619.1 associated protein 19 [Arabidopsis thaliana]
AP1sigma	AP1sigma_Rirregularis_XP_025175476.1_query.faa	Arabidopsis_thaliana.faa	blastp 2.9.0+	+	2	3.74698e-65	0	101	AEE86507.1	Clathrin adaptor complex small chain family protein [Arabidopsis thaliana] "AEE86507.1 Clathrin adaptor complex small chain family protein [Arabidopsis thaliana]
AP1sigma	AP1sigma_Rirregularis_XP_025175476.1_query.faa	Arabidopsis_thaliana.faa	blastp 2.9.0+	-	3	3.96094e-51	14	88	AEE32220.1	SNARE-like superfamily protein [Arabidopsis thaliana] "AEE32220.1 SNARE-like superfamily protein [Arabidopsis thaliana]
AP1sigma	AP1sigma_Rirregularis_XP_025175476.1_query.faa	Arabidopsis_thaliana.faa	blastp 2.9.0+	-	4	1.1095e-44	21	89	AEC06926.1	SNARE-like superfamily protein [Arabidopsis thaliana] "AEC06926.1 SNARE-like superfamily protein [Arabidopsis thaliana]
AP1sigma	AP1sigma_Rirregularis_XP_025175476.1_query.faa	Arabidopsis_thaliana.faa	blastp 2.9.0+	-	5	9.7486e-38	28	66	AEE86508.2	Clathrin adaptor complex small chain family protein [Arabidopsis thaliana] "AEE86508.2 Clathrin adaptor complex small chain family protein [Arabidopsis thaliana]
AP1sigma	AP1sigma_Rirregularis_XP_025175476.1_query.faa	Arabidopsis_thaliana.faa	blastp 2.9.0+	-	6	1.99275e-36	29	103	AEE78719.1	Clathrin adaptor complex small chain family protein [Arabidopsis thaliana] "AEE78719.1 Clathrin adaptor complex small chain family protein [Arabidopsis thaliana]
AP1sigma	AP1sigma_Rirregularis_XP_025175476.1_query.faa	Arabidopsis_thaliana.faa	blastp 2.9.0+	-	7	4.08602e-34	31	90	ANM65334.1	Clathrin adaptor complex small chain family protein [Arabidopsis thaliana] "ANM65334.1 Clathrin adaptor complex small chain family protein [Arabidopsis thaliana]
AP1sigma	AP1sigma_Rirregularis_XP_025175476.1_query.faa	Dictyostelium_discoideum.faa	blastp 2.9.0+	+	1	1.59093e-67	0	100	XP_001733048.1	sigma adaptin [Dictyostelium discoideum AX4] "XP_001733048.1 sigma adaptin [Dictyostelium discoideum AX4]
AP1sigma	AP1sigma_Rirregularis_XP_025175476.1_query.faa	Dictyostelium_discoideum.faa	blastp 2.9.0+	-	2	5.08486e-50	18	101	XP_641814.1	clathrin-adaptor small chain [Dictyostelium discoideum AX4] "XP_641814.1 clathrin-adaptor small chain [Dictyostelium discoideum AX4]
AP1sigma	AP1sigma_Rirregularis_XP_025175476.1_query.faa	Dictyostelium_discoideum.faa	blastp 2.9.0+	-	3	3.19687e-49	18	92	XP_636079.2	adaptor-related protein complex 2 sigma 1 subunit [Dictyostelium discoideum AX4] "XP_636079.2 adaptor-related protein complex 2 sigma 1 subunit [Dictyostelium discoideum AX4]
AP1sigma	AP1sigma_Rirregularis_XP_025175476.1_query.faa	Dictyostelium_discoideum.faa	blastp 2.9.0+	-	4	3.35128e-40	27	90	XP_639923.1	adapter-related protein complex 4 sigma 1 subunit [Dictyostelium discoideum AX4] "XP_639923.1 adapter-related protein complex 4 sigma 1 subunit [Dictyostelium discoideum AX4]
AP1sigma	AP1sigma_Rirregularis_XP_025175476.1_query.faa	Dictyostelium_discoideum.faa	blastp 2.9.0+	-	5	2.1521e-35	32	111	XP_643675.1	sigma adaptin [Dictyostelium discoideum AX4] "XP_643675.1 sigma adaptin [Dictyostelium discoideum AX4]
AP1sigma	AP1sigma_Rirregularis_XP_025175476.1_query.faa	Dictyostelium_discoideum.faa	blastp 2.9.0+	-	6	0.000423271	63	285	XP_642749.1	clathrin-adaptor medium chain AP-2 [Dictyostelium discoideum AX4] "XP_642749.1 clathrin-adaptor medium chain AP-2 [Dictyostelium discoideum AX4]
AP1sigma	AP1sigma_Rirregularis_XP_025175476.1_query.faa	Dictyostelium_discoideum.faa	blastp 2.9.0+	-	7	0.00124373	64	351	XP_646874.1	hypothetical protein DDB_G0268702 [Dictyostelium discoideum AX4] "XP_646874.1 hypothetical protein DDB_G0268702 [Dictyostelium discoideum AX4]
AP1sigma	AP1sigma_Rirregularis_XP_025175476.1_query.faa	Dictyostelium_discoideum.faa	blastp 2.9.0+	-	8	0.00786536	65	278	XP_636252.1	hypothetical protein DDB_G0289247 [Dictyostelium discoideum AX4] "XP_636252.1 hypothetical protein DDB_G0289247 [Dictyostelium discoideum AX4]
AP1sigma	AP1sigma_Rirregularis_XP_025175476.1_query.faa	Phaeodactylum_tricornutum.faa	blastp 2.9.0+	+	1	2.75084e-45	0	100	EEC45434.1	predicted protein [Phaeodactylum tricornutum CCAP 1055/1] "EEC45434.1 predicted protein [Phaeodactylum tricornutum CCAP 1055/1]
AP1sigma	AP1sigma_Rirregularis_XP_025175476.1_query.faa	Phaeodactylum_tricornutum.faa	blastp 2.9.0+	-	2	4.59566e-40	5	133	EEC48093.1	predicted protein [Phaeodactylum tricornutum CCAP 1055/1] "EEC48093.1 predicted protein [Phaeodactylum tricornutum CCAP 1055/1]
AP1sigma	AP1sigma_Rirregularis_XP_025175476.1_query.faa	Phaeodactylum_tricornutum.faa	blastp 2.9.0+	-	3	6.94598e-33	12	103	EEC46706.1	predicted protein [Phaeodactylum tricornutum CCAP 1055/1] "EEC46706.1 predicted protein [Phaeodactylum tricornutum CCAP 1055/1]
AP1sigma	AP1sigma_Rirregularis_XP_025175476.1_query.faa	Phaeodactylum_tricornutum.faa	blastp 2.9.0+	-	4	4.56038e-30	15	99	EEC46108.1	predicted protein partial [Phaeodactylum tricornutum CCAP 1055/1] "EEC46108.1 predicted protein partial [Phaeodactylum tricornutum CCAP 1055/1]
AP1sigma	AP1sigma_Rirregularis_XP_025175476.1_query.faa	Blastocystis_hominis.faa	blastp 2.9.0+	-	1	5.59155e-38	0	100	CBK20794.2	unnamed protein product [Blastocystis hominis] "CBK20794.2 unnamed protein product [Blastocystis hominis]
AP1sigma	AP1sigma_Rirregularis_XP_025175476.1_query.faa	Blastocystis_hominis.faa	blastp 2.9.0+	-	2	1.47525e-30	7	104	CBK20173.2	unnamed protein product [Blastocystis hominis] "CBK20173.2 unnamed protein product [Blastocystis hominis]
AP1sigma	AP1sigma_Rirregularis_XP_025175476.1_query.faa	Blastocystis_hominis.faa	blastp 2.9.0+	-	3	1.70536e-29	8	128	CBK25373.2	unnamed protein product [Blastocystis hominis] "CBK25373.2 unnamed protein product [Blastocystis hominis]
AP1sigma	AP1sigma_Rirregularis_XP_025175476.1_query.faa	Blastocystis_hominis.faa	blastp 2.9.0+	-	4	5.05246e-22	16	115	CBK20900.2	unnamed protein product [Blastocystis hominis] "CBK20900.2 unnamed protein product [Blastocystis hominis]
AP1sigma	AP1sigma_Rirregularis_XP_025175476.1_query.faa	Blastocystis_hominis.faa	blastp 2.9.0+	-	5	4.13133e-12	26	77	CBK21827.2	unnamed protein product [Blastocystis hominis] "CBK21827.2 unnamed protein product [Blastocystis hominis]
AP1sigma	AP1sigma_Rirregularis_XP_025175476.1_query.faa	Blastocystis_hominis.faa	blastp 2.9.0+	-	6	0.000358635	34	308	CBK22852.2	unnamed protein product [Blastocystis hominis] "CBK22852.2 unnamed protein product [Blastocystis hominis]
AP1sigma	AP1sigma_Rirregularis_XP_025175476.1_query.faa	Blastocystis_hominis.faa	blastp 2.9.0+	-	7	0.000358635	34	308	CBK21789.2	unnamed protein product [Blastocystis hominis] "CBK21789.2 unnamed protein product [Blastocystis hominis]
AP1sigma	AP1sigma_Rirregularis_XP_025175476.1_query.faa	Blastocystis_hominis.faa	blastp 2.9.0+	-	8	0.000491383	34	362	CBK19864.2	unnamed protein product [Blastocystis hominis] "CBK19864.2 unnamed protein product [Blastocystis hominis]
AP1sigma	AP1sigma_Rirregularis_XP_025175476.1_query.faa	Blastocystis_hominis.faa	blastp 2.9.0+	-	9	0.000654483	34	352	CBK19808.2	unnamed protein product [Blastocystis hominis] "CBK19808.2 unnamed protein product [Blastocystis hominis]
AP1sigma	AP1sigma_Rirregularis_XP_025175476.1_query.faa	Blastocystis_hominis.faa	blastp 2.9.0+	-	10	0.000667704	34	308	CBK19592.2	unnamed protein product [Blastocystis hominis] "CBK19592.2 unnamed protein product [Blastocystis hominis]
AP1sigma	AP1sigma_Rirregularis_XP_025175476.1_query.faa	Blastocystis_hominis.faa	blastp 2.9.0+	-	11	0.0153918	35	304	CBK25202.2	unnamed protein product [Blastocystis hominis] "CBK25202.2 unnamed protein product [Blastocystis hominis]
AP1sigma	AP1sigma_Rirregularis_XP_025175476.1_query.faa	Blastocystis_hominis.faa	blastp 2.9.0+	-	12	0.0187235	36	304	CBK24631.2	unnamed protein product [Blastocystis hominis] "CBK24631.2 unnamed protein product [Blastocystis hominis]
AP1sigma	AP1sigma_Rirregularis_XP_025175476.1_query.faa	Emiliana_huxleyi.faa	blastp 2.9.0+	+	1	2.10139e-71	0	100	EOD06805.1	Aps1 sigma subunit of the adaptin 1 complex [Emiliania huxleyi CCMP1516] "EOD06805.1 Aps1 sigma subunit of the adaptin 1 complex [Emiliania huxleyi CCMP1516]
AP1sigma	AP1sigma_Rirregularis_XP_025175476.1_query.faa	Emiliana_huxleyi.faa	blastp 2.9.0+	-	2	3.82112e-50	21	90	EOD33031.1	Adaptor protein 2 sigma subunit [Emiliania huxleyi CCMP1516] "EOD33031.1 Adaptor protein 2 sigma subunit [Emiliania huxleyi CCMP1516]
AP1sigma	AP1sigma_Rirregularis_XP_025175476.1_query.faa	Emiliana_huxleyi.faa	blastp 2.9.0+	-	3	3.82112e-50	21	90	EOD33030.1	clathrin adaptor complex small subunit [Emiliania huxleyi CCMP1516] "EOD33030.1 clathrin adaptor complex small subunit [Emiliania huxleyi CCMP1516]
AP1sigma	AP1sigma_Rirregularis_XP_025175476.1_query.faa	Emiliana_huxleyi.faa	blastp 2.9.0+	-	4	3.82112e-50	21	90	EOD24106.1	Adaptor protein 2 sigma subunit [Emiliania huxleyi CCMP1516] "EOD24106.1 Adaptor protein 2 sigma subunit [Emiliania huxleyi CCMP1516]
AP1sigma	AP1sigma_Rirregularis_XP_025175476.1_query.faa	Emiliana_huxleyi.faa	blastp 2.9.0+	-	5	6.30736e-37	34	57	EOD41077.1	Aps1 sigma subunit of the adaptin 1 complex partial [Emiliania huxleyi CCMP1516] "EOD41077.1 Aps1 sigma subunit of the adaptin 1 complex partial [Emiliania huxleyi CCMP1516]
AP1sigma	AP1sigma_Rirregularis_XP_025175476.1_query.faa	Emiliana_huxleyi.faa	blastp 2.9.0+	-	6	0.000503336	67	274	EOD24729.1	Apm2 medium subunit of the adaptin 2 complex [Emiliania huxleyi CCMP1516] "EOD24729.1 Apm2 medium subunit of the adaptin 2 complex [Emiliania huxleyi CCMP1516]
AP1sigma	AP1sigma_Rirregularis_XP_025175476.1_query.faa	Emiliana_huxleyi.faa	blastp 2.9.0+	-	7	0.000503336	67	274	EOD10147.1	Apm2 medium subunit of the adaptin 2 complex [Emiliania huxleyi CCMP1516] "EOD10147.1 Apm2 medium subunit of the adaptin 2 complex [Emiliania huxleyi CCMP1516]
AP1sigma	AP1sigma_Rirregularis_XP_025175476.1_query.faa	Emiliana_huxleyi.faa	blastp 2.9.0+	-	8	0.00743013	69	239	EOD36242.1	Apm2 medium subunit of the adaptin 2 complex [Emiliania huxleyi CCMP1516] "EOD36242.1 Apm2 medium subunit of the adaptin 2 complex [Emiliania huxleyi CCMP1516]
AP1sigma	AP1sigma_Rirregularis_XP_025175476.1_query.faa	Emiliana_huxleyi.faa	blastp 2.9.0+	-	9	0.0117882	69	271	EOD33289.1	Adaptor protein 1 medium subunit [Emiliania huxleyi CCMP1516] "EOD33289.1 Adaptor protein 1 medium subunit [Emiliania huxleyi CCMP1516]
AP1sigma	AP1sigma_Rirregularis_XP_025175476.1_query.faa	Emiliana_huxleyi.faa	blastp 2.9.0+	-	10	0.0117882	69	271	EOD33288.1	Apm1 medium subunit of the adaptin 1 complex [Emiliania huxleyi CCMP1516] "EOD33288.1 Apm1 medium subunit of the adaptin 1 complex [Emiliania huxleyi CCMP1516]
TCUP	TCUP_aligned.afaa	Arabidopsis_thaliana.faa	hmmsearch 3.3.1	+	1	3E-104	0	100	AED96905.1	muniscin carboxy-terminal mu-like domain protein [Arabidopsis thaliana] "AED96905.1 muniscin carboxy-term
TCUP	TCUP_aligned.afaa	Arabidopsis_thaliana.faa	hmmsearch 3.3.1	-	2	0.00022	100	66	AEE33731.1	Clathrin adaptor complexes medium subunit family protein [Arabidopsis thaliana] "AEE33731.1 Clathrin adap
TCUP	TCUP_aligned.afaa	Arabidopsis_thaliana.faa	hmmsearch 3.3.1	-	3	0.041	102	66	AEE28635.1	Clathrin adaptor complexes medium subunit family protein [Arabidopsis thaliana] "AEE28635.1 Clathrin adap
TCUP	TCUP_aligned.afaa	Arabidopsis_thaliana.faa	hmmsearch 3.3.1	-	4	0.37	103	70	AEE84924.1	Clathrin adaptor complexes medium subunit family protein [Arabidopsis thaliana] "AEE84924.1 Clathrin adap
TCUP	TCUP_aligned.afaa	Dictyostelium_discoideum.faa	hmmsearch 3.3.1	+	1	1.3e-39	0	100	XP_629998.1	hypothetical protein DDB_G0291768 [Dictyostelium discoideum AX4] "XP_629998.1 hypothetical protein DDB_G
TCUP	TCUP_aligned.afaa	Dictyostelium_discoideum.faa	hmmsearch 3.3.1	-	2	4E-15	24	69	XP_644048.1	SH3 domain-containing protein [Dictyostelium discoideum AX4] "XP_644048.1 SH3 domain-containing protein
TCUP	TCUP_aligned.afaa	Dictyostelium_discoideum.faa	hmmsearch 3.3.1	-	3	4.2e-13	27	237	XP_646126.1	RhoGAP domain-containing protein [Dictyostelium discoideum AX4] "XP_646126.1 RhoGAP domain-containing pr
TCUP	TCUP_aligned.afaa	Dictyostelium_discoideum.faa	hmmsearch 3.3.1	-	4	0.0062	37	76	XP_636252.1	hypothetical protein DDB_G0289247 [Dictyostelium discoideum AX4] "XP_636252.1 hypothetical protein DDB_G
TCUP	TCUP_aligned.afaa	Dictyostelium_discoideum.faa	hmmsearch 3.3.1	-	5	3.6	39	69	XP_640574.1	RING zinc finger-containing protein [Dictyostelium discoideum AX4] "XP_640574.1 RING zinc finger-contain
TCUP	TCUP_aligned.afaa	Phaeodactylum_tricornutum.faa	hmmsearch 3.3.1	+	1	3.2e-36	0	100	EEC51327.1	predicted protein [Phaeodactylum tricornutum CCAP 1055/1] "EEC51327.1 predicted protein [Phaeodactylum tr
TCUP	TCUP_aligned.afaa	Phaeodactylum_tricornutum.faa	hmmsearch 3.3.1	-	2	4.1e-14	22	47	EEC50949.1	predicted protein [Phaeodactylum tricornutum CCAP 1055/1] "EEC50949.1 predicted protein [Phaeodactylum tr
TCUP	TCUP_aligned.afaa	Phaeodactylum_tricornutum.faa	hmmsearch 3.3.1	-	3	0.00091	32	64	EEC50766.1	predicted protein [Phaeodactylum tricornutum CCAP 1055/1] "EEC50766.1 predicted protein [Phaeodactylum tr
TCUP	TCUP_aligned.afaa	Blastocystis_hominis.faa	hmmsearch 3.3.1	+	1	5.3e-67	0	100	CBK20973.2	unnamed protein product [Blastocystis hominis] "CBK20973.2 unnamed protein product [Blastocystis hominis]
TCUP	TCUP_aligned.afaa	Blastocystis_hominis.faa	hmmsearch 3.3.1	-	2	0.51	66	36	CBK24577.2	unnamed protein product [Blastocystis hominis] "CBK24577.2 unnamed protein product [Blastocystis hominis]
TCUP	TCUP_aligned.afaa	Emiliana_huxleyi.faa	hmmsearch 3.3.1	+	1	1.9e-13	0	100	EOD24073.1	hypothetical protein EMIHUDRAFT_207159 [Emiliania huxleyi CCMP1516] "EOD24073.1 hypothetical protein EMIH
TCUP	TCUP_aligned.afaa	Emiliana_huxleyi.faa	hmmsearch 3.3.1	-	2	2.9	13	124	EOD32738.1	hypothetical protein EMIHUDRAFT_364345 [Emiliania huxleyi CCMP1516] "EOD32738.1 hypothetical protein EMIH
TPLATE	TPLATE_aligned.afaa	Arabidopsis_thaliana.faa	hmmsearch 3.3.1	+	1	0.0	0	100	AEE73713.1	ARM repeat superfamily protein [Arabidopsis thaliana] "AEE73713.1 ARM repeat superfamily protein [Arabido
TPLATE	TPLATE_aligned.afaa	Arabidopsis_thaliana.faa	hmmsearch 3.3.1	-	2	1.9e-252	48	72	ANM65646.1	ARM repeat superfamily protein [Arabidopsis thaliana] "ANM65646.1 ARM repeat superfamily protein [Arabido
TPLATE	TPLATE_aligned.afaa	Arabidopsis_thaliana.faa	hmmsearch 3.3.1	-	3	4.9e-11	290	81	AEE85918.1	Coatomer beta subunit [Arabidopsis thaliana] "AEE85918.1 Coatomer beta subunit [Arabidopsis thaliana]
TPLATE	TPLATE_aligned.afaa	Arabidopsis_thaliana.faa	hmmsearch 3.3.1	-	4	4.9e-11	290	81	AEE85919.1	Coatomer beta subunit [Arabidopsis thaliana] "AEE85919.1 Coatomer beta subunit [Arabidopsis thaliana]
TPLATE	TPLATE_aligned.afaa	Arabidopsis_thaliana.faa	hmmsearch 3.3.1	-	5	4.9e-11	290	81	ANM66443.1	Coatomer beta subunit [Arabidopsis thaliana] "ANM66443.1 Coatomer beta subunit [Arabidopsis thaliana]
TPLATE	TPLATE_aligned.afaa	Arabidopsis_thaliana.faa	hmmsearch 3.3.1	-	6	4.9e-11	290	81	ANM66444.1	Coatomer beta subunit [Arabidopsis thaliana] "ANM66444.1 Coatomer beta subunit [Arabidopsis thaliana]
TPLATE	TPLATE_aligned.afaa	Arabidopsis_thaliana.faa	hmmsearch 3.3.1	-	7	4.9e-11	290	81	ANM66445.1	Coatomer beta subunit [Arabidopsis thaliana] "ANM66445.1 Coatomer beta subunit [Arabidopsis thaliana]
TPLATE	TPLATE_aligned.afaa	Arabidopsis_thaliana.faa	hmmsearch 3.3.1	-	8	4.9e-11	290	81	ANM66446.1	Coatomer beta subunit [Arabidopsis thaliana] "ANM66446.1 Coatomer beta subunit [Arabidopsis thaliana]
TPLATE	TPLATE_aligned.afaa	Arabidopsis_thaliana.faa	hmmsearch 3.3.1	-	9	4.9e-11	290	81	ANM66449.1	Coatomer beta subunit [Arabidopsis thaliana] "ANM66449.1 Coatomer beta subunit [Arabidopsis thaliana]
TPLATE	TPLATE_aligned.afaa	Arabidopsis_thaliana.faa	hmmsearch 3.3.1	-	10	5.1e-11	290	83	ANM66447.1	Coatomer beta subunit [Arabidopsis thaliana] "ANM66447.1 Coatomer beta subunit [Arabidopsis thaliana]
TPLATE	TPLATE_aligned.afaa	Arabidopsis_thaliana.faa	hmmsearch 3.3.1	-	11	5.1e-11	290	83	ANM66448.1	Coatomer beta subunit [Arabidopsis thaliana] "ANM66448.1 Coatomer beta subunit [Arabidopsis thaliana]
TPLATE	TPLATE_aligned.afaa	Arabidopsis_thaliana.faa	hmmsearch 3.3.1	-	12	6.3e-11	290	81	AEE85920.1	Coatomer beta subunit [Arabidopsis thaliana] "AEE85920.1 Coatomer beta subunit [Arabidopsis thaliana]
TPLATE	TPLATE_aligned.afaa	Arabidopsis_thaliana.faa	hmmsearch 3.3.1	-	13	6.3e-11	290	81	ANM67586.1	Coatomer beta subunit [Arabidopsis thaliana] "ANM67586.1 Coatomer beta subunit [Arabidopsis thaliana]
TPLATE	TPLATE_aligned.afaa	Arabidopsis_thaliana.faa	hmmsearch 3.3.1	-	14	6.3e-11	290	81	ANM67587.1	Coatomer beta subunit [Arabidopsis thaliana] "ANM67587.1 Coatomer beta subunit [Arabidopsis thaliana]
TPLATE	TPLATE_aligned.afaa	Arabidopsis_thaliana.faa	hmmsearch 3.3.1	-	15	0.2	299	14	AEE85333.1	NAC (No Apical Meristem) domain transcriptional regulator superfamily protein [Arabidopsis thaliana] "AEE
TPLATE	TPLATE_aligned.afaa	Arabidopsis_thaliana.faa	hmmsearch 3.3.1	-	16	0.57	300	11	AEE35346.1	hydroxyproline-rich glycoprotein family protein [Arabidopsis thaliana] "AEE35346.1 hydroxyproline-rich gl
TPLATE	TPLATE_aligned.afaa	Arabidopsis_thaliana.faa	hmmsearch 3.3.1	-	17	0.57	300	11	AEE35347.1	hydroxyproline-rich glycoprotein family protein [Arabidopsis thaliana] "AEE35347.1 hydroxyproline-rich gl
TPLATE	TPLATE_aligned.afaa	Arabidopsis_thaliana.faa	hmmsearch 3.3.1	-	18	0.61	300	25	AEE85334.1	NAC (No Apical Meristem) domain transcriptional regulator superfamily protein [Arabidopsis thaliana] "AEE
TPLATE	TPLATE_aligned.afaa	Arabidopsis_thaliana.faa	hmmsearch 3.3.1	-	19	0.67	300	27	AEE85335.1	NAC (No Apical Meristem) domain transcriptional regulator superfamily protein [Arabidopsis thaliana] "AEE
TPLATE	TPLATE_aligned.afaa	Dictyostelium_discoideum.faa	hmmsearch 3.3.1	+	1	0.0	0	100	XP_639969.1	armadillo-like helical domain-containing protein [Dictyostelium discoideum AX4] "XP_639969.1 armadillo-l
TPLATE	TPLATE_aligned.afaa	Dictyostelium_discoideum.faa	hmmsearch 3.3.1	-	2	2E-10	290	65	XP_638375.1	coatomer protein complex beta subunit [Dictyostelium discoideum AX4] "XP_638375.1 coatomer protein compl
TPLATE	TPLATE_aligned.afaa	Dictyostelium_discoideum.faa	hmmsearch 3.3.1	-	3	0.039	299	17	XP_636390.1	hypothetical protein DDB_G0289109 [Dictyostelium discoideum AX4] "XP_636390.1 hypothetical protein DDB_G
TPLATE	TPLATE_aligned.afaa	Phaeodactylum_tricornutum.faa	hmmsearch 3.3.1	+	1	3.4e-10	0	100	EEC47781.1	predicted protein [Phaeodactylum tricornutum CCAP 1055/1] "EEC47781.1 predicted protein [Phaeodactylum tr
TPLATE	TPLATE_aligned.afaa	Blastocystis_hominis.faa	hmmsearch 3.3.1	+	1	7.3e-115	0	100	CBK25442.2	unnamed protein product [Blastocystis hominis] "CBK25442.2 unnamed protein product [Blastocystis hominis]
TPLATE	TPLATE_aligned.afaa	Emiliana_huxleyi.faa	hmmsearch 3.3.1	+	1	1.6e-07	0	100	EOD20142.1	COPB1 beta subunit of the coatomer [Emiliania huxleyi CCMP1516] "EOD20142.1 COPB1 beta subunit of the c
TPLATE	TPLATE_aligned.afaa	Emiliana_huxleyi.faa	hmmsearch 3.3.1	+	2	4.1e-07	0	171	EOD12644.1	COPB1 beta subunit of the coatomer [Emiliania huxleyi CCMP1516] "EOD12644.1 COPB1 beta subunit of the c
TPLATE	TPLATE_aligned.afaa	Emiliana_huxleyi.faa	hmmsearch 3.3.1	+	3	4.1e-07	0	171	EOD12708.1	COPB1 beta subunit of the coatomer [Emiliania huxleyi CCMP1516] "EOD12708.1 COPB1 beta subunit of the c
TPLATE	TPLATE_aligned.afaa	Emiliana_huxleyi.faa	hmmsearch 3.3.1	-	4	0.38	6	108	EOD07823.1	hypothetical protein EMIHUDRAFT_372079 [Emiliania huxleyi CCMP1516] "EOD07823.1 hypothetical protein EMIH
TPLATE	TPLATE_aligned.afaa	Emiliana_huxleyi.faa	hmmsearch 3.3.1	-	5	0.38	6	108	EOD20465.1	hypothetical protein EMIHUDRAFT_355065 [Emiliania huxleyi CCMP1516] "EOD20465.1 hypothetical protein EMIH
TPLATE	TPLATE_aligned.afaa	Emiliana_huxleyi.faa	hmmsearch 3.3.1	-	6	0.87	7	50	EOD06473.1	hypothetical protein EMIHUDRAFT_460114 partial [Emiliania huxleyi CCMP1516] "EOD06473.1 hypothetical pro
TPLATE	TPLATE_aligned.afaa	Emiliana_huxleyi.faa	hmmsearch 3.3.1	-	7	0.87	7	50	EOD24071.1	hypothetical protein EMIHUDRAFT_450674 partial [Emiliania huxleyi CCMP1516] "EOD24071.1 hypothetical pro
TSPOON	TSPOON_aligned.afaa	Arabidopsis_thaliana.faa	hmmsearch 3.3.1	+	1	3.4e-51	0	100	AEE29311.1	SNARE-like superfamily protein [Arabidopsis thaliana] "AEE29311.1 SNARE-like superfamily protein [Arabido
TSPOON	TSPOON_aligned.afaa	Arabidopsis_thaliana.faa	hmmsearch 3.3.1	+	2	3.1e-27	24	97	AEC06926.1	SNARE-like superfamily protein [Arabidopsis thaliana] "AEC06926.1 SNARE-like superfamily protein [Arabido
TSPOON	TSPOON_aligned.afaa	Arabidopsis_thaliana.faa	hmmsearch 3.3.1	-	3	1.4e-18	33	97	AEE32220.1	SNARE-like superfamily protein [Arabidopsis thaliana] "AEE32220.1 SNARE-like superfamily protein [Arabido
TSPOON	TSPOON_aligned.afaa	Arabidopsis_thaliana.faa	hmmsearch 3.3.1	-	4	4.4e-18	33	123	AEE82653.1	SNARE-like superfamily protein [Arabidopsis thaliana] "AEE82653.1 SNARE-like superfamily protein [Arabido
TSPOON	TSPOON_aligned.afaa	Arabidopsis_thaliana.faa	hmmsearch 3.3.1	-	5	6E-18	33	120	AEE33754.1	SNARE-like superfamily protein [Arabidopsis thaliana] "AEE33754.1 SNARE-like superfamily protein [Arabido
TSPOON	TSPOON_aligned.afaa	Arabidopsis_thaliana.faa	hmmsearch 3.3.1	-	6	1.2e-17	34	110	AEE86507.1	Clathrin adaptor complex small chain family protein [Arabidopsis thaliana] "AEE86507.1 Clathrin adaptor c
TSPOON	TSPOON_aligned.afaa	Arabidopsis_thaliana.faa	hmmsearch 3.3.1	-	7	1.8e-17	34	110	AEC06619.1	associated protein 19 [Arabidopsis thaliana] "AEC06619.1 associated protein 19 [Arabidopsis thaliana]
TSPOON	TSPOON_aligned.afaa	Arabidopsis_thaliana.faa	hmmsearch 3.3.1	-	8	8E-17	34	122	AEE74814.1	SNARE-like superfamily protein [Arabidopsis thaliana] "AEE74814.1 SNARE-like superfamily protein [Arabido
TSPOON	TSPOON_aligned.afaa	Arabidopsis_thaliana.faa	hmmsearch 3.3.1	-	9	8E-17	34	122	ANM65164.1	SNARE-like superfamily protein [Arabidopsis thaliana] "ANM65164.1 SNARE-like superfamily protein [Arabido
TSPOON	TSPOON_aligned.afaa	Arabidopsis_thaliana.faa	hmmsearch 3.3.1	-	10	8E-17	34	122	ANM65165.1	SNARE-like superfamily protein [Arabidopsis thaliana] "ANM65165.1 SNARE-like superfamily protein [Arabido
TSPOON	TSPOON_aligned.afaa	Arabidopsis_thaliana.faa	hmmsearch 3.3.1	-	11	2E-16	35	176	ANM65167.1	SNARE-like superfamily protein [Arabidopsis thaliana] "ANM65167.1 SNARE-like superfamily protein [Arabido
TSPOON	TSPOON_aligned.afaa	Arabidopsis_thaliana.faa	hmmsearch 3.3.1	-	12	2.5e-15	36	99	ANM65334.1	Clathrin adaptor complex small chain family protein [Arabidopsis thaliana] "ANM65334.1 Clathrin adaptor c
TSPOON	TSPOON_aligned.afaa	Arabidopsis_thaliana.faa	hmmsearch 3.3.1	-	13	2.9e-15	36	113	AEE78719.1	Clathrin adaptor complex small chain family protein [Arabidopsis thaliana] "AEE78719.1 Clathrin adaptor c
TSPOON	TSPOON_aligned.afaa	Arabidopsis_thaliana.faa	hmmsearch 3.3.1	-	14	1.4e-13	38	95	ANM65163.1	SNARE-like superfamily protein [Arabidopsis thaliana] "ANM65163.1 SNARE-like superfamily protein [Arabido
TSPOON	TSPOON_aligned.afaa	Arabidopsis_thaliana.faa	hmmsearch 3.3.1	-	15	1.4e-13	38	95	ANM65166.1	SNARE-like superfamily protein [Arabidopsis thaliana] "ANM65166.1 SNARE-like superfamily protein [Arabido
TSPOON	TSPOON_aligned.afaa	Arabidopsis_thaliana.faa	hmmsearch 3.3.1	-	16	6.4e-11	40	72	AEE86508.2	Clathrin adaptor complex small chain family protein [Arabidopsis thaliana] "AEE86508.2 Clathrin adaptor c
TSPOON	TSPOON_aligned.afaa	Arabidopsis_thaliana.faa	hmmsearch 3.3.1	-	17	0.025	49	439	AED96905.1	muniscin carboxy-terminal mu-like domain protein [Arabidopsis thaliana] "AED96905.1 muniscin carboxy-term
TSPOON	TSPOON_aligned.afaa	Arabidopsis_thaliana.faa	hmmsearch 3.3.1	-	18	0.86	50	163	AEE77802.1	Transmembrane proteins 14C [Arabidopsis thaliana] "AEE77802.1 Transmembrane proteins 14C [Arabidopsis tha
TSPOON	TSPOON_aligned.afaa	Arabidopsis_thaliana.faa	hmmsearch 3.3.1	-	19	4.2	51	103	ANM67852.1	PAM68-like protein (DUF3464) [Arabidopsis thaliana] "ANM67852.1 PAM68-like protein (DUF3464) [Arabidopsis
TSPOON	TSPOON_aligned.afaa	Arabidopsis_thaliana.faa	hmmsearch 3.3.1	-	20	11.0	52	108	ANM59994.1	short hypocotyl in white light1 [Arabidopsis thaliana] "ANM59994.1 short hypocotyl in white light1 [Arabi
TSPOON	TSPOON_aligned.afaa	Arabidopsis_thaliana.faa	hmmsearch 3.3.1	-	21	19.0	52	131	AEE35000.1	short hypocotyl in white light1 [Arabidopsis thaliana] "AEE35000.1 short hypocotyl in white light1 [Arabi
TSPOON	TSPOON_aligned.afaa	Dictyostelium_discoideum.faa	hmmsearch 3.3.1	+	1	3.9e-20	0	100	XP_639923.1	adapter-related protein complex 4 sigma 1 subunit [Dictyostelium discoideum AX4] "XP_639923.1 adapter-re
TSPOON	TSPOON_aligned.afaa	Dictyostelium_discoideum.faa	hmmsearch 3.3.1	-	2	2.4e-19	1	527	XP_001732958.1	WD40 repeat-containing protein [Dictyostelium discoideum AX4] "XP_001732958.1 WD40 repeat-containing
TSPOON	TSPOON_aligned.afaa	Dictyostelium_discoideum.faa	hmmsearch 3.3.1	-	3	3.9e-19	1	111	XP_001733048.1	sigma adaptin [Dictyostelium discoideum AX4] "XP_001733048.1 sigma adaptin [Dictyostelium discoideum
TSPOON	TSPOON_aligned.afaa	Dictyostelium_discoideum.faa	hmmsearch 3.3.1	-	4	3.4e-18	2	102	XP_636079.2	adaptor-related protein complex 2 sigma 1 subunit [Dictyostelium discoideum AX4] "XP_636079.2 adaptor-r
TSPOON	TSPOON_aligned.afaa	Dictyostelium_discoideum.faa	hmmsearch 3.3.1	-	5	2.7e-16	4	128	XP_629312.1	hypothetical protein DDB_G0293086 [Dictyostelium discoideum AX4] "XP_629312.1 hypothetical protein DDB_G
TSPOON	TSPOON_aligned.afaa	Dictyostelium_discoideum.faa	hmmsearch 3.3.1	-	6	4.9e-16	4	123	XP_643675.1	sigma adaptin [Dictyostelium discoideum AX4] "XP_643675.1 sigma adaptin [Dictyostelium discoideum AX4]
TSPOON	TSPOON_aligned.afaa	Dictyostelium_discoideum.faa	hmmsearch 3.3.1	-	7	1.3e-15	5	112	XP_641814.1	clathrin-adaptor small chain [Dictyostelium discoideum AX4] "XP_641814.1 clathrin-adaptor small chain [D
TSPOON	TSPOON_aligned.afaa	Dictyostelium_discoideum.faa	hmmsearch 3.3.1	-	8	1.6e-15	5	126	XP_636204.1	longin domain-containing protein [Dictyostelium discoideum AX4] "XP_636204.1 longin domain-containing pr
TSPOON	TSPOON_aligned.afaa	Dictyostelium_discoideum.faa	hmmsearch 3.3.1	-	9	0.00017	16	303	XP_642328.1	hypothetical protein DDB_G0277901 [Dictyostelium discoideum AX4] "XP_642328.1 hypothetical protein DDB_G
TSPOON	TSPOON_aligned.afaa	Dictyostelium_discoideum.faa	hmmsearch 3.3.1	-	10	0.0012	16	316	XP_642749.1	clathrin-adaptor medium chain AP-2 [Dictyostelium discoideum AX4] "XP_642749.1 clathrin-adaptor medium c
TSPOON	TSPOON_aligned.afaa	Phaeodactylum_tricornutum.faa	hmmsearch 3.3.1	+	1	2.5e-25	0	100	EEC46706.1	predicted protein [Phaeodactylum tricornutum CCAP 1055/1] "EEC46706.1 predicted protein [Phaeodactylum tr
TSPOON	TSPOON_aligned.afaa	Phaeodactylum_tricornutum.faa	hmmsearch 3.3.1	-	2	2.5e-17	8	97	EEC45434.1	predicted protein [Phaeodactylum tricornutum CCAP 1055/1] "EEC45434.1 predicted protein [Phaeodactylum tr
TSPOON	TSPOON_aligned.afaa	Phaeodactylum_tricornutum.faa	hmmsearch 3.3.1	-	3	5.9e-13	12	96	EEC46108.1	predicted protein partial [Phaeodactylum tricornutum CCAP 1055/1] "EEC46108.1 predicted protein partial
TSPOON	TSPOON_aligned.afaa	Phaeodactylum_tricornutum.faa	hmmsearch 3.3.1	-	4	5.7e-12	13	129	EEC48093.1	predicted protein [Phaeodactylum tricornutum CCAP 1055/1] "EEC48093.1 predicted protein [Phaeodactylum tr
TSPOON	TSPOON_aligned.afaa	Phaeodactylum_tricornutum.faa	hmmsearch 3.3.1	-	5	0.16	24	79	EEC49773.1	predicted protein [Phaeodactylum tricornutum CCAP 1055/1] "EEC49773.1 predicted protein [Phaeodactylum tr
TSPOON	TSPOON_aligned.afaa	Blastocystis_hominis.faa	hmmsearch 3.3.1	+	1	1.2e-35	0	100	CBK20173.2	unnamed protein product [Blastocystis hominis] "CBK20173.2 unnamed protein product [Blastocystis hominis]
TSPOON	TSPOON_aligned.afaa	Blastocystis_hominis.faa	hmmsearch 3.3.1	-	2	7.9e-17	19	111	CBK20900.2	unnamed protein product [Blastocystis hominis] "CBK20900.2 unnamed protein product [Blastocystis hominis]
TSPOON	TSPOON_aligned.afaa	Blastocystis_hominis.faa	hmmsearch 3.3.1	-	3	1.6e-12	23	97	CBK20794.2	unnamed protein product [Blastocystis hominis] "CBK20794.2 unnamed protein product [Blastocystis hominis]
TSPOON	TSPOON_aligned.afaa	Blastocystis_hominis.faa	hmmsearch 3.3.1	-	4	1.5e-10	25	93	CBK21599.2	unnamed protein product [Blastocystis hominis] "CBK21599.2 unnamed protein product [Blastocystis hominis]
TSPOON	TSPOON_aligned.afaa	Blastocystis_hominis.faa	hmmsearch 3.3.1	-	5	8.6e-10	26	74	CBK21827.2	unnamed protein product [Blastocystis hominis] "CBK21827.2 unnamed protein product [Blastocystis hominis]
TSPOON	TSPOON_aligned.afaa	Blastocystis_hominis.faa	hmmsearch 3.3.1	-	6	4.9e-09	27	124	CBK25373.2	unnamed protein product [Blastocystis hominis] "CBK25373.2 unnamed protein product [Blastocystis hominis]
TSPOON	TSPOON_aligned.afaa	Blastocystis_hominis.faa	hmmsearch 3.3.1	-	7	0.004	33	294	CBK25202.2	unnamed protein product [Blastocystis hominis] "CBK25202.2 unnamed protein product [Blastocystis hominis]
TSPOON	TSPOON_aligned.afaa	Blastocystis_hominis.faa	hmmsearch 3.3.1	-	8	0.077	34	294	CBK24631.2	unnamed protein product [Blastocystis hominis] "CBK24631.2 unnamed protein product [Blastocystis hominis]
TSPOON	TSPOON_aligned.afaa	Blastocystis_hominis.faa	hmmsearch 3.3.1	-	9	0.079	34	293	CBK19919.2	unnamed protein product [Blastocystis hominis] "CBK19919.2 unnamed protein product [Blastocystis hominis]
TSPOON	TSPOON_aligned.afaa	Blastocystis_hominis.faa	hmmsearch 3.3.1	-	10	0.079	34	293	CBK20338.2	unnamed protein product [Blastocystis hominis] "CBK20338.2 unnamed protein product [Blastocystis hominis]
TSPOON	TSPOON_aligned.afaa	Blastocystis_hominis.faa	hmmsearch 3.3.1	-	11	0.079	34	293	CBK23181.2	unnamed protein product [Blastocystis hominis] "CBK23181.2 unnamed protein product [Blastocystis hominis]
TSPOON	TSPOON_aligned.afaa	Blastocystis_hominis.faa	hmmsearch 3.3.1	-	12	0.079	34	293	CBK24123.2	unnamed protein product [Blastocystis hominis] "CBK24123.2 unnamed protein product [Blastocystis hominis]
TSPOON	TSPOON_aligned.afaa	Blastocystis_hominis.faa	hmmsearch 3.3.1	-	13	0.085	34	90	CBK24784.2	unnamed protein product [Blastocystis hominis] "CBK24784.2 unnamed protein product [Blastocystis hominis]
TSPOON	TSPOON_aligned.afaa	Emiliana_huxleyi.faa	hmmsearch 3.3.1	+	1	6.4e-21	0	100	EOD06805.1	Aps1 sigma subunit of the adaptin 1 complex [Emiliania huxleyi CCMP1516] "EOD06805.1 Aps1 sigma subunit
TSPOON	TSPOON_aligned.afaa	Emiliana_huxleyi.faa	hmmsearch 3.3.1	+	2	7.5e-21	0	116	EOD14465.1	COPZ1 zeta subunit of the coatomer [Emiliania huxleyi CCMP1516] "EOD14465.1 COPZ1 zeta subunit of the c
TSPOON	TSPOON_aligned.afaa	Emiliana_huxleyi.faa	hmmsearch 3.3.1	+	3	4.2e-20	1	90	EOD24106.1	Adaptor protein 2 sigma subunit [Emiliania huxleyi CCMP1516] "EOD24106.1 Adaptor protein 2 sigma subunit
TSPOON	TSPOON_aligned.afaa	Emiliana_huxleyi.faa	hmmsearch 3.3.1	+	4	4.2e-20	1	90	EOD33030.1	clathrin adaptor complex small subunit [Emiliania huxleyi CCMP1516] "EOD33030.1 clathrin adaptor complex
TSPOON	TSPOON_aligned.afaa	Emiliana_huxleyi.faa	hmmsearch 3.3.1	+	5	4.2e-20	1	90	EOD33031.1	Adaptor protein 2 sigma subunit [Emiliania huxleyi CCMP1516] "EOD33031.1 Adaptor protein 2 sigma subunit
TSPOON	TSPOON_aligned.afaa	Emiliana_huxleyi.faa	hmmsearch 3.3.1	-	6	1.3e-13	7	68	EOD40628.1	COPZ1 zeta subunit of the coatomer partial [Emiliania huxleyi CCMP1516] "EOD40628.1 COPZ1 zeta subunit
TSPOON	TSPOON_aligned.afaa	Emiliana_huxleyi.faa	hmmsearch 3.3.1	-	7	2.4e-11	10	57	EOD41077.1	Aps1 sigma subunit of the adaptin 1 complex partial [Emiliania huxleyi CCMP1516] "EOD41077.1 Aps1 sigm
TSPOON	TSPOON_aligned.afaa	Emiliana_huxleyi.faa	hmmsearch 3.3.1	-	8	0.0014	17	274	EOD10147.1	Apm2 medium subunit of the adaptin 2 complex [Emiliania huxleyi CCMP1516] "EOD10147.1 Apm2 medium subun
TSPOON	TSPOON_aligned.afaa	Emiliana_huxleyi.faa	hmmsearch 3.3.1	-	9	0.0014	17	274	EOD24729.1	Apm2 medium subunit of the adaptin 2 complex [Emiliania huxleyi CCMP1516] "EOD24729.1 Apm2 medium subun
TSPOON	TSPOON_aligned.afaa	Emiliana_huxleyi.faa	hmmsearch 3.3.1	-	10	0.024	19	137	EOD08242.1	hypothetical protein EMIHUDRAFT_422522 [Emiliania huxleyi CCMP1516] "EOD08242.1 hypothetical protein EMIH
TSPOON	TSPOON_aligned.afaa	Emiliana_huxleyi.faa	hmmsearch 3.3.1	-	11	0.024	19	137	EOD19292.1	hypothetical protein EMIHUDRAFT_424834 [Emiliania huxleyi CCMP1516] "EOD19292.1 hypothetical protein EMIH
TSPOON	TSPOON_aligned.afaa	Emiliana_huxleyi.faa	hmmsearch 3.3.1	-	12	0.43	20	93	EOD09033.1	trafficking protein particle complex subunit 4 [Emiliania huxleyi CCMP1516] "EOD09033.1 trafficking prote
TSPOON	TSPOON_aligned.afaa	Emiliana_huxleyi.faa	hmmsearch 3.3.1	-	13	0.43	20	93	EOD35610.1	hypothetical protein EMIHUDRAFT_71104 [Emiliania huxleyi CCMP1516] "EOD35610.1 hypothetical protein EMIHU
TSPOON	TSPOON_aligned.afaa	Emiliana_huxleyi.faa	hmmsearch 3.3.1	-	14	1.0	20	329	EOD11192.1	hypothetical protein EMIHUDRAFT_104934 [Emiliania huxleyi CCMP1516] "EOD11192.1 hypothetical protein EMIH
TSPOON	TSPOON_aligned.afaa	Emiliana_huxleyi.faa	hmmsearch 3.3.1	-	15	1.0	20	271	EOD33288.1	Apm1 medium subunit of the adaptin 1 complex [Emiliania huxleyi CCMP1516] "EOD33288.1 Apm1 medium subun
TSPOON	TSPOON_aligned.afaa	Emiliana_huxleyi.faa	hmmsearch 3.3.1	-	16	1.0	20	271	EOD33289.1	Adaptor protein 1 medium subunit [Emiliania huxleyi CCMP1516] "EOD33289.1 Adaptor protein 1 medium subuni
TSPOON	TSPOON_aligned.afaa	Emiliana_huxleyi.faa	hmmsearch 3.3.1	-	17	1.4	20	352	EOD41471.1	hypothetical protein EMIHUDRAFT_94752 [Emiliania huxleyi CCMP1516] "EOD41471.1 hypothetical protein EMIHU
TSPOON	TSPOON_aligned.afaa	Emiliana_huxleyi.faa	hmmsearch 3.3.1	-	18	4.5	21	470	EOD13035.1	hypothetical protein EMIHUDRAFT_247165 partial [Emiliania huxleyi CCMP1516] "EOD13035.1 hypothetical pro
TSPOON	TSPOON_aligned.afaa	Emiliana_huxleyi.faa	hmmsearch 3.3.1	-	19	5.6	21	367	EOD41828.1	hypothetical protein EMIHUDRAFT_95046 [Emiliania huxleyi CCMP1516] "EOD41828.1 hypothetical protein EMIHU
TSAUCER	TSAUCER_aligned.afaa	Arabidopsis_thaliana.faa	hmmsearch 3.3.1	+	1	0.0	0	100	AEC06050.1	SH3 domain-containing protein [Arabidopsis thaliana] "AEC06050.1 SH3 domain-containing protein [Arabidops
TSAUCER	TSAUCER_aligned.afaa	Arabidopsis_thaliana.faa	hmmsearch 3.3.1	+	2	0.0	0	100	AEC06049.1	SH3 domain-containing protein [Arabidopsis thaliana] "AEC06049.1 SH3 domain-containing protein [Arabidops
TSAUCER	TSAUCER_aligned.afaa	Arabidopsis_thaliana.faa	hmmsearch 3.3.1	-	3	0.012	298	19	AEE28046.2	basic leucine-zipper 52 [Arabidopsis thaliana] "AEE28046.2 basic leucine-zipper 52 [Arabidopsis thaliana]
TSAUCER	TSAUCER_aligned.afaa	Arabidopsis_thaliana.faa	hmmsearch 3.3.1	-	4	0.044	299	74	AEE86378.1	coatomer gamma-2 subunit putative / gamma-2 coat protein putative / gamma-2 COP [Arabidopsis thaliana]
TSAUCER	TSAUCER_aligned.afaa	Arabidopsis_thaliana.faa	hmmsearch 3.3.1	-	5	0.075	299	61	AEE82509.1	Zinc knuckle (CCHC-type) family protein [Arabidopsis thaliana] "AEE82509.1 Zinc knuckle (CCHC-type) famil
TSAUCER	TSAUCER_aligned.afaa	Arabidopsis_thaliana.faa	hmmsearch 3.3.1	-	6	0.42	300	54	ANM62787.1	MAK10 homologue [Arabidopsis thaliana] "ANM62787.1 MAK10 homologue [Arabidopsis thaliana]
TSAUCER	TSAUCER_aligned.afaa	Arabidopsis_thaliana.faa	hmmsearch 3.3.1	-	7	0.44	300	84	AEE74702.1	ARM repeat superfamily protein [Arabidopsis thaliana] "AEE74702.1 ARM repeat superfamily protein [Arabido
TSAUCER	TSAUCER_aligned.afaa	Arabidopsis_thaliana.faa	hmmsearch 3.3.1	-	8	0.44	300	84	ANM64081.1	ARM repeat superfamily protein [Arabidopsis thaliana] "ANM64081.1 ARM repeat superfamily protein [Arabido
TSAUCER	TSAUCER_aligned.afaa	Arabidopsis_thaliana.faa	hmmsearch 3.3.1	-	9	0.44	300	84	ANM64082.1	ARM repeat superfamily protein [Arabidopsis thaliana] "ANM64082.1 ARM repeat superfamily protein [Arabido
TSAUCER	TSAUCER_aligned.afaa	Arabidopsis_thaliana.faa	hmmsearch 3.3.1	-	10	0.45	300	59	ANM62788.1	MAK10 homologue [Arabidopsis thaliana] "ANM62788.1 MAK10 homologue [Arabidopsis thaliana]
TSAUCER	TSAUCER_aligned.afaa	Arabidopsis_thaliana.faa	hmmsearch 3.3.1	-	11	0.49	300	60	AEC06164.1	MAK10 homologue [Arabidopsis thaliana] "AEC06164.1 MAK10 homologue [Arabidopsis thaliana]
TSAUCER	TSAUCER_aligned.afaa	Arabidopsis_thaliana.faa	hmmsearch 3.3.1	-	12	0.49	300	61	AEC06163.1	MAK10 homologue [Arabidopsis thaliana] "AEC06163.1 MAK10 homologue [Arabidopsis thaliana]
TSAUCER	TSAUCER_aligned.afaa	Dictyostelium_discoideum.faa	hmmsearch 3.3.1	+	1	1.3e-294	0	100	XP_640471.1	hypothetical protein DDB_G0281871 [Dictyostelium discoideum AX4] "XP_640471.1 hypothetical protein DDB_G
TSAUCER	TSAUCER_aligned.afaa	Dictyostelium_discoideum.faa	hmmsearch 3.3.1	-	2	2.4e-05	289	102	XP_636291.1	adaptin N-terminal domain-containing protein [Dictyostelium discoideum AX4] "XP_636291.1 adaptin N-termi
TSAUCER	TSAUCER_aligned.afaa	Dictyostelium_discoideum.faa	hmmsearch 3.3.1	-	3	8.7e-05	290	61	XP_645491.1	SH3 domain-containing protein [Dictyostelium discoideum AX4] "XP_645491.1 SH3 domain-containing protein
TSAUCER	TSAUCER_aligned.afaa	Dictyostelium_discoideum.faa	hmmsearch 3.3.1	-	4	0.00013	290	37	XP_645812.1	hypothetical protein DDB_G0271108 [Dictyostelium discoideum AX4] "XP_645812.1 hypothetical protein DDB_G
TSAUCER	TSAUCER_aligned.afaa	Dictyostelium_discoideum.faa	hmmsearch 3.3.1	-	5	0.00016	290	35	XP_646211.1	WH2 domain-containing protein [Dictyostelium discoideum AX4] "XP_646211.1 WH2 domain-containing protein
TSAUCER	TSAUCER_aligned.afaa	Dictyostelium_discoideum.faa	hmmsearch 3.3.1	-	6	0.00078	291	55	XP_644611.1	actin binding protein E [Dictyostelium discoideum AX4] "XP_644611.1 actin binding protein E [Dictyosteli
TSAUCER	TSAUCER_aligned.afaa	Dictyostelium_discoideum.faa	hmmsearch 3.3.1	-	7	0.00078	291	55	XP_644639.1	actin binding protein E [Dictyostelium discoideum AX4] "XP_644639.1 actin binding protein E [Dictyosteli
TSAUCER	TSAUCER_aligned.afaa	Dictyostelium_discoideum.faa	hmmsearch 3.3.1	-	8	0.013	292	43	XP_639985.1	SH3 domain-containing protein [Dictyostelium discoideum AX4] "XP_639985.1 SH3 domain-containing protein
TSAUCER	TSAUCER_aligned.afaa	Dictyostelium_discoideum.faa	hmmsearch 3.3.1	-	9	0.09	293	83	XP_640708.2	protein phosphatase 4 regulatory subunit 1 [Dictyostelium discoideum AX4] "XP_640708.2 protein phosphata
TSAUCER	TSAUCER_aligned.afaa	Dictyostelium_discoideum.faa	hmmsearch 3.3.1	-	10	0.095	293	41	XP_002649179.1	SH3 domain-containing protein [Dictyostelium discoideum AX4] "XP_002649179.1 SH3 domain-containing pr
TSAUCER	TSAUCER_aligned.afaa	Dictyostelium_discoideum.faa	hmmsearch 3.3.1	-	11	0.74	294	82	XP_638757.1	MPN/PAD-1 domain-containing protein [Dictyostelium discoideum AX4] "XP_638757.1 MPN/PAD-1 domain-contain
TSAUCER	TSAUCER_aligned.afaa	Phaeodactylum_tricornutum.faa	hmmsearch 3.3.1	+	1	0.0069	0	100	EEC48030.1	predicted protein [Phaeodactylum tricornutum CCAP 1055/1] "EEC48030.1 predicted protein [Phaeodactylum tr
TSAUCER	TSAUCER_aligned.afaa	Blastocystis_hominis.faa	hmmsearch 3.3.1	+	1	2.2e-145	0	100	CBK24394.2	unnamed protein product [Blastocystis hominis] "CBK24394.2 unnamed protein product [Blastocystis hominis]
TSAUCER	TSAUCER_aligned.afaa	Blastocystis_hominis.faa	hmmsearch 3.3.1	-	2	7.3e-07	139	47	CBK22186.2	unnamed protein product [Blastocystis hominis] "CBK22186.2 unnamed protein product [Blastocystis hominis]
TSAUCER	TSAUCER_aligned.afaa	Blastocystis_hominis.faa	hmmsearch 3.3.1	-	3	0.008	143	62	CBK19556.2	unnamed protein product [Blastocystis hominis] "CBK19556.2 unnamed protein product [Blastocystis hominis]
TSAUCER	TSAUCER_aligned.afaa	Blastocystis_hominis.faa	hmmsearch 3.3.1	-	4	0.019	143	62	CBK23385.2	unnamed protein product [Blastocystis hominis] "CBK23385.2 unnamed protein product [Blastocystis hominis]
TSAUCER	TSAUCER_aligned.afaa	Blastocystis_hominis.faa	hmmsearch 3.3.1	-	5	0.15	144	135	CBK21707.2	unnamed protein product [Blastocystis hominis] "CBK21707.2 unnamed protein product [Blastocystis hominis]
TSAUCER	TSAUCER_aligned.afaa	Blastocystis_hominis.faa	hmmsearch 3.3.1	-	6	0.39	144	134	CBK24517.2	unnamed protein product [Blastocystis hominis] "CBK24517.2 unnamed protein product [Blastocystis hominis]
TSAUCER	TSAUCER_aligned.afaa	Emiliana_huxleyi.faa	hmmsearch 3.3.1	+	1	0.0023	0	100	EOD32053.1	hypothetical protein EMIHUDRAFT_202609 [Emiliania huxleyi CCMP1516] "EOD32053.1 hypothetical protein EMIH
TSAUCER	TSAUCER_aligned.afaa	Emiliana_huxleyi.faa	hmmsearch 3.3.1	-	2	0.031	1	124	EOD15996.1	hypothetical protein EMIHUDRAFT_427592 [Emiliania huxleyi CCMP1516] "EOD15996.1 hypothetical protein EMIH
TSAUCER	TSAUCER_aligned.afaa	Emiliana_huxleyi.faa	hmmsearch 3.3.1	-	3	0.14	2	136	EOD15252.1	COPG1 gamma subunit of the coatomer partial [Emiliania huxleyi CCMP1516] "EOD15252.1 COPG1 gamma subun
TSAUCER	TSAUCER_aligned.afaa	Emiliana_huxleyi.faa	hmmsearch 3.3.1	-	4	0.17	2	269	EOD40772.1	coatomer protein gamma 2 subunit [Emiliania huxleyi CCMP1516] "EOD40772.1 coatomer protein gamma 2 subuni
TSAUCER	TSAUCER_aligned.afaa	Emiliana_huxleyi.faa	hmmsearch 3.3.1	-	5	1.3	3	282	EOD40771.1	COPG1 gamma subunit of the coatomer [Emiliania huxleyi CCMP1516] "EOD40771.1 COPG1 gamma subunit of the
TTRAY1	TTRAY1_aligned.afaa	Arabidopsis_thaliana.faa	hmmsearch 3.3.1	+	1	0.0	0	100	ANM64188.1	Transducin/WD40 repeat-like superfamily protein [Arabidopsis thaliana] "ANM64188.1 Transducin/WD40 repeat
TTRAY1	TTRAY1_aligned.afaa	Arabidopsis_thaliana.faa	hmmsearch 3.3.1	+	2	0.0	0	100	AEE78684.1	Transducin/WD40 repeat-like superfamily protein [Arabidopsis thaliana] "AEE78684.1 Transducin/WD40 repeat
TTRAY1	TTRAY1_aligned.afaa	Arabidopsis_thaliana.faa	hmmsearch 3.3.1	-	3	2.1e-11	289	21	AEE82221.1	Transducin/WD40 repeat-like superfamily protein [Arabidopsis thaliana] "AEE82221.1 Transducin/WD40 repeat
TTRAY1	TTRAY1_aligned.afaa	Arabidopsis_thaliana.faa	hmmsearch 3.3.1	-	4	6.1e-11	290	57	AEE36337.2	coatomer subunit beta-2 [Arabidopsis thaliana] "AEE36337.2 coatomer subunit beta-2 [Arabidopsis thaliana]
TTRAY1	TTRAY1_aligned.afaa	Arabidopsis_thaliana.faa	hmmsearch 3.3.1	-	5	6.2e-11	290	57	AEE36339.2	coatomer subunit beta-2 [Arabidopsis thaliana] "AEE36339.2 coatomer subunit beta-2 [Arabidopsis thaliana]
TTRAY1	TTRAY1_aligned.afaa	Arabidopsis_thaliana.faa	hmmsearch 3.3.1	-	6	1.6e-10	290	76	AEC07173.1	Coatomer alpha subunit [Arabidopsis thaliana] "AEC07173.1 Coatomer alpha subunit [Arabidopsis thaliana]
TTRAY1	TTRAY1_aligned.afaa	Arabidopsis_thaliana.faa	hmmsearch 3.3.1	-	7	1.7e-10	290	76	AEE33914.1	Coatomer alpha subunit [Arabidopsis thaliana] "AEE33914.1 Coatomer alpha subunit [Arabidopsis thaliana]
TTRAY1	TTRAY1_aligned.afaa	Arabidopsis_thaliana.faa	hmmsearch 3.3.1	-	8	7.1e-10	291	20	AEE78573.1	Transducin/WD40 repeat-like superfamily protein [Arabidopsis thaliana] "AEE78573.1 Transducin/WD40 repeat
TTRAY1	TTRAY1_aligned.afaa	Arabidopsis_thaliana.faa	hmmsearch 3.3.1	-	9	1.3e-09	291	29	AED96265.1	WD-40 repeat family protein / notchless protein [Arabidopsis thaliana] "AED96265.1 WD-40 repeat family pr
TTRAY1	TTRAY1_aligned.afaa	Arabidopsis_thaliana.faa	hmmsearch 3.3.1	-	10	1.8e-09	291	57	ANM60540.1	Coatomer beta' subunit [Arabidopsis thaliana] "ANM60540.1 Coatomer beta' subunit [Arabidopsis thaliana]
TTRAY1	TTRAY1_aligned.afaa	Arabidopsis_thaliana.faa	hmmsearch 3.3.1	-	11	1.9e-09	291	58	AEE32792.1	Coatomer beta' subunit [Arabidopsis thaliana] "AEE32792.1 Coatomer beta' subunit [Arabidopsis thaliana]
TTRAY1	TTRAY1_aligned.afaa	Arabidopsis_thaliana.faa	hmmsearch 3.3.1	-	12	1.9e-09	291	58	ANM60541.1	Coatomer beta' subunit [Arabidopsis thaliana] "ANM60541.1 Coatomer beta' subunit [Arabidopsis thaliana]
TTRAY1	TTRAY1_aligned.afaa	Arabidopsis_thaliana.faa	hmmsearch 3.3.1	-	13	1.4e-07	293	39	ANM69320.1	Transducin/WD40 repeat-like superfamily protein [Arabidopsis thaliana] "ANM69320.1 Transducin/WD40 repeat
TTRAY1	TTRAY1_aligned.afaa	Arabidopsis_thaliana.faa	hmmsearch 3.3.1	-	14	1.5e-07	293	41	AED91900.2	Transducin/WD40 repeat-like superfamily protein [Arabidopsis thaliana] "AED91900.2 Transducin/WD40 repeat
TTRAY1	TTRAY1_aligned.afaa	Arabidopsis_thaliana.faa	hmmsearch 3.3.1	-	15	1.7e-07	293	40	ANM69319.1	Transducin/WD40 repeat-like superfamily protein [Arabidopsis thaliana] "ANM69319.1 Transducin/WD40 repeat
TTRAY1	TTRAY1_aligned.afaa	Arabidopsis_thaliana.faa	hmmsearch 3.3.1	-	16	1.7e-07	293	40	AED91899.1	Transducin/WD40 repeat-like superfamily protein [Arabidopsis thaliana] "AED91899.1 Transducin/WD40 repeat
TTRAY1	TTRAY1_aligned.afaa	Arabidopsis_thaliana.faa	hmmsearch 3.3.1	-	17	0,0000003	293	18	ANM67256.1	Transducin/WD40 repeat-like superfamily protein [Arabidopsis thaliana] "ANM67256.1 Transducin/WD40 repeat
TTRAY1	TTRAY1_aligned.afaa	Arabidopsis_thaliana.faa	hmmsearch 3.3.1	-	18	4.5e-07	294	50	ANM67495.1	transducin family protein / WD-40 repeat family protein [Arabidopsis thaliana] "ANM67495.1 transducin fam
TTRAY1	TTRAY1_aligned.afaa	Arabidopsis_thaliana.faa	hmmsearch 3.3.1	-	19	4.5e-07	294	20	AEE86155.1	Transducin/WD40 repeat-like superfamily protein [Arabidopsis thaliana] "AEE86155.1 Transducin/WD40 repeat
TTRAY1	TTRAY1_aligned.afaa	Arabidopsis_thaliana.faa	hmmsearch 3.3.1	-	20	5.7e-07	294	57	AEE82445.1	transducin family protein / WD-40 repeat family protein [Arabidopsis thaliana] "AEE82445.1 transducin fam
TTRAY1	TTRAY1_aligned.afaa	Arabidopsis_thaliana.faa	hmmsearch 3.3.1	-	21	6.3e-07	294	19	AEE76052.1	Transducin/WD40 repeat-like superfamily protein [Arabidopsis thaliana] "AEE76052.1 Transducin/WD40 repeat
TTRAY1	TTRAY1_aligned.afaa	Arabidopsis_thaliana.faa	hmmsearch 3.3.1	-	22	7.3e-07	294	27	AEE81822.1	Transducin/WD40 repeat-like superfamily protein [Arabidopsis thaliana] "AEE81822.1 Transducin/WD40 repeat
TTRAY1	TTRAY1_aligned.afaa	Arabidopsis_thaliana.faa	hmmsearch 3.3.1	-	23	8.4e-07	294	30	AEE83664.1	pleiotropic regulatory locus 1 [Arabidopsis thaliana] "AEE83664.1 pleiotropic regulatory locus 1 [Arabido
TTRAY1	TTRAY1_aligned.afaa	Arabidopsis_thaliana.faa	hmmsearch 3.3.1	-	24	1.6e-06	294	20	AEE29673.1	Transducin/WD40 repeat-like superfamily protein [Arabidopsis thaliana] "AEE29673.1 Transducin/WD40 repeat
TTRAY1	TTRAY1_aligned.afaa	Arabidopsis_thaliana.faa	hmmsearch 3.3.1	-	25	0,000004	295	20	AEE85683.1	Transducin/WD40 repeat-like superfamily protein [Arabidopsis thaliana] "AEE85683.1 Transducin/WD40 repeat
TTRAY1	TTRAY1_aligned.afaa	Arabidopsis_thaliana.faa	hmmsearch 3.3.1	-	26	4.4e-06	295	19	AEC07254.1	Transducin/WD40 repeat-like superfamily protein [Arabidopsis thaliana] "AEC07254.1 Transducin/WD40 repeat
TTRAY1	TTRAY1_aligned.afaa	Arabidopsis_thaliana.faa	hmmsearch 3.3.1	-	27	4.4e-06	295	22	AEE86380.1	GTP binding protein beta 1 [Arabidopsis thaliana] "AEE86380.1 GTP binding protein beta 1 [Arabidopsis tha
TTRAY1	TTRAY1_aligned.afaa	Arabidopsis_thaliana.faa	hmmsearch 3.3.1	-	28	4.7e-06	295	23	AEE86382.1	GTP binding protein beta 1 [Arabidopsis thaliana] "AEE86382.1 GTP binding protein beta 1 [Arabidopsis tha
TTRAY1	TTRAY1_aligned.afaa	Arabidopsis_thaliana.faa	hmmsearch 3.3.1	-	29	5.2e-06	295	23	AEE86381.1	GTP binding protein beta 1 [Arabidopsis thaliana] "AEE86381.1 GTP binding protein beta 1 [Arabidopsis tha
TTRAY1	TTRAY1_aligned.afaa	Arabidopsis_thaliana.faa	hmmsearch 3.3.1	-	30	9.6e-06	295	60	ANM58467.1	Transducin/WD40 repeat-like superfamily protein [Arabidopsis thaliana] "ANM58467.1 Transducin/WD40 repeat
TTRAY1	TTRAY1_aligned.afaa	Arabidopsis_thaliana.faa	hmmsearch 3.3.1	-	31	9.6e-06	295	60	ANM58468.1	Transducin/WD40 repeat-like superfamily protein [Arabidopsis thaliana] "ANM58468.1 Transducin/WD40 repeat
TTRAY1	TTRAY1_aligned.afaa	Arabidopsis_thaliana.faa	hmmsearch 3.3.1	-	32	9.8e-06	295	60	AEE29767.1	Transducin/WD40 repeat-like superfamily protein [Arabidopsis thaliana] "AEE29767.1 Transducin/WD40 repeat
TTRAY1	TTRAY1_aligned.afaa	Arabidopsis_thaliana.faa	hmmsearch 3.3.1	-	33	1.1e-05	295	38	AED98328.1	WD-40 repeat family protein [Arabidopsis thaliana] "AED98328.1 WD-40 repeat family protein [Arabidopsis t
TTRAY1	TTRAY1_aligned.afaa	Arabidopsis_thaliana.faa	hmmsearch 3.3.1	-	34	1.1e-05	295	55	AED92333.1	Transducin family protein / WD-40 repeat family protein [Arabidopsis thaliana] "AED92333.1 Transducin fam
TTRAY1	TTRAY1_aligned.afaa	Arabidopsis_thaliana.faa	hmmsearch 3.3.1	-	35	1.1e-05	295	30	AEE75848.1	Transducin/WD40 repeat-like superfamily protein [Arabidopsis thaliana] "AEE75848.1 Transducin/WD40 repeat
TTRAY1	TTRAY1_aligned.afaa	Arabidopsis_thaliana.faa	hmmsearch 3.3.1	-	36	1.5e-05	295	19	AED97944.1	Transducin/WD40 repeat-like superfamily protein [Arabidopsis thaliana] "AED97944.1 Transducin/WD40 repeat
TTRAY1	TTRAY1_aligned.afaa	Arabidopsis_thaliana.faa	hmmsearch 3.3.1	-	37	1.6e-05	295	24	AEC05458.1	SEC12P-like 2 protein [Arabidopsis thaliana] "AEC05458.1 SEC12P-like 2 protein [Arabidopsis thaliana]
TTRAY1	TTRAY1_aligned.afaa	Arabidopsis_thaliana.faa	hmmsearch 3.3.1	-	38	1.6e-05	295	20	AEE86379.1	GTP binding protein beta 1 [Arabidopsis thaliana] "AEE86379.1 GTP binding protein beta 1 [Arabidopsis tha
TTRAY1	TTRAY1_aligned.afaa	Arabidopsis_thaliana.faa	hmmsearch 3.3.1	-	39	1.8e-05	295	25	AEE35239.1	transducin family protein / WD-40 repeat family protein [Arabidopsis thaliana] "AEE35239.1 transducin fam
TTRAY1	TTRAY1_aligned.afaa	Arabidopsis_thaliana.faa	hmmsearch 3.3.1	-	40	2.5e-05	295	70	AEE75871.1	TOPLESS-related 2 [Arabidopsis thaliana] "AEE75871.1 TOPLESS-related 2 [Arabidopsis thaliana]
TTRAY1	TTRAY1_aligned.afaa	Arabidopsis_thaliana.faa	hmmsearch 3.3.1	-	41	2.5e-05	295	26	AEC06537.1	Transducin family protein / WD-40 repeat family protein [Arabidopsis thaliana] "AEC06537.1 Transducin fam
TTRAY1	TTRAY1_aligned.afaa	Arabidopsis_thaliana.faa	hmmsearch 3.3.1	-	42	2.7e-05	295	20	AEE32329.1	receptor for activated C kinase 1B [Arabidopsis thaliana] "AEE32329.1 receptor for activated C kinase 1B
TTRAY1	TTRAY1_aligned.afaa	Arabidopsis_thaliana.faa	hmmsearch 3.3.1	-	43	2.7e-05	295	50	AEC06823.1	Transducin/WD40 repeat-like superfamily protein [Arabidopsis thaliana] "AEC06823.1 Transducin/WD40 repeat
TTRAY1	TTRAY1_aligned.afaa	Arabidopsis_thaliana.faa	hmmsearch 3.3.1	-	44	0,00003	295	32	AED95914.1	Transducin/WD40 repeat-like superfamily protein [Arabidopsis thaliana] "AED95914.1 Transducin/WD40 repeat
TTRAY1	TTRAY1_aligned.afaa	Arabidopsis_thaliana.faa	hmmsearch 3.3.1	-	45	4.3e-05	296	20	AEE76051.1	receptor for activated C kinase 1C [Arabidopsis thaliana] "AEE76051.1 receptor for activated C kinase 1C
TTRAY1	TTRAY1_aligned.afaa	Arabidopsis_thaliana.faa	hmmsearch 3.3.1	-	46	0,00005	296	59	AEE76521.1	transducin family protein / WD-40 repeat family protein [Arabidopsis thaliana] "AEE76521.1 transducin fam
TTRAY1	TTRAY1_aligned.afaa	Arabidopsis_thaliana.faa	hmmsearch 3.3.1	-	47	5.3e-05	296	28	AED96505.1	Transducin/WD40 repeat-like superfamily protein [Arabidopsis thaliana] "AED96505.1 Transducin/WD40 repeat
TTRAY1	TTRAY1_aligned.afaa	Arabidopsis_thaliana.faa	hmmsearch 3.3.1	-	48	7.4e-05	296	59	AEE77744.1	transducin family protein / WD-40 repeat family protein [Arabidopsis thaliana] "AEE77744.1 transducin fam
TTRAY1	TTRAY1_aligned.afaa	Arabidopsis_thaliana.faa	hmmsearch 3.3.1	-	49	8.8e-05	296	30	AEC06494.1	Transducin/WD40 repeat-like superfamily protein [Arabidopsis thaliana] "AEC06494.1 Transducin/WD40 repeat
TTRAY1	TTRAY1_aligned.afaa	Arabidopsis_thaliana.faa	hmmsearch 3.3.1	-	50	9.9e-05	296	21	AEC07791.1	Transducin/WD40 repeat-like superfamily protein [Arabidopsis thaliana] "AEC07791.1 Transducin/WD40 repeat
TTRAY1	TTRAY1_aligned.afaa	Arabidopsis_thaliana.faa	hmmsearch 3.3.1	-	51	0.00012	296	24	AEE85686.1	Transducin/WD40 repeat-like superfamily protein [Arabidopsis thaliana] "AEE85686.1 Transducin/WD40 repeat
TTRAY1	TTRAY1_aligned.afaa	Arabidopsis_thaliana.faa	hmmsearch 3.3.1	-	52	0.00013	296	20	AEE31066.1	peroxin 7 [Arabidopsis thaliana] "AEE31066.1 peroxin 7 [Arabidopsis thaliana]
TTRAY1	TTRAY1_aligned.afaa	Arabidopsis_thaliana.faa	hmmsearch 3.3.1	-	53	0.00022	296	27	AEE78508.1	Transducin/WD40 repeat-like superfamily protein [Arabidopsis thaliana] "AEE78508.1 Transducin/WD40 repeat
TTRAY1	TTRAY1_aligned.afaa	Arabidopsis_thaliana.faa	hmmsearch 3.3.1	-	54	0.00023	296	34	AED91981.1	Transducin/WD40 repeat-like superfamily protein [Arabidopsis thaliana] "AED91981.1 Transducin/WD40 repeat
TTRAY1	TTRAY1_aligned.afaa	Arabidopsis_thaliana.faa	hmmsearch 3.3.1	-	55	0.00028	296	14	AEE76053.1	Transducin/WD40 repeat-like superfamily protein [Arabidopsis thaliana] "AEE76053.1 Transducin/WD40 repeat
TTRAY1	TTRAY1_aligned.afaa	Arabidopsis_thaliana.faa	hmmsearch 3.3.1	-	56	0.00029	296	25	AEE78911.1	phosphate transporter traffic facilitator1 [Arabidopsis thaliana] "AEE78911.1 phosphate transporter traff
TTRAY1	TTRAY1_aligned.afaa	Arabidopsis_thaliana.faa	hmmsearch 3.3.1	-	57	0.00037	297	22	AEC07790.1	Transducin/WD40 repeat-like superfamily protein [Arabidopsis thaliana] "AEC07790.1 Transducin/WD40 repeat
TTRAY1	TTRAY1_aligned.afaa	Arabidopsis_thaliana.faa	hmmsearch 3.3.1	-	58	0.00046	297	37	ANM65671.1	SPA1-related 3 [Arabidopsis thaliana] "ANM65671.1 SPA1-related 3 [Arabidopsis thaliana]
TTRAY1	TTRAY1_aligned.afaa	Arabidopsis_thaliana.faa	hmmsearch 3.3.1	-	59	0.00046	297	37	ANM65672.1	SPA1-related 3 [Arabidopsis thaliana] "ANM65672.1 SPA1-related 3 [Arabidopsis thaliana]
TTRAY1	TTRAY1_aligned.afaa	Arabidopsis_thaliana.faa	hmmsearch 3.3.1	-	60	0.00057	297	53	ANM65674.1	SPA1-related 3 [Arabidopsis thaliana] "ANM65674.1 SPA1-related 3 [Arabidopsis thaliana]
TTRAY1	TTRAY1_aligned.afaa	Arabidopsis_thaliana.faa	hmmsearch 3.3.1	-	61	0.00059	297	60	AEE32793.1	Coatomer beta' subunit [Arabidopsis thaliana] "AEE32793.1 Coatomer beta' subunit [Arabidopsis thaliana]
TTRAY1	TTRAY1_aligned.afaa	Arabidopsis_thaliana.faa	hmmsearch 3.3.1	-	62	0.00068	297	24	AED95957.1	Transducin/WD40 repeat-like superfamily protein [Arabidopsis thaliana] "AED95957.1 Transducin/WD40 repeat
TTRAY1	TTRAY1_aligned.afaa	Arabidopsis_thaliana.faa	hmmsearch 3.3.1	-	63	0.00068	297	24	AED95973.1	Transducin/WD40 repeat-like superfamily protein [Arabidopsis thaliana] "AED95973.1 Transducin/WD40 repeat
TTRAY1	TTRAY1_aligned.afaa	Arabidopsis_thaliana.faa	hmmsearch 3.3.1	-	64	0.00071	297	27	AEE27532.1	Transducin/WD40 repeat-like superfamily protein [Arabidopsis thaliana] "AEE27532.1 Transducin/WD40 repeat
TTRAY1	TTRAY1_aligned.afaa	Arabidopsis_thaliana.faa	hmmsearch 3.3.1	-	65	0.00073	297	32	AEE35501.1	transducin family protein / WD-40 repeat family protein [Arabidopsis thaliana] "AEE35501.1 transducin fam
TTRAY1	TTRAY1_aligned.afaa	Arabidopsis_thaliana.faa	hmmsearch 3.3.1	-	66	0.00078	297	33	AED95028.1	transducin family protein / WD-40 repeat family protein [Arabidopsis thaliana] "AED95028.1 transducin fam
TTRAY1	TTRAY1_aligned.afaa	Arabidopsis_thaliana.faa	hmmsearch 3.3.1	-	67	0.00079	297	57	AEE75755.1	Coatomer beta' subunit [Arabidopsis thaliana] "AEE75755.1 Coatomer beta' subunit [Arabidopsis thaliana]
TTRAY1	TTRAY1_aligned.afaa	Arabidopsis_thaliana.faa	hmmsearch 3.3.1	-	68	0.0008	297	57	AEE75756.1	Coatomer beta' subunit [Arabidopsis thaliana] "AEE75756.1 Coatomer beta' subunit [Arabidopsis thaliana]
TTRAY1	TTRAY1_aligned.afaa	Arabidopsis_thaliana.faa	hmmsearch 3.3.1	-	69	0.0008	297	57	AEE75757.1	Coatomer beta' subunit [Arabidopsis thaliana] "AEE75757.1 Coatomer beta' subunit [Arabidopsis thaliana]
TTRAY1	TTRAY1_aligned.afaa	Arabidopsis_thaliana.faa	hmmsearch 3.3.1	-	70	0.0008	297	57	AEE75758.2	Coatomer beta' subunit [Arabidopsis thaliana] "AEE75758.2 Coatomer beta' subunit [Arabidopsis thaliana]
TTRAY1	TTRAY1_aligned.afaa	Arabidopsis_thaliana.faa	hmmsearch 3.3.1	-	71	0.0008	297	57	ANM65912.1	Coatomer beta' subunit [Arabidopsis thaliana] "ANM65912.1 Coatomer beta' subunit [Arabidopsis thaliana]
TTRAY1	TTRAY1_aligned.afaa	Arabidopsis_thaliana.faa	hmmsearch 3.3.1	-	72	0.0008	297	57	ANM65911.1	Coatomer beta' subunit [Arabidopsis thaliana] "ANM65911.1 Coatomer beta' subunit [Arabidopsis thaliana]
TTRAY1	TTRAY1_aligned.afaa	Arabidopsis_thaliana.faa	hmmsearch 3.3.1	-	73	0.00084	297	58	AEE75759.1	Coatomer beta' subunit [Arabidopsis thaliana] "AEE75759.1 Coatomer beta' subunit [Arabidopsis thaliana]
TTRAY1	TTRAY1_aligned.afaa	Arabidopsis_thaliana.faa	hmmsearch 3.3.1	-	74	0.0009	297	36	ANM59145.1	SPA1-related 4 [Arabidopsis thaliana] "ANM59145.1 SPA1-related 4 [Arabidopsis thaliana]
TTRAY1	TTRAY1_aligned.afaa	Arabidopsis_thaliana.faa	hmmsearch 3.3.1	-	75	0.001	297	30	AED97930.1	Transducin/WD40 repeat-like superfamily protein [Arabidopsis thaliana] "AED97930.1 Transducin/WD40 repeat
TTRAY1	TTRAY1_aligned.afaa	Arabidopsis_thaliana.faa	hmmsearch 3.3.1	-	76	0.0011	297	26	AEE86455.1	Transducin family protein / WD-40 repeat family protein [Arabidopsis thaliana] "AEE86455.1 Transducin fam
TTRAY1	TTRAY1_aligned.afaa	Arabidopsis_thaliana.faa	hmmsearch 3.3.1	-	77	0.0011	297	41	ANM64087.1	Transducin family protein / WD-40 repeat family protein [Arabidopsis thaliana] "ANM64087.1 Transducin fam
TTRAY1	TTRAY1_aligned.afaa	Arabidopsis_thaliana.faa	hmmsearch 3.3.1	-	78	0.0012	297	25	AED97929.1	Transducin/WD40 repeat-like superfamily protein [Arabidopsis thaliana] "AED97929.1 Transducin/WD40 repeat
TTRAY1	TTRAY1_aligned.afaa	Arabidopsis_thaliana.faa	hmmsearch 3.3.1	-	79	0.0014	297	48	AEE77165.1	Transducin family protein / WD-40 repeat family protein [Arabidopsis thaliana] "AEE77165.1 Transducin fam
TTRAY1	TTRAY1_aligned.afaa	Arabidopsis_thaliana.faa	hmmsearch 3.3.1	-	80	0.0016	297	49	AEE32888.1	SPA1-related 4 [Arabidopsis thaliana] "AEE32888.1 SPA1-related 4 [Arabidopsis thaliana]
TTRAY1	TTRAY1_aligned.afaa	Arabidopsis_thaliana.faa	hmmsearch 3.3.1	-	81	0.0016	297	49	AEE32889.1	SPA1-related 4 [Arabidopsis thaliana] "AEE32889.1 SPA1-related 4 [Arabidopsis thaliana]
TTRAY1	TTRAY1_aligned.afaa	Arabidopsis_thaliana.faa	hmmsearch 3.3.1	-	82	0.0016	297	49	ANM59146.1	SPA1-related 4 [Arabidopsis thaliana] "ANM59146.1 SPA1-related 4 [Arabidopsis thaliana]
TTRAY1	TTRAY1_aligned.afaa	Arabidopsis_thaliana.faa	hmmsearch 3.3.1	-	83	0.0019	297	21	AEC10322.1	Transducin/WD40 repeat-like superfamily protein [Arabidopsis thaliana] "AEC10322.1 Transducin/WD40 repeat
TTRAY1	TTRAY1_aligned.afaa	Arabidopsis_thaliana.faa	hmmsearch 3.3.1	-	84	0.0021	297	27	AEE86199.1	Transducin family protein / WD-40 repeat family protein [Arabidopsis thaliana] "AEE86199.1 Transducin fam
TTRAY1	TTRAY1_aligned.afaa	Arabidopsis_thaliana.faa	hmmsearch 3.3.1	-	85	0.0023	297	28	AEE86198.1	Transducin family protein / WD-40 repeat family protein [Arabidopsis thaliana] "AEE86198.1 Transducin fam
TTRAY1	TTRAY1_aligned.afaa	Arabidopsis_thaliana.faa	hmmsearch 3.3.1	-	86	0.0024	297	28	AEE86200.1	Transducin family protein / WD-40 repeat family protein [Arabidopsis thaliana] "AEE86200.1 Transducin fam
TTRAY1	TTRAY1_aligned.afaa	Arabidopsis_thaliana.faa	hmmsearch 3.3.1	-	87	0.003	297	22	AEE36435.1	Transducin/WD40 repeat-like superfamily protein [Arabidopsis thaliana] "AEE36435.1 Transducin/WD40 repeat
TTRAY1	TTRAY1_aligned.afaa	Arabidopsis_thaliana.faa	hmmsearch 3.3.1	-	88	0.0032	298	31	AEE82261.1	transducin family protein / WD-40 repeat family protein [Arabidopsis thaliana] "AEE82261.1 transducin fam
TTRAY1	TTRAY1_aligned.afaa	Arabidopsis_thaliana.faa	hmmsearch 3.3.1	-	89	0.0032	298	31	AEE82262.1	transducin family protein / WD-40 repeat family protein [Arabidopsis thaliana] "AEE82262.1 transducin fam
TTRAY1	TTRAY1_aligned.afaa	Arabidopsis_thaliana.faa	hmmsearch 3.3.1	-	90	0.0032	298	31	ANM66757.1	transducin family protein / WD-40 repeat family protein [Arabidopsis thaliana] "ANM66757.1 transducin fam
TTRAY1	TTRAY1_aligned.afaa	Arabidopsis_thaliana.faa	hmmsearch 3.3.1	-	91	0.0038	298	9	AEE29373.1	Transducin/WD40 repeat-like superfamily protein [Arabidopsis thaliana] "AEE29373.1 Transducin/WD40 repeat
TTRAY1	TTRAY1_aligned.afaa	Arabidopsis_thaliana.faa	hmmsearch 3.3.1	-	92	0.0042	298	37	AEE32361.1	Transducin/WD40 repeat-like superfamily protein [Arabidopsis thaliana] "AEE32361.1 Transducin/WD40 repeat
TTRAY1	TTRAY1_aligned.afaa	Arabidopsis_thaliana.faa	hmmsearch 3.3.1	-	93	0.0042	298	37	ANM58581.1	Transducin/WD40 repeat-like superfamily protein [Arabidopsis thaliana] "ANM58581.1 Transducin/WD40 repeat
TTRAY1	TTRAY1_aligned.afaa	Arabidopsis_thaliana.faa	hmmsearch 3.3.1	-	94	0.0042	298	37	ANM58582.1	Transducin/WD40 repeat-like superfamily protein [Arabidopsis thaliana] "ANM58582.1 Transducin/WD40 repeat
TTRAY1	TTRAY1_aligned.afaa	Arabidopsis_thaliana.faa	hmmsearch 3.3.1	-	95	0.0049	298	44	AEE82568.1	Transducin family protein / WD-40 repeat family protein [Arabidopsis thaliana] "AEE82568.1 Transducin fam
TTRAY1	TTRAY1_aligned.afaa	Arabidopsis_thaliana.faa	hmmsearch 3.3.1	-	96	0.0049	298	19	AEC08339.1	transducin family protein / WD-40 repeat family protein [Arabidopsis thaliana] "AEC08339.1 transducin fam
TTRAY1	TTRAY1_aligned.afaa	Arabidopsis_thaliana.faa	hmmsearch 3.3.1	-	97	0.005	298	29	AEC07844.1	Transducin/WD40 repeat-like superfamily protein [Arabidopsis thaliana] "AEC07844.1 Transducin/WD40 repeat
TTRAY1	TTRAY1_aligned.afaa	Arabidopsis_thaliana.faa	hmmsearch 3.3.1	-	98	0.0054	298	35	ANM63204.1	Transducin/WD40 repeat-like superfamily protein [Arabidopsis thaliana] "ANM63204.1 Transducin/WD40 repeat
TTRAY1	TTRAY1_aligned.afaa	Arabidopsis_thaliana.faa	hmmsearch 3.3.1	-	99	0.0058	298	41	ANM68500.1	TBP-associated factor 5 [Arabidopsis thaliana] "ANM68500.1 TBP-associated factor 5 [Arabidopsis thaliana]
TTRAY1	TTRAY1_aligned.afaa	Arabidopsis_thaliana.faa	hmmsearch 3.3.1	-	100	0.0062	298	69	AED93642.1	TOPLESS-related 3 [Arabidopsis thaliana] "AED93642.1 TOPLESS-related 3 [Arabidopsis thaliana]
TTRAY1	TTRAY1_aligned.afaa	Arabidopsis_thaliana.faa	hmmsearch 3.3.1	-	101	0.0063	298	42	AED93406.1	TBP-associated factor 5 [Arabidopsis thaliana] "AED93406.1 TBP-associated factor 5 [Arabidopsis thaliana]
TTRAY1	TTRAY1_aligned.afaa	Arabidopsis_thaliana.faa	hmmsearch 3.3.1	-	102	0.0064	298	51	AEE82567.1	Transducin family protein / WD-40 repeat family protein [Arabidopsis thaliana] "AEE82567.1 Transducin fam
TTRAY1	TTRAY1_aligned.afaa	Arabidopsis_thaliana.faa	hmmsearch 3.3.1	-	103	0.0065	298	71	AED93643.1	TOPLESS-related 3 [Arabidopsis thaliana] "AED93643.1 TOPLESS-related 3 [Arabidopsis thaliana]
TTRAY1	TTRAY1_aligned.afaa	Arabidopsis_thaliana.faa	hmmsearch 3.3.1	-	104	0.0068	298	70	AEE36412.1	TOPLESS-related 1 [Arabidopsis thaliana] "AEE36412.1 TOPLESS-related 1 [Arabidopsis thaliana]
TTRAY1	TTRAY1_aligned.afaa	Arabidopsis_thaliana.faa	hmmsearch 3.3.1	-	105	0.0068	298	70	ANM60269.1	TOPLESS-related 1 [Arabidopsis thaliana] "ANM60269.1 TOPLESS-related 1 [Arabidopsis thaliana]
TTRAY1	TTRAY1_aligned.afaa	Arabidopsis_thaliana.faa	hmmsearch 3.3.1	-	106	0.0068	298	70	AEE36411.1	TOPLESS-related 1 [Arabidopsis thaliana] "AEE36411.1 TOPLESS-related 1 [Arabidopsis thaliana]
TTRAY1	TTRAY1_aligned.afaa	Arabidopsis_thaliana.faa	hmmsearch 3.3.1	-	107	0.0069	298	42	AEC08766.1	Transducin/WD40 repeat-like superfamily protein [Arabidopsis thaliana] "AEC08766.1 Transducin/WD40 repeat
TTRAY1	TTRAY1_aligned.afaa	Arabidopsis_thaliana.faa	hmmsearch 3.3.1	-	108	0.0096	298	24	AEC10888.1	Transducin/WD40 repeat-like superfamily protein [Arabidopsis thaliana] "AEC10888.1 Transducin/WD40 repeat
TTRAY1	TTRAY1_aligned.afaa	Arabidopsis_thaliana.faa	hmmsearch 3.3.1	-	109	0.0097	298	31	AEE86366.1	Transducin/WD40 repeat-like superfamily protein [Arabidopsis thaliana] "AEE86366.1 Transducin/WD40 repeat
TTRAY1	TTRAY1_aligned.afaa	Arabidopsis_thaliana.faa	hmmsearch 3.3.1	-	110	0.012	298	46	ANM62562.1	Transducin/WD40 repeat-like superfamily protein [Arabidopsis thaliana] "ANM62562.1 Transducin/WD40 repeat
TTRAY1	TTRAY1_aligned.afaa	Arabidopsis_thaliana.faa	hmmsearch 3.3.1	-	111	0.012	298	47	AEC09818.1	Transducin/WD40 repeat-like superfamily protein [Arabidopsis thaliana] "AEC09818.1 Transducin/WD40 repeat
TTRAY1	TTRAY1_aligned.afaa	Arabidopsis_thaliana.faa	hmmsearch 3.3.1	-	112	0.012	298	70	AEE29356.1	Transducin family protein / WD-40 repeat family protein [Arabidopsis thaliana] "AEE29356.1 Transducin fam
TTRAY1	TTRAY1_aligned.afaa	Arabidopsis_thaliana.faa	hmmsearch 3.3.1	-	113	0.012	298	70	AEE29357.1	Transducin family protein / WD-40 repeat family protein [Arabidopsis thaliana] "AEE29357.1 Transducin fam
TTRAY1	TTRAY1_aligned.afaa	Arabidopsis_thaliana.faa	hmmsearch 3.3.1	-	114	0.012	298	70	AEE29358.1	Transducin family protein / WD-40 repeat family protein [Arabidopsis thaliana] "AEE29358.1 Transducin fam
TTRAY1	TTRAY1_aligned.afaa	Arabidopsis_thaliana.faa	hmmsearch 3.3.1	-	115	0.012	298	70	AEE29359.1	Transducin family protein / WD-40 repeat family protein [Arabidopsis thaliana] "AEE29359.1 Transducin fam
TTRAY1	TTRAY1_aligned.afaa	Arabidopsis_thaliana.faa	hmmsearch 3.3.1	-	116	0.012	298	27	ANM66919.1	Transducin/WD40 repeat-like superfamily protein [Arabidopsis thaliana] "ANM66919.1 Transducin/WD40 repeat
TTRAY1	TTRAY1_aligned.afaa	Arabidopsis_thaliana.faa	hmmsearch 3.3.1	-	117	0.013	298	29	AEE86932.1	Transducin/WD40 repeat-like superfamily protein [Arabidopsis thaliana] "AEE86932.1 Transducin/WD40 repeat
TTRAY1	TTRAY1_aligned.afaa	Arabidopsis_thaliana.faa	hmmsearch 3.3.1	-	118	0.014	298	70	AEE75742.1	WUS-interacting protein 2 [Arabidopsis thaliana] "AEE75742.1 WUS-interacting protein 2 [Arabidopsis thali
TTRAY1	TTRAY1_aligned.afaa	Arabidopsis_thaliana.faa	hmmsearch 3.3.1	-	119	0.014	298	43	AED93293.1	Transducin/WD40 repeat-like superfamily protein [Arabidopsis thaliana] "AED93293.1 Transducin/WD40 repeat
TTRAY1	TTRAY1_aligned.afaa	Arabidopsis_thaliana.faa	hmmsearch 3.3.1	-	120	0.014	298	43	AED93292.1	Transducin/WD40 repeat-like superfamily protein [Arabidopsis thaliana] "AED93292.1 Transducin/WD40 repeat
TTRAY1	TTRAY1_aligned.afaa	Arabidopsis_thaliana.faa	hmmsearch 3.3.1	-	121	0.014	298	19	ANM59237.1	Transducin/WD40 repeat-like superfamily protein [Arabidopsis thaliana] "ANM59237.1 Transducin/WD40 repeat
TTRAY1	TTRAY1_aligned.afaa	Arabidopsis_thaliana.faa	hmmsearch 3.3.1	-	122	0.014	298	19	ANM59239.1	Transducin/WD40 repeat-like superfamily protein [Arabidopsis thaliana] "ANM59239.1 Transducin/WD40 repeat
TTRAY1	TTRAY1_aligned.afaa	Arabidopsis_thaliana.faa	hmmsearch 3.3.1	-	123	0.015	298	71	AEE75740.1	WUS-interacting protein 2 [Arabidopsis thaliana] "AEE75740.1 WUS-interacting protein 2 [Arabidopsis thali
TTRAY1	TTRAY1_aligned.afaa	Arabidopsis_thaliana.faa	hmmsearch 3.3.1	-	124	0.015	298	71	ANM63812.1	WUS-interacting protein 2 [Arabidopsis thaliana] "ANM63812.1 WUS-interacting protein 2 [Arabidopsis thali
TTRAY1	TTRAY1_aligned.afaa	Arabidopsis_thaliana.faa	hmmsearch 3.3.1	-	125	0.015	298	71	AEE75741.1	WUS-interacting protein 2 [Arabidopsis thaliana] "AEE75741.1 WUS-interacting protein 2 [Arabidopsis thali
TTRAY1	TTRAY1_aligned.afaa	Arabidopsis_thaliana.faa	hmmsearch 3.3.1	-	126	0.015	298	34	AEE76455.1	Transducin/WD40 repeat-like superfamily protein [Arabidopsis thaliana] "AEE76455.1 Transducin/WD40 repeat
TTRAY1	TTRAY1_aligned.afaa	Arabidopsis_thaliana.faa	hmmsearch 3.3.1	-	127	0.015	298	22	AEC08945.1	transducin family protein / WD-40 repeat family protein [Arabidopsis thaliana] "AEC08945.1 transducin fam
TTRAY1	TTRAY1_aligned.afaa	Arabidopsis_thaliana.faa	hmmsearch 3.3.1	-	128	0.015	298	29	AEC06893.1	Transducin family protein / WD-40 repeat family protein [Arabidopsis thaliana] "AEC06893.1 Transducin fam
TTRAY1	TTRAY1_aligned.afaa	Arabidopsis_thaliana.faa	hmmsearch 3.3.1	-	129	0.015	298	28	AEE29894.1	Transducin/WD40 repeat-like superfamily protein [Arabidopsis thaliana] "AEE29894.1 Transducin/WD40 repeat
TTRAY1	TTRAY1_aligned.afaa	Arabidopsis_thaliana.faa	hmmsearch 3.3.1	-	130	0.017	298	40	AEC06994.1	Transducin/WD40 repeat-like superfamily protein [Arabidopsis thaliana] "AEC06994.1 Transducin/WD40 repeat
TTRAY1	TTRAY1_aligned.afaa	Arabidopsis_thaliana.faa	hmmsearch 3.3.1	-	131	0.017	298	20	AEE34229.1	Transducin/WD40 repeat-like superfamily protein [Arabidopsis thaliana] "AEE34229.1 Transducin/WD40 repeat
TTRAY1	TTRAY1_aligned.afaa	Arabidopsis_thaliana.faa	hmmsearch 3.3.1	-	132	0.017	298	24	AEC08456.1	actin-related protein C1A [Arabidopsis thaliana] "AEC08456.1 actin-related protein C1A [Arabidopsis thali
TTRAY1	TTRAY1_aligned.afaa	Arabidopsis_thaliana.faa	hmmsearch 3.3.1	-	133	0.02	298	22	AEE32194.1	Transducin/WD40 repeat-like superfamily protein [Arabidopsis thaliana] "AEE32194.1 Transducin/WD40 repeat
TTRAY1	TTRAY1_aligned.afaa	Arabidopsis_thaliana.faa	hmmsearch 3.3.1	-	134	0.021	298	18	AEC08946.1	transducin family protein / WD-40 repeat family protein [Arabidopsis thaliana] "AEC08946.1 transducin fam
TTRAY1	TTRAY1_aligned.afaa	Arabidopsis_thaliana.faa	hmmsearch 3.3.1	-	135	0.025	298	21	ANM58248.1	Transducin/WD40 repeat-like superfamily protein [Arabidopsis thaliana] "ANM58248.1 Transducin/WD40 repeat
TTRAY1	TTRAY1_aligned.afaa	Arabidopsis_thaliana.faa	hmmsearch 3.3.1	-	136	0.027	298	32	AEE36439.1	DROUGHT SENSITIVE 1 [Arabidopsis thaliana] "AEE36439.1 DROUGHT SENSITIVE 1 [Arabidopsis thaliana]
TTRAY1	TTRAY1_aligned.afaa	Arabidopsis_thaliana.faa	hmmsearch 3.3.1	-	137	0.028	298	21	AED97400.1	Transducin/WD40 repeat-like superfamily protein [Arabidopsis thaliana] "AED97400.1 Transducin/WD40 repeat
TTRAY1	TTRAY1_aligned.afaa	Arabidopsis_thaliana.faa	hmmsearch 3.3.1	-	138	0.029	298	25	ANM59238.1	Transducin/WD40 repeat-like superfamily protein [Arabidopsis thaliana] "ANM59238.1 Transducin/WD40 repeat
TTRAY1	TTRAY1_aligned.afaa	Arabidopsis_thaliana.faa	hmmsearch 3.3.1	-	139	0.031	298	49	AEE86354.1	transducin family protein / WD-40 repeat family protein [Arabidopsis thaliana] "AEE86354.1 transducin fam
TTRAY1	TTRAY1_aligned.afaa	Arabidopsis_thaliana.faa	hmmsearch 3.3.1	-	140	0.032	299	26	AEE31844.1	Transducin/WD40 repeat-like superfamily protein [Arabidopsis thaliana] "AEE31844.1 Transducin/WD40 repeat
TTRAY1	TTRAY1_aligned.afaa	Arabidopsis_thaliana.faa	hmmsearch 3.3.1	-	141	0.032	299	26	AEE31843.1	Transducin/WD40 repeat-like superfamily protein [Arabidopsis thaliana] "AEE31843.1 Transducin/WD40 repeat
TTRAY1	TTRAY1_aligned.afaa	Arabidopsis_thaliana.faa	hmmsearch 3.3.1	-	142	0.033	299	54	AEE29325.1	periodic tryptophan protein 2 [Arabidopsis thaliana] "AEE29325.1 periodic tryptophan protein 2 [Arabidops
TTRAY1	TTRAY1_aligned.afaa	Arabidopsis_thaliana.faa	hmmsearch 3.3.1	-	143	0.033	299	29	ANM70461.1	damaged DNA binding 2 [Arabidopsis thaliana] "ANM70461.1 damaged DNA binding 2 [Arabidopsis thaliana]
TTRAY1	TTRAY1_aligned.afaa	Arabidopsis_thaliana.faa	hmmsearch 3.3.1	-	144	0.036	299	24	AEC08455.1	actin-related protein C1A [Arabidopsis thaliana] "AEC08455.1 actin-related protein C1A [Arabidopsis thali
TTRAY1	TTRAY1_aligned.afaa	Arabidopsis_thaliana.faa	hmmsearch 3.3.1	-	145	0.036	299	24	AEC08457.1	actin-related protein C1A [Arabidopsis thaliana] "AEC08457.1 actin-related protein C1A [Arabidopsis thali
TTRAY1	TTRAY1_aligned.afaa	Arabidopsis_thaliana.faa	hmmsearch 3.3.1	-	146	0.037	299	24	AEC08524.1	actin-related protein C1B [Arabidopsis thaliana] "AEC08524.1 actin-related protein C1B [Arabidopsis thali
TTRAY1	TTRAY1_aligned.afaa	Arabidopsis_thaliana.faa	hmmsearch 3.3.1	-	147	0.037	299	24	ANM61212.1	actin-related protein C1B [Arabidopsis thaliana] "ANM61212.1 actin-related protein C1B [Arabidopsis thali
TTRAY1	TTRAY1_aligned.afaa	Arabidopsis_thaliana.faa	hmmsearch 3.3.1	-	148	0.038	299	20	AED96724.1	Transducin/WD40 repeat-like superfamily protein [Arabidopsis thaliana] "AED96724.1 Transducin/WD40 repeat
TTRAY1	TTRAY1_aligned.afaa	Arabidopsis_thaliana.faa	hmmsearch 3.3.1	-	149	0.039	299	29	AED94611.1	WD-40 repeat family protein / zfwd3 protein (ZFWD3) [Arabidopsis thaliana] "AED94611.1 WD-40 repeat famil
TTRAY1	TTRAY1_aligned.afaa	Arabidopsis_thaliana.faa	hmmsearch 3.3.1	-	150	0.042	299	28	ANM68529.1	WD-40 repeat family protein / zfwd3 protein (ZFWD3) [Arabidopsis thaliana] "ANM68529.1 WD-40 repeat famil
TTRAY1	TTRAY1_aligned.afaa	Arabidopsis_thaliana.faa	hmmsearch 3.3.1	-	151	0.043	299	56	AEE29324.1	periodic tryptophan protein 2 [Arabidopsis thaliana] "AEE29324.1 periodic tryptophan protein 2 [Arabidops
TTRAY1	TTRAY1_aligned.afaa	Arabidopsis_thaliana.faa	hmmsearch 3.3.1	-	152	0.043	299	35	AED97095.1	damaged DNA binding 2 [Arabidopsis thaliana] "AED97095.1 damaged DNA binding 2 [Arabidopsis thaliana]
TTRAY1	TTRAY1_aligned.afaa	Arabidopsis_thaliana.faa	hmmsearch 3.3.1	-	153	0.043	299	30	AEE84406.1	Transducin/WD40 repeat-like superfamily protein [Arabidopsis thaliana] "AEE84406.1 Transducin/WD40 repeat
TTRAY1	TTRAY1_aligned.afaa	Arabidopsis_thaliana.faa	hmmsearch 3.3.1	-	154	0.047	299	22	AEE77190.1	Transducin/WD40 repeat-like superfamily protein [Arabidopsis thaliana] "AEE77190.1 Transducin/WD40 repeat
TTRAY1	TTRAY1_aligned.afaa	Arabidopsis_thaliana.faa	hmmsearch 3.3.1	-	155	0.051	299	27	AED97399.1	Transducin/WD40 repeat-like superfamily protein [Arabidopsis thaliana] "AED97399.1 Transducin/WD40 repeat
TTRAY1	TTRAY1_aligned.afaa	Arabidopsis_thaliana.faa	hmmsearch 3.3.1	-	156	0.055	299	52	AEE32440.1	elongator protein 2 [Arabidopsis thaliana] "AEE32440.1 elongator protein 2 [Arabidopsis thaliana]
TTRAY1	TTRAY1_aligned.afaa	Arabidopsis_thaliana.faa	hmmsearch 3.3.1	-	157	0.057	299	52	AEE32441.1	elongator protein 2 [Arabidopsis thaliana] "AEE32441.1 elongator protein 2 [Arabidopsis thaliana]
TTRAY1	TTRAY1_aligned.afaa	Arabidopsis_thaliana.faa	hmmsearch 3.3.1	-	158	0.059	299	68	AED90891.1	transducin family protein / WD-40 repeat family protein [Arabidopsis thaliana] "AED90891.1 transducin fam
TTRAY1	TTRAY1_aligned.afaa	Arabidopsis_thaliana.faa	hmmsearch 3.3.1	-	159	0.061	299	70	AED90890.1	transducin family protein / WD-40 repeat family protein [Arabidopsis thaliana] "AED90890.1 transducin fam
TTRAY1	TTRAY1_aligned.afaa	Arabidopsis_thaliana.faa	hmmsearch 3.3.1	-	160	0.072	299	29	AEE78662.1	Transducin/WD40 repeat-like superfamily protein [Arabidopsis thaliana] "AEE78662.1 Transducin/WD40 repeat
TTRAY1	TTRAY1_aligned.afaa	Arabidopsis_thaliana.faa	hmmsearch 3.3.1	-	161	0.083	299	25	AEE80390.1	Transducin/WD40 repeat-like superfamily protein [Arabidopsis thaliana] "AEE80390.1 Transducin/WD40 repeat
TTRAY1	TTRAY1_aligned.afaa	Arabidopsis_thaliana.faa	hmmsearch 3.3.1	-	162	0.087	299	26	AEE80389.1	Transducin/WD40 repeat-like superfamily protein [Arabidopsis thaliana] "AEE80389.1 Transducin/WD40 repeat
TTRAY1	TTRAY1_aligned.afaa	Arabidopsis_thaliana.faa	hmmsearch 3.3.1	-	163	0.089	299	28	AEE85488.1	WD repeat and SOF domain-containing protein 1 [Arabidopsis thaliana] "AEE85488.1 WD repeat and SOF domain
TTRAY1	TTRAY1_aligned.afaa	Arabidopsis_thaliana.faa	hmmsearch 3.3.1	-	164	0.09	299	23	AED93205.1	Transducin/WD40 repeat-like superfamily protein [Arabidopsis thaliana] "AED93205.1 Transducin/WD40 repeat
TTRAY1	TTRAY1_aligned.afaa	Arabidopsis_thaliana.faa	hmmsearch 3.3.1	-	165	0.095	299	29	AEE76172.1	Transducin/WD40 repeat-like superfamily protein [Arabidopsis thaliana] "AEE76172.1 Transducin/WD40 repeat
TTRAY1	TTRAY1_aligned.afaa	Arabidopsis_thaliana.faa	hmmsearch 3.3.1	-	166	0.096	299	29	AEE32431.1	Transducin/WD40 repeat-like superfamily protein [Arabidopsis thaliana] "AEE32431.1 Transducin/WD40 repeat
TTRAY1	TTRAY1_aligned.afaa	Arabidopsis_thaliana.faa	hmmsearch 3.3.1	-	167	0.11	299	41	ANM65673.1	SPA1-related 3 [Arabidopsis thaliana] "ANM65673.1 SPA1-related 3 [Arabidopsis thaliana]
TTRAY1	TTRAY1_aligned.afaa	Arabidopsis_thaliana.faa	hmmsearch 3.3.1	-	168	0.12	299	22	AEE28948.1	Transducin/WD40 repeat-like superfamily protein [Arabidopsis thaliana] "AEE28948.1 Transducin/WD40 repeat
TTRAY1	TTRAY1_aligned.afaa	Arabidopsis_thaliana.faa	hmmsearch 3.3.1	-	169	0.13	299	26	AED95781.1	WD-40 repeat family protein / zfwd4 protein (ZFWD4) [Arabidopsis thaliana] "AED95781.1 WD-40 repeat famil
TTRAY1	TTRAY1_aligned.afaa	Arabidopsis_thaliana.faa	hmmsearch 3.3.1	-	170	0.14	299	34	ANM65487.1	embryo sac development arrest 7 [Arabidopsis thaliana] "ANM65487.1 embryo sac development arrest 7 [Arabi
TTRAY1	TTRAY1_aligned.afaa	Arabidopsis_thaliana.faa	hmmsearch 3.3.1	-	171	0.14	299	40	AEE34260.1	Transducin/WD40 repeat-like superfamily protein [Arabidopsis thaliana] "AEE34260.1 Transducin/WD40 repeat
TTRAY1	TTRAY1_aligned.afaa	Arabidopsis_thaliana.faa	hmmsearch 3.3.1	-	172	0.14	299	40	AEE34261.1	Transducin/WD40 repeat-like superfamily protein [Arabidopsis thaliana] "AEE34261.1 Transducin/WD40 repeat
TTRAY1	TTRAY1_aligned.afaa	Arabidopsis_thaliana.faa	hmmsearch 3.3.1	-	173	0.15	299	27	AEE85060.1	zinc finger WD40 repeat protein 1 [Arabidopsis thaliana] "AEE85060.1 zinc finger WD40 repeat protein 1 [A
TTRAY1	TTRAY1_aligned.afaa	Arabidopsis_thaliana.faa	hmmsearch 3.3.1	-	174	0.15	299	27	ANM67105.1	zinc finger WD40 repeat protein 1 [Arabidopsis thaliana] "ANM67105.1 zinc finger WD40 repeat protein 1 [A
TTRAY1	TTRAY1_aligned.afaa	Arabidopsis_thaliana.faa	hmmsearch 3.3.1	-	175	0.15	299	27	ANM67106.1	zinc finger WD40 repeat protein 1 [Arabidopsis thaliana] "ANM67106.1 zinc finger WD40 repeat protein 1 [A
TTRAY1	TTRAY1_aligned.afaa	Arabidopsis_thaliana.faa	hmmsearch 3.3.1	-	176	0.15	299	21	AED92044.1	Transducin/WD40 repeat-like superfamily protein [Arabidopsis thaliana] "AED92044.1 Transducin/WD40 repeat
TTRAY1	TTRAY1_aligned.afaa	Arabidopsis_thaliana.faa	hmmsearch 3.3.1	-	177	0.16	299	37	ANM65486.1	embryo sac development arrest 7 [Arabidopsis thaliana] "ANM65486.1 embryo sac development arrest 7 [Arabi
TTRAY1	TTRAY1_aligned.afaa	Arabidopsis_thaliana.faa	hmmsearch 3.3.1	-	178	0.17	299	31	AEE82516.1	Transducin/WD40 repeat-like superfamily protein [Arabidopsis thaliana] "AEE82516.1 Transducin/WD40 repeat
TTRAY1	TTRAY1_aligned.afaa	Arabidopsis_thaliana.faa	hmmsearch 3.3.1	-	179	0.18	299	8	AEE74920.1	LOSS OF GIANT CELLS FROM ORGANS [Arabidopsis thaliana] "AEE74920.1 LOSS OF GIANT CELLS FROM ORGANS [Arabi
TTRAY1	TTRAY1_aligned.afaa	Arabidopsis_thaliana.faa	hmmsearch 3.3.1	-	180	0.23	299	34	AEC09991.1	WD-40 repeat family protein / small nuclear ribonucleoprotein Prp4p-like protein [Arabidopsis thaliana]
TTRAY1	TTRAY1_aligned.afaa	Arabidopsis_thaliana.faa	hmmsearch 3.3.1	-	181	0.23	299	34	ANM62834.1	WD-40 repeat family protein / small nuclear ribonucleoprotein Prp4p-like protein [Arabidopsis thaliana]
TTRAY1	TTRAY1_aligned.afaa	Arabidopsis_thaliana.faa	hmmsearch 3.3.1	-	182	0.24	299	50	AEE30836.1	transducin family protein / WD-40 repeat family protein [Arabidopsis thaliana] "AEE30836.1 transducin fam
TTRAY1	TTRAY1_aligned.afaa	Arabidopsis_thaliana.faa	hmmsearch 3.3.1	-	183	0.24	299	21	AED93319.1	Transducin/WD40 repeat-like superfamily protein [Arabidopsis thaliana] "AED93319.1 Transducin/WD40 repeat
TTRAY1	TTRAY1_aligned.afaa	Arabidopsis_thaliana.faa	hmmsearch 3.3.1	-	184	0.24	299	21	AED93320.1	Transducin/WD40 repeat-like superfamily protein [Arabidopsis thaliana] "AED93320.1 Transducin/WD40 repeat
TTRAY1	TTRAY1_aligned.afaa	Arabidopsis_thaliana.faa	hmmsearch 3.3.1	-	185	0.24	299	21	AED93321.1	Transducin/WD40 repeat-like superfamily protein [Arabidopsis thaliana] "AED93321.1 Transducin/WD40 repeat
TTRAY1	TTRAY1_aligned.afaa	Arabidopsis_thaliana.faa	hmmsearch 3.3.1	-	186	0.24	299	21	ANM69758.1	Transducin/WD40 repeat-like superfamily protein [Arabidopsis thaliana] "ANM69758.1 Transducin/WD40 repeat
TTRAY1	TTRAY1_aligned.afaa	Arabidopsis_thaliana.faa	hmmsearch 3.3.1	-	187	0.36	300	29	AEE84103.1	Transducin/WD40 repeat-like superfamily protein [Arabidopsis thaliana] "AEE84103.1 Transducin/WD40 repeat
TTRAY1	TTRAY1_aligned.afaa	Arabidopsis_thaliana.faa	hmmsearch 3.3.1	-	188	0.36	300	64	AEE77911.2	histone chaperone HIRA-like protein [Arabidopsis thaliana] "AEE77911.2 histone chaperone HIRA-like protei
TTRAY1	TTRAY1_aligned.afaa	Arabidopsis_thaliana.faa	hmmsearch 3.3.1	-	189	0.37	300	22	AEC10672.1	Transducin/WD40 repeat-like superfamily protein [Arabidopsis thaliana] "AEC10672.1 Transducin/WD40 repeat
TTRAY1	TTRAY1_aligned.afaa	Arabidopsis_thaliana.faa	hmmsearch 3.3.1	-	190	0.38	300	66	AEE77910.1	histone chaperone HIRA-like protein [Arabidopsis thaliana] "AEE77910.1 histone chaperone HIRA-like protei
TTRAY1	TTRAY1_aligned.afaa	Arabidopsis_thaliana.faa	hmmsearch 3.3.1	-	191	0.46	300	24	AED95899.1	Transducin/WD40 repeat-like superfamily protein [Arabidopsis thaliana] "AED95899.1 Transducin/WD40 repeat
TTRAY1	TTRAY1_aligned.afaa	Arabidopsis_thaliana.faa	hmmsearch 3.3.1	-	192	0.48	300	21	ANM60160.1	Transducin/WD40 repeat-like superfamily protein [Arabidopsis thaliana] "ANM60160.1 Transducin/WD40 repeat
TTRAY1	TTRAY1_aligned.afaa	Arabidopsis_thaliana.faa	hmmsearch 3.3.1	-	193	0.49	300	21	ANM60161.1	Transducin/WD40 repeat-like superfamily protein [Arabidopsis thaliana] "ANM60161.1 Transducin/WD40 repeat
TTRAY1	TTRAY1_aligned.afaa	Arabidopsis_thaliana.faa	hmmsearch 3.3.1	-	194	0.54	300	37	AED91320.1	transducin family protein / WD-40 repeat family protein [Arabidopsis thaliana] "AED91320.1 transducin fam
TTRAY1	TTRAY1_aligned.afaa	Arabidopsis_thaliana.faa	hmmsearch 3.3.1	-	195	0.54	300	37	AED91321.1	transducin family protein / WD-40 repeat family protein [Arabidopsis thaliana] "AED91321.1 transducin fam
TTRAY1	TTRAY1_aligned.afaa	Arabidopsis_thaliana.faa	hmmsearch 3.3.1	-	196	0.54	300	37	ANM70934.1	transducin family protein / WD-40 repeat family protein [Arabidopsis thaliana] "ANM70934.1 transducin fam
TTRAY1	TTRAY1_aligned.afaa	Arabidopsis_thaliana.faa	hmmsearch 3.3.1	-	197	0.55	300	21	AEE76263.1	Transducin/WD40 repeat-like superfamily protein [Arabidopsis thaliana] "AEE76263.1 Transducin/WD40 repeat
TTRAY1	TTRAY1_aligned.afaa	Arabidopsis_thaliana.faa	hmmsearch 3.3.1	-	198	0.62	300	38	AEC05436.1	nucleotide binding protein [Arabidopsis thaliana] "AEC05436.1 nucleotide binding protein [Arabidopsis tha
TTRAY1	TTRAY1_aligned.afaa	Arabidopsis_thaliana.faa	hmmsearch 3.3.1	-	199	0.64	300	141	ANM61580.1	transducin family protein / WD-40 repeat family protein [Arabidopsis thaliana] "ANM61580.1 transducin fam
TTRAY1	TTRAY1_aligned.afaa	Arabidopsis_thaliana.faa	hmmsearch 3.3.1	-	200	0.67	300	83	AED90389.1	regulatory-associated protein of TOR 2 (RAPTOR2) [Arabidopsis thaliana] "AED90389.1 regulatory-associated
TTRAY1	TTRAY1_aligned.afaa	Dictyostelium_discoideum.faa	hmmsearch 3.3.1	+	1	0.0	0	100	XP_642289.1	WD40 repeat-containing protein [Dictyostelium discoideum AX4] "XP_642289.1 WD40 repeat-containing protei
TTRAY1	TTRAY1_aligned.afaa	Dictyostelium_discoideum.faa	hmmsearch 3.3.1	-	2	2.2e-13	287	91	XP_647464.1	WD40 repeat-containing protein [Dictyostelium discoideum AX4] "XP_647464.1 WD40 repeat-containing protei
TTRAY1	TTRAY1_aligned.afaa	Dictyostelium_discoideum.faa	hmmsearch 3.3.1	-	3	6.2e-12	289	38	XP_641951.1	WD40 repeat-containing protein [Dictyostelium discoideum AX4] "XP_641951.1 WD40 repeat-containing protei
TTRAY1	TTRAY1_aligned.afaa	Dictyostelium_discoideum.faa	hmmsearch 3.3.1	-	4	8.7e-09	292	70	XP_640160.1	WD40 repeat-containing protein [Dictyostelium discoideum AX4] "XP_640160.1 WD40 repeat-containing protei
TTRAY1	TTRAY1_aligned.afaa	Dictyostelium_discoideum.faa	hmmsearch 3.3.1	-	5	1.9e-08	292	36	XP_642022.1	WD40 repeat-containing protein [Dictyostelium discoideum AX4] "XP_642022.1 WD40 repeat-containing protei
TTRAY1	TTRAY1_aligned.afaa	Dictyostelium_discoideum.faa	hmmsearch 3.3.1	-	6	1.5e-07	293	23	XP_629512.1	WD40 repeat-containing protein [Dictyostelium discoideum AX4] "XP_629512.1 WD40 repeat-containing protei
TTRAY1	TTRAY1_aligned.afaa	Dictyostelium_discoideum.faa	hmmsearch 3.3.1	-	7	1.8e-07	293	25	XP_637302.1	WD40 repeat-containing protein [Dictyostelium discoideum AX4] "XP_637302.1 WD40 repeat-containing protei
TTRAY1	TTRAY1_aligned.afaa	Dictyostelium_discoideum.faa	hmmsearch 3.3.1	-	8	4.9e-07	294	30	XP_645891.1	WD40 repeat-containing protein [Dictyostelium discoideum AX4] "XP_645891.1 WD40 repeat-containing protei
TTRAY1	TTRAY1_aligned.afaa	Dictyostelium_discoideum.faa	hmmsearch 3.3.1	-	9	6.8e-07	294	40	XP_642306.2	WD40 repeat-containing protein [Dictyostelium discoideum AX4] "XP_642306.2 WD40 repeat-containing protei
TTRAY1	TTRAY1_aligned.afaa	Dictyostelium_discoideum.faa	hmmsearch 3.3.1	-	10	1.5e-06	294	41	XP_636641.1	hypothetical protein DDB_G0288559 [Dictyostelium discoideum AX4] "XP_636641.1 hypothetical protein DDB_G
TTRAY1	TTRAY1_aligned.afaa	Dictyostelium_discoideum.faa	hmmsearch 3.3.1	-	11	1.8e-06	294	33	XP_642903.1	hypothetical protein DDB_G0276815 [Dictyostelium discoideum AX4] "XP_642903.1 hypothetical protein DDB_G
TTRAY1	TTRAY1_aligned.afaa	Dictyostelium_discoideum.faa	hmmsearch 3.3.1	-	12	3.5e-06	295	26	XP_645454.1	WD40 repeat-containing protein [Dictyostelium discoideum AX4] "XP_645454.1 WD40 repeat-containing protei
TTRAY1	TTRAY1_aligned.afaa	Dictyostelium_discoideum.faa	hmmsearch 3.3.1	-	13	5.6e-06	295	22	XP_640180.1	WD40 repeat-containing protein [Dictyostelium discoideum AX4] "XP_640180.1 WD40 repeat-containing protei
TTRAY1	TTRAY1_aligned.afaa	Dictyostelium_discoideum.faa	hmmsearch 3.3.1	-	14	6.3e-06	295	26	XP_638901.1	WD40 repeat-containing protein [Dictyostelium discoideum AX4] "XP_638901.1 WD40 repeat-containing protei
TTRAY1	TTRAY1_aligned.afaa	Dictyostelium_discoideum.faa	hmmsearch 3.3.1	-	15	6.9e-06	295	67	XP_643223.1	WD40 repeat-containing protein [Dictyostelium discoideum AX4] "XP_643223.1 WD40 repeat-containing protei
TTRAY1	TTRAY1_aligned.afaa	Dictyostelium_discoideum.faa	hmmsearch 3.3.1	-	16	1.3e-05	295	48	XP_639311.1	WD40 repeat-containing protein [Dictyostelium discoideum AX4] "XP_639311.1 WD40 repeat-containing protei
TTRAY1	TTRAY1_aligned.afaa	Dictyostelium_discoideum.faa	hmmsearch 3.3.1	-	17	1.5e-05	295	42	XP_643788.1	WD40 repeat-containing protein [Dictyostelium discoideum AX4] "XP_643788.1 WD40 repeat-containing protei
TTRAY1	TTRAY1_aligned.afaa	Dictyostelium_discoideum.faa	hmmsearch 3.3.1	-	18	1.8e-05	295	36	XP_635306.1	glutamate-rich WD repeat-containing protein 1 [Dictyostelium discoideum AX4] "XP_635306.1 glutamate-rich
TTRAY1	TTRAY1_aligned.afaa	Dictyostelium_discoideum.faa	hmmsearch 3.3.1	-	19	0,00002	295	57	XP_637792.1	hypothetical protein DDB_G0286223 [Dictyostelium discoideum AX4] "XP_637792.1 hypothetical protein DDB_G
TTRAY1	TTRAY1_aligned.afaa	Dictyostelium_discoideum.faa	hmmsearch 3.3.1	-	20	3.2e-05	296	27	XP_629044.1	WD40 repeat-containing protein [Dictyostelium discoideum AX4] "XP_629044.1 WD40 repeat-containing protei
TTRAY1	TTRAY1_aligned.afaa	Dictyostelium_discoideum.faa	hmmsearch 3.3.1	-	21	4.6e-05	296	75	XP_642264.1	WD40 repeat-containing protein [Dictyostelium discoideum AX4] "XP_642264.1 WD40 repeat-containing protei
TTRAY1	TTRAY1_aligned.afaa	Dictyostelium_discoideum.faa	hmmsearch 3.3.1	-	22	9.4e-05	296	27	XP_638928.1	WD40 repeat-containing protein [Dictyostelium discoideum AX4] "XP_638928.1 WD40 repeat-containing protei
TTRAY1	TTRAY1_aligned.afaa	Dictyostelium_discoideum.faa	hmmsearch 3.3.1	-	23	0.00012	296	69	XP_638435.1	WD40 repeat-containing protein [Dictyostelium discoideum AX4] "XP_638435.1 WD40 repeat-containing protei
TTRAY1	TTRAY1_aligned.afaa	Dictyostelium_discoideum.faa	hmmsearch 3.3.1	-	24	0.00013	296	24	XP_641992.1	hypothetical protein DDB_G0278945 [Dictyostelium discoideum AX4] "XP_641992.1 hypothetical protein DDB_G
TTRAY1	TTRAY1_aligned.afaa	Dictyostelium_discoideum.faa	hmmsearch 3.3.1	-	25	0.00043	297	29	XP_638106.1	hypothetical protein DDB_G0285529 [Dictyostelium discoideum AX4] "XP_638106.1 hypothetical protein DDB_G
TTRAY1	TTRAY1_aligned.afaa	Dictyostelium_discoideum.faa	hmmsearch 3.3.1	-	26	0.00045	297	38	XP_002649195.1	WD40 repeat-containing protein [Dictyostelium discoideum AX4] "XP_002649195.1 WD40 repeat-containing
TTRAY1	TTRAY1_aligned.afaa	Dictyostelium_discoideum.faa	hmmsearch 3.3.1	-	27	0.00056	297	30	XP_638107.1	hypothetical protein DDB_G0285531 [Dictyostelium discoideum AX4] "XP_638107.1 hypothetical protein DDB_G
TTRAY1	TTRAY1_aligned.afaa	Dictyostelium_discoideum.faa	hmmsearch 3.3.1	-	28	0.00058	297	24	XP_641489.1	WD40 repeat-containing protein [Dictyostelium discoideum AX4] "XP_641489.1 WD40 repeat-containing protei
TTRAY1	TTRAY1_aligned.afaa	Dictyostelium_discoideum.faa	hmmsearch 3.3.1	-	29	0.0011	297	31	XP_636715.1	hypothetical protein DDB_G0288375 [Dictyostelium discoideum AX4] "XP_636715.1 hypothetical protein DDB_G
TTRAY1	TTRAY1_aligned.afaa	Dictyostelium_discoideum.faa	hmmsearch 3.3.1	-	30	0.0021	297	62	XP_640451.1	WD40 repeat-containing protein [Dictyostelium discoideum AX4] "XP_640451.1 WD40 repeat-containing protei
TTRAY1	TTRAY1_aligned.afaa	Dictyostelium_discoideum.faa	hmmsearch 3.3.1	-	31	0.004	298	25	XP_646229.1	WD40 repeat-containing protein [Dictyostelium discoideum AX4] "XP_646229.1 WD40 repeat-containing protei
TTRAY1	TTRAY1_aligned.afaa	Dictyostelium_discoideum.faa	hmmsearch 3.3.1	-	32	0.0048	298	25	XP_643839.1	hypothetical protein DDB_G0275045 [Dictyostelium discoideum AX4] "XP_643839.1 hypothetical protein DDB_G
TTRAY1	TTRAY1_aligned.afaa	Dictyostelium_discoideum.faa	hmmsearch 3.3.1	-	33	0.009	298	25	XP_638213.1	WD40 repeat-containing protein [Dictyostelium discoideum AX4] "XP_638213.1 WD40 repeat-containing protei
TTRAY1	TTRAY1_aligned.afaa	Dictyostelium_discoideum.faa	hmmsearch 3.3.1	-	34	0.0092	298	45	XP_642008.1	WD40 repeat-containing protein [Dictyostelium discoideum AX4] "XP_642008.1 WD40 repeat-containing protei
TTRAY1	TTRAY1_aligned.afaa	Dictyostelium_discoideum.faa	hmmsearch 3.3.1	-	35	0.014	298	22	XP_637742.1	WD40 repeat-containing protein [Dictyostelium discoideum AX4] "XP_637742.1 WD40 repeat-containing protei
TTRAY1	TTRAY1_aligned.afaa	Dictyostelium_discoideum.faa	hmmsearch 3.3.1	-	36	0.78	300	27	XP_636324.1	guanine nucleotide-binding protein subunit beta-like protein 1 [Dictyostelium discoideum AX4] "XP_636324
TTRAY1	TTRAY1_aligned.afaa	Dictyostelium_discoideum.faa	hmmsearch 3.3.1	-	37	2.4	300	26	XP_642759.1	G protein b-subunit [Dictyostelium discoideum AX4] "XP_642759.1 G protein b-subunit [Dictyostelium disco
TTRAY1	TTRAY1_aligned.afaa	Phaeodactylum_tricornutum.faa	hmmsearch 3.3.1	+	1	4.9e-11	0	100	ACI65409.1	predicted protein [Phaeodactylum tricornutum CCAP 1055/1] "ACI65409.1 predicted protein [Phaeodactylum tr
TTRAY1	TTRAY1_aligned.afaa	Phaeodactylum_tricornutum.faa	hmmsearch 3.3.1	+	2	1.5e-10	0	40	EEC45737.1	PolyAdenylation factor subunit 1 partial [Phaeodactylum tricornutum CCAP 1055/1] "EEC45737.1 PolyAdenyla
TTRAY1	TTRAY1_aligned.afaa	Phaeodactylum_tricornutum.faa	hmmsearch 3.3.1	+	3	2.3e-10	1	96	EEC47767.1	predicted protein [Phaeodactylum tricornutum CCAP 1055/1] "EEC47767.1 predicted protein [Phaeodactylum tr
TTRAY1	TTRAY1_aligned.afaa	Phaeodactylum_tricornutum.faa	hmmsearch 3.3.1	-	4	2.1e-09	2	32	EEC49189.1	predicted protein partial [Phaeodactylum tricornutum CCAP 1055/1] "EEC49189.1 predicted protein partial
TTRAY1	TTRAY1_aligned.afaa	Phaeodactylum_tricornutum.faa	hmmsearch 3.3.1	-	5	8.1e-09	2	81	EEC49338.1	predicted protein partial [Phaeodactylum tricornutum CCAP 1055/1] "EEC49338.1 predicted protein partial
TTRAY1	TTRAY1_aligned.afaa	Phaeodactylum_tricornutum.faa	hmmsearch 3.3.1	-	6	1.2e-08	2	46	EEC47313.1	nucleotide-binding protein [Phaeodactylum tricornutum CCAP 1055/1] "EEC47313.1 nucleotide-binding protein
TTRAY1	TTRAY1_aligned.afaa	Phaeodactylum_tricornutum.faa	hmmsearch 3.3.1	-	7	1.3e-08	2	53	EEC48874.1	predicted protein partial [Phaeodactylum tricornutum CCAP 1055/1] "EEC48874.1 predicted protein partial
TTRAY1	TTRAY1_aligned.afaa	Phaeodactylum_tricornutum.faa	hmmsearch 3.3.1	-	8	2.5e-08	3	55	EEC44851.1	predicted protein [Phaeodactylum tricornutum CCAP 1055/1] "EEC44851.1 predicted protein [Phaeodactylum tr
TTRAY1	TTRAY1_aligned.afaa	Phaeodactylum_tricornutum.faa	hmmsearch 3.3.1	-	9	3.2e-08	3	38	EEC44534.1	predicted protein [Phaeodactylum tricornutum CCAP 1055/1] "EEC44534.1 predicted protein [Phaeodactylum tr
TTRAY1	TTRAY1_aligned.afaa	Phaeodactylum_tricornutum.faa	hmmsearch 3.3.1	-	10	5.4e-08	3	66	EEC43305.1	predicted protein partial [Phaeodactylum tricornutum CCAP 1055/1] "EEC43305.1 predicted protein partial
TTRAY1	TTRAY1_aligned.afaa	Phaeodactylum_tricornutum.faa	hmmsearch 3.3.1	-	11	1.2e-07	3	32	EEC50828.1	predicted protein [Phaeodactylum tricornutum CCAP 1055/1] "EEC50828.1 predicted protein [Phaeodactylum tr
TTRAY1	TTRAY1_aligned.afaa	Phaeodactylum_tricornutum.faa	hmmsearch 3.3.1	-	12	4.5e-07	4	32	ACI65421.1	predicted protein partial [Phaeodactylum tricornutum CCAP 1055/1] "ACI65421.1 predicted protein partial
TTRAY1	TTRAY1_aligned.afaa	Phaeodactylum_tricornutum.faa	hmmsearch 3.3.1	-	13	1.4e-06	4	44	EEC51564.1	predicted protein [Phaeodactylum tricornutum CCAP 1055/1] "EEC51564.1 predicted protein [Phaeodactylum tr
TTRAY1	TTRAY1_aligned.afaa	Phaeodactylum_tricornutum.faa	hmmsearch 3.3.1	-	14	2.2e-06	5	61	EEC48639.1	predicted protein partial [Phaeodactylum tricornutum CCAP 1055/1] "EEC48639.1 predicted protein partial
TTRAY1	TTRAY1_aligned.afaa	Phaeodactylum_tricornutum.faa	hmmsearch 3.3.1	-	15	6.7e-06	5	47	EEC51985.1	predicted protein partial [Phaeodactylum tricornutum CCAP 1055/1] "EEC51985.1 predicted protein partial
TTRAY1	TTRAY1_aligned.afaa	Phaeodactylum_tricornutum.faa	hmmsearch 3.3.1	-	16	8.2e-06	5	32	EEC47889.1	predicted protein [Phaeodactylum tricornutum CCAP 1055/1] "EEC47889.1 predicted protein [Phaeodactylum tr
TTRAY1	TTRAY1_aligned.afaa	Phaeodactylum_tricornutum.faa	hmmsearch 3.3.1	-	17	1.3e-05	5	43	EEC46625.1	predicted protein [Phaeodactylum tricornutum CCAP 1055/1] "EEC46625.1 predicted protein [Phaeodactylum tr
TTRAY1	TTRAY1_aligned.afaa	Phaeodactylum_tricornutum.faa	hmmsearch 3.3.1	-	18	0,00002	6	126	EEC46227.1	predicted protein [Phaeodactylum tricornutum CCAP 1055/1] "EEC46227.1 predicted protein [Phaeodactylum tr
TTRAY1	TTRAY1_aligned.afaa	Phaeodactylum_tricornutum.faa	hmmsearch 3.3.1	-	19	3.1e-05	6	42	EEC46970.1	predicted protein [Phaeodactylum tricornutum CCAP 1055/1] "EEC46970.1 predicted protein [Phaeodactylum tr
TTRAY1	TTRAY1_aligned.afaa	Phaeodactylum_tricornutum.faa	hmmsearch 3.3.1	-	20	3.2e-05	6	31	EEC46172.1	predicted protein [Phaeodactylum tricornutum CCAP 1055/1] "EEC46172.1 predicted protein [Phaeodactylum tr
TTRAY1	TTRAY1_aligned.afaa	Phaeodactylum_tricornutum.faa	hmmsearch 3.3.1	-	21	6.8e-05	6	45	EEC48862.1	coronin like protein [Phaeodactylum tricornutum CCAP 1055/1] "EEC48862.1 coronin like protein [Phaeodacty
TTRAY1	TTRAY1_aligned.afaa	Phaeodactylum_tricornutum.faa	hmmsearch 3.3.1	-	22	7.1e-05	6	39	EEC51237.1	predicted protein [Phaeodactylum tricornutum CCAP 1055/1] "EEC51237.1 predicted protein [Phaeodactylum tr
TTRAY1	TTRAY1_aligned.afaa	Phaeodactylum_tricornutum.faa	hmmsearch 3.3.1	-	23	0.00012	6	50	EEC46145.1	g-protein beta-subunit [Phaeodactylum tricornutum CCAP 1055/1] "EEC46145.1 g-protein beta-subunit [Phaeod
TTRAY1	TTRAY1_aligned.afaa	Phaeodactylum_tricornutum.faa	hmmsearch 3.3.1	-	24	0.00015	6	63	EEC48777.1	predicted protein [Phaeodactylum tricornutum CCAP 1055/1] "EEC48777.1 predicted protein [Phaeodactylum tr
TTRAY1	TTRAY1_aligned.afaa	Phaeodactylum_tricornutum.faa	hmmsearch 3.3.1	-	25	0.00019	7	31	ACI65567.1	predicted protein [Phaeodactylum tricornutum CCAP 1055/1] "ACI65567.1 predicted protein [Phaeodactylum tr
TTRAY1	TTRAY1_aligned.afaa	Phaeodactylum_tricornutum.faa	hmmsearch 3.3.1	-	26	0.00029	7	50	EEC50834.1	predicted protein [Phaeodactylum tricornutum CCAP 1055/1] "EEC50834.1 predicted protein [Phaeodactylum tr
TTRAY1	TTRAY1_aligned.afaa	Phaeodactylum_tricornutum.faa	hmmsearch 3.3.1	-	27	0.0003	7	65	EEC50390.1	predicted protein [Phaeodactylum tricornutum CCAP 1055/1] "EEC50390.1 predicted protein [Phaeodactylum tr
TTRAY1	TTRAY1_aligned.afaa	Phaeodactylum_tricornutum.faa	hmmsearch 3.3.1	-	28	0.0004	7	72	EEC51081.1	predicted protein [Phaeodactylum tricornutum CCAP 1055/1] "EEC51081.1 predicted protein [Phaeodactylum tr
TTRAY1	TTRAY1_aligned.afaa	Phaeodactylum_tricornutum.faa	hmmsearch 3.3.1	-	29	0.0015	7	67	EEC45961.1	predicted protein [Phaeodactylum tricornutum CCAP 1055/1] "EEC45961.1 predicted protein [Phaeodactylum tr
TTRAY1	TTRAY1_aligned.afaa	Phaeodactylum_tricornutum.faa	hmmsearch 3.3.1	-	30	0.0018	8	34	EEC46815.1	predicted protein [Phaeodactylum tricornutum CCAP 1055/1] "EEC46815.1 predicted protein [Phaeodactylum tr
TTRAY1	TTRAY1_aligned.afaa	Phaeodactylum_tricornutum.faa	hmmsearch 3.3.1	-	31	0.0024	8	48	EEC45170.1	predicted protein partial [Phaeodactylum tricornutum CCAP 1055/1] "EEC45170.1 predicted protein partial
TTRAY1	TTRAY1_aligned.afaa	Phaeodactylum_tricornutum.faa	hmmsearch 3.3.1	-	32	0.0053	8	88	ACI65822.1	predicted protein [Phaeodactylum tricornutum CCAP 1055/1] "ACI65822.1 predicted protein [Phaeodactylum tr
TTRAY1	TTRAY1_aligned.afaa	Phaeodactylum_tricornutum.faa	hmmsearch 3.3.1	-	33	0.0056	8	44	EEC51419.1	predicted protein [Phaeodactylum tricornutum CCAP 1055/1] "EEC51419.1 predicted protein [Phaeodactylum tr
TTRAY1	TTRAY1_aligned.afaa	Phaeodactylum_tricornutum.faa	hmmsearch 3.3.1	-	34	0.0074	8	35	EEC51069.1	predicted protein [Phaeodactylum tricornutum CCAP 1055/1] "EEC51069.1 predicted protein [Phaeodactylum tr
TTRAY1	TTRAY1_aligned.afaa	Phaeodactylum_tricornutum.faa	hmmsearch 3.3.1	-	35	0.008	8	60	EEC50920.1	predicted protein [Phaeodactylum tricornutum CCAP 1055/1] "EEC50920.1 predicted protein [Phaeodactylum tr
TTRAY1	TTRAY1_aligned.afaa	Phaeodactylum_tricornutum.faa	hmmsearch 3.3.1	-	36	0.01	8	124	ACI65831.1	predicted protein [Phaeodactylum tricornutum CCAP 1055/1] "ACI65831.1 predicted protein [Phaeodactylum tr
TTRAY1	TTRAY1_aligned.afaa	Phaeodactylum_tricornutum.faa	hmmsearch 3.3.1	-	37	0.012	8	32	EEC50358.1	predicted protein partial [Phaeodactylum tricornutum CCAP 1055/1] "EEC50358.1 predicted protein partial
TTRAY1	TTRAY1_aligned.afaa	Phaeodactylum_tricornutum.faa	hmmsearch 3.3.1	-	38	0.014	8	48	EEC46265.1	predicted protein [Phaeodactylum tricornutum CCAP 1055/1] "EEC46265.1 predicted protein [Phaeodactylum tr
TTRAY1	TTRAY1_aligned.afaa	Phaeodactylum_tricornutum.faa	hmmsearch 3.3.1	-	39	0.015	8	54	EEC42741.1	predicted protein [Phaeodactylum tricornutum CCAP 1055/1] "EEC42741.1 predicted protein [Phaeodactylum tr
TTRAY1	TTRAY1_aligned.afaa	Phaeodactylum_tricornutum.faa	hmmsearch 3.3.1	-	40	0.016	9	71	EEC45544.1	predicted protein [Phaeodactylum tricornutum CCAP 1055/1] "EEC45544.1 predicted protein [Phaeodactylum tr
TTRAY1	TTRAY1_aligned.afaa	Phaeodactylum_tricornutum.faa	hmmsearch 3.3.1	-	41	0.016	9	49	EEC47185.1	predicted protein [Phaeodactylum tricornutum CCAP 1055/1] "EEC47185.1 predicted protein [Phaeodactylum tr
TTRAY1	TTRAY1_aligned.afaa	Phaeodactylum_tricornutum.faa	hmmsearch 3.3.1	-	42	0.021	9	38	EEC51247.1	predicted protein partial [Phaeodactylum tricornutum CCAP 1055/1] "EEC51247.1 predicted protein partial
TTRAY1	TTRAY1_aligned.afaa	Phaeodactylum_tricornutum.faa	hmmsearch 3.3.1	-	43	0.024	9	34	EEC46596.1	predicted protein [Phaeodactylum tricornutum CCAP 1055/1] "EEC46596.1 predicted protein [Phaeodactylum tr
TTRAY1	TTRAY1_aligned.afaa	Phaeodactylum_tricornutum.faa	hmmsearch 3.3.1	-	44	0.027	9	46	ACI65600.1	predicted protein [Phaeodactylum tricornutum CCAP 1055/1] "ACI65600.1 predicted protein [Phaeodactylum tr
TTRAY1	TTRAY1_aligned.afaa	Phaeodactylum_tricornutum.faa	hmmsearch 3.3.1	-	45	0.027	9	66	EEC45945.1	predicted protein [Phaeodactylum tricornutum CCAP 1055/1] "EEC45945.1 predicted protein [Phaeodactylum tr
TTRAY1	TTRAY1_aligned.afaa	Phaeodactylum_tricornutum.faa	hmmsearch 3.3.1	-	46	0.033	9	59	EEC45470.1	predicted protein [Phaeodactylum tricornutum CCAP 1055/1] "EEC45470.1 predicted protein [Phaeodactylum tr
TTRAY1	TTRAY1_aligned.afaa	Phaeodactylum_tricornutum.faa	hmmsearch 3.3.1	-	47	0.036	9	46	EEC51979.1	chromatin assembly factor subunit c [Phaeodactylum tricornutum CCAP 1055/1] "EEC51979.1 chromatin assembl
TTRAY1	TTRAY1_aligned.afaa	Phaeodactylum_tricornutum.faa	hmmsearch 3.3.1	-	48	0.067	9	40	EEC45866.1	predicted protein [Phaeodactylum tricornutum CCAP 1055/1] "EEC45866.1 predicted protein [Phaeodactylum tr
TTRAY1	TTRAY1_aligned.afaa	Phaeodactylum_tricornutum.faa	hmmsearch 3.3.1	-	49	0.08	9	32	EEC48844.1	predicted protein partial [Phaeodactylum tricornutum CCAP 1055/1] "EEC48844.1 predicted protein partial
TTRAY1	TTRAY1_aligned.afaa	Phaeodactylum_tricornutum.faa	hmmsearch 3.3.1	-	50	0.14	9	43	EEC49148.1	predicted protein [Phaeodactylum tricornutum CCAP 1055/1] "EEC49148.1 predicted protein [Phaeodactylum tr
TTRAY1	TTRAY1_aligned.afaa	Phaeodactylum_tricornutum.faa	hmmsearch 3.3.1	-	51	0.15	9	88	EEC43437.1	predicted protein [Phaeodactylum tricornutum CCAP 1055/1] "EEC43437.1 predicted protein [Phaeodactylum tr
TTRAY1	TTRAY1_aligned.afaa	Phaeodactylum_tricornutum.faa	hmmsearch 3.3.1	-	52	0.16	10	47	EEC46069.1	predicted protein [Phaeodactylum tricornutum CCAP 1055/1] "EEC46069.1 predicted protein [Phaeodactylum tr
TTRAY1	TTRAY1_aligned.afaa	Phaeodactylum_tricornutum.faa	hmmsearch 3.3.1	-	53	0.3	10	39	EEC50582.1	WD40 mitotic checkpoint-like protein similar to spleen mitotic checkpoint BUB3 [Phaeodactylum tricornutum
TTRAY1	TTRAY1_aligned.afaa	Phaeodactylum_tricornutum.faa	hmmsearch 3.3.1	-	54	1.0	10	158	EEC44686.1	predicted protein [Phaeodactylum tricornutum CCAP 1055/1] "EEC44686.1 predicted protein [Phaeodactylum tr
TTRAY1	TTRAY1_aligned.afaa	Phaeodactylum_tricornutum.faa	hmmsearch 3.3.1	-	55	5.5	11	31	EEC46946.1	predicted protein [Phaeodactylum tricornutum CCAP 1055/1] "EEC46946.1 predicted protein [Phaeodactylum tr
TTRAY1	TTRAY1_aligned.afaa	Blastocystis_hominis.faa	hmmsearch 3.3.1	+	1	1.9e-19	0	100	CBK23649.2	unnamed protein product [Blastocystis hominis] "CBK23649.2 unnamed protein product [Blastocystis hominis]
TTRAY1	TTRAY1_aligned.afaa	Blastocystis_hominis.faa	hmmsearch 3.3.1	-	2	4.1e-12	7	205	CBK20766.2	unnamed protein product [Blastocystis hominis] "CBK20766.2 unnamed protein product [Blastocystis hominis]
TTRAY1	TTRAY1_aligned.afaa	Blastocystis_hominis.faa	hmmsearch 3.3.1	-	3	7.8e-12	8	58	CBK24314.2	unnamed protein product [Blastocystis hominis] "CBK24314.2 unnamed protein product [Blastocystis hominis]
TTRAY1	TTRAY1_aligned.afaa	Blastocystis_hominis.faa	hmmsearch 3.3.1	-	4	1.1e-10	9	155	CBK19859.2	unnamed protein product [Blastocystis hominis] "CBK19859.2 unnamed protein product [Blastocystis hominis]
TTRAY1	TTRAY1_aligned.afaa	Blastocystis_hominis.faa	hmmsearch 3.3.1	-	5	7.4e-09	11	87	CBK23264.2	unnamed protein product [Blastocystis hominis] "CBK23264.2 unnamed protein product [Blastocystis hominis]
TTRAY1	TTRAY1_aligned.afaa	Blastocystis_hominis.faa	hmmsearch 3.3.1	-	6	2.3e-08	11	56	CBK21028.2	unnamed protein product [Blastocystis hominis] "CBK21028.2 unnamed protein product [Blastocystis hominis]
TTRAY1	TTRAY1_aligned.afaa	Blastocystis_hominis.faa	hmmsearch 3.3.1	-	7	2.4e-08	11	56	CBK19566.2	unnamed protein product [Blastocystis hominis] "CBK19566.2 unnamed protein product [Blastocystis hominis]
TTRAY1	TTRAY1_aligned.afaa	Blastocystis_hominis.faa	hmmsearch 3.3.1	-	8	7.6e-08	12	108	CBK23040.2	unnamed protein product [Blastocystis hominis] "CBK23040.2 unnamed protein product [Blastocystis hominis]
TTRAY1	TTRAY1_aligned.afaa	Blastocystis_hominis.faa	hmmsearch 3.3.1	-	9	1.2e-07	12	69	CBK22368.2	unnamed protein product [Blastocystis hominis] "CBK22368.2 unnamed protein product [Blastocystis hominis]
TTRAY1	TTRAY1_aligned.afaa	Blastocystis_hominis.faa	hmmsearch 3.3.1	-	10	1.8e-07	12	98	CBK22806.2	unnamed protein product [Blastocystis hominis] "CBK22806.2 unnamed protein product [Blastocystis hominis]
TTRAY1	TTRAY1_aligned.afaa	Blastocystis_hominis.faa	hmmsearch 3.3.1	-	11	2.2e-07	12	253	CBK24364.2	unnamed protein product [Blastocystis hominis] "CBK24364.2 unnamed protein product [Blastocystis hominis]
TTRAY1	TTRAY1_aligned.afaa	Blastocystis_hominis.faa	hmmsearch 3.3.1	-	12	4.1e-07	12	255	CBK21947.2	unnamed protein product [Blastocystis hominis] "CBK21947.2 unnamed protein product [Blastocystis hominis]
TTRAY1	TTRAY1_aligned.afaa	Blastocystis_hominis.faa	hmmsearch 3.3.1	-	13	6.3e-07	13	92	CBK19694.2	unnamed protein product [Blastocystis hominis] "CBK19694.2 unnamed protein product [Blastocystis hominis]
TTRAY1	TTRAY1_aligned.afaa	Blastocystis_hominis.faa	hmmsearch 3.3.1	-	14	6.3e-07	13	92	CBK25541.2	unnamed protein product [Blastocystis hominis] "CBK25541.2 unnamed protein product [Blastocystis hominis]
TTRAY1	TTRAY1_aligned.afaa	Blastocystis_hominis.faa	hmmsearch 3.3.1	-	15	0,000002	13	114	CBK24439.2	unnamed protein product [Blastocystis hominis] "CBK24439.2 unnamed protein product [Blastocystis hominis]
TTRAY1	TTRAY1_aligned.afaa	Blastocystis_hominis.faa	hmmsearch 3.3.1	-	16	2.1e-06	13	32	CBK24842.2	unnamed protein product [Blastocystis hominis] "CBK24842.2 unnamed protein product [Blastocystis hominis]
TTRAY1	TTRAY1_aligned.afaa	Blastocystis_hominis.faa	hmmsearch 3.3.1	-	17	2.2e-06	13	55	CBK24601.2	unnamed protein product [Blastocystis hominis] "CBK24601.2 unnamed protein product [Blastocystis hominis]
TTRAY1	TTRAY1_aligned.afaa	Blastocystis_hominis.faa	hmmsearch 3.3.1	-	18	2.2e-06	13	72	CBK20143.2	unnamed protein product [Blastocystis hominis] "CBK20143.2 unnamed protein product [Blastocystis hominis]
TTRAY1	TTRAY1_aligned.afaa	Blastocystis_hominis.faa	hmmsearch 3.3.1	-	19	8.8e-06	14	65	CBK19552.2	unnamed protein product [Blastocystis hominis] "CBK19552.2 unnamed protein product [Blastocystis hominis]
TTRAY1	TTRAY1_aligned.afaa	Blastocystis_hominis.faa	hmmsearch 3.3.1	-	20	9.9e-06	14	74	CBK21057.2	unnamed protein product [Blastocystis hominis] "CBK21057.2 unnamed protein product [Blastocystis hominis]
TTRAY1	TTRAY1_aligned.afaa	Blastocystis_hominis.faa	hmmsearch 3.3.1	-	21	1.2e-05	14	19	CBK23666.2	unnamed protein product [Blastocystis hominis] "CBK23666.2 unnamed protein product [Blastocystis hominis]
TTRAY1	TTRAY1_aligned.afaa	Blastocystis_hominis.faa	hmmsearch 3.3.1	-	22	2.2e-05	14	99	CBK23997.2	unnamed protein product [Blastocystis hominis] "CBK23997.2 unnamed protein product [Blastocystis hominis]
TTRAY1	TTRAY1_aligned.afaa	Blastocystis_hominis.faa	hmmsearch 3.3.1	-	23	3.6e-05	14	118	CBK25128.2	unnamed protein product [Blastocystis hominis] "CBK25128.2 unnamed protein product [Blastocystis hominis]
TTRAY1	TTRAY1_aligned.afaa	Blastocystis_hominis.faa	hmmsearch 3.3.1	-	24	0.00025	15	110	CBK22982.2	unnamed protein product [Blastocystis hominis] "CBK22982.2 unnamed protein product [Blastocystis hominis]
TTRAY1	TTRAY1_aligned.afaa	Blastocystis_hominis.faa	hmmsearch 3.3.1	-	25	0.00026	15	192	CBK24257.2	unnamed protein product [Blastocystis hominis] "CBK24257.2 unnamed protein product [Blastocystis hominis]
TTRAY1	TTRAY1_aligned.afaa	Blastocystis_hominis.faa	hmmsearch 3.3.1	-	26	0.00028	15	119	CBK20278.2	unnamed protein product [Blastocystis hominis] "CBK20278.2 unnamed protein product [Blastocystis hominis]
TTRAY1	TTRAY1_aligned.afaa	Blastocystis_hominis.faa	hmmsearch 3.3.1	-	27	0.00029	15	67	CBK20327.2	unnamed protein product [Blastocystis hominis] "CBK20327.2 unnamed protein product [Blastocystis hominis]
TTRAY1	TTRAY1_aligned.afaa	Blastocystis_hominis.faa	hmmsearch 3.3.1	-	28	0.00029	15	67	CBK20513.2	unnamed protein product [Blastocystis hominis] "CBK20513.2 unnamed protein product [Blastocystis hominis]
TTRAY1	TTRAY1_aligned.afaa	Blastocystis_hominis.faa	hmmsearch 3.3.1	-	29	0.00029	15	67	CBK24385.2	unnamed protein product [Blastocystis hominis] "CBK24385.2 unnamed protein product [Blastocystis hominis]
TTRAY1	TTRAY1_aligned.afaa	Blastocystis_hominis.faa	hmmsearch 3.3.1	-	30	0.00029	15	67	CBK25112.2	unnamed protein product [Blastocystis hominis] "CBK25112.2 unnamed protein product [Blastocystis hominis]
TTRAY1	TTRAY1_aligned.afaa	Blastocystis_hominis.faa	hmmsearch 3.3.1	-	31	0.0003	15	67	CBK25041.2	unnamed protein product [Blastocystis hominis] "CBK25041.2 unnamed protein product [Blastocystis hominis]
TTRAY1	TTRAY1_aligned.afaa	Blastocystis_hominis.faa	hmmsearch 3.3.1	-	32	0.00038	15	67	CBK21105.2	unnamed protein product [Blastocystis hominis] "CBK21105.2 unnamed protein product [Blastocystis hominis]
TTRAY1	TTRAY1_aligned.afaa	Blastocystis_hominis.faa	hmmsearch 3.3.1	-	33	0.0007	16	148	CBK22962.2	unnamed protein product [Blastocystis hominis] "CBK22962.2 unnamed protein product [Blastocystis hominis]
TTRAY1	TTRAY1_aligned.afaa	Blastocystis_hominis.faa	hmmsearch 3.3.1	-	34	0.001	16	123	CBK24788.2	unnamed protein product [Blastocystis hominis] "CBK24788.2 unnamed protein product [Blastocystis hominis]
TTRAY1	TTRAY1_aligned.afaa	Blastocystis_hominis.faa	hmmsearch 3.3.1	-	35	0.0017	16	136	CBK24584.2	unnamed protein product [Blastocystis hominis] "CBK24584.2 unnamed protein product [Blastocystis hominis]
TTRAY1	TTRAY1_aligned.afaa	Blastocystis_hominis.faa	hmmsearch 3.3.1	-	36	0.0017	16	179	CBK24168.2	unnamed protein product [Blastocystis hominis] "CBK24168.2 unnamed protein product [Blastocystis hominis]
TTRAY1	TTRAY1_aligned.afaa	Blastocystis_hominis.faa	hmmsearch 3.3.1	-	37	0.0018	16	94	CBK24571.2	unnamed protein product [Blastocystis hominis] "CBK24571.2 unnamed protein product [Blastocystis hominis]
TTRAY1	TTRAY1_aligned.afaa	Blastocystis_hominis.faa	hmmsearch 3.3.1	-	38	0.0026	16	29	CBK24349.2	unnamed protein product [Blastocystis hominis] "CBK24349.2 unnamed protein product [Blastocystis hominis]
TTRAY1	TTRAY1_aligned.afaa	Blastocystis_hominis.faa	hmmsearch 3.3.1	-	39	0.004	16	46	CBK22212.2	unnamed protein product [Blastocystis hominis] "CBK22212.2 unnamed protein product [Blastocystis hominis]
TTRAY1	TTRAY1_aligned.afaa	Blastocystis_hominis.faa	hmmsearch 3.3.1	-	40	0.0046	16	99	CBK25168.2	unnamed protein product [Blastocystis hominis] "CBK25168.2 unnamed protein product [Blastocystis hominis]
TTRAY1	TTRAY1_aligned.afaa	Blastocystis_hominis.faa	hmmsearch 3.3.1	-	41	0.0053	16	96	CBK22717.2	unnamed protein product [Blastocystis hominis] "CBK22717.2 unnamed protein product [Blastocystis hominis]
TTRAY1	TTRAY1_aligned.afaa	Blastocystis_hominis.faa	hmmsearch 3.3.1	-	42	0.0071	17	62	CBK21996.2	unnamed protein product [Blastocystis hominis] "CBK21996.2 unnamed protein product [Blastocystis hominis]
TTRAY1	TTRAY1_aligned.afaa	Blastocystis_hominis.faa	hmmsearch 3.3.1	-	43	0.0073	17	41	CBK20624.2	unnamed protein product [Blastocystis hominis] "CBK20624.2 unnamed protein product [Blastocystis hominis]
TTRAY1	TTRAY1_aligned.afaa	Blastocystis_hominis.faa	hmmsearch 3.3.1	-	44	0.012	17	77	CBK20311.2	unnamed protein product [Blastocystis hominis] "CBK20311.2 unnamed protein product [Blastocystis hominis]
TTRAY1	TTRAY1_aligned.afaa	Blastocystis_hominis.faa	hmmsearch 3.3.1	-	45	0.013	17	130	CBK22496.2	unnamed protein product [Blastocystis hominis] "CBK22496.2 unnamed protein product [Blastocystis hominis]
TTRAY1	TTRAY1_aligned.afaa	Blastocystis_hominis.faa	hmmsearch 3.3.1	-	46	0.014	17	88	CBK21768.2	unnamed protein product [Blastocystis hominis] "CBK21768.2 unnamed protein product [Blastocystis hominis]
TTRAY1	TTRAY1_aligned.afaa	Blastocystis_hominis.faa	hmmsearch 3.3.1	-	47	0.029	17	56	CBK20097.2	unnamed protein product [Blastocystis hominis] "CBK20097.2 unnamed protein product [Blastocystis hominis]
TTRAY1	TTRAY1_aligned.afaa	Blastocystis_hominis.faa	hmmsearch 3.3.1	-	48	0.03	17	94	CBK22194.2	unnamed protein product [Blastocystis hominis] "CBK22194.2 unnamed protein product [Blastocystis hominis]
TTRAY1	TTRAY1_aligned.afaa	Blastocystis_hominis.faa	hmmsearch 3.3.1	-	49	0.036	17	77	CBK23593.2	unnamed protein product [Blastocystis hominis] "CBK23593.2 unnamed protein product [Blastocystis hominis]
TTRAY1	TTRAY1_aligned.afaa	Blastocystis_hominis.faa	hmmsearch 3.3.1	-	50	0.04	17	84	CBK23448.2	unnamed protein product [Blastocystis hominis] "CBK23448.2 unnamed protein product [Blastocystis hominis]
TTRAY1	TTRAY1_aligned.afaa	Blastocystis_hominis.faa	hmmsearch 3.3.1	-	51	0.046	17	51	CBK20651.2	unnamed protein product [Blastocystis hominis] "CBK20651.2 unnamed protein product [Blastocystis hominis]
TTRAY1	TTRAY1_aligned.afaa	Blastocystis_hominis.faa	hmmsearch 3.3.1	-	52	0.061	18	40	CBK22137.2	unnamed protein product [Blastocystis hominis] "CBK22137.2 unnamed protein product [Blastocystis hominis]
TTRAY1	TTRAY1_aligned.afaa	Blastocystis_hominis.faa	hmmsearch 3.3.1	-	53	0.062	18	70	CBK21690.2	unnamed protein product [Blastocystis hominis] "CBK21690.2 unnamed protein product [Blastocystis hominis]
TTRAY1	TTRAY1_aligned.afaa	Blastocystis_hominis.faa	hmmsearch 3.3.1	-	54	0.068	18	156	CBK19647.2	unnamed protein product [Blastocystis hominis] "CBK19647.2 unnamed protein product [Blastocystis hominis]
TTRAY1	TTRAY1_aligned.afaa	Blastocystis_hominis.faa	hmmsearch 3.3.1	-	55	0.1	18	142	CBK20096.2	unnamed protein product [Blastocystis hominis] "CBK20096.2 unnamed protein product [Blastocystis hominis]
TTRAY1	TTRAY1_aligned.afaa	Blastocystis_hominis.faa	hmmsearch 3.3.1	-	56	0.12	18	109	CBK22275.2	unnamed protein product [Blastocystis hominis] "CBK22275.2 unnamed protein product [Blastocystis hominis]
TTRAY1	TTRAY1_aligned.afaa	Blastocystis_hominis.faa	hmmsearch 3.3.1	-	57	0.14	18	115	CBK20929.2	unnamed protein product [Blastocystis hominis] "CBK20929.2 unnamed protein product [Blastocystis hominis]
TTRAY1	TTRAY1_aligned.afaa	Blastocystis_hominis.faa	hmmsearch 3.3.1	-	58	0.15	18	69	CBK20512.2	unnamed protein product [Blastocystis hominis] "CBK20512.2 unnamed protein product [Blastocystis hominis]
TTRAY1	TTRAY1_aligned.afaa	Blastocystis_hominis.faa	hmmsearch 3.3.1	-	59	0.17	18	95	CBK21388.2	unnamed protein product [Blastocystis hominis] "CBK21388.2 unnamed protein product [Blastocystis hominis]
TTRAY1	TTRAY1_aligned.afaa	Blastocystis_hominis.faa	hmmsearch 3.3.1	-	60	0.21	18	203	CBK25446.2	unnamed protein product [Blastocystis hominis] "CBK25446.2 unnamed protein product [Blastocystis hominis]
TTRAY1	TTRAY1_aligned.afaa	Emiliana_huxleyi.faa	hmmsearch 3.3.1	+	1	2E-11	0	100	EOD30527.1	hypothetical protein EMIHUDRAFT_78190 partial [Emiliania huxleyi CCMP1516] "EOD30527.1 hypothetical prot
TTRAY1	TTRAY1_aligned.afaa	Emiliana_huxleyi.faa	hmmsearch 3.3.1	-	2	8.3e-11	1	518	EOD19547.1	hypothetical protein EMIHUDRAFT_209137 [Emiliania huxleyi CCMP1516] "EOD19547.1 hypothetical protein EMIH
TTRAY1	TTRAY1_aligned.afaa	Emiliana_huxleyi.faa	hmmsearch 3.3.1	-	3	3.9e-08	3	118	EOD13950.1	hypothetical protein EMIHUDRAFT_256702 partial [Emiliania huxleyi CCMP1516] "EOD13950.1 hypothetical pro
TTRAY1	TTRAY1_aligned.afaa	Emiliana_huxleyi.faa	hmmsearch 3.3.1	-	4	3.8e-07	4	210	EOD26444.1	hypothetical protein EMIHUDRAFT_450278 [Emiliania huxleyi CCMP1516] "EOD26444.1 hypothetical protein EMIH
TTRAY1	TTRAY1_aligned.afaa	Emiliana_huxleyi.faa	hmmsearch 3.3.1	-	5	1.4e-06	5	254	EOD09804.1	hypothetical protein EMIHUDRAFT_416720 [Emiliania huxleyi CCMP1516] "EOD09804.1 hypothetical protein EMIH
TTRAY1	TTRAY1_aligned.afaa	Emiliana_huxleyi.faa	hmmsearch 3.3.1	-	6	2.4e-06	5	570	EOD36388.1	hypothetical protein EMIHUDRAFT_467193 [Emiliania huxleyi CCMP1516] "EOD36388.1 hypothetical protein EMIH
TTRAY1	TTRAY1_aligned.afaa	Emiliana_huxleyi.faa	hmmsearch 3.3.1	-	7	0,000003	5	634	EOD19819.1	COPB2 beta' subunit of the coatomer [Emiliania huxleyi CCMP1516] "EOD19819.1 COPB2 beta' subunit of the
TTRAY1	TTRAY1_aligned.afaa	Emiliana_huxleyi.faa	hmmsearch 3.3.1	-	8	0,000003	5	634	EOD29435.1	COPB2 beta' subunit of the coatomer [Emiliania huxleyi CCMP1516] "EOD29435.1 COPB2 beta' subunit of the
TTRAY1	TTRAY1_aligned.afaa	Emiliana_huxleyi.faa	hmmsearch 3.3.1	-	9	5.6e-06	5	159	EOD16466.1	hypothetical protein EMIHUDRAFT_44132 partial [Emiliania huxleyi CCMP1516] "EOD16466.1 hypothetical prot
TTRAY1	TTRAY1_aligned.afaa	Emiliana_huxleyi.faa	hmmsearch 3.3.1	-	10	1.2e-05	6	436	EOD21019.1	hypothetical protein EMIHUDRAFT_450890 [Emiliania huxleyi CCMP1516] "EOD21019.1 hypothetical protein EMIH
TTRAY1	TTRAY1_aligned.afaa	Emiliana_huxleyi.faa	hmmsearch 3.3.1	-	11	1.3e-05	6	223	EOD11573.1	hypothetical protein EMIHUDRAFT_465008 [Emiliania huxleyi CCMP1516] "EOD11573.1 hypothetical protein EMIH
TTRAY1	TTRAY1_aligned.afaa	Emiliana_huxleyi.faa	hmmsearch 3.3.1	-	12	1.8e-05	6	190	EOD38459.1	hypothetical protein EMIHUDRAFT_42019 partial [Emiliania huxleyi CCMP1516] "EOD38459.1 hypothetical prot
TTRAY1	TTRAY1_aligned.afaa	Emiliana_huxleyi.faa	hmmsearch 3.3.1	-	13	5.9e-05	6	270	EOD13824.1	hypothetical protein EMIHUDRAFT_451907 [Emiliania huxleyi CCMP1516] "EOD13824.1 hypothetical protein EMIH
TTRAY1	TTRAY1_aligned.afaa	Emiliana_huxleyi.faa	hmmsearch 3.3.1	-	14	0,00006	6	485	EOD24691.1	hypothetical protein EMIHUDRAFT_450583 [Emiliania huxleyi CCMP1516] "EOD24691.1 hypothetical protein EMIH
TTRAY1	TTRAY1_aligned.afaa	Emiliana_huxleyi.faa	hmmsearch 3.3.1	-	15	6.4e-05	7	344	EOD09634.1	hypothetical protein EMIHUDRAFT_198190 [Emiliania huxleyi CCMP1516] "EOD09634.1 hypothetical protein EMIH
TTRAY1	TTRAY1_aligned.afaa	Emiliana_huxleyi.faa	hmmsearch 3.3.1	-	16	6.5e-05	7	228	EOD21310.1	hypothetical protein EMIHUDRAFT_241354 [Emiliania huxleyi CCMP1516] "EOD21310.1 hypothetical protein EMIH
TTRAY1	TTRAY1_aligned.afaa	Emiliana_huxleyi.faa	hmmsearch 3.3.1	-	17	7.3e-05	7	99	EOD04905.1	hypothetical protein EMIHUDRAFT_259427 partial [Emiliania huxleyi CCMP1516] "EOD04905.1 hypothetical pro
TTRAY1	TTRAY1_aligned.afaa	Emiliana_huxleyi.faa	hmmsearch 3.3.1	-	18	0,00009	7	278	EOD27407.1	hypothetical protein EMIHUDRAFT_457186 [Emiliania huxleyi CCMP1516] "EOD27407.1 hypothetical protein EMIH
TTRAY1	TTRAY1_aligned.afaa	Emiliana_huxleyi.faa	hmmsearch 3.3.1	-	19	0.00011	7	143	EOD28390.1	hypothetical protein EMIHUDRAFT_64122 partial [Emiliania huxleyi CCMP1516] "EOD28390.1 hypothetical prot
TTRAY1	TTRAY1_aligned.afaa	Emiliana_huxleyi.faa	hmmsearch 3.3.1	-	20	0.00012	7	185	EOD05957.1	hypothetical protein EMIHUDRAFT_107102 [Emiliania huxleyi CCMP1516] "EOD05957.1 hypothetical protein EMIH
TTRAY1	TTRAY1_aligned.afaa	Emiliana_huxleyi.faa	hmmsearch 3.3.1	-	21	0.00018	7	411	EOD14570.1	hypothetical protein EMIHUDRAFT_448126 [Emiliania huxleyi CCMP1516] "EOD14570.1 hypothetical protein EMIH
TTRAY1	TTRAY1_aligned.afaa	Emiliana_huxleyi.faa	hmmsearch 3.3.1	-	22	0.00021	7	465	EOD23794.1	hypothetical protein EMIHUDRAFT_457885 [Emiliania huxleyi CCMP1516] "EOD23794.1 hypothetical protein EMIH
TTRAY1	TTRAY1_aligned.afaa	Emiliana_huxleyi.faa	hmmsearch 3.3.1	-	23	0.00024	7	372	EOD13489.1	hypothetical protein EMIHUDRAFT_212568 [Emiliania huxleyi CCMP1516] "EOD13489.1 hypothetical protein EMIH
TTRAY1	TTRAY1_aligned.afaa	Emiliana_huxleyi.faa	hmmsearch 3.3.1	-	24	0.00024	7	497	EOD31004.1	hypothetical protein EMIHUDRAFT_99273 [Emiliania huxleyi CCMP1516] "EOD31004.1 hypothetical protein EMIHU
TTRAY1	TTRAY1_aligned.afaa	Emiliana_huxleyi.faa	hmmsearch 3.3.1	-	25	0.00047	7	272	EOD41777.1	hypothetical protein EMIHUDRAFT_194291 [Emiliania huxleyi CCMP1516] "EOD41777.1 hypothetical protein EMIH
TTRAY1	TTRAY1_aligned.afaa	Emiliana_huxleyi.faa	hmmsearch 3.3.1	-	26	0.00049	7	163	EOD35145.1	hypothetical protein EMIHUDRAFT_71168 partial [Emiliania huxleyi CCMP1516] "EOD35145.1 hypothetical prot
TTRAY1	TTRAY1_aligned.afaa	Emiliana_huxleyi.faa	hmmsearch 3.3.1	-	27	0.00049	7	163	EOD35161.1	hypothetical protein EMIHUDRAFT_71166 partial [Emiliania huxleyi CCMP1516] "EOD35161.1 hypothetical prot
TTRAY1	TTRAY1_aligned.afaa	Emiliana_huxleyi.faa	hmmsearch 3.3.1	-	28	0.00049	7	127	EOD07610.1	hypothetical protein EMIHUDRAFT_52759 partial [Emiliania huxleyi CCMP1516] "EOD07610.1 hypothetical prot
TTRAY1	TTRAY1_aligned.afaa	Emiliana_huxleyi.faa	hmmsearch 3.3.1	-	29	0.00052	7	125	EOD25442.1	hypothetical protein EMIHUDRAFT_78345 partial [Emiliania huxleyi CCMP1516] "EOD25442.1 hypothetical prot
TTRAY1	TTRAY1_aligned.afaa	Emiliana_huxleyi.faa	hmmsearch 3.3.1	-	30	0.00077	8	184	EOD17490.1	hypothetical protein EMIHUDRAFT_374095 partial [Emiliania huxleyi CCMP1516] "EOD17490.1 hypothetical pro
TTRAY1	TTRAY1_aligned.afaa	Emiliana_huxleyi.faa	hmmsearch 3.3.1	-	31	0.00084	8	292	EOD35450.1	hypothetical protein EMIHUDRAFT_433832 [Emiliania huxleyi CCMP1516] "EOD35450.1 hypothetical protein EMIH
TTRAY1	TTRAY1_aligned.afaa	Emiliana_huxleyi.faa	hmmsearch 3.3.1	-	32	0.00098	8	197	EOD24079.1	hypothetical protein EMIHUDRAFT_450678 [Emiliania huxleyi CCMP1516] "EOD24079.1 hypothetical protein EMIH
TTRAY1	TTRAY1_aligned.afaa	Emiliana_huxleyi.faa	hmmsearch 3.3.1	-	33	0.0015	8	479	EOD12475.1	hypothetical protein EMIHUDRAFT_104329 [Emiliania huxleyi CCMP1516] "EOD12475.1 hypothetical protein EMIH
TTRAY1	TTRAY1_aligned.afaa	Emiliana_huxleyi.faa	hmmsearch 3.3.1	-	34	0.0018	8	200	EOD08181.1	hypothetical protein EMIHUDRAFT_68302 [Emiliania huxleyi CCMP1516] "EOD08181.1 hypothetical protein EMIHU
TTRAY1	TTRAY1_aligned.afaa	Emiliana_huxleyi.faa	hmmsearch 3.3.1	-	35	0.0018	8	274	EOD31169.1	hypothetical protein EMIHUDRAFT_99388 [Emiliania huxleyi CCMP1516] "EOD31169.1 hypothetical protein EMIHU
TTRAY1	TTRAY1_aligned.afaa	Emiliana_huxleyi.faa	hmmsearch 3.3.1	-	36	0.0023	8	237	EOD37388.1	hypothetical protein EMIHUDRAFT_70484 [Emiliania huxleyi CCMP1516] "EOD37388.1 hypothetical protein EMIHU
TTRAY1	TTRAY1_aligned.afaa	Emiliana_huxleyi.faa	hmmsearch 3.3.1	-	37	0.0027	8	253	EOD28621.1	hypothetical protein EMIHUDRAFT_418542 [Emiliania huxleyi CCMP1516] "EOD28621.1 hypothetical protein EMIH
TTRAY1	TTRAY1_aligned.afaa	Emiliana_huxleyi.faa	hmmsearch 3.3.1	-	38	0.0034	8	427	EOD28287.1	hypothetical protein EMIHUDRAFT_468702 [Emiliania huxleyi CCMP1516] "EOD28287.1 hypothetical protein EMIH
TTRAY1	TTRAY1_aligned.afaa	Emiliana_huxleyi.faa	hmmsearch 3.3.1	-	39	0.0035	8	424	EOD22832.1	WD40 repeat-containing protein [Emiliania huxleyi CCMP1516] "EOD22832.1 WD40 repeat-containing protein [E
TTRAY1	TTRAY1_aligned.afaa	Emiliana_huxleyi.faa	hmmsearch 3.3.1	-	40	0.0039	8	401	EOD13480.1	hypothetical protein EMIHUDRAFT_103787 [Emiliania huxleyi CCMP1516] "EOD13480.1 hypothetical protein EMIH
TTRAY1	TTRAY1_aligned.afaa	Emiliana_huxleyi.faa	hmmsearch 3.3.1	-	41	0.0044	8	225	EOD04872.1	hypothetical protein EMIHUDRAFT_107541 [Emiliania huxleyi CCMP1516] "EOD04872.1 hypothetical protein EMIH
TTRAY1	TTRAY1_aligned.afaa	Emiliana_huxleyi.faa	hmmsearch 3.3.1	-	42	0.0044	8	218	EOD05170.1	hypothetical protein EMIHUDRAFT_453702 [Emiliania huxleyi CCMP1516] "EOD05170.1 hypothetical protein EMIH
TTRAY1	TTRAY1_aligned.afaa	Emiliana_huxleyi.faa	hmmsearch 3.3.1	-	43	0.0058	8	241	EOD20880.1	hypothetical protein EMIHUDRAFT_241694 [Emiliania huxleyi CCMP1516] "EOD20880.1 hypothetical protein EMIH
TTRAY1	TTRAY1_aligned.afaa	Emiliana_huxleyi.faa	hmmsearch 3.3.1	-	44	0.006	8	455	EOD07405.1	hypothetical protein EMIHUDRAFT_249542 [Emiliania huxleyi CCMP1516] "EOD07405.1 hypothetical protein EMIH
TTRAY1	TTRAY1_aligned.afaa	Emiliana_huxleyi.faa	hmmsearch 3.3.1	-	45	0.006	8	343	EOD15827.1	hypothetical protein EMIHUDRAFT_430969 [Emiliania huxleyi CCMP1516] "EOD15827.1 hypothetical protein EMIH
TTRAY1	TTRAY1_aligned.afaa	Emiliana_huxleyi.faa	hmmsearch 3.3.1	-	46	0.0066	9	135	EOD35027.1	hypothetical protein EMIHUDRAFT_460577 [Emiliania huxleyi CCMP1516] "EOD35027.1 hypothetical protein EMIH
TTRAY1	TTRAY1_aligned.afaa	Emiliana_huxleyi.faa	hmmsearch 3.3.1	-	47	0.0069	9	321	EOD03876.1	hypothetical protein EMIHUDRAFT_108000 [Emiliania huxleyi CCMP1516] "EOD03876.1 hypothetical protein EMIH
TTRAY1	TTRAY1_aligned.afaa	Emiliana_huxleyi.faa	hmmsearch 3.3.1	-	48	0.0073	9	269	EOD11797.1	hypothetical protein EMIHUDRAFT_452299 partial [Emiliania huxleyi CCMP1516] "EOD11797.1 hypothetical pro
TTRAY1	TTRAY1_aligned.afaa	Emiliana_huxleyi.faa	hmmsearch 3.3.1	-	49	0.0076	9	515	EOD40156.1	hypothetical protein EMIHUDRAFT_223025 [Emiliania huxleyi CCMP1516] "EOD40156.1 hypothetical protein EMIH
TTRAY1	TTRAY1_aligned.afaa	Emiliana_huxleyi.faa	hmmsearch 3.3.1	-	50	0.0089	9	159	EOD36919.1	hypothetical protein EMIHUDRAFT_201237 [Emiliania huxleyi CCMP1516] "EOD36919.1 hypothetical protein EMIH
TTRAY1	TTRAY1_aligned.afaa	Emiliana_huxleyi.faa	hmmsearch 3.3.1	-	51	0.01	9	268	EOD15148.1	hypothetical protein EMIHUDRAFT_459364 [Emiliania huxleyi CCMP1516] "EOD15148.1 hypothetical protein EMIH
TTRAY1	TTRAY1_aligned.afaa	Emiliana_huxleyi.faa	hmmsearch 3.3.1	-	52	0.011	9	518	EOD15797.1	COPA1 alpha subunit of the coatomer partial [Emiliania huxleyi CCMP1516] "EOD15797.1 COPA1 alpha subun
TTRAY1	TTRAY1_aligned.afaa	Emiliana_huxleyi.faa	hmmsearch 3.3.1	-	53	0.011	9	331	EOD13071.1	hypothetical protein EMIHUDRAFT_452007 [Emiliania huxleyi CCMP1516] "EOD13071.1 hypothetical protein EMIH
TTRAY1	TTRAY1_aligned.afaa	Emiliana_huxleyi.faa	hmmsearch 3.3.1	-	54	0.013	9	331	EOD11386.1	hypothetical protein EMIHUDRAFT_452457 [Emiliania huxleyi CCMP1516] "EOD11386.1 hypothetical protein EMIH
TTRAY1	TTRAY1_aligned.afaa	Emiliana_huxleyi.faa	hmmsearch 3.3.1	-	55	0.015	9	194	EOD25634.1	hypothetical protein EMIHUDRAFT_115368 [Emiliania huxleyi CCMP1516] "EOD25634.1 hypothetical protein EMIH
TTRAY1	TTRAY1_aligned.afaa	Emiliana_huxleyi.faa	hmmsearch 3.3.1	-	56	0.025	9	806	EOD07013.1	COPA1 alpha subunit of the coatomer [Emiliania huxleyi CCMP1516] "EOD07013.1 COPA1 alpha subunit of the
TTRAY1	TTRAY1_aligned.afaa	Emiliana_huxleyi.faa	hmmsearch 3.3.1	-	57	0.025	9	138	EOD20311.1	hypothetical protein EMIHUDRAFT_78421 partial [Emiliania huxleyi CCMP1516] "EOD20311.1 hypothetical prot
TTRAY1	TTRAY1_aligned.afaa	Emiliana_huxleyi.faa	hmmsearch 3.3.1	-	58	0.037	9	216	EOD28359.1	hypothetical protein EMIHUDRAFT_64104 [Emiliania huxleyi CCMP1516] "EOD28359.1 hypothetical protein EMIHU
TTRAY1	TTRAY1_aligned.afaa	Emiliana_huxleyi.faa	hmmsearch 3.3.1	-	59	0.037	9	216	EOD23597.1	hypothetical protein EMIHUDRAFT_74365 [Emiliania huxleyi CCMP1516] "EOD23597.1 hypothetical protein EMIHU
TTRAY1	TTRAY1_aligned.afaa	Emiliana_huxleyi.faa	hmmsearch 3.3.1	-	60	0.044	9	276	EOD41420.1	hypothetical protein EMIHUDRAFT_62524 [Emiliania huxleyi CCMP1516] "EOD41420.1 hypothetical protein EMIHU
TTRAY1	TTRAY1_aligned.afaa	Emiliana_huxleyi.faa	hmmsearch 3.3.1	-	61	0.05	9	225	EOD19415.1	GPB2 beta subunit of a heterotrimeric G-protein [Emiliania huxleyi CCMP1516] "EOD19415.1 GPB2 beta subu
TTRAY1	TTRAY1_aligned.afaa	Emiliana_huxleyi.faa	hmmsearch 3.3.1	-	62	0.05	9	225	EOD24345.1	GPB2 beta subunit of a heterotrimeric G-protein [Emiliania huxleyi CCMP1516] "EOD24345.1 GPB2 beta subu
TTRAY1	TTRAY1_aligned.afaa	Emiliana_huxleyi.faa	hmmsearch 3.3.1	-	63	0.053	9	257	EOD10176.1	hypothetical protein EMIHUDRAFT_105263 [Emiliania huxleyi CCMP1516] "EOD10176.1 hypothetical protein EMIH
TTRAY1	TTRAY1_aligned.afaa	Emiliana_huxleyi.faa	hmmsearch 3.3.1	-	64	0.054	9	400	EOD16857.1	hypothetical protein EMIHUDRAFT_210455 [Emiliania huxleyi CCMP1516] "EOD16857.1 hypothetical protein EMIH
TTRAY1	TTRAY1_aligned.afaa	Emiliana_huxleyi.faa	hmmsearch 3.3.1	-	65	0.058	9	310	EOD13397.1	hypothetical protein EMIHUDRAFT_246860 [Emiliania huxleyi CCMP1516] "EOD13397.1 hypothetical protein EMIH
TTRAY1	TTRAY1_aligned.afaa	Emiliana_huxleyi.faa	hmmsearch 3.3.1	-	66	0.059	9	526	EOD41190.1	hypothetical protein EMIHUDRAFT_97437 [Emiliania huxleyi CCMP1516] "EOD41190.1 hypothetical protein EMIHU
TTRAY1	TTRAY1_aligned.afaa	Emiliana_huxleyi.faa	hmmsearch 3.3.1	-	67	0.062	9	276	EOD16840.1	hypothetical protein EMIHUDRAFT_41651 partial [Emiliania huxleyi CCMP1516] "EOD16840.1 hypothetical prot
TTRAY1	TTRAY1_aligned.afaa	Emiliana_huxleyi.faa	hmmsearch 3.3.1	-	68	0.062	9	222	EOD37188.1	GPB1 beta subunit of a heterotrimeric G-protein [Emiliania huxleyi CCMP1516] "EOD37188.1 GPB1 beta subu
TTRAY1	TTRAY1_aligned.afaa	Emiliana_huxleyi.faa	hmmsearch 3.3.1	-	69	0.062	9	222	EOD38704.1	GPB1 beta subunit of a heterotrimeric G-protein [Emiliania huxleyi CCMP1516] "EOD38704.1 GPB1 beta subu
TTRAY1	TTRAY1_aligned.afaa	Emiliana_huxleyi.faa	hmmsearch 3.3.1	-	70	0.063	9	207	EOD14601.1	hypothetical protein EMIHUDRAFT_432527 partial [Emiliania huxleyi CCMP1516] "EOD14601.1 hypothetical pro
TTRAY1	TTRAY1_aligned.afaa	Emiliana_huxleyi.faa	hmmsearch 3.3.1	-	71	0.071	10	221	EOD08301.1	hypothetical protein EMIHUDRAFT_459986 [Emiliania huxleyi CCMP1516] "EOD08301.1 hypothetical protein EMIH
TTRAY1	TTRAY1_aligned.afaa	Emiliana_huxleyi.faa	hmmsearch 3.3.1	-	72	0.071	10	221	EOD10247.1	hypothetical protein EMIHUDRAFT_452725 [Emiliania huxleyi CCMP1516] "EOD10247.1 hypothetical protein EMIH
TTRAY1	TTRAY1_aligned.afaa	Emiliana_huxleyi.faa	hmmsearch 3.3.1	-	73	0.071	10	85	EOD39291.1	hypothetical protein EMIHUDRAFT_260442 partial [Emiliania huxleyi CCMP1516] "EOD39291.1 hypothetical pro
TTRAY1	TTRAY1_aligned.afaa	Emiliana_huxleyi.faa	hmmsearch 3.3.1	-	74	0.072	10	462	EOD14603.1	hypothetical protein EMIHUDRAFT_96308 [Emiliania huxleyi CCMP1516] "EOD14603.1 hypothetical protein EMIHU
TTRAY1	TTRAY1_aligned.afaa	Emiliana_huxleyi.faa	hmmsearch 3.3.1	-	75	0.073	10	205	EOD03881.1	hypothetical protein EMIHUDRAFT_53075 partial [Emiliania huxleyi CCMP1516] "EOD03881.1 hypothetical prot
TTRAY1	TTRAY1_aligned.afaa	Emiliana_huxleyi.faa	hmmsearch 3.3.1	-	76	0.082	10	601	EOD35620.1	hypothetical protein EMIHUDRAFT_110716 [Emiliania huxleyi CCMP1516] "EOD35620.1 hypothetical protein EMIH
TTRAY1	TTRAY1_aligned.afaa	Emiliana_huxleyi.faa	hmmsearch 3.3.1	-	77	0.093	10	136	EOD06584.1	hypothetical protein EMIHUDRAFT_106816 [Emiliania huxleyi CCMP1516] "EOD06584.1 hypothetical protein EMIH
TTRAY1	TTRAY1_aligned.afaa	Emiliana_huxleyi.faa	hmmsearch 3.3.1	-	78	0.096	10	259	EOD15218.1	hypothetical protein EMIHUDRAFT_431018 [Emiliania huxleyi CCMP1516] "EOD15218.1 hypothetical protein EMIH
TTRAY1	TTRAY1_aligned.afaa	Emiliana_huxleyi.faa	hmmsearch 3.3.1	-	79	0.1	10	148	EOD09656.1	WD40 repeat-containing protein [Emiliania huxleyi CCMP1516] "EOD09656.1 WD40 repeat-containing protein [E
TTRAY1	TTRAY1_aligned.afaa	Emiliana_huxleyi.faa	hmmsearch 3.3.1	-	80	0.11	10	222	EOD09058.1	hypothetical protein EMIHUDRAFT_438175 [Emiliania huxleyi CCMP1516] "EOD09058.1 hypothetical protein EMIH
TTRAY1	TTRAY1_aligned.afaa	Emiliana_huxleyi.faa	hmmsearch 3.3.1	-	81	0.11	10	197	EOD18030.1	hypothetical protein EMIHUDRAFT_95854 [Emiliania huxleyi CCMP1516] "EOD18030.1 hypothetical protein EMIHU
TTRAY1	TTRAY1_aligned.afaa	Emiliana_huxleyi.faa	hmmsearch 3.3.1	-	82	0.12	10	161	EOD14483.1	hypothetical protein EMIHUDRAFT_196841 [Emiliania huxleyi CCMP1516] "EOD14483.1 hypothetical protein EMIH
TTRAY1	TTRAY1_aligned.afaa	Emiliana_huxleyi.faa	hmmsearch 3.3.1	-	83	0.12	10	93	EOD11580.1	LOW QUALITY PROTEIN: hypothetical protein EMIHUDRAFT_437567 [Emiliania huxleyi CCMP1516] "EOD11580.1 LOW
TTRAY1	TTRAY1_aligned.afaa	Emiliana_huxleyi.faa	hmmsearch 3.3.1	-	84	0.13	10	336	EOD39675.1	hypothetical protein EMIHUDRAFT_200257 [Emiliania huxleyi CCMP1516] "EOD39675.1 hypothetical protein EMIH
TTRAY1	TTRAY1_aligned.afaa	Emiliana_huxleyi.faa	hmmsearch 3.3.1	-	85	0.14	10	862	EOD09022.1	hypothetical protein EMIHUDRAFT_465453 [Emiliania huxleyi CCMP1516] "EOD09022.1 hypothetical protein EMIH
TTRAY1	TTRAY1_aligned.afaa	Emiliana_huxleyi.faa	hmmsearch 3.3.1	-	86	0.15	10	134	EOD41739.1	hypothetical protein EMIHUDRAFT_61017 [Emiliania huxleyi CCMP1516] "EOD41739.1 hypothetical protein EMIHU
TTRAY1	TTRAY1_aligned.afaa	Emiliana_huxleyi.faa	hmmsearch 3.3.1	-	87	0.16	10	155	EOD25029.1	hypothetical protein EMIHUDRAFT_237982 [Emiliania huxleyi CCMP1516] "EOD25029.1 hypothetical protein EMIH
TTRAY1	TTRAY1_aligned.afaa	Emiliana_huxleyi.faa	hmmsearch 3.3.1	-	88	0.17	10	79	EOD06607.1	hypothetical protein EMIHUDRAFT_438702 [Emiliania huxleyi CCMP1516] "EOD06607.1 hypothetical protein EMIH
TTRAY1	TTRAY1_aligned.afaa	Emiliana_huxleyi.faa	hmmsearch 3.3.1	-	89	0.17	10	79	EOD39450.1	hypothetical protein EMIHUDRAFT_433389 [Emiliania huxleyi CCMP1516] "EOD39450.1 hypothetical protein EMIH
TTRAY1	TTRAY1_aligned.afaa	Emiliana_huxleyi.faa	hmmsearch 3.3.1	-	90	0.17	10	159	EOD40524.1	hypothetical protein EMIHUDRAFT_222620 [Emiliania huxleyi CCMP1516] "EOD40524.1 hypothetical protein EMIH
TTRAY1	TTRAY1_aligned.afaa	Emiliana_huxleyi.faa	hmmsearch 3.3.1	-	91	0.18	10	125	EOD13349.1	hypothetical protein EMIHUDRAFT_459564 [Emiliania huxleyi CCMP1516] "EOD13349.1 hypothetical protein EMIH
TTRAY1	TTRAY1_aligned.afaa	Emiliana_huxleyi.faa	hmmsearch 3.3.1	-	92	0.19	10	205	EOD39666.1	hypothetical protein EMIHUDRAFT_433470 [Emiliania huxleyi CCMP1516] "EOD39666.1 hypothetical protein EMIH
TTRAY1	TTRAY1_aligned.afaa	Emiliana_huxleyi.faa	hmmsearch 3.3.1	-	93	0.19	10	118	EOD35632.1	hypothetical protein EMIHUDRAFT_227402 [Emiliania huxleyi CCMP1516] "EOD35632.1 hypothetical protein EMIH
TTRAY1	TTRAY1_aligned.afaa	Emiliana_huxleyi.faa	hmmsearch 3.3.1	-	94	0.2	10	356	EOD17778.1	hypothetical protein EMIHUDRAFT_427427 [Emiliania huxleyi CCMP1516] "EOD17778.1 hypothetical protein EMIH
TTRAY1	TTRAY1_aligned.afaa	Emiliana_huxleyi.faa	hmmsearch 3.3.1	-	95	0.2	10	202	EOD05714.1	receptor of activated protein kinase C [Emiliania huxleyi CCMP1516] "EOD05714.1 receptor of activated pro
TTRAY1	TTRAY1_aligned.afaa	Emiliana_huxleyi.faa	hmmsearch 3.3.1	-	96	0.2	10	202	EOD14372.1	receptor of activated protein kinase C [Emiliania huxleyi CCMP1516] "EOD14372.1 receptor of activated pro
TTRAY1	TTRAY1_aligned.afaa	Emiliana_huxleyi.faa	hmmsearch 3.3.1	-	97	0.23	10	401	EOD22167.1	hypothetical protein EMIHUDRAFT_101338 [Emiliania huxleyi CCMP1516] "EOD22167.1 hypothetical protein EMIH
TTRAY1	TTRAY1_aligned.afaa	Emiliana_huxleyi.faa	hmmsearch 3.3.1	-	98	0.24	10	247	EOD33235.1	hypothetical protein EMIHUDRAFT_98923 [Emiliania huxleyi CCMP1516] "EOD33235.1 hypothetical protein EMIHU
TTRAY1	TTRAY1_aligned.afaa	Emiliana_huxleyi.faa	hmmsearch 3.3.1	-	99	0.24	10	139	EOD39501.1	hypothetical protein EMIHUDRAFT_199980 [Emiliania huxleyi CCMP1516] "EOD39501.1 hypothetical protein EMIH
TTRAY1	TTRAY1_aligned.afaa	Emiliana_huxleyi.faa	hmmsearch 3.3.1	-	100	0.24	10	559	EOD29254.1	hypothetical protein EMIHUDRAFT_99690 [Emiliania huxleyi CCMP1516] "EOD29254.1 hypothetical protein EMIHU
TTRAY1	TTRAY1_aligned.afaa	Emiliana_huxleyi.faa	hmmsearch 3.3.1	-	101	0.27	10	187	EOD12478.1	hypothetical protein EMIHUDRAFT_452236 [Emiliania huxleyi CCMP1516] "EOD12478.1 hypothetical protein EMIH
TTRAY1	TTRAY1_aligned.afaa	Emiliana_huxleyi.faa	hmmsearch 3.3.1	-	102	0.27	10	188	EOD19829.1	hypothetical protein EMIHUDRAFT_458660 partial [Emiliania huxleyi CCMP1516] "EOD19829.1 hypothetical pro
TTRAY1	TTRAY1_aligned.afaa	Emiliana_huxleyi.faa	hmmsearch 3.3.1	-	103	0.38	10	219	EOD22229.1	hypothetical protein EMIHUDRAFT_65105 [Emiliania huxleyi CCMP1516] "EOD22229.1 hypothetical protein EMIHU
TTRAY1	TTRAY1_aligned.afaa	Emiliana_huxleyi.faa	hmmsearch 3.3.1	-	104	0.42	10	215	EOD04182.1	hypothetical protein EMIHUDRAFT_250655 [Emiliania huxleyi CCMP1516] "EOD04182.1 hypothetical protein EMIH
TTRAY1	TTRAY1_aligned.afaa	Emiliana_huxleyi.faa	hmmsearch 3.3.1	-	105	0.43	10	750	EOD27083.1	WD40 repeat-containing protein [Emiliania huxleyi CCMP1516] "EOD27083.1 WD40 repeat-containing protein [E
TTRAY1	TTRAY1_aligned.afaa	Emiliana_huxleyi.faa	hmmsearch 3.3.1	-	106	0.43	10	555	EOD15654.1	hypothetical protein EMIHUDRAFT_211208 [Emiliania huxleyi CCMP1516] "EOD15654.1 hypothetical protein EMIH
TTRAY1	TTRAY1_aligned.afaa	Emiliana_huxleyi.faa	hmmsearch 3.3.1	-	107	0.45	10	243	EOD27141.1	hypothetical protein EMIHUDRAFT_100311 [Emiliania huxleyi CCMP1516] "EOD27141.1 hypothetical protein EMIH
TTRAY1	TTRAY1_aligned.afaa	Emiliana_huxleyi.faa	hmmsearch 3.3.1	-	108	0.46	10	200	EOD09499.1	hypothetical protein EMIHUDRAFT_54282 partial [Emiliania huxleyi CCMP1516] "EOD09499.1 hypothetical prot
TTRAY1	TTRAY1_aligned.afaa	Emiliana_huxleyi.faa	hmmsearch 3.3.1	-	109	0.52	10	145	EOD21514.1	hypothetical protein EMIHUDRAFT_78395 partial [Emiliania huxleyi CCMP1516] "EOD21514.1 hypothetical prot
TTRAY1	TTRAY1_aligned.afaa	Emiliana_huxleyi.faa	hmmsearch 3.3.1	-	110	0.59	10	125	EOD31820.1	hypothetical protein EMIHUDRAFT_123030 partial [Emiliania huxleyi CCMP1516] "EOD31820.1 hypothetical pro
TTRAY1	TTRAY1_aligned.afaa	Emiliana_huxleyi.faa	hmmsearch 3.3.1	-	111	0.63	10	77	EOD26075.1	hypothetical protein EMIHUDRAFT_367088 partial [Emiliania huxleyi CCMP1516] "EOD26075.1 hypothetical pro
TTRAY1	TTRAY1_aligned.afaa	Emiliana_huxleyi.faa	hmmsearch 3.3.1	-	112	0.63	10	77	EOD36436.1	hypothetical protein EMIHUDRAFT_362523 partial [Emiliania huxleyi CCMP1516] "EOD36436.1 hypothetical pro
TTRAY1	TTRAY1_aligned.afaa	Emiliana_huxleyi.faa	hmmsearch 3.3.1	-	113	0.68	11	117	EOD18259.1	hypothetical protein EMIHUDRAFT_196412 [Emiliania huxleyi CCMP1516] "EOD18259.1 hypothetical protein EMIH
TTRAY1	TTRAY1_aligned.afaa	Emiliana_huxleyi.faa	hmmsearch 3.3.1	-	114	0.69	11	116	EOD03977.1	hypothetical protein EMIHUDRAFT_125437 partial [Emiliania huxleyi CCMP1516] "EOD03977.1 hypothetical pro
TTRAY1	TTRAY1_aligned.afaa	Emiliana_huxleyi.faa	hmmsearch 3.3.1	-	115	0.83	11	112	EOD16916.1	hypothetical protein EMIHUDRAFT_244660 partial [Emiliania huxleyi CCMP1516] "EOD16916.1 hypothetical pro
TTRAY1	TTRAY1_aligned.afaa	Emiliana_huxleyi.faa	hmmsearch 3.3.1	-	116	0.98	11	429	EOD42114.1	hypothetical protein EMIHUDRAFT_61142 [Emiliania huxleyi CCMP1516] "EOD42114.1 hypothetical protein EMIHU
TTRAY1	TTRAY1_aligned.afaa	Emiliana_huxleyi.faa	hmmsearch 3.3.1	-	117	1.2	11	200	EOD13394.1	hypothetical protein EMIHUDRAFT_76541 [Emiliania huxleyi CCMP1516] "EOD13394.1 hypothetical protein EMIHU
TTRAY1	TTRAY1_aligned.afaa	Emiliana_huxleyi.faa	hmmsearch 3.3.1	-	118	1.2	11	200	EOD16844.1	hypothetical protein EMIHUDRAFT_66059 [Emiliania huxleyi CCMP1516] "EOD16844.1 hypothetical protein EMIHU
TTRAY1	TTRAY1_aligned.afaa	Emiliana_huxleyi.faa	hmmsearch 3.3.1	-	119	1.2	11	636	EOD37013.1	hypothetical protein EMIHUDRAFT_225987 [Emiliania huxleyi CCMP1516] "EOD37013.1 hypothetical protein EMIH
TTRAY1	TTRAY1_aligned.afaa	Emiliana_huxleyi.faa	hmmsearch 3.3.1	-	120	1.5	11	376	EOD09059.1	hypothetical protein EMIHUDRAFT_105762 [Emiliania huxleyi CCMP1516] "EOD09059.1 hypothetical protein EMIH
TTRAY1	TTRAY1_aligned.afaa	Emiliana_huxleyi.faa	hmmsearch 3.3.1	-	121	1.8	11	241	EOD27992.1	hypothetical protein EMIHUDRAFT_457082 [Emiliania huxleyi CCMP1516] "EOD27992.1 hypothetical protein EMIH
TTRAY1	TTRAY1_aligned.afaa	Emiliana_huxleyi.faa	hmmsearch 3.3.1	-	122	2.0	11	112	EOD24098.1	hypothetical protein EMIHUDRAFT_207202 [Emiliania huxleyi CCMP1516] "EOD24098.1 hypothetical protein EMIH
TTRAY1	TTRAY1_aligned.afaa	Emiliana_huxleyi.faa	hmmsearch 3.3.1	-	123	2.5	11	307	EOD10676.1	hypothetical protein EMIHUDRAFT_105115 [Emiliania huxleyi CCMP1516] "EOD10676.1 hypothetical protein EMIH
TTRAY1	TTRAY1_aligned.afaa	Emiliana_huxleyi.faa	hmmsearch 3.3.1	-	124	3.9	11	162	EOD13229.1	hypothetical protein EMIHUDRAFT_124492 partial [Emiliania huxleyi CCMP1516] "EOD13229.1 hypothetical pro
TTRAY1	TTRAY1_aligned.afaa	Emiliana_huxleyi.faa	hmmsearch 3.3.1	-	125	3.9	11	308	EOD21855.1	hypothetical protein EMIHUDRAFT_116994 [Emiliania huxleyi CCMP1516] "EOD21855.1 hypothetical protein EMIH
TTRAY1	TTRAY1_aligned.afaa	Emiliana_huxleyi.faa	hmmsearch 3.3.1	-	126	4.1	11	179	EOD30537.1	hypothetical protein EMIHUDRAFT_113202 [Emiliania huxleyi CCMP1516] "EOD30537.1 hypothetical protein EMIH
TTRAY1	TTRAY1_aligned.afaa	Emiliana_huxleyi.faa	hmmsearch 3.3.1	-	127	4.3	11	292	EOD13836.1	hypothetical protein EMIHUDRAFT_212355 [Emiliania huxleyi CCMP1516] "EOD13836.1 hypothetical protein EMIH
TTRAY1	TTRAY1_aligned.afaa	Emiliana_huxleyi.faa	hmmsearch 3.3.1	-	128	4.4	11	273	EOD37133.1	hypothetical protein EMIHUDRAFT_109961 [Emiliania huxleyi CCMP1516] "EOD37133.1 hypothetical protein EMIH
TTRAY1	TTRAY1_aligned.afaa	Emiliana_huxleyi.faa	hmmsearch 3.3.1	-	129	5.7	11	137	EOD23337.1	hypothetical protein EMIHUDRAFT_368199 partial [Emiliania huxleyi CCMP1516] "EOD23337.1 hypothetical pro
TTRAY1	TTRAY1_aligned.afaa	Emiliana_huxleyi.faa	hmmsearch 3.3.1	-	130	6.1	11	116	EOD04516.1	hypothetical protein EMIHUDRAFT_453844 [Emiliania huxleyi CCMP1516] "EOD04516.1 hypothetical protein EMIH
TTRAY1	TTRAY1_aligned.afaa	Emiliana_huxleyi.faa	hmmsearch 3.3.1	-	131	7.4	12	227	EOD41121.1	hypothetical protein EMIHUDRAFT_199316 [Emiliania huxleyi CCMP1516] "EOD41121.1 hypothetical protein EMIH
TTRAY1	TTRAY1_aligned.afaa	Emiliana_huxleyi.faa	hmmsearch 3.3.1	-	132	7.6	12	218	EOD24519.1	hypothetical protein EMIHUDRAFT_206484 [Emiliania huxleyi CCMP1516] "EOD24519.1 hypothetical protein EMIH
TTRAY1	TTRAY1_aligned.afaa	Emiliana_huxleyi.faa	hmmsearch 3.3.1	-	133	16.0	12	508	EOD24766.1	hypothetical protein EMIHUDRAFT_115842 [Emiliania huxleyi CCMP1516] "EOD24766.1 hypothetical protein EMIH
TTRAY2	TTRAY2_aligned.afaa	Arabidopsis_thaliana.faa	hmmsearch 3.3.1	+	1	1.3e-291	0	100	AED93351.1	Transducin/WD40 repeat-like superfamily protein [Arabidopsis thaliana] "AED93351.1 Transducin/WD40 repeat
TTRAY2	TTRAY2_aligned.afaa	Arabidopsis_thaliana.faa	hmmsearch 3.3.1	-	2	1.6e-12	279	22	AEE76052.1	Transducin/WD40 repeat-like superfamily protein [Arabidopsis thaliana] "AEE76052.1 Transducin/WD40 repeat
TTRAY2	TTRAY2_aligned.afaa	Arabidopsis_thaliana.faa	hmmsearch 3.3.1	-	3	1.6e-11	280	23	AEE85683.1	Transducin/WD40 repeat-like superfamily protein [Arabidopsis thaliana] "AEE85683.1 Transducin/WD40 repeat
TTRAY2	TTRAY2_aligned.afaa	Arabidopsis_thaliana.faa	hmmsearch 3.3.1	-	4	1.9e-11	280	51	AEE82568.1	Transducin family protein / WD-40 repeat family protein [Arabidopsis thaliana] "AEE82568.1 Transducin fam
TTRAY2	TTRAY2_aligned.afaa	Arabidopsis_thaliana.faa	hmmsearch 3.3.1	-	5	2.4e-11	280	59	AEE82567.1	Transducin family protein / WD-40 repeat family protein [Arabidopsis thaliana] "AEE82567.1 Transducin fam
TTRAY2	TTRAY2_aligned.afaa	Arabidopsis_thaliana.faa	hmmsearch 3.3.1	-	6	2.7e-11	280	59	AEE30836.1	transducin family protein / WD-40 repeat family protein [Arabidopsis thaliana] "AEE30836.1 transducin fam
TTRAY2	TTRAY2_aligned.afaa	Arabidopsis_thaliana.faa	hmmsearch 3.3.1	-	7	3.2e-11	280	23	AEE78573.1	Transducin/WD40 repeat-like superfamily protein [Arabidopsis thaliana] "AEE78573.1 Transducin/WD40 repeat
TTRAY2	TTRAY2_aligned.afaa	Arabidopsis_thaliana.faa	hmmsearch 3.3.1	-	8	5E-11	281	73	ANM60884.1	Transducin/WD40 repeat-like superfamily protein [Arabidopsis thaliana] "ANM60884.1 Transducin/WD40 repeat
TTRAY2	TTRAY2_aligned.afaa	Arabidopsis_thaliana.faa	hmmsearch 3.3.1	-	9	5.1e-11	281	74	ANM60883.1	Transducin/WD40 repeat-like superfamily protein [Arabidopsis thaliana] "ANM60883.1 Transducin/WD40 repeat
TTRAY2	TTRAY2_aligned.afaa	Arabidopsis_thaliana.faa	hmmsearch 3.3.1	-	10	5.1e-11	281	74	AEE28692.1	Transducin/WD40 repeat-like superfamily protein [Arabidopsis thaliana] "AEE28692.1 Transducin/WD40 repeat
TTRAY2	TTRAY2_aligned.afaa	Arabidopsis_thaliana.faa	hmmsearch 3.3.1	-	11	8.7e-11	281	80	AED93642.1	TOPLESS-related 3 [Arabidopsis thaliana] "AED93642.1 TOPLESS-related 3 [Arabidopsis thaliana]
TTRAY2	TTRAY2_aligned.afaa	Arabidopsis_thaliana.faa	hmmsearch 3.3.1	-	12	9.1e-11	281	82	AED93643.1	TOPLESS-related 3 [Arabidopsis thaliana] "AED93643.1 TOPLESS-related 3 [Arabidopsis thaliana]
TTRAY2	TTRAY2_aligned.afaa	Arabidopsis_thaliana.faa	hmmsearch 3.3.1	-	13	4.6e-10	282	82	AEE75871.1	TOPLESS-related 2 [Arabidopsis thaliana] "AEE75871.1 TOPLESS-related 2 [Arabidopsis thaliana]
TTRAY2	TTRAY2_aligned.afaa	Arabidopsis_thaliana.faa	hmmsearch 3.3.1	-	14	5.2e-10	282	35	AEE83664.1	pleiotropic regulatory locus 1 [Arabidopsis thaliana] "AEE83664.1 pleiotropic regulatory locus 1 [Arabido
TTRAY2	TTRAY2_aligned.afaa	Arabidopsis_thaliana.faa	hmmsearch 3.3.1	-	15	5.3e-10	282	29	AED97929.1	Transducin/WD40 repeat-like superfamily protein [Arabidopsis thaliana] "AED97929.1 Transducin/WD40 repeat
TTRAY2	TTRAY2_aligned.afaa	Arabidopsis_thaliana.faa	hmmsearch 3.3.1	-	16	7.4e-10	282	35	AED97930.1	Transducin/WD40 repeat-like superfamily protein [Arabidopsis thaliana] "AED97930.1 Transducin/WD40 repeat
TTRAY2	TTRAY2_aligned.afaa	Arabidopsis_thaliana.faa	hmmsearch 3.3.1	-	17	8.7e-10	282	32	AEE78508.1	Transducin/WD40 repeat-like superfamily protein [Arabidopsis thaliana] "AEE78508.1 Transducin/WD40 repeat
TTRAY2	TTRAY2_aligned.afaa	Arabidopsis_thaliana.faa	hmmsearch 3.3.1	-	18	9.4e-10	282	34	AED96265.1	WD-40 repeat family protein / notchless protein [Arabidopsis thaliana] "AED96265.1 WD-40 repeat family pr
TTRAY2	TTRAY2_aligned.afaa	Arabidopsis_thaliana.faa	hmmsearch 3.3.1	-	19	0,000000001	282	69	AEE76521.1	transducin family protein / WD-40 repeat family protein [Arabidopsis thaliana] "AEE76521.1 transducin fam
TTRAY2	TTRAY2_aligned.afaa	Arabidopsis_thaliana.faa	hmmsearch 3.3.1	-	20	1.1e-09	282	71	ANM60882.1	Transducin/WD40 repeat-like superfamily protein [Arabidopsis thaliana] "ANM60882.1 Transducin/WD40 repeat
TTRAY2	TTRAY2_aligned.afaa	Arabidopsis_thaliana.faa	hmmsearch 3.3.1	-	21	1.4e-09	282	61	AED91294.1	Transducin/WD40 repeat-like superfamily protein [Arabidopsis thaliana] "AED91294.1 Transducin/WD40 repeat
TTRAY2	TTRAY2_aligned.afaa	Arabidopsis_thaliana.faa	hmmsearch 3.3.1	-	22	1.4e-09	282	70	AEE29767.1	Transducin/WD40 repeat-like superfamily protein [Arabidopsis thaliana] "AEE29767.1 Transducin/WD40 repeat
TTRAY2	TTRAY2_aligned.afaa	Arabidopsis_thaliana.faa	hmmsearch 3.3.1	-	23	1.4e-09	282	70	ANM58467.1	Transducin/WD40 repeat-like superfamily protein [Arabidopsis thaliana] "ANM58467.1 Transducin/WD40 repeat
TTRAY2	TTRAY2_aligned.afaa	Arabidopsis_thaliana.faa	hmmsearch 3.3.1	-	24	1.4e-09	282	70	ANM58468.1	Transducin/WD40 repeat-like superfamily protein [Arabidopsis thaliana] "ANM58468.1 Transducin/WD40 repeat
TTRAY2	TTRAY2_aligned.afaa	Arabidopsis_thaliana.faa	hmmsearch 3.3.1	-	25	1.8e-09	282	58	ANM67495.1	transducin family protein / WD-40 repeat family protein [Arabidopsis thaliana] "ANM67495.1 transducin fam
TTRAY2	TTRAY2_aligned.afaa	Arabidopsis_thaliana.faa	hmmsearch 3.3.1	-	26	2.2e-09	282	66	AEE82445.1	transducin family protein / WD-40 repeat family protein [Arabidopsis thaliana] "AEE82445.1 transducin fam
TTRAY2	TTRAY2_aligned.afaa	Arabidopsis_thaliana.faa	hmmsearch 3.3.1	-	27	2.5e-09	282	78	ANM60526.1	Transducin/WD40 repeat-like superfamily protein [Arabidopsis thaliana] "ANM60526.1 Transducin/WD40 repeat
TTRAY2	TTRAY2_aligned.afaa	Arabidopsis_thaliana.faa	hmmsearch 3.3.1	-	28	6.9e-09	283	82	AEE75742.1	WUS-interacting protein 2 [Arabidopsis thaliana] "AEE75742.1 WUS-interacting protein 2 [Arabidopsis thali
TTRAY2	TTRAY2_aligned.afaa	Arabidopsis_thaliana.faa	hmmsearch 3.3.1	-	29	0,000000007	283	82	AEE75740.1	WUS-interacting protein 2 [Arabidopsis thaliana] "AEE75740.1 WUS-interacting protein 2 [Arabidopsis thali
TTRAY2	TTRAY2_aligned.afaa	Arabidopsis_thaliana.faa	hmmsearch 3.3.1	-	30	0,000000007	283	82	ANM63812.1	WUS-interacting protein 2 [Arabidopsis thaliana] "ANM63812.1 WUS-interacting protein 2 [Arabidopsis thali
TTRAY2	TTRAY2_aligned.afaa	Arabidopsis_thaliana.faa	hmmsearch 3.3.1	-	31	0,000000007	283	83	AEE75741.1	WUS-interacting protein 2 [Arabidopsis thaliana] "AEE75741.1 WUS-interacting protein 2 [Arabidopsis thali
TTRAY2	TTRAY2_aligned.afaa	Arabidopsis_thaliana.faa	hmmsearch 3.3.1	-	32	0,00000001	283	23	AEC07254.1	Transducin/WD40 repeat-like superfamily protein [Arabidopsis thaliana] "AEC07254.1 Transducin/WD40 repeat
TTRAY2	TTRAY2_aligned.afaa	Arabidopsis_thaliana.faa	hmmsearch 3.3.1	-	33	0,00000001	283	61	AED93167.1	Transducin/WD40 repeat-like superfamily protein [Arabidopsis thaliana] "AED93167.1 Transducin/WD40 repeat
TTRAY2	TTRAY2_aligned.afaa	Arabidopsis_thaliana.faa	hmmsearch 3.3.1	-	34	0,00000001	283	61	ANM69335.1	Transducin/WD40 repeat-like superfamily protein [Arabidopsis thaliana] "ANM69335.1 Transducin/WD40 repeat
TTRAY2	TTRAY2_aligned.afaa	Arabidopsis_thaliana.faa	hmmsearch 3.3.1	-	35	0,00000001	283	61	AED93166.1	Transducin/WD40 repeat-like superfamily protein [Arabidopsis thaliana] "AED93166.1 Transducin/WD40 repeat
TTRAY2	TTRAY2_aligned.afaa	Arabidopsis_thaliana.faa	hmmsearch 3.3.1	-	36	1.4e-08	283	98	AEE74687.1	Regulatory-associated protein of TOR 1 [Arabidopsis thaliana] "AEE74687.1 Regulatory-associated protein o
TTRAY2	TTRAY2_aligned.afaa	Arabidopsis_thaliana.faa	hmmsearch 3.3.1	-	37	0,00000002	283	16	AEE76053.1	Transducin/WD40 repeat-like superfamily protein [Arabidopsis thaliana] "AEE76053.1 Transducin/WD40 repeat
TTRAY2	TTRAY2_aligned.afaa	Arabidopsis_thaliana.faa	hmmsearch 3.3.1	-	38	2.1e-08	283	61	AEE32441.1	elongator protein 2 [Arabidopsis thaliana] "AEE32441.1 elongator protein 2 [Arabidopsis thaliana]
TTRAY2	TTRAY2_aligned.afaa	Arabidopsis_thaliana.faa	hmmsearch 3.3.1	-	39	2.3e-08	283	30	AEC06537.1	Transducin family protein / WD-40 repeat family protein [Arabidopsis thaliana] "AEC06537.1 Transducin fam
TTRAY2	TTRAY2_aligned.afaa	Arabidopsis_thaliana.faa	hmmsearch 3.3.1	-	40	2.4e-08	283	24	AEE32329.1	receptor for activated C kinase 1B [Arabidopsis thaliana] "AEE32329.1 receptor for activated C kinase 1B
TTRAY2	TTRAY2_aligned.afaa	Arabidopsis_thaliana.faa	hmmsearch 3.3.1	-	41	2.6e-08	283	37	AEE35501.1	transducin family protein / WD-40 repeat family protein [Arabidopsis thaliana] "AEE35501.1 transducin fam
TTRAY2	TTRAY2_aligned.afaa	Arabidopsis_thaliana.faa	hmmsearch 3.3.1	-	42	3.9e-08	283	22	AED97944.1	Transducin/WD40 repeat-like superfamily protein [Arabidopsis thaliana] "AED97944.1 Transducin/WD40 repeat
TTRAY2	TTRAY2_aligned.afaa	Arabidopsis_thaliana.faa	hmmsearch 3.3.1	-	43	3.9e-08	283	49	AED93406.1	TBP-associated factor 5 [Arabidopsis thaliana] "AED93406.1 TBP-associated factor 5 [Arabidopsis thaliana]
TTRAY2	TTRAY2_aligned.afaa	Arabidopsis_thaliana.faa	hmmsearch 3.3.1	-	44	0,00000004	283	24	AEE76051.1	receptor for activated C kinase 1C [Arabidopsis thaliana] "AEE76051.1 receptor for activated C kinase 1C
TTRAY2	TTRAY2_aligned.afaa	Arabidopsis_thaliana.faa	hmmsearch 3.3.1	-	45	4.3e-08	284	48	ANM68500.1	TBP-associated factor 5 [Arabidopsis thaliana] "ANM68500.1 TBP-associated factor 5 [Arabidopsis thaliana]
TTRAY2	TTRAY2_aligned.afaa	Arabidopsis_thaliana.faa	hmmsearch 3.3.1	-	46	4.5e-08	284	45	AED98328.1	WD-40 repeat family protein [Arabidopsis thaliana] "AED98328.1 WD-40 repeat family protein [Arabidopsis t
TTRAY2	TTRAY2_aligned.afaa	Arabidopsis_thaliana.faa	hmmsearch 3.3.1	-	47	5.8e-08	284	81	AEE36411.1	TOPLESS-related 1 [Arabidopsis thaliana] "AEE36411.1 TOPLESS-related 1 [Arabidopsis thaliana]
TTRAY2	TTRAY2_aligned.afaa	Arabidopsis_thaliana.faa	hmmsearch 3.3.1	-	48	5.8e-08	284	81	AEE36412.1	TOPLESS-related 1 [Arabidopsis thaliana] "AEE36412.1 TOPLESS-related 1 [Arabidopsis thaliana]
TTRAY2	TTRAY2_aligned.afaa	Arabidopsis_thaliana.faa	hmmsearch 3.3.1	-	49	5.8e-08	284	81	ANM60269.1	TOPLESS-related 1 [Arabidopsis thaliana] "ANM60269.1 TOPLESS-related 1 [Arabidopsis thaliana]
TTRAY2	TTRAY2_aligned.afaa	Arabidopsis_thaliana.faa	hmmsearch 3.3.1	-	50	8.6e-08	284	76	AEE32387.1	stomatal cytokinesis defective / SCD1 protein (SCD1) [Arabidopsis thaliana] "AEE32387.1 stomatal cytokine
TTRAY2	TTRAY2_aligned.afaa	Arabidopsis_thaliana.faa	hmmsearch 3.3.1	-	51	9.3e-08	284	31	AED97021.1	Transducin/WD40 repeat-like superfamily protein [Arabidopsis thaliana] "AED97021.1 Transducin/WD40 repeat
TTRAY2	TTRAY2_aligned.afaa	Arabidopsis_thaliana.faa	hmmsearch 3.3.1	-	52	9.7e-08	284	54	AEC07700.1	transducin family protein / WD-40 repeat family protein [Arabidopsis thaliana] "AEC07700.1 transducin fam
TTRAY2	TTRAY2_aligned.afaa	Arabidopsis_thaliana.faa	hmmsearch 3.3.1	-	53	1.1e-07	284	86	AEE32385.1	stomatal cytokinesis defective / SCD1 protein (SCD1) [Arabidopsis thaliana] "AEE32385.1 stomatal cytokine
TTRAY2	TTRAY2_aligned.afaa	Arabidopsis_thaliana.faa	hmmsearch 3.3.1	-	54	1.2e-07	284	67	AEE32792.1	Coatomer beta' subunit [Arabidopsis thaliana] "AEE32792.1 Coatomer beta' subunit [Arabidopsis thaliana]
TTRAY2	TTRAY2_aligned.afaa	Arabidopsis_thaliana.faa	hmmsearch 3.3.1	-	55	1.2e-07	284	67	ANM60541.1	Coatomer beta' subunit [Arabidopsis thaliana] "ANM60541.1 Coatomer beta' subunit [Arabidopsis thaliana]
TTRAY2	TTRAY2_aligned.afaa	Arabidopsis_thaliana.faa	hmmsearch 3.3.1	-	56	1.2e-07	284	67	ANM60540.1	Coatomer beta' subunit [Arabidopsis thaliana] "ANM60540.1 Coatomer beta' subunit [Arabidopsis thaliana]
TTRAY2	TTRAY2_aligned.afaa	Arabidopsis_thaliana.faa	hmmsearch 3.3.1	-	57	1.2e-07	284	54	ANM63108.1	transducin family protein / WD-40 repeat family protein [Arabidopsis thaliana] "ANM63108.1 transducin fam
TTRAY2	TTRAY2_aligned.afaa	Arabidopsis_thaliana.faa	hmmsearch 3.3.1	-	58	1.3e-07	284	66	ANM65911.1	Coatomer beta' subunit [Arabidopsis thaliana] "ANM65911.1 Coatomer beta' subunit [Arabidopsis thaliana]
TTRAY2	TTRAY2_aligned.afaa	Arabidopsis_thaliana.faa	hmmsearch 3.3.1	-	59	1.3e-07	284	67	AEE75756.1	Coatomer beta' subunit [Arabidopsis thaliana] "AEE75756.1 Coatomer beta' subunit [Arabidopsis thaliana]
TTRAY2	TTRAY2_aligned.afaa	Arabidopsis_thaliana.faa	hmmsearch 3.3.1	-	60	1.3e-07	284	67	AEE75757.1	Coatomer beta' subunit [Arabidopsis thaliana] "AEE75757.1 Coatomer beta' subunit [Arabidopsis thaliana]
TTRAY2	TTRAY2_aligned.afaa	Arabidopsis_thaliana.faa	hmmsearch 3.3.1	-	61	1.3e-07	284	67	AEE75758.2	Coatomer beta' subunit [Arabidopsis thaliana] "AEE75758.2 Coatomer beta' subunit [Arabidopsis thaliana]
TTRAY2	TTRAY2_aligned.afaa	Arabidopsis_thaliana.faa	hmmsearch 3.3.1	-	62	1.3e-07	284	67	ANM65912.1	Coatomer beta' subunit [Arabidopsis thaliana] "ANM65912.1 Coatomer beta' subunit [Arabidopsis thaliana]
TTRAY2	TTRAY2_aligned.afaa	Arabidopsis_thaliana.faa	hmmsearch 3.3.1	-	63	1.3e-07	284	66	AEE75755.1	Coatomer beta' subunit [Arabidopsis thaliana] "AEE75755.1 Coatomer beta' subunit [Arabidopsis thaliana]
TTRAY2	TTRAY2_aligned.afaa	Arabidopsis_thaliana.faa	hmmsearch 3.3.1	-	64	1.3e-07	284	68	AEE75759.1	Coatomer beta' subunit [Arabidopsis thaliana] "AEE75759.1 Coatomer beta' subunit [Arabidopsis thaliana]
TTRAY2	TTRAY2_aligned.afaa	Arabidopsis_thaliana.faa	hmmsearch 3.3.1	-	65	1.3e-07	284	70	AEE32793.1	Coatomer beta' subunit [Arabidopsis thaliana] "AEE32793.1 Coatomer beta' subunit [Arabidopsis thaliana]
TTRAY2	TTRAY2_aligned.afaa	Arabidopsis_thaliana.faa	hmmsearch 3.3.1	-	66	1.4e-07	284	61	AEE32440.1	elongator protein 2 [Arabidopsis thaliana] "AEE32440.1 elongator protein 2 [Arabidopsis thaliana]
TTRAY2	TTRAY2_aligned.afaa	Arabidopsis_thaliana.faa	hmmsearch 3.3.1	-	67	1.8e-07	284	35	AEE75848.1	Transducin/WD40 repeat-like superfamily protein [Arabidopsis thaliana] "AEE75848.1 Transducin/WD40 repeat
TTRAY2	TTRAY2_aligned.afaa	Arabidopsis_thaliana.faa	hmmsearch 3.3.1	-	68	1.9e-07	284	66	AEE36337.2	coatomer subunit beta-2 [Arabidopsis thaliana] "AEE36337.2 coatomer subunit beta-2 [Arabidopsis thaliana]
TTRAY2	TTRAY2_aligned.afaa	Arabidopsis_thaliana.faa	hmmsearch 3.3.1	-	69	1.9e-07	284	67	AEE36339.2	coatomer subunit beta-2 [Arabidopsis thaliana] "AEE36339.2 coatomer subunit beta-2 [Arabidopsis thaliana]
TTRAY2	TTRAY2_aligned.afaa	Arabidopsis_thaliana.faa	hmmsearch 3.3.1	-	70	2.8e-07	284	30	AEE35239.1	transducin family protein / WD-40 repeat family protein [Arabidopsis thaliana] "AEE35239.1 transducin fam
TTRAY2	TTRAY2_aligned.afaa	Arabidopsis_thaliana.faa	hmmsearch 3.3.1	-	71	4.1e-07	284	40	AEE76455.1	Transducin/WD40 repeat-like superfamily protein [Arabidopsis thaliana] "AEE76455.1 Transducin/WD40 repeat
TTRAY2	TTRAY2_aligned.afaa	Arabidopsis_thaliana.faa	hmmsearch 3.3.1	-	72	4.3e-07	285	31	AEE81822.1	Transducin/WD40 repeat-like superfamily protein [Arabidopsis thaliana] "AEE81822.1 Transducin/WD40 repeat
TTRAY2	TTRAY2_aligned.afaa	Arabidopsis_thaliana.faa	hmmsearch 3.3.1	-	73	4.6e-07	285	82	AEE29356.1	Transducin family protein / WD-40 repeat family protein [Arabidopsis thaliana] "AEE29356.1 Transducin fam
TTRAY2	TTRAY2_aligned.afaa	Arabidopsis_thaliana.faa	hmmsearch 3.3.1	-	74	4.6e-07	285	82	AEE29357.1	Transducin family protein / WD-40 repeat family protein [Arabidopsis thaliana] "AEE29357.1 Transducin fam
TTRAY2	TTRAY2_aligned.afaa	Arabidopsis_thaliana.faa	hmmsearch 3.3.1	-	75	4.6e-07	285	82	AEE29358.1	Transducin family protein / WD-40 repeat family protein [Arabidopsis thaliana] "AEE29358.1 Transducin fam
TTRAY2	TTRAY2_aligned.afaa	Arabidopsis_thaliana.faa	hmmsearch 3.3.1	-	76	4.6e-07	285	82	AEE29359.1	Transducin family protein / WD-40 repeat family protein [Arabidopsis thaliana] "AEE29359.1 Transducin fam
TTRAY2	TTRAY2_aligned.afaa	Arabidopsis_thaliana.faa	hmmsearch 3.3.1	-	77	0,0000006	285	39	AEE74922.1	Transducin/WD40 repeat-like superfamily protein [Arabidopsis thaliana] "AEE74922.1 Transducin/WD40 repeat
TTRAY2	TTRAY2_aligned.afaa	Arabidopsis_thaliana.faa	hmmsearch 3.3.1	-	78	8.2e-07	285	24	AEC10670.1	TGF-beta receptor interacting protein 1 [Arabidopsis thaliana] "AEC10670.1 TGF-beta receptor interacting
TTRAY2	TTRAY2_aligned.afaa	Arabidopsis_thaliana.faa	hmmsearch 3.3.1	-	79	8.2e-07	285	24	AEC10671.1	TGF-beta receptor interacting protein 1 [Arabidopsis thaliana] "AEC10671.1 TGF-beta receptor interacting
TTRAY2	TTRAY2_aligned.afaa	Arabidopsis_thaliana.faa	hmmsearch 3.3.1	-	80	8.8e-07	285	62	AEE29325.1	periodic tryptophan protein 2 [Arabidopsis thaliana] "AEE29325.1 periodic tryptophan protein 2 [Arabidops
TTRAY2	TTRAY2_aligned.afaa	Arabidopsis_thaliana.faa	hmmsearch 3.3.1	-	81	0,0000009	285	65	AEE29324.1	periodic tryptophan protein 2 [Arabidopsis thaliana] "AEE29324.1 periodic tryptophan protein 2 [Arabidops
TTRAY2	TTRAY2_aligned.afaa	Arabidopsis_thaliana.faa	hmmsearch 3.3.1	-	82	9.7e-07	285	27	AEE76418.1	Transducin/WD40 repeat-like superfamily protein [Arabidopsis thaliana] "AEE76418.1 Transducin/WD40 repeat
TTRAY2	TTRAY2_aligned.afaa	Arabidopsis_thaliana.faa	hmmsearch 3.3.1	-	83	0,000001	285	50	ANM63107.1	transducin family protein / WD-40 repeat family protein [Arabidopsis thaliana] "ANM63107.1 transducin fam
TTRAY2	TTRAY2_aligned.afaa	Arabidopsis_thaliana.faa	hmmsearch 3.3.1	-	84	0,000001	285	47	AEC06994.1	Transducin/WD40 repeat-like superfamily protein [Arabidopsis thaliana] "AEC06994.1 Transducin/WD40 repeat
TTRAY2	TTRAY2_aligned.afaa	Arabidopsis_thaliana.faa	hmmsearch 3.3.1	-	85	1.1e-06	285	51	ANM63106.1	transducin family protein / WD-40 repeat family protein [Arabidopsis thaliana] "ANM63106.1 transducin fam
TTRAY2	TTRAY2_aligned.afaa	Arabidopsis_thaliana.faa	hmmsearch 3.3.1	-	86	1.3e-06	285	30	AED95781.1	WD-40 repeat family protein / zfwd4 protein (ZFWD4) [Arabidopsis thaliana] "AED95781.1 WD-40 repeat famil
TTRAY2	TTRAY2_aligned.afaa	Arabidopsis_thaliana.faa	hmmsearch 3.3.1	-	87	1.5e-06	285	39	AED92922.1	F-box protein 2 [Arabidopsis thaliana] "AED92922.1 F-box protein 2 [Arabidopsis thaliana]
TTRAY2	TTRAY2_aligned.afaa	Arabidopsis_thaliana.faa	hmmsearch 3.3.1	-	88	1.5e-06	285	39	AED92923.1	F-box protein 2 [Arabidopsis thaliana] "AED92923.1 F-box protein 2 [Arabidopsis thaliana]
TTRAY2	TTRAY2_aligned.afaa	Arabidopsis_thaliana.faa	hmmsearch 3.3.1	-	89	1.5e-06	285	39	ANM69782.1	F-box protein 2 [Arabidopsis thaliana] "ANM69782.1 F-box protein 2 [Arabidopsis thaliana]
TTRAY2	TTRAY2_aligned.afaa	Arabidopsis_thaliana.faa	hmmsearch 3.3.1	-	90	1.6e-06	285	97	ANM68698.1	regulatory-associated protein of TOR 2 (RAPTOR2) [Arabidopsis thaliana] "ANM68698.1 regulatory-associated
TTRAY2	TTRAY2_aligned.afaa	Arabidopsis_thaliana.faa	hmmsearch 3.3.1	-	91	1.6e-06	285	97	ANM68699.1	regulatory-associated protein of TOR 2 (RAPTOR2) [Arabidopsis thaliana] "ANM68699.1 regulatory-associated
TTRAY2	TTRAY2_aligned.afaa	Arabidopsis_thaliana.faa	hmmsearch 3.3.1	-	92	1.6e-06	285	97	ANM68696.1	regulatory-associated protein of TOR 2 (RAPTOR2) [Arabidopsis thaliana] "ANM68696.1 regulatory-associated
TTRAY2	TTRAY2_aligned.afaa	Arabidopsis_thaliana.faa	hmmsearch 3.3.1	-	93	1.9e-06	285	62	ANM65507.1	Transducin/WD40 repeat-like superfamily protein [Arabidopsis thaliana] "ANM65507.1 Transducin/WD40 repeat
TTRAY2	TTRAY2_aligned.afaa	Arabidopsis_thaliana.faa	hmmsearch 3.3.1	-	94	2.2e-06	285	43	ANM65671.1	SPA1-related 3 [Arabidopsis thaliana] "ANM65671.1 SPA1-related 3 [Arabidopsis thaliana]
TTRAY2	TTRAY2_aligned.afaa	Arabidopsis_thaliana.faa	hmmsearch 3.3.1	-	95	2.2e-06	285	43	ANM65672.1	SPA1-related 3 [Arabidopsis thaliana] "ANM65672.1 SPA1-related 3 [Arabidopsis thaliana]
TTRAY2	TTRAY2_aligned.afaa	Arabidopsis_thaliana.faa	hmmsearch 3.3.1	-	96	2.7e-06	285	77	ANM65505.1	Transducin/WD40 repeat-like superfamily protein [Arabidopsis thaliana] "ANM65505.1 Transducin/WD40 repeat
TTRAY2	TTRAY2_aligned.afaa	Arabidopsis_thaliana.faa	hmmsearch 3.3.1	-	97	2.9e-06	285	80	ANM65506.1	Transducin/WD40 repeat-like superfamily protein [Arabidopsis thaliana] "ANM65506.1 Transducin/WD40 repeat
TTRAY2	TTRAY2_aligned.afaa	Arabidopsis_thaliana.faa	hmmsearch 3.3.1	-	98	2.9e-06	285	75	AEE74717.1	Transducin/WD40 repeat-like superfamily protein [Arabidopsis thaliana] "AEE74717.1 Transducin/WD40 repeat
TTRAY2	TTRAY2_aligned.afaa	Arabidopsis_thaliana.faa	hmmsearch 3.3.1	-	99	2.9e-06	285	25	AEE36435.1	Transducin/WD40 repeat-like superfamily protein [Arabidopsis thaliana] "AEE36435.1 Transducin/WD40 repeat
TTRAY2	TTRAY2_aligned.afaa	Arabidopsis_thaliana.faa	hmmsearch 3.3.1	-	100	2.9e-06	285	26	AEC10672.1	Transducin/WD40 repeat-like superfamily protein [Arabidopsis thaliana] "AEC10672.1 Transducin/WD40 repeat
TTRAY2	TTRAY2_aligned.afaa	Arabidopsis_thaliana.faa	hmmsearch 3.3.1	-	101	0,000003	285	37	AED95914.1	Transducin/WD40 repeat-like superfamily protein [Arabidopsis thaliana] "AED95914.1 Transducin/WD40 repeat
TTRAY2	TTRAY2_aligned.afaa	Arabidopsis_thaliana.faa	hmmsearch 3.3.1	-	102	3.1e-06	285	40	AED91981.1	Transducin/WD40 repeat-like superfamily protein [Arabidopsis thaliana] "AED91981.1 Transducin/WD40 repeat
TTRAY2	TTRAY2_aligned.afaa	Arabidopsis_thaliana.faa	hmmsearch 3.3.1	-	103	3.7e-06	285	29	AEE30882.1	Transducin/WD40 repeat-like superfamily protein [Arabidopsis thaliana] "AEE30882.1 Transducin/WD40 repeat
TTRAY2	TTRAY2_aligned.afaa	Arabidopsis_thaliana.faa	hmmsearch 3.3.1	-	104	3.7e-06	285	31	AEE86455.1	Transducin family protein / WD-40 repeat family protein [Arabidopsis thaliana] "AEE86455.1 Transducin fam
TTRAY2	TTRAY2_aligned.afaa	Arabidopsis_thaliana.faa	hmmsearch 3.3.1	-	105	3.8e-06	285	24	AEE29673.1	Transducin/WD40 repeat-like superfamily protein [Arabidopsis thaliana] "AEE29673.1 Transducin/WD40 repeat
TTRAY2	TTRAY2_aligned.afaa	Arabidopsis_thaliana.faa	hmmsearch 3.3.1	-	106	5.2e-06	286	33	AEE30881.1	Transducin/WD40 repeat-like superfamily protein [Arabidopsis thaliana] "AEE30881.1 Transducin/WD40 repeat
TTRAY2	TTRAY2_aligned.afaa	Arabidopsis_thaliana.faa	hmmsearch 3.3.1	-	107	5.2e-06	286	33	AEE30883.1	Transducin/WD40 repeat-like superfamily protein [Arabidopsis thaliana] "AEE30883.1 Transducin/WD40 repeat
TTRAY2	TTRAY2_aligned.afaa	Arabidopsis_thaliana.faa	hmmsearch 3.3.1	-	108	5.4e-06	286	35	AED91948.1	FIZZY-related 3 [Arabidopsis thaliana] "AED91948.1 FIZZY-related 3 [Arabidopsis thaliana]
TTRAY2	TTRAY2_aligned.afaa	Arabidopsis_thaliana.faa	hmmsearch 3.3.1	-	109	5.4e-06	286	35	AED91949.1	FIZZY-related 3 [Arabidopsis thaliana] "AED91949.1 FIZZY-related 3 [Arabidopsis thaliana]
TTRAY2	TTRAY2_aligned.afaa	Arabidopsis_thaliana.faa	hmmsearch 3.3.1	-	110	7.2e-06	286	34	AED94611.1	WD-40 repeat family protein / zfwd3 protein (ZFWD3) [Arabidopsis thaliana] "AED94611.1 WD-40 repeat famil
TTRAY2	TTRAY2_aligned.afaa	Arabidopsis_thaliana.faa	hmmsearch 3.3.1	-	111	7.4e-06	286	33	AEE86200.1	Transducin family protein / WD-40 repeat family protein [Arabidopsis thaliana] "AEE86200.1 Transducin fam
TTRAY2	TTRAY2_aligned.afaa	Arabidopsis_thaliana.faa	hmmsearch 3.3.1	-	112	8.8e-06	286	32	AEE86199.1	Transducin family protein / WD-40 repeat family protein [Arabidopsis thaliana] "AEE86199.1 Transducin fam
TTRAY2	TTRAY2_aligned.afaa	Arabidopsis_thaliana.faa	hmmsearch 3.3.1	-	113	0,00001	286	33	AEE85488.1	WD repeat and SOF domain-containing protein 1 [Arabidopsis thaliana] "AEE85488.1 WD repeat and SOF domain
TTRAY2	TTRAY2_aligned.afaa	Arabidopsis_thaliana.faa	hmmsearch 3.3.1	-	114	1.1e-05	286	25	AEC10322.1	Transducin/WD40 repeat-like superfamily protein [Arabidopsis thaliana] "AEC10322.1 Transducin/WD40 repeat
TTRAY2	TTRAY2_aligned.afaa	Arabidopsis_thaliana.faa	hmmsearch 3.3.1	-	115	1.1e-05	286	18	AEC10669.1	TGF-beta receptor interacting protein 1 [Arabidopsis thaliana] "AEC10669.1 TGF-beta receptor interacting
TTRAY2	TTRAY2_aligned.afaa	Arabidopsis_thaliana.faa	hmmsearch 3.3.1	-	116	1.1e-05	286	32	ANM68529.1	WD-40 repeat family protein / zfwd3 protein (ZFWD3) [Arabidopsis thaliana] "ANM68529.1 WD-40 repeat famil
TTRAY2	TTRAY2_aligned.afaa	Arabidopsis_thaliana.faa	hmmsearch 3.3.1	-	117	1.2e-05	286	42	ANM59145.1	SPA1-related 4 [Arabidopsis thaliana] "ANM59145.1 SPA1-related 4 [Arabidopsis thaliana]
TTRAY2	TTRAY2_aligned.afaa	Arabidopsis_thaliana.faa	hmmsearch 3.3.1	-	118	1.2e-05	286	32	AEE86198.1	Transducin family protein / WD-40 repeat family protein [Arabidopsis thaliana] "AEE86198.1 Transducin fam
TTRAY2	TTRAY2_aligned.afaa	Arabidopsis_thaliana.faa	hmmsearch 3.3.1	-	119	1.2e-05	286	41	ANM68494.1	Transducin/WD40 repeat-like superfamily protein [Arabidopsis thaliana] "ANM68494.1 Transducin/WD40 repeat
TTRAY2	TTRAY2_aligned.afaa	Arabidopsis_thaliana.faa	hmmsearch 3.3.1	-	120	1.3e-05	286	35	AEE84680.1	FIZZY-related 2 [Arabidopsis thaliana] "AEE84680.1 FIZZY-related 2 [Arabidopsis thaliana]
TTRAY2	TTRAY2_aligned.afaa	Arabidopsis_thaliana.faa	hmmsearch 3.3.1	-	121	1.7e-05	286	51	AED94754.1	Transducin/WD40 repeat-like superfamily protein [Arabidopsis thaliana] "AED94754.1 Transducin/WD40 repeat
TTRAY2	TTRAY2_aligned.afaa	Arabidopsis_thaliana.faa	hmmsearch 3.3.1	-	122	1.8e-05	286	58	AEE32888.1	SPA1-related 4 [Arabidopsis thaliana] "AEE32888.1 SPA1-related 4 [Arabidopsis thaliana]
TTRAY2	TTRAY2_aligned.afaa	Arabidopsis_thaliana.faa	hmmsearch 3.3.1	-	123	1.8e-05	286	58	AEE32889.1	SPA1-related 4 [Arabidopsis thaliana] "AEE32889.1 SPA1-related 4 [Arabidopsis thaliana]
TTRAY2	TTRAY2_aligned.afaa	Arabidopsis_thaliana.faa	hmmsearch 3.3.1	-	124	1.8e-05	286	58	ANM59146.1	SPA1-related 4 [Arabidopsis thaliana] "ANM59146.1 SPA1-related 4 [Arabidopsis thaliana]
TTRAY2	TTRAY2_aligned.afaa	Arabidopsis_thaliana.faa	hmmsearch 3.3.1	-	125	2.1e-05	286	47	AEE34260.1	Transducin/WD40 repeat-like superfamily protein [Arabidopsis thaliana] "AEE34260.1 Transducin/WD40 repeat
TTRAY2	TTRAY2_aligned.afaa	Arabidopsis_thaliana.faa	hmmsearch 3.3.1	-	126	2.1e-05	286	47	AEE34261.1	Transducin/WD40 repeat-like superfamily protein [Arabidopsis thaliana] "AEE34261.1 Transducin/WD40 repeat
TTRAY2	TTRAY2_aligned.afaa	Arabidopsis_thaliana.faa	hmmsearch 3.3.1	-	127	2.2e-05	286	57	AED90948.1	Transducin/WD40 repeat-like superfamily protein [Arabidopsis thaliana] "AED90948.1 Transducin/WD40 repeat
TTRAY2	TTRAY2_aligned.afaa	Arabidopsis_thaliana.faa	hmmsearch 3.3.1	-	128	2.2e-05	286	57	AED90947.1	Transducin/WD40 repeat-like superfamily protein [Arabidopsis thaliana] "AED90947.1 Transducin/WD40 repeat
TTRAY2	TTRAY2_aligned.afaa	Arabidopsis_thaliana.faa	hmmsearch 3.3.1	-	129	2.9e-05	286	27	AEE86382.1	GTP binding protein beta 1 [Arabidopsis thaliana] "AEE86382.1 GTP binding protein beta 1 [Arabidopsis tha
TTRAY2	TTRAY2_aligned.afaa	Arabidopsis_thaliana.faa	hmmsearch 3.3.1	-	130	3.2e-05	286	35	AEE84406.1	Transducin/WD40 repeat-like superfamily protein [Arabidopsis thaliana] "AEE84406.1 Transducin/WD40 repeat
TTRAY2	TTRAY2_aligned.afaa	Arabidopsis_thaliana.faa	hmmsearch 3.3.1	-	131	3.2e-05	286	34	AEE83070.1	cell cycle switch protein 52 A2 [Arabidopsis thaliana] "AEE83070.1 cell cycle switch protein 52 A2 [Arabi
TTRAY2	TTRAY2_aligned.afaa	Arabidopsis_thaliana.faa	hmmsearch 3.3.1	-	132	3.4e-05	286	28	AEE85686.1	Transducin/WD40 repeat-like superfamily protein [Arabidopsis thaliana] "AEE85686.1 Transducin/WD40 repeat
TTRAY2	TTRAY2_aligned.afaa	Arabidopsis_thaliana.faa	hmmsearch 3.3.1	-	133	3.7e-05	286	45	ANM69320.1	Transducin/WD40 repeat-like superfamily protein [Arabidopsis thaliana] "ANM69320.1 Transducin/WD40 repeat
TTRAY2	TTRAY2_aligned.afaa	Arabidopsis_thaliana.faa	hmmsearch 3.3.1	-	134	3.9e-05	286	24	ANM58248.1	Transducin/WD40 repeat-like superfamily protein [Arabidopsis thaliana] "ANM58248.1 Transducin/WD40 repeat
TTRAY2	TTRAY2_aligned.afaa	Arabidopsis_thaliana.faa	hmmsearch 3.3.1	-	135	0,00004	286	64	AED92333.1	Transducin family protein / WD-40 repeat family protein [Arabidopsis thaliana] "AED92333.1 Transducin fam
TTRAY2	TTRAY2_aligned.afaa	Arabidopsis_thaliana.faa	hmmsearch 3.3.1	-	136	4.4e-05	287	31	AEE86504.1	Transducin/WD40 repeat-like superfamily protein [Arabidopsis thaliana] "AEE86504.1 Transducin/WD40 repeat
TTRAY2	TTRAY2_aligned.afaa	Arabidopsis_thaliana.faa	hmmsearch 3.3.1	-	137	4.5e-05	287	46	ANM69319.1	Transducin/WD40 repeat-like superfamily protein [Arabidopsis thaliana] "ANM69319.1 Transducin/WD40 repeat
TTRAY2	TTRAY2_aligned.afaa	Arabidopsis_thaliana.faa	hmmsearch 3.3.1	-	138	4.6e-05	287	47	AED91899.1	Transducin/WD40 repeat-like superfamily protein [Arabidopsis thaliana] "AED91899.1 Transducin/WD40 repeat
TTRAY2	TTRAY2_aligned.afaa	Arabidopsis_thaliana.faa	hmmsearch 3.3.1	-	139	4.6e-05	287	25	AEE86380.1	GTP binding protein beta 1 [Arabidopsis thaliana] "AEE86380.1 GTP binding protein beta 1 [Arabidopsis tha
TTRAY2	TTRAY2_aligned.afaa	Arabidopsis_thaliana.faa	hmmsearch 3.3.1	-	140	5.3e-05	287	48	AED91900.2	Transducin/WD40 repeat-like superfamily protein [Arabidopsis thaliana] "AED91900.2 Transducin/WD40 repeat
TTRAY2	TTRAY2_aligned.afaa	Arabidopsis_thaliana.faa	hmmsearch 3.3.1	-	141	5.8e-05	287	28	AED95899.1	Transducin/WD40 repeat-like superfamily protein [Arabidopsis thaliana] "AED95899.1 Transducin/WD40 repeat
TTRAY2	TTRAY2_aligned.afaa	Arabidopsis_thaliana.faa	hmmsearch 3.3.1	-	142	6.4e-05	287	24	AED97400.1	Transducin/WD40 repeat-like superfamily protein [Arabidopsis thaliana] "AED97400.1 Transducin/WD40 repeat
TTRAY2	TTRAY2_aligned.afaa	Arabidopsis_thaliana.faa	hmmsearch 3.3.1	-	143	7.2e-05	287	27	AEC06880.1	DWD (DDB1-binding WD40 protein) hypersensitive to ABA 1 [Arabidopsis thaliana] "AEC06880.1 DWD (DDB1-bind
TTRAY2	TTRAY2_aligned.afaa	Arabidopsis_thaliana.faa	hmmsearch 3.3.1	-	144	9.1e-05	287	24	AEE82221.1	Transducin/WD40 repeat-like superfamily protein [Arabidopsis thaliana] "AEE82221.1 Transducin/WD40 repeat
TTRAY2	TTRAY2_aligned.afaa	Arabidopsis_thaliana.faa	hmmsearch 3.3.1	-	145	0.00011	287	31	AED97399.1	Transducin/WD40 repeat-like superfamily protein [Arabidopsis thaliana] "AED97399.1 Transducin/WD40 repeat
TTRAY2	TTRAY2_aligned.afaa	Arabidopsis_thaliana.faa	hmmsearch 3.3.1	-	146	0.00011	287	36	AEE86366.1	Transducin/WD40 repeat-like superfamily protein [Arabidopsis thaliana] "AEE86366.1 Transducin/WD40 repeat
TTRAY2	TTRAY2_aligned.afaa	Arabidopsis_thaliana.faa	hmmsearch 3.3.1	-	147	0.00011	287	30	ANM62293.1	Transducin/WD40 repeat-like superfamily protein [Arabidopsis thaliana] "ANM62293.1 Transducin/WD40 repeat
TTRAY2	TTRAY2_aligned.afaa	Arabidopsis_thaliana.faa	hmmsearch 3.3.1	-	148	0.00012	287	41	AEE79079.1	Transducin/WD40 repeat-like superfamily protein [Arabidopsis thaliana] "AEE79079.1 Transducin/WD40 repeat
TTRAY2	TTRAY2_aligned.afaa	Arabidopsis_thaliana.faa	hmmsearch 3.3.1	-	149	0.00012	287	26	AEC08945.1	transducin family protein / WD-40 repeat family protein [Arabidopsis thaliana] "AEC08945.1 transducin fam
TTRAY2	TTRAY2_aligned.afaa	Arabidopsis_thaliana.faa	hmmsearch 3.3.1	-	150	0.00012	287	25	AED97686.1	Transducin/WD40 repeat-like superfamily protein [Arabidopsis thaliana] "AED97686.1 Transducin/WD40 repeat
TTRAY2	TTRAY2_aligned.afaa	Arabidopsis_thaliana.faa	hmmsearch 3.3.1	-	151	0.00013	287	43	AED91320.1	transducin family protein / WD-40 repeat family protein [Arabidopsis thaliana] "AED91320.1 transducin fam
TTRAY2	TTRAY2_aligned.afaa	Arabidopsis_thaliana.faa	hmmsearch 3.3.1	-	152	0.00013	287	43	AED91321.1	transducin family protein / WD-40 repeat family protein [Arabidopsis thaliana] "AED91321.1 transducin fam
TTRAY2	TTRAY2_aligned.afaa	Arabidopsis_thaliana.faa	hmmsearch 3.3.1	-	153	0.00013	287	43	ANM70934.1	transducin family protein / WD-40 repeat family protein [Arabidopsis thaliana] "ANM70934.1 transducin fam
TTRAY2	TTRAY2_aligned.afaa	Arabidopsis_thaliana.faa	hmmsearch 3.3.1	-	154	0.00014	287	33	ANM62294.1	Transducin/WD40 repeat-like superfamily protein [Arabidopsis thaliana] "ANM62294.1 Transducin/WD40 repeat
TTRAY2	TTRAY2_aligned.afaa	Arabidopsis_thaliana.faa	hmmsearch 3.3.1	-	155	0.00015	287	40	AEC09991.1	WD-40 repeat family protein / small nuclear ribonucleoprotein Prp4p-like protein [Arabidopsis thaliana]
TTRAY2	TTRAY2_aligned.afaa	Arabidopsis_thaliana.faa	hmmsearch 3.3.1	-	156	0.00015	287	40	ANM62834.1	WD-40 repeat family protein / small nuclear ribonucleoprotein Prp4p-like protein [Arabidopsis thaliana]
TTRAY2	TTRAY2_aligned.afaa	Arabidopsis_thaliana.faa	hmmsearch 3.3.1	-	157	0.00016	287	24	AEE29327.1	Transducin/WD40 repeat-like superfamily protein [Arabidopsis thaliana] "AEE29327.1 Transducin/WD40 repeat
TTRAY2	TTRAY2_aligned.afaa	Arabidopsis_thaliana.faa	hmmsearch 3.3.1	-	158	0.00017	287	37	AEE82516.1	Transducin/WD40 repeat-like superfamily protein [Arabidopsis thaliana] "AEE82516.1 Transducin/WD40 repeat
TTRAY2	TTRAY2_aligned.afaa	Arabidopsis_thaliana.faa	hmmsearch 3.3.1	-	159	0.00018	287	47	AED96370.1	Transducin/WD40 repeat-like superfamily protein [Arabidopsis thaliana] "AED96370.1 Transducin/WD40 repeat
TTRAY2	TTRAY2_aligned.afaa	Arabidopsis_thaliana.faa	hmmsearch 3.3.1	-	160	0.00018	287	47	ANM69132.1	Transducin/WD40 repeat-like superfamily protein [Arabidopsis thaliana] "ANM69132.1 Transducin/WD40 repeat
TTRAY2	TTRAY2_aligned.afaa	Arabidopsis_thaliana.faa	hmmsearch 3.3.1	-	161	0.00018	287	23	AED96724.1	Transducin/WD40 repeat-like superfamily protein [Arabidopsis thaliana] "AED96724.1 Transducin/WD40 repeat
TTRAY2	TTRAY2_aligned.afaa	Arabidopsis_thaliana.faa	hmmsearch 3.3.1	-	162	0.00018	287	75	AEE82974.1	SPA1-related 2 [Arabidopsis thaliana] "AEE82974.1 SPA1-related 2 [Arabidopsis thaliana]
TTRAY2	TTRAY2_aligned.afaa	Arabidopsis_thaliana.faa	hmmsearch 3.3.1	-	163	0.00019	287	60	AED96466.1	Transducin/WD40 repeat-like superfamily protein [Arabidopsis thaliana] "AED96466.1 Transducin/WD40 repeat
TTRAY2	TTRAY2_aligned.afaa	Arabidopsis_thaliana.faa	hmmsearch 3.3.1	-	164	0.00019	287	35	AEC06494.1	Transducin/WD40 repeat-like superfamily protein [Arabidopsis thaliana] "AEC06494.1 Transducin/WD40 repeat
TTRAY2	TTRAY2_aligned.afaa	Arabidopsis_thaliana.faa	hmmsearch 3.3.1	-	165	0.00021	287	61	ANM65674.1	SPA1-related 3 [Arabidopsis thaliana] "ANM65674.1 SPA1-related 3 [Arabidopsis thaliana]
TTRAY2	TTRAY2_aligned.afaa	Arabidopsis_thaliana.faa	hmmsearch 3.3.1	-	166	0.00021	287	40	AEC09360.1	Transducin/WD40 repeat-like superfamily protein [Arabidopsis thaliana] "AEC09360.1 Transducin/WD40 repeat
TTRAY2	TTRAY2_aligned.afaa	Arabidopsis_thaliana.faa	hmmsearch 3.3.1	-	167	0.00021	287	80	AEE80486.1	transducin family protein / WD-40 repeat family protein [Arabidopsis thaliana] "AEE80486.1 transducin fam
TTRAY2	TTRAY2_aligned.afaa	Arabidopsis_thaliana.faa	hmmsearch 3.3.1	-	168	0.00022	287	23	AEE86379.1	GTP binding protein beta 1 [Arabidopsis thaliana] "AEE86379.1 GTP binding protein beta 1 [Arabidopsis tha
TTRAY2	TTRAY2_aligned.afaa	Arabidopsis_thaliana.faa	hmmsearch 3.3.1	-	169	0.00022	287	31	AED93749.1	Transducin/WD40 repeat-like superfamily protein [Arabidopsis thaliana] "AED93749.1 Transducin/WD40 repeat
TTRAY2	TTRAY2_aligned.afaa	Arabidopsis_thaliana.faa	hmmsearch 3.3.1	-	170	0.00022	287	79	AEE80488.1	transducin family protein / WD-40 repeat family protein [Arabidopsis thaliana] "AEE80488.1 transducin fam
TTRAY2	TTRAY2_aligned.afaa	Arabidopsis_thaliana.faa	hmmsearch 3.3.1	-	171	0.00022	287	80	AEE80487.1	transducin family protein / WD-40 repeat family protein [Arabidopsis thaliana] "AEE80487.1 transducin fam
TTRAY2	TTRAY2_aligned.afaa	Arabidopsis_thaliana.faa	hmmsearch 3.3.1	-	172	0.00024	287	34	AEE32431.1	Transducin/WD40 repeat-like superfamily protein [Arabidopsis thaliana] "AEE32431.1 Transducin/WD40 repeat
TTRAY2	TTRAY2_aligned.afaa	Arabidopsis_thaliana.faa	hmmsearch 3.3.1	-	173	0.00024	287	42	AEC09361.1	Transducin/WD40 repeat-like superfamily protein [Arabidopsis thaliana] "AEC09361.1 Transducin/WD40 repeat
TTRAY2	TTRAY2_aligned.afaa	Arabidopsis_thaliana.faa	hmmsearch 3.3.1	-	174	0.00027	287	27	AEE86381.1	GTP binding protein beta 1 [Arabidopsis thaliana] "AEE86381.1 GTP binding protein beta 1 [Arabidopsis tha
TTRAY2	TTRAY2_aligned.afaa	Arabidopsis_thaliana.faa	hmmsearch 3.3.1	-	175	0.00027	287	45	AED91651.1	transducin family protein / WD-40 repeat family protein [Arabidopsis thaliana] "AED91651.1 transducin fam
TTRAY2	TTRAY2_aligned.afaa	Arabidopsis_thaliana.faa	hmmsearch 3.3.1	-	176	0.00028	287	48	ANM65673.1	SPA1-related 3 [Arabidopsis thaliana] "ANM65673.1 SPA1-related 3 [Arabidopsis thaliana]
TTRAY2	TTRAY2_aligned.afaa	Arabidopsis_thaliana.faa	hmmsearch 3.3.1	-	177	0.00029	287	87	ANM68697.1	regulatory-associated protein of TOR 2 (RAPTOR2) [Arabidopsis thaliana] "ANM68697.1 regulatory-associated
TTRAY2	TTRAY2_aligned.afaa	Arabidopsis_thaliana.faa	hmmsearch 3.3.1	-	178	0.0003	287	88	AEC07173.1	Coatomer alpha subunit [Arabidopsis thaliana] "AEC07173.1 Coatomer alpha subunit [Arabidopsis thaliana]
TTRAY2	TTRAY2_aligned.afaa	Arabidopsis_thaliana.faa	hmmsearch 3.3.1	-	179	0.00034	287	88	AEE33914.1	Coatomer alpha subunit [Arabidopsis thaliana] "AEE33914.1 Coatomer alpha subunit [Arabidopsis thaliana]
TTRAY2	TTRAY2_aligned.afaa	Arabidopsis_thaliana.faa	hmmsearch 3.3.1	-	180	0.00035	287	55	AEE76160.1	transducin family protein / WD-40 repeat family protein [Arabidopsis thaliana] "AEE76160.1 transducin fam
TTRAY2	TTRAY2_aligned.afaa	Arabidopsis_thaliana.faa	hmmsearch 3.3.1	-	181	0.00035	287	55	AEE76161.1	transducin family protein / WD-40 repeat family protein [Arabidopsis thaliana] "AEE76161.1 transducin fam
TTRAY2	TTRAY2_aligned.afaa	Arabidopsis_thaliana.faa	hmmsearch 3.3.1	-	182	0.00046	288	44	AEE76041.1	transducin family protein / WD-40 repeat family protein [Arabidopsis thaliana] "AEE76041.1 transducin fam
TTRAY2	TTRAY2_aligned.afaa	Arabidopsis_thaliana.faa	hmmsearch 3.3.1	-	183	0.00046	288	35	AEC08819.1	MOS4-associated complex 3B [Arabidopsis thaliana] "AEC08819.1 MOS4-associated complex 3B [Arabidopsis tha
TTRAY2	TTRAY2_aligned.afaa	Arabidopsis_thaliana.faa	hmmsearch 3.3.1	-	184	0.00047	288	40	ANM65487.1	embryo sac development arrest 7 [Arabidopsis thaliana] "ANM65487.1 embryo sac development arrest 7 [Arabi
TTRAY2	TTRAY2_aligned.afaa	Arabidopsis_thaliana.faa	hmmsearch 3.3.1	-	185	0.00051	288	95	AEE82086.1	Transducin family protein / WD-40 repeat family protein [Arabidopsis thaliana] "AEE82086.1 Transducin fam
TTRAY2	TTRAY2_aligned.afaa	Arabidopsis_thaliana.faa	hmmsearch 3.3.1	-	186	0.00051	288	95	AEE82087.1	Transducin family protein / WD-40 repeat family protein [Arabidopsis thaliana] "AEE82087.1 Transducin fam
TTRAY2	TTRAY2_aligned.afaa	Arabidopsis_thaliana.faa	hmmsearch 3.3.1	-	187	0.00055	288	35	AEE78051.1	Transducin/WD40 repeat-like superfamily protein [Arabidopsis thaliana] "AEE78051.1 Transducin/WD40 repeat
TTRAY2	TTRAY2_aligned.afaa	Arabidopsis_thaliana.faa	hmmsearch 3.3.1	-	188	0.00056	288	44	ANM65486.1	embryo sac development arrest 7 [Arabidopsis thaliana] "ANM65486.1 embryo sac development arrest 7 [Arabi
TTRAY2	TTRAY2_aligned.afaa	Arabidopsis_thaliana.faa	hmmsearch 3.3.1	-	189	0.0006	288	38	AEC08817.1	MOS4-associated complex 3B [Arabidopsis thaliana] "AEC08817.1 MOS4-associated complex 3B [Arabidopsis tha
TTRAY2	TTRAY2_aligned.afaa	Arabidopsis_thaliana.faa	hmmsearch 3.3.1	-	190	0.0006	288	38	AEC08818.1	MOS4-associated complex 3B [Arabidopsis thaliana] "AEC08818.1 MOS4-associated complex 3B [Arabidopsis tha
TTRAY2	TTRAY2_aligned.afaa	Arabidopsis_thaliana.faa	hmmsearch 3.3.1	-	191	0.0006	288	31	AED97928.1	Transducin/WD40 repeat-like superfamily protein [Arabidopsis thaliana] "AED97928.1 Transducin/WD40 repeat
TTRAY2	TTRAY2_aligned.afaa	Arabidopsis_thaliana.faa	hmmsearch 3.3.1	-	192	0.00064	288	33	AEE29894.1	Transducin/WD40 repeat-like superfamily protein [Arabidopsis thaliana] "AEE29894.1 Transducin/WD40 repeat
TTRAY2	TTRAY2_aligned.afaa	Arabidopsis_thaliana.faa	hmmsearch 3.3.1	-	193	0.00064	288	261	ANM59797.1	BEACH-DOMAIN HOMOLOG A1 [Arabidopsis thaliana] "ANM59797.1 BEACH-DOMAIN HOMOLOG A1 [Arabidopsis thaliana]
TTRAY2	TTRAY2_aligned.afaa	Arabidopsis_thaliana.faa	hmmsearch 3.3.1	-	194	0.00064	288	262	AEE27523.1	BEACH-DOMAIN HOMOLOG A1 [Arabidopsis thaliana] "AEE27523.1 BEACH-DOMAIN HOMOLOG A1 [Arabidopsis thaliana]
TTRAY2	TTRAY2_aligned.afaa	Arabidopsis_thaliana.faa	hmmsearch 3.3.1	-	195	0.00066	288	37	AEE36439.1	DROUGHT SENSITIVE 1 [Arabidopsis thaliana] "AEE36439.1 DROUGHT SENSITIVE 1 [Arabidopsis thaliana]
TTRAY2	TTRAY2_aligned.afaa	Arabidopsis_thaliana.faa	hmmsearch 3.3.1	-	196	0.00067	288	259	ANM59796.1	BEACH-DOMAIN HOMOLOG A1 [Arabidopsis thaliana] "ANM59796.1 BEACH-DOMAIN HOMOLOG A1 [Arabidopsis thaliana]
TTRAY2	TTRAY2_aligned.afaa	Arabidopsis_thaliana.faa	hmmsearch 3.3.1	-	197	0.00067	288	259	ANM59798.1	BEACH-DOMAIN HOMOLOG A1 [Arabidopsis thaliana] "ANM59798.1 BEACH-DOMAIN HOMOLOG A1 [Arabidopsis thaliana]
TTRAY2	TTRAY2_aligned.afaa	Arabidopsis_thaliana.faa	hmmsearch 3.3.1	-	198	0.00069	288	38	AED95028.1	transducin family protein / WD-40 repeat family protein [Arabidopsis thaliana] "AED95028.1 transducin fam
TTRAY2	TTRAY2_aligned.afaa	Arabidopsis_thaliana.faa	hmmsearch 3.3.1	-	199	0.00074	288	52	AEE79596.1	embryo sac development arrest 7 [Arabidopsis thaliana] "AEE79596.1 embryo sac development arrest 7 [Arabi
TTRAY2	TTRAY2_aligned.afaa	Arabidopsis_thaliana.faa	hmmsearch 3.3.1	-	200	0.00077	288	37	AEE78052.1	Transducin/WD40 repeat-like superfamily protein [Arabidopsis thaliana] "AEE78052.1 Transducin/WD40 repeat
TTRAY2	TTRAY2_aligned.afaa	Dictyostelium_discoideum.faa	hmmsearch 3.3.1	+	1	0.0	0	100	XP_637150.1	hypothetical protein DDB_G0287679 [Dictyostelium discoideum AX4] "XP_637150.1 hypothetical protein DDB_G
TTRAY2	TTRAY2_aligned.afaa	Dictyostelium_discoideum.faa	hmmsearch 3.3.1	-	2	1.7e-12	288	84	XP_640160.1	WD40 repeat-containing protein [Dictyostelium discoideum AX4] "XP_640160.1 WD40 repeat-containing protei
TTRAY2	TTRAY2_aligned.afaa	Dictyostelium_discoideum.faa	hmmsearch 3.3.1	-	3	2.5e-12	288	47	XP_642306.2	WD40 repeat-containing protein [Dictyostelium discoideum AX4] "XP_642306.2 WD40 repeat-containing protei
TTRAY2	TTRAY2_aligned.afaa	Dictyostelium_discoideum.faa	hmmsearch 3.3.1	-	4	9.2e-12	289	27	XP_640180.1	WD40 repeat-containing protein [Dictyostelium discoideum AX4] "XP_640180.1 WD40 repeat-containing protei
TTRAY2	TTRAY2_aligned.afaa	Dictyostelium_discoideum.faa	hmmsearch 3.3.1	-	5	2.6e-11	289	52	XP_640309.1	transcriptional repressor TUP1 [Dictyostelium discoideum AX4] "XP_640309.1 transcriptional repressor TUP
TTRAY2	TTRAY2_aligned.afaa	Dictyostelium_discoideum.faa	hmmsearch 3.3.1	-	6	3.2e-11	290	46	XP_641668.1	WD40 repeat-containing protein [Dictyostelium discoideum AX4] "XP_641668.1 WD40 repeat-containing protei
TTRAY2	TTRAY2_aligned.afaa	Dictyostelium_discoideum.faa	hmmsearch 3.3.1	-	7	6.1e-11	290	32	XP_645454.1	WD40 repeat-containing protein [Dictyostelium discoideum AX4] "XP_645454.1 WD40 repeat-containing protei
TTRAY2	TTRAY2_aligned.afaa	Dictyostelium_discoideum.faa	hmmsearch 3.3.1	-	8	7.5e-11	290	68	XP_637792.1	hypothetical protein DDB_G0286223 [Dictyostelium discoideum AX4] "XP_637792.1 hypothetical protein DDB_G
TTRAY2	TTRAY2_aligned.afaa	Dictyostelium_discoideum.faa	hmmsearch 3.3.1	-	9	1.5e-10	290	29	XP_643839.1	hypothetical protein DDB_G0275045 [Dictyostelium discoideum AX4] "XP_643839.1 hypothetical protein DDB_G
TTRAY2	TTRAY2_aligned.afaa	Dictyostelium_discoideum.faa	hmmsearch 3.3.1	-	10	3.1e-10	290	90	XP_642264.1	WD40 repeat-containing protein [Dictyostelium discoideum AX4] "XP_642264.1 WD40 repeat-containing protei
TTRAY2	TTRAY2_aligned.afaa	Dictyostelium_discoideum.faa	hmmsearch 3.3.1	-	11	9.4e-10	291	82	XP_638435.1	WD40 repeat-containing protein [Dictyostelium discoideum AX4] "XP_638435.1 WD40 repeat-containing protei
TTRAY2	TTRAY2_aligned.afaa	Dictyostelium_discoideum.faa	hmmsearch 3.3.1	-	12	1.6e-09	291	27	XP_629512.1	WD40 repeat-containing protein [Dictyostelium discoideum AX4] "XP_629512.1 WD40 repeat-containing protei
TTRAY2	TTRAY2_aligned.afaa	Dictyostelium_discoideum.faa	hmmsearch 3.3.1	-	13	1.9e-09	291	30	XP_637302.1	WD40 repeat-containing protein [Dictyostelium discoideum AX4] "XP_637302.1 WD40 repeat-containing protei
TTRAY2	TTRAY2_aligned.afaa	Dictyostelium_discoideum.faa	hmmsearch 3.3.1	-	14	0,000000005	292	80	XP_643223.1	WD40 repeat-containing protein [Dictyostelium discoideum AX4] "XP_643223.1 WD40 repeat-containing protei
TTRAY2	TTRAY2_aligned.afaa	Dictyostelium_discoideum.faa	hmmsearch 3.3.1	-	15	0,000000006	292	65	XP_636368.1	myosin heavy chain kinase [Dictyostelium discoideum AX4] "XP_636368.1 myosin heavy chain kinase [Dictyos
TTRAY2	TTRAY2_aligned.afaa	Dictyostelium_discoideum.faa	hmmsearch 3.3.1	-	16	0,000000007	292	217	XP_629304.1	WD40 repeat-containing protein [Dictyostelium discoideum AX4] "XP_629304.1 WD40 repeat-containing protei
TTRAY2	TTRAY2_aligned.afaa	Dictyostelium_discoideum.faa	hmmsearch 3.3.1	-	17	2.1e-08	292	36	XP_645891.1	WD40 repeat-containing protein [Dictyostelium discoideum AX4] "XP_645891.1 WD40 repeat-containing protei
TTRAY2	TTRAY2_aligned.afaa	Dictyostelium_discoideum.faa	hmmsearch 3.3.1	-	18	6.4e-08	293	42	XP_642022.1	WD40 repeat-containing protein [Dictyostelium discoideum AX4] "XP_642022.1 WD40 repeat-containing protei
TTRAY2	TTRAY2_aligned.afaa	Dictyostelium_discoideum.faa	hmmsearch 3.3.1	-	19	6.5e-08	293	58	XP_639311.1	WD40 repeat-containing protein [Dictyostelium discoideum AX4] "XP_639311.1 WD40 repeat-containing protei
TTRAY2	TTRAY2_aligned.afaa	Dictyostelium_discoideum.faa	hmmsearch 3.3.1	-	20	1.4e-07	293	37	XP_636715.1	hypothetical protein DDB_G0288375 [Dictyostelium discoideum AX4] "XP_636715.1 hypothetical protein DDB_G
TTRAY2	TTRAY2_aligned.afaa	Dictyostelium_discoideum.faa	hmmsearch 3.3.1	-	21	1.5e-07	293	36	XP_638107.1	hypothetical protein DDB_G0285531 [Dictyostelium discoideum AX4] "XP_638107.1 hypothetical protein DDB_G
TTRAY2	TTRAY2_aligned.afaa	Dictyostelium_discoideum.faa	hmmsearch 3.3.1	-	22	1.8e-07	293	26	XP_637742.1	WD40 repeat-containing protein [Dictyostelium discoideum AX4] "XP_637742.1 WD40 repeat-containing protei
TTRAY2	TTRAY2_aligned.afaa	Dictyostelium_discoideum.faa	hmmsearch 3.3.1	-	23	2.2e-07	293	47	XP_638014.1	WD-40 repeat-containing protein [Dictyostelium discoideum AX4] "XP_638014.1 WD-40 repeat-containing prot
TTRAY2	TTRAY2_aligned.afaa	Dictyostelium_discoideum.faa	hmmsearch 3.3.1	-	24	2.3e-07	293	37	XP_642030.1	WD40 repeat-containing protein [Dictyostelium discoideum AX4] "XP_642030.1 WD40 repeat-containing protei
TTRAY2	TTRAY2_aligned.afaa	Dictyostelium_discoideum.faa	hmmsearch 3.3.1	-	25	2.5e-07	293	91	XP_642832.1	WD40 repeat-containing protein [Dictyostelium discoideum AX4] "XP_642832.1 WD40 repeat-containing protei
TTRAY2	TTRAY2_aligned.afaa	Dictyostelium_discoideum.faa	hmmsearch 3.3.1	-	26	3.9e-07	294	53	XP_642008.1	WD40 repeat-containing protein [Dictyostelium discoideum AX4] "XP_642008.1 WD40 repeat-containing protei
TTRAY2	TTRAY2_aligned.afaa	Dictyostelium_discoideum.faa	hmmsearch 3.3.1	-	27	5.4e-07	294	45	XP_641951.1	WD40 repeat-containing protein [Dictyostelium discoideum AX4] "XP_641951.1 WD40 repeat-containing protei
TTRAY2	TTRAY2_aligned.afaa	Dictyostelium_discoideum.faa	hmmsearch 3.3.1	-	28	5.5e-07	294	93	XP_636788.1	hypothetical protein DDB_G0288313 [Dictyostelium discoideum AX4] "XP_636788.1 hypothetical protein DDB_G
TTRAY2	TTRAY2_aligned.afaa	Dictyostelium_discoideum.faa	hmmsearch 3.3.1	-	29	6.8e-07	294	29	XP_643620.2	WD40 repeat-containing protein [Dictyostelium discoideum AX4] "XP_643620.2 WD40 repeat-containing protei
TTRAY2	TTRAY2_aligned.afaa	Dictyostelium_discoideum.faa	hmmsearch 3.3.1	-	30	7.5e-07	294	43	XP_635306.1	glutamate-rich WD repeat-containing protein 1 [Dictyostelium discoideum AX4] "XP_635306.1 glutamate-rich
TTRAY2	TTRAY2_aligned.afaa	Dictyostelium_discoideum.faa	hmmsearch 3.3.1	-	31	7.9e-07	294	45	XP_002649195.1	WD40 repeat-containing protein [Dictyostelium discoideum AX4] "XP_002649195.1 WD40 repeat-containing
TTRAY2	TTRAY2_aligned.afaa	Dictyostelium_discoideum.faa	hmmsearch 3.3.1	-	32	9.8e-07	294	60	XP_629151.1	hypothetical protein DDB_G0293412 [Dictyostelium discoideum AX4] "XP_629151.1 hypothetical protein DDB_G
TTRAY2	TTRAY2_aligned.afaa	Dictyostelium_discoideum.faa	hmmsearch 3.3.1	-	33	0,000001	294	28	XP_641489.1	WD40 repeat-containing protein [Dictyostelium discoideum AX4] "XP_641489.1 WD40 repeat-containing protei
TTRAY2	TTRAY2_aligned.afaa	Dictyostelium_discoideum.faa	hmmsearch 3.3.1	-	34	3.2e-06	295	31	XP_642759.1	G protein b-subunit [Dictyostelium discoideum AX4] "XP_642759.1 G protein b-subunit [Dictyostelium disco
TTRAY2	TTRAY2_aligned.afaa	Dictyostelium_discoideum.faa	hmmsearch 3.3.1	-	35	4.5e-06	295	50	XP_636608.1	WD40 repeat-containing protein [Dictyostelium discoideum AX4] "XP_636608.1 WD40 repeat-containing protei
TTRAY2	TTRAY2_aligned.afaa	Dictyostelium_discoideum.faa	hmmsearch 3.3.1	-	36	4.8e-06	295	84	XP_637246.1	transcription initiation factor TFIID subunit [Dictyostelium discoideum AX4] "XP_637246.1 transcription
TTRAY2	TTRAY2_aligned.afaa	Dictyostelium_discoideum.faa	hmmsearch 3.3.1	-	37	6.2e-06	295	30	XP_638901.1	WD40 repeat-containing protein [Dictyostelium discoideum AX4] "XP_638901.1 WD40 repeat-containing protei
TTRAY2	TTRAY2_aligned.afaa	Dictyostelium_discoideum.faa	hmmsearch 3.3.1	-	38	8.2e-06	295	59	XP_629959.1	WD40 repeat-containing protein [Dictyostelium discoideum AX4] "XP_629959.1 WD40 repeat-containing protei
TTRAY2	TTRAY2_aligned.afaa	Dictyostelium_discoideum.faa	hmmsearch 3.3.1	-	39	0,00001	295	53	XP_637144.1	WD40 repeat-containing protein [Dictyostelium discoideum AX4] "XP_637144.1 WD40 repeat-containing protei
TTRAY2	TTRAY2_aligned.afaa	Dictyostelium_discoideum.faa	hmmsearch 3.3.1	-	40	1.5e-05	295	55	XP_643673.1	autophagy protein 16 [Dictyostelium discoideum AX4] "XP_643673.1 autophagy protein 16 [Dictyostelium dis
TTRAY2	TTRAY2_aligned.afaa	Dictyostelium_discoideum.faa	hmmsearch 3.3.1	-	41	0,00002	295	42	XP_642765.1	hypothetical protein DDB_G0277257 [Dictyostelium discoideum AX4] "XP_642765.1 hypothetical protein DDB_G
TTRAY2	TTRAY2_aligned.afaa	Dictyostelium_discoideum.faa	hmmsearch 3.3.1	-	42	2.1e-05	295	74	XP_636764.1	WD40 repeat-containing protein [Dictyostelium discoideum AX4] "XP_636764.1 WD40 repeat-containing protei
TTRAY2	TTRAY2_aligned.afaa	Dictyostelium_discoideum.faa	hmmsearch 3.3.1	-	43	2.9e-05	295	30	XP_638213.1	WD40 repeat-containing protein [Dictyostelium discoideum AX4] "XP_638213.1 WD40 repeat-containing protei
TTRAY2	TTRAY2_aligned.afaa	Dictyostelium_discoideum.faa	hmmsearch 3.3.1	-	44	3.5e-05	296	49	XP_636641.1	hypothetical protein DDB_G0288559 [Dictyostelium discoideum AX4] "XP_636641.1 hypothetical protein DDB_G
TTRAY2	TTRAY2_aligned.afaa	Dictyostelium_discoideum.faa	hmmsearch 3.3.1	-	45	3.5e-05	296	119	XP_642289.1	WD40 repeat-containing protein [Dictyostelium discoideum AX4] "XP_642289.1 WD40 repeat-containing protei
TTRAY2	TTRAY2_aligned.afaa	Dictyostelium_discoideum.faa	hmmsearch 3.3.1	-	46	0,00004	296	38	XP_640105.1	WD-40 repeat-containing protein [Dictyostelium discoideum AX4] "XP_640105.1 WD-40 repeat-containing prot
TTRAY2	TTRAY2_aligned.afaa	Dictyostelium_discoideum.faa	hmmsearch 3.3.1	-	47	4.8e-05	296	109	XP_647464.1	WD40 repeat-containing protein [Dictyostelium discoideum AX4] "XP_647464.1 WD40 repeat-containing protei
TTRAY2	TTRAY2_aligned.afaa	Dictyostelium_discoideum.faa	hmmsearch 3.3.1	-	48	4.9e-05	296	36	XP_640134.1	WD40 repeat-containing protein [Dictyostelium discoideum AX4] "XP_640134.1 WD40 repeat-containing protei
TTRAY2	TTRAY2_aligned.afaa	Dictyostelium_discoideum.faa	hmmsearch 3.3.1	-	49	5.8e-05	296	40	XP_642903.1	hypothetical protein DDB_G0276815 [Dictyostelium discoideum AX4] "XP_642903.1 hypothetical protein DDB_G
TTRAY2	TTRAY2_aligned.afaa	Dictyostelium_discoideum.faa	hmmsearch 3.3.1	-	50	6.6e-05	296	33	XP_629044.1	WD40 repeat-containing protein [Dictyostelium discoideum AX4] "XP_629044.1 WD40 repeat-containing protei
TTRAY2	TTRAY2_aligned.afaa	Dictyostelium_discoideum.faa	hmmsearch 3.3.1	-	51	7.1e-05	296	34	XP_638106.1	hypothetical protein DDB_G0285529 [Dictyostelium discoideum AX4] "XP_638106.1 hypothetical protein DDB_G
TTRAY2	TTRAY2_aligned.afaa	Dictyostelium_discoideum.faa	hmmsearch 3.3.1	-	52	7.8e-05	296	38	XP_642666.1	hypothetical protein DDB_G0277471 [Dictyostelium discoideum AX4] "XP_642666.1 hypothetical protein DDB_G
TTRAY2	TTRAY2_aligned.afaa	Dictyostelium_discoideum.faa	hmmsearch 3.3.1	-	53	0.00013	296	41	XP_646586.1	WD40 repeat-containing protein [Dictyostelium discoideum AX4] "XP_646586.1 WD40 repeat-containing protei
TTRAY2	TTRAY2_aligned.afaa	Dictyostelium_discoideum.faa	hmmsearch 3.3.1	-	54	0.00024	296	45	XP_635648.1	WD40 repeat-containing protein [Dictyostelium discoideum AX4] "XP_635648.1 WD40 repeat-containing protei
TTRAY2	TTRAY2_aligned.afaa	Dictyostelium_discoideum.faa	hmmsearch 3.3.1	-	55	0.00026	296	43	XP_643326.1	WD40 repeat-containing protein [Dictyostelium discoideum AX4] "XP_643326.1 WD40 repeat-containing protei
TTRAY2	TTRAY2_aligned.afaa	Dictyostelium_discoideum.faa	hmmsearch 3.3.1	-	56	0.00035	297	29	XP_636074.1	WD40 repeat-containing protein [Dictyostelium discoideum AX4] "XP_636074.1 WD40 repeat-containing protei
TTRAY2	TTRAY2_aligned.afaa	Dictyostelium_discoideum.faa	hmmsearch 3.3.1	-	57	0.00061	297	74	XP_640451.1	WD40 repeat-containing protein [Dictyostelium discoideum AX4] "XP_640451.1 WD40 repeat-containing protei
TTRAY2	TTRAY2_aligned.afaa	Dictyostelium_discoideum.faa	hmmsearch 3.3.1	-	58	0.00069	297	30	XP_646229.1	WD40 repeat-containing protein [Dictyostelium discoideum AX4] "XP_646229.1 WD40 repeat-containing protei
TTRAY2	TTRAY2_aligned.afaa	Dictyostelium_discoideum.faa	hmmsearch 3.3.1	-	59	0.00079	297	30	XP_629851.1	WD40 repeat-containing protein [Dictyostelium discoideum AX4] "XP_629851.1 WD40 repeat-containing protei
TTRAY2	TTRAY2_aligned.afaa	Dictyostelium_discoideum.faa	hmmsearch 3.3.1	-	60	0.00089	297	46	XP_643081.1	WD40 repeat-containing protein [Dictyostelium discoideum AX4] "XP_643081.1 WD40 repeat-containing protei
TTRAY2	TTRAY2_aligned.afaa	Dictyostelium_discoideum.faa	hmmsearch 3.3.1	-	61	0.0012	297	57	XP_646869.1	WD40 repeat-containing protein [Dictyostelium discoideum AX4] "XP_646869.1 WD40 repeat-containing protei
TTRAY2	TTRAY2_aligned.afaa	Dictyostelium_discoideum.faa	hmmsearch 3.3.1	-	62	0.0016	297	28	XP_641992.1	hypothetical protein DDB_G0278945 [Dictyostelium discoideum AX4] "XP_641992.1 hypothetical protein DDB_G
TTRAY2	TTRAY2_aligned.afaa	Dictyostelium_discoideum.faa	hmmsearch 3.3.1	-	63	0.002	297	33	XP_638278.1	autophagy protein 18 [Dictyostelium discoideum AX4] "XP_638278.1 autophagy protein 18 [Dictyostelium dis
TTRAY2	TTRAY2_aligned.afaa	Dictyostelium_discoideum.faa	hmmsearch 3.3.1	-	64	0.0023	297	45	XP_644112.1	hypothetical protein DDB_G0274505 [Dictyostelium discoideum AX4] "XP_644112.1 hypothetical protein DDB_G
TTRAY2	TTRAY2_aligned.afaa	Dictyostelium_discoideum.faa	hmmsearch 3.3.1	-	65	0.0024	297	51	XP_643788.1	WD40 repeat-containing protein [Dictyostelium discoideum AX4] "XP_643788.1 WD40 repeat-containing protei
TTRAY2	TTRAY2_aligned.afaa	Dictyostelium_discoideum.faa	hmmsearch 3.3.1	-	66	0.0025	297	53	XP_636182.1	WD40 repeat-containing protein [Dictyostelium discoideum AX4] "XP_636182.1 WD40 repeat-containing protei
TTRAY2	TTRAY2_aligned.afaa	Dictyostelium_discoideum.faa	hmmsearch 3.3.1	-	67	0.006	298	40	XP_646204.1	hypothetical protein DDB_G0270618 [Dictyostelium discoideum AX4] "XP_646204.1 hypothetical protein DDB_G
TTRAY2	TTRAY2_aligned.afaa	Dictyostelium_discoideum.faa	hmmsearch 3.3.1	-	68	0.011	298	47	XP_629697.1	hypothetical protein DDB_G0292312 [Dictyostelium discoideum AX4] "XP_629697.1 hypothetical protein DDB_G
TTRAY2	TTRAY2_aligned.afaa	Dictyostelium_discoideum.faa	hmmsearch 3.3.1	-	69	0.013	298	65	XP_001732958.1	WD40 repeat-containing protein [Dictyostelium discoideum AX4] "XP_001732958.1 WD40 repeat-containing
TTRAY2	TTRAY2_aligned.afaa	Dictyostelium_discoideum.faa	hmmsearch 3.3.1	-	70	0.027	298	31	XP_640139.1	WD repeat domain phosphoinositide-interacting protein 3 [Dictyostelium discoideum AX4] "XP_640139.1 WD r
TTRAY2	TTRAY2_aligned.afaa	Dictyostelium_discoideum.faa	hmmsearch 3.3.1	-	71	0.027	298	32	XP_629954.1	WD40 repeat-containing protein [Dictyostelium discoideum AX4] "XP_629954.1 WD40 repeat-containing protei
TTRAY2	TTRAY2_aligned.afaa	Dictyostelium_discoideum.faa	hmmsearch 3.3.1	-	72	0.03	298	32	XP_638928.1	WD40 repeat-containing protein [Dictyostelium discoideum AX4] "XP_638928.1 WD40 repeat-containing protei
TTRAY2	TTRAY2_aligned.afaa	Dictyostelium_discoideum.faa	hmmsearch 3.3.1	-	73	0.045	299	32	XP_646618.1	WD40 repeat-containing protein [Dictyostelium discoideum AX4] "XP_646618.1 WD40 repeat-containing protei
TTRAY2	TTRAY2_aligned.afaa	Phaeodactylum_tricornutum.faa	hmmsearch 3.3.1	+	1	2.3e-34	0	100	EEC47407.1	predicted protein [Phaeodactylum tricornutum CCAP 1055/1] "EEC47407.1 predicted protein [Phaeodactylum tr
TTRAY2	TTRAY2_aligned.afaa	Phaeodactylum_tricornutum.faa	hmmsearch 3.3.1	-	2	1.3e-10	24	104	EEC46227.1	predicted protein [Phaeodactylum tricornutum CCAP 1055/1] "EEC46227.1 predicted protein [Phaeodactylum tr
TTRAY2	TTRAY2_aligned.afaa	Phaeodactylum_tricornutum.faa	hmmsearch 3.3.1	-	3	1.5e-10	24	26	EEC49189.1	predicted protein partial [Phaeodactylum tricornutum CCAP 1055/1] "EEC49189.1 predicted protein partial
TTRAY2	TTRAY2_aligned.afaa	Phaeodactylum_tricornutum.faa	hmmsearch 3.3.1	-	4	4.2e-10	24	26	EEC46946.1	predicted protein [Phaeodactylum tricornutum CCAP 1055/1] "EEC46946.1 predicted protein [Phaeodactylum tr
TTRAY2	TTRAY2_aligned.afaa	Phaeodactylum_tricornutum.faa	hmmsearch 3.3.1	-	5	3.7e-09	25	39	EEC45170.1	predicted protein partial [Phaeodactylum tricornutum CCAP 1055/1] "EEC45170.1 predicted protein partial
TTRAY2	TTRAY2_aligned.afaa	Phaeodactylum_tricornutum.faa	hmmsearch 3.3.1	-	6	4.9e-09	25	45	EEC44851.1	predicted protein [Phaeodactylum tricornutum CCAP 1055/1] "EEC44851.1 predicted protein [Phaeodactylum tr
TTRAY2	TTRAY2_aligned.afaa	Phaeodactylum_tricornutum.faa	hmmsearch 3.3.1	-	7	5.3e-08	26	26	EEC46172.1	predicted protein [Phaeodactylum tricornutum CCAP 1055/1] "EEC46172.1 predicted protein [Phaeodactylum tr
TTRAY2	TTRAY2_aligned.afaa	Phaeodactylum_tricornutum.faa	hmmsearch 3.3.1	-	8	6.1e-08	26	73	ACI65996.1	predicted protein [Phaeodactylum tricornutum CCAP 1055/1] "ACI65996.1 predicted protein [Phaeodactylum tr
TTRAY2	TTRAY2_aligned.afaa	Phaeodactylum_tricornutum.faa	hmmsearch 3.3.1	-	9	8.6e-08	27	130	EEC44686.1	predicted protein [Phaeodactylum tricornutum CCAP 1055/1] "EEC44686.1 predicted protein [Phaeodactylum tr
TTRAY2	TTRAY2_aligned.afaa	Phaeodactylum_tricornutum.faa	hmmsearch 3.3.1	-	10	2.2e-07	27	40	EEC46265.1	predicted protein [Phaeodactylum tricornutum CCAP 1055/1] "EEC46265.1 predicted protein [Phaeodactylum tr
TTRAY2	TTRAY2_aligned.afaa	Phaeodactylum_tricornutum.faa	hmmsearch 3.3.1	-	11	2.7e-07	27	27	EEC50828.1	predicted protein [Phaeodactylum tricornutum CCAP 1055/1] "EEC50828.1 predicted protein [Phaeodactylum tr
TTRAY2	TTRAY2_aligned.afaa	Phaeodactylum_tricornutum.faa	hmmsearch 3.3.1	-	12	0,0000003	27	26	ACI65421.1	predicted protein partial [Phaeodactylum tricornutum CCAP 1055/1] "ACI65421.1 predicted protein partial
TTRAY2	TTRAY2_aligned.afaa	Phaeodactylum_tricornutum.faa	hmmsearch 3.3.1	-	13	3.6e-07	27	50	EEC48639.1	predicted protein partial [Phaeodactylum tricornutum CCAP 1055/1] "EEC48639.1 predicted protein partial
TTRAY2	TTRAY2_aligned.afaa	Phaeodactylum_tricornutum.faa	hmmsearch 3.3.1	-	14	4.2e-07	27	54	EEC45945.1	predicted protein [Phaeodactylum tricornutum CCAP 1055/1] "EEC45945.1 predicted protein [Phaeodactylum tr
TTRAY2	TTRAY2_aligned.afaa	Phaeodactylum_tricornutum.faa	hmmsearch 3.3.1	-	15	5.1e-07	27	38	EEC47313.1	nucleotide-binding protein [Phaeodactylum tricornutum CCAP 1055/1] "EEC47313.1 nucleotide-binding protein
TTRAY2	TTRAY2_aligned.afaa	Phaeodactylum_tricornutum.faa	hmmsearch 3.3.1	-	16	5.4e-07	27	79	EEC47767.1	predicted protein [Phaeodactylum tricornutum CCAP 1055/1] "EEC47767.1 predicted protein [Phaeodactylum tr
TTRAY2	TTRAY2_aligned.afaa	Phaeodactylum_tricornutum.faa	hmmsearch 3.3.1	-	17	7.5e-07	28	67	EEC49338.1	predicted protein partial [Phaeodactylum tricornutum CCAP 1055/1] "EEC49338.1 predicted protein partial
TTRAY2	TTRAY2_aligned.afaa	Phaeodactylum_tricornutum.faa	hmmsearch 3.3.1	-	18	8.6e-07	28	39	EEC51985.1	predicted protein partial [Phaeodactylum tricornutum CCAP 1055/1] "EEC51985.1 predicted protein partial
TTRAY2	TTRAY2_aligned.afaa	Phaeodactylum_tricornutum.faa	hmmsearch 3.3.1	-	19	2.1e-06	28	53	EEC50390.1	predicted protein [Phaeodactylum tricornutum CCAP 1055/1] "EEC50390.1 predicted protein [Phaeodactylum tr
TTRAY2	TTRAY2_aligned.afaa	Phaeodactylum_tricornutum.faa	hmmsearch 3.3.1	-	20	2.3e-06	28	26	EEC47889.1	predicted protein [Phaeodactylum tricornutum CCAP 1055/1] "EEC47889.1 predicted protein [Phaeodactylum tr
TTRAY2	TTRAY2_aligned.afaa	Phaeodactylum_tricornutum.faa	hmmsearch 3.3.1	-	21	2.4e-06	28	72	ACI65822.1	predicted protein [Phaeodactylum tricornutum CCAP 1055/1] "ACI65822.1 predicted protein [Phaeodactylum tr
TTRAY2	TTRAY2_aligned.afaa	Phaeodactylum_tricornutum.faa	hmmsearch 3.3.1	-	22	2.4e-06	28	31	EEC44534.1	predicted protein [Phaeodactylum tricornutum CCAP 1055/1] "EEC44534.1 predicted protein [Phaeodactylum tr
TTRAY2	TTRAY2_aligned.afaa	Phaeodactylum_tricornutum.faa	hmmsearch 3.3.1	-	23	2.5e-06	28	33	EEC45737.1	PolyAdenylation factor subunit 1 partial [Phaeodactylum tricornutum CCAP 1055/1] "EEC45737.1 PolyAdenyla
TTRAY2	TTRAY2_aligned.afaa	Phaeodactylum_tricornutum.faa	hmmsearch 3.3.1	-	24	2.5e-06	28	29	EEC51069.1	predicted protein [Phaeodactylum tricornutum CCAP 1055/1] "EEC51069.1 predicted protein [Phaeodactylum tr
TTRAY2	TTRAY2_aligned.afaa	Phaeodactylum_tricornutum.faa	hmmsearch 3.3.1	-	25	5.5e-06	28	27	EEC48844.1	predicted protein partial [Phaeodactylum tricornutum CCAP 1055/1] "EEC48844.1 predicted protein partial
TTRAY2	TTRAY2_aligned.afaa	Phaeodactylum_tricornutum.faa	hmmsearch 3.3.1	-	26	6.6e-06	28	31	EEC51247.1	predicted protein partial [Phaeodactylum tricornutum CCAP 1055/1] "EEC51247.1 predicted protein partial
TTRAY2	TTRAY2_aligned.afaa	Phaeodactylum_tricornutum.faa	hmmsearch 3.3.1	-	27	6.6e-06	28	54	EEC47215.1	predicted protein [Phaeodactylum tricornutum CCAP 1055/1] "EEC47215.1 predicted protein [Phaeodactylum tr
TTRAY2	TTRAY2_aligned.afaa	Phaeodactylum_tricornutum.faa	hmmsearch 3.3.1	-	28	7.1e-06	28	45	EEC42741.1	predicted protein [Phaeodactylum tricornutum CCAP 1055/1] "EEC42741.1 predicted protein [Phaeodactylum tr
TTRAY2	TTRAY2_aligned.afaa	Phaeodactylum_tricornutum.faa	hmmsearch 3.3.1	-	29	8.3e-06	29	36	EEC49148.1	predicted protein [Phaeodactylum tricornutum CCAP 1055/1] "EEC49148.1 predicted protein [Phaeodactylum tr
TTRAY2	TTRAY2_aligned.afaa	Phaeodactylum_tricornutum.faa	hmmsearch 3.3.1	-	30	0,00001	29	37	EEC48862.1	coronin like protein [Phaeodactylum tricornutum CCAP 1055/1] "EEC48862.1 coronin like protein [Phaeodacty
TTRAY2	TTRAY2_aligned.afaa	Phaeodactylum_tricornutum.faa	hmmsearch 3.3.1	-	31	1.4e-05	29	32	EEC50582.1	WD40 mitotic checkpoint-like protein similar to spleen mitotic checkpoint BUB3 [Phaeodactylum tricornutum
TTRAY2	TTRAY2_aligned.afaa	Phaeodactylum_tricornutum.faa	hmmsearch 3.3.1	-	32	1.6e-05	29	28	EEC46815.1	predicted protein [Phaeodactylum tricornutum CCAP 1055/1] "EEC46815.1 predicted protein [Phaeodactylum tr
TTRAY2	TTRAY2_aligned.afaa	Phaeodactylum_tricornutum.faa	hmmsearch 3.3.1	-	33	1.8e-05	29	43	EEC48874.1	predicted protein partial [Phaeodactylum tricornutum CCAP 1055/1] "EEC48874.1 predicted protein partial
TTRAY2	TTRAY2_aligned.afaa	Phaeodactylum_tricornutum.faa	hmmsearch 3.3.1	-	34	2.1e-05	29	34	EEC46884.1	predicted protein [Phaeodactylum tricornutum CCAP 1055/1] "EEC46884.1 predicted protein [Phaeodactylum tr
TTRAY2	TTRAY2_aligned.afaa	Phaeodactylum_tricornutum.faa	hmmsearch 3.3.1	-	35	4.5e-05	29	101	EEC51506.1	predicted protein [Phaeodactylum tricornutum CCAP 1055/1] "EEC51506.1 predicted protein [Phaeodactylum tr
TTRAY2	TTRAY2_aligned.afaa	Phaeodactylum_tricornutum.faa	hmmsearch 3.3.1	-	36	4.8e-05	29	54	EEC43305.1	predicted protein partial [Phaeodactylum tricornutum CCAP 1055/1] "EEC43305.1 predicted protein partial
TTRAY2	TTRAY2_aligned.afaa	Phaeodactylum_tricornutum.faa	hmmsearch 3.3.1	-	37	5.6e-05	29	26	EEC50358.1	predicted protein partial [Phaeodactylum tricornutum CCAP 1055/1] "EEC50358.1 predicted protein partial
TTRAY2	TTRAY2_aligned.afaa	Phaeodactylum_tricornutum.faa	hmmsearch 3.3.1	-	38	5.7e-05	29	74	EEC43245.1	predicted protein [Phaeodactylum tricornutum CCAP 1055/1] "EEC43245.1 predicted protein [Phaeodactylum tr
TTRAY2	TTRAY2_aligned.afaa	Phaeodactylum_tricornutum.faa	hmmsearch 3.3.1	-	39	8.7e-05	30	36	EEC51564.1	predicted protein [Phaeodactylum tricornutum CCAP 1055/1] "EEC51564.1 predicted protein [Phaeodactylum tr
TTRAY2	TTRAY2_aligned.afaa	Phaeodactylum_tricornutum.faa	hmmsearch 3.3.1	-	40	0.0001	30	52	EEC48777.1	predicted protein [Phaeodactylum tricornutum CCAP 1055/1] "EEC48777.1 predicted protein [Phaeodactylum tr
TTRAY2	TTRAY2_aligned.afaa	Phaeodactylum_tricornutum.faa	hmmsearch 3.3.1	-	41	0.00012	30	38	ACI65600.1	predicted protein [Phaeodactylum tricornutum CCAP 1055/1] "ACI65600.1 predicted protein [Phaeodactylum tr
TTRAY2	TTRAY2_aligned.afaa	Phaeodactylum_tricornutum.faa	hmmsearch 3.3.1	-	42	0.00012	30	36	ACI65164.1	anthranilate synthase. anthranilate synthetase. chorismate lyase partial [Phaeodactylum tricornutum CCAP
TTRAY2	TTRAY2_aligned.afaa	Phaeodactylum_tricornutum.faa	hmmsearch 3.3.1	-	43	0.00016	30	61	EEC50854.1	predicted protein [Phaeodactylum tricornutum CCAP 1055/1] "EEC50854.1 predicted protein [Phaeodactylum tr
TTRAY2	TTRAY2_aligned.afaa	Phaeodactylum_tricornutum.faa	hmmsearch 3.3.1	-	44	0.00026	30	72	EEC43437.1	predicted protein [Phaeodactylum tricornutum CCAP 1055/1] "EEC43437.1 predicted protein [Phaeodactylum tr
TTRAY2	TTRAY2_aligned.afaa	Phaeodactylum_tricornutum.faa	hmmsearch 3.3.1	-	45	0.00028	30	29	EEC46675.1	G protein beta subunit [Phaeodactylum tricornutum CCAP 1055/1] "EEC46675.1 G protein beta subunit [Phaeod
TTRAY2	TTRAY2_aligned.afaa	Phaeodactylum_tricornutum.faa	hmmsearch 3.3.1	-	46	0.00028	30	33	EEC45866.1	predicted protein [Phaeodactylum tricornutum CCAP 1055/1] "EEC45866.1 predicted protein [Phaeodactylum tr
TTRAY2	TTRAY2_aligned.afaa	Phaeodactylum_tricornutum.faa	hmmsearch 3.3.1	-	47	0.00032	30	38	EEC46069.1	predicted protein [Phaeodactylum tricornutum CCAP 1055/1] "EEC46069.1 predicted protein [Phaeodactylum tr
TTRAY2	TTRAY2_aligned.afaa	Phaeodactylum_tricornutum.faa	hmmsearch 3.3.1	-	48	0.0004	30	102	ACI65831.1	predicted protein [Phaeodactylum tricornutum CCAP 1055/1] "ACI65831.1 predicted protein [Phaeodactylum tr
TTRAY2	TTRAY2_aligned.afaa	Phaeodactylum_tricornutum.faa	hmmsearch 3.3.1	-	49	0.00045	30	35	EEC46970.1	predicted protein [Phaeodactylum tricornutum CCAP 1055/1] "EEC46970.1 predicted protein [Phaeodactylum tr
TTRAY2	TTRAY2_aligned.afaa	Phaeodactylum_tricornutum.faa	hmmsearch 3.3.1	-	50	0.0006	30	59	EEC51081.1	predicted protein [Phaeodactylum tricornutum CCAP 1055/1] "EEC51081.1 predicted protein [Phaeodactylum tr
TTRAY2	TTRAY2_aligned.afaa	Phaeodactylum_tricornutum.faa	hmmsearch 3.3.1	-	51	0.00087	31	36	EEC42623.1	predicted protein partial [Phaeodactylum tricornutum CCAP 1055/1] "EEC42623.1 predicted protein partial
TTRAY2	TTRAY2_aligned.afaa	Phaeodactylum_tricornutum.faa	hmmsearch 3.3.1	-	52	0.001	31	142	EEC51893.1	predicted protein [Phaeodactylum tricornutum CCAP 1055/1] "EEC51893.1 predicted protein [Phaeodactylum tr
TTRAY2	TTRAY2_aligned.afaa	Phaeodactylum_tricornutum.faa	hmmsearch 3.3.1	-	53	0.0012	31	36	EEC46625.1	predicted protein [Phaeodactylum tricornutum CCAP 1055/1] "EEC46625.1 predicted protein [Phaeodactylum tr
TTRAY2	TTRAY2_aligned.afaa	Phaeodactylum_tricornutum.faa	hmmsearch 3.3.1	-	54	0.0012	31	30	EEC47990.1	predicted protein [Phaeodactylum tricornutum CCAP 1055/1] "EEC47990.1 predicted protein [Phaeodactylum tr
TTRAY2	TTRAY2_aligned.afaa	Phaeodactylum_tricornutum.faa	hmmsearch 3.3.1	-	55	0.0019	31	82	ACI65409.1	predicted protein [Phaeodactylum tricornutum CCAP 1055/1] "ACI65409.1 predicted protein [Phaeodactylum tr
TTRAY2	TTRAY2_aligned.afaa	Phaeodactylum_tricornutum.faa	hmmsearch 3.3.1	-	56	0.0023	31	58	EEC45544.1	predicted protein [Phaeodactylum tricornutum CCAP 1055/1] "EEC45544.1 predicted protein [Phaeodactylum tr
TTRAY2	TTRAY2_aligned.afaa	Phaeodactylum_tricornutum.faa	hmmsearch 3.3.1	-	57	0.0024	31	50	EEC50920.1	predicted protein [Phaeodactylum tricornutum CCAP 1055/1] "EEC50920.1 predicted protein [Phaeodactylum tr
TTRAY2	TTRAY2_aligned.afaa	Phaeodactylum_tricornutum.faa	hmmsearch 3.3.1	-	58	0.0024	31	34	EEC49447.1	predicted protein partial [Phaeodactylum tricornutum CCAP 1055/1] "EEC49447.1 predicted protein partial
TTRAY2	TTRAY2_aligned.afaa	Phaeodactylum_tricornutum.faa	hmmsearch 3.3.1	-	59	0.0041	31	36	EEC51419.1	predicted protein [Phaeodactylum tricornutum CCAP 1055/1] "EEC51419.1 predicted protein [Phaeodactylum tr
TTRAY2	TTRAY2_aligned.afaa	Phaeodactylum_tricornutum.faa	hmmsearch 3.3.1	-	60	0.0069	31	28	EEC46596.1	predicted protein [Phaeodactylum tricornutum CCAP 1055/1] "EEC46596.1 predicted protein [Phaeodactylum tr
TTRAY2	TTRAY2_aligned.afaa	Phaeodactylum_tricornutum.faa	hmmsearch 3.3.1	-	61	0.02	32	41	EEC49543.1	predicted protein [Phaeodactylum tricornutum CCAP 1055/1] "EEC49543.1 predicted protein [Phaeodactylum tr
TTRAY2	TTRAY2_aligned.afaa	Phaeodactylum_tricornutum.faa	hmmsearch 3.3.1	-	62	0.034	32	26	ACI65567.1	predicted protein [Phaeodactylum tricornutum CCAP 1055/1] "ACI65567.1 predicted protein [Phaeodactylum tr
TTRAY2	TTRAY2_aligned.afaa	Phaeodactylum_tricornutum.faa	hmmsearch 3.3.1	-	63	0.035	32	18	EEC50815.1	predicted protein partial [Phaeodactylum tricornutum CCAP 1055/1] "EEC50815.1 predicted protein partial
TTRAY2	TTRAY2_aligned.afaa	Phaeodactylum_tricornutum.faa	hmmsearch 3.3.1	-	64	0.037	32	38	EEC46323.1	predicted protein [Phaeodactylum tricornutum CCAP 1055/1] "EEC46323.1 predicted protein [Phaeodactylum tr
TTRAY2	TTRAY2_aligned.afaa	Phaeodactylum_tricornutum.faa	hmmsearch 3.3.1	-	65	0.076	33	27	EEC49443.1	predicted protein partial [Phaeodactylum tricornutum CCAP 1055/1] "EEC49443.1 predicted protein partial
TTRAY2	TTRAY2_aligned.afaa	Phaeodactylum_tricornutum.faa	hmmsearch 3.3.1	-	66	0.16	33	41	EEC46145.1	g-protein beta-subunit [Phaeodactylum tricornutum CCAP 1055/1] "EEC46145.1 g-protein beta-subunit [Phaeod
TTRAY2	TTRAY2_aligned.afaa	Phaeodactylum_tricornutum.faa	hmmsearch 3.3.1	-	67	0.17	33	30	EEC51204.1	predicted protein partial [Phaeodactylum tricornutum CCAP 1055/1] "EEC51204.1 predicted protein partial
TTRAY2	TTRAY2_aligned.afaa	Blastocystis_hominis.faa	hmmsearch 3.3.1	+	1	4.7e-33	0	100	CBK23333.2	unnamed protein product [Blastocystis hominis] "CBK23333.2 unnamed protein product [Blastocystis hominis]
TTRAY2	TTRAY2_aligned.afaa	Blastocystis_hominis.faa	hmmsearch 3.3.1	-	2	1.1e-27	5	113	CBK23332.2	unnamed protein product [Blastocystis hominis] "CBK23332.2 unnamed protein product [Blastocystis hominis]
TTRAY2	TTRAY2_aligned.afaa	Blastocystis_hominis.faa	hmmsearch 3.3.1	-	3	4.4e-23	10	40	CBK19996.2	unnamed protein product [Blastocystis hominis] "CBK19996.2 unnamed protein product [Blastocystis hominis]
TTRAY2	TTRAY2_aligned.afaa	Blastocystis_hominis.faa	hmmsearch 3.3.1	-	4	9.3e-17	16	154	CBK22962.2	unnamed protein product [Blastocystis hominis] "CBK22962.2 unnamed protein product [Blastocystis hominis]
TTRAY2	TTRAY2_aligned.afaa	Blastocystis_hominis.faa	hmmsearch 3.3.1	-	5	2.5e-12	21	96	CBK19694.2	unnamed protein product [Blastocystis hominis] "CBK19694.2 unnamed protein product [Blastocystis hominis]
TTRAY2	TTRAY2_aligned.afaa	Blastocystis_hominis.faa	hmmsearch 3.3.1	-	6	2.5e-12	21	96	CBK25541.2	unnamed protein product [Blastocystis hominis] "CBK25541.2 unnamed protein product [Blastocystis hominis]
TTRAY2	TTRAY2_aligned.afaa	Blastocystis_hominis.faa	hmmsearch 3.3.1	-	7	2.1e-11	22	33	CBK24842.2	unnamed protein product [Blastocystis hominis] "CBK24842.2 unnamed protein product [Blastocystis hominis]
TTRAY2	TTRAY2_aligned.afaa	Blastocystis_hominis.faa	hmmsearch 3.3.1	-	8	4.3e-11	22	161	CBK19859.2	unnamed protein product [Blastocystis hominis] "CBK19859.2 unnamed protein product [Blastocystis hominis]
TTRAY2	TTRAY2_aligned.afaa	Blastocystis_hominis.faa	hmmsearch 3.3.1	-	9	8E-11	22	212	CBK20766.2	unnamed protein product [Blastocystis hominis] "CBK20766.2 unnamed protein product [Blastocystis hominis]
TTRAY2	TTRAY2_aligned.afaa	Blastocystis_hominis.faa	hmmsearch 3.3.1	-	10	8.8e-09	24	69	CBK20327.2	unnamed protein product [Blastocystis hominis] "CBK20327.2 unnamed protein product [Blastocystis hominis]
TTRAY2	TTRAY2_aligned.afaa	Blastocystis_hominis.faa	hmmsearch 3.3.1	-	11	8.8e-09	24	69	CBK20513.2	unnamed protein product [Blastocystis hominis] "CBK20513.2 unnamed protein product [Blastocystis hominis]
TTRAY2	TTRAY2_aligned.afaa	Blastocystis_hominis.faa	hmmsearch 3.3.1	-	12	8.8e-09	24	69	CBK24385.2	unnamed protein product [Blastocystis hominis] "CBK24385.2 unnamed protein product [Blastocystis hominis]
TTRAY2	TTRAY2_aligned.afaa	Blastocystis_hominis.faa	hmmsearch 3.3.1	-	13	8.8e-09	24	69	CBK25112.2	unnamed protein product [Blastocystis hominis] "CBK25112.2 unnamed protein product [Blastocystis hominis]
TTRAY2	TTRAY2_aligned.afaa	Blastocystis_hominis.faa	hmmsearch 3.3.1	-	14	1.1e-08	24	69	CBK25041.2	unnamed protein product [Blastocystis hominis] "CBK25041.2 unnamed protein product [Blastocystis hominis]
TTRAY2	TTRAY2_aligned.afaa	Blastocystis_hominis.faa	hmmsearch 3.3.1	-	15	1.2e-08	24	69	CBK21105.2	unnamed protein product [Blastocystis hominis] "CBK21105.2 unnamed protein product [Blastocystis hominis]
TTRAY2	TTRAY2_aligned.afaa	Blastocystis_hominis.faa	hmmsearch 3.3.1	-	16	1.4e-08	24	58	CBK20097.2	unnamed protein product [Blastocystis hominis] "CBK20097.2 unnamed protein product [Blastocystis hominis]
TTRAY2	TTRAY2_aligned.afaa	Blastocystis_hominis.faa	hmmsearch 3.3.1	-	17	0,00000003	25	111	CBK22869.2	unnamed protein product [Blastocystis hominis] "CBK22869.2 unnamed protein product [Blastocystis hominis]
TTRAY2	TTRAY2_aligned.afaa	Blastocystis_hominis.faa	hmmsearch 3.3.1	-	18	5.5e-08	25	249	CBK23148.2	unnamed protein product [Blastocystis hominis] "CBK23148.2 unnamed protein product [Blastocystis hominis]
TTRAY2	TTRAY2_aligned.afaa	Blastocystis_hominis.faa	hmmsearch 3.3.1	-	19	7.8e-08	25	73	CBK21690.2	unnamed protein product [Blastocystis hominis] "CBK21690.2 unnamed protein product [Blastocystis hominis]
TTRAY2	TTRAY2_aligned.afaa	Blastocystis_hominis.faa	hmmsearch 3.3.1	-	20	8.4e-08	25	58	CBK21028.2	unnamed protein product [Blastocystis hominis] "CBK21028.2 unnamed protein product [Blastocystis hominis]
TTRAY2	TTRAY2_aligned.afaa	Blastocystis_hominis.faa	hmmsearch 3.3.1	-	21	9.5e-08	25	112	CBK23040.2	unnamed protein product [Blastocystis hominis] "CBK23040.2 unnamed protein product [Blastocystis hominis]
TTRAY2	TTRAY2_aligned.afaa	Blastocystis_hominis.faa	hmmsearch 3.3.1	-	22	0,0000001	25	91	CBK23264.2	unnamed protein product [Blastocystis hominis] "CBK23264.2 unnamed protein product [Blastocystis hominis]
TTRAY2	TTRAY2_aligned.afaa	Blastocystis_hominis.faa	hmmsearch 3.3.1	-	23	1.4e-07	25	204	CBK19600.2	unnamed protein product [Blastocystis hominis] "CBK19600.2 unnamed protein product [Blastocystis hominis]
TTRAY2	TTRAY2_aligned.afaa	Blastocystis_hominis.faa	hmmsearch 3.3.1	-	24	2.3e-07	26	104	CBK23649.2	unnamed protein product [Blastocystis hominis] "CBK23649.2 unnamed protein product [Blastocystis hominis]
TTRAY2	TTRAY2_aligned.afaa	Blastocystis_hominis.faa	hmmsearch 3.3.1	-	25	5.6e-07	26	98	CBK21388.2	unnamed protein product [Blastocystis hominis] "CBK21388.2 unnamed protein product [Blastocystis hominis]
TTRAY2	TTRAY2_aligned.afaa	Blastocystis_hominis.faa	hmmsearch 3.3.1	-	26	6.8e-07	26	103	CBK23997.2	unnamed protein product [Blastocystis hominis] "CBK23997.2 unnamed protein product [Blastocystis hominis]
TTRAY2	TTRAY2_aligned.afaa	Blastocystis_hominis.faa	hmmsearch 3.3.1	-	27	0,0000008	26	199	CBK24257.2	unnamed protein product [Blastocystis hominis] "CBK24257.2 unnamed protein product [Blastocystis hominis]
TTRAY2	TTRAY2_aligned.afaa	Blastocystis_hominis.faa	hmmsearch 3.3.1	-	28	8.6e-07	26	99	CBK22717.2	unnamed protein product [Blastocystis hominis] "CBK22717.2 unnamed protein product [Blastocystis hominis]
TTRAY2	TTRAY2_aligned.afaa	Blastocystis_hominis.faa	hmmsearch 3.3.1	-	29	9.6e-07	26	211	CBK25446.2	unnamed protein product [Blastocystis hominis] "CBK25446.2 unnamed protein product [Blastocystis hominis]
TTRAY2	TTRAY2_aligned.afaa	Blastocystis_hominis.faa	hmmsearch 3.3.1	-	30	1.6e-06	27	263	CBK24364.2	unnamed protein product [Blastocystis hominis] "CBK24364.2 unnamed protein product [Blastocystis hominis]
TTRAY2	TTRAY2_aligned.afaa	Blastocystis_hominis.faa	hmmsearch 3.3.1	-	31	1.6e-06	27	28	CBK25179.2	unnamed protein product [Blastocystis hominis] "CBK25179.2 unnamed protein product [Blastocystis hominis]
TTRAY2	TTRAY2_aligned.afaa	Blastocystis_hominis.faa	hmmsearch 3.3.1	-	32	2.2e-06	27	83	CBK25119.2	unnamed protein product [Blastocystis hominis] "CBK25119.2 unnamed protein product [Blastocystis hominis]
TTRAY2	TTRAY2_aligned.afaa	Blastocystis_hominis.faa	hmmsearch 3.3.1	-	33	2.9e-06	27	68	CBK19552.2	unnamed protein product [Blastocystis hominis] "CBK19552.2 unnamed protein product [Blastocystis hominis]
TTRAY2	TTRAY2_aligned.afaa	Blastocystis_hominis.faa	hmmsearch 3.3.1	-	34	4.1e-06	27	264	CBK21947.2	unnamed protein product [Blastocystis hominis] "CBK21947.2 unnamed protein product [Blastocystis hominis]
TTRAY2	TTRAY2_aligned.afaa	Blastocystis_hominis.faa	hmmsearch 3.3.1	-	35	4.1e-06	27	75	CBK19623.2	unnamed protein product [Blastocystis hominis] "CBK19623.2 unnamed protein product [Blastocystis hominis]
TTRAY2	TTRAY2_aligned.afaa	Blastocystis_hominis.faa	hmmsearch 3.3.1	-	36	5.9e-06	27	103	CBK25168.2	unnamed protein product [Blastocystis hominis] "CBK25168.2 unnamed protein product [Blastocystis hominis]
TTRAY2	TTRAY2_aligned.afaa	Blastocystis_hominis.faa	hmmsearch 3.3.1	-	37	0,000006	27	102	CBK25013.2	unnamed protein product [Blastocystis hominis] "CBK25013.2 unnamed protein product [Blastocystis hominis]
TTRAY2	TTRAY2_aligned.afaa	Blastocystis_hominis.faa	hmmsearch 3.3.1	-	38	6.1e-06	27	53	CBK20651.2	unnamed protein product [Blastocystis hominis] "CBK20651.2 unnamed protein product [Blastocystis hominis]
TTRAY2	TTRAY2_aligned.afaa	Blastocystis_hominis.faa	hmmsearch 3.3.1	-	39	6.8e-06	27	40	CBK24535.2	unnamed protein product [Blastocystis hominis] "CBK24535.2 unnamed protein product [Blastocystis hominis]
TTRAY2	TTRAY2_aligned.afaa	Blastocystis_hominis.faa	hmmsearch 3.3.1	-	40	0,000007	27	48	CBK22212.2	unnamed protein product [Blastocystis hominis] "CBK22212.2 unnamed protein product [Blastocystis hominis]
TTRAY2	TTRAY2_aligned.afaa	Blastocystis_hominis.faa	hmmsearch 3.3.1	-	41	1.1e-05	27	71	CBK24534.2	unnamed protein product [Blastocystis hominis] "CBK24534.2 unnamed protein product [Blastocystis hominis]
TTRAY2	TTRAY2_aligned.afaa	Blastocystis_hominis.faa	hmmsearch 3.3.1	-	42	1.2e-05	27	79	CBK21055.2	unnamed protein product [Blastocystis hominis] "CBK21055.2 unnamed protein product [Blastocystis hominis]
TTRAY2	TTRAY2_aligned.afaa	Blastocystis_hominis.faa	hmmsearch 3.3.1	-	43	1.6e-05	28	86	CBK19575.2	unnamed protein product [Blastocystis hominis] "CBK19575.2 unnamed protein product [Blastocystis hominis]
TTRAY2	TTRAY2_aligned.afaa	Blastocystis_hominis.faa	hmmsearch 3.3.1	-	44	1.7e-05	28	76	CBK20906.2	unnamed protein product [Blastocystis hominis] "CBK20906.2 unnamed protein product [Blastocystis hominis]
TTRAY2	TTRAY2_aligned.afaa	Blastocystis_hominis.faa	hmmsearch 3.3.1	-	45	2.1e-05	28	123	CBK25128.2	unnamed protein product [Blastocystis hominis] "CBK25128.2 unnamed protein product [Blastocystis hominis]
TTRAY2	TTRAY2_aligned.afaa	Blastocystis_hominis.faa	hmmsearch 3.3.1	-	46	2.6e-05	28	148	CBK20096.2	unnamed protein product [Blastocystis hominis] "CBK20096.2 unnamed protein product [Blastocystis hominis]
TTRAY2	TTRAY2_aligned.afaa	Blastocystis_hominis.faa	hmmsearch 3.3.1	-	47	3.8e-05	28	67	CBK25337.2	unnamed protein product [Blastocystis hominis] "CBK25337.2 unnamed protein product [Blastocystis hominis]
TTRAY2	TTRAY2_aligned.afaa	Blastocystis_hominis.faa	hmmsearch 3.3.1	-	48	4.7e-05	28	186	CBK24168.2	unnamed protein product [Blastocystis hominis] "CBK24168.2 unnamed protein product [Blastocystis hominis]
TTRAY2	TTRAY2_aligned.afaa	Blastocystis_hominis.faa	hmmsearch 3.3.1	-	49	0.00012	28	116	CBK22474.2	unnamed protein product [Blastocystis hominis] "CBK22474.2 unnamed protein product [Blastocystis hominis]
TTRAY2	TTRAY2_aligned.afaa	Blastocystis_hominis.faa	hmmsearch 3.3.1	-	50	0.00016	29	57	CBK24601.2	unnamed protein product [Blastocystis hominis] "CBK24601.2 unnamed protein product [Blastocystis hominis]
TTRAY2	TTRAY2_aligned.afaa	Blastocystis_hominis.faa	hmmsearch 3.3.1	-	51	0.00016	29	91	CBK21768.2	unnamed protein product [Blastocystis hominis] "CBK21768.2 unnamed protein product [Blastocystis hominis]
TTRAY2	TTRAY2_aligned.afaa	Blastocystis_hominis.faa	hmmsearch 3.3.1	-	52	0.00016	29	72	CBK20512.2	unnamed protein product [Blastocystis hominis] "CBK20512.2 unnamed protein product [Blastocystis hominis]
TTRAY2	TTRAY2_aligned.afaa	Blastocystis_hominis.faa	hmmsearch 3.3.1	-	53	0.00019	29	80	CBK20311.2	unnamed protein product [Blastocystis hominis] "CBK20311.2 unnamed protein product [Blastocystis hominis]
TTRAY2	TTRAY2_aligned.afaa	Blastocystis_hominis.faa	hmmsearch 3.3.1	-	54	0.00034	29	43	CBK20624.2	unnamed protein product [Blastocystis hominis] "CBK20624.2 unnamed protein product [Blastocystis hominis]
TTRAY2	TTRAY2_aligned.afaa	Blastocystis_hominis.faa	hmmsearch 3.3.1	-	55	0.00039	29	90	CBK23447.2	unnamed protein product [Blastocystis hominis] "CBK23447.2 unnamed protein product [Blastocystis hominis]
TTRAY2	TTRAY2_aligned.afaa	Blastocystis_hominis.faa	hmmsearch 3.3.1	-	56	0.0004	29	36	CBK23889.2	unnamed protein product [Blastocystis hominis] "CBK23889.2 unnamed protein product [Blastocystis hominis]
TTRAY2	TTRAY2_aligned.afaa	Blastocystis_hominis.faa	hmmsearch 3.3.1	-	57	0.00047	29	72	CBK22368.2	unnamed protein product [Blastocystis hominis] "CBK22368.2 unnamed protein product [Blastocystis hominis]
TTRAY2	TTRAY2_aligned.afaa	Blastocystis_hominis.faa	hmmsearch 3.3.1	-	58	0.00048	29	80	CBK23593.2	unnamed protein product [Blastocystis hominis] "CBK23593.2 unnamed protein product [Blastocystis hominis]
TTRAY2	TTRAY2_aligned.afaa	Blastocystis_hominis.faa	hmmsearch 3.3.1	-	59	0.00075	29	68	CBK22008.2	unnamed protein product [Blastocystis hominis] "CBK22008.2 unnamed protein product [Blastocystis hominis]
TTRAY2	TTRAY2_aligned.afaa	Blastocystis_hominis.faa	hmmsearch 3.3.1	-	60	0.00086	29	81	CBK20296.2	unnamed protein product [Blastocystis hominis] "CBK20296.2 unnamed protein product [Blastocystis hominis]
TTRAY2	TTRAY2_aligned.afaa	Blastocystis_hominis.faa	hmmsearch 3.3.1	-	61	0.0015	30	118	CBK23578.2	unnamed protein product [Blastocystis hominis] "CBK23578.2 unnamed protein product [Blastocystis hominis]
TTRAY2	TTRAY2_aligned.afaa	Blastocystis_hominis.faa	hmmsearch 3.3.1	-	62	0.0015	30	133	CBK23405.2	unnamed protein product [Blastocystis hominis] "CBK23405.2 unnamed protein product [Blastocystis hominis]
TTRAY2	TTRAY2_aligned.afaa	Blastocystis_hominis.faa	hmmsearch 3.3.1	-	63	0.0015	30	104	CBK25418.2	unnamed protein product [Blastocystis hominis] "CBK25418.2 unnamed protein product [Blastocystis hominis]
TTRAY2	TTRAY2_aligned.afaa	Blastocystis_hominis.faa	hmmsearch 3.3.1	-	64	0.0016	30	77	CBK21057.2	unnamed protein product [Blastocystis hominis] "CBK21057.2 unnamed protein product [Blastocystis hominis]
TTRAY2	TTRAY2_aligned.afaa	Blastocystis_hominis.faa	hmmsearch 3.3.1	-	65	0.0021	30	74	CBK20064.2	unnamed protein product [Blastocystis hominis] "CBK20064.2 unnamed protein product [Blastocystis hominis]
TTRAY2	TTRAY2_aligned.afaa	Blastocystis_hominis.faa	hmmsearch 3.3.1	-	66	0.0023	30	65	CBK20301.2	unnamed protein product [Blastocystis hominis] "CBK20301.2 unnamed protein product [Blastocystis hominis]
TTRAY2	TTRAY2_aligned.afaa	Blastocystis_hominis.faa	hmmsearch 3.3.1	-	67	0.0031	30	160	CBK23480.2	unnamed protein product [Blastocystis hominis] "CBK23480.2 unnamed protein product [Blastocystis hominis]
TTRAY2	TTRAY2_aligned.afaa	Blastocystis_hominis.faa	hmmsearch 3.3.1	-	68	0.005	30	75	CBK19740.2	unnamed protein product [Blastocystis hominis] "CBK19740.2 unnamed protein product [Blastocystis hominis]
TTRAY2	TTRAY2_aligned.afaa	Blastocystis_hominis.faa	hmmsearch 3.3.1	-	69	0.0054	30	112	CBK24466.2	unnamed protein product [Blastocystis hominis] "CBK24466.2 unnamed protein product [Blastocystis hominis]
TTRAY2	TTRAY2_aligned.afaa	Blastocystis_hominis.faa	hmmsearch 3.3.1	-	70	0.0061	30	47	CBK20312.2	unnamed protein product [Blastocystis hominis] "CBK20312.2 unnamed protein product [Blastocystis hominis]
TTRAY2	TTRAY2_aligned.afaa	Blastocystis_hominis.faa	hmmsearch 3.3.1	-	71	0.0066	30	82	CBK20158.2	unnamed protein product [Blastocystis hominis] "CBK20158.2 unnamed protein product [Blastocystis hominis]
TTRAY2	TTRAY2_aligned.afaa	Blastocystis_hominis.faa	hmmsearch 3.3.1	-	72	0.018	31	32	CBK21312.2	unnamed protein product [Blastocystis hominis] "CBK21312.2 unnamed protein product [Blastocystis hominis]
TTRAY2	TTRAY2_aligned.afaa	Blastocystis_hominis.faa	hmmsearch 3.3.1	-	73	0.02	31	150	CBK20155.2	unnamed protein product [Blastocystis hominis] "CBK20155.2 unnamed protein product [Blastocystis hominis]
TTRAY2	TTRAY2_aligned.afaa	Blastocystis_hominis.faa	hmmsearch 3.3.1	-	74	0.02	31	28	CBK20692.2	unnamed protein product [Blastocystis hominis] "CBK20692.2 unnamed protein product [Blastocystis hominis]
TTRAY2	TTRAY2_aligned.afaa	Blastocystis_hominis.faa	hmmsearch 3.3.1	-	75	0.023	31	118	CBK24439.2	unnamed protein product [Blastocystis hominis] "CBK24439.2 unnamed protein product [Blastocystis hominis]
TTRAY2	TTRAY2_aligned.afaa	Blastocystis_hominis.faa	hmmsearch 3.3.1	-	76	0.032	31	141	CBK24584.2	unnamed protein product [Blastocystis hominis] "CBK24584.2 unnamed protein product [Blastocystis hominis]
TTRAY2	TTRAY2_aligned.afaa	Blastocystis_hominis.faa	hmmsearch 3.3.1	-	77	0.041	31	135	CBK22496.2	unnamed protein product [Blastocystis hominis] "CBK22496.2 unnamed protein product [Blastocystis hominis]
TTRAY2	TTRAY2_aligned.afaa	Blastocystis_hominis.faa	hmmsearch 3.3.1	-	78	0.046	31	98	CBK24571.2	unnamed protein product [Blastocystis hominis] "CBK24571.2 unnamed protein product [Blastocystis hominis]
TTRAY2	TTRAY2_aligned.afaa	Blastocystis_hominis.faa	hmmsearch 3.3.1	-	79	0.051	31	30	CBK24349.2	unnamed protein product [Blastocystis hominis] "CBK24349.2 unnamed protein product [Blastocystis hominis]
TTRAY2	TTRAY2_aligned.afaa	Blastocystis_hominis.faa	hmmsearch 3.3.1	-	80	0.18	32	65	CBK21996.2	unnamed protein product [Blastocystis hominis] "CBK21996.2 unnamed protein product [Blastocystis hominis]
TTRAY2	TTRAY2_aligned.afaa	Emiliana_huxleyi.faa	hmmsearch 3.3.1	+	1	8.4e-11	0	100	EOD04905.1	hypothetical protein EMIHUDRAFT_259427 partial [Emiliania huxleyi CCMP1516] "EOD04905.1 hypothetical pro
TTRAY2	TTRAY2_aligned.afaa	Emiliana_huxleyi.faa	hmmsearch 3.3.1	+	2	2.7e-10	1	144	EOD28390.1	hypothetical protein EMIHUDRAFT_64122 partial [Emiliania huxleyi CCMP1516] "EOD28390.1 hypothetical prot
TTRAY2	TTRAY2_aligned.afaa	Emiliana_huxleyi.faa	hmmsearch 3.3.1	-	3	4.8e-10	1	164	EOD35145.1	hypothetical protein EMIHUDRAFT_71168 partial [Emiliania huxleyi CCMP1516] "EOD35145.1 hypothetical prot
TTRAY2	TTRAY2_aligned.afaa	Emiliana_huxleyi.faa	hmmsearch 3.3.1	-	4	4.8e-10	1	164	EOD35161.1	hypothetical protein EMIHUDRAFT_71166 partial [Emiliania huxleyi CCMP1516] "EOD35161.1 hypothetical prot
TTRAY2	TTRAY2_aligned.afaa	Emiliana_huxleyi.faa	hmmsearch 3.3.1	-	5	9.2e-10	1	275	EOD31169.1	hypothetical protein EMIHUDRAFT_99388 [Emiliania huxleyi CCMP1516] "EOD31169.1 hypothetical protein EMIHU
TTRAY2	TTRAY2_aligned.afaa	Emiliana_huxleyi.faa	hmmsearch 3.3.1	-	6	1.3e-09	1	255	EOD09804.1	hypothetical protein EMIHUDRAFT_416720 [Emiliania huxleyi CCMP1516] "EOD09804.1 hypothetical protein EMIH
TTRAY2	TTRAY2_aligned.afaa	Emiliana_huxleyi.faa	hmmsearch 3.3.1	-	7	1.7e-09	1	321	EOD25596.1	hypothetical protein EMIHUDRAFT_457509 [Emiliania huxleyi CCMP1516] "EOD25596.1 hypothetical protein EMIH
TTRAY2	TTRAY2_aligned.afaa	Emiliana_huxleyi.faa	hmmsearch 3.3.1	-	8	7.2e-09	2	293	EOD39022.1	hypothetical protein EMIHUDRAFT_417498 [Emiliania huxleyi CCMP1516] "EOD39022.1 hypothetical protein EMIH
TTRAY2	TTRAY2_aligned.afaa	Emiliana_huxleyi.faa	hmmsearch 3.3.1	-	9	2.4e-08	2	430	EOD28287.1	hypothetical protein EMIHUDRAFT_468702 [Emiliania huxleyi CCMP1516] "EOD28287.1 hypothetical protein EMIH
TTRAY2	TTRAY2_aligned.afaa	Emiliana_huxleyi.faa	hmmsearch 3.3.1	-	10	2.9e-08	3	203	EOD05714.1	receptor of activated protein kinase C [Emiliania huxleyi CCMP1516] "EOD05714.1 receptor of activated pro
TTRAY2	TTRAY2_aligned.afaa	Emiliana_huxleyi.faa	hmmsearch 3.3.1	-	11	2.9e-08	3	203	EOD14372.1	receptor of activated protein kinase C [Emiliania huxleyi CCMP1516] "EOD14372.1 receptor of activated pro
TTRAY2	TTRAY2_aligned.afaa	Emiliana_huxleyi.faa	hmmsearch 3.3.1	-	12	3.1e-08	3	119	EOD13950.1	hypothetical protein EMIHUDRAFT_256702 partial [Emiliania huxleyi CCMP1516] "EOD13950.1 hypothetical pro
TTRAY2	TTRAY2_aligned.afaa	Emiliana_huxleyi.faa	hmmsearch 3.3.1	-	13	5.2e-08	3	238	EOD17114.1	hypothetical protein EMIHUDRAFT_244415 [Emiliania huxleyi CCMP1516] "EOD17114.1 hypothetical protein EMIH
TTRAY2	TTRAY2_aligned.afaa	Emiliana_huxleyi.faa	hmmsearch 3.3.1	-	14	6.6e-08	3	160	EOD16466.1	hypothetical protein EMIHUDRAFT_44132 partial [Emiliania huxleyi CCMP1516] "EOD16466.1 hypothetical prot
TTRAY2	TTRAY2_aligned.afaa	Emiliana_huxleyi.faa	hmmsearch 3.3.1	-	15	1.1e-07	3	211	EOD26444.1	hypothetical protein EMIHUDRAFT_450278 [Emiliania huxleyi CCMP1516] "EOD26444.1 hypothetical protein EMIH
TTRAY2	TTRAY2_aligned.afaa	Emiliana_huxleyi.faa	hmmsearch 3.3.1	-	16	1.4e-07	3	272	EOD13824.1	hypothetical protein EMIHUDRAFT_451907 [Emiliania huxleyi CCMP1516] "EOD13824.1 hypothetical protein EMIH
TTRAY2	TTRAY2_aligned.afaa	Emiliana_huxleyi.faa	hmmsearch 3.3.1	-	17	1.9e-07	3	270	EOD15148.1	hypothetical protein EMIHUDRAFT_459364 [Emiliania huxleyi CCMP1516] "EOD15148.1 hypothetical protein EMIH
TTRAY2	TTRAY2_aligned.afaa	Emiliana_huxleyi.faa	hmmsearch 3.3.1	-	18	0,0000002	3	125	EOD13349.1	hypothetical protein EMIHUDRAFT_459564 [Emiliania huxleyi CCMP1516] "EOD13349.1 hypothetical protein EMIH
TTRAY2	TTRAY2_aligned.afaa	Emiliana_huxleyi.faa	hmmsearch 3.3.1	-	19	2.7e-07	4	227	EOD24345.1	GPB2 beta subunit of a heterotrimeric G-protein [Emiliania huxleyi CCMP1516] "EOD24345.1 GPB2 beta subu
TTRAY2	TTRAY2_aligned.afaa	Emiliana_huxleyi.faa	hmmsearch 3.3.1	-	20	2.7e-07	4	227	EOD19415.1	GPB2 beta subunit of a heterotrimeric G-protein [Emiliania huxleyi CCMP1516] "EOD19415.1 GPB2 beta subu
TTRAY2	TTRAY2_aligned.afaa	Emiliana_huxleyi.faa	hmmsearch 3.3.1	-	21	4.4e-07	4	294	EOD35450.1	hypothetical protein EMIHUDRAFT_433832 [Emiliania huxleyi CCMP1516] "EOD35450.1 hypothetical protein EMIH
TTRAY2	TTRAY2_aligned.afaa	Emiliana_huxleyi.faa	hmmsearch 3.3.1	-	22	4.7e-07	4	149	EOD09656.1	WD40 repeat-containing protein [Emiliania huxleyi CCMP1516] "EOD09656.1 WD40 repeat-containing protein [E
TTRAY2	TTRAY2_aligned.afaa	Emiliana_huxleyi.faa	hmmsearch 3.3.1	-	23	4.9e-07	4	101	EOD30527.1	hypothetical protein EMIHUDRAFT_78190 partial [Emiliania huxleyi CCMP1516] "EOD30527.1 hypothetical prot
TTRAY2	TTRAY2_aligned.afaa	Emiliana_huxleyi.faa	hmmsearch 3.3.1	-	24	6.2e-07	4	360	EOD05791.1	hypothetical protein EMIHUDRAFT_219888 [Emiliania huxleyi CCMP1516] "EOD05791.1 hypothetical protein EMIH
TTRAY2	TTRAY2_aligned.afaa	Emiliana_huxleyi.faa	hmmsearch 3.3.1	-	25	7.2e-07	4	139	EOD20311.1	hypothetical protein EMIHUDRAFT_78421 partial [Emiliania huxleyi CCMP1516] "EOD20311.1 hypothetical prot
TTRAY2	TTRAY2_aligned.afaa	Emiliana_huxleyi.faa	hmmsearch 3.3.1	-	26	0,000001	4	439	EOD21019.1	hypothetical protein EMIHUDRAFT_450890 [Emiliania huxleyi CCMP1516] "EOD21019.1 hypothetical protein EMIH
TTRAY2	TTRAY2_aligned.afaa	Emiliana_huxleyi.faa	hmmsearch 3.3.1	-	27	1.1e-06	4	164	EOD27365.1	hypothetical protein EMIHUDRAFT_235977 [Emiliania huxleyi CCMP1516] "EOD27365.1 hypothetical protein EMIH
TTRAY2	TTRAY2_aligned.afaa	Emiliana_huxleyi.faa	hmmsearch 3.3.1	-	28	1.8e-06	4	358	EOD17778.1	hypothetical protein EMIHUDRAFT_427427 [Emiliania huxleyi CCMP1516] "EOD17778.1 hypothetical protein EMIH
TTRAY2	TTRAY2_aligned.afaa	Emiliana_huxleyi.faa	hmmsearch 3.3.1	-	29	1.9e-06	4	199	EOD24079.1	hypothetical protein EMIHUDRAFT_450678 [Emiliania huxleyi CCMP1516] "EOD24079.1 hypothetical protein EMIH
TTRAY2	TTRAY2_aligned.afaa	Emiliana_huxleyi.faa	hmmsearch 3.3.1	-	30	2.4e-06	4	185	EOD17490.1	hypothetical protein EMIHUDRAFT_374095 partial [Emiliania huxleyi CCMP1516] "EOD17490.1 hypothetical pro
TTRAY2	TTRAY2_aligned.afaa	Emiliana_huxleyi.faa	hmmsearch 3.3.1	-	31	2.8e-06	5	136	EOD35027.1	hypothetical protein EMIHUDRAFT_460577 [Emiliania huxleyi CCMP1516] "EOD35027.1 hypothetical protein EMIH
TTRAY2	TTRAY2_aligned.afaa	Emiliana_huxleyi.faa	hmmsearch 3.3.1	-	32	0,000003	5	521	EOD19547.1	hypothetical protein EMIHUDRAFT_209137 [Emiliania huxleyi CCMP1516] "EOD19547.1 hypothetical protein EMIH
TTRAY2	TTRAY2_aligned.afaa	Emiliana_huxleyi.faa	hmmsearch 3.3.1	-	33	3.1e-06	5	755	EOD27083.1	WD40 repeat-containing protein [Emiliania huxleyi CCMP1516] "EOD27083.1 WD40 repeat-containing protein [E
TTRAY2	TTRAY2_aligned.afaa	Emiliana_huxleyi.faa	hmmsearch 3.3.1	-	34	3.5e-06	5	107	EOD14140.1	hypothetical protein EMIHUDRAFT_212164 [Emiliania huxleyi CCMP1516] "EOD14140.1 hypothetical protein EMIH
TTRAY2	TTRAY2_aligned.afaa	Emiliana_huxleyi.faa	hmmsearch 3.3.1	-	35	6.3e-06	5	226	EOD04872.1	hypothetical protein EMIHUDRAFT_107541 [Emiliania huxleyi CCMP1516] "EOD04872.1 hypothetical protein EMIH
TTRAY2	TTRAY2_aligned.afaa	Emiliana_huxleyi.faa	hmmsearch 3.3.1	-	36	7.3e-06	5	160	EOD36919.1	hypothetical protein EMIHUDRAFT_201237 [Emiliania huxleyi CCMP1516] "EOD36919.1 hypothetical protein EMIH
TTRAY2	TTRAY2_aligned.afaa	Emiliana_huxleyi.faa	hmmsearch 3.3.1	-	37	0,00001	5	323	EOD03876.1	hypothetical protein EMIHUDRAFT_108000 [Emiliania huxleyi CCMP1516] "EOD03876.1 hypothetical protein EMIH
TTRAY2	TTRAY2_aligned.afaa	Emiliana_huxleyi.faa	hmmsearch 3.3.1	-	38	1.1e-05	5	427	EOD22832.1	WD40 repeat-containing protein [Emiliania huxleyi CCMP1516] "EOD22832.1 WD40 repeat-containing protein [E
TTRAY2	TTRAY2_aligned.afaa	Emiliana_huxleyi.faa	hmmsearch 3.3.1	-	39	1.1e-05	5	482	EOD12475.1	hypothetical protein EMIHUDRAFT_104329 [Emiliania huxleyi CCMP1516] "EOD12475.1 hypothetical protein EMIH
TTRAY2	TTRAY2_aligned.afaa	Emiliana_huxleyi.faa	hmmsearch 3.3.1	-	40	1.5e-05	5	287	EOD41467.1	hypothetical protein EMIHUDRAFT_460906 [Emiliania huxleyi CCMP1516] "EOD41467.1 hypothetical protein EMIH
TTRAY2	TTRAY2_aligned.afaa	Emiliana_huxleyi.faa	hmmsearch 3.3.1	-	41	1.7e-05	5	638	EOD19819.1	COPB2 beta' subunit of the coatomer [Emiliania huxleyi CCMP1516] "EOD19819.1 COPB2 beta' subunit of the
TTRAY2	TTRAY2_aligned.afaa	Emiliana_huxleyi.faa	hmmsearch 3.3.1	-	42	1.7e-05	5	638	EOD29435.1	COPB2 beta' subunit of the coatomer [Emiliania huxleyi CCMP1516] "EOD29435.1 COPB2 beta' subunit of the
TTRAY2	TTRAY2_aligned.afaa	Emiliana_huxleyi.faa	hmmsearch 3.3.1	-	43	1.7e-05	5	135	EOD41739.1	hypothetical protein EMIHUDRAFT_61017 [Emiliania huxleyi CCMP1516] "EOD41739.1 hypothetical protein EMIHU
TTRAY2	TTRAY2_aligned.afaa	Emiliana_huxleyi.faa	hmmsearch 3.3.1	-	44	1.8e-05	5	521	EOD15797.1	COPA1 alpha subunit of the coatomer partial [Emiliania huxleyi CCMP1516] "EOD15797.1 COPA1 alpha subun
TTRAY2	TTRAY2_aligned.afaa	Emiliana_huxleyi.faa	hmmsearch 3.3.1	-	45	1.8e-05	5	206	EOD03881.1	hypothetical protein EMIHUDRAFT_53075 partial [Emiliania huxleyi CCMP1516] "EOD03881.1 hypothetical prot
TTRAY2	TTRAY2_aligned.afaa	Emiliana_huxleyi.faa	hmmsearch 3.3.1	-	46	2.7e-05	6	812	EOD07013.1	COPA1 alpha subunit of the coatomer [Emiliania huxleyi CCMP1516] "EOD07013.1 COPA1 alpha subunit of the
TTRAY2	TTRAY2_aligned.afaa	Emiliana_huxleyi.faa	hmmsearch 3.3.1	-	47	3.2e-05	6	201	EOD08181.1	hypothetical protein EMIHUDRAFT_68302 [Emiliania huxleyi CCMP1516] "EOD08181.1 hypothetical protein EMIHU
TTRAY2	TTRAY2_aligned.afaa	Emiliana_huxleyi.faa	hmmsearch 3.3.1	-	48	3.8e-05	6	345	EOD15827.1	hypothetical protein EMIHUDRAFT_430969 [Emiliania huxleyi CCMP1516] "EOD15827.1 hypothetical protein EMIH
TTRAY2	TTRAY2_aligned.afaa	Emiliana_huxleyi.faa	hmmsearch 3.3.1	-	49	4.2e-05	6	346	EOD09634.1	hypothetical protein EMIHUDRAFT_198190 [Emiliania huxleyi CCMP1516] "EOD09634.1 hypothetical protein EMIH
TTRAY2	TTRAY2_aligned.afaa	Emiliana_huxleyi.faa	hmmsearch 3.3.1	-	50	4.2e-05	6	271	EOD11797.1	hypothetical protein EMIHUDRAFT_452299 partial [Emiliania huxleyi CCMP1516] "EOD11797.1 hypothetical pro
TTRAY2	TTRAY2_aligned.afaa	Emiliana_huxleyi.faa	hmmsearch 3.3.1	-	51	4.9e-05	6	245	EOD27141.1	hypothetical protein EMIHUDRAFT_100311 [Emiliania huxleyi CCMP1516] "EOD27141.1 hypothetical protein EMIH
TTRAY2	TTRAY2_aligned.afaa	Emiliana_huxleyi.faa	hmmsearch 3.3.1	-	52	5.1e-05	6	128	EOD07610.1	hypothetical protein EMIHUDRAFT_52759 partial [Emiliania huxleyi CCMP1516] "EOD07610.1 hypothetical prot
TTRAY2	TTRAY2_aligned.afaa	Emiliana_huxleyi.faa	hmmsearch 3.3.1	-	53	5.6e-05	6	282	EOD39299.1	hypothetical protein EMIHUDRAFT_77738 partial [Emiliania huxleyi CCMP1516] "EOD39299.1 hypothetical prot
TTRAY2	TTRAY2_aligned.afaa	Emiliana_huxleyi.faa	hmmsearch 3.3.1	-	54	6.1e-05	6	562	EOD29254.1	hypothetical protein EMIHUDRAFT_99690 [Emiliania huxleyi CCMP1516] "EOD29254.1 hypothetical protein EMIHU
TTRAY2	TTRAY2_aligned.afaa	Emiliana_huxleyi.faa	hmmsearch 3.3.1	-	55	6.7e-05	6	264	EOD07594.1	hypothetical protein EMIHUDRAFT_121092 [Emiliania huxleyi CCMP1516] "EOD07594.1 hypothetical protein EMIH
TTRAY2	TTRAY2_aligned.afaa	Emiliana_huxleyi.faa	hmmsearch 3.3.1	-	56	7.9e-05	6	322	EOD28493.1	hypothetical protein EMIHUDRAFT_204380 [Emiliania huxleyi CCMP1516] "EOD28493.1 hypothetical protein EMIH
TTRAY2	TTRAY2_aligned.afaa	Emiliana_huxleyi.faa	hmmsearch 3.3.1	-	57	8.8e-05	6	279	EOD14772.1	hypothetical protein EMIHUDRAFT_350324 [Emiliania huxleyi CCMP1516] "EOD14772.1 hypothetical protein EMIH
TTRAY2	TTRAY2_aligned.afaa	Emiliana_huxleyi.faa	hmmsearch 3.3.1	-	58	0.0001	6	220	EOD22229.1	hypothetical protein EMIHUDRAFT_65105 [Emiliania huxleyi CCMP1516] "EOD22229.1 hypothetical protein EMIHU
TTRAY2	TTRAY2_aligned.afaa	Emiliana_huxleyi.faa	hmmsearch 3.3.1	-	59	0.00012	6	243	EOD20880.1	hypothetical protein EMIHUDRAFT_241694 [Emiliania huxleyi CCMP1516] "EOD20880.1 hypothetical protein EMIH
TTRAY2	TTRAY2_aligned.afaa	Emiliana_huxleyi.faa	hmmsearch 3.3.1	-	60	0.00013	6	458	EOD07405.1	hypothetical protein EMIHUDRAFT_249542 [Emiliania huxleyi CCMP1516] "EOD07405.1 hypothetical protein EMIH
TTRAY2	TTRAY2_aligned.afaa	Emiliana_huxleyi.faa	hmmsearch 3.3.1	-	61	0.00017	6	264	EOD12884.1	hypothetical protein EMIHUDRAFT_104046 [Emiliania huxleyi CCMP1516] "EOD12884.1 hypothetical protein EMIH
TTRAY2	TTRAY2_aligned.afaa	Emiliana_huxleyi.faa	hmmsearch 3.3.1	-	62	0.00018	6	519	EOD40156.1	hypothetical protein EMIHUDRAFT_223025 [Emiliania huxleyi CCMP1516] "EOD40156.1 hypothetical protein EMIH
TTRAY2	TTRAY2_aligned.afaa	Emiliana_huxleyi.faa	hmmsearch 3.3.1	-	63	0.00022	6	372	EOD39437.1	hypothetical protein EMIHUDRAFT_448817 [Emiliania huxleyi CCMP1516] "EOD39437.1 hypothetical protein EMIH
TTRAY2	TTRAY2_aligned.afaa	Emiliana_huxleyi.faa	hmmsearch 3.3.1	-	64	0.00022	6	514	EOD39562.1	hypothetical protein EMIHUDRAFT_448870 [Emiliania huxleyi CCMP1516] "EOD39562.1 hypothetical protein EMIH
TTRAY2	TTRAY2_aligned.afaa	Emiliana_huxleyi.faa	hmmsearch 3.3.1	-	65	0.00031	7	447	EOD12713.1	hypothetical protein EMIHUDRAFT_470803 [Emiliania huxleyi CCMP1516] "EOD12713.1 hypothetical protein EMIH
TTRAY2	TTRAY2_aligned.afaa	Emiliana_huxleyi.faa	hmmsearch 3.3.1	-	66	0.00033	7	162	EOD14483.1	hypothetical protein EMIHUDRAFT_196841 [Emiliania huxleyi CCMP1516] "EOD14483.1 hypothetical protein EMIH
TTRAY2	TTRAY2_aligned.afaa	Emiliana_huxleyi.faa	hmmsearch 3.3.1	-	67	0.00038	7	353	EOD24550.1	hypothetical protein EMIHUDRAFT_463519 [Emiliania huxleyi CCMP1516] "EOD24550.1 hypothetical protein EMIH
TTRAY2	TTRAY2_aligned.afaa	Emiliana_huxleyi.faa	hmmsearch 3.3.1	-	68	0.00045	7	238	EOD37388.1	hypothetical protein EMIHUDRAFT_70484 [Emiliania huxleyi CCMP1516] "EOD37388.1 hypothetical protein EMIHU
TTRAY2	TTRAY2_aligned.afaa	Emiliana_huxleyi.faa	hmmsearch 3.3.1	-	69	0.00055	7	255	EOD28621.1	hypothetical protein EMIHUDRAFT_418542 [Emiliania huxleyi CCMP1516] "EOD28621.1 hypothetical protein EMIH
TTRAY2	TTRAY2_aligned.afaa	Emiliana_huxleyi.faa	hmmsearch 3.3.1	-	70	0.00059	7	431	EOD07709.1	hypothetical protein EMIHUDRAFT_465724 [Emiliania huxleyi CCMP1516] "EOD07709.1 hypothetical protein EMIH
TTRAY2	TTRAY2_aligned.afaa	Emiliana_huxleyi.faa	hmmsearch 3.3.1	-	71	0.0011	7	229	EOD21310.1	hypothetical protein EMIHUDRAFT_241354 [Emiliania huxleyi CCMP1516] "EOD21310.1 hypothetical protein EMIH
TTRAY2	TTRAY2_aligned.afaa	Emiliana_huxleyi.faa	hmmsearch 3.3.1	-	72	0.0011	7	186	EOD05957.1	hypothetical protein EMIHUDRAFT_107102 [Emiliania huxleyi CCMP1516] "EOD05957.1 hypothetical protein EMIH
TTRAY2	TTRAY2_aligned.afaa	Emiliana_huxleyi.faa	hmmsearch 3.3.1	-	73	0.0013	7	414	EOD14570.1	hypothetical protein EMIHUDRAFT_448126 [Emiliania huxleyi CCMP1516] "EOD14570.1 hypothetical protein EMIH
TTRAY2	TTRAY2_aligned.afaa	Emiliana_huxleyi.faa	hmmsearch 3.3.1	-	74	0.0014	7	468	EOD23794.1	hypothetical protein EMIHUDRAFT_457885 [Emiliania huxleyi CCMP1516] "EOD23794.1 hypothetical protein EMIH
TTRAY2	TTRAY2_aligned.afaa	Emiliana_huxleyi.faa	hmmsearch 3.3.1	-	75	0.0018	7	403	EOD13480.1	hypothetical protein EMIHUDRAFT_103787 [Emiliania huxleyi CCMP1516] "EOD13480.1 hypothetical protein EMIH
TTRAY2	TTRAY2_aligned.afaa	Emiliana_huxleyi.faa	hmmsearch 3.3.1	-	76	0.002	7	500	EOD31004.1	hypothetical protein EMIHUDRAFT_99273 [Emiliania huxleyi CCMP1516] "EOD31004.1 hypothetical protein EMIHU
TTRAY2	TTRAY2_aligned.afaa	Emiliana_huxleyi.faa	hmmsearch 3.3.1	-	77	0.0025	7	278	EOD41420.1	hypothetical protein EMIHUDRAFT_62524 [Emiliania huxleyi CCMP1516] "EOD41420.1 hypothetical protein EMIHU
TTRAY2	TTRAY2_aligned.afaa	Emiliana_huxleyi.faa	hmmsearch 3.3.1	-	78	0.0028	8	280	EOD27407.1	hypothetical protein EMIHUDRAFT_457186 [Emiliania huxleyi CCMP1516] "EOD27407.1 hypothetical protein EMIH
TTRAY2	TTRAY2_aligned.afaa	Emiliana_huxleyi.faa	hmmsearch 3.3.1	-	79	0.0034	8	209	EOD09112.1	hypothetical protein EMIHUDRAFT_428205 [Emiliania huxleyi CCMP1516] "EOD09112.1 hypothetical protein EMIH
TTRAY2	TTRAY2_aligned.afaa	Emiliana_huxleyi.faa	hmmsearch 3.3.1	-	80	0.0038	8	573	EOD36388.1	hypothetical protein EMIHUDRAFT_467193 [Emiliania huxleyi CCMP1516] "EOD36388.1 hypothetical protein EMIH
TTRAY2	TTRAY2_aligned.afaa	Emiliana_huxleyi.faa	hmmsearch 3.3.1	-	81	0.0044	8	222	EOD08301.1	hypothetical protein EMIHUDRAFT_459986 [Emiliania huxleyi CCMP1516] "EOD08301.1 hypothetical protein EMIH
TTRAY2	TTRAY2_aligned.afaa	Emiliana_huxleyi.faa	hmmsearch 3.3.1	-	82	0.0044	8	222	EOD10247.1	hypothetical protein EMIHUDRAFT_452725 [Emiliania huxleyi CCMP1516] "EOD10247.1 hypothetical protein EMIH
TTRAY2	TTRAY2_aligned.afaa	Emiliana_huxleyi.faa	hmmsearch 3.3.1	-	83	0.006	8	249	EOD33235.1	hypothetical protein EMIHUDRAFT_98923 [Emiliania huxleyi CCMP1516] "EOD33235.1 hypothetical protein EMIHU
TTRAY2	TTRAY2_aligned.afaa	Emiliana_huxleyi.faa	hmmsearch 3.3.1	-	84	0.011	8	210	EOD10877.1	hypothetical protein EMIHUDRAFT_215132 [Emiliania huxleyi CCMP1516] "EOD10877.1 hypothetical protein EMIH
TTRAY2	TTRAY2_aligned.afaa	Emiliana_huxleyi.faa	hmmsearch 3.3.1	-	85	0.012	8	79	EOD06607.1	hypothetical protein EMIHUDRAFT_438702 [Emiliania huxleyi CCMP1516] "EOD06607.1 hypothetical protein EMIH
TTRAY2	TTRAY2_aligned.afaa	Emiliana_huxleyi.faa	hmmsearch 3.3.1	-	86	0.012	8	79	EOD39450.1	hypothetical protein EMIHUDRAFT_433389 [Emiliania huxleyi CCMP1516] "EOD39450.1 hypothetical protein EMIH
TTRAY2	TTRAY2_aligned.afaa	Emiliana_huxleyi.faa	hmmsearch 3.3.1	-	87	0.014	8	357	EOD26802.1	hypothetical protein EMIHUDRAFT_114948 [Emiliania huxleyi CCMP1516] "EOD26802.1 hypothetical protein EMIH
TTRAY2	TTRAY2_aligned.afaa	Emiliana_huxleyi.faa	hmmsearch 3.3.1	-	88	0.017	8	191	EOD38459.1	hypothetical protein EMIHUDRAFT_42019 partial [Emiliania huxleyi CCMP1516] "EOD38459.1 hypothetical prot
TTRAY2	TTRAY2_aligned.afaa	Emiliana_huxleyi.faa	hmmsearch 3.3.1	-	89	0.018	8	131	EOD23209.1	hypothetical protein EMIHUDRAFT_195858 [Emiliania huxleyi CCMP1516] "EOD23209.1 hypothetical protein EMIH
TTRAY2	TTRAY2_aligned.afaa	Emiliana_huxleyi.faa	hmmsearch 3.3.1	-	90	0.019	8	273	EOD41777.1	hypothetical protein EMIHUDRAFT_194291 [Emiliania huxleyi CCMP1516] "EOD41777.1 hypothetical protein EMIH
TTRAY2	TTRAY2_aligned.afaa	Emiliana_huxleyi.faa	hmmsearch 3.3.1	-	91	0.019	8	85	EOD39291.1	hypothetical protein EMIHUDRAFT_260442 partial [Emiliania huxleyi CCMP1516] "EOD39291.1 hypothetical pro
TTRAY2	TTRAY2_aligned.afaa	Emiliana_huxleyi.faa	hmmsearch 3.3.1	-	92	0.021	8	298	EOD08964.1	hypothetical protein EMIHUDRAFT_216761 [Emiliania huxleyi CCMP1516] "EOD08964.1 hypothetical protein EMIH
TTRAY2	TTRAY2_aligned.afaa	Emiliana_huxleyi.faa	hmmsearch 3.3.1	-	93	0.021	8	298	EOD30685.1	hypothetical protein EMIHUDRAFT_232478 [Emiliania huxleyi CCMP1516] "EOD30685.1 hypothetical protein EMIH
TTRAY2	TTRAY2_aligned.afaa	Emiliana_huxleyi.faa	hmmsearch 3.3.1	-	94	0.021	8	338	EOD39675.1	hypothetical protein EMIHUDRAFT_200257 [Emiliania huxleyi CCMP1516] "EOD39675.1 hypothetical protein EMIH
TTRAY2	TTRAY2_aligned.afaa	Emiliana_huxleyi.faa	hmmsearch 3.3.1	-	95	0.023	8	201	EOD09499.1	hypothetical protein EMIHUDRAFT_54282 partial [Emiliania huxleyi CCMP1516] "EOD09499.1 hypothetical prot
TTRAY2	TTRAY2_aligned.afaa	Emiliana_huxleyi.faa	hmmsearch 3.3.1	-	96	0.023	8	236	EOD31027.1	hypothetical protein EMIHUDRAFT_434346 [Emiliania huxleyi CCMP1516] "EOD31027.1 hypothetical protein EMIH
TTRAY2	TTRAY2_aligned.afaa	Emiliana_huxleyi.faa	hmmsearch 3.3.1	-	97	0.026	8	272	EOD26094.1	hypothetical protein EMIHUDRAFT_237113 [Emiliania huxleyi CCMP1516] "EOD26094.1 hypothetical protein EMIH
TTRAY2	TTRAY2_aligned.afaa	Emiliana_huxleyi.faa	hmmsearch 3.3.1	-	98	0.028	9	223	EOD37188.1	GPB1 beta subunit of a heterotrimeric G-protein [Emiliania huxleyi CCMP1516] "EOD37188.1 GPB1 beta subu
TTRAY2	TTRAY2_aligned.afaa	Emiliana_huxleyi.faa	hmmsearch 3.3.1	-	99	0.028	9	223	EOD38704.1	GPB1 beta subunit of a heterotrimeric G-protein [Emiliania huxleyi CCMP1516] "EOD38704.1 GPB1 beta subu
TTRAY2	TTRAY2_aligned.afaa	Emiliana_huxleyi.faa	hmmsearch 3.3.1	-	100	0.031	9	125	EOD25442.1	hypothetical protein EMIHUDRAFT_78345 partial [Emiliania huxleyi CCMP1516] "EOD25442.1 hypothetical prot
TTRAY2	TTRAY2_aligned.afaa	Emiliana_huxleyi.faa	hmmsearch 3.3.1	-	101	0.032	9	303	EOD39553.1	hypothetical protein EMIHUDRAFT_462168 [Emiliania huxleyi CCMP1516] "EOD39553.1 hypothetical protein EMIH
TTRAY2	TTRAY2_aligned.afaa	Emiliana_huxleyi.faa	hmmsearch 3.3.1	-	102	0.033	9	218	EOD23597.1	hypothetical protein EMIHUDRAFT_74365 [Emiliania huxleyi CCMP1516] "EOD23597.1 hypothetical protein EMIHU
TTRAY2	TTRAY2_aligned.afaa	Emiliana_huxleyi.faa	hmmsearch 3.3.1	-	103	0.036	9	465	EOD14603.1	hypothetical protein EMIHUDRAFT_96308 [Emiliania huxleyi CCMP1516] "EOD14603.1 hypothetical protein EMIHU
TTRAY2	TTRAY2_aligned.afaa	Emiliana_huxleyi.faa	hmmsearch 3.3.1	-	104	0.037	9	218	EOD28359.1	hypothetical protein EMIHUDRAFT_64104 [Emiliania huxleyi CCMP1516] "EOD28359.1 hypothetical protein EMIHU
TTRAY2	TTRAY2_aligned.afaa	Emiliana_huxleyi.faa	hmmsearch 3.3.1	-	105	0.046	9	208	EOD14601.1	hypothetical protein EMIHUDRAFT_432527 partial [Emiliania huxleyi CCMP1516] "EOD14601.1 hypothetical pro
TTRAY2	TTRAY2_aligned.afaa	Emiliana_huxleyi.faa	hmmsearch 3.3.1	-	106	0.051	9	147	EOD34958.1	hypothetical protein EMIHUDRAFT_455430 [Emiliania huxleyi CCMP1516] "EOD34958.1 hypothetical protein EMIH
TTRAY2	TTRAY2_aligned.afaa	Emiliana_huxleyi.faa	hmmsearch 3.3.1	-	107	0.052	9	1061	EOD23551.1	hypothetical protein EMIHUDRAFT_469489 [Emiliania huxleyi CCMP1516] "EOD23551.1 hypothetical protein EMIH
TTRAY2	TTRAY2_aligned.afaa	Emiliana_huxleyi.faa	hmmsearch 3.3.1	-	108	0.055	9	403	EOD16857.1	hypothetical protein EMIHUDRAFT_210455 [Emiliania huxleyi CCMP1516] "EOD16857.1 hypothetical protein EMIH
TTRAY2	TTRAY2_aligned.afaa	Emiliana_huxleyi.faa	hmmsearch 3.3.1	-	109	0.058	9	218	EOD03923.1	hypothetical protein EMIHUDRAFT_221726 [Emiliania huxleyi CCMP1516] "EOD03923.1 hypothetical protein EMIH
TTRAY2	TTRAY2_aligned.afaa	Emiliana_huxleyi.faa	hmmsearch 3.3.1	-	110	0.059	9	236	EOD31828.1	hypothetical protein EMIHUDRAFT_72140 [Emiliania huxleyi CCMP1516] "EOD31828.1 hypothetical protein EMIHU
TTRAY2	TTRAY2_aligned.afaa	Emiliana_huxleyi.faa	hmmsearch 3.3.1	-	111	0.061	9	333	EOD11386.1	hypothetical protein EMIHUDRAFT_452457 [Emiliania huxleyi CCMP1516] "EOD11386.1 hypothetical protein EMIH
TTRAY2	TTRAY2_aligned.afaa	Emiliana_huxleyi.faa	hmmsearch 3.3.1	-	112	0.065	9	241	EOD06108.1	hypothetical protein EMIHUDRAFT_219420 [Emiliania huxleyi CCMP1516] "EOD06108.1 hypothetical protein EMIH
TTRAY2	TTRAY2_aligned.afaa	Emiliana_huxleyi.faa	hmmsearch 3.3.1	-	113	0.069	9	375	EOD13489.1	hypothetical protein EMIHUDRAFT_212568 [Emiliania huxleyi CCMP1516] "EOD13489.1 hypothetical protein EMIH
TTRAY2	TTRAY2_aligned.afaa	Emiliana_huxleyi.faa	hmmsearch 3.3.1	-	114	0.08	9	260	EOD10636.1	hypothetical protein EMIHUDRAFT_215379 [Emiliania huxleyi CCMP1516] "EOD10636.1 hypothetical protein EMIH
TTRAY2	TTRAY2_aligned.afaa	Emiliana_huxleyi.faa	hmmsearch 3.3.1	-	115	0.082	9	522	EOD30159.1	hypothetical protein EMIHUDRAFT_449790 [Emiliania huxleyi CCMP1516] "EOD30159.1 hypothetical protein EMIH
TTRAY2	TTRAY2_aligned.afaa	Emiliana_huxleyi.faa	hmmsearch 3.3.1	-	116	0.089	9	137	EOD06584.1	hypothetical protein EMIHUDRAFT_106816 [Emiliania huxleyi CCMP1516] "EOD06584.1 hypothetical protein EMIH
TTRAY2	TTRAY2_aligned.afaa	Emiliana_huxleyi.faa	hmmsearch 3.3.1	-	117	0.1	9	81	EOD14141.1	hypothetical protein EMIHUDRAFT_464600 partial [Emiliania huxleyi CCMP1516] "EOD14141.1 hypothetical pro
TTRAY2	TTRAY2_aligned.afaa	Emiliana_huxleyi.faa	hmmsearch 3.3.1	-	118	0.14	9	191	EOD13705.1	hypothetical protein EMIHUDRAFT_53698 partial [Emiliania huxleyi CCMP1516] "EOD13705.1 hypothetical prot
TTRAY2	TTRAY2_aligned.afaa	Emiliana_huxleyi.faa	hmmsearch 3.3.1	-	119	0.14	9	184	EOD28401.1	hypothetical protein EMIHUDRAFT_434759 [Emiliania huxleyi CCMP1516] "EOD28401.1 hypothetical protein EMIH
TTRAY2	TTRAY2_aligned.afaa	Emiliana_huxleyi.faa	hmmsearch 3.3.1	-	120	0.14	9	149	EOD28874.1	hypothetical protein EMIHUDRAFT_442863 partial [Emiliania huxleyi CCMP1516] "EOD28874.1 hypothetical pro
TTRAY2	TTRAY2_aligned.afaa	Emiliana_huxleyi.faa	hmmsearch 3.3.1	-	121	0.16	9	269	EOD05202.1	hypothetical protein EMIHUDRAFT_466089 [Emiliania huxleyi CCMP1516] "EOD05202.1 hypothetical protein EMIH
TTRAY2	TTRAY2_aligned.afaa	Emiliana_huxleyi.faa	hmmsearch 3.3.1	-	122	0.17	9	141	EOD11022.1	hypothetical protein EMIHUDRAFT_257536 partial [Emiliania huxleyi CCMP1516] "EOD11022.1 hypothetical pro
TTRAY2	TTRAY2_aligned.afaa	Emiliana_huxleyi.faa	hmmsearch 3.3.1	-	123	0.18	9	221	EOD19663.1	hypothetical protein EMIHUDRAFT_117924 [Emiliania huxleyi CCMP1516] "EOD19663.1 hypothetical protein EMIH
TTRAY2	TTRAY2_aligned.afaa	Emiliana_huxleyi.faa	hmmsearch 3.3.1	-	124	0.19	9	333	EOD13071.1	hypothetical protein EMIHUDRAFT_452007 [Emiliania huxleyi CCMP1516] "EOD13071.1 hypothetical protein EMIH
TTRAY2	TTRAY2_aligned.afaa	Emiliana_huxleyi.faa	hmmsearch 3.3.1	-	125	0.26	9	404	EOD22167.1	hypothetical protein EMIHUDRAFT_101338 [Emiliania huxleyi CCMP1516] "EOD22167.1 hypothetical protein EMIH
TTRAY2	TTRAY2_aligned.afaa	Emiliana_huxleyi.faa	hmmsearch 3.3.1	-	126	0.28	10	223	EOD09058.1	hypothetical protein EMIHUDRAFT_438175 [Emiliania huxleyi CCMP1516] "EOD09058.1 hypothetical protein EMIH
TTRAY2	TTRAY2_aligned.afaa	Emiliana_huxleyi.faa	hmmsearch 3.3.1	-	127	0.28	10	201	EOD13394.1	hypothetical protein EMIHUDRAFT_76541 [Emiliania huxleyi CCMP1516] "EOD13394.1 hypothetical protein EMIHU
TTRAY2	TTRAY2_aligned.afaa	Emiliana_huxleyi.faa	hmmsearch 3.3.1	-	128	0.28	10	201	EOD16844.1	hypothetical protein EMIHUDRAFT_66059 [Emiliania huxleyi CCMP1516] "EOD16844.1 hypothetical protein EMIHU
TTRAY2	TTRAY2_aligned.afaa	Emiliana_huxleyi.faa	hmmsearch 3.3.1	-	129	0.28	10	56	EOD23208.1	hypothetical protein EMIHUDRAFT_195857 [Emiliania huxleyi CCMP1516] "EOD23208.1 hypothetical protein EMIH
TTRAY2	TTRAY2_aligned.afaa	Emiliana_huxleyi.faa	hmmsearch 3.3.1	-	130	0.35	10	488	EOD24691.1	hypothetical protein EMIHUDRAFT_450583 [Emiliania huxleyi CCMP1516] "EOD24691.1 hypothetical protein EMIH
TTRAY2	TTRAY2_aligned.afaa	Emiliana_huxleyi.faa	hmmsearch 3.3.1	-	131	0.36	10	195	EOD25634.1	hypothetical protein EMIHUDRAFT_115368 [Emiliania huxleyi CCMP1516] "EOD25634.1 hypothetical protein EMIH
TTRAY2	TTRAY2_aligned.afaa	Emiliana_huxleyi.faa	hmmsearch 3.3.1	-	132	0.38	10	430	EOD17074.1	hypothetical protein EMIHUDRAFT_459051 [Emiliania huxleyi CCMP1516] "EOD17074.1 hypothetical protein EMIH
TTRAY2	TTRAY2_aligned.afaa	Emiliana_huxleyi.faa	hmmsearch 3.3.1	-	133	0.59	10	194	EOD39019.1	hypothetical protein EMIHUDRAFT_223870 [Emiliania huxleyi CCMP1516] "EOD39019.1 hypothetical protein EMIH
TTRAY2	TTRAY2_aligned.afaa	Emiliana_huxleyi.faa	hmmsearch 3.3.1	-	134	0.61	10	167	EOD25992.1	hypothetical protein EMIHUDRAFT_237269 [Emiliania huxleyi CCMP1516] "EOD25992.1 hypothetical protein EMIH
TTRAY2	TTRAY2_aligned.afaa	Emiliana_huxleyi.faa	hmmsearch 3.3.1	-	135	0.62	10	194	EOD17110.1	hypothetical protein EMIHUDRAFT_244411 [Emiliania huxleyi CCMP1516] "EOD17110.1 hypothetical protein EMIH
TTRAY2	TTRAY2_aligned.afaa	Emiliana_huxleyi.faa	hmmsearch 3.3.1	-	136	0.79	10	241	EOD30618.1	hypothetical protein EMIHUDRAFT_72572 partial [Emiliania huxleyi CCMP1516] "EOD30618.1 hypothetical prot
TTRAY2	TTRAY2_aligned.afaa	Emiliana_huxleyi.faa	hmmsearch 3.3.1	-	137	0.87	10	209	EOD11698.1	hypothetical protein EMIHUDRAFT_120285 [Emiliania huxleyi CCMP1516] "EOD11698.1 hypothetical protein EMIH
TTRAY2	TTRAY2_aligned.afaa	Emiliana_huxleyi.faa	hmmsearch 3.3.1	-	138	0.87	10	209	EOD24433.1	hypothetical protein EMIHUDRAFT_238470 [Emiliania huxleyi CCMP1516] "EOD24433.1 hypothetical protein EMIH
TTRAY2	TTRAY2_aligned.afaa	Emiliana_huxleyi.faa	hmmsearch 3.3.1	-	139	0.87	10	209	EOD25617.1	hypothetical protein EMIHUDRAFT_237379 [Emiliania huxleyi CCMP1516] "EOD25617.1 hypothetical protein EMIH
TTRAY2	TTRAY2_aligned.afaa	Emiliana_huxleyi.faa	hmmsearch 3.3.1	-	140	0.97	10	185	EOD10616.1	hypothetical protein EMIHUDRAFT_215344 [Emiliania huxleyi CCMP1516] "EOD10616.1 hypothetical protein EMIH
TTRAY2	TTRAY2_aligned.afaa	Emiliana_huxleyi.faa	hmmsearch 3.3.1	-	141	1.3	10	218	EOD35044.1	hypothetical protein EMIHUDRAFT_71210 [Emiliania huxleyi CCMP1516] "EOD35044.1 hypothetical protein EMIHU
TTRAY2	TTRAY2_aligned.afaa	Emiliana_huxleyi.faa	hmmsearch 3.3.1	-	142	1.5	10	255	EOD19578.1	hypothetical protein EMIHUDRAFT_209194 [Emiliania huxleyi CCMP1516] "EOD19578.1 hypothetical protein EMIH
TTRAY2	TTRAY2_aligned.afaa	Emiliana_huxleyi.faa	hmmsearch 3.3.1	-	143	1.9	10	225	EOD11573.1	hypothetical protein EMIHUDRAFT_465008 [Emiliania huxleyi CCMP1516] "EOD11573.1 hypothetical protein EMIH
TTRAY2	TTRAY2_aligned.afaa	Emiliana_huxleyi.faa	hmmsearch 3.3.1	-	144	2.1	10	200	EOD17027.1	hypothetical protein EMIHUDRAFT_244552 [Emiliania huxleyi CCMP1516] "EOD17027.1 hypothetical protein EMIH
TTRAY2	TTRAY2_aligned.afaa	Emiliana_huxleyi.faa	hmmsearch 3.3.1	-	145	2.4	10	232	EOD36545.1	hypothetical protein EMIHUDRAFT_423297 [Emiliania huxleyi CCMP1516] "EOD36545.1 hypothetical protein EMIH
TTRAY2	TTRAY2_aligned.afaa	Emiliana_huxleyi.faa	hmmsearch 3.3.1	-	146	2.5	10	323	EOD21273.1	hypothetical protein EMIHUDRAFT_469836 [Emiliania huxleyi CCMP1516] "EOD21273.1 hypothetical protein EMIH
TTRAY2	TTRAY2_aligned.afaa	Emiliana_huxleyi.faa	hmmsearch 3.3.1	-	147	3.2	11	140	EOD39501.1	hypothetical protein EMIHUDRAFT_199980 [Emiliania huxleyi CCMP1516] "EOD39501.1 hypothetical protein EMIH
TTRAY2	TTRAY2_aligned.afaa	Emiliana_huxleyi.faa	hmmsearch 3.3.1	-	148	3.6	11	279	EOD32194.1	hypothetical protein EMIHUDRAFT_202830 [Emiliania huxleyi CCMP1516] "EOD32194.1 hypothetical protein EMIH
TTRAY2	TTRAY2_aligned.afaa	Emiliana_huxleyi.faa	hmmsearch 3.3.1	-	149	3.6	11	530	EOD41190.1	hypothetical protein EMIHUDRAFT_97437 [Emiliania huxleyi CCMP1516] "EOD41190.1 hypothetical protein EMIHU
TTRAY2	TTRAY2_aligned.afaa	Emiliana_huxleyi.faa	hmmsearch 3.3.1	-	150	5.2	11	229	EOD33305.1	hypothetical protein EMIHUDRAFT_429492 [Emiliania huxleyi CCMP1516] "EOD33305.1 hypothetical protein EMIH
TTRAY2	TTRAY2_aligned.afaa	Emiliana_huxleyi.faa	hmmsearch 3.3.1	-	151	5.7	11	261	EOD15218.1	hypothetical protein EMIHUDRAFT_431018 [Emiliania huxleyi CCMP1516] "EOD15218.1 hypothetical protein EMIH
TTRAY2	TTRAY2_aligned.afaa	Emiliana_huxleyi.faa	hmmsearch 3.3.1	-	152	8.0	11	145	EOD21514.1	hypothetical protein EMIHUDRAFT_78395 partial [Emiliania huxleyi CCMP1516] "EOD21514.1 hypothetical prot
TTRAY2	TTRAY2_aligned.afaa	Emiliana_huxleyi.faa	hmmsearch 3.3.1	-	153	17.0	11	319	EOD12339.1	hypothetical protein EMIHUDRAFT_213544 [Emiliania huxleyi CCMP1516] "EOD12339.1 hypothetical protein EMIH
