# Supplementary material for: Prevalence and environmental abundance of the TSET complex in cosmopolitan algal groups
Source: iScience. 2025 May 15;28(6):112679. doi: 10.1016/j.isci.2025.112679 (PMC12167817; doi:10.1016/j.isci.2025.112679)
Supplement: Data S3. Datafiles used in informatic analyses, related to Figures 1 and 2 — List of TSET homologues, sequences of query TSET proteins, alignments and curated tree topologies, and Ref_seqs_1_manual_predictions.csv used for the AMOEBAE searches. [file mmc4.zip › S3_files/Trees_hapto_stram/phylogeny_reference_and_outgroups/TCUP_APmu_ref.afaa]

>APmu_NP_036227.1 AP-3 complex subunit mu-1 isoform a [Homo sapiens]
MIHSLFLINCSGDIFLEKHWKSVVSQSVCDYFFEAQEKAADVENVPPVISTPHHYLISIYRDKLFFVSVI
QTEVPPLFVIEFLHRVADTFQDYFGECSEAAIKDNVVIVYELLEEMLDNGFPLATESNILKELIKPPTIL
RSVVNSITGSSNVGDTLPTGQLSNIPWRRAGVKYTNNEAYFDVVEEIDAIIDKSGSTVFAEIQGVIDACI
KLSGMPDLSLSFMNPRLLDDVSFHPCIRFKRWESERVLSFIPPDGNFRLISYRVSSQNLVAIPVYVKHSI
SFKENSSCGRFDITIGPKQNMGKTIEGITVTVHMPKVVLNMNLTPTQGSYTFDPVTKVLTWDVGKITPQK
LPSLKGLVNLQSGAPKPEENPSLNIQFKIQQLAISGLKVNRLDMYGEKYKPFKGVKYVTKAGKFQVRT
>APmu_NP_991277.1 AP-1 complex subunit mu-2 [Danio rerio]
MSASAVFVLDLKGKVLICRNYKGDVDMSEIDHFFTLLMQQEEDGLISPVMSHGNVHFLWIKHNNLYLVAT
TNKNSNASLVYAFLYKLVEVFTEYFKELEEESIQDNFVVVYELLDELMDFGFPQTTDSKILQEYITQQGQ
KLEVAKTKVPTTVTNAVSWRSEGIRYKKNEVFIDVIESINVLVNANGSVMSSDIVGCIRLKTMLSGMPEL
RLGLNDRVLFALTGRDKGKTVVMEDVKFHQCVRLSRFESDRTISFIPPDGESELMSYRINTHVKPLIWIE
SVIEKFSHSRVEIMVKAKGQFKKQSVANNVEIRVPVPSDADSPKFKTSTGHAKYVPEKNLVVWSIKSFPG
GKEFLMRAHFGLPSVENDELEGKPPITVKFEIPYFPVSGIQVRYMKIIEKSGYQALPWVRYITQSGDYQL
RTNS
>APmu_NP_015064.1 Apm1p [Saccharomyces cerevisiae S288C]
MASAVYFCDHNGKPLLSRRYRDDIPLSAIDKFPILLSDLEEQSNLIPPCLNHNGLEYLFIQHNDLYVVAI
VTSLSANAAAIFTFLHKLVEVLSDYLKTVEEESIRDNFVIIYELLDEVMDYGIPQITETKMLKQYITQKS
FKLVKSAKKKRNATRPPVALTNSVSWRPEGITHKKNEAFLDIVESINMLMTQKGQVLRSEIIGDVKVNSK
LSGMPDLKLGINDKGIFSKYLDDDTNIPSASATTSDNNTETDKKPSITSSSATNKKKVNIELEDLKFHQC
VRLSKFENEKIITFIPPDGKFDLMNYRLSTTIKPLIWCDVNVQVHSNSRIEIHCKAKAQIKRKSTATNVE
ILIPVPDDADTPTFKYSHGSLKYVPEKSAILWKIRSFPGGKEYSMSAELGLPSISNNEDGNRTMPKSNAE
ILKGPVQIKFQIPYFTTSGIQVRYLKINEPKLQYKSYPWVRYITQSGDDYTIRLT
>APmu_NP_595781.1 AP-1 adaptor complex mu subunit Apm1 [Schizosaccharomyces pombe]
MASAIFVLNLKGKVIISRDYRADIPMSVVEKFLPLKSEVEEEQGFSTPCLTHEGINYIYIHHNDVYLLAL
SKMNSDAMEMLVFLRKMADVFIDYFKELQEESIRDNFVLVYELLDEIMDFGFPQTTETKILQEYITQTSN
TVKKHAPPPIAMTNAISWRSEGIHYRKNEVFLDVIESVNLIAAADGTVIQSEILGKVRLKCYLSGMPELR
LGLNDKVLFEAAGRTIKGNTVEMEDVKFHQCVRLARFENDRTISFIPPDGEFDLMSYRMSSNVRPLIWVE
CESIVHSGSRIEFMVKAKAQFKKRCIANNVQIIIPVPEDADSPRFQTSNGHVQYAPEQAAMVWNIKKFAG
GKEFFMRAEMGLPSVKNEDIQVQKKRPVQLKFAIPYFTTSGIQVRYLKITEPKLNYHAMPWVRYVTQNGT
EYSIRQ
>APmu_EIE87124.1 AP-1 complex subunit mu-1 [Rhizopus delemar RA 99-880]
MASANLKGKVLISRNYRGDIPMSAVEKFMPLHSNLYLLALTRKNTNAASIMLYLHKLTEVFTEYFKELEE
ESIRDNFVIVYELLDEMMDFGYPQTTETKILQEYITQDAHKLEVQVRPPMAVTNAVSWRSEGIKYKKNEV
FLDVIESVNLLVNANGNVLRSEVLGSVKMRCYLSGMPELRLGLNDKVMFEATGRGSSATKAIEMEDVKFH
QCVRLSRFENDRTISFIPPDGDFELMSYRLQTTVKPLIWVEAVVETYSGSRVEYLVKAKAQFKRKSTANN
VQIEVPVPDDADTPKFKASSGSVSYKPEKSCLVWKMKQFQGGKEFIMRAHFGLPSVQAADDTEKKAPINI
KYEIPYFTVSGIQVRYLKIVEKSGYQALPWVRYITQNGDYQMRMPESIKANKRISDY
>APmu_XP_012050911.1 AP-1 complex subunit mu-1 [Cryptococcus neoformans var. grubii H99]
MASLVAILDVKGKSLIQRSYRDDVPPSYIERFLPLILEMEEENVPVTPCFSDEGVNYMHIRHNNLYLLAL
SKKNSNAVEVIFFLHRLCSVLTEYFKELEEESIRDNFVIIYELLDEMMDFGYPQTTESKILQEYITQESH
KLEVQVRPPMAVTNAVSWRSEGIRYRKNEVFLDVVESVNLLVNASGNVIRSEILGAVKMKCYLSGMPELR
LGLNDKVMFETTGRAARGKSIEMEDVKFHQCVRLSRFENDRTISFIPPDGEFELMSYRLSTPVKPLVFVE
ASVESHRGSRVEYMVKIKGQFKRRSTANNVEIYVPVPDDADSPKFRASVGSVVYAPEKSAFVWKIKQLAG
GRDYLMRAHFGLPSVRNEEIDKRAPISVKFEIPYFTVSGIQVRYLKIVEKSGYKALPWVRYITQNGDDYV
LRTITDAKTAPLTGV
>APmu_XP_636252.1 hypothetical protein DDB_G0289247 [Dictyostelium discoideum AX4]
MAASAIFLMDSKGKVLISRNYRGDVPMSVASKFISKILEEEDLNLKPIIQEDGISYIYVKHNNLFLLATT
ERNANAATILLFLYKMIEVFNEYFKELEEESIRDNFVVIYELMDEMMDFGYPQSTEPKILQEYITQEGYK
LERGARGMVLPAAITGAVSWRKEGIKYNKNEVFLDVVESINLLVSANGTVLRSEIVGAVKMKSKLSGMPE
LRLGLNDKILFENSAKTGAPKGKGVELEDVKFHQCVRLSKFENDRTISFIPPDGEFELMSYRLNTTVKPL
IWVECISDTHAHSRVEYMVKAKSQFKGKSIANNVEIIVPVPPDADTPKFRCTVGTCKYAPEKDAIIWTIK
QFPGGGREFLMRAHFGLPSISDEKPATKPPIMVKFEIPYYTVSGIQVRYLKIIEKSGYQALPWVRYVCLS
GDYQFRTS
>APmu_XP_648705.1 AP-1 complex subunit mu-2, putative [Entamoeba histolytica HM-1:IMSS]
MSIAALFILDSKGRTVISRNYRGDIPMNAVNQFVTKITEEEEINLCPVILIQDITYMYVRHNGLYFMAFT
DQNINSLLVVSFLTKLIEVLKTYFDVVTEETIRDNFVVIYELLDEMIDYGYPQITETKVLQNYITQESHR
MNMKQVQSLLPVVTGAVSWRTPGIKYRKNEVFVDVIEKVNVLVSQNGSLLRSEILGTIKINCKLSGMPEL
RLGLNEKINIGDRMESNKNQVQKRAEMDDVSFHQCVRLSKFDSNRIIGFVPPDGEFELMNYRLTSNIRQL
IWVESVIDRKKRNRIEILIKAKSFFREAINANNVQIRVPVPSDVFNPQFRSSIGTCSYEPQNDCALWFIK
VFPGNREFMMRASFELPSIRDEETDKEKKPVRVNFEIPYYTVSGLQVRYLKVVEKSGYQSYPWVRYMTFA
GDYCFRT
>APmu_EAX92634.1 mu adaptin, putative [Trichomonas vaginalis G3]
MSAVYILDSKGRILINFDYRGEVDMSIPDKFMAHIQSNDKILPNPVFRVDDWCFAYIERSGLYLLTVTRT
NSNVTLLLTFLSSLVKVFEYYLGTLSAETIIDNFSLVYELLDEVMDYGYPQITDPQSLSEYIQRDKPRDI
NAQPKTVPVSATGVVNWRKPGLEYAVNEVFVDVIEKVNMLVAKNGAVIHNEIVGEINLATYLSGMPELRI
GLNDKILFDQNGNGDHQTDVSRRVFELEDIKFHACVKLSQFERDRSITFIPPDGEFNLMRYRLSAAIKPI
IHIDSTIERYKRSRVEMLIRARAQYRPQSVAQNVTIRVPVPPDVDTPKAQCTAGRMRYSPNDNALVWTIK
QFPGRKQFSLRAHFGLPSVESEEEESKRPIVVNFEIPFFTVSGLRVQYLKVIEQTGYQAVTWVRYLTTDG
TYEFRT
>APmu_XP_001708795.1 Mu Adaptin [Giardia intestinalis]
MISSLLIIHGLTGGMVAYRDFVPEASKKVQGIFTNHILINPDAEHSPLFSVEDLNICFIKHTDCYLVAAS
STNADINSATAFSILHSLVTVLDTFLDGFTSARKLELNIVVVLRVLAECSSNGQIFNFDLSFLQNLARPT
QVYDTSRSTGSVVVRKTTFHPSPVWSRERPAPLTSYDENEIEFTISERADVVVDLTGNKVESCVVLGAVN
ATVHLVNSPEITVTLSDNVNISQVPSSKQAKGVAAQSQASIELCDVQLHRSVDIAKFHIAKKLVFVPVEE
EFRLFSYRLNKVDSAPILCIVTNRSNPQKPLEREYHLKLETLYPSRIISKQIVISVPVMMNIDSPKLQTR
RGIMKYCPHEQVVKWILESLPGKQIFKALLNFGVPSRHKDQLGCDATSLRPIVIEYTIPYHHISGLNIDK
CVVDADYSPEVTVTKSLTGMVVIKHTIV
>APmu_XP_845941.1 mu-adaptin 1, putative [Trypanosoma brucei brucei TREU927]
MASVFYILDSKGSPLICRSYRGDVTHNPPSVFQRRVLDEEEFRITPIFEEQGYIYCYIRVNNVFFLMVSK
LNILPLQQFAFMRQCVTVFESYFKHVLEETIMDNFVIVYELLDEMCDFGFPQYTEEKSLKKYITQESLIS
YLLPEDKLHVKELPAEASGRGGLTPWRQPGKYKYRKNEVFLDVIESVNILLSPGGETLSSEICGQIKMRV
RLSGMPVLKLGLNDKATFEMLASRGRAVEMEGVKLHQCVKLSQFESHRVISFVPPDGEFELMSYRTSKKV
APMVTVECTTVSKSATQVEMALVARTTFRRTLTASFLDILVPVPSDAFKPEGRCSAGKVRHAPESNLLMW
SLREVSGGKQFTCSFKFSLPSVRSSDPSVFAKAPVQVKFEVPYLTASGIQVRYLKVEEEPNYQALSWVRY
VTQSGDYQIRTA
>APmu_CAJ04541.1 putative adaptor complex AP-1 medium subunit [Leishmania major strain Friedlin]
MASVLYILDSKGSPLIYRSYRGDVSQDVPSVFQQRVIDEEESRITPVFEEQGHTYTFVRENDVYLLMVST
INACSLQQVAFLRRCVSVFNAYFKTVTQETVRDNFVIIYELLDEMCDFGFPQFTEEKALREHILQSTFLT
RILGNKTTLAQSELPAAVTGAAGSTPWRLPRNYKYSNNQVFLDVIEQVDMLASQAGETLSSEIVGTVKMQ
SRLSGMPTCTVGVNDKILFDRTGRSGSTVEMEDITFHQCVKLNQFESERVISFVPPDGEFTLLSYRLNER
IQQPVKVSCIFTRHGTTRVKVQCTLQTKYRASLTANEMEVYIPIPSDADCPQSNSQTGHLQYAPQMNALI
WNLGKIAGNRHCSCSAEFHLPSIRSSDMKDLSKMPVKVRFVIPYFAASGFQVRYVKVSEKSNYVATPWVR
YVTQSGVYEIRTD
>APmu_NP_176277.1 Clathrin adaptor complexes medium subunit family protein [Arabidopsis thaliana]
MAGAASALFLLDIKGRVLVWRDYRGDVSAAQAERFFTKLIEKEGDSQSNDPVAYDNGVTYMFVQHSNVYL
MIASRQNCNAASLLFFLHRVVDVFKHYFEELEEESLRDNFVVVYELLDEMMDFGYPQYTEARILSEFIKT
DAYRMEVTQRPPMAVTNAVSWRSEGIQYKKNEVFLDVIENVNILVNSNGQIVRSDVVGALKMRTYLTGMP
ECKLGLNDRVLLEAQGRATKGKAIDLEDIKFHQCVRLARFENDRTISFIPPDGAFDLMTYRLSTQVKPLI
WVEAQIESHSRSRVEMLIKARSQFKERSTATNVEIELPVPTDASNPTVRTSLGSASYAPEKDALVWKIKS
FPGNKEYMLRAEFHLPSITAEEATPERKAPIRVKFEIPYFTVSGIQVRYLKIIEKSGYQALPWVRYITMA
GEYELRLV
>APmu_XP_002368402.1 mu1 adaptin [Toxoplasma gondii ME49]
MAGASAVFILDLKGKVIISRDYRGNVSLASAAERFQQNVVELDDPLLIKPIFLEDGVTYAWIQYSNVYLL
AVTRRNSNAMMLLSFLYKLSEVLQEYFKALEEESIRDNFVITYELLDEVMDNGFPQSTEVKVLREFIKNE
AHQLSVDALRPPTAMTNAVSWRSEGIFHKKNEVFLDVVEKLNLLVSSNGTVLRSEILGSLKMKSFLSGMP
ELKLGLNDKLLLETSGRTVSKGKAIEMEDIKFHQCVRLARFENDRTISFIPPDGEFELMSYRLNTQVKPL
IWIDAVVDTGRSATRIEFMIKARSQFKSRSVASGVEIHVPVPPDADSPHFKTSIGSVKYLPEKDTMVWFI
KQFQGQRDFVMTATFGLPSVGVEARDAYLKKPINVKFEIPYFTVSGITVRYLKIIEKSGYQALPWVRYIT
QNGEYQLRLS
>U_maydis_XP_758505.1_TCUP
MTEPEPGAAFAPGAYANAFVPGKPRDSASLIQQRLRKAKLFNEELADYFAARRELEDTYL
KQLQKISKRNFLSDPSSIPPSYAPVYERLVQELAEVASAHAEFEKRIAQDCEAPIRNASS
QGEWSRIKDHDDSLSNTLRELNSLESQLQKDTKKLEAASSKKASQANAKVQETERAIAQT
MEIWETEAPFAFEAYQRIDAHRLELLKESVAKFETAQSDAAQRIMSSSEKTMQQCLTFDT
QADMQDFILKNGVVVGASATSSARNRTPSTSRPSAVAVAGAAPSVALNRSSSVTGRSIIS
RSGADSSARAGRSNGAGMGEFGASTASIHSADRTMGSSTQDATPTKSAGSALKNAFSRFG
RARSNKDSSNTQTIYGGLPDEPADSSFSSVNRSGTLRQNSITAGASSSSRNAAPLSASGD
DSIDSMAPASAGGLMAPLTPSTAPTKKTSATVPAIHLPSSSTAAPLVDSEGFSIPPPDRK
PWETAAVGGAAVSSATAGATAGSSLLDNDSQDDSRDTFDSSVNNRVGSMNISSQPITEDA
SKEKAALERMKSTLLTSGPPSRRGTTRRDRRDVRNTTYNPAFTTVASSSGDDSSRLSQFG
VLTASPQTSVPGSPSPFGTQSTFTGTAGVGQHRTQSIASVASSTANNNPFENSSTTSPIK
ASLSERVNAIFVGREIAKVMVVGELSIAVGSSLAGTVKPVHIRIEAFEQLEKAAPNPAFL
QAVPGGSTPGEYLLDVKSLLEQGVTSGLPSSGSQAVVLKYQVHISESRKSEYVPLSLHAQ
WRCEPHQTSLLMTYTPNSACRFSTVDAGESSATVLQDLQFAVQIQPSTVNNIMSKPTATF
VSETKSLFWKLNDKISLTSPSSEVHKLLARCQIEGAQTVPTPVHLKWKIIGKTISSLGVV
TLGEAVDALKIDEVVRTCVAGKFIASP
>S_cerevisiae_NP_009959.2_TCUP
MTEQRTKYADSILTTKSPYEATETIRIRLSQVKLLNKDFYLLFKELANLKRNYAQQLRKI
IAENEDITKILNAQMIESNVLTPQEMSAFRFNSLGELRNVWDTVIEELKSDLKSSTEYYN
TLDQQVVRELKESVENNTSWRESKDLHSKLSKNAASIEHYSKNNENSSHLEEARRQWDQQ
SPYLFELFETIDYNRLDTLKNCMLRFQTSFSDYLLNTTKECETVMTKFLAFEPQSEIDRF
AKDASQYNFQLSSSSKEVVPNNASPASATGARPVSVSNGAANTEREKKSPQKDKRKSAFG
NIGHRLASASSSLTHNDLMNNEFSDSTNNSSLKSKKSSHTLRSKVGSIFGRNKTKNKRQQ
QSSSNSHIQASITETPNNSSTRVSSTATSSIYQKQRRPTYSSSKSNNWTPGEASDTPPLP
PHATPKNVDAPVTADTPPAQTFTPSEVPPSTPQQSSPPTAKEPDSSNLPKTVPISISQPP
LQPQSKTKPLPVEPASPSISLPTATVDNQPSGQVDSRPLHIRAPALPPSRKQNFIHNRDS
QLYDSLPNHGSGATPTSSSLSSIPQERPVSTLSSQITGELRELNPQATGSSTSLVGQSLF
QHSSLDTSQFGLNASIAEVLNASFKDGMLQNSQLIGEIALNYLPNSVMNSPLPIGINLRI
NNGAKFEKVILNQAFIERVAPEEFKVNPSFIDSRTLGAIKYSIKEPIAPIVIHPVWRFES
HQASVVLTVKMSPSLPDEISQIVIEDLVVFVNIDGANATSALSKPQGSFSKEKKRITWRF
KEPVVLTRNGEGQRLIARFITDGLAHESAKGVITKFTISETDNVALPHSGAGSGITLTCQ
ELDENNPFGGEWLDVNTKRTLTTGNYHGLA
>T_pseudonana_jgi|Thaps3|25419|estExt_fgenesh1_pg.C_chr_180255_TCUP
MQLLDSCPLPQAQFASLSLLVQLRDSSVAAVVVVDDHQDATAADDDDDDVNDRSTNYSGS
MNNNNDDDNGPNVGEGIDGEDNGDNGMDDDEQQQQLIIQNVSSDEIESNSHSVKMTQVRT
TTTTAVGVGGDERSTSRGGGKHKFVPLYEKGMRVYYKSNKNHRSSFGNDGDGGMITNHNI
LQQQQQQWDGNVLLSKATILSVHFDDLLEPYYTIRLDDGREKQTDNLHITMKKGGATAAA
DAIESNGTDKGTTDNSSTLAATDGLFQNVHQQTPLHECGVENNTPKKNEADKSAGLPHKK
QQRHNNSSSLVYSVLRQDLTVVSPLTILSEGDCKRSLESLYGVLMREGGMRDDYLGFIGG
GSGRDLCDVGDDEKDGKDRVGGGGASGSMGEEKESEEHGIGRRSSRVRFHDDTKKGSANG
VTVTNGNNASSNSSVKSSSKSRGSFGSTLPVRVYKPPSRHLNCSLGLTLFYVAVPVEDVS
KLNNSVGGDSAEKDAIKTFQQAASVLLPGISLDSVWAPSKQTDRRGVGGLNTAKQEGIIL
LTVGTTGPAYDLYGASSVFATLPQRLRDCMGMLSALDTTPKMSVPQQQQQQKQLESDKKL
PKGKSKKGKGKGSVAGTPEAQPQSPQSTFDSAYFKRLYMALLATLVDDEDGLMRKDDDLF
DAPFGMGVPEAPFANKIASSTKSPIEASTPTGKTKLKRFTFSRNKVGKAKQEYESGESIA
GGEALEGEVEGAGTDDGKPLNAADIVRRTALQLEVLSLAEDEMSLPKYEHAGEGDRKRAP
LARSPKAGSGGSSGRFGRREVPSDLAGFDYRPMVVGVGGTSLSGTASTSVMGTSSDDASV
VTGDGTATITSRFTSASHSSVPTLSKPKKDSFVTSVRSRFVQKRKVKSNKAASTDNARPK
PPLIPREKETPPQAVFDPFLDDDGEEEEEEEEEVNHAEGEAESVASASTKDTPQTPASPQ
IVGAISRSYSEDGSEGVRSVPESATSAPSTPKEVEEEEKPVRHLNVDLALNEDLTCEYKK
SKLSSISVEGTVQVRVKTSYEDEEAREQMQPIPFYLIFQDGSSHIKALQENKKFVEHVSL
EGGAEREFTYSITVPREEQYFPVVRYKCSSSLRPVPIRVQNRVRTQGKSCRVALQISSNP
QNPNELVQLTIIMGVPSGVRGESLQCNPPGGVWNEAKSVVLWCVSELGGGEKFQLQAIFD
IDDELLNSSEGDMTDLAEKLEFPVLARCQCSSAQLSNVMLEVSDVPDLFPAEVSKSVIRR
FRVAHKEK*
>C_neoformans_XP_567784.1__TCUP
MPDALPDDAWLTAFLPTPPRPLLAALQKRLHASTAHLAALADIYKQRAAIEAAYADGLHK
LARTAEQGGLTGKAGNDWPRGSAEARLWDSVVSELAETSASHSTLSAMLRTDFEQPIREI
PNKVVAWRRIGDQDANLDKTLRDYEKVSAKLEKASSKSKSSKVDALQSDINNITHALSSL
SPMVYTTYQRLDEERLRALKEIIVRWATVKGDMASRDGQRAEAIVSHLLQWETSDEVMDV
GRKLGAIGGARVPERSASVATSATTPQSNRRLSAVTSTTATHGDFSPRPPAARANGSSTN
VSQGTPGSSFTGGFKSMLARSKTVGGGRNRGESDATSTRSGTRGDNFEAIGEEAPQLRES
STAPPVDEEGFSVAPSDRHRNPWEDPNELIPTPAGQTVPSQAQAPVVPTKEAPASAPAFS
QPFDSSPNASDENLSTPTSLQQQPFKNLSLAPLPIQESEEERRAALEKMQKTLQLPPSQP
SRRSTIARGRRDVRNTMFAGSTDEATAASNAVFGAGAVAAGGFANGASKSAEPEEKLVDS
PTSTVHTGVSLPHDMPSPSPIAARRTSLSSVTSNNPFDSPTIGLGGTMTPPINLHTTTPL
SAAAAADQPGLRAHVNESINVIFRNKQVQRIHITGEIHLSLRAKDASSSSPSALPGGPIH
IRLAAFEHLEKIAPNPAYLAQVPDKPGEYFLNSDVLAAATTARGSAAGPLLFKYVVHVQP
GKELATAPLILDPVFQCKSGETRMILHYSANPSSPLATTGTQLGSATVVAAFTPGGPSVS
NVQAKPAGGVWSPSTRRMTWKMDSLLGTTGGKVIAKFTSEPGQEALVPQVVQVSWAAEGS
LISGLGLDVVDGELEGNQWVFEEIRKSTTTGKYLAEPVVTP
>S_pombe_NP_596299.1_TCUP
MESLTKTEYVDAFLSNYSPNDSMSIFRQRLEQVRLDNDMLSQWIRERMDIERQYSDQLHK
LAMNMQEKNNSSFAFNYAWKQLEGETLEISRYHSQIIGQIASQVYKPLIDYYTSSPQTAT
LRRLAERLSTVAEEMASSSVPGLKGLKKKGRDADTKSQNDLTASRATWDSDAPLAFEKLQ
IVDEERLLILKQVYLTIASLETDTALKQQEFFSKSMAVYSDLPIEGEIRQFMNSTSKVMS
SASANKPSKSSGFHINNGKSKEEKSHGENESGGKLKNKMSTLFRRKTIMPKKDKKPSHKS
NGRPNKLTAFFNKNSKASSISSAEEHPSNIDDSSIERRHYDSNHSSQIRDHPSTNNNASS
YQNFNETSDEGEDNDATIRANNVRSSFLEAPLPVQPNVQAETVTPKISSKASPFNKPNSV
HSEASRNTPSSIDRENASHSNPIMMHGNDFGGNFNNMQSRSTTTSPTSAVASPAPTENED
SNAAIERVANTLRKNPTISRRTRRAGTMDRYATASSDYMESNLGSLPNLSTLSLQSGPDS
TATWHPEFPNSSGLSASIVEKYSGELSEDGLLHPSCSGHIFMKYTSDFNTPPPEMGVRVA
SEFPMSFTHLNDHAVKYGPSENTLSLIPELLLSPIKVTDFNLHLDSINGASCIPLTVVQK
WKHDESSSSMIAFVKPNPVWRNLGSSLHIEKLVIIVYLGENVLVKSCQSSPAGEFSRKTS
KLKLHLSNINISSSGFKILAKFAISPSAAIRKPVIEFRIRMVDSSNNPGLTKLFLKPDMF
DTTSSSGGSQLESAYEETKVPTSYGIHVRECSVFADMS
>M_brevicollis_jgi|Monbr1|32093|estExt_fgenesh2_pg.C_70300_TCUP
MIWAVYVAPLILAVIPTVLFLCVRKRRSYEPRGGSKASHNVHLSRYEVTLHDVSVSPSDV
ERSMLHDTNVDMIQQYEDSRRSSIISPLASFRFPHSPQPDEDRDGREVSINMAEESQGEV
SIRVLDGRSTDAFERRTSAQNDKAPDNDDERALGGTESYREASDMASKPLPPHDHSEVDE
EGFTIIPQHSQAASSKKDDDQFYSSDDDSDTEQRSKWSRLTIKDRASSTDTASEADISRQ
MRSMSASMHTPVDTNRRSRASTVMDRPPSSANESFAAFGQSPTESEDVATPARGQSAVID
FFSTPIASSADPDRKRAFEPMLSPIVASANTVDDPEASALFDDDDFGAGAGQEFAEPDDL
NDSTPALLLSPAAAAAVARRNPGANDGSFLLADAQVLPVPSPPPSGAVAAVKAALRDLNI
KLWLLPHSHENGTSGVTMELVDEVASATGLDVEVAGETIEYLRVVTYNKKLSALQADASA
*
>B_dendrobatidis_jgi|Batde5|90049|GP3.056080_TCUP
MQQTDHCYICFRAAIEERYSADLSRLSKRTFNDKIDPDYIGTLGTLWGEILHATSVVANA
RSNLAKEILKLEYTFRTRCDKDQDAEWSKVKQSLSALSANYESDFVKLTKDYADKIVKVE
KYDAKSKKKATSQGKLNAKKFEQMDRERIELIKKNLSLFAQQEEMIAETLAGVNGILIVA
CDDYSVENEIQNFCATKGTMFVDVQTSRVASASHSELRQSDQTVSVASGINNVVEPTPPV
PVVDENGFSIRPETVDLFASNFPNGSEADDFHDESASRIQPKIHVAIQEHVIKENISDTQ
SAIANLTSKLQAPGSATGGSIRGRIQSSYDSNAAVSRSHSTAAPPAPHEATPAKADVIVC
ETLNILQVNGMVDKILITGEISIQLLDPLLQLNNDSKFCKILIRNFDSLLQIVPNEEYVS
LSSSIGNEYDLNLEKLAEQVHSNVQLFKYQVWTESPEQFSPIIVKPIWKCEEKQASLLIN
YEFNSDLLKRLPPQELTIMASIQDGGEIGAVQTKPAGVWDLDLRCIFWQLSDPEWEAVHG
DYAQQADASTEEIPRQYKILARVETSKQCLPDPVAIKYSSSMGLFSLVDVEFSGLVGHRD
GTGSPHSHQPPLVVSVHKSVCSGKFGSQIITVLPE*
>R_oryzae_RO3G_15340_TCUP
MGTFLPLWETLHEELTALSNIHANYSKKILEDIEQPFRQHIVSNSDFDVIQSMEESISKI
SREFDELDSKTQKRGLFFTETSSIRRISLDCDEIPCTQFRVSSAKCFGKEFRVTESLSVE
NEIANFCSVVQHEPRQDLLSSHDAVVPETSLSESSLKQAASPSKKKRFFPSFVSIRRKPK
NDQHHNIEPNRQRSFSHSGSLAEVNSIHSIQSHDNGYSSQGIEVATPHLRKAASFTTATV
SQQRQQQQQQQQQQQQDTPLIVVDSEGYSIPPPDRNRTWPSEASESLIETEDMSSDAGSL
FSNNTNPRIRVDIKNEAVTEEDASNAAVALTRVATLLKEPNNASPFLQSFEEGQTSTSLP
TIDVAITETLHVLSKSGQVEKSTVMGEARIRYTGPTESASPICFQLNLPPSTHLELSEHI
SLVSDNIYQLLSLNLTSDTIAFKYEVDLNELPLLIKPMWKCETDKSRLLIKYQKQHAGPL
ENVMFVTSVTGDVQHALSIPAGELSLAHHRIKWDIGTLDSQDEATIKAQFETKNQGTPQP
IAVRFDISNSVLSQLEINQGNDINVLWVNIREVKKHSKAGKYIIG
>R_oryzae_RO3G_10108_TCUP
MCSAQVEELYVKSLLKLAKKHYISNKTAFGTFLPMWDALYQELSTLCNIHSDYSKKIIEN
IEQPLRQCMMNNSDYMQVQSMQESLNKICKEYDNLEFKVQKHKKAGTKGELKAVDYVKQQ
EKKHHEWSNRATMYLKSYQTVDEYRWTLTKTTLAITNSLSTENEIMNFCSNTSHESGQNH
GPLIDSSMSDASFKHTSLPFKKKRLFSSLGSIRRKSKSSQPDITERSIQQRFGHSSSLVD
IHSMRSAQSYDNRRQSRGIESAMPRLRKAASFAAATLHRQQPQMIKSTTPPAVTDSEGYS
IPPPDRSRPWTIEKSECSVGAEDTSSDNGSLFSSNPNSRIRVDIKNETVAEEGNIDDALN
RMATILKEKNKSPTNKRSRGRREVRSSTQLYSVVEQPAGPLLQASEEANNEQPTIDVNII
ETVNVLSRSNQIEQSSLMGEVYIRYTGPSQSLLPVCFQLHLPPFTTLKLTEHVSRVSDDI
FQLTSLHLRDETVIVRYETNLESLPLFVKAMWKCEVDKSRLLIKYQKQPNRLQNVAFMTS
ITGDVQHASSIPSGELNLAHQRIKWDIGTLENEEISIIKAQFDTKEQGTPQPIVVRFDGN
DLLSSMQVNRGNDSNVLWVNIRDIKKQVKSGKYIIVQ
>U_maydis_jgi|Ustma1|2358|UM02358_TCUP
MTEPEPGAAFAPGAYANAFVPGKPRDSASLIQQRLRKAKLFNEELADYFAARRELEDTYL
KQLQKISKRNFLSDPSSIPPSYAPVYERLVQELAEVASAHAEFEKRIAQDCEAPIRNASS
QGEWSRIKDHDDSLSNTLRELNSLESQLQKDTKKLEAASSKKASQANAKVQETERAIAQT
MEIWETEAPFAFEAYQRIDAHRLELLKESVAKFETAQSDAAQRIMSSSEKTMQQCLTFDT
QADMQDFILKNGVVVGASATSSARNRTPSTSRPSAVAVAGAAPSVALNRSSSVTGRSIIS
RSGADSSARAGRSNGAGMGEFGASTASIHSADRTMGSSTQDATPTKSAGSALKNAFSRFG
RARSNKDSSNTQTIYGGLPDEPADSSFSSVNRSGTLRQNSITAGASSSSRNAAPLSASGD
DSIDSMAPASAGGLMAPLTPSTAPTKKTSATVPAIHLPSSSTAAPLVDSEGFSIPPPDRK
PWETAAVGGAAVSSATAGATAGSSLLDNDSQDDSRDTFDSSVNNRVGSMNISSQPITEDA
SKEKAALERMKSTLLTSGPPSRRGTTRRDRRDVRNTTYNPAFTTVASSSGDDSSRLSQFG
VLTASPQTSVPGSPSPFGTQSTFTGTAGVGQHRTQSIASVASSTANNNPFENSSTTSPIK
ASLSERVNAIFVGREIAKVMVVGELSIAVGSSLAGTVKPVHIRIEAFEQLEKAAPNPAFL
QAVPGGSTPGEYLLDVKSLLEQGVTSGLPSSGSQAVVLKYQVHISESRKSEYVPLSLHAQ
WRCEPHQTSLLMTYTPNSACRFSTVDAGESSATVLQDLQFAVQIQPSTVNNIMSKPTATF
VSETKSLFWKLNDKISLTSPSSEVHKLLARCQIEGAQTVPTPVHLKWKIIGKTISSLGVV
TLGEAVDALKIDEVVRTCVAGKFIASP
>N_crassa_jgi|Neucr1|3877|NCU04427T0_TCUP
MTTPTMDDLSRAEYPAMLASLQPNQAVQIFSDRVKRIAKVNQEIADWLQERRRVEEQYVA
GLRKLLLFKVPNAASELGVFQAPWDKILSSTDGIAASHQLYAQRIDKDVEQPLRSFQSRK
EMQNINTINANLQTMARELDDAAEKSEKLSKKGGKARSQKVDAAASRLEAASQQWESQAP
FIFETLQALDEQRTNHLRDVLTQLQTHEVDQATRTQAAAEEVLNTMLEVNTGLEIHNFVS
KVTAGRTKFERRTTTARQSSSAGGGSPPVGPPPGTPLHDDDGMSQHSGFRDQSDSKLRSR
IGTMLGRRRQSIHGGFGQLGPPKALGAFTRGLGSSHGQTLSPGGSSHNLAESHPHRLSSM
AERPSTSDERVKRDNINDFLHGGTNGFNSGDGQAESSQPRPTSNNLTNGTAENIFDAAPS
APPASTQQSQPHEEPAKDAEGYTIPQYSHDPIAEAQKEAAAEEPDHLFKLNIQNEPIAEE
DQDAKQAALSNVAHTLTAMGLPNRKAGTVRGRRDVRHTMYIPAMPVPDHPENPFPSSPSL
PATASSIIRSTPPITLGSEPSRASHASDNQSIRSGTSYGAGSAYGGIAHLKHQDIHGPDF
GPGLHSSIIETVSALFQDGEAKSVKVTGEIALSYKSDPHNLQTDNQIIRLNNFARLESIG
PNRLFVTSDATSPDEFTINTSHLTTISTPAFTYRVHAENDTALVSSHCPISINPVWKPQG
DKLGLLLQYRLNPSVTLQRPIVLHNVTFVATYEGARASGVQTKPSGTHLKEKHLVYWRIP
ELTLTDDWAKIICRVIGEQNGEPQPGHIEVRWEYTAPPAGEVGSGISVSRLVEGKGKEKA
EEQSEEEDPFADDKGPISPALGKDGRTWAEVPLSRKLIGGKYEAK
>S_punctatus_XP_016606194.1_TCUP
MSRFVEAFSFEKPKESFDIVLKRLKRGQVLDDEVANYFKERAILEEKYAHDLMRLSKKHS
LSGDKDFVGAFSEVWDQLLGATNELAGLHMVYAKEVVETLERPVRGRSHTDTDWSKLKQY
EADFGRSTKDYDEKVIKHLKAVAKAKKKNGSDKLDKKVTDALAALEAAKDQWVPQAIQSF
ERFQLMDEGRLTFLKEIISKSADLDARHGGARTAISDGILASAMSFDVANDTANFCSLKG
NKTGDDVGYQYTVNDVSSSTATSRKNSVVIPPERASVASSAMATSQKPNVDEEGYTIPPP
QPNVPWDAPAASALDEEDDTSSATGNQRIKVDIRKEAIVENPDEATRILRQFQGALPSTI
NRSSKRMSRRMSLSDAGQQTQTTPGSMESADMVRKRMTIHMGPSNGILLGGSDEVPSLPT
MPTLQPTKISNSALASGSVTPAANTLPVPIAASMVETLNVLIKGNAVERLLLMGEVSLSL
PRATADVASNSGSFVLGIENYDQLAQVVLNETFARVTDPSKPNEVTLDLGALRQSATSLV
PILKYQVRIDDPSEFTPLYVHPVWKCDATQTSLLLAYQRNPSVRSNIPLSDVSFLVHVEG
GGEIGQVQMKPTGLWNSDRKAILWKVGSIEGTVDNDTATPEPSKILARLETTEPCQPGTV
IVRFTSNSRLLSACNLTVVSKDSAQPVVELKDISRSVVAGKYGAA
>S_arctica_XP_014156326.1_TCUP
MYFKLIRLHQSTFRNMASENGCAAHSAATQFFLHRAEELERSKTSLNGQAQALGAYDGML
KPFMDGIALNLRGNVQQDEELLTTLQVLAFQAGDDGQAYRENQGMERHNINSMRGIVTNW
MNAERTRYKSALQGIELLSENIEYLDTDSMLSGQPQPVHTPTPREQVNQPQTSVAQHAPS
QTTAPAVNSPYSSHARDPFDGAADQGFDDPHAADPFEQTSTNDVSKARSVRGKKGKGDKL
EKTSSKGSSKSHNMFGTLKRKTKSLTLRKKGKKDEPANSQSDLSGEANSTTNMPDDVHST
HTTTTTNTTTNTNANEQSATDARHTQEPIPISYAAGDTNMTTNSATATDTHSQMAAEATP
DSSFYTPSDVSTSAATNPTAYTNAGDPNVNVSMPAPAGVVAAPSEQLDNPFGEYGQMGQD
GLTPGMPVDNNNVSGLAFVPEPPVDSQGAPQSALVDDGGSQVVVAANQGSDDSFSDSSDE
EEKGKPAIMVKIRPRDEHEQINEDVDYSSFKLDSINSPPSSRARRERNTPQRQQDDTPFD
MGEPRWKSEQAMSQTPALSSSSIADSSGSIPAMARSTTTPALFIATADADPDAQLSKAVA
MQAALTETSNVYFKGAKVGKSLLAGKLMLSFNQCLERVLEDAERSQPLTLNFSSKVSISQ
IVMNPAFREASRGTSKLAAGETLTLQVSASDLMATLKKKNPPAQGIQMVGKSYRLTLMTY
QSVSQNGTDLVPLLVHTQWDCATNETKVVCDYKINSESVGAPELALSDVKIAVQMAGDKA
TGCDSQAADAHWDETTQKLEWTIPKLDRSTNTGGTITAHFSVDGKSKRTKTMVRFHANSS
IMSGAVLENAAEAPAYFRLRKVIRKTTAGKYISDFTSESADGTGAPVPKLPSARVNSLRK
MPLPKEVQGDTPADEQTTPQTVMSKEEESKQPDHTHAGEDPQPPLQEPWMAQPGVVGMDP
TAAVAAAAPAPGPFDFISAGISGAYGTLTGDTVDAKSITPNQTGDSGEASATAQSQLADE
SIIPRKSSVPPSHPPPQRNSQDILGSPPELPPPRKSSRGGVSNPFGDN
>C_owczarzaki_CAOG_00351_TCUP
MSFTDSFWGTSLNGSAVLMHNLKETSNVLKELSDFVQQRQALEDQYAKTLTRLAKGLSPS
EEVGSVKTWWESLIGSSLGVAETHAKLAVELNDALKTIKDVAANQSKVIKDMQALDIHTQ
VENFQASHSTVTKDVKKHKSKQQQAEAEYKTATVKYSEELARYEASMSKVLTKFEAREKD
YLQASQQVFAQISVKERSHADRLKKVIEDKTQPITTATPEQLLAEFVASRKTGTEHPDLL
PFELYAAGGESLMDAAIPDLGGVDWSSARRASVSSNAASIHSTASSTASGATAADEGAEE
KRRHHTFSSFTLRKKKHPRPDLKGDDPNATAPGGAPPATDDDGYSDAPDLAAEYQATWAT
KRDSDDEDDGTVKPKFMVKISNSRSNTDIASSSSSSALPSPLGVLPPPTLLAGPPGDEPR
ARTSSRTRPRSALHDIDSETSSVSSYSMASAVSGPIPSASPSAMITPPPSSRPLPGLSET
SFDSDQPATTQRPSLPPRPPRPAAVVEAELTRQRTSSSSSLNAALASSVSSTGTPPSSTP
VVSPPKAVSPATAMVTTAAAASAASNIAPSPLLPPPSSSGSSRRGRPTSVASAPGTGLLN
GPSFAIGGLNSGASSTTSTPGSTAPIPAGGSFVFDAPSLSSVTVASAVTETVNAMFKGST
LVKCVVSGEIMFNFPVDAVKVLTADPGVPFFFQLDGVPSNGFDRFQANSSLLDAGASSIL
DQKYAFNVPALVAYIKSHAVDGFARVEVFKYQVVLESVAAVPLRVAVAHFGDASSSSVSV
FYQCSSLLAHPLQDVSVLVVVDGDCAECDSTPAGQWTAESRRLLWQLPSIASGKGKLDAH
FPVGDSCRPVTCAVKFRSERSSVTDLNPKFVFGSADKTPAATIEMGRIVKRFATGKYMAE
LDA
>E_silicosus_Ec-04_001180.1_TCUP
MLPGDIHFAAVWPAAPDGAARKVIVPLQCSLAEASRTVGNLVGLPRKQPPTPGASKIETL
ALGPFCVFSTSTSTPPALVVVGTKSWGCSPGVFAFLRRVQTDLARDPSDFGFWQLRHLAS
RVEASLHPAGDDASYAMPPRLFEGRNWDDEESESWEDEYMWSDETVDNDGLTGATAVPDD
ARDMSPVPVSEPLRSDGVSMALSPLTVSQPDDANARTGATKTEHTTGQADEGIPLNKMVF
DGLPPKAPHRPTKPMTTDQRTQQPSGPGFGSPVVDRRPSPVGDRGSPLLIPAEQAPALAT
AQPASPNLDADKLLPPSAKGAGFSPLRSDGESSSATPDEVSGLQAVSAIDLSALTTSSMK
GRFNAPVGDQPSTVVGPAAVVKETVDGARTGVPGGETGIQPAAEPHAISPQVDALAAAAT
GTTADLQDRVGDAGPETEPDNATVSAAVSEDLAYVHRGPDLQSYGITGSVLVAASCGARA
QVRVTDKQGHIATATAYPNVAEEKPAMAIPSTREYLCKPGAVQHGGAPPRFLPALMYRCS
PAVKVLPVRVTCRLRTAGNRVLVWVQVIANPQLSHPLSGVLVLVNLPFSPRDEGDVKSEP
PASLKMDRKMLEWVLPSGMQRGGKQVLQARLSADEGQVRVAAIPQTAPAMVKCHLLDSTF
SSVELEVAALAEEGVAPAGGSVVKRCRVQCKQV*
>T_trahens_XP_013754617.1_TCUP
MAVAVVVQDDSGTTLFTVTRPGLEHRHAVALGEDFGRTMGTMRAEEFANGLKASQPNFRA
GQMDLFPDHRADYLLVHRVYAVVISQTTDNVFAASRLLADSAALLKAVCKSDQVTPADLR
RRYAVVHLALVELLADSPLVPAVEAAAGSSKALGSLFDEDDVAKLAASVDDAASDAARVV
HNDWAAALPAALLHSANVDAAKRLHITLPTSVAAAAASPERHRSRFDAFGPSFAPPMPAA
SPLETPKVKVASASTLFLHRPGALLSPSLARTADASPPGARQLAEATAVAAAAIPQRAPP
PDAHAPPLVPLPTTAQTTSGSHSDLGSDSDPGSNSAVPPPQPRFELPPGVGFSLAPAPLP
HSTSPDEPETASPDSDCDDNASSRGPLRFQSGDTEVGLDTDSGWSSDGEAAPVLALAVDE
VVHAKWAGSGDEPAKVMLVGELSLTATAGPGKGPVLLAGLRVAFPSPAAELLGRILPNPK
ALVAEEGSQSAFVVPAGTTVAPDTRVVLLKYQVAAGPAAAALPLGLKVSARMLDASHGAA
ILSYTTPALGTARLASCSFKLSASAPMVAPQSKPAPTTTTAATLQYELPVPPPPGTAARI
LVKFGCDKLPGLNFSAAFTTDGVGPLAQGFAIDVRLPPGADGNREVAWRGEAGKYLAALG
>P_patens_Pp3c25_4850V3.1.p_TCUP
MACLALSLQPVNGADVLLQTREWFPPARAALATYSFRVTRLAYANNKHDPLDGLGPGLGD
EALAASSGQVVVGKESKFRVVYRLVNTVYVLGITSADLDDDTNIFECAGTVNQAVSVLVA
ACKGVDVTADKISRKYTEVYMALDVVLHGVSAARLSTILATFHGESVNNMITSATEIENK
ARGADSWNQVKTHSLDRLSNVEVLSKITFDLPEETMAAGDEAAAATYGTPQSSGTGTSGS
QQSDKSSSTQIEDPFAASDIIIDPEAELAGKFQKTKDAPTDVIAGLSDLTVPTLPPGGDS
AESVKVAVAGFEGDYGGVAFEDESGGFGTAFEGLNGAFGGGLDASEFGATTSKSKDKELG
GLGLLAGVTAHHQISQLTQPGTPVEPKVAAELSGIDPNAGDAVQKPAEITIPVLSLTEEI
NAEFEGLSLICVGLQGSLQLRTPLPKSKNDKDIEFSFSLNQVSSIKKAILRGAVTSSMGK
GVFHVRTKPTEQPMTILKYRLQPQHTPVPLRFRVLTQQTDVTLSVMVQYVINPHLQGALK
DVTFIVTLPFAPITLKSSPRAALDRTLKEVRWLIPSIEAASPPDWLRAQVPVDAKARSEN
DANGHEEPKIRVRVLFSCSGPTLSGLNIAPMKADSTDFIVGEHSFKAGQFLCS*
>C_reinhardtii_Cre01.g028500.t1.2-TCUP
MVFARDAAVVVKGRDGRTVLLQSRGLDIQQANMAASEGMATLQAASTNADAWDILSNSQG
APLLCGRVEVMHSQLAVTYRVVGPLVFLVVTPPAANAFSCVQLLGQVVRVVMGPAEGKAA
AELTAERLQRKFGEVYLAVDALLGSGGILEAGAALARANATLEQLHDKSKVAAEAAPKQV
PKQQQAKRRTLQGAIDQLARLSFTGAGAVMQAVPPRPGFQLPDTSNTAGPPPQARAAAAA
PGAAAAAATGFDDDDDIFNFKPKKDAAAAKPALPAGADPNDPFAMSDVAPLAVAAADAKK
PDDWQSFDGKDGKKKELGFEDNAFGAGAAAPAAPAPIVPAEPVLRLTEFWRGEAAGGRLV
RAGVAGRVEWVSEGAKAKVHTVQFMVQPPEPANSFLAAALSSARRHPAATKQGRAAGVLV
ADGIAAKPHAGAPLLAYHLPPAAVAPPPLQARLGTSCQLLPDGRRLVTVGVHYAVSPRLA
PRTAALRAELRLPALLESPVRAAPAGATFDAKARALSWELPGDKLAAGLDNGGGAAEPLV
ACFLFGGEEAALVAALAQRLSGVLVLRGVVGGAGGSGSLSGASLAQGVVELELTPALCSW
SAELEVKS*
>S_moellendorffii_XP_002983631.1_TCUP
MACLALALQPVKGPDVLLQTREWFPPARAADVSSSFRSTRIAFAAGKQISVDVVGTGDAT
FSYTLRFLSLVRLGDDALAAASGQVVVGKENKYRVVYRLVNTVYVLGITSAHQDDSANNI
FECANVVNQTVSVLVAACKGIDVNTERVIRKYTEIYMTLDAVLHGVSAARLSFILSSIHG
DNVGQIFFSAAEAENRARGADSWNQIKHHPSERLANVEVLSNATFEIPEETIAAGDEFKA
TLAPPAPAATPALPPPPEEKPAENEDPFAASDALTKPESLAGGFKKAKDTKDITAGLSEL
SVPTVAPGAAESTFVGVEGFEGDYGGLDFNDDYGGGFGDAFEGLTDAFGGGLDASDYATA
EDKAAASGLAGLEELEGGGGRKAGTKPATEKSEAK
>N_gruberi_XP_002671328.1_TCUP
MGVLCLFVQEQREPKLNLFLHSHHEISQNQAITISDHFAKLISTNTSARGEVFIAKKFRA
VFILLNEVYVVTVCHKSDYPYDALRCANNAKLLMFEACKGVEVTVINLYKKFGQIMLALE
ELINETNTFKPPSTSLEMVGKSKLGEAHHVSAQYNGTSHIQTSKTLNSGSSFIGSQDTPK
KARRGTIKQMEKLISYTADEMWKEKQKQMESHQKRFQILDKFQAPISNEQIEDKTVTVTD
DMLPDPTDIINFQFGFDFTAPDEEDALPSFNHKRAKSTNISTGSESNGISSFRKRQMEHI
ALGQQMFPLSEEEWHSLKVPSLPENLKPVFIPPPTTNLPPLPQSFVTLQPQKLPPKVGTA
FDRGDSKLISFEPFDLHGSTTSSKMEGEDTEVDMSDEDYTFRSDKQDKLSDSIYDYNPPK
VSTQNSLSNILLPTNLPPLPSTLITNQGSVANNTGNTTSTNFLDAFLGPTDPIPTKTQNS
LLLVDSLMTPSLDLNSTLVQPSVISGANLGNNNFIPPIPTTITTNTTPNGKNVSSNENIP
TVPPLNTTIKPVSTNITTPKITPNEPTNFLTEIQNKQLNPIAQNSPSTPMFDPNELKKSI
EQSQQKRAAVLPFKVLVTETVVKNMSGLTEEEYNFMGQIELILFNHESYRSSDSYKFILS
LINDQFNNSENFTKIAKIVCNPKIANELSNSGDVTSHAFECNVTGQEINPKSQNAVILKY
KLKEHLNLVPFKLRPLYFMATKDGQTMLNISIDYIVNPATPLDKLSFLIRICTSSEQITL
KSQSKPEGRWNATRQELLVNVDQPGPKGSVIAKFLLNREVKDIAELQTEFLCKFNAKGLL
AGFTVEGGESKRSAHNQVFLGGCEYSITTPSWRYKLTSENLNPQFANK
>Pteromonas_lac_22135 TCUP
MSALGIAIQTLEGEPAFLARTGYIGTQNYIELLKQFATEMKKRRAVAGTFSVYNTMYFFI
ILIHVLYRMMRPEDSFSAGTYNSIILNNSVRLTYTVPGDFYVVIFDTPESNPFHSINLAE
DVKSLLAAASKDSFKIADLKQRYSRVFLGLTRILYGLTGNDILEGDILDVSITKKSMKDV
IEEGLFNNNRLLHETKQNRDDFADLELLFQMSISFSNDDHKAIDALPYISAPTLSSLYDF
DAPPKPIKKVVETAKPKIKEAPKLKKVEQDEEEPDEEDDTGVDGFAAEMEGGDEDDGFAA
GDDDGFGRDTGGGGDAFDVGDLGLDLGGDDGFGTAAGDDDGFGATGDDDGFGAGGDDDGF
GGGDDGFGDTGDDDGFGAAGDDDGFGGSSAAASGGLDDFGLPITSAPAASSSMGLDDFDF
GDSKAVASSAYIPDDFGGGNDFKTTNGFGDATDDLFAGAGLNQSMGGSSGMGLGGSMSGD
PFASPDIMGGGGVGGDPFLAMTKPSFNLGAKIVEDMKVKYIHLLLYILYSFVQNKFTQLL
LDGEITLLKQVIEPPSLPLKLDIKISKASLIDTIQSVNGNVQPHPQLKPQSPDQHIFQYT
MLPNTGTEVYFLKILKYRVKESFKAIPTLIQCLWRKTGNLVELTLQIKIHPQLPSTIDAM
EVSILVPPFGTDQFSTRFTPAIASIDRSTRSVVWLITEQSFKGQEKTFYAGFQLVYPPPS
FVDRPWEPCPAIVKLMCNTKSFIPYDISISGDANAVDITEKPKMCSWLTTNFINQP
>AtTCUP_NP_200555.1
MSCLALALQPANGSDILLQTREWFPPARALIALSYFRQMRQALASSKQQHQQQSNQKQNQ
ASSSSSSSSSVADPDDATAAEFVGDDPLAASNGQVIVGVESKYRVVYRLVNSIYILGVTV
ADHDNSINVFECIHIVNQAVSVIVTACRGVEVTPEKLGRKYAEVYMALDIVLRGVSNIRL
AAMLGAMHGDGIAKMVHSALDTENKIRGADSWMAVESHAAEHQASVNAFSNARFELPPET
VAAGDEFAASLAPVVPESEQLKEEPEPENKDPFAASETINKEKELVGGFKKTKDPSSTDL
TLALAGLEVTTLPPAEATQSTHINVEGFEGQYGGIEFSNEQATIGETFESFSDAWGGGLD
PSEFMGPKKIQKKEGLGGLELLHTSDPKAVEGKDGVNIDNLVKKPEMKGPEMYISEEIRT
EFRESLLARVGVMGVIYLKTMPPKGSGEEKETEFSFRVEGTTAVKRFAMQSSRISSLGNG
LFHVRTAPSEEPIPILKYSLQPKLTPLPLRVRMVKRISGTLLSLMIQYVSNPDLPQPLKN
VDFILKLPVDPTLLKVSPKAILNRTDRELKWQIPEIPLNGSPGRLRARMPIDSDNSEEEP
DIICYVKFSVQGNTSLSGISLRAAAEGNTDFFEVDHRYETGVYMCN
>DdTCUP_XP_629998.1
MTIVGLVIQQHDGTILFQNVREYLSLDKAHLAAKAFKNQISSYDENFITKGSISHLTGSV
VVLNMYRVYYMILNELFILAISQANDNPFEGSIYLARAKRVLWSVSKDFTTTQINKKYTE
VYFALERVLFGEDGVEVLSQKISEVSPHQPPHYNTHHHTSTPSVAPSFITGGSTTPPPIT
IFGRLIEPNQSNSLSNSISNSNSNNNNNNNNDSININSINSNIYQTTVPLTLSNVLNSSN
FNNNNNNNNNNNNNNNNSNNSLNNSNSNSNIISPSSSSGNLSSFNNNNNNEEYNNYNNNY
NSLDNSYSLQFESLMRLEQSNIPEKIFTQPNTLPKIDKHIYDPPQTIKWGNPSVSHIGSS
ASSTRVTNRIMFTLRHPNAGKEAKEKEKEKENEFKEQQEINNMNNNNNGANGNSGGSGNV
IIGSAAAGSASSKSSPSTSPLSSSYNPSSPETSENSFSATPISDSNSLKNSIDNNNNNNN
NNNNNNNSGDTPETPKRKFSLSMGTFNNSKSSLSTSNSNISTPDNGASSPLASSTSGSAS
SAAAPPPVPLTNSAKTKMNFLNF
>Blastocystis_hominis_TCUP_XP_012895021.1
MGVIAICIVSLRGEIGCIVKSSLVSYHRISSLLRSFSDTMEDIRISCRSANRSVLGGKQI
EDVFPIAQPIPMVVGAYRLLYQLINDFYIVVVDLDHHSPFLAMDVLSKVREVIYQVMKGN
PEYKLVEMNKIVFYYAFRRCINGMEGLSVLDTPLRQIRLANDPLFSEYTTDNTLYDINDI
NHEREISHELQDYRLDAWDAVLQMDCRLPAEIKRIAKQDQKKEPYDEFFDVTTELPNHLV
PATAVTPMAELIVDESFEAGPAMQRLTAVESALGATLTPQDFAAFRAEPLLPASAAVCRP
LGLDAEGREKEAEAEDAAGAAEEKEEEDVELAVGAAEPIAVGVPAPNAGGRAVNVDTGSE
VKTADANVAAVPAAPTAPAGKEAVGEEAEAEELNVVQVSGTVEETVKALQTPEGIAKVLL
EGTIAVRPFGIAGDLTAIPLIIRNAAYTFTPINGVCELVKDDGPVKTFRVKLPLNTTEPR
EVLRYEGPMAAESAPLTARPLSLREGNVTTVNMAVNASARLQAEITAMNLMIAPPLLNEK
GDGTKPHGINPKGAFLKQSQRIRWKDQIVDIGAEVVYAGQLIETVEPERKDKRDWEYCQA
SADGQFLGILSGISPAIGEDVDEHLHCTYQKHEFLASSHFKYQFKP
