# Supplementary material for: Prevalence and environmental abundance of the TSET complex in cosmopolitan algal groups
Source: iScience. 2025 May 15;28(6):112679. doi: 10.1016/j.isci.2025.112679 (PMC12167817; doi:10.1016/j.isci.2025.112679)
Supplement: Data S3. Datafiles used in informatic analyses, related to Figures 1 and 2 — List of TSET homologues, sequences of query TSET proteins, alignments and curated tree topologies, and Ref_seqs_1_manual_predictions.csv used for the AMOEBAE searches. [file mmc4.zip › S3_files/Trees_hapto_stram/phylogeny_reference_and_outgroups/TSPOON_APsigma_ref.afaa]

>APsigma_sp|P61966.1|AP1S1_HUMAN RecName: Full=AP-1 complex subunit sigma-1A; AltName: Full=Adaptor protein complex AP-1 subunit sigma-1A; AltName: Full=Adaptor-related protein complex 1 subunit sigma-1A; AltName: Full=Clathrin assembly protein complex 1 sigma-1A small chain; AltName: Full=Clathrin coat assembly protein AP19; AltName: Full=Golgi adaptor HA1/AP1 adaptin sigma-1A subunit; AltName: Full=HA1 19 kDa subunit; AltName: Full=Sigma 1a subunit of AP-1 clathrin; AltName: Full=Sigma-adaptin 1A; AltName: Full=Sigma1A-adaptin
MMRFMLLFSRQGKLRLQKWYLATSDKERKKMVRELMQVVLARKPKMCSFLEWRDLKVVYKRYASLYFCCA
IEGQDNELITLELIHRYVELLDKYFGSVCELDIIFNFEKAYFILDEFLMGGDVQDTSKKSVLKAIEQADL
LQEEDESPRSVLEEMGLA
>APsigma_NP_593410.1 AP-1 adaptor complex sigma subunit Aps1 [Schizosaccharomyces pombe]
MSIKFFLLVSRQGKVRLAKWFNTLSIKERAKIIRDVSSLVITRKPKMCNFVEYKGEKIVYRRYASLFFVC
GIEQDDNELIILEVIHKFVECLDKYFGNVCELDLIFNFEKAYYVMEELLLAGELQESSKTNVLSAVLAGD
AESEADAQQDSLQKLVGSVKKR
>APsigma_EIE85899.1 hypothetical protein RO3G_10609 [Rhizopus delemar RA 99-880]
MAINWLLLVSRQGKVRLTKWFVTIPPKEKAKIVKDATQLVLARRLSQIDQKIVYRRFVNLT
>APsigma_XP_012049850.1 clathrin assembly protein [Cryptococcus neoformans var. grubii H99]
MLNYVMLVSRQGKVRLAKWFQTLPAKTKNKIVKDVTQLVLARRTRMCNFLEYKDTKVIYRRYASLFFITS
ISPGDNELITLEIIHRYVEVLDRYFGNVCELDLIFNFQKAYAVLDELIIAGEIQESSKKTVLKIVAQSDA
IEEAEVAEDSLARLGSLARGGQVG
>APsigma_XP_001733048.1 sigma adaptin [Dictyostelium discoideum AX4]
MTFHFLLLLSRQGKTRLTKWYSPFTNKEKSRFTREIGNMVLNRPPKLCNFLEWKEYKIIFKRYASLYFVV
CCDREDNELIVLEIIHHFVEILDRYFGNVCELDLIFNFHKAYYILDELIMAGELQETSKKTVLRLISQQD
TLLEGGPGEHKVDL
>APsigma_XP_656250.1 Clathrin adaptor complex small chain, putative [Entamoeba histolytica HM-1:IMSS]
MIKFLLVVNRQGKVRLHKWYTSHSLKERERIIREVSNLVLKRTTAVSNFVEWRDSTIVYRRYANLYFMTC
IDKGDNELLALETIHRYVVILDKYFGSVSEIDIIFDFARAYVVLDEVINAGELIEAGPQIVLNEIEQQDE
LHRSDLEKR
>APsigma_EAX91918.1 Clathrin adaptor complex small chain family protein [Trichomonas vaginalis G3]
MIHFFLLFNRQGKARLSKWYEPQTKKSKDKITREVSNAILSRPANFCTFIEWRDRKLVYNRYASLYFVMC
VDVNDNESMMLDAIHFYVETLDAFFGNVREVDVIFGFHYAYMLLDEIILAGEFVESSRVNPIQSLVDQRE
AILAEPGKAFEL
>APsigma_XP_001705601.1 Sigma adaptin [Giardia intestinalis]
MIEFVLIFNGQSEIRLLKWYKVLLAAEQAAAIQLAIRTVKLHASLSNGIIDWDRGSLILRQYADLTIVFA
VENSDNKLLAHEMIHFFATCLDRYFGGVSELDLIFNYLKAYHVLDEIIMNGRFCEASTKAIVKASTAHDQ
FELANIN
>APsigma_XP_843992.1 clathrin coat assembly protein AP19, putative [Trypanosoma brucei brucei TREU927]
MIRYLLLISRQGKVRLAKWYVSIPNKEKTRIVRELCQTALGRSARFSNVLELRGSKYVCQRYASLYFIAC
IDKQDNELAILEMIHHFVELLDRYFGNVCELDLIFNFHRAYFVLDEVILGGELEDTSKKSILRQIEMHEA
AAEDTELSRGSGTNSSKAR
>APsigma_CBZ12482.1 putative clathrin coat assembly protein [Leishmania major strain Friedlin]
MIQFLLLMSRQGKIRLSKWYVTLSQKEQAKIIREVCQAALGRSARLSSMFEVEGRKYVGRRYASLYFIAC
VDKTDNELITLEIIHHFVEVLDQYFGNVCELDLIFNFHRAYFILDEVLLGGELLLSNKRATLAYIDRLDV
AAERSEARLEGSSFVDQMTNAIKGV
>APsigma_XP_002365713.1 clathrin assembly protein AP19, putative [Toxoplasma gondii ME49]
MIHFLLLVSRQGKVRLSRWYLPPSCSSQGPSSGSEGAFAAGLPMKERSELLREAASRVLQRSAKQCNVVE
WRDDTKLVFKRYASLFFIACVDSNENALLTLEVIHHFVEILDRYFGNVCELDLIFNFHKAYYLLDEIICG
GELQETSKKAVLRVMNAQDALMEESNTKGGVKLT
>A_castellanii_XP_004337824.1_TSPOON
MFIHSIFIIKPADQNILYSRHFVAEANSEEADEWQEALYNATAVTWTQLKPEEHLIAVVH
NKLVVYTLVGEVLIFVAGQENNADELGLSDVLQAIVNVLNELGKKKGKLVTEEGILSQYA
KVCMSLNSIVQANGVVNLLDVEEIRGTVNLKPEEVRAKKLQREQKELKKLPRPPPPAFPL
LDCFEKQNAAAAAAKSQPEP
>E_silicosus_Ec-28_000320.1_TSPOON
MNSVLICNPDGKLLLSRYFEAQSHGSECAFEPSSGGEHTAAGSLRDTAKGRSSTLSEVLG
QTRHLWTKGTSECPQVARAKGGLIIVFGAVEDLLLFLCGSGECDELTLADMLATLAKVIV
ALCRQGGKHQRATETAFLSSNGTSSIYSKACLVIDEMIPGGILESLDSDAILSSIKLQKP
TSAAPVAGSKKGR*
>P_sojae_jgi|Physo3|482095|e_gw1.2.13264.1_TSPOON
MLHSLICCNEANYVLLSRYFQPELTLEARRTYEAQLALICKQMPELWGNRQGKKDADPVP
SQLLVCESQFVVARHVGELRLMLSGNEEYDELILDEIMGVLQAVLTTQLDKKLTEASLLA
NYAKVVVALDEMVQQGHLENADEASIDQMIKLKPYPSK*
>H_album_EFA77406.1_TSPOON
MINSITITNLNGNVIFSKYYNTTIEEKQLEFEKSLYQLTKDEWIYAKSERHLVADIGGSI
VVYTNIGDLMIFLVGSSDVYDELSLSDVMHPISECIKDVCKKKGVTELYLIEQIPKFVLY
LDEVIQRGHLDQIQFESISNYSLLKHDKKETV
>C_reinhardtii_Cre12.g561200.t1.1_TSPOON
MMDIGRLHCFVVATKGGDVLYERFWDRFTELEKAEIRAAFSTASGNVRLQYDDQDFIAPY
KTARFAFIPSADTVFYLMGSGEYDELGLVEILRVIISVLKDVLGKAPSAALLLDKYARLC
LVVDEVINEGLLEAVDKEAIKKGIKGKAPWE*
>P_patens_Pp3c18_11860V3.1.p_TSPOON
MILCVLFTNRAGNVLLERFHGLPAEERLHWRSFLVKLTAENLKTARDDEVFVASHKSVFI
VYTVIGDICIFAVGKEVYDELALMEVLNAVTSSVKEVCRKDPSERLFLEKYGKVCLCLDE
IISQGALEHTDKDRIRRLTRLKPLAE*
>M_pusillaCCMP1545_57529_TSPOON
MPIGRVLCVIITSATGHVIIERFYDRLGEKDQMRWRERLNEASSSSVGVGGSAKLSVDES
DRVAEACGTSRHEDECLAWIRVGNVRFYAVGSGEYDELARASLLPIPPDNRDSVSFFKTA
TATVLASRDQPRSLRPLLAVAEVLQALVTSTKGTVKKGGLDDERLFAQYGMLCLALDEIV
SDGVVDAIDWDTARRGTKLKMSETHE*
>V_carteri_Vocar.0001s1028.1.p_TSPOON
MDVGRIHCFLVATRGGDVIYERFFDRFTELEKAEIRAAFSAASSNVRMPPDQEQDFIAPY
KLTRFAFVPVADTVFYLLGSGEYDEVGLVEVLRVIIQVLKDVLGKAPSSGLLLEKYAKLA
LVVDEVINEGLLEAVDKEAIKKGIKGKAAWE*
>N_gruberi_XP_002673133.1_TSPOON
MLDGVIITDDFFKVLFARKSPTILSALSTSFQQKQLSESDDVGLLGSFSKPTSYSPKKRS
SMSTTMMMAQKSGGSFVGSEAALTSSIVNNDFKNQNIAWADTIVDYVRRVNKGSVPQPDG
FFKVFSFMNERMIVFTRIQSVLFFVVGDEDHGELALREACKGVMEGCKAVCRKTPEDADT
VIRNYGKICTLVDDILQEDGLGIGAFNSDGSTEVKRIEELTD
>D_purpureum_XP_003287313.1_TSPOON
MINNLLITNLNGNSVFSKYYNNLNEEKQSEYEKLLYQFTKEEWGNAKNEKHLVTEFSGYI
TVFTGVGDLMLFLCGSDEYDELALSDILIPIVESLKDICKKKGVTEAYFIEQIPKFILYL
DEIIQRGHLDQVQLESIQNYFALKHDQPLKKDNV
>Pteromonas_lac_29295 TSPOON
MDFDFFDVAAPAAGGPPPPPDAGGDKPKGRKKIITNKPAAAAKKKPKKAVGGAKGKKKVV
KKGKAGASAGASGNNDVDDFLGDLDLGGGAVPAAGGDDLGMDDFFGGGGGNDNGGDDDNE
DEDDVDEEEEEAPTPKKGKKNKNGAVSIDDADFGFDLDDLKGSVSSKKGGKKKKKGGDID
DIDLDLDDLAISEGGSKKKDKKKKGGATNIDDLDLQGSITSALAVEKKKISNLDELDFTG
AVKVKEGALDDFLGPGGDLTESTSGALDSNNGVSYMETSGCNEPEMQKLGKDKIQGFYIS
DDQGKLLFHREYMKQKKRGDEIDPEHGFYEQVKTVTQPLWQDSVSSYQATVIKEYPVVFG
TLNGYIMYLVGSGMYDEIFCQFILGEIVTLISQLGVKKFTPETWKDTNFIGKFYTALDEM
ILDGCIETLDQGFIDRQAKLKPFKF
>AtTSPOON_NP_172989.1
MILAVLFANSVGNVLIERFNGVPAEERLHWRSFLVKLGADNLKGVKNEELLVACHKSVYI
VYTMLGDVSIFLVGKDEYDELALAETIYIITAAVKDVCGKPPTERVFLDKYGRICLCLDE
IVWNGLLENTDKDRIKRLIRLKPPSEV
>Dd_TSPOON_DDB0350236
MINSLLITNNNGNIVFSKYYSNINDEKQSEYEKLLYQFTKDEWVNSKNEKHLVTEFSGYI
TVFTNVGDLMLFLCGSEEMDELALSDVFFPIIESLKDICKKKGVTEQNFIEQIPKFILYL
DEIIQRGHLDQVQLESIQNYSSLKHDQPIKKDNV
>Blastocystis_sp_TSPOON_XP_014526892.1
MWKTSHSDFEYIAQILVAMIKFFLLVNKIGQTRLAKYYEFMDLNERVLLEGECVRKCLGV
KDTSSNVVELRQYKLIFRRYASLYFIVGLDINGDDNEMGIYEFIHCYVETLNAVFGNVCE
LDIMFNLDRSHFILDEMVANGEVVDVNRQNILRPLTLMEKARNKC
>D_discoideum_DDB_G0350235_TSPOON
MINSLLITNNNGNIVFSKYYSNINDEKQSEYEKLLYQFTKDEWVNSKNEKHLVTEFSGYI
TVFTNVGDLMLFLCGSEEMDELALSDVFFPIIESLKDICKKKGVTEQNFIEQIPKFILYL
DEIIQRGHLDQVQLESIQNYSSLKHDQPIKKDNV
