# Supplementary material for: Prevalence and environmental abundance of the TSET complex in cosmopolitan algal groups
Source: iScience. 2025 May 15;28(6):112679. doi: 10.1016/j.isci.2025.112679 (PMC12167817; doi:10.1016/j.isci.2025.112679)
Supplement: Data S3. Datafiles used in informatic analyses, related to Figures 1 and 2 — List of TSET homologues, sequences of query TSET proteins, alignments and curated tree topologies, and Ref_seqs_1_manual_predictions.csv used for the AMOEBAE searches. [file mmc4.zip › S3_files/Trees_hapto_stram/TCUP_stram_hapto_outgroup.contree]

#NEXUS
begin taxa;
	dimensions ntax=232;
	taxlabels
	'APmu_CAJ04541.1'
	'APmu_EAX92634.1'
	'APmu_EIE87124.1'
	'APmu_NP_015064.1'
	'APmu_NP_036227.1'
	'APmu_NP_176277.1'
	'APmu_NP_595781.1'
	'APmu_NP_991277.1'
	'APmu_XP_001708795.1'
	'APmu_XP_002368402.1'
	'APmu_XP_012050911.1'
	'APmu_XP_636252.1'
	'APmu_XP_648705.1'
	'APmu_XP_845941.1'
	Amphiprora_sp_diatoms__ID2522
	Amphora_coffeaeformis_CCMP127_diatoms__ID12401
	Amphora_coffeaeformis_diatoms__ID15551
	'Arabidopsis_thaliana__AED96905.1'
	Asterionellopsis_glacialis_CCMP134_diatoms__ID4250
	Asterionellopsis_glacialis_CCMP134_diatoms__ID4325
	'AtTCUP_NP_200555.1'
	Attheya_sp_diatoms__ID19257
	BAXOSW_diatoms__ID15496
	BAXOSW_diatoms__ID6022
	BAXOSW_diatoms__ID6054
	'B_dendrobatidis_jgi|Batde5|90049|GP3.056080_TCUP'
	'Blastocystis_hominis_TCUP_XP_012895021.1'
	'Blastocystis_hominis__CBK20973.2'
	'Blastocystis_sp__OAO13147.1'
	Blastocystis_sp_blastocystis__ID1151
	'Blastocystis_sp_subtype_4__XP_014528213.1'
	CAAOSW_diatoms__ID11324
	CABOSW_diatoms__ID5996
	CABOSW_diatoms__ID6314
	CACOSW_diatoms__ID26116
	CADOSW_diatoms__ID21601
	CAFOSW_diatoms__ID13927
	CAFOSW_diatoms__ID8024
	CAGOSW_diatoms__ID10479
	CCMP1757_chrysochromulina_polylepis_chrysochromulinales__Euk-CCTH-Haptophytes-Chrysochromulinales_CAMPEP_0193743818
	'C_neoformans_XP_567784.1__TCUP'
	C_owczarzaki_CAOG_00351_TCUP
	'C_reinhardtii_Cre01.g028500.t1.2-TCUP'
	Chaetoceros_calcitrans_diatoms__ID6138
	Chaetoceros_debilis_MM31A_diatoms__ID5472
	Chaetoceros_muelleri_diatoms__ID8374
	Chaetoceros_neogracile_CCMP1317_diatoms__ID14864
	Chaetoceros_neogracile_diatoms__ID10817
	Chaetoceros_neogracile_diatoms__ID18569
	'Chaetoceros_tenuissimus__GFH50952.1'
	Chattonella_subsalsa_CCMP2191_raphidophytes__ID16858
	Cladosiphon_okamuransis_PX__ID12208
	Corethron_pennatum_L29A3_diatoms__ID37445
	Cyclotella_cryptica_diatoms__ID11003
	Cyclotella_meneghiniana_diatoms__ID43144
	'Cylindrotheca_closterium__CAJ1940292.1'
	Cylindrotheca_fusiformis_diatoms__ID11926
	Cylindrotheca_fusiformis_diatoms__ID162
	'DdTCUP_XP_629998.1'
	'Dictyostelium_discoideum__XP_629998.1'
	Ditylum_brightwellii_GSO104_diatoms__ID9379
	Ditylum_brightwellii_GSO105_diatoms__ID14068
	'E_silicosus_Ec-04_001180.1_TCUP'
	Ectocarpus_PX__ID7708
	'Ectocarpus_siliculosus__CBJ28338.1'
	'Ectocarpus_sp__CAB1099809.1'
	Extubocellulus_spinifer_CCMP396_diatoms__ID19689
	Fistulifera_diatoms__ID10734
	'Fistulifera_solaris__GAX19924.1'
	Fracy_diatoms__ID26196
	Fracy_diatoms__ID38996
	'Fragilaria_crotonensis__KAI2508169.1'
	'Fragilaria_crotonensis__KAI2512799.1'
	Fragilariopsis_cylindrus2_diatoms__ID8679
	Fragilariopsis_cylindrus_diatoms__ID8791
	Fragilariopsis_kerguelensis_L26_C5_diatoms__ID38670
	Fragilariopsis_kerguelensis_L26_C5_diatoms__ID44106
	Fragilariopsis_kerguelensis_L2_C3_diatoms__ID7858
	Fragilariopsis_kerguelensis_L2_C3_diatoms__ID9286
	Halamphora_MG11_diatoms__ID4094
	Halamphora_MG9_diatoms__ID32288
	Heterococcus_protonematoides_PX__ID16167
	Heterococcus_protonematoides_PX__ID16180
	Heterosigma_akashiwo_CCMP2393_raphidophytes__ID6000
	Heterosigma_akashiwo_NB_raphidophytes__ID19895
	MMETSP0009_diatoms__ID5729
	MMETSP0010_diatoms__ID3143
	MMETSP0013_diatoms__ID5938
	MMETSP0014_diatoms__ID11313
	MMETSP0014_diatoms__ID1161
	MMETSP0014_diatoms__ID17664
	MMETSP0014_diatoms__ID21382
	MMETSP0015_diatoms__ID10471
	MMETSP0015_diatoms__ID37745
	MMETSP0017_diatoms__ID6918
	MMETSP0164_csz__Euk-CCTH-Haptophytes-Coccolithales-Syracosphaerales_CAMPEP_0183339592
	MMETSP0200_diatoms__ID4257
	MMETSP0286_chrysochromulinales__Euk-CCTH-Haptophytes-Chrysochromulinales_CAMPEP_0115803924
	MMETSP0286_chrysochromulinales__Euk-CCTH-Haptophytes-Chrysochromulinales_CAMPEP_0115814616
	MMETSP0320_diatoms__ID13243
	MMETSP0321_diatoms__ID13826
	MMETSP0322_diatoms__ID11492
	MMETSP0327_diatoms__ID5327
	MMETSP0329_diatoms__ID6403
	MMETSP0397_diatoms__ID10942
	MMETSP0397_diatoms__ID919
	MMETSP0418_diatoms__ID19715
	MMETSP0578_diatoms__ID7727
	MMETSP0580_diatoms__ID6672
	MMETSP0580_diatoms__ID9457
	MMETSP0713_diatoms__ID2058
	MMETSP0786_diatoms__ID19672
	MMETSP0786_diatoms__ID9755
	MMETSP0789_diatoms__ID18729
	MMETSP0794_diatoms__ID14946
	MMETSP0800_diatoms__ID18737
	MMETSP0816_diatoms__ID11889
	MMETSP1039_diatoms__ID4067
	MMETSP1058_diatoms__ID12867
	MMETSP1059_diatoms__ID6250
	MMETSP1059_diatoms__ID8368
	MMETSP1060_diatoms__ID11331
	MMETSP1061_diatoms__ID10571
	MMETSP1062_diatoms__ID17089
	MMETSP1062_diatoms__ID24366
	MMETSP1062_diatoms__ID9206
	MMETSP1063_diatoms__ID15037
	MMETSP1063_diatoms__ID5365
	MMETSP1064_diatoms__ID12313
	MMETSP1064_diatoms__ID3056
	MMETSP1065_diatoms__ID11241
	MMETSP1067_diatoms__ID10679
	MMETSP1071_diatoms__ID10168
	MMETSP1071_diatoms__ID31603
	MMETSP1094_chrysochromulinales__Euk-CCTH-Haptophytes-Chrysochromulinales_CAMPEP_0174702726
	MMETSP1096_chrysochromulinales__Euk-CCTH-Haptophytes-Chrysochromulinales_CAMPEP_0181180730
	MMETSP1096_chrysochromulinales__Euk-CCTH-Haptophytes-Chrysochromulinales_CAMPEP_0181187416
	MMETSP1100_phaeocystales__Euk-CCTH-Haptophytes-Phaeocystales_CAMPEP_0172955048
	MMETSP1100_phaeocystales__Euk-CCTH-Haptophytes-Phaeocystales_CAMPEP_0172965078
	MMETSP1103_synuro_chrysophytes__ID2010
	MMETSP1163_pinguiophytes__ID1414
	MMETSP1176_diatoms__ID4713
	MMETSP1322_diatoms__ID14578
	MMETSP1322_diatoms__ID8806
	MMETSP1323_dictyochophytes__ID3182
	MMETSP1334_csz__Euk-CCTH-Haptophytes-Coccolithales-Syracosphaerales_CAMPEP_0119398774
	MMETSP1336_diatoms__ID10796
	MMETSP1336_diatoms__ID6804
	MMETSP1360_diatoms__ID10337
	MMETSP1360_diatoms__ID16461
	MMETSP1360_diatoms__ID3829
	MMETSP1361_diatoms__ID335
	MMETSP1394_diatoms__ID2530
	MMETSP1394_diatoms__ID9350
	MMETSP1423_diatoms__ID12187
	MMETSP1423_diatoms__ID13631
	MMETSP1429_diatoms__ID843
	MMETSP1432_diatoms__ID9844
	MMETSP1442_diatoms__ID9777
	MMETSP1447_diatoms__ID57
	MMETSP1447_diatoms__ID6306
	MMETSP1449_diatoms__ID2954
	MMETSP1449_diatoms__ID9263
	'M_brevicollis_jgi|Monbr1|32093|estExt_fgenesh2_pg.C_70300_TCUP'
	'Mayamaea_pseudoterrestris__GKY94208.1'
	'N_crassa_jgi|Neucr1|3877|NCU04427T0_TCUP'
	'N_gruberi_XP_002671328.1_TCUP'
	Navicula_incerta_diatoms__ID11092
	Navicula_incerta_diatoms__ID13443
	Navicula_pelliculosa_diatoms__ID21335
	'Nitzschia_inconspicua__KAG7337878.1'
	'Nitzschia_inconspicua__KAG7353622.1'
	'Nitzschia_inconspicua__KAG7359800.1'
	Nitzschia_punctata_CCMP561_diatoms__ID10181
	'P_patens_Pp3c25_4850V3.1.p_TCUP'
	'Phaeodactylum_tricornutum__EEC51327.1'
	Phaeodactylum_tricornutum_diatoms__ID1182
	Phaeodactylum_tricornutum_diatoms__ID2458
	Phat3_all_diatoms__ID7046
	Phat3_all_diatoms__ID7468
	Proboscia_alata_diatoms__ID19918
	Psemu_diatoms__ID12272
	Psemu_diatoms__ID1517
	'Pseudo-nitzschia_multistriata__VEU41186.1'
	Pseudo_nitzschia_australis_10249_diatoms__ID15051
	Pseudo_nitzschia_australis_10249_diatoms__ID2586
	Pteromonas_lac_22135
	R_oryzae_RO3G_10108_TCUP
	R_oryzae_RO3G_15340_TCUP
	'S_arctica_XP_014156326.1_TCUP'
	'S_cerevisiae_NP_009959.2_TCUP'
	'S_moellendorffii_XP_002983631.1_TCUP'
	'S_pombe_NP_596299.1_TCUP'
	'S_punctatus_XP_016606194.1_TCUP'
	'Seminavis_robusta__CAB9502393.1'
	'Seminavis_robusta__CAB9504998.1'
	Skeletonema_dohrnii_SkelB_diatoms__ID213
	Skeletonema_dohrnii_diatoms__ID8752
	Skeletonema_marinoi_SkelA_diatoms__ID3281
	Synedra_diatoms__ID25417
	'T_pseudonana_jgi|Thaps3|25419|estExt_fgenesh1_pg.C_chr_180255_TCUP'
	'T_trahens_XP_013754617.1_TCUP'
	Thalassionema_nitzschioides_L26_B_diatoms__ID2981
	Thalassionema_nitzschioides_L26_B_diatoms__ID7264
	Thalassiosira_diatoms__ID10346
	Thalassiosira_diatoms__ID1202
	Thalassiosira_miniscula_CCMP1093_diatoms__ID11562
	Thalassiosira_oceanica_CCMP1005_diatoms__ID10166
	Thalassiosira_pseudonana_2_diatoms__ID16139
	Thalassiosira_pseudonana_2_diatoms__ID7816
	'Thalassiosira_pseudonana__XP_002291370.1'
	'Thalassiosira_pseudonana__XP_002295474.1'
	Thalassiosira_pseudonana_diatoms__ID73556
	Thalassiosira_pseudonana_diatoms__ID95444
	Thalassiosira_rotula_GSO102_diatoms__ID3181
	Thalassiothrix_antarctica_L6_D1_diatoms__ID8377
	Thalassiothrix_antarctica_L6_D1_diatoms__ID8558
	'Triparma_columacea__GMI46657.1'
	'U_maydis_XP_758505.1_TCUP'
	'U_maydis_jgi|Ustma1|2358|UM02358_TCUP'
	emiliania-huxleyi_379_isochrysidales__Euk-CCTH-Haptophytes-Isochrysidales_CAMPEP_0187655248
	emiliania_huxleyi_374_isochrysidales__Euk-CCTH-Haptophytes-Isochrysidales_CAMPEP_0187583546
	emiliania_huxleyi_374_isochrysidales__Euk-CCTH-Haptophytes-Isochrysidales_CAMPEP_0187609512
	emiliania_huxleyi_CCMP370_isochrysidales__Euk-CCTH-Haptophytes-Isochrysidales_CAMPEP_0187678806
	emiliania_huxleyi_CCMP370_isochrysidales__Euk-CCTH-Haptophytes-Isochrysidales_CAMPEP_0187729650
	emiliania_huxleyi_PLYM219_isochrysidales__Euk-CCTH-Haptophytes-Isochrysidales_CAMPEP_0187738434
	emiliania_huxleyi_PLYM219_isochrysidales__Euk-CCTH-Haptophytes-Isochrysidales_CAMPEP_0187774376
	gephyrocapsa_oceanica_RCC1303_isochrysidales__Euk-CCTH-Haptophytes-Isochrysidales_CAMPEP_0188165810
	gephyrocapsa_oceanica_RCC1303_isochrysidales__Euk-CCTH-Haptophytes-Isochrysidales_CAMPEP_0188226070
	isochrysis_CCMP1244_isochrysidales__Euk-CCTH-Haptophytes-Isochrysidales_CAMPEP_0188742752
	pleurochrysis_carterae_CCMP645_csz__Euk-CCTH-Haptophytes-Coccolithales-Syracosphaerales_CAMPEP_0190754598
	prymnesium_parvum_prymnesiales__Euk-CCTH-Haptophytes-Prymnesiales_CAMPEP_0191255212
;
end;
begin trees;
	tree tree_1 = [&R] ('APmu_NP_036227.1':0.988188,(((((('APmu_NP_991277.1':0.31125,(((('APmu_NP_015064.1':0.560551,'APmu_NP_595781.1':0.3147)[&label=99]:0.126846,'APmu_XP_012050911.1':0.192841)[&label=99]:0.065817,'APmu_EIE87124.1':0.168275)[&label=99]:0.072233,('APmu_NP_176277.1':0.362275,'APmu_XP_002368402.1':0.325259)[&label=99]:0.117068)[&label=97]:0.057803)[&label=98]:0.101684,'APmu_XP_636252.…
end;
begin figtree;
	set appearance.backgroundColorAttribute="Default";
	set appearance.backgroundColour=#ffffff;
	set appearance.branchColorAttribute="User selection";
	set appearance.branchColorGradient=false;
	set appearance.branchLineWidth=1.0;
	set appearance.branchMinLineWidth=0.0;
	set appearance.branchWidthAttribute="Fixed";
	set appearance.foregroundColour=#000000;
	set appearance.hilightingGradient=false;
	set appearance.selectionColour=#2d3680;
	set branchLabels.colorAttribute="User selection";
	set branchLabels.displayAttribute="Branch times";
	set branchLabels.fontName="sansserif";
	set branchLabels.fontSize=8;
	set branchLabels.fontStyle=0;
	set branchLabels.isShown=false;
	set branchLabels.significantDigits=4;
	set layout.expansion=341;
	set layout.layoutType="RECTILINEAR";
	set layout.zoom=0;
	set legend.attribute=null;
	set legend.fontSize=10.0;
	set legend.isShown=false;
	set legend.significantDigits=4;
	set nodeBars.barWidth=4.0;
	set nodeBars.displayAttribute=null;
	set nodeBars.isShown=false;
	set nodeLabels.colorAttribute="User selection";
	set nodeLabels.displayAttribute="label";
	set nodeLabels.fontName="sansserif";
	set nodeLabels.fontSize=8;
	set nodeLabels.fontStyle=0;
	set nodeLabels.isShown=true;
	set nodeLabels.significantDigits=4;
	set nodeShapeExternal.colourAttribute=null;
	set nodeShapeExternal.isShown=false;
	set nodeShapeExternal.minSize=10.0;
	set nodeShapeExternal.scaleType=Width;
	set nodeShapeExternal.shapeType=Circle;
	set nodeShapeExternal.size=4.0;
	set nodeShapeExternal.sizeAttribute=null;
	set nodeShapeInternal.colourAttribute=null;
	set nodeShapeInternal.isShown=false;
	set nodeShapeInternal.minSize=10.0;
	set nodeShapeInternal.scaleType=Width;
	set nodeShapeInternal.shapeType=Circle;
	set nodeShapeInternal.size=4.0;
	set nodeShapeInternal.sizeAttribute=null;
	set polarLayout.alignTipLabels=false;
	set polarLayout.angularRange=0;
	set polarLayout.rootAngle=0;
	set polarLayout.rootLength=100;
	set polarLayout.showRoot=true;
	set radialLayout.spread=0.0;
	set rectilinearLayout.alignTipLabels=false;
	set rectilinearLayout.curvature=0;
	set rectilinearLayout.rootLength=100;
	set scale.offsetAge=0.0;
	set scale.rootAge=1.0;
	set scale.scaleFactor=1.0;
	set scale.scaleRoot=false;
	set scaleAxis.automaticScale=true;
	set scaleAxis.fontSize=8.0;
	set scaleAxis.isShown=false;
	set scaleAxis.lineWidth=1.0;
	set scaleAxis.majorTicks=1.0;
	set scaleAxis.minorTicks=0.5;
	set scaleAxis.origin=0.0;
	set scaleAxis.reverseAxis=false;
	set scaleAxis.showGrid=true;
	set scaleBar.automaticScale=true;
	set scaleBar.fontSize=10.0;
	set scaleBar.isShown=true;
	set scaleBar.lineWidth=1.0;
	set scaleBar.scaleRange=0.0;
	set tipLabels.colorAttribute="User selection";
	set tipLabels.displayAttribute="Names";
	set tipLabels.fontName="sansserif";
	set tipLabels.fontSize=8;
	set tipLabels.fontStyle=0;
	set tipLabels.isShown=true;
	set tipLabels.significantDigits=4;
	set trees.order=false;
	set trees.orderType="increasing";
	set trees.rooting=true;
	set trees.rootingType="User Selection";
	set trees.transform=false;
	set trees.transformType="cladogram";
end;
