# Supplementary material for: Prevalence and environmental abundance of the TSET complex in cosmopolitan algal groups
Source: iScience. 2025 May 15;28(6):112679. doi: 10.1016/j.isci.2025.112679 (PMC12167817; doi:10.1016/j.isci.2025.112679)
Supplement: Data S3. Datafiles used in informatic analyses, related to Figures 1 and 2 — List of TSET homologues, sequences of query TSET proteins, alignments and curated tree topologies, and Ref_seqs_1_manual_predictions.csv used for the AMOEBAE searches. [file mmc4.zip › S3_files/Trees_hapto_stram/TPLATE_stram_hapto_outgroup.contree]

#NEXUS
begin taxa;
	dimensions ntax=328;
	taxlabels
	'AAC_pavlova_lutheri_pavlovophytes__scaffold587_cov339-Pavlova_lutheri.AAC.5'
	APTP_PX__ID2933
	'APbeta_EAY14186.1'
	'APbeta_EIE75769.1'
	'APbeta_NP_595274.1'
	'APbeta_XP_001351835.2'
	'APbeta_XP_001708568.1'
	'APbeta_XP_001913524.1'
	'APbeta_XP_002366706.1'
	'APbeta_XP_012048555.1'
	'APbeta_sp|Q10567.3|AP1B1_HUMAN'
	'APbeta_sp|Q54X82.1|AP1B_DICDI'
	ASZK_PX__ID6730
	'Achlya_hypogyna__OQR98671.1'
	Amphiprora_sp_diatoms__ID2586
	'Aphanomyces_cochlioides__KAG9409916.1'
	'Aphanomyces_euteiches__KAH9052107.1'
	'Aphanomyces_invadans__XP_008879566.1'
	'Aphanomyces_stellatus__KAF0689425.1'
	Aplanochytrium_sp_PBS07_labyrinthulomycetes__ID7397
	Aplanochytrium_stocchinoi_GSBS06_labyrinthulomycetes__ID5732
	'Arabidopsis_thaliana__AEE73713.1'
	'Arabidopsis_thaliana__AEE85918.1'
	Asterionellopsis_glacialis_CCMP134_diatoms__ID6260
	'AtTPLATE_NP_186827.2'
	Attheya_sp_diatoms__ID41362
	Aurantiochytrium_limacinum_ATCCMYA1381_labyrinthulomycetes__ID8771
	Aureococcus_anophagefferens_CCMP1850_pelagophytes__ID18623
	Aureococcus_anophagefferens_CCMP1850_pelagophytes__ID19934
	'Aureococcus_anophagefferens__XP_009039576.1'
	'Aureococcus_anophagefferens__XP_009040294.1'
	Aureococcus_anophagefferens_pelagophytes__ID3125
	Aureococcus_anophagefferens_pelagophytes__ID5428
	Aureococcus_pelagophytes__ID4331
	Aureococcus_pelagophytes__ID7566
	BOGT_synuro_chrysophytes__ID2503
	'Blastocystis_hominis__CBK25442.2'
	'Blastocystis_sp_TPLATE_OAO17754.1'
	'Blastocystis_sp__OAO17754.1'
	Blastocystis_sp_blastocystis__ID4697
	'Blastocystis_sp_subtype_4__XP_014526115.1'
	'Bremia_lactucae__TDH68516.1'
	CAAOSW_diatoms__ID22586
	CABOSW_diatoms__ID11399
	CACOSW_diatoms__ID19520
	CADOSW_diatoms__ID10933
	CAFOSW_diatoms__ID9628
	CAGOSW_diatoms__ID6204
	CCMP2436_pavlovophytes__CAMPEP_0193470042
	'C_reinhardtii_Cre12.g497900_TPLATE'
	Chaetoceros_affinis_CCMP159_diatoms__ID1212
	Chaetoceros_calcitrans_diatoms__ID3119
	Chaetoceros_curvisetus_diatoms__ID4048
	Chaetoceros_debilis_MM31A_diatoms__ID4974
	Chaetoceros_decipiens_diatoms__ID42772
	Chaetoceros_muelleri_diatoms__ID9909
	Chaetoceros_neogracile_CCMP1317_diatoms__ID13621
	Chaetoceros_neogracile_diatoms__ID4938
	'Chaetoceros_tenuissimus__GFH57404.1'
	Chattonella_subsalsa_CCMP2191_raphidophytes__ID4416
	Cladosiphon_okamuransis_PX__ID7858
	Corethron_pennatum_L29A3_diatoms__ID19756
	Corethron_pennatum_L29A3_diatoms__ID4946
	Cyclotella_cryptica_diatoms__ID16830
	Cyclotella_meneghiniana_diatoms__ID6521
	'Cylindrotheca_closterium__CAJ1946231.1'
	Cylindrotheca_fusiformis_diatoms__ID7366
	'D_purpureum_XP_003286721.1_TPLATE'
	'DdTPLATE_XP_639969.1'
	'Dictyostelium_discoideum__XP_638375.1'
	'Dictyostelium_discoideum__XP_639969.1'
	Dinobryon_sp_UTEXLB2267_synuro_chrysophytes__ID8598
	Ditylum_brightwellii_GSO103_diatoms__ID16706
	Ditylum_brightwellii_GSO104_diatoms__ID15340
	Ditylum_brightwellii_GSO105_diatoms__ID4864
	Ectocarpus_PX__ID6576
	'Ectocarpus_siliculosus__CBJ27676.1'
	'Emiliana_huxleyi__EOD12644.1'
	'Emiliana_huxleyi__EOD20142.1'
	Extubocellulus_spinifer_CCMP396_diatoms__ID1633
	FIDQ_PX__ID4323
	FIKG_PX__ID3720
	FOMH_PX__ID1635
	FSQE_PX__ID4452
	Fistulifera_diatoms__ID16048
	'Fistulifera_solaris__GAX25219.1'
	Fracy_diatoms__ID34679
	'Fragilaria_crotonensis__KAI2510384.1'
	Fragilariopsis_cylindrus2_diatoms__ID8344
	Fragilariopsis_cylindrus_diatoms__ID21942
	Fragilariopsis_kerguelensis_L26_C5_diatoms__ID18925
	Fragilariopsis_kerguelensis_L2_C3_diatoms__ID4230
	'G_theta_jgi|Guith1|137731|fgenesh2_pg.27___86_TPLATE'
	'Globisporangium_splendens__KAF1330930.1'
	HAFPed_synuro_chrysophytes__ID4779
	HAFQed_synuro_chrysophytes__ID377
	HAFSed_synuro_chrysophytes__ID1108
	HAFUed_synuro_chrysophytes__ID143
	HAFZed_synuro_chrysophytes__ID267
	HAGAed_synuro_chrysophytes__ID66
	HAGCed_synuro_chrysophytes__ID768
	HAGEed_synuro_chrysophytes__ID268
	HFIK_PX__ID3886
	'H_album_EFA76832.1_TPLATE'
	Halamphora_MG11_diatoms__ID56042
	Halamphora_MG11_diatoms__ID56518
	Halamphora_MG9_diatoms__ID29755
	Heterococcus_DN1_PX__ID26679
	Heterotrichella_gracilis_PX__ID42013
	'Hyaloperonospora_brassicae__CAI5737482.1'
	JCXF_PX__ID5637
	JGGD_PX__ID6926
	JQFK_eustigmatophytes__ID6496
	LLEN_pavlovophytes__Euk-CCTH-Haptophytes-Pavlovales_LLEN2045124-Pavlova_lutheri-SAG_926_1
	MMETSP0009_diatoms__ID20187
	MMETSP0010_diatoms__ID9585
	MMETSP0013_diatoms__ID3526
	MMETSP0014_diatoms__ID4662
	MMETSP0015_diatoms__ID3175
	MMETSP0017_diatoms__ID2132
	MMETSP0115_bicosoecids__ID7712
	MMETSP0160_diatoms__ID12100
	MMETSP0164_csz__Euk-CCTH-Haptophytes-Coccolithales-Syracosphaerales_CAMPEP_0183370066
	MMETSP0200_diatoms__ID11006
	MMETSP0319_diatoms__ID1278
	MMETSP0320_diatoms__ID1080
	MMETSP0320_diatoms__ID1287
	MMETSP0321_diatoms__ID482
	MMETSP0322_diatoms__ID321
	MMETSP0327_diatoms__ID676
	MMETSP0329_diatoms__ID681
	MMETSP0397_diatoms__ID16329
	MMETSP0397_diatoms__ID5449
	MMETSP0418_diatoms__ID19966
	MMETSP0418_diatoms__ID6790
	MMETSP0578_diatoms__ID7551
	MMETSP0580_diatoms__ID5076
	MMETSP0593_diatoms__ID13003
	MMETSP0713_diatoms__ID13024
	MMETSP0786_diatoms__ID2854
	MMETSP0789_diatoms__ID3022
	MMETSP0789_diatoms__ID9329
	MMETSP0794_diatoms__ID14607
	MMETSP0794_diatoms__ID3932
	MMETSP0800_diatoms__ID7648
	MMETSP0816_diatoms__ID6875
	MMETSP1039_diatoms__ID8943
	MMETSP1040_diatoms__ID3638
	MMETSP1057_diatoms__ID12854
	MMETSP1058_diatoms__ID13735
	MMETSP1059_diatoms__ID7015
	MMETSP1060_diatoms__ID7664
	MMETSP1061_diatoms__ID6681
	MMETSP1062_diatoms__ID1311
	MMETSP1063_diatoms__ID12290
	MMETSP1064_diatoms__ID12273
	MMETSP1065_diatoms__ID17352
	MMETSP1066_diatoms__ID707
	MMETSP1067_diatoms__ID9621
	MMETSP1070_diatoms__ID25283
	MMETSP1071_diatoms__ID25192
	MMETSP1095_synuro_chrysophytes__ID1376
	MMETSP1098_synuro_chrysophytes__ID6146
	MMETSP1103_synuro_chrysophytes__ID11896
	MMETSP1105_synuro_chrysophytes__ID504
	MMETSP1107_synuro_chrysophytes__ID1182
	MMETSP1160_pinguiophytes__ID8641
	MMETSP1163_pinguiophytes__ID11435
	MMETSP1164_pelagophytes__ID10551
	MMETSP1166_pelagophytes__ID508
	MMETSP1167_synuro_chrysophytes__ID9326
	MMETSP1170_pelagophytes__ID5261
	MMETSP1171_diatoms__ID5143
	MMETSP1173_dictyochophytes__ID244
	MMETSP1174_dictyochophytes__ID6279
	MMETSP1175_diatoms__ID13167
	MMETSP1176_diatoms__ID358
	MMETSP1177_synuro_chrysophytes__ID3629
	MMETSP1178_phaeocystales__Euk-CCTH-Haptophytes-Phaeocystales_CAMPEP_0119060596
	MMETSP1322_diatoms__ID14322
	MMETSP1323_dictyochophytes__ID736
	MMETSP1324_dictyochophytes__ID21770
	MMETSP1328_pelagophytes__ID229
	MMETSP1329_pelagophytes__ID224
	MMETSP1329_pelagophytes__ID5804
	MMETSP1336_diatoms__ID274
	MMETSP1339_raphidophytes__ID512
	MMETSP1344_dictyochophytes__ID621
	MMETSP1352_diatoms__ID499
	MMETSP1360_diatoms__ID11069
	MMETSP1361_diatoms__ID11689
	MMETSP1362_diatoms__ID10795
	MMETSP1394_diatoms__ID1785
	MMETSP1423_diatoms__ID5547
	MMETSP1428_diatoms__ID255
	MMETSP1429_diatoms__ID9226
	MMETSP1432_diatoms__ID64
	MMETSP1437_diatoms__ID544
	MMETSP1443_diatoms__ID7053
	MMETSP1447_diatoms__ID2686
	MMETSP1449_diatoms__ID11486
	MMETSP1452_synuro_chrysophytes__ID12716
	MMETSP1467_pelagophytes__ID4983
	'Mayamaea_pseudoterrestris__GKY93368.1'
	Microchloropsis_salina_PX__ID5093
	Monodus_spC_PX__ID1775
	'N_gruberi_XP_002675144.1_TPLATE'
	'Nannochloropsis_gaditana__XP_005853549.1'
	Nannochloropsis_gaditana_eustigmatophytes__ID16839
	Nannochloropsis_oceanica2_eustigmatophytes__ID7345
	Nannochloropsis_oceanica_eustigmatophytes__ID11157
	'Nannochloropsis_salina__TFJ87521.1'
	Nannochloropsis_salina_eustigmatophytes__ID14100
	Navicula_incerta_diatoms__ID8272
	Navicula_pelliculosa_diatoms__ID2883
	'Nitzschia_inconspicua__KAG7367160.1'
	Nitzschia_punctata_CCMP561_diatoms__ID4881
	Noceanica_eustigmatophytes__ID3412
	'Nothophytophthora_sp__RLN72214.1'
	OGZM_PX__ID3395
	Ochromonas_danica_synuro_chrysophytes__ID10010
	PHyca_oomycetes__ID5279
	P_patens_Pp3c10_18980V3_TPLATE
	P_patens_Pp3c14_16610V3_TPLATE
	P_patens_Pp3c2_2820V3_TPLATE
	Paraphysomonas_imperforata_PA2_synuro_chrysophytes__ID8141
	'Parmales_sp_scaly_parma__GMI56388.1'
	Pelagococcus_subviridis_CCMP1429_pelagophytes__ID494
	Pelagomonas_calceolata_CCMP1756_pelagophytes__ID7883
	'Pelagomonas_calceolata__CAH0368832.1'
	'Pelagophyceae_sp_CCMP2097__KAJ1452216.1'
	'Peronospora_belbahrii__CAH0480846.1'
	'Peronospora_effusa__UIZ27917.1'
	'Peronospora_farinosa__CAI5711439.1'
	'Peronospora_matthiolae__CAH0502727.1'
	'Phaeodactylum_tricornutum__EEC47781.1'
	Phaeodactylum_tricornutum_diatoms__ID7022
	Phat3_all_diatoms__ID11654
	Phyra_oomycetes__ID8408
	Physo_oomycetes__ID3818
	'Phytophthora_aleatoria__KAG6961158.1'
	'Phytophthora_cactorum__KAG2786634.1'
	'Phytophthora_cinnamomi__KAG6611933.1'
	'Phytophthora_cinnamomi__KAG6611934.1'
	'Phytophthora_cinnamomi__KAG6612079.1'
	'Phytophthora_citrophthora__KAK1947014.1'
	'Phytophthora_fragariaefolia__GMF37669.1'
	'Phytophthora_idaei__KAG3251467.1'
	'Phytophthora_infestans__XP_002907217.1'
	'Phytophthora_lilii__GMF12259.1'
	'Phytophthora_megakarya__OWZ23550.1'
	'Phytophthora_parasitica__XP_008914785.1'
	'Phytophthora_pseudosyringae__KAG7386015.1'
	'Phytophthora_ramorum__KAH7488209.1'
	'Phytophthora_sojae__XP_009517555.1'
	Pinguiococcus_pyrenoidosus_pinguiophytes__ID24515
	'Plasmopara_halstedii__XP_024572515.1'
	Proboscia_alata_diatoms__ID22742
	Psemu_diatoms__ID5770
	'Pseudo-nitzschia_multistriata__VEU37860.1'
	Pseudo_nitzschia_australis_10249_diatoms__ID5310
	Pseudopedinella_elastica_CCMP716_dictyochophytes__ID36919
	Pteridomonas_danica_dictyochophytes__ID12327
	Pteromonas_lac_00805_TPLATE
	Pyth1_oomycetes__ID6305
	Pyth2_oomycetes__ID6006
	Pyth3_oomycetes__ID6259
	Pyth4_oomycetes__ID6264
	Pyth5_oomycetes__ID3904
	'Pythium_brassicae__TYZ61801.1'
	QDTV_PX__ID3816
	RAPY_PX__ID6440
	RWXW_PX__ID1289
	'Saprolegnia_diclina__XP_008610791.1'
	'Saprolegnia_parasitica__XP_012199140.1'
	'Seminavis_robusta__CAB9524456.1'
	Skeletonema_dohrnii_SkelB_diatoms__ID2404
	Skeletonema_dohrnii_diatoms__ID5273
	Skeletonema_marinoi_SkelA_diatoms__ID7461
	Skeletonema_marinoi_diatoms__ID19038
	Skeletonema_menzelii_CCMP793_diatoms__ID9439
	Skeletonema_menzelii_diatoms__ID15592
	Synedra_diatoms__ID19370
	'T_trahens_XP_013757478.1_TPLATE'
	Thalassionema_nitzschioides_L26_B_diatoms__ID10223
	Thalassiosira_antarctica_CCMP982_diatoms__ID17362
	Thalassiosira_diatoms__ID12280
	Thalassiosira_gravida_GMp14c1_diatoms__ID15096
	Thalassiosira_guillardii_1_diatoms__ID18327
	Thalassiosira_guillardii_diatoms__ID31568
	Thalassiosira_miniscula_CCMP1093_diatoms__ID8562
	Thalassiosira_nordenskioeldii_diatoms__ID206069
	Thalassiosira_oceanica_CCMP1005_diatoms__ID7831
	Thalassiosira_pseudonana_2_diatoms__ID5896
	'Thalassiosira_pseudonana__XP_002289476.1'
	Thalassiosira_pseudonana_diatoms__ID75259
	Thalassiosira_rotula_CCMP3096_diatoms__ID17801
	Thalassiosira_rotula_CCMP3096_diatoms__ID2882
	Thalassiosira_rotula_GSO102_diatoms__ID6006
	Thalassiosira_weissflogii_CCMP1010_diatoms__ID1278
	Thalassiosira_weissflogii_CCMP1336_diatoms__ID9422
	Thalassiosira_weissflogii_diatoms__ID5213
	Thalassiothrix_antarctica_L6_D1_diatoms__ID10844
	Thalassiothrix_antarctica_L6_D1_diatoms__ID11074
	Thalassiothrix_antarctica_L6_D1_diatoms__ID11691
	Thaoc_diatoms__ID14625
	Thraustochytrium_sp_LLF1b_labyrinthulomycetes__ID9872
	'Thraustotheca_clavata__OQR81300.1'
	'Tribonema_minus__KAG5189062.1'
	ULXR_PX__ID6383
	Undescribed_sp_CCMP2098_dictyochophytes__ID58288
	Undescribed_sp_isolateNY0313808BC1_labyrinthulomycetes__ID280
	VKVG_synuro_chrysophytes__ID3108
	VRGZ_PX__ID4723
	VYER_PX__ID6773
	V_carteri_TPLATE_Vocar20013856m
	Vaucheria_litorea_CCMP2940_PX__ID154
	YRMA_PX__ID7884
	'emiliana_huxleyi_PRE_isochrysidales__4707-Emiliana_huxleyi.PRE.120'
	emiliania-huxleyi_379_isochrysidales__Euk-CCTH-Haptophytes-Isochrysidales_CAMPEP_0187654612
	emiliania_huxleyi_374_isochrysidales__Euk-CCTH-Haptophytes-Isochrysidales_CAMPEP_0187587880
	emiliania_huxleyi_CCMP370_isochrysidales__Euk-CCTH-Haptophytes-Isochrysidales_CAMPEP_0187698818
	emiliania_huxleyi_PLYM219_isochrysidales__Euk-CCTH-Haptophytes-Isochrysidales_CAMPEP_0187766764
	emiliania_isochrysidales__Euk-CCTH-Haptophytes-Isochrysidales_Emiliania_genomicEmiliania_242362_Cytoplasmic_other
	emiliania_isochrysidales__Euk-CCTH-Haptophytes-Isochrysidales_Emiliania_genomicEmiliania_464809_Cytoplasmic_other
	gephyrocapsa_oceanica_RCC1303_isochrysidales__Euk-CCTH-Haptophytes-Isochrysidales_CAMPEP_0188190608
	isochrysis_CCMP1244_isochrysidales__Euk-CCTH-Haptophytes-Isochrysidales_CAMPEP_0188776528
	isochrysis_galbana_CCMP1323_isochrysidales__Euk-CCTH-Haptophytes-Isochrysidales_CAMPEP_0193639308
;
end;
begin trees;
	tree tree_1 = [&R] ('APbeta_sp|Q10567.3|AP1B1_HUMAN':0.48491,((('APbeta_NP_595274.1':1.142149,'APbeta_XP_012048555.1':0.539042)[&label=100]:0.234539,('APbeta_XP_001913524.1':1.068806,('APbeta_EAY14186.1':1.1541,('APbeta_XP_001708568.1':1.654711,(((((('T_trahens_XP_013757478.1_TPLATE':1.328196,('C_reinhardtii_Cre12.g497900_TPLATE':0.366855,V_carteri_TPLATE_Vocar20013856m:0.347424)[&label=100]:2.15…
end;
begin figtree;
	set appearance.backgroundColorAttribute="Default";
	set appearance.backgroundColour=#ffffff;
	set appearance.branchColorAttribute="User selection";
	set appearance.branchColorGradient=false;
	set appearance.branchLineWidth=1.0;
	set appearance.branchMinLineWidth=0.0;
	set appearance.branchWidthAttribute="Fixed";
	set appearance.foregroundColour=#000000;
	set appearance.hilightingGradient=false;
	set appearance.selectionColour=#2d3680;
	set branchLabels.colorAttribute="User selection";
	set branchLabels.displayAttribute="Branch times";
	set branchLabels.fontName="sansserif";
	set branchLabels.fontSize=8;
	set branchLabels.fontStyle=0;
	set branchLabels.isShown=false;
	set branchLabels.significantDigits=4;
	set layout.expansion=317;
	set layout.layoutType="RECTILINEAR";
	set layout.zoom=0;
	set legend.attribute=null;
	set legend.fontSize=10.0;
	set legend.isShown=false;
	set legend.significantDigits=4;
	set nodeBars.barWidth=4.0;
	set nodeBars.displayAttribute=null;
	set nodeBars.isShown=false;
	set nodeLabels.colorAttribute="User selection";
	set nodeLabels.displayAttribute="label";
	set nodeLabels.fontName="sansserif";
	set nodeLabels.fontSize=8;
	set nodeLabels.fontStyle=0;
	set nodeLabels.isShown=true;
	set nodeLabels.significantDigits=4;
	set nodeShapeExternal.colourAttribute=null;
	set nodeShapeExternal.isShown=false;
	set nodeShapeExternal.minSize=10.0;
	set nodeShapeExternal.scaleType=Width;
	set nodeShapeExternal.shapeType=Circle;
	set nodeShapeExternal.size=4.0;
	set nodeShapeExternal.sizeAttribute=null;
	set nodeShapeInternal.colourAttribute=null;
	set nodeShapeInternal.isShown=false;
	set nodeShapeInternal.minSize=10.0;
	set nodeShapeInternal.scaleType=Width;
	set nodeShapeInternal.shapeType=Circle;
	set nodeShapeInternal.size=4.0;
	set nodeShapeInternal.sizeAttribute=null;
	set polarLayout.alignTipLabels=false;
	set polarLayout.angularRange=0;
	set polarLayout.rootAngle=0;
	set polarLayout.rootLength=100;
	set polarLayout.showRoot=true;
	set radialLayout.spread=0.0;
	set rectilinearLayout.alignTipLabels=false;
	set rectilinearLayout.curvature=0;
	set rectilinearLayout.rootLength=100;
	set scale.offsetAge=0.0;
	set scale.rootAge=1.0;
	set scale.scaleFactor=1.0;
	set scale.scaleRoot=false;
	set scaleAxis.automaticScale=true;
	set scaleAxis.fontSize=8.0;
	set scaleAxis.isShown=false;
	set scaleAxis.lineWidth=1.0;
	set scaleAxis.majorTicks=1.0;
	set scaleAxis.minorTicks=0.5;
	set scaleAxis.origin=0.0;
	set scaleAxis.reverseAxis=false;
	set scaleAxis.showGrid=true;
	set scaleBar.automaticScale=true;
	set scaleBar.fontSize=10.0;
	set scaleBar.isShown=true;
	set scaleBar.lineWidth=1.0;
	set scaleBar.scaleRange=0.0;
	set tipLabels.colorAttribute="User selection";
	set tipLabels.displayAttribute="Names";
	set tipLabels.fontName="sansserif";
	set tipLabels.fontSize=8;
	set tipLabels.fontStyle=0;
	set tipLabels.isShown=true;
	set tipLabels.significantDigits=4;
	set trees.order=false;
	set trees.orderType="increasing";
	set trees.rooting=true;
	set trees.rootingType="User Selection";
	set trees.transform=false;
	set trees.transformType="cladogram";
end;
