# Supplementary material for: Prevalence and environmental abundance of the TSET complex in cosmopolitan algal groups
Source: iScience. 2025 May 15;28(6):112679. doi: 10.1016/j.isci.2025.112679 (PMC12167817; doi:10.1016/j.isci.2025.112679)
Supplement: Data S3. Datafiles used in informatic analyses, related to Figures 1 and 2 — List of TSET homologues, sequences of query TSET proteins, alignments and curated tree topologies, and Ref_seqs_1_manual_predictions.csv used for the AMOEBAE searches. [file mmc4.zip › S3_files/Trees_hapto_stram/TSAUCER_stram_hapto_outgroup.contree]

#NEXUS
begin taxa;
	dimensions ntax=58;
	taxlabels
	'APgamma_BAE94785.1'
	'APgamma_EAR84271.1'
	'APgamma_EAY13633.1'
	'APgamma_EIE83368.1'
	'APgamma_NP_001025178.1'
	'APgamma_NP_015354.1'
	'APgamma_NP_173802.1'
	'APgamma_NP_588559.1'
	'APgamma_NP_955976.1'
	'APgamma_XP_001686504.1'
	'APgamma_XP_001749664.1'
	'APgamma_XP_002364578.1'
	'APgamma_XP_003078947.1'
	'APgamma_XP_640382.1'
	'APgamma_XP_844226.1'
	'Achlya_hypogyna__OQR85166.1'
	'Aphanomyces_astaci__XP_009829706.1'
	'Arabidopsis_thaliana__AEC06050.1'
	'AtTSAUCER_NP_001189515.1'
	'Blastocystis_hominis_TSAUCER_XP_012898442.1'
	'Blastocystis_hominis__CBK24394.2'
	'Blastocystis_sp__OAO16531.1'
	Blastocystis_sp_blastocystis__ID3850
	'Blastocystis_sp_subtype_4__XP_014529239.1'
	'COPgamma_EFA81100.1'
	'COPgamma_NP_036265.3'
	'COPgamma_NP_057212.1'
	'COPgamma_NP_195171.2'
	'COPgamma_NP_597538.1'
	'COPgamma_NP_733432.1'
	'COPgamma_XP_001348130.1'
	'COPgamma_XP_002785344.1'
	'COPgamma_XP_002995851.1'
	'COPgamma_XP_003284402.1'
	'COPgamma_XP_004341555.1'
	'COPgamma_XP_570632.1'
	'COPgamma_XP_648199.1'
	'C_reinhardtii_Cre08.g384864.t1.2_TSAUCER'
	Cladosiphon_okamuransis_PX__ID6032
	'D_purpureum_XP_003291898.1_TSAUCER'
	'DdTSAUCER_XP_640471.1'
	'E_silicosus_Ec-14_006320.1_TSAUCER2'
	'E_silicosus_Ec-14_006320.2_TSAUCER1'
	Ectocarpus_PX__ID8795
	'Ectocarpus_siliculosus__CBJ29072.1'
	'Ectocarpus_sp__CAB1110985.1'
	'H_album_EFA80191.1_TSAUCER'
	'N_gruberi_XP_002677398.1_TSAUCER'
	P_patens_Pp3c15_18470_TSAUCER
	Pelagococcus_subviridis_pelagophytes__ID17775
	'Phytophthora_fragariaefolia__GMF47384.1'
	Pteromonas_lac_01585
	'Saprolegnia_diclina__XP_008610671.1'
	'Saprolegnia_parasitica__XP_012199250.1'
	'T_trahens_XP_013757815.1_TSAUCER'
	'Thraustotheca_clavata__OQR96391.1'
	'V_carteri_Vocar.0008s0102.1.p_TSAUCER'
	Vaucheria_litorea_CCMP2940_PX__ID3564
;
end;
begin trees;
	tree tree_1 = [&R] ('APgamma_NP_001025178.1':0.052313,'APgamma_NP_955976.1':0.062345,('APgamma_XP_001749664.1':0.615918,((((('APgamma_NP_015354.1':1.093744,'APgamma_NP_588559.1':0.590382)[&label=99]:0.31868,('APgamma_XP_640382.1':0.379917,'APgamma_BAE94785.1':0.873661)[&label=78]:0.088595)[&label=40]:0.070423,((('APgamma_EAY13633.1':1.133421,('APgamma_XP_844226.1':0.374022,'APgamma_XP_001686504.1…
end;
begin figtree;
	set appearance.backgroundColorAttribute="Default";
	set appearance.backgroundColour=#ffffff;
	set appearance.branchColorAttribute="User selection";
	set appearance.branchColorGradient=false;
	set appearance.branchLineWidth=1.0;
	set appearance.branchMinLineWidth=0.0;
	set appearance.branchWidthAttribute="Fixed";
	set appearance.foregroundColour=#000000;
	set appearance.hilightingGradient=false;
	set appearance.selectionColour=#2d3680;
	set branchLabels.colorAttribute="User selection";
	set branchLabels.displayAttribute="Branch times";
	set branchLabels.fontName="sansserif";
	set branchLabels.fontSize=8;
	set branchLabels.fontStyle=0;
	set branchLabels.isShown=false;
	set branchLabels.significantDigits=4;
	set layout.expansion=0;
	set layout.layoutType="RECTILINEAR";
	set layout.zoom=0;
	set legend.attribute=null;
	set legend.fontSize=10.0;
	set legend.isShown=false;
	set legend.significantDigits=4;
	set nodeBars.barWidth=4.0;
	set nodeBars.displayAttribute=null;
	set nodeBars.isShown=false;
	set nodeLabels.colorAttribute="User selection";
	set nodeLabels.displayAttribute="label";
	set nodeLabels.fontName="sansserif";
	set nodeLabels.fontSize=8;
	set nodeLabels.fontStyle=0;
	set nodeLabels.isShown=true;
	set nodeLabels.significantDigits=4;
	set nodeShapeExternal.colourAttribute=null;
	set nodeShapeExternal.isShown=false;
	set nodeShapeExternal.minSize=10.0;
	set nodeShapeExternal.scaleType=Width;
	set nodeShapeExternal.shapeType=Circle;
	set nodeShapeExternal.size=4.0;
	set nodeShapeExternal.sizeAttribute=null;
	set nodeShapeInternal.colourAttribute=null;
	set nodeShapeInternal.isShown=false;
	set nodeShapeInternal.minSize=10.0;
	set nodeShapeInternal.scaleType=Width;
	set nodeShapeInternal.shapeType=Circle;
	set nodeShapeInternal.size=4.0;
	set nodeShapeInternal.sizeAttribute=null;
	set polarLayout.alignTipLabels=false;
	set polarLayout.angularRange=0;
	set polarLayout.rootAngle=0;
	set polarLayout.rootLength=100;
	set polarLayout.showRoot=true;
	set radialLayout.spread=0.0;
	set rectilinearLayout.alignTipLabels=false;
	set rectilinearLayout.curvature=0;
	set rectilinearLayout.rootLength=100;
	set scale.offsetAge=0.0;
	set scale.rootAge=1.0;
	set scale.scaleFactor=1.0;
	set scale.scaleRoot=false;
	set scaleAxis.automaticScale=true;
	set scaleAxis.fontSize=8.0;
	set scaleAxis.isShown=false;
	set scaleAxis.lineWidth=1.0;
	set scaleAxis.majorTicks=1.0;
	set scaleAxis.minorTicks=0.5;
	set scaleAxis.origin=0.0;
	set scaleAxis.reverseAxis=false;
	set scaleAxis.showGrid=true;
	set scaleBar.automaticScale=true;
	set scaleBar.fontSize=10.0;
	set scaleBar.isShown=true;
	set scaleBar.lineWidth=1.0;
	set scaleBar.scaleRange=0.0;
	set tipLabels.colorAttribute="User selection";
	set tipLabels.displayAttribute="Names";
	set tipLabels.fontName="sansserif";
	set tipLabels.fontSize=8;
	set tipLabels.fontStyle=0;
	set tipLabels.isShown=true;
	set tipLabels.significantDigits=4;
	set trees.order=false;
	set trees.orderType="increasing";
	set trees.rooting=true;
	set trees.rootingType="User Selection";
	set trees.transform=false;
	set trees.transformType="cladogram";
end;
