# Supplementary material for: Prevalence and environmental abundance of the TSET complex in cosmopolitan algal groups
Source: iScience. 2025 May 15;28(6):112679. doi: 10.1016/j.isci.2025.112679 (PMC12167817; doi:10.1016/j.isci.2025.112679)
Supplement: Data S3. Datafiles used in informatic analyses, related to Figures 1 and 2 — List of TSET homologues, sequences of query TSET proteins, alignments and curated tree topologies, and Ref_seqs_1_manual_predictions.csv used for the AMOEBAE searches. [file mmc4.zip › S3_files/Trees_hapto_stram/TSPOON_stram_hapto_outgroup.contree]

#NEXUS
begin taxa;
	dimensions ntax=447;
	taxlabels
	APTP_PX__ID276
	'APsigma_CBZ12482.1'
	'APsigma_EAX91918.1'
	'APsigma_EIE85899.1'
	'APsigma_NP_593410.1'
	'APsigma_XP_001705601.1'
	'APsigma_XP_001733048.1'
	'APsigma_XP_002365713.1'
	'APsigma_XP_012049850.1'
	'APsigma_XP_656250.1'
	'APsigma_XP_843992.1'
	'APsigma_sp|P61966.1|AP1S1_HUMAN'
	ASZK_PX__ID792
	'A_castellanii_XP_004337824.1_TSPOON'
	'Achlya_hypogyna__OQR92719.1'
	'Achlya_hypogyna__OQR96837.1'
	'Aphanomyces_astaci__XP_009834640.1'
	'Aphanomyces_cochlioides__KAG9408838.1'
	'Aphanomyces_euteiches__KAH9074444.1'
	'Aphanomyces_invadans__XP_008878433.1'
	'Aphanomyces_stellatus__KAF0691906.1'
	Aplanochytrium_sp_PBS07_labyrinthulomycetes__ID2401
	Aplanochytrium_stocchinoi_GSBS06_labyrinthulomycetes__ID4627
	'Arabidopsis_thaliana__AEC06926.1'
	'Arabidopsis_thaliana__AEE29311.1'
	'Arabidopsis_thaliana__AEE33754.1'
	'Arabidopsis_thaliana__AEE82653.1'
	Asterionellopsis_glacialis_CCMP134_diatoms__ID12942
	'AtTSPOON_NP_172989.1'
	Attheya_sp_diatoms__ID2673
	Aurantiochytrium_limacinum_ATCCMYA1381_labyrinthulomycetes__ID5147
	Aureococcus_anophagefferens_CCMP1850_pelagophytes__ID13368
	Aureococcus_anophagefferens_CCMP1850_pelagophytes__ID20961
	'Aureococcus_anophagefferens__XP_009036511.1'
	'Aureococcus_anophagefferens__XP_009041074.1'
	'Aureococcus_anophagefferens__XP_009041082.1'
	Aureococcus_pelagophytes__ID2028
	Aureococcus_pelagophytes__ID2038
	Aureococcus_pelagophytes__ID4490
	Aureococcus_pelagophytes__ID5374
	Aureoumbra_lagunensis_CCMP1510_pelagophytes__ID9454
	'BAJW_isochrysidales__Euk-CCTH-Haptophytes-Isochrysidales_BAJW2041066-Isochrysis_sp.'
	BAXOSW_diatoms__ID5176
	BOGT_synuro_chrysophytes__ID5525
	'Blastocystis_hominis__CBK20173.2'
	'Blastocystis_hominis__CBK21599.2'
	'Blastocystis_hominis__CBK21827.2'
	'Blastocystis_sp_TSPOON_XP_014526892.1'
	'Blastocystis_sp__OAO17622.1'
	Blastocystis_sp_blastocystis__ID1644
	Blastocystis_sp_blastocystis__ID1824
	Blastocystis_sp_blastocystis__ID524
	Bolidomonas_bolidomonas__ID282
	'Bremia_lactucae__TDH65917.1'
	CAAOSW_diatoms__ID7944
	CABOSW_diatoms__ID5598
	CADOSW_diatoms__ID4518
	CAGOSW_diatoms__ID9002
	CCM459_pavlovophytes__Euk-CCTH-Haptophytes-Pavlovales_CAMPEP_0190506668
	CCMP1757_chrysochromulina_polylepis_chrysochromulinales__Euk-CCTH-Haptophytes-Chrysochromulinales_CAMPEP_0193785340
	CCMP2436_pavlovophytes__CAMPEP_0193464744
	'C_reinhardtii_Cre12.g561200.t1.1_TSPOON'
	'Cafeteria_roenbergensis__KAA0149539.1'
	Chaetoceros_affinis_CCMP159_diatoms__ID12960
	Chaetoceros_calcitrans_diatoms__ID1206
	Chaetoceros_decipiens_diatoms__ID40646
	Chaetoceros_muelleri_diatoms__ID21985
	Chaetoceros_neogracile_CCMP1317_diatoms__ID18198
	Chaetoceros_neogracile_diatoms__ID17551
	Chattonella_subsalsa_CCMP2191_raphidophytes__ID4741
	Chattonella_subsalsa_CCMP2191_raphidophytes__ID9488
	'Chrysophaeum_taylorii__KAJ8610674.1'
	Cladosiphon_okamuransis_PX__ID15825
	Cyclotella_cryptica_diatoms__ID34469
	Cyclotella_meneghiniana_diatoms__ID14837
	Cyclotella_meneghiniana_diatoms__ID22091
	'Cylindrotheca_closterium__CAJ1959336.1'
	Cylindrotheca_fusiformis_diatoms__ID7778
	DBYD_synuro_chrysophytes__ID4027
	D_discoideum_DDB_G0350235_TSPOON
	'D_purpureum_XP_003287313.1_TSPOON'
	Dd_TSPOON_DDB0350236
	'Dictyostelium_discoideum__XP_629312.1'
	'Dictyostelium_discoideum__XP_639923.1'
	Dinobryon_sp_UTEXLB2267_synuro_chrysophytes__ID8279
	Ditylum_brightwellii_GSO103_diatoms__ID949
	Ditylum_brightwellii_GSO104_diatoms__ID14319
	Ditylum_brightwellii_GSO105_diatoms__ID1696
	Ditylum_brightwellii_diatoms__ID55469
	EBWI_synuro_chrysophytes__ID3296
	'E_silicosus_Ec-28_000320.1_TSPOON'
	Ectocarpus_PX__ID4994
	Ectocarpus_PX__ID5070
	Ectocarpus_PX__ID8265
	'Ectocarpus_siliculosus__CBJ27037.1'
	'Ectocarpus_siliculosus__CBJ28800.1'
	'Ectocarpus_sp__CAB1103339.1'
	'Ectocarpus_sp__CAB1105558.1'
	'Emiliana_huxleyi__EOD14465.1'
	Eustigmatos_ZG2_eustigmatophytes__ID14070
	Eustigmatos_ZG2_eustigmatophytes__ID73522
	FIDQ_PX__ID1461
	FIKG_PX__ID1874
	FIKG_PX__ID5645
	FOMH_PX__ID2688
	FSQE_PX__ID1156
	Fistulifera_diatoms__ID12836
	Fracy_diatoms__ID19251
	HAFPed_synuro_chrysophytes__ID15060
	HAFPed_synuro_chrysophytes__ID18202
	HAFQed_synuro_chrysophytes__ID10362
	HAFQed_synuro_chrysophytes__ID10765
	HAFQed_synuro_chrysophytes__ID12681
	HAFRed_synuro_chrysophytes__ID5029
	HAFSed_synuro_chrysophytes__ID11164
	HAFSed_synuro_chrysophytes__ID13876
	HAFUed_synuro_chrysophytes__ID15914
	HAFUed_synuro_chrysophytes__ID20257
	HAFUed_synuro_chrysophytes__ID20409
	HAFVed_synuro_chrysophytes__ID9713
	HAFZed_synuro_chrysophytes__ID7301
	HAFZed_synuro_chrysophytes__ID7619
	HAFZed_synuro_chrysophytes__ID8874
	HAFZed_synuro_chrysophytes__ID9769
	HAGAed_synuro_chrysophytes__ID11156
	HAGAed_synuro_chrysophytes__ID8565
	HAGAed_synuro_chrysophytes__ID8831
	HAGAed_synuro_chrysophytes__ID9002
	HAGBed_synuro_chrysophytes__ID10287
	HAGBed_synuro_chrysophytes__ID8635
	HAGBed_synuro_chrysophytes__ID8972
	HAGBed_synuro_chrysophytes__ID9827
	HAGCed_synuro_chrysophytes__ID16676
	HAGCed_synuro_chrysophytes__ID20199
	HAGDed_synuro_chrysophytes__ID2245
	HAGDed_synuro_chrysophytes__ID3772
	HAGDed_synuro_chrysophytes__ID5506
	HAGEed_synuro_chrysophytes__ID11815
	HAGFed_synuro_chrysophytes__ID10174
	HAGFed_synuro_chrysophytes__ID12904
	HFIK_PX__ID1353
	'H_album_EFA77406.1_TSPOON'
	Halamphora_MG11_diatoms__ID13021
	Halamphora_MG8b_diatoms__ID24496
	Halamphora_MG8b_diatoms__ID40720
	Halamphora_MG9_diatoms__ID48141
	Heterococcus_DN1_PX__ID19872
	Heterococcus_DN1_PX__ID35572
	Heterosigma_akashiwo_CCMP2393_raphidophytes__ID20282
	Heterosigma_akashiwo_CCMP2393_raphidophytes__ID5373
	Heterosigma_akashiwo_CCMP3107_raphidophytes__ID1066
	Heterosigma_akashiwo_CCMP3107_raphidophytes__ID4097
	Heterosigma_akashiwo_CCMP452_raphidophytes__ID3067
	Heterosigma_akashiwo_CCMP452_raphidophytes__ID3118
	Heterosigma_akashiwo_NB_raphidophytes__ID10262
	Heterosigma_akashiwo_NB_raphidophytes__ID23051
	'Hyaloperonospora_brassicae__CAI5740178.1'
	JCXF_PX__ID1394
	JCXF_PX__ID2432
	JGGD_PX__ID245
	JGGD_PX__ID5636
	JQFK_eustigmatophytes__ID4122
	LDRY_PX__ID3976
	MMETSP0009_diatoms__ID20825
	MMETSP0013_diatoms__ID26040
	MMETSP0013_diatoms__ID33066
	MMETSP0014_diatoms__ID36375
	MMETSP0015_diatoms__ID27006
	MMETSP0015_diatoms__ID27681
	MMETSP0017_diatoms__ID23348
	MMETSP0115_bicosoecids__ID11442
	MMETSP0160_diatoms__ID16078
	MMETSP0164_csz__Euk-CCTH-Haptophytes-Coccolithales-Syracosphaerales_CAMPEP_0183350890
	MMETSP0287_chrysochromulinales__Euk-CCTH-Haptophytes-Chrysochromulinales_CAMPEP_0115866906
	MMETSP0319_diatoms__ID21532
	MMETSP0320_diatoms__ID21744
	MMETSP0321_diatoms__ID14262
	MMETSP0322_diatoms__ID10585
	MMETSP0327_diatoms__ID9838
	MMETSP0329_diatoms__ID11352
	MMETSP0329_diatoms__ID11380
	MMETSP0397_diatoms__ID12167
	MMETSP0418_diatoms__ID19059
	MMETSP0578_diatoms__ID8367
	MMETSP0580_diatoms__ID5266
	MMETSP0593_diatoms__ID7434
	MMETSP0713_diatoms__ID2580
	MMETSP0785_bolidomonas__ID19808
	MMETSP0786_diatoms__ID14450
	MMETSP0794_diatoms__ID1051
	MMETSP0794_diatoms__ID12923
	MMETSP0794_diatoms__ID2933
	MMETSP0800_diatoms__ID20469
	MMETSP0816_diatoms__ID2719
	MMETSP0816_diatoms__ID5990
	MMETSP0942_bicosoecids__ID16423
	MMETSP0942_bicosoecids__ID9511
	MMETSP1039_diatoms__ID19268
	MMETSP1040_diatoms__ID10346
	MMETSP1057_diatoms__ID11542
	MMETSP1059_diatoms__ID7385
	MMETSP1060_diatoms__ID10881
	MMETSP1061_diatoms__ID6832
	MMETSP1062_diatoms__ID16609
	MMETSP1063_diatoms__ID24875
	MMETSP1064_diatoms__ID6735
	MMETSP1064_diatoms__ID988
	MMETSP1066_diatoms__ID12582
	MMETSP1066_diatoms__ID14725
	MMETSP1067_diatoms__ID22118
	MMETSP1071_diatoms__ID5536
	MMETSP1094_chrysochromulinales__Euk-CCTH-Haptophytes-Chrysochromulinales_CAMPEP_0174714510
	MMETSP1095_synuro_chrysophytes__ID2624
	MMETSP1096_chrysochromulinales__Euk-CCTH-Haptophytes-Chrysochromulinales_CAMPEP_0181198176
	MMETSP1098_synuro_chrysophytes__ID11155
	MMETSP1098_synuro_chrysophytes__ID13852
	MMETSP1098_synuro_chrysophytes__ID5384
	MMETSP1100_phaeocystales__Euk-CCTH-Haptophytes-Phaeocystales_CAMPEP_0172954780
	MMETSP1103_synuro_chrysophytes__ID10154
	MMETSP1103_synuro_chrysophytes__ID4856
	MMETSP1103_synuro_chrysophytes__ID832
	MMETSP1103_synuro_chrysophytes__ID9533
	MMETSP1104_bicosoecids__ID12512
	MMETSP1104_bicosoecids__ID5310
	MMETSP1104_bicosoecids__ID5311
	MMETSP1105_synuro_chrysophytes__ID5255
	MMETSP1160_pinguiophytes__ID6063
	MMETSP1162_phaeocystales__Euk-CCTH-Haptophytes-Phaeocystales_CAMPEP_0118813072
	MMETSP1163_pinguiophytes__ID12324
	MMETSP1163_pinguiophytes__ID12420
	MMETSP1164_pelagophytes__ID11859
	MMETSP1165_pelagophytes__ID1708
	MMETSP1165_pelagophytes__ID7204
	MMETSP1166_pelagophytes__ID10555
	MMETSP1167_synuro_chrysophytes__ID8069
	MMETSP1167_synuro_chrysophytes__ID8297
	MMETSP1170_pelagophytes__ID8989
	MMETSP1171_diatoms__ID8990
	MMETSP1173_dictyochophytes__ID13384
	MMETSP1173_dictyochophytes__ID13641
	MMETSP1173_dictyochophytes__ID17296
	MMETSP1174_dictyochophytes__ID12424
	MMETSP1175_diatoms__ID12126
	MMETSP1176_diatoms__ID12810
	MMETSP1177_synuro_chrysophytes__ID3855
	MMETSP1177_synuro_chrysophytes__ID7217
	MMETSP1178_phaeocystales__Euk-CCTH-Haptophytes-Phaeocystales_CAMPEP_0119059268
	MMETSP1319_bolidomonas__ID1303
	MMETSP1319_bolidomonas__ID2140
	MMETSP1320_bolidomonas__ID10958
	MMETSP1320_bolidomonas__ID11574
	MMETSP1321_bolidomonas__ID15652
	MMETSP1321_bolidomonas__ID2994
	MMETSP1323_dictyochophytes__ID6240
	MMETSP1323_dictyochophytes__ID8800
	MMETSP1324_dictyochophytes__ID15948
	MMETSP1324_dictyochophytes__ID23082
	MMETSP1325_dictyochophytes__ID11777
	MMETSP1325_dictyochophytes__ID5809
	MMETSP1328_pelagophytes__ID10761
	MMETSP1328_pelagophytes__ID5667
	MMETSP1329_pelagophytes__ID18334
	MMETSP1333_csz__Euk-CCTH-Haptophytes-Coccolithales-Syracosphaerales_CAMPEP_0119298614
	MMETSP1333_csz__Euk-CCTH-Haptophytes-Coccolithales-Syracosphaerales_CAMPEP_0119306350
	MMETSP1334_csz__Euk-CCTH-Haptophytes-Coccolithales-Syracosphaerales_CAMPEP_0119397520
	MMETSP1335_isochrysidales__Euk-CCTH-Haptophytes-Isochrysidales_CAMPEP_0119406144
	MMETSP1336_diatoms__ID11640
	MMETSP1339_raphidophytes__ID7356
	MMETSP1344_dictyochophytes__ID26504
	MMETSP1352_diatoms__ID12078
	MMETSP1361_diatoms__ID7772
	MMETSP1362_diatoms__ID12492
	MMETSP1423_diatoms__ID9172
	MMETSP1428_diatoms__ID6655
	MMETSP1432_diatoms__ID829
	MMETSP1437_diatoms__ID7012
	MMETSP1442_diatoms__ID8609
	MMETSP1444_phaeocystales__Euk-CCTH-Haptophytes-Phaeocystales_CAMPEP_0198167726
	MMETSP1447_diatoms__ID4355
	MMETSP1449_diatoms__ID4385
	MMETSP1452_synuro_chrysophytes__ID1557
	MMETSP1452_synuro_chrysophytes__ID1931
	MMETSP1463_pavlovophytes__Euk-CCTH-Haptophytes-Pavlovales_CAMPEP_0205997140
	MMETSP1464_pavlovophytes__Euk-CCTH-Haptophytes-Pavlovales_CAMPEP_0206003680
	MMETSP1465_phaeocystales__Euk-CCTH-Haptophytes-Phaeocystales_CAMPEP_0198632424
	MMETSP1466_pavlovophytes__Euk-CCTH-Haptophytes-Pavlovales_CAMPEP_0206040316
	MMETSP1467_pelagophytes__ID2586
	MMETSP1467_pelagophytes__ID8490
	MMETSP1474_chrysochromulinales__Euk-CCTH-Haptophytes-Chrysochromulinales_CAMPEP_0206163584
	M_pusillaCCMP1545_57529_TSPOON
	Microchloropsis_salina_PX__ID10324
	Microchloropsis_salina_PX__ID17625
	'N_gruberi_XP_002673133.1_TSPOON'
	Nannochloropsis_gaditana_eustigmatophytes__ID3492
	Nannochloropsis_gaditana_eustigmatophytes__ID795
	Nannochloropsis_limnetica_eustigmatophytes__ID19783
	Nannochloropsis_oceanica2_eustigmatophytes__ID20923
	Nannochloropsis_oceanica_eustigmatophytes__ID6602
	'Nannochloropsis_salina__TFJ82817.1'
	'Nannochloropsis_salina__TFJ85748.1'
	Nannochloropsis_salina_eustigmatophytes__ID1604
	Nannochloropsis_salina_eustigmatophytes__ID691
	Navicula_pelliculosa_diatoms__ID1460
	Noceanica_eustigmatophytes__ID501
	Noceanica_eustigmatophytes__ID9944
	'Nothophytophthora_sp__RLN77159.1'
	OGZM_PX__ID1269
	OGZM_PX__ID286
	'Ochromonadaceae_sp_CCMP2298__KAJ1442978.1'
	Ochromonas_danica_synuro_chrysophytes__ID10044
	Ochromonas_danica_synuro_chrysophytes__ID11567
	Ochromonas_sp_CCMP1393_synuro_chrysophytes__ID13962
	Ochromonas_sp_CCMP1393_synuro_chrysophytes__ID15133
	Ochromonas_sp_CCMP1393_synuro_chrysophytes__ID8613
	PHyca_oomycetes__ID10385
	PHyca_oomycetes__ID14309
	PHyca_oomycetes__ID4096
	'P_patens_Pp3c18_11860V3.1.p_TSPOON'
	'P_sojae_jgi|Physo3|482095|e_gw1.2.13264.1_TSPOON'
	Paraphysomonas_imperforata_PA2_synuro_chrysophytes__ID12109
	Paraphysomonas_imperforata_PA2_synuro_chrysophytes__ID14110
	Paraphysomonas_imperforata_PA2_synuro_chrysophytes__ID2877
	'Parmales_sp_scaly_parma__GMI56621.1'
	Pelagococcus_subviridis_pelagophytes__ID10241
	Pelagomonas_calceolata_CCMP1756_pelagophytes__ID8591
	'Pelagomonas_calceolata__CAH0379552.1'
	Pelagomonas_calceolata_pelagophytes__ID89122
	'Pelagophyceae_sp_CCMP2097__KAJ1461477.1'
	'Peronospora_belbahrii__CAH0475835.1'
	'Peronospora_effusa__UIZ22725.1'
	'Peronospora_farinosa__CAI5704621.1'
	'Peronospora_matthiolae__CAH0509483.1'
	'Phaeodactylum_tricornutum__EEC46706.1'
	Phaeodactylum_tricornutum_diatoms__ID9389
	Phat3_all_diatoms__ID11691
	Phyra_oomycetes__ID1608
	Phyra_oomycetes__ID7082
	Physo_oomycetes__ID15867
	Physo_oomycetes__ID4371
	Physo_oomycetes__ID7625
	'Phytophthora_aleatoria__KAG6970943.1'
	'Phytophthora_cactorum__KAG2761356.1'
	'Phytophthora_cinnamomi__KAG6597931.1'
	'Phytophthora_cinnamomi__KAG6622863.1'
	'Phytophthora_citrophthora__KAK1939035.1'
	'Phytophthora_citrophthora__KAK1945011.1'
	'Phytophthora_idaei__KAG3238263.1'
	'Phytophthora_infestans__XP_002898927.1'
	'Phytophthora_infestans__XP_002909058.1'
	'Phytophthora_megakarya__OWZ08014.1'
	'Phytophthora_parasitica__XP_008913393.1'
	'Phytophthora_pseudosyringae__KAG7391448.1'
	'Phytophthora_pseudosyringae__KAG7393900.1'
	'Phytophthora_ramorum__KAH7459375.1'
	'Phytophthora_sojae__XP_009518120.1'
	'Phytophthora_sojae__XP_009529578.1'
	Pinguiococcus_pyrenoidosus_pinguiophytes__ID20019
	Pinguiococcus_pyrenoidosus_pinguiophytes__ID5319
	'Plasmopara_halstedii__XP_024575657.1'
	'Plasmopara_halstedii__XP_024581956.1'
	Proboscia_alata_diatoms__ID23271
	Proboscia_alata_diatoms__ID9402
	Psemu_diatoms__ID10356
	Pseudo_nitzschia_australis_10249_diatoms__ID10807
	Pseudo_nitzschia_australis_10249_diatoms__ID14108
	Pseudopedinella_elastica_CCMP716_dictyochophytes__ID10605
	Pseudopedinella_elastica_CCMP716_dictyochophytes__ID19954
	Pseudopedinella_elastica_CCMP716_dictyochophytes__ID35234
	Pteridomonas_danica_dictyochophytes__ID1832
	Pteromonas_lac_29295
	Pyth1_oomycetes__ID10055
	Pyth1_oomycetes__ID4463
	Pyth1_oomycetes__ID5934
	Pyth2_oomycetes__ID2085
	Pyth2_oomycetes__ID6641
	Pyth3_oomycetes__ID12122
	Pyth3_oomycetes__ID6485
	Pyth4_oomycetes__ID12478
	Pyth4_oomycetes__ID4016
	Pyth5_oomycetes__ID1547
	Pyth5_oomycetes__ID7979
	Pyth6_oomycetes__ID13776
	Pyth6_oomycetes__ID8691
	Pyth6_oomycetes__ID9298
	'Pythium_brassicae__TYZ62930.1'
	'Pythium_brassicae__TYZ63760.1'
	QDTV_PX__ID754
	QLMZ_PX__ID4318
	QLMZ_PX__ID4820
	RAPY_PX__ID5482
	RAPY_PX__ID5570
	RWXW_PX__ID2481
	RWXW_PX__ID4402
	'Saprolegnia_diclina__XP_008613786.1'
	'Saprolegnia_parasitica__XP_012198721.1'
	Skeletonema_dohrnii_SkelB_diatoms__ID5531
	Skeletonema_dohrnii_diatoms__ID13676
	Skeletonema_marinoi_SkelA_diatoms__ID6482
	Skeletonema_marinoi_diatoms__ID13606
	Skeletonema_menzelii_CCMP793_diatoms__ID8969
	Skeletonema_menzelii_diatoms__ID8264
	Synedra_diatoms__ID6659
	'Tetraparma_gracilis__GMI28613.1'
	Thalassiosira_antarctica_CCMP982_diatoms__ID17604
	Thalassiosira_diatoms__ID11659
	Thalassiosira_gravida_GMp14c1_diatoms__ID3775
	Thalassiosira_guillardii_1_diatoms__ID42845
	Thalassiosira_guillardii_diatoms__ID30934
	Thalassiosira_miniscula_CCMP1093_diatoms__ID7154
	Thalassiosira_nordenskioeldii_diatoms__ID230475
	Thalassiosira_oceanica2_diatoms__ID24648
	Thalassiosira_oceanica_diatoms__ID58871
	Thalassiosira_pseudonana_2_diatoms__ID7212
	Thalassiosira_pseudonana_diatoms__ID95202
	Thalassiosira_rotula_CCMP3096_diatoms__ID4914
	Thalassiosira_rotula_GSO102_diatoms__ID14194
	Thalassiosira_weissflogii_CCMP1336_diatoms__ID320
	Thalassiosira_weissflogii_diatoms__ID69169
	Thraustochytrium_sp_LLF1b_labyrinthulomycetes__ID832
	'Thraustotheca_clavata__OQS05237.1'
	'Tribonema_minus__KAG5176230.1'
	'Tribonema_minus__KAG5179293.1'
	'Triparma_laevis_inornata__GMH86279.1'
	ULXR_PX__ID2906
	Undescribed_sp_CCMP2098_dictyochophytes__ID23584
	Undescribed_sp_CCMP2098_dictyochophytes__ID31076
	Undescribed_sp_CCMP2098_dictyochophytes__ID6565
	VKVG_synuro_chrysophytes__ID5557
	VKVG_synuro_chrysophytes__ID6355
	VRGZ_PX__ID427
	VYER_PX__ID5325
	VYER_PX__ID6469
	'V_carteri_Vocar.0001s1028.1.p_TSPOON'
	Vaucheria_litorea_CCMP2940_PX__ID3672
	Vaucheria_litorea_CCMP2940_PX__ID4269
	Vaucheria_litorea_CCMP2940_PX__ID7595
	YRMA_PX__ID2541
	YRMA_PX__ID6082
	emiliania-huxleyi_379_isochrysidales__Euk-CCTH-Haptophytes-Isochrysidales_CAMPEP_0187622026
	emiliania_huxleyi_374_isochrysidales__Euk-CCTH-Haptophytes-Isochrysidales_CAMPEP_0187584806
	emiliania_huxleyi_CCMP370_isochrysidales__Euk-CCTH-Haptophytes-Isochrysidales_CAMPEP_0187693216
	emiliania_huxleyi_PLYM219_isochrysidales__Euk-CCTH-Haptophytes-Isochrysidales_CAMPEP_0187777614
	gephyrocapsa_oceanica_RCC1303_isochrysidales__Euk-CCTH-Haptophytes-Isochrysidales_CAMPEP_0188225250
	isochrysis_galbana_CCMP1323_isochrysidales__Euk-CCTH-Haptophytes-Isochrysidales_CAMPEP_0193678206
	pleurochrysis_carterae_CCMP645_csz__Euk-CCTH-Haptophytes-Coccolithales-Syracosphaerales_CAMPEP_0190792376
	prymnesium_parvum_prymnesiales__Euk-CCTH-Haptophytes-Prymnesiales_CAMPEP_0191234670
	'tisochrysis_lutea_AAC_isochrysidales__scaffold15540_cov31-Tisochrysis_lutea.AAC.7'
;
end;
begin trees;
	tree tree_1 = [&R] ('APsigma_sp|P61966.1|AP1S1_HUMAN'[&!rotate=true]:1.374523,(((((('APsigma_NP_593410.1':1.106273,('APsigma_EIE85899.1':1.263044,'APsigma_XP_012049850.1':0.545612)[&label=100]:0.358984)[&label=87]:0.790617,('APsigma_XP_001733048.1':1.058684,(('APsigma_XP_843992.1':0.789359,'APsigma_CBZ12482.1':1.163868)[&label=100]:0.875331,'APsigma_XP_002365713.1':1.021393)[&label=96]:0.278148)[…
end;
begin figtree;
	set appearance.backgroundColorAttribute="Default";
	set appearance.backgroundColour=#ffffff;
	set appearance.branchColorAttribute="User selection";
	set appearance.branchColorGradient=false;
	set appearance.branchLineWidth=1.0;
	set appearance.branchMinLineWidth=0.0;
	set appearance.branchWidthAttribute="Fixed";
	set appearance.foregroundColour=#000000;
	set appearance.hilightingGradient=false;
	set appearance.selectionColour=#2d3680;
	set branchLabels.colorAttribute="User selection";
	set branchLabels.displayAttribute="Branch times";
	set branchLabels.fontName="sansserif";
	set branchLabels.fontSize=8;
	set branchLabels.fontStyle=0;
	set branchLabels.isShown=false;
	set branchLabels.significantDigits=4;
	set layout.expansion=300;
	set layout.layoutType="RECTILINEAR";
	set layout.zoom=0;
	set legend.attribute=null;
	set legend.fontSize=10.0;
	set legend.isShown=false;
	set legend.significantDigits=4;
	set nodeBars.barWidth=4.0;
	set nodeBars.displayAttribute=null;
	set nodeBars.isShown=false;
	set nodeLabels.colorAttribute="User selection";
	set nodeLabels.displayAttribute="Node ages";
	set nodeLabels.fontName="sansserif";
	set nodeLabels.fontSize=8;
	set nodeLabels.fontStyle=0;
	set nodeLabels.isShown=false;
	set nodeLabels.significantDigits=4;
	set nodeShapeExternal.colourAttribute=null;
	set nodeShapeExternal.isShown=false;
	set nodeShapeExternal.minSize=10.0;
	set nodeShapeExternal.scaleType=Width;
	set nodeShapeExternal.shapeType=Circle;
	set nodeShapeExternal.size=4.0;
	set nodeShapeExternal.sizeAttribute=null;
	set nodeShapeInternal.colourAttribute=null;
	set nodeShapeInternal.isShown=false;
	set nodeShapeInternal.minSize=10.0;
	set nodeShapeInternal.scaleType=Width;
	set nodeShapeInternal.shapeType=Circle;
	set nodeShapeInternal.size=4.0;
	set nodeShapeInternal.sizeAttribute=null;
	set polarLayout.alignTipLabels=false;
	set polarLayout.angularRange=0;
	set polarLayout.rootAngle=0;
	set polarLayout.rootLength=100;
	set polarLayout.showRoot=true;
	set radialLayout.spread=0.0;
	set rectilinearLayout.alignTipLabels=false;
	set rectilinearLayout.curvature=0;
	set rectilinearLayout.rootLength=100;
	set scale.offsetAge=0.0;
	set scale.rootAge=1.0;
	set scale.scaleFactor=1.0;
	set scale.scaleRoot=false;
	set scaleAxis.automaticScale=true;
	set scaleAxis.fontSize=8.0;
	set scaleAxis.isShown=false;
	set scaleAxis.lineWidth=1.0;
	set scaleAxis.majorTicks=1.0;
	set scaleAxis.minorTicks=0.5;
	set scaleAxis.origin=0.0;
	set scaleAxis.reverseAxis=false;
	set scaleAxis.showGrid=true;
	set scaleBar.automaticScale=true;
	set scaleBar.fontSize=10.0;
	set scaleBar.isShown=true;
	set scaleBar.lineWidth=1.0;
	set scaleBar.scaleRange=0.0;
	set tipLabels.colorAttribute="User selection";
	set tipLabels.displayAttribute="Names";
	set tipLabels.fontName="sansserif";
	set tipLabels.fontSize=8;
	set tipLabels.fontStyle=0;
	set tipLabels.isShown=true;
	set tipLabels.significantDigits=4;
	set trees.order=false;
	set trees.orderType="increasing";
	set trees.rooting=true;
	set trees.rootingType="User Selection";
	set trees.transform=false;
	set trees.transformType="cladogram";
end;
