# Supplementary material for: Prevalence and environmental abundance of the TSET complex in cosmopolitan algal groups
Source: iScience. 2025 May 15;28(6):112679. doi: 10.1016/j.isci.2025.112679 (PMC12167817; doi:10.1016/j.isci.2025.112679)
Supplement: Data S3. Datafiles used in informatic analyses, related to Figures 1 and 2 — List of TSET homologues, sequences of query TSET proteins, alignments and curated tree topologies, and Ref_seqs_1_manual_predictions.csv used for the AMOEBAE searches. [file mmc4.zip › S3_files/Trees_hapto_stram/TTRAY1_stram_hapto_outgroup.contree]

#NEXUS
begin taxa;
	dimensions ntax=227;
	taxlabels
	'AAC_pavlova_lutheri_pavlovophytes__scaffold102_cov340-Pavlova_lutheri.AAC.7'
	'A_castellanii_XP_004353465.1_TTRAY1'
	'Achlya_hypogyna__OQR88099.1'
	Amphora_coffeaeformis_diatoms__ID28504
	'Aphanomyces_astaci__XP_009828431.1'
	'Aphanomyces_euteiches__KAH9089332.1'
	'Aphanomyces_invadans__XP_008875189.1'
	'Aphanomyces_stellatus__KAF0694280.1'
	'Arabidopsis_thaliana__ANM64188.1'
	Asterionellopsis_glacialis_CCMP134_diatoms__ID12751
	Asterionellopsis_glacialis_CCMP134_diatoms__ID77
	'AtTTRAY1_NP_190628.6'
	Aurantiochytrium_limacinum_ATCCMYA1381_labyrinthulomycetes__ID2249
	Aureoumbra_lagunensis_CCMP1510_pelagophytes__ID5173
	'Blastocystis_hominis__CBK20766.2'
	'Blastocystis_hominis__CBK23649.2'
	'Blastocystis_hominis__XP_012897697.1'
	'Blastocystis_sp__OAO13196.1'
	Blastocystis_sp_blastocystis__ID3251
	Blastocystis_sp_blastocystis__ID991
	'Blastocystis_sp_subtype_4__XP_014529560.1'
	'Blastocystis_sp_subtype_4__XP_014529743.1'
	'Bremia_lactucae__TDH74355.1'
	CAAOSW_diatoms__ID1675
	CACOSW_diatoms__ID5124
	CADOSW_diatoms__ID13585
	CAFOSW_diatoms__ID14621
	CAGOSW_diatoms__ID19984
	CCM459_pavlovophytes__Euk-CCTH-Haptophytes-Pavlovales_CAMPEP_0190514944
	CCMP2436_pavlovophytes__CAMPEP_0193463764
	'COPbeta__EAR97114.2'
	'COPbeta__EAY05064.1'
	'COPbeta__EAY11699.1'
	'COPbeta__EAY14697.1'
	'COPbeta__EIE81455.1'
	'COPbeta__KWX12298.1'
	'COPbeta__NP_001001940.1'
	'COPbeta__NP_001185203.1'
	'COPbeta__NP_001189908.1'
	'COPbeta__NP_004757.1'
	'COPbeta__NP_011378.1'
	'COPbeta__NP_178116.5'
	'COPbeta__XP_001351933.1'
	'COPbeta__XP_001713153.1'
	'COPbeta__XP_018635841.1'
	'COPbeta__XP_569300.1'
	'COPbeta__XP_642264.1'
	'COPbeta__XP_656797.1'
	Chaetoceros_affinis_CCMP159_diatoms__ID8526
	Chaetoceros_calcitrans_diatoms__ID8713
	Chaetoceros_debilis_MM31A_diatoms__ID10067
	Chaetoceros_decipiens_diatoms__ID51257
	Chaetoceros_muelleri_diatoms__ID22005
	Chaetoceros_neogracile_CCMP1317_diatoms__ID14344
	Chaetoceros_neogracile_CCMP1317_diatoms__ID15970
	Chaetoceros_neogracile_diatoms__ID15719
	'Chaetoceros_tenuissimus__GFH58613.1'
	Corethron_pennatum_L29A3_diatoms__ID36183
	Cyclotella_cryptica_diatoms__ID52653
	'D_purpureum_XP_003287680.1_TTRAY1'
	'DdTTRAY1_XP_642289.1'
	'Dictyostelium_discoideum__XP_640160.1'
	Ditylum_brightwellii_GSO104_diatoms__ID11309
	'Ectocarpus_sp__CAB1102791.1'
	'Emiliana_huxleyi__EOD19547.1'
	Extubocellulus_spinifer_CCMP396_diatoms__ID12998
	Fistulifera_diatoms__ID10667
	'Fistulifera_solaris__GAX19857.1'
	Fragilariopsis_cylindrus2_diatoms__ID12523
	Fragilariopsis_cylindrus2_diatoms__ID1364
	Fragilariopsis_cylindrus_diatoms__ID12007
	Fragilariopsis_cylindrus_diatoms__ID12648
	Fragilariopsis_kerguelensis_L26_C5_diatoms__ID42464
	Fragilariopsis_kerguelensis_L2_C3_diatoms__ID28555
	'G_theta_jgi|Guith1|110128|au.43_g11230_TTRAY1'
	'Globisporangium_splendens__KAF1323757.1'
	'Globisporangium_splendens__KAF1329224.1'
	HAFQed_synuro_chrysophytes__ID2233
	HAFSed_synuro_chrysophytes__ID720
	HAFUed_synuro_chrysophytes__ID117
	HAFZed_synuro_chrysophytes__ID787
	HAGBed_synuro_chrysophytes__ID1085
	'H_album_EFA86517.1_TTRAY1'
	Heterosigma_akashiwo_CCMP452_raphidophytes__ID4320
	Heterosigma_akashiwo_NB_raphidophytes__ID23032
	'Hyaloperonospora_brassicae__CAI5739400.1'
	MMETSP0015_diatoms__ID620
	MMETSP0200_diatoms__ID8412
	MMETSP0320_diatoms__ID2343
	MMETSP0320_diatoms__ID24681
	MMETSP0327_diatoms__ID15904
	MMETSP0578_diatoms__ID9468
	MMETSP0580_diatoms__ID3543
	MMETSP0593_diatoms__ID3781
	MMETSP0785_bolidomonas__ID18004
	MMETSP0794_diatoms__ID6241
	MMETSP1039_diatoms__ID16294
	MMETSP1040_diatoms__ID7111
	MMETSP1057_diatoms__ID10228
	MMETSP1059_diatoms__ID5663
	MMETSP1060_diatoms__ID4007
	MMETSP1061_diatoms__ID8192
	MMETSP1062_diatoms__ID17907
	MMETSP1063_diatoms__ID11039
	MMETSP1064_diatoms__ID12383
	MMETSP1065_diatoms__ID12140
	MMETSP1065_diatoms__ID18525
	MMETSP1070_diatoms__ID929
	MMETSP1098_synuro_chrysophytes__ID8309
	MMETSP1103_synuro_chrysophytes__ID13049
	MMETSP1103_synuro_chrysophytes__ID9338
	MMETSP1160_pinguiophytes__ID1657
	MMETSP1163_pinguiophytes__ID289
	MMETSP1170_pelagophytes__ID9147
	MMETSP1173_dictyochophytes__ID18205
	MMETSP1319_bolidomonas__ID2664
	MMETSP1320_bolidomonas__ID14621
	MMETSP1329_pelagophytes__ID3236
	MMETSP1336_diatoms__ID2732
	MMETSP1394_diatoms__ID10111
	MMETSP1423_diatoms__ID6160
	MMETSP1428_diatoms__ID4987
	MMETSP1428_diatoms__ID834
	MMETSP1437_diatoms__ID3559
	MMETSP1443_diatoms__ID4776
	'Mayamaea_pseudoterrestris__GKY94921.1'
	Nannochloropsis_gaditana_eustigmatophytes__ID12812
	Nannochloropsis_oculata_eustigmatophytes__ID71
	Navicula_incerta_diatoms__ID1317
	Navicula_pelliculosa_diatoms__ID16
	Navicula_pelliculosa_diatoms__ID4853
	'Nothophytophthora_sp__RLN14669.1'
	'P_patens_jgi|Phypa1_1|124044|e_gw1.47.20.1_TTRAY1'
	'P_patens_jgi|Phypa1_1|71167|fgenesh1_pg.scaffold_31000119_TTRAY1'
	'P_sojae_jgi|Physo3|481754|e_gw1.2.10394.1_TTRAY1'
	Paraphysomonas_imperforata_PA2_synuro_chrysophytes__ID10264
	Pelagomonas_calceolata_CCMP1756_pelagophytes__ID11023
	Pelagomonas_calceolata_CCMP1756_pelagophytes__ID1990
	'Pelagomonas_calceolata__CAH0364476.1'
	'Peronosclerospora_sorghi__KAI9895228.1'
	'Peronosclerospora_sorghi__KAI9895230.1'
	'Peronospora_belbahrii__CAH0482800.1'
	'Peronospora_effusa__UIZ27129.1'
	'Peronospora_effusa__UIZ28772.1'
	'Peronospora_farinosa__CAI5713448.1'
	'Peronospora_farinosa__CAI5732071.1'
	'Peronospora_matthiolae__CAH0509131.1'
	'Phaeodactylum_tricornutum__ACI65409.1'
	'Phaeodactylum_tricornutum__EEC49338.1'
	Phaeodactylum_tricornutum_diatoms__ID12800
	Phat3_all_diatoms__ID4539
	Phat3_all_diatoms__ID9227
	Phyra_oomycetes__ID8592
	Physo_oomycetes__ID7688
	'Phytophthora_aleatoria__KAG6962167.1'
	'Phytophthora_aleatoria__KAG6975954.1'
	'Phytophthora_cactorum__KAG2787823.1'
	'Phytophthora_cinnamomi__KAG6586993.1'
	'Phytophthora_citrophthora__KAK1946719.1'
	'Phytophthora_fragariaefolia__GMF20348.1'
	'Phytophthora_fragariaefolia__GMF50721.1'
	'Phytophthora_idaei__KAG3238645.1'
	'Phytophthora_idaei__KAG3250914.1'
	'Phytophthora_infestans__XP_002905203.1'
	'Phytophthora_megakarya__OWZ04793.1'
	'Phytophthora_parasitica__XP_008896293.1'
	'Phytophthora_parasitica__XP_008898266.1'
	'Phytophthora_pseudosyringae__KAG7389952.1'
	'Phytophthora_ramorum__KAH7468721.1'
	'Phytophthora_ramorum__KAH7492186.1'
	'Phytophthora_sojae__XP_009521417.1'
	Pinguiococcus_pyrenoidosus_pinguiophytes__ID20643
	'Plasmopara_halstedii__XP_024576935.1'
	'Plasmopara_halstedii__XP_024578605.1'
	Proboscia_alata_diatoms__ID23299
	Psemu_diatoms__ID14492
	'Pseudo-nitzschia_multistriata__VEU37580.1'
	'Pseudo-nitzschia_multistriata__VEU43725.1'
	Pseudo_nitzschia_australis_10249_diatoms__ID11552
	Pteromonas_lac_03923
	Pyth1_oomycetes__ID3587
	Pyth4_oomycetes__ID4614
	Pyth5_oomycetes__ID4117
	Pyth6_oomycetes__ID6406
	'Pythium_brassicae__TYZ62186.1'
	'Saprolegnia_diclina__XP_008610689.1'
	'Saprolegnia_diclina__XP_008615876.1'
	'Saprolegnia_diclina__XP_008618395.1'
	'Saprolegnia_parasitica__XP_012195722.1'
	'Saprolegnia_parasitica__XP_012199232.1'
	Skeletonema_dohrnii_SkelB_diatoms__ID13749
	Skeletonema_marinoi_SkelA_diatoms__ID5813
	Skeletonema_marinoi_diatoms__ID3862
	Skeletonema_menzelii_CCMP793_diatoms__ID4400
	T_thermophila_TTHERM_00455260_TTRAY1
	'T_trahens_XP_013755335.1_TTRAY1'
	'Tetraparma_gracilis__GMI30890.1'
	'Tetraparma_gracilis__GMI33413.1'
	Thalassiosira_antarctica_CCMP982_diatoms__ID22351
	Thalassiosira_diatoms__ID3331
	Thalassiosira_guillardii_1_diatoms__ID18810
	Thalassiosira_guillardii_diatoms__ID34579
	Thalassiosira_miniscula_CCMP1093_diatoms__ID25485
	Thalassiosira_miniscula_CCMP1093_diatoms__ID30935
	Thalassiosira_nordenskioeldii_diatoms__ID225643
	Thalassiosira_oceanica_CCMP1005_diatoms__ID19584
	Thalassiosira_oceanica_CCMP1005_diatoms__ID4421
	Thalassiosira_pseudonana_2_diatoms__ID16968
	Thalassiosira_pseudonana_diatoms__ID92721
	Thalassiosira_weissflogii_CCMP1010_diatoms__ID2540
	Thalassiosira_weissflogii_CCMP1010_diatoms__ID4143
	Thalassiosira_weissflogii_CCMP1336_diatoms__ID3397
	Thalassiothrix_antarctica_L6_D1_diatoms__ID7693
	Thraustochytrium_sp_LLF1b_labyrinthulomycetes__ID1880
	Thraustochytrium_sp_LLF1b_labyrinthulomycetes__ID5528
	'Thraustotheca_clavata__OQR94426.1'
	'Thraustotheca_clavata__OQR95622.1'
	'Tribonema_minus__KAG5183626.1'
	'Tribonema_minus__KAG5187527.1'
	'Triparma_columacea__GMI37095.1'
	'Triparma_columacea__GMI42706.1'
	'Triparma_laevis_inornata__GMH59330.1'
	'Triparma_retinervis__GMH59105.1'
	'Triparma_strigata__GMH98735.1'
	'V_carteri_XP_002948805.1_TTRAY1'
	Vaucheria_litorea_CCMP2940_PX__ID55
	'isochrysis_galbana_AAC_isochrysidales__scaffold2921_cov124-Isochrysis_galbana.AAC.4'
;
end;
begin trees;
	tree tree_1 = [&R] ('COPbeta__NP_004757.1':0.083257,'COPbeta__NP_001001940.1':0.063536,((((('COPbeta__NP_011378.1':0.703011,'COPbeta__XP_001713153.1':0.609395)[&label=100]:0.122229,'COPbeta__XP_569300.1':0.460636)[&label=99]:0.096442,'COPbeta__EIE81455.1':0.316271)[&label=100]:0.161099,(('COPbeta__XP_656797.1':0.871733,((('COPbeta__EAY05064.1':0.647594,'COPbeta__EAY11699.1':0.6551)[&label=100]:0.…
end;
begin figtree;
	set appearance.backgroundColorAttribute="Default";
	set appearance.backgroundColour=#ffffff;
	set appearance.branchColorAttribute="User selection";
	set appearance.branchColorGradient=false;
	set appearance.branchLineWidth=1.0;
	set appearance.branchMinLineWidth=0.0;
	set appearance.branchWidthAttribute="Fixed";
	set appearance.foregroundColour=#000000;
	set appearance.hilightingGradient=false;
	set appearance.selectionColour=#2d3680;
	set branchLabels.colorAttribute="User selection";
	set branchLabels.displayAttribute="Branch times";
	set branchLabels.fontName="sansserif";
	set branchLabels.fontSize=8;
	set branchLabels.fontStyle=0;
	set branchLabels.isShown=false;
	set branchLabels.significantDigits=4;
	set layout.expansion=244;
	set layout.layoutType="RECTILINEAR";
	set layout.zoom=0;
	set legend.attribute=null;
	set legend.fontSize=10.0;
	set legend.isShown=false;
	set legend.significantDigits=4;
	set nodeBars.barWidth=4.0;
	set nodeBars.displayAttribute=null;
	set nodeBars.isShown=false;
	set nodeLabels.colorAttribute="User selection";
	set nodeLabels.displayAttribute="label";
	set nodeLabels.fontName="sansserif";
	set nodeLabels.fontSize=8;
	set nodeLabels.fontStyle=0;
	set nodeLabels.isShown=true;
	set nodeLabels.significantDigits=4;
	set nodeShapeExternal.colourAttribute=null;
	set nodeShapeExternal.isShown=false;
	set nodeShapeExternal.minSize=10.0;
	set nodeShapeExternal.scaleType=Width;
	set nodeShapeExternal.shapeType=Circle;
	set nodeShapeExternal.size=4.0;
	set nodeShapeExternal.sizeAttribute=null;
	set nodeShapeInternal.colourAttribute=null;
	set nodeShapeInternal.isShown=false;
	set nodeShapeInternal.minSize=10.0;
	set nodeShapeInternal.scaleType=Width;
	set nodeShapeInternal.shapeType=Circle;
	set nodeShapeInternal.size=4.0;
	set nodeShapeInternal.sizeAttribute=null;
	set polarLayout.alignTipLabels=false;
	set polarLayout.angularRange=0;
	set polarLayout.rootAngle=0;
	set polarLayout.rootLength=100;
	set polarLayout.showRoot=true;
	set radialLayout.spread=0.0;
	set rectilinearLayout.alignTipLabels=false;
	set rectilinearLayout.curvature=0;
	set rectilinearLayout.rootLength=100;
	set scale.offsetAge=0.0;
	set scale.rootAge=1.0;
	set scale.scaleFactor=1.0;
	set scale.scaleRoot=false;
	set scaleAxis.automaticScale=true;
	set scaleAxis.fontSize=8.0;
	set scaleAxis.isShown=false;
	set scaleAxis.lineWidth=1.0;
	set scaleAxis.majorTicks=1.0;
	set scaleAxis.minorTicks=0.5;
	set scaleAxis.origin=0.0;
	set scaleAxis.reverseAxis=false;
	set scaleAxis.showGrid=true;
	set scaleBar.automaticScale=true;
	set scaleBar.fontSize=10.0;
	set scaleBar.isShown=true;
	set scaleBar.lineWidth=1.0;
	set scaleBar.scaleRange=0.0;
	set tipLabels.colorAttribute="User selection";
	set tipLabels.displayAttribute="Names";
	set tipLabels.fontName="sansserif";
	set tipLabels.fontSize=8;
	set tipLabels.fontStyle=0;
	set tipLabels.isShown=true;
	set tipLabels.significantDigits=4;
	set trees.order=false;
	set trees.orderType="increasing";
	set trees.rooting=true;
	set trees.rootingType="User Selection";
	set trees.transform=false;
	set trees.transformType="cladogram";
end;
