# Supplementary material for: Prevalence and environmental abundance of the TSET complex in cosmopolitan algal groups
Source: iScience. 2025 May 15;28(6):112679. doi: 10.1016/j.isci.2025.112679 (PMC12167817; doi:10.1016/j.isci.2025.112679)
Supplement: Data S3. Datafiles used in informatic analyses, related to Figures 1 and 2 — List of TSET homologues, sequences of query TSET proteins, alignments and curated tree topologies, and Ref_seqs_1_manual_predictions.csv used for the AMOEBAE searches. [file mmc4.zip › S3_files/Trees_hapto_stram/TTRAY2_stram_hapto_outgroup.contree]

#NEXUS
begin taxa;
	dimensions ntax=228;
	taxlabels
	'AAC_pavlova_lutheri_pavlovophytes__scaffold762_cov363-Pavlova_lutheri.AAC.38'
	'A_castellanii_XP_004353514.1_TTRAY2'
	'Achlya_hypogyna__OQR93761.1'
	Amphiprora_sp_diatoms__ID6267
	Amphora_coffeaeformis_diatoms__ID10115
	'Aphanomyces_astaci__XP_009833100.1'
	'Aphanomyces_cochlioides__KAG9405540.1'
	'Aphanomyces_cochlioides__KAG9405541.1'
	'Aphanomyces_euteiches__KAH9101018.1'
	'Aphanomyces_stellatus__KAF0701271.1'
	'Arabidopsis_thaliana__AED93351.1'
	Asterionellopsis_glacialis_CCMP134_diatoms__ID3264
	'AtTTRAY2_NP_197859.4'
	BAXOSW_diatoms__ID9715
	'Blastocystis_hominis__CBK23332.2'
	'Blastocystis_hominis__CBK23333.2'
	'Blastocystis_sp_TTRAY2_XP_014526353.1'
	'Blastocystis_sp__OAO12007.1'
	'Blastocystis_sp__OAO15498.1'
	Blastocystis_sp_blastocystis__ID3003
	Blastocystis_sp_blastocystis__ID5915
	'Blastocystis_sp_subtype_4__XP_014526353.1'
	CAAOSW_diatoms__ID18702
	CABOSW_diatoms__ID9299
	CACOSW_diatoms__ID17012
	CADOSW_diatoms__ID1302
	CAFOSW_diatoms__ID7669
	CAGOSW_diatoms__ID5641
	'COPbeta__EAR97114.2'
	'COPbeta__EAY05064.1'
	'COPbeta__EAY11699.1'
	'COPbeta__EAY14697.1'
	'COPbeta__EIE81455.1'
	'COPbeta__KWX12298.1'
	'COPbeta__NP_001001940.1'
	'COPbeta__NP_001185203.1'
	'COPbeta__NP_001189908.1'
	'COPbeta__NP_004757.1'
	'COPbeta__NP_011378.1'
	'COPbeta__NP_178116.5'
	'COPbeta__XP_001351933.1'
	'COPbeta__XP_001713153.1'
	'COPbeta__XP_018635841.1'
	'COPbeta__XP_569300.1'
	'COPbeta__XP_642264.1'
	'COPbeta__XP_656797.1'
	'C_reinhardtii_Cre12.g535350.t1.2_TTRAY2'
	Chaetoceros_affinis_CCMP159_diatoms__ID5054
	Chaetoceros_calcitrans_diatoms__ID11601
	Chaetoceros_debilis_MM31A_diatoms__ID13889
	Chaetoceros_decipiens_diatoms__ID22135
	Chaetoceros_muelleri_diatoms__ID19540
	Chaetoceros_neogracile_CCMP1317_diatoms__ID3939
	Chaetoceros_neogracile_diatoms__ID17000
	'Chaetoceros_tenuissimus__GFH56232.1'
	Chattonella_subsalsa_CCMP2191_raphidophytes__ID6929
	Cyclotella_cryptica_diatoms__ID47769
	Cyclotella_meneghiniana_diatoms__ID44775
	Cyclotella_meneghiniana_diatoms__ID7763
	'Cylindrotheca_closterium__CAJ1970283.1'
	Cylindrotheca_fusiformis_diatoms__ID22389
	'D_purpureum_XP_003287023.1_TTRAY2'
	'DdTTRAY2_XP_637150.1'
	Fistulifera_diatoms__ID12826
	Fistulifera_diatoms__ID19577
	'Fistulifera_solaris__GAX21996.1'
	'Fistulifera_solaris__GAX28742.1'
	Fracy_diatoms__ID42038
	'Fragilaria_crotonensis__KAI2491925.1'
	Fragilariopsis_cylindrus2_diatoms__ID11466
	Fragilariopsis_cylindrus_diatoms__ID12674
	Fragilariopsis_kerguelensis_L26_C5_diatoms__ID37740
	Fragilariopsis_kerguelensis_L2_C3_diatoms__ID17127
	'G_theta_jgi|Guith1|133576|fgenesh2_pg.8___72_TTRAY2'
	'Globisporangium_splendens__KAF1329223.1'
	'H_album_EFA84812.1_TTRAY2'
	'H_album_EFA84813.1_TTRAY2'
	Halamphora_MG8b_diatoms__ID18894
	Halamphora_MG9_diatoms__ID43180
	Heterococcus_protonematoides_PX__ID1808
	Heterococcus_protonematoides_PX__ID1813
	MMETSP0009_diatoms__ID15094
	MMETSP0013_diatoms__ID2763
	MMETSP0013_diatoms__ID4088
	MMETSP0014_diatoms__ID15143
	MMETSP0014_diatoms__ID6937
	MMETSP0014_diatoms__ID7264
	MMETSP0015_diatoms__ID10716
	MMETSP0017_diatoms__ID28993
	MMETSP0200_diatoms__ID9700
	MMETSP0319_diatoms__ID21902
	MMETSP0319_diatoms__ID840
	MMETSP0320_diatoms__ID22300
	MMETSP0320_diatoms__ID890
	MMETSP0320_diatoms__ID983
	MMETSP0322_diatoms__ID5826
	MMETSP0327_diatoms__ID14333
	MMETSP0327_diatoms__ID517
	MMETSP0329_diatoms__ID17460
	MMETSP0329_diatoms__ID17511
	MMETSP0578_diatoms__ID6270
	MMETSP0580_diatoms__ID7430
	MMETSP0593_diatoms__ID7724
	MMETSP0785_bolidomonas__ID12932
	MMETSP0786_diatoms__ID18846
	MMETSP0789_diatoms__ID19352
	MMETSP0789_diatoms__ID674
	MMETSP0800_diatoms__ID10610
	MMETSP0816_diatoms__ID10294
	MMETSP1039_diatoms__ID13674
	MMETSP1039_diatoms__ID15200
	MMETSP1040_diatoms__ID16964
	MMETSP1040_diatoms__ID5469
	MMETSP1057_diatoms__ID11620
	MMETSP1058_diatoms__ID3999
	MMETSP1058_diatoms__ID4268
	MMETSP1059_diatoms__ID4744
	MMETSP1059_diatoms__ID6529
	MMETSP1060_diatoms__ID9342
	MMETSP1061_diatoms__ID9145
	MMETSP1062_diatoms__ID18707
	MMETSP1063_diatoms__ID14762
	MMETSP1065_diatoms__ID18233
	MMETSP1067_diatoms__ID27219
	MMETSP1070_diatoms__ID16710
	MMETSP1071_diatoms__ID32688
	MMETSP1098_synuro_chrysophytes__ID17276
	MMETSP1103_synuro_chrysophytes__ID235
	MMETSP1105_synuro_chrysophytes__ID3311
	MMETSP1173_dictyochophytes__ID515
	MMETSP1177_synuro_chrysophytes__ID145
	MMETSP1324_dictyochophytes__ID1787
	MMETSP1360_diatoms__ID18284
	MMETSP1361_diatoms__ID5791
	MMETSP1394_diatoms__ID479
	MMETSP1423_diatoms__ID12753
	MMETSP1428_diatoms__ID14046
	MMETSP1428_diatoms__ID1843
	MMETSP1432_diatoms__ID8838
	'Mayamaea_pseudoterrestris__GKY90650.1'
	'N_gruberi_jgi|Naegr1|68453|fgeneshNG_pg.scaffold_28000146_TTRAY2'
	Navicula_incerta_diatoms__ID14418
	Navicula_incerta_diatoms__ID22987
	Navicula_pelliculosa_diatoms__ID18155
	'Nitzschia_inconspicua__KAG7336508.1'
	'Nitzschia_inconspicua__KAG7345109.1'
	PHyca_oomycetes__ID12565
	'P_patens_jgi|Phypa1_1|205506|estExt_Genewise1.C_280079_TTRAY2'
	'P_sojae_jgi|Physo3|486785|e_gw1.2.10409.1_TTRAY2'
	Paraphysomonas_imperforata_PA2_synuro_chrysophytes__ID4583
	'Phaeodactylum_tricornutum__EEC45170.1'
	'Phaeodactylum_tricornutum__EEC47407.1'
	Phaeodactylum_tricornutum_diatoms__ID7630
	Phat3_all_diatoms__ID8924
	Phyra_oomycetes__ID5855
	Physo_oomycetes__ID7689
	'Phytophthora_cactorum__KAG2774910.1'
	'Phytophthora_cactorum__KAG2790592.1'
	'Phytophthora_cinnamomi__KAG6612764.1'
	'Phytophthora_citrophthora__KAK1932530.1'
	'Phytophthora_idaei__KAG3245239.1'
	'Phytophthora_idaei__KAG3250907.1'
	'Phytophthora_infestans__XP_002905204.1'
	'Phytophthora_megakarya__OWZ06101.1'
	'Phytophthora_parasitica__XP_008896289.1'
	'Phytophthora_pseudosyringae__KAG7381278.1'
	'Phytophthora_pseudosyringae__KAG7389951.1'
	'Phytophthora_ramorum__KAH7492185.1'
	'Phytophthora_sojae__XP_009521418.1'
	Pinguiococcus_pyrenoidosus_pinguiophytes__ID18399
	Pinguiococcus_pyrenoidosus_pinguiophytes__ID23504
	'Plasmopara_halstedii__XP_024578606.1'
	'Pseudo-nitzschia_multistriata__VEU33826.1'
	Pseudo_nitzschia_australis_10249_diatoms__ID15003
	Pteromonas_lac_06194_Pteromonas_lac_06195
	Pyth1_oomycetes__ID5298
	Pyth2_oomycetes__ID4492
	Pyth3_oomycetes__ID10624
	Pyth4_oomycetes__ID220
	Pyth5_oomycetes__ID193
	Pyth6_oomycetes__ID6408
	'Pythium_brassicae__TYZ62494.1'
	'Saprolegnia_diclina__XP_008611355.1'
	'Saprolegnia_parasitica__XP_012197690.1'
	'Seminavis_robusta__CAB9515767.1'
	Skeletonema_dohrnii_SkelB_diatoms__ID2517
	Skeletonema_dohrnii_SkelB_diatoms__ID4250
	Skeletonema_dohrnii_diatoms__ID24821
	Skeletonema_dohrnii_diatoms__ID35548
	Skeletonema_marinoi_SkelA_diatoms__ID10727
	Skeletonema_marinoi_SkelA_diatoms__ID12800
	Skeletonema_marinoi_diatoms__ID27011
	Skeletonema_marinoi_diatoms__ID4393
	Skeletonema_menzelii_CCMP793_diatoms__ID11440
	Skeletonema_menzelii_diatoms__ID9062
	Skeletonema_menzelii_diatoms__ID9718
	Synedra_diatoms__ID20749
	'T_pseudonana_jgi|Thaps3|23051|estExt_fgenesh1_pg.C_chr_60216_TTRAY2'
	T_thermophila_TTHERM_00047450_TTRAY2
	'T_trahens_XP_013757966.1_TTRAY2'
	Thalassionema_nitzschioides_L26_B_diatoms__ID14514
	Thalassiosira_antarctica_CCMP982_diatoms__ID5281
	Thalassiosira_antarctica_CCMP982_diatoms__ID9914
	Thalassiosira_diatoms__ID8671
	Thalassiosira_gravida_GMp14c1_diatoms__ID16516
	Thalassiosira_guillardii_1_diatoms__ID21701
	Thalassiosira_guillardii_1_diatoms__ID30098
	Thalassiosira_guillardii_diatoms__ID15355
	Thalassiosira_guillardii_diatoms__ID45001
	Thalassiosira_miniscula_CCMP1093_diatoms__ID2950
	Thalassiosira_nordenskioeldii_diatoms__ID36223
	Thalassiosira_oceanica_CCMP1005_diatoms__ID14629
	Thalassiosira_pseudonana_2_diatoms__ID7885
	'Thalassiosira_pseudonana__XP_002291004.1'
	Thalassiosira_pseudonana_diatoms__ID94293
	Thalassiosira_rotula_CCMP3096_diatoms__ID86
	Thalassiosira_weissflogii_CCMP1010_diatoms__ID5761
	Thalassiosira_weissflogii_CCMP1010_diatoms__ID9143
	Thalassiosira_weissflogii_CCMP1336_diatoms__ID13185
	Thalassiosira_weissflogii_CCMP1336_diatoms__ID13474
	Thalassiosira_weissflogii_diatoms__ID69750
	Thalassiothrix_antarctica_L6_D1_diatoms__ID1950
	'Thraustotheca_clavata__OQR81496.1'
	'V_carteri_Vocar.0043s0066.1.p_TTRAY2'
	'emiliana_huxleyi_PRE_isochrysidales__1922-Emiliana_huxleyi.PRE.277'
	emiliania_huxleyi_CCMP370_isochrysidales__Euk-CCTH-Haptophytes-Isochrysidales_CAMPEP_0187731830
	emiliania_huxleyi_PLYM219_isochrysidales__Euk-CCTH-Haptophytes-Isochrysidales_CAMPEP_0187803300
	'isochrysis_galbana_AAC_isochrysidales__scaffold6460_cov130-Isochrysis_galbana.AAC.11'
;
end;
begin trees;
	tree tree_1 = [&R] ('COPbeta__NP_004757.1':0.070489,'COPbeta__NP_001001940.1':0.051227,((((('COPbeta__NP_011378.1':0.559123,'COPbeta__XP_001713153.1':0.47376)[&label=100]:0.089004,'COPbeta__XP_569300.1':0.358818)[&label=100]:0.081039,'COPbeta__EIE81455.1':0.248587)[&label=100]:0.132212,(('COPbeta__XP_656797.1':0.663965,((('COPbeta__EAY05064.1':0.510117,'COPbeta__EAY11699.1':0.503562)[&label=100]:…
end;
begin figtree;
	set appearance.backgroundColorAttribute="Default";
	set appearance.backgroundColour=#ffffff;
	set appearance.branchColorAttribute="User selection";
	set appearance.branchColorGradient=false;
	set appearance.branchLineWidth=1.0;
	set appearance.branchMinLineWidth=0.0;
	set appearance.branchWidthAttribute="Fixed";
	set appearance.foregroundColour=#000000;
	set appearance.hilightingGradient=false;
	set appearance.selectionColour=#2d3680;
	set branchLabels.colorAttribute="User selection";
	set branchLabels.displayAttribute="Branch times";
	set branchLabels.fontName="sansserif";
	set branchLabels.fontSize=8;
	set branchLabels.fontStyle=0;
	set branchLabels.isShown=false;
	set branchLabels.significantDigits=4;
	set layout.expansion=146;
	set layout.layoutType="RECTILINEAR";
	set layout.zoom=0;
	set legend.attribute=null;
	set legend.fontSize=10.0;
	set legend.isShown=false;
	set legend.significantDigits=4;
	set nodeBars.barWidth=4.0;
	set nodeBars.displayAttribute=null;
	set nodeBars.isShown=false;
	set nodeLabels.colorAttribute="User selection";
	set nodeLabels.displayAttribute="label";
	set nodeLabels.fontName="sansserif";
	set nodeLabels.fontSize=8;
	set nodeLabels.fontStyle=0;
	set nodeLabels.isShown=true;
	set nodeLabels.significantDigits=4;
	set nodeShapeExternal.colourAttribute=null;
	set nodeShapeExternal.isShown=false;
	set nodeShapeExternal.minSize=10.0;
	set nodeShapeExternal.scaleType=Width;
	set nodeShapeExternal.shapeType=Circle;
	set nodeShapeExternal.size=4.0;
	set nodeShapeExternal.sizeAttribute=null;
	set nodeShapeInternal.colourAttribute=null;
	set nodeShapeInternal.isShown=false;
	set nodeShapeInternal.minSize=10.0;
	set nodeShapeInternal.scaleType=Width;
	set nodeShapeInternal.shapeType=Circle;
	set nodeShapeInternal.size=4.0;
	set nodeShapeInternal.sizeAttribute=null;
	set polarLayout.alignTipLabels=false;
	set polarLayout.angularRange=0;
	set polarLayout.rootAngle=0;
	set polarLayout.rootLength=100;
	set polarLayout.showRoot=true;
	set radialLayout.spread=0.0;
	set rectilinearLayout.alignTipLabels=false;
	set rectilinearLayout.curvature=0;
	set rectilinearLayout.rootLength=100;
	set scale.offsetAge=0.0;
	set scale.rootAge=1.0;
	set scale.scaleFactor=1.0;
	set scale.scaleRoot=false;
	set scaleAxis.automaticScale=true;
	set scaleAxis.fontSize=8.0;
	set scaleAxis.isShown=false;
	set scaleAxis.lineWidth=1.0;
	set scaleAxis.majorTicks=1.0;
	set scaleAxis.minorTicks=0.5;
	set scaleAxis.origin=0.0;
	set scaleAxis.reverseAxis=false;
	set scaleAxis.showGrid=true;
	set scaleBar.automaticScale=true;
	set scaleBar.fontSize=10.0;
	set scaleBar.isShown=true;
	set scaleBar.lineWidth=1.0;
	set scaleBar.scaleRange=0.0;
	set tipLabels.colorAttribute="User selection";
	set tipLabels.displayAttribute="Names";
	set tipLabels.fontName="sansserif";
	set tipLabels.fontSize=8;
	set tipLabels.fontStyle=0;
	set tipLabels.isShown=true;
	set tipLabels.significantDigits=4;
	set trees.order=false;
	set trees.orderType="increasing";
	set trees.rooting=true;
	set trees.rootingType="User Selection";
	set trees.transform=false;
	set trees.transformType="cladogram";
end;
