# Supplementary material for: Prevalence and environmental abundance of the TSET complex in cosmopolitan algal groups
Source: iScience. 2025 May 15;28(6):112679. doi: 10.1016/j.isci.2025.112679 (PMC12167817; doi:10.1016/j.isci.2025.112679)
Supplement: Data S3. Datafiles used in informatic analyses, related to Figures 1 and 2 — List of TSET homologues, sequences of query TSET proteins, alignments and curated tree topologies, and Ref_seqs_1_manual_predictions.csv used for the AMOEBAE searches. [file mmc4.zip › S3_files/TSET_sequences/raw_AMAEBAE_output/TCUP_cryptophytes.afaa]

>Goniomonas-pacifica-CCMP1869_Goniomonads__Euk-CCTH-Cryptomonads-Goniomonads%CAMPEP_0188477916
---------------------------------EAF---------S-----KHPDC--PQ
KQTRGGHG------------LQRGT-----------LRVLNEYRVHWCDVPPLEYLLLVI
AAADEP--AWSVVNVANAALTVLKTSCKGA-VTEANTTKRIGEIYLAIE-RLLQGDVEFV
KPSSGK--SKDIIAAASAVYAASPVDW-AKTR-----PRYDRAALRAESLDA-MELHLPE
SVMQRAADATRQREEALRAADQSVAVTSSLLDANPPRVEEIDIYSDCPAPTNSDSTTGL-
----------GLEAGVTASSLVLSHVTSVVQPNLTTQAMPTMS---SGVMASLTSG--DG
VGLGVDTSSQGGDLLSVADS----------ATDVSGFAPAG-----------LSVTVGSV
TSPGAPTQGTEGLGFFDTDTATAPSEFATP-------TMAQGASATVCNVEASISETVVA
A--------IHGGKVDNFFVLGEVAFKLPAGEDGGGAENVTFR---LSLTPAERVEKASH
HPQAIQAVS--PGVFECTLPVAVLQEGP--TQMKYKVKDMIGTPPITCGVKWKFSATQHN
VAIDYAISSS--GDLDEVNVLVTLP------GPANQVQMKPSGGWSSAKRQMIWRLGAQS
A-GAKGQLQARYKPWEGAAHDNSDAGS-----VKMLLKGSGWLPSGMDLHEAEASGATVR
LV--DRRFSSTDYTLLAAE-
