# Supplementary material for: Prevalence and environmental abundance of the TSET complex in cosmopolitan algal groups
Source: iScience. 2025 May 15;28(6):112679. doi: 10.1016/j.isci.2025.112679 (PMC12167817; doi:10.1016/j.isci.2025.112679)
Supplement: Data S3. Datafiles used in informatic analyses, related to Figures 1 and 2 — List of TSET homologues, sequences of query TSET proteins, alignments and curated tree topologies, and Ref_seqs_1_manual_predictions.csv used for the AMOEBAE searches. [file mmc4.zip › S3_files/TSET_sequences/raw_AMAEBAE_output/TCUP_green.afaa]

>Dunaliella_RO_UTC__9930-Dunaliella_RO.5
------------------------------------------------------------
------------------------------------------------------------
------------------------------------------------------------
------------------------------------------------------------
------------------------------------------------------------
-----------MKPTQALPPKLNVR--------------IATHE--------ECTAQVKM
ALDEFDVTSEV-------------------------------SVEGT-------------
--IYAQVQCSNAT-KNAPFALLVP--RVPEEYNLQIRPN----------DKY-TVARTAG
RNCPMLVTIP-----KTE-IASVPV-----------------------------------
-----AYYTMQ----------------------------QEV----KFMPVLVERKITRN
GNRIRIAVQI--------------------------------------------------
----------------------RSRLDNLGDMKDLTILVAVPEKVN--------------
------------------------------------------------------------
------GN----------------------------------------------------
------TVEITRGKGVWDDIKRTIKWRVPHLVKGESTL----------------------
----------------------------------------------------VVAEAQLW
NAPIDDE------------------------------------DETPF--------PVLF
RCS---------------SVF--------------------------------DPI----
-----------------------------------SQLEWKLAQFGVVAS------PSTP
TMD---------------------------------------------------------
------------------------------------------------------------
------QTIVE------KCYISG----------------KRPVLLFLSTTSPGSGSRRFV
-------------------------------RLSPL-------VYRFITRRH-------S
SNRDMAWD------------QPSTC-----------------------------------
------------------------------------------------------IEALNS
------------------------------------------------------------
------------------------------------------------------------
------------------------------------------------------------
------------------------------------------------------------
------------------------------------------------------------
------------------------------------------------------------
------------------------------------------------------------
------------------------------------------------------------
------------------------------------------------------------
-----------------------------------------
>Dunaliella_RO_UTC__13545-Dunaliella_RO.1
------------------------------------------------------------
------------------------------------------------------------
------------------------------------------------------------
------------------------------------------------------------
------------------------------------------------------------
-------------------------------------------GGIQEEKADKAFGDGF-
------------------------------------------------------------
-------------------------------------------------NPW--------
----------------PDSINPWDQ-QTSFEA----------------------------
-----PFF--------------------------------------PFSAEKTSLKDESI
INQRQHEEEE-----------------------------LFPSDPMADVSGDDMVL----
----------------------CPYNHNNATGGNNSLGADMPTSI---------------
-RIEIRE--------------------------------------QFTS----------V
YDDEGSNG----------------------------------------------------
------ASLGGTMQIQPTTQNQAE------------------------------------
---------------------------------------TPF----------DLSIKDEL
Q---------------------------------IMASLTLIPQTAEFS-------EDDS
REEGH-------------RIL--------------------------------RVKLPES
SKH--------------------------------NADT-----------------TAVT
PVP---------------------------------------------------------
----------------------------------------------------------LA
TYTC---NTQKMRPIPMLVKSRVQVTKD-----------NLCRVGFKIRANPSNPKPLTN
--------------------------IVILMAVPPF-------VQGESVKMSRKGGVWDE
MKRTICWTATTL--------QPGEV--LEIQAQFLQST----THPSKDDNLQFPVLVRC-
--------------------------------------------------------DMQH
----------------LFSGI------DCCLVSNQKNDA-GNEK----------------
------CGKQKMIV----------SYSTRILHRKV-------------------------
------------------------------------------------------------
------------------------------------------------------------
------------------------------------------------------------
------------------------------------------------------------
------------------------------------------------------------
------------------------------------------------------------
------------------------------------------------------------
-----------------------------------------
>Dunaliella_RO_UTC__10474-Dunaliella_RO.1
------------------------------------------------------------
------------------------------------------------------------
------------------------------------------------------------
------------------------------------------------------------
------------------------------------------------------------
---------MVAELMQDDDKLL---------DKMQIFRPLAAHG-LALHYRLIRDEKTIP
GFASLVLASSR-----------------------------TGVAQGE-------------
--------------PENNRKIESD--LTGVLICVGMSGL-----------PLAHCSSSLQ
YNLSQRVKDC------VG-ILSQRL-GTSYVGA---------------------------
-----AKTLLSTLLISEDEMRKTNEVADSTHI-------TAI----PESGEDAGGNLHKS
RSQMGSVLKS-----------------------TKRLSVTMASGLNRGLFNRSGGL----
-------------------PGEANIHVGQSASSNDLARFMIERLSVLSVAETDSFLSPY-
-ETSGQQ--------RKANIDLTGTKSRFRKRKTDSTTNPDLDNFDYKGPEREKKPKRTR
QGPTQQQP-----FSSPSNNSNTYPLSVPTPSSVSSSK----------------------
------NTPKNQLRQNKPDARRSIKLNAPRGDMGTGPRRSSIAAMRSEDYPDDDRSRRSG
NKVQHPNRRATVDMLASSWGGDGTHTTEEISEGSRGSGSTGGARVQV-----NVALNEDL
TCSYKFS-----------------KM----TSCSVEGIIQVQVKTNARN-------PIPF
QLLLRDPSEHM-----QTLQE--------------------------------NKKFAED
TTA--------------------------------SLPPNEDTDRRFKIV------VPKA
DNY---------------------------------------------------------
------------------------------------------------------FP--LI
RYKC--SSELK--PVPIRVQTRV-----KSDG-------GYCRVALQISSNPHNEGSLTD
--------------------------LTIIMGVANN-------VRGESLVTQPAGGVWNA
SKRSVIWCVSEL--------GDGEK--FQLQARFEMDP----DSNRDEQDVPKFPVLVR-
------------------------------------------------------CQCMYA
----------------QLSDIEVEVRDTDAFPADISMKV---------------------
------------------------ARRFRLSHQERS------------------------
------------------------------------------------------------
------------------------------------------------------------
------------------------------------------------------------
------------------------------------------------------------
------------------------------------------------------------
------------------------------------------------------------
------------------------------------------------------------
-----------------------------------------
>MMETSP0308_Glaucophytes__Euk-Green-Glaucophytes-MMETSP0308.pep.fa.fasta%CAMPEP_0184673706
------------------------------------------------------------
------------------------------------------------------------
------------------------------------------------------------
------------------------------------------------------------
------------------------------------------------------------
-----------SAFALAGPLSTLPSL-----TGAVAL--AGPLAPVPSSSSSPATSAVLA
RPPSVPSITEP-----------------------------------------------P-
-----PVPPRRSS-IPSRASTPSP--VLLATADLSIPPP----------PSL-LGTEHQH
QQQPISIN-------STS---SSDV-SRQTSP----------------------------
-----IPMSSQPLEPLSKPRTMP----------------QHS----PPRTAHAPPQSSPS
LTPQPTPSLI-----------------------------SGPSLPAATSFAPSVSX----
----------------------XXXXXXXXXXX-XSFAPSVSAPVIPMSSSSSAARTPS-
-RSVAQL-------VIPPSSPNIASQPPPSPFTSPS---------PAPPLPPTAAISLSI
SESVSANF----------------------------------------------------
-----------TGRQLNKYQVIGEVFLQLGGGTSRASLEGAKXX----------------
----------------------------------------------------XXXXXXXX
RASLEGA-----------------KTIFSFVELGKVEGLIAHPKLVQKG-------PSQW
ECLS------------LADLF--------------------------------GSVLQSG
SSS-----------------------------------------------------GSSR
TL----------------------------------------------------------
----------------------------------------------------------IF
RYKN--AAQIR--AVPMYVIVSN-TRDQAPPGTGGT---YNSTFMIQYALAKNMAHVLRD
--------------------------VSFLFCV----------AGCVVRMHLEPKGLWHE
QKQTLWWKVGEA--------KVGPPVKLVAKFETLADP----GAAIPA----------V-
------------------------------------------------------LCKFVC
--------------------------SGSTW-TGLDCAV-EVVG----------------
---RSGVDIEVRKQ----------YAAGEYKIE---------------------------
------------------------------------------------------------
------------------------------------------------------------
------------------------------------------------------------
------------------------------------------------------------
------------------------------------------------------------
------------------------------------------------------------
------------------------------------------------------------
-----------------------------------------
>MMETSP0941_Palmophyllophyceae__Euk-Green-Chlorophytes-Palmophyllophyceae%CAMPEP_0196288544
------------------------------------------------------------
------------------------------------------------------------
------------------------------------------------------------
------------------------------------------------------------
------------------------------------------------------------
-------XHAHAHAHAHAPSMAVGRAMGLAMRGGHVLLVTCSAG-FSFHLARSSLAKVAA
MLARPPLVDEE---------------------------------SGD-----------P-
--PLPFVAGQVTVDMGARVHCVYR--LVGAVYAVSLCGAFFEERQISGPNVF-ESIALVN
DAALLLVRLC---G-GAEGVVPARV-QQVYRG----------------------------
-----VYGSLVRLLQRDAALLQPAISKEGHTVSGVQELWQRA----GTAVAAEQAAITAL
ADVSFTLPAA------------------LRPQQQLDEQQQQQQQLPADGLGDFFSG----
--------------------ATGAAAAAGGDGAAGGDGAVVVVGQM--------------
-SGFGXG--------GXXXXXXAAAAGGDDAAAAAAF--------PDDGFPAAFGDAAAA
ATDGGFAA-----FGGEGAFGGDAFGGDAFGAAAATSNSNDASDGGD-------------
------LGLFAAAGAAGAAGAAGAAWFASDGKPAKEAANGGDDDAFGGAALFGAPAAFGA
GAAGAGAVVAAAP--------------------------EPTEPL-------QVTHTQYV
SARFAAS-----------------RL----VKSTTRGEVT-LSKGAPQT-------VASF
SLQVPQG---------SGAPA--------------------------------VKLMKSP
KVT-QVG----------------------------RCRFECPVEGGAQQP------QAQH
GAG---------------------------------------------------------
------------------------------------------------------ACFRAL
KYSIVSEGGAETGEPPLWLRLSV-----KRTG-------PTCVLSVQYMPSSQLTAALHD
--------------------------VSITLQLDRA--------CSVLKASP--RAEWVA
A-----------------------------------------------------------
------------------------------------------------------------
--------------------------------SGX-------------------------
------------------------------------------------------------
------------------------------------------------------------
------------------------------------------------------------
------------------------------------------------------------
------------------------------------------------------------
------------------------------------------------------------
------------------------------------------------------------
------------------------------------------------------------
-----------------------------------------
>FPCO_UTC__Euk-Green-Chlorophytes-UTC%FPCO2029121-Interfilum_paradoxum
------------------------------------------------------------
------------------------------------------------------------
------------------------------------------------------------
------------------------------------------------------------
------------------------------------------------------------
--------------MACLALSLQPV------RGPDIL--LQTREWFPPARAAAASHSFQA
VREAFEAAAGA----------------------------ANSDIVGD-----------D-
--ALAASSGQVVVGEDSKFRIIYR--LVNSVYVLGISSADQDDCSN---NVF-DCTSTVN
QAVSILVAAC---R-GVD-VTAEKV-SRKYAE----------------------------
-----VYLALDAVLHGASSSQLSNLVSA-----------LSN----SSSAAAAVVAAGGN
AAADPGAASL-----------------------------AEVQARGADTWGTARQG----
----------------------PLERVSTMQVL-HRASFELPEAVL--------QAGDAV
MEAQGVAPRKEDPTAMGPSAEAAPEEPRDPFALPAPKVDDFGGSFARTGAPTDSVA---A
LAELSAGL-----ASLDAGDAGTGFGGEDAAGFQDFEA-GEDAFGGDQLV----------
------AGFGEEAFGGGFDGLALDESAGPGPDAAASGDALALALAAGAGPAVGAAGEAKD
ALAVESGVLPVGTA-------------------------GPGSVSGGSTRLPVLWVTERV
NAEFQGG-----------------VL----RKAGLQGELRMQPPPKKLAAGADEAVELAF
RLDGAAGL--------KATAV--------------------------------NKQLTSA
VGP-GLF----------------------------HMRAQPS----VLAA------SSSS
LV----------------------------------------------------------
----------------------------------------------------------LA
RYRL--TAAAT--PLPLRLHLAT------RRGAD-----GRVAVLLQYVANPALLSPLHN
--------------------------VLFILSLPFA--------PATMHFSP--PGVWVK
KERQLRWTVPAV--------VPGAP-PGRLRVALT-------GVAPQQ----------S-
------------------------------------------------------LAALSA
----------R-----VVAGS-----SGYLL-SAMYLRP-ATEG----------------
----GAPPFLPGEH----------SWSTGVVL----------------------------
------------------------------------------------------------
------------------------------------------------------------
------------------------------------------------------------
------------------------------------------------------------
------------------------------------------------------------
------------------------------------------------------------
------------------------------------------------------------
-----------------------------------------
>MMETSP0804_Chlorodendrophytes-Pedinophytes__Euk-Green-Chlorophytes-Chlorodendrophytes-Pedinophytes%CAMPEP_0117691630
------------------------------------------------------------
------------------------------------------------------------
------------------------------------------------------------
------------------------------------------------------------
------------------------------------------------------------
-----------MARGSEMAVALRAR------GGRNMM--LHTRG-IATNDIKEASKQVVA
NLARFSTSTGK----------------------------AEADGSGD-----------H-
--LVSAAHGHMSV-NNGRHNAVYR--LVNSVYVIGIAAP-----ST---ALF-SLVRLVD
SVTKQLVVAC---H-GTD-VTVDKV-AKNYAA----------------------------
-----VYSGTSAALDTYGSSPAQAAVVSASMLTEVTPGPLSAQLMFPEEAKKDKKQKKKA
DQAADAVAASTKPRPSYGHRRSLIDGPKLGDATVDKQAGIPPSPARSFMCRTPKSSPKGS
MISTPDHPGFGGAATAPSSSRPSHTGDGDWDAFTALQSEAMATDSL----SLPQVLPTT-
-QPAGAS---LELWMEPEVGSGFDTTLRNSSLVEGTEITMIPQDGSWIPGQDQDLYTSMD
SEQIGFAN-----FGSPAIAFAGREDVPPTPVFGGATDGQAPFEAQNIPALSRF------
------PDDGPAFGLADFTSYTAIDPAALEQKAAPAATVTCFGVASDGALDEDFCPGPAE
STNTAPFVPTTPPPVKTAVCSI-----------------PPTGQSFA-----HLQLLEVW
EAEFHGN-----------------DL----VSASIAGEVQLTAGTVTQN-------TPAF
TIKSGVA---------DGNPI--------------------------------HALLKTA
LLA-ADVKD--------------------------GASCRDVNPGCYLADFDHGDELNES
QA----------------------------------------------------------
----------------------------------------------------------LV
RYQL--PPSTV--LPPMIMKVSVGTLVGAMPG-------GPELVSVQYAVSPMLRAPLQE
--------------------------VVVQVELSSG-------DWAPVKGDP--QVEWCA
AQRSLQWCLPSL--------NPAAT--GAVYAVVETGA----TQGGRHFGAASGLEGGS-
------------------------------------------------------VSHACA
----------------RFVHN-----SGSFSGTTCVLPDSNVAT----------------
---LDKQPTARAVG----------MVRARLAPQNSSI-----------------------
------------------------------------------------------------
------------------------------------------------------------
------------------------------------------------------------
------------------------------------------------------------
------------------------------------------------------------
------------------------------------------------------------
------------------------------------------------------------
-----------------------------------------
>MMETSP0804_Chlorodendrophytes-Pedinophytes__Euk-Green-Chlorophytes-Chlorodendrophytes-Pedinophytes%CAMPEP_0117649420
------------------------------------------------------------
------------------------------------------------------------
------------------------------------------------------------
------------------------------------------------------------
------------------------------------------------------------
-----------MARGSEMAVALRAR------GGRNMM--LHTRG-IATNDIKEASKQVVA
NLARFSTSTGK----------------------------AEADGSGD-----------H-
--LVSAAHGHMSV-NNGRHNAVYR--LVNSVYVIGIAAP-----ST---ALF-SLVRLVD
SVTKQLVVAC---H-GTD-VTVDKV-AKNYAA----------------------------
-----VYSGTSAALDTYGSSPAQAAVVSASMLT------LMF----PEEAKKDKKQKKKA
DQAADAVAASTKPRPSYGHRRSLIDGPKLGDATVDKQAGIPPSPARSFMCRTPKSSPKGS
MISTPDHPGFGGAATAPSSSRPSHTGDGDWDAFTALQSEAMATDSL----SLPQVLPTT-
-QPAGAS---LELWMEPEVGSGFDTTLRNSSLVEGTEITMIPQDGSWIPGQDQDLYTSMD
SEQIGFAN-----FGSPAIAFAGREDVPPTPVFGGATDGQAPFEAQNIPALSRF------
------PDDGPAFGLADFTSYTAIDPAALEQKAAPAATVTCFGVASDGALDEDFCPGPAE
STNTAPFVPTTPPPVKTAVCSI-----------------PPTGQSFA-----HLQLLEVW
EAEFHGN-----------------DL----VSASIAGEVQLTAGTVTQN-------TPAF
TIKSGVA---------DGNPI--------------------------------HALLKTA
LLA-ADVKD--------------------------GASCRDVNPGCYLADFDHGDELNES
QA----------------------------------------------------------
----------------------------------------------------------LV
RYQL--PPSTV--LPPMIMKVSVGTLVGAMPG-------GPELVSVQYAVSPMLRAPLQE
--------------------------VVVQVELSSG-------DWAPVKGDP--QVEWCA
AQRSLQWCLPSL--------NPAAT--GAVYAVVET------GATQ--------------
------------------------------------------------------------
--------------------------GGRHFGAASGLE--GTQN----------------
------PMLLLSTH----------LYFGRGSGEN--------------------------
------------------------------------------------------------
------------------------------------------------------------
------------------------------------------------------------
------------------------------------------------------------
------------------------------------------------------------
------------------------------------------------------------
------------------------------------------------------------
-----------------------------------------
>RAWF_UTC__RAWF2001314-Uronema_belka
------------------------------------------------------------
------------------------------------------------------------
------------------------------------------------------------
------------------------------------------------------------
------------------------------------------------------------
-----------MAVGNEVAVIVATR------RGRNNI--VHTRG-IDVKHVLQTSQDVAN
HLEKFQEDASG-------------------------------RLQGP-------------
-----SSYGQVQL-DGTSFTAVYR--IINQAVVMVLAQN-----AG---NVF-NSVNLLA
TISRILLHES---K-GGD-SSLEKMGPKKLSQ----------------------------
-----IYLAIDAIISKSY---------------------MEL----GPAYQDALTLIEGF
HKSKSSKSPK------------------------------DATTPSLTAPPAPLTN----
----------------------KRKLSQQATML-SKFSFQAPQEVQ------DLPAPPS-
---------------ISTNIPLTADPLAMLPMDGMSMAGPRTSMSGAPVDPNDPFAASQA
FSTSANDP-----FGQDDPFGSSMPTASKSVDPFSLDALAAGSTDPL-------------
------AALEASAMTASMDGFEPSSWGGSRRVSAADGVAAAALPMAMRRTSTQGQGMMLP
TGPTPTA---------------------------------------------PLLLKEVW
RGEVMGS-----------------QL----QRAGITGHVQWASDDSRSL---SP--SIVF
SLLVSAF---------PDSSL--------------------------------KKALTCS
RLH-R------------------------------TAASPGPTPRSFIAQ------SAAS
GP-AT-------------------------------------------------------
------------------------------------------------------TP--LL
QYQL--PSTFC--KPPLAVQAGF-TCTETTNG-------CALLIGLQFALNPNL------
------------------------------------------------------------
------------------------------------------------------------
------------------------------------------------------------
------------------------------------------------------------
------------------------------------------------------------
------------------------------------------------------------
------------------------------------------------------------
------------------------------------------------------------
------------------------------------------------------------
------------------------------------------------------------
------------------------------------------------------------
------------------------------------------------------------
-----------------------------------------
>MMETSP1392_UTC__Euk-Green-Chlorophytes-UTC%CAMPEP_0202890696
------------------------------------------------------------
------------------------------------------------------------
------------------------------------------------------------
------------------------------------------------------------
------------------------------------------------------------
-----------MSAGSRVAVILRSR------AGKNLL--IHTHG-LELRQATQAAQDAAL
ILEQLAFANDP--------------------------GDISTSVQGL-----------P-
-----LTCGKLRI-WNGRWRVFYR--ILNDLLVMLLVPS-----TK---NAF-SALDMLA
HVVRVVMSGS---N-NAE-ISLERL-QRKYAE----------------------------
-----IYLAISTLVAAGGC--------------------STA----PEALFDARATLEGL
SSSASGHKPS------------------------------KATVKPKVTYGVA-------
----------------------KRSLSKQVDQL-TGLSFGS-SSAL----SGIRPLPGFH
VEQQQQQ--------QQAAGPPRLAGGYQLPILQSQNSQQS----VDPFALGNDSLVGGS
AAAGGSKA-----RSADPFEDIFG------------------------------------
------PITNAPIKPAAAGAAANGSWAAFDGTPAKAA-----------------------
---------------------------------------AAPKPAAP-----MLRLREVW
QGEVQGG-----------------RL----VRCGLEGSVVWAADASSKAGMGVR--AVEF
SLQAMAS---------GSEAV--------------------------------REGLRAA
RRH-AMAVKE-------------------------AAATAVFSADVMSAS------MVPA
PE----------------------------------------------------------
----------------------------------------------------------LL
RYHV-HPEQGQ--APPARVHFSA-TLHPLKDAQ------MMVVLGVRLMLGEHVQAQCNG
--------------------------VEVTMKVPPL-------FEQPVRAAP-SGAQYDG
KERQLSWKVQPP--------ASGQV--LVLAGAFLVSG----SELACSAATKQATCKVV-
------------------------------------------------------VKSSEL
--------------------------AGPAL-AGVVLQQ-DVQA----------------
-----GTGQAEPTA----------SWQARILAHPTVTTAKLE------------------
------------------------------------------------------------
------------------------------------------------------------
------------------------------------------------------------
------------------------------------------------------------
------------------------------------------------------------
------------------------------------------------------------
------------------------------------------------------------
-----------------------------------------
>MMETSP1391_UTC__Euk-Green-Chlorophytes-UTC%CAMPEP_0202858550
------------------------------------------------------------
------------------------------------------------------------
------------------------------------------------------------
------------------------------------------------------------
------------------------------------------------------------
-----------MVVYQRACVIVRSR-----LTARNLL--IQAQG-VDVRAATNAAQEAAT
LLEQAAQNSDA--------------------------GDVSPHITGK-----------P-
-----LVCGSVSL-PNARWRVVYR--MVGQLVVMVVVPP-----AC---NAF-AALDVLE
KAVRIVTAEC---K-PTE-TNPDRL-ERRYPE----------------------------
-----VYMALGALLAGAGTLTSSAALREGRAV-------VDS----VANMDKAAARSDKS
DKGDKGAEAL------------------------------HATSVGVGAAAGGKGT----
----------------------KRTLADHAALLPGMMGFNTEAGLA-----GVKPLPGW-
-ELAHAT------------PPAVPQLARH----------------QFAVMPQASSG---Q
DDHMGFTP----------------------------------------------------
------EKKPAPAEDDDPFGFIKAPLAAKAEEAPKAPAAP--------------------
---------------------------------------TPVVPPAP-----LLRLSEVW
EAEVVGA-----------------SI----TRSRLRGSLQWVPELVSAT---VP--AIPF
CLSLSGAVPHSKGSPGGSEAA--------------------------------RTALGRA
HAHSTMRPFAWPAPATPPVPSSGV-----------EPGTPGFVADVMSAK------AQLA
PM----------------------------------------------------------
----------------------------------------------------------LL
RYTV--PAVQAPLPVPIQVKLGVSLQPAGSDALQ-----TAVLLGVQLQFAPELDGACVE
-------------------------GVEVKLVVPAL-------FELPSRASP-PGASMDG
AHRTLTWKQGAG-----EAGRSGGNAARAFSAVFLVSA----GEAATK---------AT-
------------------------------------------------------LRGISA
---------EV-----VATGA-----RGATL-TGVTLHQYGFDA----------------
-------AVCSASC----------SWAAKLTAKLPLGS----------------------
------------------------------------------------------------
------------------------------------------------------------
------------------------------------------------------------
------------------------------------------------------------
------------------------------------------------------------
------------------------------------------------------------
------------------------------------------------------------
-----------------------------------------
>Chlamydomonas_UTC__Euk-Green-Chlorophytes-UTC%Chlamydomonas_genomicjgi_Chlamydomonas_Cre01.g028500.t1.2_PACid:27578810
------------------------------------------------------------
------------------------------------------------------------
------------------------------------------------------------
------------------------------------------------------------
------------------------------------------------------------
-----------MVFARDAAVVVKGR------DGRTVL--LQSRG-LDIQQANMAASEGMA
TLQAASTNADA--------------------------WDILSNSQGA-----------P-
-----LLCGRVEV-MHSQLAVTYR--VVGPLVFLVVTPP-----AA---NAF-SCVQLLG
QVVRVVMGPAEGKA-AAE-LTAERL-QRKFGE----------------------------
-----VYLAVDALLGSGGI--------------------LEA----GAALARANATLEQL
HDKSKVAAEA------------------------------APKQVPKQQQAK--------
----------------------RRTLQGAIDQL-ARLSFTGAGAVM----QAVPPRPGF-
-QLPDTS-------NTAGPPPQARAAAAAPGAAAAAATGFDDDDDIFNFKPKKDAAAAKP
ALPAGADP-------NDPFA----------------------------------------
------MSDVAPLAVAAADAKKPDDWQSFDGKDGKKKELG-------------FEDNAFG
AGAAAPAAP------------------------------APIVPAEP-----VLRLTEFW
RGEAAGG-----------------RL----VRAGVAGRVEWVSEGAKAK---VH--TVQF
MVQPPEP---------ANSFL--------------------------------AAALSSA
RRH-PAATKQ-------------------------GRAAGVLVADGIAAK------PHAG
AP----------------------------------------------------------
----------------------------------------------------------LL
AYHL--PPAAVA-PPPLQARLGT-SCQLLPDGR------RLVTVGVHYAVSPRLAPRTAA
--------------------------LRAELRLPAL-------LESPVRAAP-AGATFDA
KARALSWELPGDKLAAGLDNGGGAA--EPLVACFLF------GGEEAALVAALAQRLSG-
------------------------------------------------------VLVLRG
----------------VVGGA-----GGSGSLSGASLAQ-GVVE----------------
------LELTPALC----------SWSAELEVKS--------------------------
------------------------------------------------------------
------------------------------------------------------------
------------------------------------------------------------
------------------------------------------------------------
------------------------------------------------------------
------------------------------------------------------------
------------------------------------------------------------
-----------------------------------------
>Chlor_UTC__Euk-Green-Chlorophytes-UTC%Chlor_genomicjgi_Chlamydomonas_Cre01.g028500.t1.2_PACid:27578810
------------------------------------------------------------
------------------------------------------------------------
------------------------------------------------------------
------------------------------------------------------------
------------------------------------------------------------
-----------MVFARDAAVVVKGR------DGRTVL--LQSRG-LDIQQANMAASEGMA
TLQAASTNADA--------------------------WDILSNSQGA-----------P-
-----LLCGRVEV-MHSQLAVTYR--VVGPLVFLVVTPP-----AA---NAF-SCVQLLG
QVVRVVMGPAEGKA-AAE-LTAERL-QRKFGE----------------------------
-----VYLAVDALLGSGGI--------------------LEA----GAALARANATLEQL
HDKSKVAAEA------------------------------APKQVPKQQQAK--------
----------------------RRTLQGAIDQL-ARLSFTGAGAVM----QAVPPRPGF-
-QLPDTS-------NTAGPPPQARAAAAAPGAAAAAATGFDDDDDIFNFKPKKDAAAAKP
ALPAGADP-------NDPFA----------------------------------------
------MSDVAPLAVAAADAKKPDDWQSFDGKDGKKKELG-------------FEDNAFG
AGAAAPAAP------------------------------APIVPAEP-----VLRLTEFW
RGEAAGG-----------------RL----VRAGVAGRVEWVSEGAKAK---VH--TVQF
MVQPPEP---------ANSFL--------------------------------AAALSSA
RRH-PAATKQ-------------------------GRAAGVLVADGIAAK------PHAG
AP----------------------------------------------------------
----------------------------------------------------------LL
AYHL--PPAAVA-PPPLQARLGT-SCQLLPDGR------RLVTVGVHYAVSPRLAPRTAA
--------------------------LRAELRLPAL-------LESPVRAAP-AGATFDA
KARALSWELPGDKLAAGLDNGGGAA--EPLVACFLF------GGEEAALVAALAQRLSG-
------------------------------------------------------VLVLRG
----------------VVGGA-----GGSGSLSGASLAQ-GVVE----------------
------LELTPALC----------SWSAELEVKS--------------------------
------------------------------------------------------------
------------------------------------------------------------
------------------------------------------------------------
------------------------------------------------------------
------------------------------------------------------------
------------------------------------------------------------
------------------------------------------------------------
-----------------------------------------
>WRSL_UTC__WRSL2006182-Volvox_aureus-M2242
------------------------------------------------------------
------------------------------------------------------------
------------------------------------------------------------
------------------------------------------------------------
------------------------------------------------------------
-----------MVFAREAAVVIKGR------DGRTVL--LQSRG-MDVRVASLAAGEALA
ALQAAAQAPEP--------------------------WDVLSSTQTL-----------P-
-----LLSGRLSV-MQSKLAVTYR--VAGGLVFLAVAAP-----TS---NVF-SCVALLN
SVVRVVALQAEGKT-AAD-ITPERL-LRRFNE----------------------------
-----VYLAVDALLSSGGV--------------------LGA----SAALARAGATLEQL
SDKEKGKDKE---------------------------TAELPRTSSQTKQQKLRTG----
-----------------GGKCTRRTIQGVIDQL-ALLSFSV-GSAM----QDVQPRPGF-
-HLPDTA-------VGHGPGPHAAVVAGQDPFAPV----------QGARAPVAPATALDF
GDDDIFDL-----SGKKPAEPVAVVK----------------------------------
------PALPACLDPNDPFAASDVDWSSLAGGGQKNDAAPVRAAAAAAPSVEIVTKTDAT
GFEKNAFGEASFPAAPAA---------------------TPLVPAEP-----VLRLGEDW
RGKAVCG-----------------RL----VQAGLSGRVEWVSEAAKSK---VH--TVQF
LLQVPES---------SCEHL--------------------------------AAALTTA
RRH-PTCCRA-------------------------GAAVGLMVANGILAK------PHPG
VP----------------------------------------------------------
----------------------------------------------------------LL
CYHL--PPVAV--HPPLQAQLGS-SLQPTQDGQ------QLITLGLHLAVSPRLAPQTRD
--------------------------LAVEMVVPAI-------LELPLRVSP-AGAVFDA
KSRTLRWQQLGP--VPCLDNSGNTT--EPFLASFVVGE----AAADKA------ALAAA-
------------------------------------------------------LARLSA
---------NL-----ILRGV-------DSL-SGAVLAQ-GVVD----------------
------LELSPSLCG---------------------------------------------
------------------------------------------------------------
------------------------------------------------------------
------------------------------------------------------------
------------------------------------------------------------
------------------------------------------------------------
------------------------------------------------------------
------------------------------------------------------------
-----------------------------------------
>Chlor_UTC__Euk-Green-Chlorophytes-UTC%Chlor_genomic302854556_Volvox_carteri_f._nagariensis
------------------------------------------------------------
------------------------------------------------------------
------------------------------------------------------------
------------------------------------------------------------
------------------------------------------------------------
-----------MVFASEAAVVIKGR------DGRTVL--LQSRG-MDFQVASLAAGEAIA
ALQAAAQGSEP--------------------------LDILSNTQAM-----------P-
-----LLSGRVGV-MRHNLAVTYR--VAGGLVVLLVTAP-----TT---NVF-SCVELLN
SAVRVVAAGPADGK-AAD-LTPERL-QRRFGQ----------------------------
-----VYLAVDALLSSGGV--------------------LEA----NAALGRAISTLEQL
HDKGGKTTTP-----------------------------DAPKTPPQQKQQRSGRL----
---------------------TRRTLQGVIDQL-AMLSFDAQSAMQ-----GVHPRPGF-
-QLPDATATTTTMMTAGPTRAAAPAAAGLDP--------------VAPQGAGKGPAASLE
LDDDFFGL----------------------------------------------------
------GGKKKDEAARPKLPPVVTAGEKKEAATAAAAKKDAAGFEDNAFGDAAFTAPVAA
AAASAPAVAVP----------------------------APLVPSEP-----VLRLAEVW
RGEAAGG-----------------RL----VRAGLSGRVEWVSEAAKSK---VH--TVQF
MLQVPEA---------SGAQL--------------------------------AAALTTA
RRH-PDCCKP-------------------------GLAGGTLVADGIQAK------KHRG
SP----------------------------------------------------------
----------------------------------------------------------VL
CYHL--PPVAT--QPPVQVQLGA-SLQAMQDGR------HLVTLGLHYAVSPRVAKRTAD
VLWSHVCAVVLLPTRTHADFMSIIVYVVVEVSVPAL-------LEHPLRASP-PGAVFDA
KARVLRWQHAGP--VTCLDNSGTGT--QPFVASFVVGE----AVADET------ALTAA-
------------------------------------------------------LTRLSA
---------RM-----SLRGA-----DGSGTLSGAALAQ-GVVE----------------
------MELTPALS-GHLIRHPESSWHDVPDMPKAALALLDKYFTKFTTRVLKCQTSSDS
TTTKLLVELQDGMQVEAVVMTYDSPSRDPQLMGSNGPEADPHLPVDHRQQPGEEEQEEEE
DKQRKGEQTGPCGEQQPQEMKVVMVWAGLPVAALGAGEW---------------------
------------------------------------------------------------
----------------------VGTMGLKGNLNAGEIVEQLMHARAVTPIRNIVFMGMGE
PLNNYEAVRSAVAMMTDSRFFGLRRRHVTVSTVGVVPRIKQLAQDLPGVSLALSLHAPTQ
ELRAKIVPSARAYKLPVLMDA-------------------------------------GD
DVVINLIPWNPIYQPEGPFFNAPAEGSVAAFQGVLRHTYGLHTTIRQEMGQDISGACGQL
VIESGGAGGGGGGGNGGCSREAGGTRDIEDAVRKAGLRPVA
>Volvox_UTC__Euk-Green-Chlorophytes-UTC%Volvox_genomic302854556_Volvox_carteri_f._nagariensis
------------------------------------------------------------
------------------------------------------------------------
------------------------------------------------------------
------------------------------------------------------------
------------------------------------------------------------
-----------MVFASEAAVVIKGR------DGRTVL--LQSRG-MDFQVASLAAGEAIA
ALQAAAQGSEP--------------------------LDILSNTQAM-----------P-
-----LLSGRVGV-MRHNLAVTYR--VAGGLVVLLVTAP-----TT---NVF-SCVELLN
SAVRVVAAGPADGK-AAD-LTPERL-QRRFGQ----------------------------
-----VYLAVDALLSSGGV--------------------LEA----NAALGRAISTLEQL
HDKGGKTTTP-----------------------------DAPKTPPQQKQQRSGRL----
---------------------TRRTLQGVIDQL-AMLSFDA-QSAM----QGVHPRPGF-
-QLPDATATTTTMMTAGPTRAAAPAAAGLDP--------------VAPQGAGKGPAASLE
LDDDFFGL----------------------------------------------------
------GGKKKDEAARPKLPPVVTAGEKKEAATAAAAKKDAAGFEDNAFGDAAFTAPVAA
AAASAPAVAVP----------------------------APLVPSEP-----VLRLAEVW
RGEAAGG-----------------RL----VRAGLSGRVEWVSEAAKSK---VH--TVQF
MLQVPEA---------SGAQL--------------------------------AAALTTA
RRH-PDCCKP-------------------------GLAGGTLVADGIQAK------KHRG
SP----------------------------------------------------------
----------------------------------------------------------VL
CYHL--PPVAT--QPPVQVQLGA-SLQAMQDGR------HLVTLGLHYAVSPRVAKRTAD
VLWSHVCAVVLLPTRTHADFMSIIVYVVVEVSVPAL-------LEHPLRASP-PGAVFDA
KARVLRWQHAGP--VTCLDNSGTGT--QPFVASFVVGE----AVADET------ALTAA-
------------------------------------------------------LTRLSA
---------RM-----SLRGA-----DGSGTLSGAALAQ-GVVE----------------
------MELTPALS-GHLIRHPESSWHDVPDMPKAALALLDKYFTKFTTRVLKCQTSSDS
TTTKLLVELQDGMQVEAVVMTYDSPSRDPQLMGSNGPEADPHLPVDHRQQPGEEEQEEEE
DKQRKGEQTGPCGEQQPQEMKVVMVWAGLPVAALGAGEW---------------------
------------------------------------------------------------
----------------------VGTMGLKGNLNAGEIVEQLMHARAVTPIRNIVFMGMGE
PLNNYEAVRSAVAMMTDSRFFGLRRRHVTVSTVGVVPRIKQLAQDLPGVSLALSLHAPTQ
ELRAKIVPSARAYKLPVLMDA-------------------------------------GD
DVVINLIPWNPIYQPEGPFFNAPAEGSVAAFQGVLRHTYGLHTTIRQEMGQDISGACGQL
VIESGGAGGGGGGGNGGCSREAGGTRDIEDAVRKAGLRPVA
>RYJX_UTC__RYJX2011422-Pandorina_morum
------------------------------------------------------------
------------------------------------------------------------
------------------------------------------------------------
------------------------------------------------------------
------------------------------------------------------------
-----------MVFAREVAVIIKGR------DGRTFL--LQSRG-LDFQLATHAAGEAMA
TLQAAAQQPEP--------------------------WDILSATQAV-----------P-
-----QLSGRVMV-AQSKLAVTYR--VAGGLVFLVVTAP-----TA---NVF-SCLELAN
SVVRVVAALPTDGK-GAD-ITPERL-HRRFSE----------------------------
-----AYLAVDSLISSSGV--------------------MEA----AGAMRRAIAALDQL
AERDKEKEKG----------------------------KGAPEAPKTPQQQRPSGR----
--------------------ATRRTIQGVIDQL-ALLSFSAGSAMQ-----DVKPRPGF-
-QLLEAA--------LQPPPQAAPRGTTAAGGA------LNLGDDPFGQGKKKEAPLPKP
ALPPGADP----------------------------------------------------
-----------------NDPFAASDWLSFDGEKKEPAAAAAAAAADKNSDAAGFEDNAFG
DAAAFTSTAAAQPP-------------------------LLPVPSEP-----VLRLAEIW
RGESAGG-----------------RM----VRAGLSGRVEWVSEAAKAK---VH--TVQF
MVQGPEA---------SGEHL--------------------------------AAALTTS
RRH-PACCRA-------------------------GSVAGVLVADGIQSK------PHQG
AP----------------------------------------------------------
----------------------------------------------------------LL
CYHL--PAGAV--QPPMQAQIGA-SFQPTQDGR------RLVTLGLHYAISPRVAPRAAD
--------------------------LTVEMVVPAL-------IELPLRASP-ASAVFDA
KTRTLRWRQPGP--VAALDNSGTAT--QPFVASFLVGDAVADEAALAAALARLSAKLSLH
GVEDCGTLSGAALAQGVVELEWTPSLCSWRADRNTLTVPYAERRSFLGSRHSLVIARIFA
HVYNDILCTAICCATTYFRSVAVTSANGRLSSDPKRLVM-PRPRKLSPQSVWDSSAVIQA
FHEEDIKQVHADRMWGHLLRHPESSWHDVPDMPKAALTLLDNYFTKFTTRVVKCQSSSDG
STTKLLVELQDGMQVEAVIMTYDAPSRDPQQLAATGLLADPRLPVDHREPPEEEEEAQPG
QPQQKPHVQHPPTHQEQAQEQAQPQPHRQQCGQGAKRQQPRQQSRSREDAGSSGEVSGGA
SEGAADGCCRKGAEGCGAARPGGGLVAGAGADVEVSSSAVSATSGSASIATSAATAAARA
RKRSTLCVSSQVGCQMGCTFCATGTMGLKGNLNAGEIVEQLVHARAVTQIRNIVFMGMGE
PLNNYEAVRSAVALMTDSRFFRLRRRHVTVSTVGVIPRIKQLAQDLPGVSLALSLHAPTQ
ELRARIVPSARAYKLPALMEAVRAYQSSSCQRVFYEYVMLAGVNDGLEQAHQLGRLLKGD
DVVINLIPWNPIYQPEGPFFQAPAEGSVPAFQAVLRNTYGLHTTIRQEMGQDISGACGQL
VIEAGGAGGCSREAGGGRDIEDAVRKVGLGPVA--------
>GDUD_UTC__Euk-Green-Chlorophytes-UTC%GDUD-3005933-Chloromonas_reticulata-B
------------------------------------------------------------
------------------------------------------------------------
------------------------------------------------------------
------------------------------------------------------------
------------------------------------------------------------
-----------MSSANDIAVVLRTR------GGKNFL--VDGRG-IDAKQAVHAAHEMAL
VLEEASLFDDP--------------------------GDVSCVIQGH-----------P-
-----LTCGSVRV-HGGRMRVLYR--VVHNMMILVVTRT----HHV---NAL-LALTLQS
AVLRVLLLAV---K-SYD-LSEERI-DRKFGE----------------------------
-----VYLAINMLLWGCGV--------------------RGT----RHVLDEAQATMHQL
GGQGRPAKAV-----------------------------ADIKASPLFTYRNH-------
----------------------KRTLAGQGEQA-HSPHFATGQQFM-----GLKPRPAF-
-DLPELR-------LGAPPIPFVS-----------------------------------S
AEPEVLDD----PFGDVELL----------------------------------------
------KAEPAPESPRFDDDDKPDGWASFGDDDGAVDADKAETY----------------
---------------------------------------LP-----------VLRLTEVW
RAEVVGG-----------------AV----VRAGLNGTVEWADADAKKR---YL--SVQF
TLQLPESIE-------SDEQL--------------------------------SAALRAA
QRH-HMGTRL-------------------------GAGPGAFIADSGPAR------QRTS
PV----------------------------------------------------------
----------------------------------------------------------LL
RYHL--QPSQC--PVPMRCQLAA-ALQPTADGQ------TAVLICLSFTINPTTKMRCHS
--------------------------MAVTIAVPAV-------FDLPIKASPRGNCEFDC
KTHQLSWSM---------------------------------------------------
------------------------------------------------------------
------------------------------------------------------------
------------------------------------------------------------
------------------------------------------------------------
------------------------------------------------------------
------------------------------------------------------------
------------------------------------------------------------
------------------------------------------------------------
------------------------------------------------------------
------------------------------------------------------------
-----------------------------------------
>XDLL_UTC__XDLL2011224-Oogamochlamys_gigantea
------------------------------------------------------------
------------------------------------------------------------
------------------------------------------------------------
------------------------------------------------------------
------------------------------------------------------------
-----------MVYGEHVAVVVRSR------AGKNLL--VQTRG-FDARQACEVVQEASL
ALEKAVNYVDP--------------------------GDLTSRMQGA-----------P-
-----QACGSVEV-LDGRYNVLYR--VVAHVIVMVVVRP-----WV---SLF-AGLNLVS
HVVRVLAGDA---KAAVE-LTPEKL-ERKYAE----------------------------
-----SYIAISAIVSSGGV--------------------MDA----TSAIEESHAALEGL
GADAKGGKRG------------------------------VRDQFKVPPLIRYQGP----
----------------------RRTLAGQATQL-ASLAFNPMEGLR-----GTKPLPGF-
-ELNGHG--------LAPPPPPNSFAMVAAGHIEDPFAGI-----QARGPPAAPKPQLGA
DPFAGLDD----LFTSLSKPPAKAAADEKKDAFAFDAK----------------------
------DPFGTSKAAAEKAAGEAAGWTSFNDGGPAGAAKGAAAAGATAGFAVGFEDGAFP
ASPAPP---------------------------------LPPPPSGP-----RLLLR---
RAEVVGQ-----------------RV----LRAGLTGQVMWSSDAARLH---TD--TLDF
CLQLPDF---------RRVNV--------------------------------QRCLGSA
LRH-PTAT---------------------------LEGNLEGTITALGAKQKQAQQHKTS
TP----------------------------------------------------------
----------------------------------------------------------LL
RYHM--GPGFC--PVPLQVTLGA-AVHEVARGQ------HAIEIGVSYAIDPQPGLHYGD
--------------------------VRVDLTVPVM-------FELPVRVCP-GKATFDG
KARQLSWTIGGL--------YPGSS--GSVEAVFVVAG----DKTACE---------AA-
------------------------------------------------------LKRVTA
---------VI-----KLAGA-----PSETL-TGVSLAQ-GTDV----------------
------LEDTGDQV----------SWTAQI------------------------------
------------------------------------------------------------
------------------------------------------------------------
------------------------------------------------------------
------------------------------------------------------------
------------------------------------------------------------
------------------------------------------------------------
------------------------------------------------------------
-----------------------------------------
>MMETSP0419_Chlorodendrophytes-Pedinophytes__Euk-Green-Chlorophytes-Chlorodendrophytes-Pedinophytes%CAMPEP_0177587138
------------------------------------------------------------
------------------------------------------------------------
------------------------------------------------------------
------------------------------------------------------------
------------------------------------------------------------
--------------MRDICVVLRAR------GGRNIL--LQTRG-IAAVDAREAAKEIIA
SLARFSTPQGS----------------------------APLDGSGD-----------H-
--LSSFTLGHLTV-NGGRHSAVYR--LVNAVHVIGISGP-----GT---APF-SLVGLVN
AVTKLLVAVC---R-GPE-VTLDKV-AKRYAE----------------------------
-----VYVGVSSILDAGGADPAAASALSAGL--------LSI----MFPDDKKEKKRRKQ
TDAAQHMNSS--------------------SFNAASGSHGRKTLTEGPKLGEAIVDAQAH
KCGSVRARSHRSAAGSVSGSETQRSRLSPKSSITGSWAFEDRSEHQAAVSMRSGSRPSIP
GDLDWATEHSSSALAGAAAPEVGDPFATAGGQAPSTISKAHYTDSSFDNSCSESVLTSAS
TPKKAYDR---LDSGNGPFGASSGGISSNHSSRVAGVDKGGAGAGFDPFAADAGG-----
------MLLQGSAPSDPFAGKQGSGLSEEHGGAAGSPLGGALQEGPGSAGLGAFGGSGAG
YWG------------------------------------NPLGHDAS-----SAAEEASW
GGGVAGGGAGFDAFGGDFAAGAGPQAAVPEAPLGNQGDADAGFGSAAWD---AA--TGGF
GLLGAEAGAGPDPKSSVGSLGVFSDHGRAGGAALEGLADAGGEGASPFQPSDWPGALHAG
GGDLAAAPHGSPAPGAPAGGSALGFDAFGSAAE--GTGSWGWGLEGHGAD------TGAA
PPGSSFGAAGETPGASAWLDAAGPPDAGKLKLVEVWRAEFVGSSALLSTYSGEVQGGASC
RGDFRLVSTLPKTSPVQPILETCVCAAEHNEAVCDGGPALGSFSPRGVASSWGNAQQALV
RYRL--PPAAA--PPPVIVQVARAERQGSMLG-------DEVLICVEYHVSPMLGNHLRD
--------------------------FLVLLKVSDA-------KWKPKKATP--RMDWCQ
SRMTAQWKLRDR-------VAPGSR--GRFSVVLEAL-----GDHEVNLGGGGGLKATA-
------------------------------------------------------QMCFQL
--------------------------DGYTF-SGVSCEHNGSMG----------------
----------EVEV----------TGFGLMTAQLP-------------------------
------------------------------------------------------------
------------------------------------------------------------
------------------------------------------------------------
------------------------------------------------------------
------------------------------------------------------------
------------------------------------------------------------
------------------------------------------------------------
-----------------------------------------
>MMETSP0419_Chlorodendrophytes-Pedinophytes__Euk-Green-Chlorophytes-Chlorodendrophytes-Pedinophytes%CAMPEP_0177596404
------------------------------------------------------------
------------------------------------------------------------
------------------------------------------------------------
------------------------------------------------------------
------------------------------------------------------------
--------------MRDICVVLRAR------GGRNIL--LQTRG-IAAVDAREAAKEIIA
SLARFSTPQGS----------------------------APLDGSGD-----------H-
--LSSFTLGHLTV-NGGRHSAVYR--LVNAVHVIGIAGP-----GM---APF-SLVGLVN
AVTKLLVAVC---R-GPE-VTLDKV-AKRYAE----------------------------
-----VYVGVSSILDAGGADPAAASALSAGL--------LSI----MFPDDKKEKKRRKQ
TDAAQHMNSS--------------------SFNAASGSHGRKTLTEGPKLGEAIVDAQAH
KCGSVRARSHRSAAGSVSGSETQRSRLSPKSSITGSWAFEDRSEHQAAVSMRSGSRPSIP
GDLDWATEHSSSALAGAAAPEVGDPFATAGGQAPSTISKAHYTDSSFDNSCSESVLTSAS
TPKKAYDR---LDSGNGPFGASSGGISSNHSSRVAGVDKGGAGAGFDPFAADAGG-----
------MLLQGSAPSDPFAGKQGSGLSEEHGGAAGSPLGGALQEGPGSAGLGAFGGSGAG
YWG------------------------------------NPLGHDAS-----SAAEEASW
GGGVAGGGAGFDAFGRDFAAGAGPQAAMPEAPLGNQGDAEAGFGSAAWD---AA--TGGF
GLLGAEAG--------AGPDP--------------------------------KSSVGSL
GVF-SDH----------------------------GRAGGAALEGLADAG------GEGA
SP----------------------------------------------------------
----------------------------------------------------------FQ
PSDW--PGALHAGGGDLAAAPHGSPAPGAPAG--------GSALGFDAFGSAAEGTGSWG
------------------------------WGLEGQ-------GADTGAAPP--GSSFGA
SGE-----------------TPGAS--AWLDAV---------GAPDAAGQGPTAGKLKL-
------------------------------------------------------VEVWRA
---------EFVGSSALLSTYSGEIQGGASCRGDFRLVS-TLPK----------------
-----TSPVQPILE----------TCVCAAEX----------------------------
------------------------------------------------------------
------------------------------------------------------------
------------------------------------------------------------
------------------------------------------------------------
------------------------------------------------------------
------------------------------------------------------------
------------------------------------------------------------
-----------------------------------------
>Chlor_UTC__Euk-Green-Chlorophytes-UTC%Chlor_genomic384247878_Coccomyxa_subellipsoidea_C-169
------------------------------------------------------------
------------------------------------------------------------
------------------------------------------------------------
------------------------------------------------------------
------------------------------------------------------------
------------------------------------------------------------
------------------------------------------------------------
----------MTV-ASGRHRVVYR--LVGGVYLMLVAAP-----QT---NVL-WLLELVS
ACVRILIAVS---R-GVE-VTPDKL-ARRYPE----------------------------
-----LYLALSGVLTSGGSEVLSALAAAE----------ADL----ASIGPDAAKSKAGV
MGRLGLSASS----------------------------------------SRVKGS----
----------------------GPTLTDEVEDL-SKVSFAFPPDAL--------QTSPDK
ARAAAGS-----PAGRSPEQAAVRSSPAAAAGHPFAASAAAADRSVLAGTGLEDLFDPSP
TDVGPAGVDPSDPFGDAGLAFKEGDTDAAADNPWADFDTPQSEAFPPETPLFGHPLS---
------AAQQPFGTATPGVHPWHDPWATLRGGKSPVKPAASAAAAFAQPPPWTNFEGAAA
AAMAADGPATAALAAAETTKDPPRE--------------VTQEDLESIDRGWAVELVERW
RGSFVGG-----------------KL----VRAGAVGEVWSYQQLAHLR---AQVFFKCH
LFRKSAM---------DQRLI--------------------------------RSALTSA
KFL-HAS----------------------------ATGDYGTYTGSFERI------PSNS
QVP---------------------------------------------------------
----------------------------------------------------------FL
TYRL--PALAC--APPLLLRLTA------QHGA------KGTLLCVEIVASPNLPGQLSA
--------------------------VKLALNVPSV-------LGAPSKAKP--RGAWVP
DKKQFRWELSDM--------SPGAS--LVARVAFPPVS----EHADIA----QGGKACI-
------------------------------------------------------LQAFNA
---------VV-----TFSGP-----EEESL-SGIALES-GSDL----------------
------DRLTDSFS----------ILHGQATATFE-------------------------
------------------------------------------------------------
------------------------------------------------------------
------------------------------------------------------------
------------------------------------------------------------
------------------------------------------------------------
------------------------------------------------------------
------------------------------------------------------------
-----------------------------------------
>Coccomyxa_UTC__Euk-Green-Chlorophytes-UTC%Coccomyxa_genomic384247878_Coccomyxa_subellipsoidea_C-169
------------------------------------------------------------
------------------------------------------------------------
------------------------------------------------------------
------------------------------------------------------------
------------------------------------------------------------
------------------------------------------------------------
------------------------------------------------------------
----------MTV-ASGRHRVVYR--LVGGVYLMLVAAP-----QT---NVL-WLLELVS
ACVRILIAVS---R-GVE-VTPDKL-ARRYPE----------------------------
-----LYLALSGVLTSGGSEVLSALAAAE----------ADL----ASIGPDAAKSKAGV
MGRLGLSASS----------------------------------------SRVKGS----
----------------------GPTLTDEVEDL-SKVSFAFPPDAL--------QTSPDK
ARAAAGS-----PAGRSPEQAAVRSSPAAAAGHPFAASAAAADRSVLAGTGLEDLFDPSP
TDVGPAGVDPSDPFGDAGLAFKEGDTDAAADNPWADFDTPQSEAFPPETPLFGHPLS---
------AAQQPFGTATPGVHPWHDPWATLRGGKSPVKPAASAAAAFAQPPPWTNFEGAAA
AAMAADGPATAALAAAETTKDPPRE--------------VTQEDLESIDRGWAVELVERW
RGSFVGG-----------------KL----VRAGAVGEVWSYQQLAHLR---AQVFFKCH
LFRKSAM---------DQRLI--------------------------------RSALTSA
KFL-HAS----------------------------ATGDYGTYTGSFERI------PSNS
QVP---------------------------------------------------------
----------------------------------------------------------FL
TYRL--PALAC--APPLLLRLTA------QHGA------KGTLLCVEIVASPNLPGQLSA
--------------------------VKLALNVPSV-------LGAPSKAKP--RGAWVP
DKKQFRWELSDM--------SPGAS--LVARVAFPPVS----EHADIA----QGGKACI-
------------------------------------------------------LQAFNA
---------VV-----TFSGP-----EEESL-SGIALES-GSDL----------------
------DRLTDSFS----------ILHGQATATFE-------------------------
------------------------------------------------------------
------------------------------------------------------------
------------------------------------------------------------
------------------------------------------------------------
------------------------------------------------------------
------------------------------------------------------------
------------------------------------------------------------
-----------------------------------------
>MMETSP1473_UTC__Euk-Green-Chlorophytes-UTC%CAMPEP_0206141538
------------------------------------------------------------
------------------------------------------------------------
------------------------------------------------------------
------------------------------------------------------------
------------------------------------------------------------
-----------MVAGLEVAMVLRSK------QGPTLM--VQTRG-VDAKAAVSASAEVLD
LLASHASKQYD------------------------------DDGSGD-----------N-
--PPGYASGDMPA-CNNRWRVVYR--LVGQVYVMAVSPA-----AM---NVF-FSTQLVN
AAVHRLCTLF---RGGGITLNQEKL-TNRFPE----------------------------
-----VYLAVSALLATGGQAKAAKLVAR-----------AQV----DSISSEATKSIKQL
KRGVASGLAN-----------------------PLDMLRGRSNKTVQPELAPLYVA----
----------------------PRSLAEEVDPL-TTVSFALPADAL--------PPLAY-
---------------VEPEKLSRAPAAGWDMA-------------GYKLVPLSPTASEVA
AEQAKMGE----------------------------------------------------
--------------LGPKEPINGDMWSAFPDGPRPAAPGIDEVD----------------
---------------------------------------MPPTPTGPK----GLWLEELW
RCHVVGS-----------------EI----KMVGTLGTV---LGTTPLT---NDHLKTHF
RVKAAPE---------ATSAV--------------------------------QRFVQAA
VHD-PVI----------------------------TVRTEDWYESGVHVAAFDNTFGIER
PV----------------------------------------------------------
----------------------------------------------------------FL
RYTF--PAPCL--APPIQVRFAA-LLSEPAEGKRR----RRLTMLLRYLVRPGALLPLYS
--------------------------AVVDLDVHPH-------LGKPLRVSP--AATWGK
KQHRLQWRLPVL--------APGEG--GDLKVYFEPDAAK--DPAPDGLGRFGGYTAAA-
------------------------------------------------------IEEAVI
---------RM-----RFTGP-----PGSTL-SGSVLES-GLQA----------------
----DTLQPVPEQL-----------TFGELTAQAELIKMPRVMPRLPTPPPTPPQSSPAT
ADGPAESEVGPAASPTAAPGIPASPASAVAGANGGATSPFAAAAPASAPLPEDLFSEPSP
PTSPLPSDKAVVQSDGAAPLSDSGAPPSDDAPLSQPETP---------------------
------------------------------------------------------------
----------------------TAMAPDSLPGSLIEHGKGSFVPYGEAAPVAGKEPVDDE
PDMMQL------------------------------------------------------
------------------------------------------------------------
------------------------------------------------------------
-----------------------------------------
>Picochlorum_UTC__Euk-Green-Chlorophytes-UTC%Picochlorum_genomicjgi|Picsp_1|1205|NSC_04686-R1_hypothetical
------------------------------------------------------------
------------------------------------------------------------
------------------------------------------------------------
------------------------------------------------------------
------------------------------------------------------------
-----------MSSTKGAGILLRAT------KGGNFM--LQTSG-IPGKVVQDAVTEVVD
DFNSYSRLSFE---------------------------GRERISRGD-----------D-
-DTHNVSLGQRHV-LQGRFLLTYR--LVDTILVFYVCGP-----EV---NPF-VCLRFVD
AVGKILVGIS---K-GVD-ISSRRL-SKRYAD----------------------------
-----LHLLIGRLLSRGVGYFPPAFIHAPSTNEKL----LSL----PVSTFDASRKLKKM
KKGKTKTDFV------------------------KTDSNKEEVPVTQEEWNPDNEY----
----------------------KLVWQQSGHAS-KSVNFHIPVDAL--------PPPPA-
-RVLGAK--------RQPPAPPRFIQPLQQH--------------AFEGSMPIGSDEEVE
DEKQKADE----------------------------------------------------
----------------EAEEEKGGGVAVHPDDMEKTEAPE--------------------
---------------------------------------VPVSDLKE-----SLVLVEIW
EGDARQG-----------------VL----QKASIKGEV--RRALSPYG---LY--AAGF
KLRPS-----------TNIVL--------------------------------DTCLQTA
SVH--------------------------------RNFVSRRKDHSFVSK------LTGV
PID---------------------------------------------------------
------------------------------------------------------AS--YL
KYNV--PLSTC--NPPMQADLIL--VPSTSPNS------SEVLVILRYALNPDLVKGLVD
--------------------------VAISLDMPPE-------VPNLVKTSE--KAKWSP
TECRILWEIDFL--------QAGAS--GSIQAVFSTNG----PLQSAS---------DI-
------------------------------------------------------FSQVKA
---------NI-----LFSGW-----PGSSF-SGLGLQI-SLPE----------------
-----ADEYHKGKV----------RTFGCLTLRP--------------------------
------------------------------------------------------------
------------------------------------------------------------
------------------------------------------------------------
------------------------------------------------------------
------------------------------------------------------------
------------------------------------------------------------
------------------------------------------------------------
-----------------------------------------
>Nannochloris_RS-PRE_UTC__80-Nannochloris_RS.PRE.289
------------------------------------------------------------
------------------------------------------------------------
------------------------------------------------------------
------------------------------------------------------------
------------------------------------------------------------
------------MSVSPGAFLLRVA------RGSNFM--VQTHG-IPSKLVQDAVAEIVD
DFNNHSRKIRS-----------------------------SAGAEGD-----------E-
-DAYNVSLGQRYA-LQSKYVVTFR--LVDSIMVFYVCDP-----QT---NPI-VCLRYVD
AATKILVGVC---K-GAE-ISTKRM-SKKYAT----------------------------
-----LYLLLGRILARGIGYLPSAFIHAPPTNEKM----MSM----PVSASDASRKLKKM
AKSKTKNSFV-----------------------------KTSEDVEVAMQEGRGDG----
------------------EEVLQKVWDASGHAV-TSMEFVIPAGAL--------PAPPS-
-RVMGAK--------RKPPAPPVHSVSTH----------------AFSGAATGDE-----
------------------------------------------------------------
------DETIVEESHDEKDESMREGVVEDGELDTEATAHD--------------------
---------------------------------------IPVSDLQE-----ALVMVEVW
EGSVSQG-----------------SI----ESACVRGEV--RRALAPYN---LD--NAAF
RISGS-----------ESLVV--------------------------------DGCLHAA
SVH-RTY----------------------------AHKNAGE----FRAR------LSST
PID---------------------------------------------------------
------------------------------------------------------TS--YL
KYQL--PSSAV--DPPLQCNLRV-ALPEEDTGPA-----KTIVLVIPFAVNPSLHGGLVD
--------------------------VSVTLSLPPE-------LDGLVRTSH--KAAFSP
QESRVQWSIDSM--------EAGST--GAIRAILKSSK----GIQNRD---------TT-
------------------------------------------------------IDNIRA
---------EV-----LYSGY-----PGTSY-SGLGFEV-GFEG----------------
--AEDGKPYYAGKI----------RTFGRVFLSAS-------------------------
------------------------------------------------------------
------------------------------------------------------------
------------------------------------------------------------
------------------------------------------------------------
------------------------------------------------------------
------------------------------------------------------------
------------------------------------------------------------
-----------------------------------------
>MMETSP1161_UTC__Euk-Green-Chlorophytes-UTC%CAMPEP_0118809048
PSDGHTGPCSGQLAERCATVTKNDFSIGLDDREYISWRKVKHFIQGVEEVIKAKDQVARE
ALNESETLKWILEEEKEKFRESFEEIAFLNAEIKNLSMEKSETLQKMQQVDRENANLKEQ
LVIAQLQLEHMSASASPSCSPYSGAGTGGADERSSDEKQRYSSGVGVEKRIAHLQKGAAA
TVSPTALFHTPELVRDSQKLQTANDENLHYTINANKIDDYNIHVSASFCRCPYSRNLDLC
RSLYIWDIVEILCKEEDGVLLLVHAKSLSLFVSILVYVRLKKKKQPRLNRPSGSHETKEE
EXNQSXXXXXXIMSVSPGAFLLRVV------RGGNFM--VQTHG-IPSKLVQDAITEIVD
DFNSHSRKIRS---------------------------ATGVKSRGD-----------E-
-DAYNVSLGQRYA-LQSKYLVTFR--LVDSIMVFYVCEP-----HT---NPI-VSLRYVD
AATKILVGVC---K-GAE-ISTKRL-SKKYAT----------------------------
-----LYLLLGRILGRGIGYLPSAFIHAPPTNEKM----LSM----PVSASDASRKLKKM
AKTKTKNSFV------------------------------KTSEDVEVVQGEKGDG----
------------------EEVLQKVWDASGHAV-TSTEFVIPAGAL--------PAPPS-
-RVMGAK--------RKPPAPPVHSVSTH----------------AFSGA---------A
TADEGDDD----------------------------------------------------
------ETVVEESHDDEEESNLREGVVEDTEATVAHD-----------------------
---------------------------------------IPVSDLQE-----ALVMVEVW
EGSVSNG-----------------AI----ESACVRGEV--RRALAPYN---LD--KAAF
RIIES-----------ESLVV--------------------------------DSCLHSA
SVH-RMY----------------------------AQKNVGE----FGAR------LSST
PID---------------------------------------------------------
------------------------------------------------------TS--YL
KYQL--PSSAV--DPPLQCNMLV-ALPEEEKGPA-----KSMLLVIPFAVNPSLPNGLVD
--------------------------VSVTLSLPPE-------LDGLLKTSH--KASFSP
QESRIQWSIDSM--------EAGST--GAIRAILKSSK----GIQNRD---------TT-
------------------------------------------------------IEDIRA
---------DV-----LYSGY-----PGKSY-SGLGFEV-GFEG----------------
--DEDGKSYYAGKI----------RTFGRVSLSAAVMKAMASDLITIYDGICVAVRTRRR
HLRGGXVEALLLVSDMGRSLRRIKRSRPKIIKRKTKTRFTKSKIPHELKKGSEALEDKLG
TELEWDESKHLKDNYEESGFVMDPNEGHGRKTRGGINLE---------------------
------------------------------------------------------------
----------------------REAKSDEDLDDDLRVTLGKQSLIHGPAAPKRPTDRQRR
VVAELQKVHGDDVAAMMMDHKRNKMQLSAGALKELIRACEYWAPGSGVDFRVPVKSLWTK
------------------------------------------------------------
------------------------------------------------------------
-----------------------------------------
>Nannochloris_X1-PRE_UTC__37-Nannochloris_X1.PRE.18
------------------------------------------------------------
------------------------------------------------------------
------------------------------------------------------------
------------------------------------------------------------
------------------------------------------------------------
--------------MLIATLDLRCR-----------------------------------
-------------------------------------------GDED-------------
--AYNVSLGQRYA-LQSKYLVTFR--LVDSIMVFYVCEP-----HT---NPI-VSLRYVD
AATKILVGVC---K-GAE-ISTKRL-SKKYAT----------------------------
-----LYLLLGRILGRGIGYLPSAFIHAPPTNEKM----LSM----PVSASDASRKLKKM
AKTKTKNSFV------------------------------KTSEDVEVVQGEKGDG----
------------------QEVLQKVWDASGHAV-TSTEFVIPAGAL--------PAPPS-
-RVMGAK--------RKPPAPPVHSVSTH----------------AFSGA---------A
TADEGDDD----------------------------------------------------
------ETVVEESHDDDEESNLREGVVEDTEATVAHD-----------------------
---------------------------------------IPVSDLQE-----ALVMVEVW
EGSVSHG-----------------AI----ESACVRGEV--RRALAPYN---LD--KAAF
RIIES-----------ESLVV--------------------------------DSCLHSA
SVH-RMY----------------------------AQKNVGE----FGAR------LSST
PID---------------------------------------------------------
------------------------------------------------------TS--YL
KYQL--PSSAV--DPPLQCNMLV-ALPEEEKGPA-----KSMLLVIPFAVNPSLPNGLVD
--------------------------VSVTLSLPPD------------------------
--------LDGL------------------------------GIQNRD---------TT-
------------------------------------------------------VEDIRA
---------EV-----LFSGY-----PGKSY-SGLGFEV-GFEG----------------
--DEDGKPYYAGKI----------RTFGRVSLSAV-------------------------
------------------------------------------------------------
------------------------------------------------------------
------------------------------------------------------------
------------------------------------------------------------
------------------------------------------------------------
------------------------------------------------------------
------------------------------------------------------------
-----------------------------------------
>Nannochloris_sp-AAC_UTC__scaffold62_cov686-Nannochloris_sp.AAC.28
------------------------------------------------------------
------------------------------------------------------------
------------------------------------------------------------
------------------------------------------------------------
------------------------------------------------------------
---------MALYALCTDAVCFEYR-----------------HG-IPSKLVQDAITEIVD
DFNNHSRKIRS---------------------------STGVKSRGD-----------E-
-DAYNVSLGQRYA-LQSKYLVTFR--LVDSIMVFYVCEP-----HT---NPI-VSLRYVD
AATKILVGVC---K-GAE-ISTKRL-SKKYAT----------------------------
-----LYLLLGRILGRGIGYLPSAFIHAPPTNEKM----LSM----PVSASDASRKLKKM
AKTKTKNSFV------------------------------KTSEDVEVVQGEKGDG----
------------------EEVLQKVWDASGHAV-TSTEFVIPAGAL--------PAPPS-
-RVMGAK--------RKPPAPPVHSVSTH----------------AFSGA---------A
TADEGDDD----------------------------------------------------
------ETVVEESHDEEEESNLREGVVEDTEATVAHD-----------------------
---------------------------------------IPVSDLQE-----ALVMVEVW
EGSVSHV-----------------AI----ESACVRGEV--RRALAPYN---LD--KAAF
RIIES-----------ESLVV--------------------------------DSCLHSA
SVH-RMY----------------------------AQKNVGE----FGAR------LSST
PID---------------------------------------------------------
------------------------------------------------------TS--YL
KYQL--PSSAV--DPPLQCNMLV-ALPEEEKGPA-----KSMLLVIPFAVNPSLPYGLVD
--------------------------VSVTLSLPPE-------LDGLVKTSH--KASFSP
QESRIQWCIDSM--------EAGST--GAIRAILKSSK----GIQNRD---------TT-
------------------------------------------------------VEDIRA
---------EV-----LFSGY-----PGKSY-SGLGFEV-GFEG----------------
--DEDGKPYYAGKI----------RTFGRVSLSAA-------------------------
------------------------------------------------------------
------------------------------------------------------------
------------------------------------------------------------
------------------------------------------------------------
------------------------------------------------------------
------------------------------------------------------------
------------------------------------------------------------
-----------------------------------------
>Picochlorum_SENEW3-PRE_UTC__183-Picochlorum_SENEW3.PRE.23
------------------------------------------------------------
------------------------------------------------------------
------------------------------------------------------------
------------------------------------------------------------
------------------------------------------------------------
---------MALYALCTDAVWFEYR-----------------HG-IPSKLVQDAITEIVD
DFNNHSRKIRS---------------------------ATGVKSRGD-----------E-
-DAYNVSLGQRYA-LQSKYLVTFR--LVDSIMVFYVCEP-----HT---NPI-VSLRYVD
AAAKILVGVC---K-GAE-ISTKRL-SKKYAT----------------------------
-----LYLLLGRILGRGIGYLPSAFIHAPPTNEKM----LSM----PVSASDASRKLKKM
AKTKTKNSFV------------------------------KTSEDVEVVQGEKGDG----
-------------------EVLQKVWDASGHAV-TSTEFVIPAGAL--------PAPPS-
-RVMGAK--------RKPPAPPVHSVSRH----------------AFSGA---------A
TADEGDDD----------------------------------------------------
------ETVVEESHDEEEESNLREGVVEDTEATVAHD-----------------------
---------------------------------------IPVSDLQE-----ALVMVEVW
EGSVSHG-----------------AI----ESACVRGEV--RRALAPYN---LD--KAAF
RIIES-----------ESLVV--------------------------------DSCLHSA
SVH-RMY----------------------------AQKNVGE----FGAR------LSST
PID---------------------------------------------------------
------------------------------------------------------TS--YL
RYQL--PSSAV--DPPLQCNMLV-ALPEEEKGPA-----KSMLLVIPFAVNPSLPNGLVD
--------------------------VSVTLSLPPE-------LDGLVKTSH--RASFSP
QESRIQWCIDSM--------EAGGT--GAIRAILKSSK----GIQNRD---------TT-
------------------------------------------------------IEDIRA
---------EV-----LYSGY-----PGKSY-SGLGFEV-GFEG----------------
--DEDGKPYYAGKI----------RTFGRVSLSAA-------------------------
------------------------------------------------------------
------------------------------------------------------------
------------------------------------------------------------
------------------------------------------------------------
------------------------------------------------------------
------------------------------------------------------------
------------------------------------------------------------
-----------------------------------------
>Chlorella_autotrophica-AAC_UTC__scaffold2456_cov176-Chlorella_autotrophica.AAC.17
------------------------------------------------------------
------------------------------------------------------------
------------------------------------------------------------
------------------------------------------------------------
------------------------------------------------------------
----------MAFAGSNVAISLWAR------GGGNML--IQSHG-LSSAKIHAATKEVAQ
TLGSFAAEKGA----------------------------NNLDGSGD-----------N-
--APAFALGQAKV-LHGRYMVTYR--LVNALYIMIVTEP-----HT---NAF-VCVHLLE
AITKVLVAAS---K-GVD-VTADKI-SRRYSE----------------------------
-----VYSLLDGLLNGGLAVLPPAFAHRSATADIL----LVM----PASATDAAHKLKKI
FQASKSGGSS------------------------VPDTGTDPTPLPVPETPVSTDG----
----------------------RQLIAEEVDPL-AKLAFNIPADAL--------PPPPS-
-RAAIAR--------NTPQQLQPNAVAAPT---------------AFEGALKTEKEM--A
ADTAAAAA----------------------------------------------------
------EALRQAGLAAPEAIVKEDGWAEFSEEQPCADSSHAAPQVQEPVLSDKARFFNFR
KALDSNDEV------------------------------IPIIDVRD-----SLHLLEIW
HGEFASD-----------------KL----VKCGVEGQV--RLRLAPYG---LS--RAQF
RVRPS-----------TASIV--------------------------------NACMRVA
QLN-AQC----------------------------AEKKSGEEEDGFVAS------IARV
PVG---------------------------------------------------------
------------------------------------------------------CS--YL
KYSL--PAVAC--KPPLQLALHAFPGADLASGNQS----GHILIVLRFIASPYIRGALLD
--------------------------AKVDLKFPPQ-------FEQLVKVSP--SCQWAK
DQCQLRWEISRI--------MPGQH--GLLQAVLSTKH----GELYLT------ALDAL-
------------------------------------------------------HRQLTA
---------RV-----ILSGQ-----RGRSL-SGLSLEV-GLES----------------
----HEPEFNPGSC----------QYFAEITAKL--------------------------
------------------------------------------------------------
------------------------------------------------------------
------------------------------------------------------------
------------------------------------------------------------
------------------------------------------------------------
------------------------------------------------------------
------------------------------------------------------------
-----------------------------------------
>Chlorella_desiccata-AAC_UTC__scaffold2511_cov515-Chlorella_desiccata.AAC.3
------------------------------------------------------------
------------------------------------------------------------
------------------------------------------------------------
------------------------------------------------------------
------------------------------------------------------------
------------MLGTQLAIVLRAK-------GGNFM--IQTNG-ISGKAVQEASAEALT
LLSRQTAEGSN--------------------------SQISLEISGD-----------A-
--APNLALGQIAV-LQGRYLVTYR--MIHSILVMLISEP-----TA---NAF-VCLRLLD
ASGKILVGAC---K-GVD-VTPERL-SKKYAD----------------------------
-----VHSCLDGLVSGGLMALPPAFTHASATDGKL----LAV----PLSTADAARRLKRA
QGALGGKVFT--------------------AEKAGEPSENEPTPLPMPETPSKKDG----
----------------------KQFTVDGGDPL-RGVEFHIPADAL--------PPPPA-
-RAMGAK--------RRPPSPPREAPFVPPA--------------AFKGAMEEEAKG--P
EEAEGFGA-----FGE--------------------------------------------
------VEVMEAEKQEEAEKTKSGEWEAEFAAEAGPAGPS--------------------
---------------------------------------ISIKDLQE-----SLQLVEIY
RGQVVAG-----------------LL----HRATIDGAV--RRRLAPFG---LE--TAKF
RLLPS-----------STLVT--------------------------------NACLQVA
TRNT-------------------------------AHASEVDDNFGFTAR------LTGA
PMD---------------------------------------------------------
------------------------------------------------------CS--YI
KYAL--PSVAC--LPPLQIDLAV--APPSGTGAPPASLGWEGLIVLRYVSNPELPGPLLD
--------------------------VIVEVDLAPE-------LAVLVKTSP--SAQWSP
DECRLKWNLGKI--------SPGEC--GIARALVGAKP----GTVSDR------AEVAL-
------------------------------------------------------KEETKA
---------RV-----LFTGW-----PGKSL-SGAGFEV-AMPA-------MHEEKKEEG
EKENKSDEYHKGKA----------VWFGELLVKP--------------------------
------------------------------------------------------------
------------------------------------------------------------
------------------------------------------------------------
------------------------------------------------------------
------------------------------------------------------------
------------------------------------------------------------
------------------------------------------------------------
-----------------------------------------
>Chlorella_desiccata_UTC__41065-Chlorella_desiccata.3
------------------------------------------------------------
------------------------------------------------------------
------------------------------------------------------------
------------------------------------------------------------
------------------------------------------------------------
------------MLGTQLAIVLRAK-------GGNFM--IQTNG-ISGKAVQEASAEALT
LLSRQTAEGSN--------------------------SQISLEISGD-----------A-
--APNLALGQIAV-LQGRYLVTYR--MIHSILVMLISEP-----TA---NAF-VCLRLLD
ASGKILVGAC---K-GVD-VTPERL-SKKYAD----------------------------
-----VHSCLDGLVSGGLMALPPAFTHASATDGKL----LAV----PLSTADAARRLKRA
QGALGGKVFT--------------------AEKAGEPSENEPTPLPMPETPSKKDG----
----------------------KQFTVDGGDPL-RGVEFHIPADAL--------PPPPA-
-RAMGAK--------RRPPSPPREAPFVPPA--------------AFKGAMEEEAKG--P
EEAEGFGA-----FGE--------------------------------------------
------VEVMEAEKQEEAEKTKSGEWEAEFAAEAGPAGPS--------------------
---------------------------------------ISIKDLQE-----SLQLVEIY
RGQVVAG-----------------LL----HRATIDGAV--RRRLAPFG---LE--TAKF
RLLPS-----------STLVT--------------------------------NACLQVA
TRNT-------------------------------AHASEVDDNFGFTAR------LTGA
PMD---------------------------------------------------------
------------------------------------------------------CS--YI
KYAL--PSVAC--LPPLQIDLAV--APPSGTGAPPASLGWEGLIVLRYVSNPELPGPLLD
--------------------------VIVEVDLAPE-------LAVLVKTSP--SAQWSP
DECRLKWNLGKI--------SPGEC--GIARALVGAKP----GTVSDR------AEVAL-
------------------------------------------------------KEETKA
---------RV-----LFTGW-----PGKSL-SGAGFEV-AMPA-------MHEEKKEEG
EKENKSDEYHKGKA----------VWFGELLVKP--------------------------
------------------------------------------------------------
------------------------------------------------------------
------------------------------------------------------------
------------------------------------------------------------
------------------------------------------------------------
------------------------------------------------------------
------------------------------------------------------------
-----------------------------------------
>Neochloris_oleoabundans-AAC_UTC__scaffold1833_cov246-Neochloris_oleoabundans.AAC.70
------------------------------------------------------------
------------------------------------------------------------
------------------------------------------------------------
-----------------------------------------------------------M
RYTPHKRVFDKGNYRHSLRSRGTSQSTAHPCLVAVLRRYQLLPPDHTTVGPSRGHGGRHT
AGPGPAGERRLQLVDPSVSGCFRRRLQPWHNRGGPTD--IALHG-INGRAAQDASNEVAS
VIAKFAATGSK----------------------------GDFDGTGD-----------N-
--PPGLGIGHLAA-VQRRYSVTYR--LVNAVYVMVVAPP-----AS---NVF-LAMQLLD
AVAKVLVGIS---K-GVD-VTPDKL-AKRYTEVRLGGEKEGYKRNRKVNFIALLLVVCFC
LLKSNVYMLLEDLVATGLTTLPPAFMHSSATDERL----LVL----PASAADAARRLKRM
VRGGSRGANN------------FVTGKGSEGGGQDAGS--DPTPPPVPETPSSRGG----
----------------------QQFSASYADPL-GTVAFDIPPDAL--------PPPPA-
-RAAVAR---------RPAGTTIAAPQRPTPPPP-----------AFKGATHEDASK--A
LEAEGFGA-----FGDVSMLGTLRGAAGQQWANRQVVSQLEGAGYQSEHVPASYWWRLPS
QS----RLAGKAAASTPSAAEAKEEWAQFGNGEAGFTAAA--------ALPGAVKDVAAP
AEPTKPMLPA-----------------------------ITAKDVQA-----SLQLTEVW
RAEVAGG-----------------VI----LRAGVEGGV--RRKLAPYG---LS--AALF
RLLPA-----------PVGVV--------------------------------NACLSVA
AMN-REFTEQLAGSSNSGADK--------------GSAAEDDVESAFLAK------FTQA
SVG---------------------------------------------------------
------------------------------------------------------CC--YL
QYTC--VQYCC----------------------------WGSTALL-------LEGG---
------------------------------------------------------QICWLK
TCCN---QVCPI------------------------------------------------
------------------------------------------------------------
------------------------------------------------------------
------------------------------------------------------------
------------------------------------------------------------
------------------------------------------------------------
------------------------------------------------------------
------------------------------------------------------------
------------------------------------------------------------
------------------------------------------------------------
------------------------------------------------------------
-----------------------------------------
>Chlorella_pyrenoidosa-PRE_UTC__1012-Chlorella_pyrenoidosa.PRE.1749
------------------------------------------------------------
------------------------------------------------------------
------------------------------------------------------------
------------------------------------------------------------
------------------------------------------------------------
------------------------------------------------------------
------------------------------------------------------------
--------------------------------------------MH--------------
--------SS---------ATDERL-----------------------------------
---------------------------------------LVL----PASAADAARRFRRM
VRGGGRAGTA------------FAPAKANEDKEAGKGAAADPTPPPIPETPSSRGG----
----------------------QQFSSAYADPL-GAVAFDIPPDAL--------PAPPA-
-RAAVAR--------RTPAAASLGAPLRPTP--PPP---------AFKGALEEEAAKA-P
TEAEGFGA-----FGEVEMLGGSCGRSRAGCACAHLSRVGTATCPCPHLVLGLKNDTLAH
ALLATAEAQKAAVPAAAAAAVEPEGWAQFGEGEEEGAAAA-----------------AAP
AAPAVPALPV-----------------------------VTEKDVKD-----SLQLTEVW
RAEVAGS-----------------EV----LRAGLEGGV--RRRLAPYG---LA--AARF
RLLPA-----------PAGVA--------------------------------NACLRVA
AMN-RDFAELLDGPASSSGSSAAAGSSGGSTLGAASSGGNGSEGGAFLAK------FTQA
SVG---------------------------------------------------------
------------------------------------------------------CC--YL
QYSL--PAVAC--PPPLQAALLV--VPGSDPAKPGS---WQGLVVLRYAASPALPGSLLD
--------------------------VAVDLNLPPE-------ASALLRVSP--AAQWSR
EGCQLRWALPRI--------APGET--GELRAVFGCKA----GVAPAA------ATSAL-
------------------------------------------------------ARQAEA
---------RL-----VFSVR-----PGHSL-SGLGFQV-AAAE----------------
----GEAPFQPAHV----------QCFGELTVRA--------------------------
------------------------------------------------------------
------------------------------------------------------------
------------------------------------------------------------
------------------------------------------------------------
------------------------------------------------------------
------------------------------------------------------------
------------------------------------------------------------
-----------------------------------------
>Chlor_UTC__Euk-Green-Chlorophytes-UTC%Chlor_genomic307105938_Chlorella_variabilis
------------------------------------------------------------
------------------------------------------------------------
------------------------------------------------------------
------------------------------------------------------------
------------------------------------------------------------
-----------MVAGIRLALVLRPK------DGTSNLL-IQTHG-VSGRAALDASSEVAT
VIAKFSAAGGK----------------------------GNIDGTGD-----------N-
--PPGFGTGHMAA-VQGRYSVTYR--LVNSVYAMVVAPP-----GA---NVF-LAMQLVD
AVAKVLVGVS---R-GVD-VTPDKL-VKRYTE----------------------------
-----VYMLLEDLVATCLSTLPPAFMHSSATDERL----LVL----PASAADAARRLKRM
VRGGGGRGAS--------------SFVAGKEGGGEEGGAGDPTPPPVPETPTSRGG----
----------------------QQFSAAHADPL-GAVAFDIPPDAL--------PPPPA-
-RAAVAR---------RQPGPGLAAPQRPTPPPP-----------AFKGAVDEGAVKAAA
ADAEGFGA-----FGEV-------------------------------------------
------AMLEAEKGAAPAAAAAEEEWAQFGDAGAVLAAPA---------ATVAAAEQAPA
PAPARPALPA-----------------------------ITAKDVQD-----SLQLTEVW
RAEVAGG-----------------SV----LRAGVEGGV--RRKLAPYG---LA--AARF
RLQPA-----------AAGVV--------------------------------NACLRVA
GMN-RDFAEQLAGGG--------------------EGGEGGDSEGAFLAK------FTQA
SVG---------------------------------------------------------
------------------------------------------------------CC--YL
QYTL--PAVAC--PPPLQALLHV--VPGSDPAKPGS---WQGLVVLRYVASPHLPGPLLD
--------------------------VCVDLNVPPE-------ATALLRVSP--SAQWCR
NAGQLRWMVPRI--------APGAS--GELRAVLGCKA----GVAAAA------ATAAL-
------------------------------------------------------QRQAEA
---------RI-----LFSMR-----PGRSL-SGLVFQVAAAEA----------------
-----EAPYMGGNA----------QCFGEMTVRV--------------------------
------------------------------------------------------------
------------------------------------------------------------
------------------------------------------------------------
------------------------------------------------------------
------------------------------------------------------------
------------------------------------------------------------
------------------------------------------------------------
-----------------------------------------
