# Supplementary material for: Prevalence and environmental abundance of the TSET complex in cosmopolitan algal groups
Source: iScience. 2025 May 15;28(6):112679. doi: 10.1016/j.isci.2025.112679 (PMC12167817; doi:10.1016/j.isci.2025.112679)
Supplement: Data S3. Datafiles used in informatic analyses, related to Figures 1 and 2 — List of TSET homologues, sequences of query TSET proteins, alignments and curated tree topologies, and Ref_seqs_1_manual_predictions.csv used for the AMOEBAE searches. [file mmc4.zip › S3_files/TSET_sequences/raw_AMAEBAE_output/TPLATE_cryptophytes.afaa]

>Goniomonas-pacifica-CCMP1869_Goniomonads__Euk-CCTH-Cryptomonads-Goniomonads%CAMPEP_0188540114
------------------------------------------------------------
------------------------------------------------------------
------------------------------------------------------------
-----------------XHL----------------------------------------
-------DLGVSSSLCFDHGVSFAS-----------------------------------
------------------------------------------------------------
------------------------------------------------------------
------------------------------------------------------------
------------------------------------------------------------
------------------------------------LSVPKLEPN---------------
----------GSHDARFILVPTSSH-------------------GNSVTIRLTLPTDGH-
---SGQFIVVKCRPYTI-----------PINALVSP------------------------
----------------------VRLYGPQILR-V---W----------------------
--T---------AMSTGTPFDAVA-------AADVDIP---------ESVVESFARVTRG
-------SCGGLEVGRP------------------------------------------A
GVHAMFLGA--TWFD-----EWFAFALTGSLTP------------DRSRWCVRWEVRS--
---------------------SDPSMLSWL---------------SDATALKQWLRATTR
G--------RVALVQTSTAPERSFAMATPRAINVPQSNAN-----PNAIVARWKQIK---
--------------------AGGA---------------QASARQGPF---------DL-
------------------------------------------------------------
----------------------------------------------TMSAPGG-------
-----NAAGG----FPSTTGGGGDLLGGSGF------------------------DA---
-PTGQSSGLGDTSGF---------------------------------------------
---------GDFGESAAPQA--SGDL------------------F---------------
-------------------------------------GGGD--MFGSTPAPAATSGSDLL
------------GGDLLGGGGFDAPAP-------------APATGGDGFGFDAS------
-----------------------SFTTQEQPA-----------------SEPGFGFGGDG
FGG---------------------------------------------------------
------------------------------------------------------------
------------------------------------------------------------
----------------------------------------------------------
>MMETSP0114_Goniomonads__Euk-CCTH-Cryptomonads-Goniomonads%CAMPEP_0114539766
------------------------------------------------------------
------------------------------------------XERSRQRLSKLLQSSLES
HHRIASSTASTRILCILAR---------------YLPVDDSGAGKEVQLEQ---------
-----------------GRNL---MLLLGQNLIGKSAGP---------------------
--------------AALKKITDVAR-------------------SGQLL-----VHSSAE
LEGAAGTCDSSVLCQA--VCLL----ASRQRAL---------------------------
--------LACA--EAQLEKAAEASAVRS-------------------------------
------------------------------------------------------------
---QVPLCNRVSAALTRVRQAKTDPAVLSGLAATPGIAVEMVPSEDAVLF-----PGALE
DLSSRKPSSW------------------DLPSTAVTLHRQIPAPSATDKS----HAPVPP
AQDCGSELFPRATGQVDGLV--------------------VSAASDPWHVVMTHVADAY-
TKQIALVVTIFNRTPM------------SFPQLRLRLALGPTLR----------------
-------LVDSESN--------ATFVLNRLEPNKCVEWRC---LVSPIRVHRSRVTLHVS
FPK---------GGDGQTSRTS---------GHVGPHT---------WVQCQPYEIPLNH
-------LLVPANIGAD------DALRQWNRSQPASVRL---------------------
DVSSPVVGG--GP-----------AGVLASLAKTPFARVSSQGSASASTPVFHMLCCAFT
WFD-EWLCFALSGSLAPDRTHWTCTLEVRCSGDR--LAL----SMTEPARTKAWLSDTFG
A--------SLVLMHSATAPNRMFAKVRPATHGCPNVAQALATPPPSAVISRWAAIQAGR
-AAQSAPL-------------PSAAVSAISFENTFPAAPPSATDPDPF---------NPF
GGSP-----------------------VSKSE--------SVKDSPTP------------
-------------------SYSYA-----GGDMALAAAADA-----FGLGVQSFSAPDTD
APSSFGVFGTPPKAVTPPKGSGGFGFGDDDS------------------------NNDTG
FGGASSSGFGDSSGF---------------------------------------------
GGDAFGDAETKAASGFGGAE--STSTGFGAFGDSGGDKDKGGSGFG-----------SSG
FGESAGGAGKFGFGA-------------SDGFG----STSD--GFGASFADQSTGDLGFG
----------DSDNKEAADSGFGDGGF-----------------------GGSDSFGFG-
-----------------------GGKAEASKP----------QEAGTSGFDDGFGSSPFG
GDSAEAKX----------------------------------------------------
------------------------------------------------------------
------------------------------------------------------------
----------------------------------------------------------
>MMETSP0114_Goniomonads__Euk-CCTH-Cryptomonads-Goniomonads%CAMPEP_0114545660
------------------------------------------------------------
------------------------------------------------------------
--------------------XLDNRDYFSSVIEYGLKGTDNPTVRRLSYSVLKLCS----
-----------------NDCGKEEWTKLINILLVDANNDNPDLRVAALAVLEAVP-LPIV
QSMFG--EVQSSLTSCLDHENALVRRSAVEALGGFLLHP---------------------
------------------NRLALLHSEEKQ-----------------------WSEAPEL
LTAR--------------------------------------------------------
------------------------------------------------------------
------------------------------------------------------------
------------------------------------------------------------
------------------------------------------------------LLDSD-
-GLVASAAFSLVHAIMV-----------HLPPSQGGVTHDT-------------------
----------------------EKVFDVSVYNGSGTPW----------------------
--S----------------------------PALSGDG---------FWRQAALEKLSNE
-------VCDLLHPKLS-------------------------------------------
-----MLSA---------------RVLALSLLHRRQALPALVAVALAGTDVN--------
----GADKRGRHSGR------LGLREVATHCLLP--LLD----S-----VDAALVFEAAT
G--------LLAVARRLQ-------------DQGDWVQAA-----VEGLLR-VQALH--Q
SAVGAYLI---------INAVAGAF---------------------PL---------LSP
AVRA-----------------------TTVAT--ILLELPRISSDERR------------
-------------------LRCLARTLPWIVYDSACAQLDTDAEGKEQLVEAT-------
---AATLRAQ--------------VFASALE-----------------------------
-HDGSSKASSEKATI---------------------------------------------
---------------------------EQRLRAE--------------------------
----------------------------ITVVI----A-----RACLTAVRAAAGGPCEV
VLS---------VLETFGRCLFX-------------------------------------
------------------------------------------------------------
------------------------------------------------------------
------------------------------------------------------------
------------------------------------------------------------
----------------------------------------------------------
>MMETSP0780_Palipitomonads__Euk-CCTH-Other-MMETSP0780.pep.fa.fasta%CAMPEP_0113890988
------------------------------------------------------------
------------------------------MTNACSV-LLFNDDIGQP-SLGDLQAMFDS
PKVDKKVEAMKKTIFMLIN-GQALPQLLMKVIQTVVPQNDHYL-QKLLFVYWEVVDK---
-YGPD------------GKLLPE-MILVCNMLLKNLNHANEYIRGCTLRFLARMK----E
SEILE--PLVRAVIDNMDHRHSYVRRNAV--VCLHNIFR-----NFEHM-----VPDAPQ
HVASFLDKESDLSAKR--NAFLMLCNCQQQLAV--EWVLSVIDEIPE------FGDILQV
SILE----LIRK--VCRQQPATKSKYIRC-------------------------------
-----------------------------------------------------------I
YTLLTSSSNSVAFEAANTIVSLSAAPTAVRAAASCYTKLLNNYSDNNVKL---IVLDRLI
ALKEKHKP-VVSEFLMDILRVLSNPDV-DLRRKLLDFAMDLLDARNINDVLGVLKKETIK
VQDSNQKNDENLDTYKQLLVQSIHRCVQRF----------PESANSIFSTVVDLVSDSS-
-LQTATEVAAFVREVMA-----------LFPNLRESVL-QRLVL----------------
-------QL-------------HEVSFARVSR-MLL-F-----ILGEFSV----------
--E---------DEELESTMQSLE-------QILGEVP---------LFRNNESAEGEEA
PP-----SAAPAAQAKP------LVLADGTYASQGASELPKTTTSSDNEESSKSAEAQIK
GLKERIKSG--DFFV-----G---SSLCTAVTKIALRARRSDS--MDVATKNMLEAKAML
MCF-GVLRFGETE-CSTKID-KGNAERIGQCLHV--LSA----GTEED--ISLWLDRSRD
V--------LMKVIEHDK-ELR----NFGKEEKEVAVSFQ-----ADDLLQ-IRQLQ-GR
QATEHADL--MDDGEADLMVAIGKSSKEEDFAARVAKTIQVTGVGDPI---------YAE
AYVS-----------------------VHQYD--VVMEIELTNQTNEE------------
-------------------LRQVTVELATLGDLKVCDRPQP-----FKLAAKE-------
---KRSLRAS----IKVSSTETGVIYGNVTF------------------------IP---
-ASLEKRDSCDGMRV---------------------------------------------
--VILNDVHVDIMDYMRPAT--CSDTKFRTMWAE----------FE--------WENKIS
VQTKLGSPLAF-----------------IDYMV----GSTK--MKCLTSFEGVDHETRFL
------------SGNLYAKSVFGEDAL-------------VNISVER---VSGRVHGYI-
-----------------------RIRSKMQGI------------ALG--LGDXDDPEDER
LLVAACAIGA--------------------------------------------------
------------------------------------------------------------
------------------------------------------------------------
----------------------------------------------------------
>Goniomonas-pacifica-CCMP1869_Goniomonads__Euk-CCTH-Cryptomonads-Goniomonads%CAMPEP_0188532944
------------------------------------------------------------
------------------------------------------------------------
------------------------------------------------------------
------------------------------------------------------------
------------------------------------------------------------
------------------------------------------------------------
------------------------------------------------------------
------------------------------------------------------------
------------------------------------------------------------
------------------------------------------------------------
------------------------------------------------------------
------------------------------------------------------------
----------------------XQIRATKVYR-VAL-W-----ILSEYCE----------
--T---------VDEEQGAIAAIT-------TSLGELP---------FVQLEEEQPTTSS
-------AATTERVARP------TVLADGTYATQSASES--------AAAKPVVDPTSTP
TLRSLIMSG--DFFL-----A---AVVASTLTKLALRVARHN---LPAEECNAANSDLML
YLC-GIIRFGKSGQLSQGLD-DDSYEHICSCLTM--LAD----LDNEQ-LKEIWFHKTRD
S--------FAEMLSDKQ-AAQA---KEEEETKEARVRTQ-----ADDLIS-IRQLR-GK
QGAGLATA--EDDEDADLNRATGMADQEEDFSTRLKRVMQLTGLSDPV---------YAE
AVVT-----------------------VHQYD--IVLDVLVINQTDET------------
-------------------LHNVCLELATVGDLKLCERPQN-----YTLAPRA-------
---ARSLRAN----IKVSSTETGIIYGNIVF------------------------ET---
---SAQSGGADTRNI---------------------------------------------
--VILTDIHIDIMDYITPAS--CPELQFRVMWAE----------FE--------WENKVA
VTTGIRDPLEY-----------------VQHII----KCTN--MRCLTPPSAMSGDCQFL
------------AANLYAKSIFGEDAL-------------VNISVEKQ--RDGALAGSI-
-----------------------RIRSKTQGI------------ALS--LGDKITLKQKG
PD----------------------------------------------------------
------------------------------------------------------------
------------------------------------------------------------
----------------------------------------------------------
>Goniomonas-pacifica-CCMP1869_Goniomonads__Euk-CCTH-Cryptomonads-Goniomonads%CAMPEP_0188535320
------------------------------------------------------------
--------------------------------------------------XQEIQSSLEK
GSIPEKMDTMKRIVKLMLN-GEPLQGLLMTVIRFVVPVEDHSL-KKIFYLYLEVVDK---
-FGPD------------GKLLPE-MILVCNMLRNDLLHANEFVRGCSLRFLSKLK----E
PEILE--PLVPSIRQNLEHRHSYVRRNAV--LAMYNCVR-----TSDLL-----VPDASE
LIEGFLATESDSSARR--NAFLMLVHCAQDRAE--DWVRTNVDQLGA------LGDIIQL
VMLE----LIRR--VCRAAPTEKRFYMQA-------------------------------
-----------------------------------------------------------M
VALLNSPSNSVTFECCGTLISLSSSPHVVRLATQSYCQILAHHSDNNVKL---VVLDRLT
DLKKNHAA-ILQECLMDIVRGLNSPNV-DIKRKVLDLTMELVNPRNVESVVTVLKREVVR
TQSDDHE---KNSEYRQMLIQTIHTCVLKF----------PDVAAGVIHLLMDFIGDSN-
-ISSAGDVVLVVREVVE-----------TYPKLRCDVI-QRLLE----------------
-------CF-------------GQIRATKVYR-VAL-W-----ILSEYCE----------
--T---------VDEEQGAIAAIT-------TSLGELP---------FVQLEEEQPTTSS
-------AATTERVARP------TVLADGTYATQSASES--------AAAKPVVDPTSTP
TLRSLIMSG--DFFL-----A---AVVASTLTKLALRVARHN---LPAEECNAANSDLML
YLC-GIIRFGKSGQLSQGLD-DDSYEHICSCLTM--LAD----LDNEQ-LKEIWFHKTRD
S--------FAEMLSDKQ-AAQA---KEEEETKEARVRTQ-----ADDLIS-IRQLR-GK
QGAGLATA--EDDEDADLNRATGMADQEEDFSTRLKRVMQLTGLSDPV---------YAE
AVVT-----------------------VHQYD--IVLDVLVINQTDET------------
-------------------LHNVCLELATVGDLKLCERPQN-----YTLAPRA-------
---ARSLRAN----IKVSSTETGIIYGNIVF------------------------ET---
---SAQSGGADTRNI---------------------------------------------
--VILTDIHIDIMDYITPAS--CPELQFRVMWAE----------FE--------WENKVA
VTTGIRDPLEY-----------------VQHII----KCTN--MRCLTPPSAMSGDCQFL
------------AANLYAKSIFGEDAL-------------VNISVEKQ--RDGALAGSI-
-----------------------RIRSKTQGI------------ALS--LGDKITLKQKG
PDKQX-------------------------------------------------------
------------------------------------------------------------
------------------------------------------------------------
----------------------------------------------------------
>Undescribed-sp-CCMP2293_Geminigeraceae__CAMPEP_0193357826
------------------------------------------------------------
------------------------------------------------------------
------------------------------------------------------------
------------------------------------------------------------
------------------------------------------------------------
------------------------------------------------------------
------------------------------------------------------------
------------------------------------------------------------
------------------------------------------------------------
------------------------------------------------------------
------------------------------------------------------LDDAN-
-ATSASDVVLFVREVVE-----------SYPHLREMVV-AKIIG----------------
-------YF-------------PTIKVAKVFR-VAL-W-----ILSEYSV----------
--T---------EAEVNAAVTAVR-------TSLGSLP---------FVDEDTLQAAANT
-------A-AVYQKKGP------AVLADGTYATQSAMTALSRGSFEKTGKRSVVDTGEAP
SLRTLLLAG--DFYV-----A---AVTASAMTKMVMKLARLN---VEDVKLNEAVAEAMS
WVC-EMVKVGKSGATPSKMD-DDCHERLWLCLMM--LND----PHNKA-MSEIWVDKCRM
S--------YGQLLMEKQ-KAAALLEEKNTEGEGKKIKAH-----VDDVIT-FRQLR-SK
-GMVVTEI--EDEDAMDMTRATGAAE-EEDFGSRLKRITQLTGLSDPV---------YAE
AVVT-----------------------VHEYD--IVLDVLLINQLNEP------------
-------------------LRNVCLELATVGDLKLCERPQT-----YTMAPHS-------
---SVNVRAN----IKVSSTETGIIYGNVVY------------------------DM---
GPGTASDANLDGKHM---------------------------------------------
--VILSDIHIDIMDYITPAH--CSLLQFRCMWAE----------FE--------WENKVA
VNTSITDPVKY-----------------LRHVV----ACTN--MQCLTHIDEDSGDCAFL
------------AANLYAKSIFGEDAL-------------VNVSIEKQ--RDGTLSGNL-
-----------------------RIRSKTQGI------------ALS--LGDKITLKQKA
PLEDKK------------------------------------------------------
------------------------------------------------------------
------------------------------------------------------------
----------------------------------------------------------
>Guillardia_Geminigeraceae__Euk-CCTH-Cryptomonads-Geminigeraceae%Guillardia_genomicjgi_Guillardia_85630_estExt_Genewise1Plus.C_170109
------------------------------------------------------------
--------------------------MAMAMEKQCTF-LIFDDSVQRA-EVDELKAGLEN
SDVSVKVATMKKIVLLMMN-GEQLGDLLMDVIKFVVPNEDKGL-KKLLYLYLEAVEK---
-RGRD------------GNLLLP-MILICNMIRNDLNHPNEFVRGSALRFLSKIR----E
KDILE--PLVSSLRANLEHRHSYVRRNAV--LAIYNTYK-----CFEDL-----MPDAPE
LIGEFIDGENDVSAKR--NAFVMLCNCDQERAV--QYQLGVIDTINS------MGDIVQL
VMLE----LIRK--VCRQDPFQKSKYVRA-------------------------------
-----------------------------------------------------------V
FNLQSSASNSVAFECASTLVSLSSAQTAVRTAVQAYCNLLSTHSDNNVKL---IVLDKLK
DLQQKHPE-VLKTLIMDIIRGLASPNI-DIRKKVLDLVMELVSPSSIDEVIAVLKKEIAK
TQHTDTE---KAPEYRQMLIQAIHNCVIKF----------PEIAGNVVHVLIDFLDDSN-
-ATSASDVVLFMREVVE-----------TYPKLRELVV-HKLVE----------------
-------YF-------------PTMKVAKVYR-VAL-W-----ILSEYCR----------
--T---------EAEIKAAYDVVK-------QSIGSVP---------FIDENTLEAAINT
-------AAAEHKHTSP------AVLADGTYASQSGIGA-----------NLQIGKDEPP
SLRNLLIGG--DFYV-----A---AVTASSLAKLIMRISSLSG--TSGELVNQWSAEVIA
IIC-SIVKLGNYGITPNKMD-DDCTERLWLCLMM--LSD----PYNKQ-MQEIWNEKCRN
S--------YSQLLVEKQ-KVLTEE-QQESKEEAKKFKAH-----ADDLIS-FRQLR-GK
-GAIITEI--EDEDALDLSRATGAAE-EEDFGSRLKRVTQLTGLSDAV---------YAE
AVVT-----------------------VHDYD--IVLDVLVINQLNEH------------
-------------------LNNLCLELSTVGDLKLCERPQT-----YALAPHA-------
---QLNIRAN----IKVSSTETGIIYGNIVY------------------------DL--G
QGTGTDSNARDAQNM---------------------------------------------
--VILNDIHIDIMDYITPAH--CSLLQFRQMWAE----------FE--------WENKVA
VNTSIIDPVKY-----------------LRHIV----SCTN--MQCLTHIDDDSGDCGFL
------------AANLYAKSIFGEDAL-------------VNVSIEKQ--RDGALSGNL-
-----------------------RIRSKTQGI------------ALS--LGDKITLKQKS
IETSK-------------------------------------------------------
------------------------------------------------------------
------------------------------------------------------------
----------------------------------------------------------
>Guillardia_thetaAAC_Geminigeraceae__311869-Guillardia_theta.AAC.2
------------------------------------------------------------
--------------------------MAMAMEKQCTF-LIFDDSVQRA-EVDELKAGLEN
SDVSVKVATMKKIVLLMMN-GEQLGDLLMDVIKFVVPNEDKGL-KKLLYLYLEAVEK---
-RGRD------------GNLLLP-MILICNMIRNDLNHPNEFVRGSALRFLSKIR----E
KDILE--PLVSSLRANLEHRHSYVRRNAV--LAIYNTYK-----CFEDL-----MPDAPE
LIGEFIDGENDVSAKR--NAFVMLCNCDQERAV--QYQLGVIDTINS------MGDIVQL
VMLE----LIRK--VCRQDPFQKSKYVRA-------------------------------
-----------------------------------------------------------V
FNLQSSASNSVAFECASTLVSLSSAQTAVRTAVQAYCNLLSTHSDNNVKL---IVLDKLK
DLQQKHPE-VLKTLIMDIIRGLASPNI-DIRKKVLDLVMELVSPSSIDEVIAVLKKEIAK
TQHTDTE---KAPEYRQMLIQAIHNCVIKF----------PEIAGNVVHVLIDFLDDSN-
-ATSASDVVLFMREVVE-----------TYPKLRELVV-HKLVE----------------
-------YF-------------PTMKVAKVYR-VAL-W-----ILSEYCR----------
--T---------EAEIKAAYDVVK-------QSIGSVP---------FIDENTLEAAINT
-------AAAEHKHTSP------AVLADGTYASQSGIGA-----------NLQIGKDEPP
SLRNLLIGG--DFYV-----A---AVTASSLAKLIMRISSLSG--TSGELVNQWSAEVIA
IIC-SIVKLGNYGITPNKMD-DDCTERLWLCLMM--LSD----PYNKQ-MQEIWNEKCRN
S--------YSQLLVEKQ-KVLTEE-QQESKEEAKKFKAH-----ADDLIS-FRQLR-GK
-GAIITEI--EDEDALDLSRATGAAE-EEDFGSRLKRVTQLTGLSDAV---------YAE
AVVT-----------------------VHDYD--IVLDVLVINQLNEH------------
-------------------LNNLCLELSTVGDLKLCERPQT-----YALAPHA-------
---QLNIRAN----IKVSSTETGIIYGNIVY------------------------DL--G
QGTGTDSNARDAQNM---------------------------------------------
--VILNDIHIDIMDYITPAH--CSLLQFRQMWAE----------FE--------WENKVA
VNTSIIDPVKY-----------------LRHIV----SCTN--MQCLTHIDDDSGDCGFL
------------AANLYAKSIFGEDAL-------------VNVSIEKQ--RDGALSGNL-
-----------------------RIRSKTQGI------------ALS--LGDKITLKQKS
IETSK-------------------------------------------------------
------------------------------------------------------------
------------------------------------------------------------
----------------------------------------------------------
>Guillardia_thetaPRE_Geminigeraceae__17-Guillardia_theta.PRE.305
------------------------------------------------------------
--------------------------MAMAMEKQCTF-LIFDDSVQRA-EVDELKAGLEN
SDVSVKVATMKKIVLLMMN-GEQLGDLLMDVIKFVVPNEDKGL-KKLLYLYLEAVEK---
-RGRD------------GNLLLP-MILICNMIRNDLNHPNEFVRGSALRFLSKIR----E
KDILE--PLVSSLRANLEHRHSYVRRNAV--LAIYNTYK-----CFEDL-----MPDAPE
LIGEFIDGENDVSAKR--NAFVMLCNCDQERAV--QYQLGVIDTINS------MGDIVQL
VMLE----LIRK--VCRQDPFQKSKYVRA-------------------------------
-----------------------------------------------------------V
FNLQSSASNSVAFECASTLVSLSSAQTAVRTAVQAYCNLLSTHSDNNVKL---IVLDKLK
DLQQKHPE-VLKTLIMDIIRGLASPNI-DIRKKVLDLVMELVSPSSIDEVIAVLKKEIAK
TQHTDTE---KAPEYRQMLIQAIHNCVIKF----------PEIAGNVVHVLIDFLDDSN-
-ATSASDVVLFMREVVE-----------TYPKLRELVV-HKLVE----------------
-------YF-------------PTMKVAKVYR-VAL-W-----ILSEYCR----------
--T---------EAEIKAAYDVVK-------QSIGSVP---------FIDENTLEAAINT
-------AAAEHKHTSP------AVLADGTYASQSGIGA-----------NLQIGKDEPP
SLRNLLIGG--DFYV-----A---AVTASSLAKLIMRISSLSG--TSGELVNQWSAEVIA
IIC-SIVKLGNYGITPNKMD-DDCTERLWLCLMM--LSD----PYNKQ-MQEIWNEKCRN
S--------YSQLLVEKQ-KVLTEE-QQESKEEAKKFKAH-----ADDLIS-FRQLR-GK
-GAIITEI--EDEDALDLSRATGAAE-EEDFGSRLKRVTQLTGLSDAV---------YAE
AVVT-----------------------VHDYD--IVLDVLVINQLNEH------------
-------------------LNNLCLELSTVGDLKLCERPQT-----YALAPHA-------
---QLNIRAN----IKVSSTETGIIYGNIVY------------------------DL--G
QGTGTDSNARDAQNM---------------------------------------------
--VILNDIHIDIMDYITPAH--CSLLQFRQMWAE----------FE--------WENKVA
VNTSIIDPVKY-----------------LRHIV----SCTN--MQCLTHIDDDSGDCGFL
------------AANLYAKSIFGEDAL-------------VNVSIEKQ--RDGALSGNL-
-----------------------RIRSKTQGI------------ALS--LGDKITLKQKS
IETSK-------------------------------------------------------
------------------------------------------------------------
------------------------------------------------------------
----------------------------------------------------------
>MMETSP0046_Geminigeraceae__Euk-CCTH-Cryptomonads-Geminigeraceae%CAMPEP_0113792770
------------------------------------------------------------
--------------------------MAMAMEKQCTF-LIFDDSVQRA-EVDELKAGLEN
SDVSVKVATMKKIVLLMMN-GEQLGDLLMDVIKFVVPNEDKGL-KKLLYLYLEAVEK---
-RGRD------------GNLLLP-MILICNMIRNDLNHPNEFVRGSALRFLSKIR----E
KDILE--PLVSSLRANLEHRHSYVRRNAV--LAIYNTYK-----CFEDL-----MPDAPE
LIGEFIDGENDVSAKR--NAFVMLCNCDQERAV--QYQLGVIDTINS------MGDIVQL
VMLE----LIRK--VCRQDPFQKSKYVRA-------------------------------
-----------------------------------------------------------V
FNLQSSASNSVAFECASTLVSLSSAQTAVRTAVQAYCNLLSTHSDNNVKL---IVLDKLK
DLQQKHPE-VLKTLIMDIIRGLASPNI-DIRKKVLDLVMELVSPSSIDEVIAVLKKEIAK
TQHTDTE---KAPEYRQMLIQAIHNCVIKF----------PEIAGNVVHVLIDFLDDSN-
-ATSASDVVLFMREVVE-----------TYPKLRELVV-HKLVE----------------
-------YF-------------PTMKVAKVYR-VAL-W-----ILSEYCR----------
--T---------EAEIKAAYDVVK-------QSIGSVP---------FIDENTLEAAINT
-------AAAEHKHTSP------AVLADGTYASQSGIGA-----------NLQIGKDEPP
SLRNLLIGG--DFYV-----A---AVTASSLAKLIMRISSLSG--TSGELVNQWSAEVIA
IIC-SIVKLGNYGITPNKMD-DDCTERLWLCLMM--LSD----PYNKQ-MQEIWNEKCRN
S--------YSQLLVEKQ-KVLTEE-QQESKEEAKKFKAH-----ADDLIS-FRQLR-GK
-GAIITEI--EDEDALDLSRATGAAE-EEDFGSRLKRVTQLTGLSDAV---------YAE
AVVT-----------------------VHDYD--IVLDVLVINQLNEH------------
-------------------LNNLCLELSTVGDLKLCERPQT-----YALAPHA-------
---QLNIRAN----IKVSSTETGIIYGNIVY------------------------DL--G
QGTGTDSNARDAQNM---------------------------------------------
--VILNDIHIDIMDYITPAH--CSLLQFRQMWAE----------FE--------WENKVA
VNTSIIDPVKY-----------------LRHIV----SCTN--MQCLTHIDDDSGDCGFL
------------AANLYAKSIFGEDAL-------------VNVSIEKQ--RDGALSGNL-
-----------------------RIRSKTQGI------------ALS--LGDKITLKQKS
IETSK-------------------------------------------------------
------------------------------------------------------------
------------------------------------------------------------
----------------------------------------------------------
>Hanusia_phiAAC_Geminigeraceae__766558-Hanusia_phi.AAC.3
------------------------------------------------------------
------------------------------MEKQCTF-LIFDDSVQRA-EVDDLKAGLEN
SDVSVKISTMKKIVLLMMN-GEQLGDLLMDVIKFVVPNEDKGL-KKLLYLYLEAVEK---
-RGRD------------GNLLLP-MILICNMIRNDLNHPNEFVRGSALRFLSKIR----E
KDILE--PLVSSLRANLEHRHSYVRRNAV--LAIYNTYK-----CFEDL-----MPDAPE
LIGEFIDGENDVSAKR--NAFVMLCNCDQERAV--QYQLGVIDTINS------MGDIVQL
VMLE----LIRK--VCRQDPFQKSKYVRA-------------------------------
-----------------------------------------------------------V
FNLQSSASNSVAFECASTLVSLSSAQTAVRTAVQAYCNLLSTHSDNNVKL---IVLDKLK
DLQQKHPE-VLKTLIMDIIRGLSSPNI-DIRKKVLDLVMELVSPGSIDEVIVVLKKEIAK
TQHTDTE---KAPEYRQMLIQAIHNCVIKF----------PEIAGNVVHVLIDFLDDSN-
-ATSASDVVLFLREVVE-----------TYPKLRELVV-NKLVE----------------
-------YF-------------PTMKVAKVYR-VAL-W-----ILSEYCR----------
--T---------EAEIKAAYDVVK-------QSIGSVP---------FIDENTLEAAINT
-------AAAEHKHASP------AVLADGTYASQSGIGA-----------NLQIGKDEPP
SLRNLLIGG--DFYV-----A---AVTASSLAKLIMRISSLSG--TSGELVNQWSAEVIA
IIC-SIVKLGNYGITPNKMD-DDCTERLWVCLMM--LSD----PYNTQ-MQEIWNEKCRD
S--------YTQLLVEKQ-KTLTEE-QQESKEETKKFKAH-----ADDLIS-FRQLR-GK
-GAIITEI--EDEDALDLSRATGAAE-EEDFGSRLKRVTQLTGLSDAV---------YAE
AVVT-----------------------VHDYD--IVLDVLVINQLNEH------------
-------------------LNNLCLELSTVGDLKLCERPQT-----YALAPHA-------
---QLNIRAN----IKVSSTETGIIYGNIVY------------------------DL--G
QGSGSDSNARDAQNM---------------------------------------------
--VILNDIHIDIMDYITPAH--CSLLQFRQMWAE----------FE--------WENKVA
VNTSITDPVKY-----------------LRHVV----SCTN--MQCLTHIDDDSGDCGFL
------------AANLYAKSIFGEDAL-------------VNVSIEKQ--RDGTLSGNL-
-----------------------RIRSKTQGI------------ALS--LGDKITLKQKS
IETSKA------------------------------------------------------
------------------------------------------------------------
------------------------------------------------------------
----------------------------------------------------------
>MMETSP1048_Geminigeraceae__Euk-CCTH-Cryptomonads-Geminigeraceae%CAMPEP_0169497432
------------------------------------------------------------
--------------------------MAMAMEKQCTF-LIFDDSVQRA-EVDDLKAGLEN
SDVSVKISTMKKIVLLMMN-GEQLGDLLMDVIKFVVPNEDKGL-KKLLYLYLEAVEK---
-RGRD------------GNLLLP-MILICNMIRNDLNHPNEFVRGSALRFLSKIR----E
KDILE--PLVSSLRANLEHRHSYVRRNAV--LAIYNTYK-----CFEDL-----MPDAPE
LIGEFIDGENDVSAKR--NAFVMLCNCDQERAV--QYQLGVIDTINS------MGDIVQL
VMLE----LIRK--VCRQDPFQKSKYVRA-------------------------------
-----------------------------------------------------------V
FNLQSSASNSVAFECASTLVSLSSAQTAVRTAVQAYCNLLSTHSDNNVKL---IVLDKLK
DLQQKHPE-VLKTLIMDIIRGLSSPNI-DIRKKVLDLVMELVSPGSIDEVIVVLKKEIAK
TQHTDTE---KAPEYRQMLIQAIHNCVIKF----------PEIAGNVVHVLIDFLDDSN-
-ATSASDVVLFLREVVE-----------TYPKLRELVV-NKLVE----------------
-------YF-------------PTMKVAKVYR-VAL-W-----ILSEYCR----------
--T---------EAEIKAAYDVVK-------QSIGSVP---------FIDENTLEAAINT
-------AAAEHKHASP------AVLADGTYASQSGIGA-----------NLQIGKDXPP
SLRNLLIGG--DFYV-----A---AVTASSLAKLIMRISSLSG--TSGELVNQWSAEVIA
IIC-SIVKLGNYGITPNKMD-DDCTERLWVCLMM--LSD----PYNTQ-MQEIWNEKCRD
S--------YTQLLVEKQ-KTLTEE-QQESKEETKKFKAH-----ADDLIS-FRQLR-GK
-GAIITEI--EDEDALDLSRATGAAE-EEDFGSRLKRVTQLTGLSDAV---------YAE
AVVT-----------------------VHDYD--IVLDVLVINQLNEH------------
-------------------LNNLCLELSTVGDLKLCERPQT-----YALAPHA-------
---QLNIRAN----IKVSSTETGIIYGNIVY------------------------DL--G
QGSGSDSNARDAQNM---------------------------------------------
--VILNDIHIDIMDYITPAH--CSLLQFRQMWAE----------FE--------WENKVA
VNTSITDPVKY-----------------LRHVV----SCTN--MQCLTHIDDDSGDCGFL
------------AANLYAKSIFGEDAL-------------VNVSIEKQ--RDGTLSGNL-
-----------------------RIRSKTQGI------------ALS--LGDKITLKQKS
IETSKA------------------------------------------------------
------------------------------------------------------------
------------------------------------------------------------
----------------------------------------------------------
>IRZA_Geminigeraceae__Euk-CCTH-Cryptomonads-Geminigeraceae%IRZA2010207-Proteomonas_sulcata
------------------------------------------------------------
------------------------------MEKQCTY-LIFDESVTRA-EPGELAGGLES
NDVKSKIATMKKIILLMLN-GEQLSSLLMKVIQFVVPNEDKQL-KKLLYLYLEAVEK---
-RGPD------------GNLLPE-MILICNMIRNDLIHPNEFVRGSALRFLSKMR----E
KDILE--PLVSSLRVNIEHRHSYVRRNAV--LAIYNTHK-----CFDDL-----MPDATE
LIGEFIDGESDVSAKR--NAFVMLCNCDQERAV--QYQLSVIDSIST------LGEIIQL
VMLE----LIRK--VCRQDPFQKSKYVRA-------------------------------
-----------------------------------------------------------V
FNLQGSASNSVAFECASTLVSLSSANTAVKTAVQAYCTLLSTHADNNVKL---IVLDKLA
DLQRKHPE-VLKTLIMDIIRGLSSPNI-DIKKKVLDLVMELVSPSSIDEVIAVLKKELTK
TQGAD--------------VQAIHKCVIRF----------PEIAGTVVHVLMDFLDDTN-
-PTSASEVVLFVREAIE-----------TYPHLREQVV-QKIVD----------------
-------CF-------------PTLAVAKVFR-VSM-W-----ILSEYCQ----------
--T---------QAEIESALNAIK-------SSLGSLP---------FVDEATLQAAEN-
-------VAAPSVKQGP------AVLADGTYASQSSALG-----------PSALGKDGSP
SLRNLLLGG--GFYV-----S---AVVASTMTKMTIRLASLPG--CSGEKLNQCVADAMS
WIC-GMVKLGKSGVTPNKID-DDCMERLWLCLIL--LQD----PSNKQ-MAEIWNEKCKA
S--------YSTLLVEKQ-KALQVDVVENKEDNTKKIKAH-----VDDVIN-FRQLR-GR
-GTVVAEI--EDEDAMDLSRATGTSE-EEDFGSRLKRITQLTGLSDPV---------YAE
AVVT-----------------------VHEYD--IVLDVLLINQLNEP------------
-------------------IHNVTLELATVGDLKLCERPQS-----NQLAPHA-------
---SINIRAN----IKVSSTETGIIYGNIVY------------------------DI--G
EGNGGNKDSVDGGNM---------------------------------------------
--VILNDIHIDIMDYITPAD--CTLLQFRCMWAE----------FE--------WENKVA
VNTSITDPVKY-----------------LRHIV----ACTN--MKCLTHIDDDTGDCGFL
------------AANLYAKSIFGEDAL-------------VNVSIEKQ--RDGALGGNL-
-----------------------RIRSKTQGI------------ALS--LGDKITLKQK-
------------------------------------------------------------
------------------------------------------------------------
------------------------------------------------------------
----------------------------------------------------------
>MMETSP1049_Pyrenomonadaceae__Euk-CCTH-Cryptomonads-Pyrenomonadaceae%CAMPEP_0184323112
------------------------------------------------------------
------------------------------------------------------------
------------------------------------------------------------
------------------------------------------------------------
------------------------------------------------------------
------------------------------------------------------------
------------------------------------------------------------
------------------------------------------------------------
------------------------------------------------------------
------------------------------------------------------------
--------------------------------------------XTVVHVLMDFLDDTN-
-PTSASEVVLFVREAIE-----------TYPHLREQVV-QKIVD----------------
-------CF-------------PTLAVAKVFR-VSM-W-----ILSEYCQ----------
--T---------QAEIESALNAIK-------SSLGSLP---------FVDEATLQAAEN-
-------VAAPSVKQGP------AVLADGTYASQSSALG-----------PSALGKDGSP
SLRNLLLGG--GFYV-----S---AVVASTMTKMTIRLASLPG--CSGEKLNQCVADAMS
WIC-GMVKLGKSGVTPNKID-DDCMERLWLCLIL--LQD----PSNKQ-MAEIWNEKCKA
S--------YSTLLVEKQ-KALQVDVVENKEDNTKKIKAH-----VDDVIN-FRQLR-GR
-GTVVAEI--EDEDAMDLSRATGTSE-EEDFGSRLKRITQLTGLSDPV---------YAE
AVVT-----------------------VHEYD--IVLDVLLINQLNEP------------
-------------------IHNVTLELATVGDLKLCERPQS-----NQLAPHA-------
---SINIRAN----IKVSSTETGIIYGNIVY------------------------DI--G
EGNGGNKDSVDGGNM---------------------------------------------
--VILNDIHIDIMDYITPAD--CTLLQFRCMWAE----------FE--------WENKVA
VNTSITDPVKY-----------------LRHIV----ACTN--MKCLTHIDDDTGDCGFL
------------AANLYAKSIFGEDAL-------------VNVSIEKQ--RDGALGGNL-
-----------------------RIRSKTQGI------------ALS--LGDKITLKQKV
VEAAAGSTKN--------------------------------------------------
------------------------------------------------------------
------------------------------------------------------------
----------------------------------------------------------
>MMETSP0047_Chroomonads-Hemiselmis__Euk-CCTH-Cryptomonads-Chroomonads-Hemiselmis%CAMPEP_0206237460
-----RGSSILVSSSHRPAAQRGHRGAGVLPRECFDAGTKPRRQPQPGWGQKSRGEASIS
RSCAQPPPPWTRAAERVERARRAGRASGMAMEKQCTY-LIFDESVARS-EPQELASGLES
PDVKTKVATMKKIIILMLN-GEQLGTLLMKVIQYVVPNEDKML-KKLLYLYLEAVDKXRA
GRAPA------------AGDDPD-L-----QHDQERSQPPQRVRA---RLRAALR----V
QDAREGHPGAARVLAAVEPGAQALVRAAERRAQLYNTFK-----CFEDL-----MPDAPE
LIGDFIDGESDVSAKR--NAFVMLCNCDQERAV--QYQLSVIDQIAS------MGDIIQL
NMLE----LIRK--VCRQDPFQKSKYVRA-------------------------------
-----------------------------------------------------------V
FGLQSTASNSVAFECANTLVALSSAQTAVRTAVQAYCTLLSTHSDNNVKL---IVLDKLS
DLQKKHPD-VLKTLIMDIIRGLSSPNI-DIKKKVLDLVMELVNPSNIDEVIAVLKKEIVK
TQTGDIE---KTQDYKQMLVQAIHTCVIKF----------PEIAGTVVHVLIDFIDDNN-
-ANSASEVMLFVREVVE-----------TYPRLREMVV-AKLLE----------------
-------FF-------------PSIKVAKVFR-VAM-W-----IFSEYCL----------
--S---------EQEIQGAMSTIR-------QSLGSLP---------FIDEEQLHVAQNT
-------AQIPHEKKAP------SVLADGTYASQSSAGM---------GGANLVSKDEAP
SLRTMLLSG--DYFL-----A---AMTASSLTKLILRLAGIKG--VAAQTVNEMVAEAMA
YLC-GMVRLGKSGVTATKMD-DDCNERLWLCLLV--LAD----PYNET-MCEIWTTKCRQ
S--------YATLLVQKQ-KAISQA-AEKEEDAKSKIKSH-----ADDLLT-FRQLR-GK
-GVVVTEI--EDEDALDMSRATGMAE-EEDFGSRLKRVMQLTGLSDPI---------YAE
AVVT-----------------------VHEYD--IVLDVLLINQTNEQ------------
-------------------LTNVCLELATVGDLKLCERPQN-----YTLSPHT-------
---NINVRAN----IKVSSTETGIIYGNIVY------------------------DV---
GSTGTTSNTTEGSSM---------------------------------------------
--VILNDIHIDIMDYITPAH--CTLLQFRCMWAE----------FE--------WENKVA
VNTAISDPVKY-----------------LRHIV----ACTN--MECLTHIDDEDGECGFL
------------AANLYAKSIFGEDAL-------------VNISVEKQ--RDGTLGGNL-
-----------------------RIRSKTQGI------------ALS--LGDKITLKQKS
EDAIKK------------------------------------------------------
------------------------------------------------------------
------------------------------------------------------------
----------------------------------------------------------
>ROZZ_Chroomonads-Hemiselmis__ROZZ2062669-Chroomonas_sp.
------------------------------------------------------------
------------------------------MEKQCTY-LIFDESVARC-EPSELAAQLEN
NDVSLKIATMKKIIILMLN-GEQLGTLLMKVIQYVVPNEDKTL-KKLLYLYLEAVEK---
-RGPD------------GHLLPE-MILICNMIRNDLNHPNEFVRGSALRFLSKMR----E
KDILE--PLVSSLRTNLEHRHSYVRRNSV--LAIYNTHK-----CFDDL-----MPDAPE
LIGDFIDGESDVSAKR--NAFVMLCNCDQERAV--QYQLSVIDQIAS------MGDIIQL
VMLE----LIRK--VCRQDPFQKSKYVRA-------------------------------
-----------------------------------------------------------V
FGLQSSASNSVAFECASTLVSLSSAQTAVRTAVQAYCTLLSTHSDNNVKL---IVLDKLS
DLQKKHPE-VLKTLIMDIIRGLSSSNI-DIKKKVLDLVMELVNPSNIDEVIAVLKKEILK
TQ-GDVE---KITDYRQMLVQAIHTCVIKF----------PDVAGTVVHVLIDFVDDSN-
-AQSASEVMLFIREAIE-----------TYPRLRESVV-QKLIE----------------
-------FF-------------PSIKVAKVFR-VAL-W-----IFSEYCL----------
--S---------EAEIESAFAAIR-------ESVGSLP---------FVDEATLTTAENT
-------A-AHHSKKTP------AVLADGTYATQSSAGT-----------IMLVRKDDAP
SLRTLLLGG--DFFV-----A---AMTASSLTKLIMRLATTKG--VDSEMVNKYQAEVMA
VLC-GMVRLGKSGLTPNKMD-DDCHERLWLCLMM--LTD----PTNSS-MVEIWTEKCRH
A--------YATLLVQKQ-KVISRQ-AEEKEESKNKVKAH-----ADDLIT-FRQLR-GK
-GVVVTEI--EDEDALDMSRATGAAE-EEDFGSRLKRVMQLTGLADPV---------YAE
SVVT-----------------------VHEYD--IVLDVLLINQLNET------------
-------------------LQNVCLELATVGDLKLCERPQN-----YTLAPHA-------
---SINIRAN----IKVSSTETGIIYGNIVY------------------------DI--A
SAGQSSNNTNEGSNM---------------------------------------------
--VILNDIHIDIMDYITPAH--CTLLQFRCMWAE----------FE--------WENKVA
VNTSISDPVKY-----------------LRHIV----SCTN--MQCLTHIDDEDGECGFL
------------AANLYAKSIFGEDAL-------------VNVSVEKQ--RDGTLGGNL-
-----------------------RIRSKTQGI------------ALS--LGDKITLRQK-
------------------------------------------------------------
------------------------------------------------------------
------------------------------------------------------------
----------------------------------------------------------
>MMETSP1356_Chroomonads-Hemiselmis__Euk-CCTH-Cryptomonads-Chroomonads-Hemiselmis%CAMPEP_0173395640
XECGRSCCLPVRAAGDSVTKAQRPAGGGCCEGPGAIRLDGEGLETAPAAEGRGAGGEAPP
GGSAPCLCGQEVKGGRCSPLRGRGAGAKMAMEKQCTY-LIFDETVARS-EPSELAAGLEA
SDPKTKIATMKKIIILMLN-GEQLGSLLMKVIQFIVPNDDKTL-KKLLYLYLEAVEK---
-RGPD------------GHLLPE-MILICNMIRNDLNHPNEFVRGSALRFMSKMR----E
KDILE--PLVSSLRTNLEHRHSYVRRNAV--LGIYNTYR-----CFEDL-----MPDAPE
VIGDFIDGESDVSAKR--NAFVMLCNCDQERAV--QYQLSVIDQIAG------MGDIIQL
NMLE----LIRK--VCRQDPYQKSKYVRA-------------------------------
-----------------------------------------------------------V
FGLQSTASNSVAFECASTLVSLSTAQTAVRTAVQAYCQLLSTHSDNNVKL---IVLDKLS
DLQKKHPD-VLKTLIMDIIRGLSSPNI-DIKKKVLDLVMELVNPTTIDEVIAVLKKEIIK
TQTGDVE---KTTEYRQMLVQAIHTCVIKF----------PDIAATVVHVLIDFIDDSN-
-GNSASEVMLFVREVVE-----------TYPRLRELVV-NKLTD----------------
-------FF-------------PSIKVGKVFR-VAM-W-----IFSEYCL----------
--S---------EAEIESAIATIQ-------TSLGSLP---------FVDEETLERAENT
-------A-VHHARQAP------TVLADGTYASQSSAGQ---------GNSLSVNKDXGA
EPAVAAAGG--GLLS-----CEHDGVVADEAA------AAAGD--LEEGDEGDHQPVRWG
VHA-GLLRDCAAGRVGGDPE-QDGR-RLPGAPVA--VPDDAAGPYDAR-MCEIWTQKCRQ
S--------YGTLLVQKQ-KTLAAQ-TEEKDEGKTKIKSH-----ADDLLS-FRQLR-GK
-GVVVTEI--EDEDALDMSRATGAAE-EEDFGSRLKRVMQLTGLSDPI---------YAE
AVVT-----------------------VHDYD--IVLDVLLINQTNEP------------
-------------------LSNVCLELATVGDLKLCERPQN-----YTMAPHA-------
---SITIRAN----IKVSSTETGIIYGNIVY------------------------DN--A
QSTSQSTATTEGSNM---------------------------------------------
--VILNDIHIDIMDYITPAF--CTLLQFRCMWAE----------FE--------WENKVA
VNTSMTDPVAY-----------------LRHIV----ACTN--MQCLTHIDDEDGDCGFL
------------AANLYAKSIFGEDAL-------------VNISVEKQ--RDGTLGGNL-
-----------------------RIRSKTQGI------------ALS--LGDKITLKQKS
AETDKAAKK---------------------------------------------------
------------------------------------------------------------
------------------------------------------------------------
----------------------------------------------------------
>MMETSP1355_Chroomonads-Hemiselmis__Euk-CCTH-Cryptomonads-Chroomonads-Hemiselmis%CAMPEP_0174922972
------------------------------------------------------------
--------------------------------------------------XAELSSGLEA
ADPKTKIATMKKIIILMLN-GEQLGSLLMKVIQFVVPNEDKTL-KKLLYLYLEAVEK---
-RGPD------------GHLLPE-MILICNMIRNDLNHPNEFVRGSALRFMSKMR----E
KDILE--PLVSSLRTNLEHRHSYVRRNAV--LGIYNTYR-----CFEDL-----MPDAPE
VIGEFIDGESDVSAKR--NAFVMLCNCDQERAV--QYQLSVIDQIAS------MGDIIQL
NMLE----LIRK--VCRQDPYQKSKYVRA-------------------------------
-----------------------------------------------------------V
FGLQSTASNSVAFECASTLVSLSTAQTAVRTAVQAYCQLLSTHSDNNVKL---IVLDKLS
DLQKKHPE-VLKGLIMDIIRGLSSPNI-DIKKKVLDLVMELVNPSTIDEVIAVLKKEIVK
TQTGDVE---KTTEYRAMLVQAIHSCVIKF----------PDIAATVVHVLIDFIDDSN-
-ANSASEVMLFVREVVE-----------TYPRLRELVV-GKLTD----------------
-------FF-------------PSIKVGKVFR-VAM-W-----IFSEYCL----------
--T---------EQEIEGAIATIM-------ASLGSLP---------FVDDETLEEAEN-
-------TKVQQTAKAP------AVLADGTYASQSSAGG----------GTSLVSKDEAP
SLRSLLLGG--DFFL-----A---AMIASSLTKLLLRLASSKG--VSKEAINKHVGECML
VFC-GITRLGLSGVTPSRMD-DDCKERLWLCLMM--LQD----PYDER-MCEIWTQKCRQ
S--------YGTLLVQKQ--KSVAQQAEDKDEGKAKIKAH-----ADDLLS-FRQLR-GK
-GVVVTEI--EDEDALDMSRATGAAE-EEDFGSRLKRVMQLTGLSDPV---------YAE
AVVT-----------------------VHDYD--IVLDVLLINQTNEP------------
-------------------LSNVCLELATVGDLKLCERPQN-----YTMAPHA-------
---TLTVRAN----IKVSSTETGIIYGNIVY------------------------DSAAQ
GGRGADSATTEGSSM---------------------------------------------
--VILNDIHIDIMDYITPAT--CTLLQFRCMWAE----------FE--------WENKVA
VNTSMTDPVAY-----------------LRHIV----ACTN--MECLTHIDDEDGECGFL
------------AANLYAKSIFGEDAL-------------VNISVEKQ--RDGTLGGNL-
-----------------------RIRSKTQGI------------ALS--LGDKITX----
------------------------------------------------------------
------------------------------------------------------------
------------------------------------------------------------
----------------------------------------------------------
>MJMQ_Chroomonads-Hemiselmis__Euk-CCTH-Cryptomonads-Chroomonads_Hemiselmis%MJMQ2001201-Hemiselmis_virescens
------------------------------------------------------------
------------------------------------------------------------
---------MKKIIILMLN-GEQLGSLLMKVIQFIVPNDDKTL-KKLLYLYLEAVEK---
-RGPD------------GHLLPE-MILICNMIRNDLNHPNEFVRGSALRFMSKMR----E
KDILE--PLVSSLRTNLEHRHSYVRRNAV--LGIYNTYR-----CFEDL-----MPDAPE
VIGDFIDGESDVSAKR--NAFVMLCNCDQERAV--QYQL--IDQIAG------MGDIIQL
NMLE----LIRK--VCRQDPYQKSKYVRA-------------------------------
-----------------------------------------------------------V
FGLQSTASNSVAFECASTLVSLSTAQTAVRTAVQAYCQLLSTHSDNNVKL---IVLDKLS
DLQKKHPD-VLKTLIMDIIRGLSSPNI-DIKKKVLDLVMELVNPTTIDEVIAVLKKEIIK
TQTGDVE---KTTEYRQMLVQAIHTCVIKF----------PDIAATVVHVLIDFIDDSN-
-G---SEVMLFVREVVE-----------TYPRLRELVV-NKLTD----------------
-------FF-------------PSIKVGKVFR-VAM-W-----IFSEYCL----------
--S---------EAEIESAIATIQ-------TSLGSLP---------FVDEETLERAENT
-------A-VHHARQAP------TVLADGTYASQSSAGQ---------GNSLSVNKDEAP
SLRSLLLGG--DFFL-----A---SMTASSLTKLLLRLATSKK--VTKETINRYVGECMQ
VFC-GIVRLGVSGVTPSRMD-DDCQERLWLCLMM--LQD----PYDAR-MCEIWTQKCRQ
S--------YGTLLVQKQ-KTLAAQ-TEEKDEGKTKIKSH-----ADDLLS-FRQLR-GK
-GVVVTEI--EDEDALDMSRATGAAE-EEDFGSRLKRVMQLTGLSDPI---------YAE
AVVT-----------------------VHDYD--IVLDVLLINQTNEP------------
-------------------LSNVCLELATVGDLKLCERPQN-----YTMAPHA-------
---SITIRAN----IKVSSTETGIIYGNIVY------------------------DN--A
QSTSQSTATTEGSNM---------------------------------------------
--VILNDIHIDIMDYITPAF--CTLLQFRCMWAE----------FE--------WENKVA
VNTSMTDPVAY-----------------LRHIV----ACTN--MQCLTHIDDEDGDCGFL
------------AANLYAKSIFGEDAL-------------VNISVEKQ--RDGTLGGNL-
-----------------------RIRSKTQGI------------ALS--LGDKITLKQK-
------------------------------------------------------------
------------------------------------------------------------
------------------------------------------------------------
----------------------------------------------------------
>MMETSP1357_Chroomonads-Hemiselmis__Euk-CCTH-Cryptomonads-Chroomonads-Hemiselmis%CAMPEP_0173419364
------------------------------------------------------------
----------------------------MAMEKQCTY-LIFDESVARS-EPAELSAGLEA
ADARTKIATMKKIIILMLN-GEQLGSLLMKVIQFIVPNDDKTL-KKLLYLYLEAVEK---
-RGPD------------GHLLPE-MILICNMIRNDLNHPNEFVRGSALRFMSKMR----E
KDILE--PLVSSLRTNLEHRHSYVRRNAV--LGIYNTYR-----CFEDL-----MPDAPE
VIGEFIDGESDVSAKR--NAFVMLCNCDQERAV--QYQLSVIDQIAS------MGDIIQL
NMLE----LIRK--VCRQDPYQKSKYVRA-------------------------------
-----------------------------------------------------------V
FGLQSTASNSVAFECASTLVSLSTAQTAVRTAVQAYCQLLSTHSDNNVKL---IVLDKLS
DLQKKHPD-VLKTLIMDIIRGLSSPNI-DIKKKVLDLVMELVNPTTIDEVIAVLKKEIVK
TQTGDVE---KTTEYRAMLVQAIHTCVIKF----------PEIAATVVHVLIDFIDDSN-
-GNSASEVMLFVREVVE-----------TYPRLRELVV-SKLTD----------------
-------FF-------------PAIKVGKVFR-VAM-W-----IFSEYCL----------
--S---------EAEIESAIATIQ-------ASLGSLP---------LIDDDTLEQAEN-
-------TAVQHAAKTP------AVLADGTYASQSSAGA----------GPSLVNKDEAP
SLRSLLLGG--DFFL-----A---AMIASSLTKLLLRLAACKG--VAKDTINRYVGECMH
VFC-SMVRLGLSGATPSRMD-DDCQERLWLCLMM--LQD----PYDAR-MCEIWTQKCRQ
S--------YGTLLVQKQ--KEVAAQAEEKEEGKTKIKAH-----ADDLLS-FRQLR-GK
-GVVVTEI--EDEDALDMSRATGAAE-EEDFGSRLKRVMQLTGLSDPI---------YAE
AVVT-----------------------VHDYD--IVLDVLLINQTSEP------------
-------------------LSNVCLELATVGDLKLCERPQN-----YSMAPHA-------
---SITIRAN----IKVSSTETGIIYGNIVY------------------------DK-SQ
EGKDSNSATTEGSNM---------------------------------------------
--VILNDIHIDIMDYITPAT--CTLLQFRCMWAE----------FE--------WENKVA
VNTSMTDPVAY-----------------LRHIV----ACTN--MNCLTHIDDEDGECGFL
------------AANLYAKSIFGEDAL-------------VNISVEKQ--RDGTLGGNL-
-----------------------RIRSKTQGI------------ALS--LGDKITLKQKN
VXVGTRGKKRRRRQDGVGLEEAESGNSVVQDAQGNIIYPCGYRGGARHRMSAPVEFEEAS
VSLSSQLGIAQVERDKALQASDPLICMSMNTILSEEAMDNVKKLCGPGYEVDKAGTVTPI
EPEAEGSAVNKGPGYFYQPHALAAGMGTEGFLGDDAAQLTQDDLAVVCKLVEDDQKEIKS
ACFQYLLQYFKGMDEEGKGVLVGDAFKTAIGKLEEEMPMEAKDAPWMTPKAAALIEEA
>MMETSP1043_Chroomonads-Hemiselmis__Euk-CCTH-Cryptomonads-Chroomonads-Hemiselmis%CAMPEP_0172092574
------------------------------------------------------------
-----------------------------------------------------------A
ADAKTKIATMKKIIILMLN-GEQLGSLLMKVIQFIVPNDDKTL-KKLLYLYLEAVEK---
-RGPD------------GHLLPE-MILICNMIRNDLNHPNEFVRGSALRFMSKMR----E
KDILE--PLVSSLRTNLEHRHSYVRRNAV--LGIYNTYR-----CFEDL-----MPDAPE
VIGEFIDGESDVSAKR--NAFVMLCNCDQERAV--QYQLSVIDQIAG------MGDIIQL
NMLE----LIRK--VCRQDPYQKSKYVRA-------------------------------
-----------------------------------------------------------V
FGLQSTASNSVAFECASTLVSLSTAQTAVRTAVQAYCQLLSTHSDNNVKL---IVLDKLS
DLQKKHPE-VLKTLIMDIIRGLSSPNI-DIKKKVLDLVMELVNPATIDEVIAVLKKEIVK
TQTGDVE---KTTEYRAMLVQAIHSCVIKF----------PDIAATVVHVLIDFIDDSN-
-GNSASEVMLFVREVVE-----------TYPRLRELVV-GKLTD----------------
-------FF-------------PSIKVGKVFR-VAM-W-----IFSEYCL----------
--T---------EAEIEGAVATIM-------TSLGSLP---------FVDEETLEKAEN-
-------TNVQQTSKAP------AVLADGTYASQSSAGA--------XPDPSLVSKDEAP
SLRSLLLGG--DFFL-----A---AMIASSLTKLILRLAACKG--VSADKINKYVGECMH
VFC-GIVRLGMSGVTPSRMD-DDAQERLWLCLMM--LQD----PYDAK-MCEIWTQKCRQ
S--------YGTLLVQKQ-KAIAAQ-AEEKEEGKTKIKAH-----ADDLLS-FRQLR-GK
-GVVVTEI--EDEDALDMSRATGAAE-EEDFGSRLKRVMQLTGLSDPV---------YAE
AVVT-----------------------VHDYD--IVLDVLLINQTNEP------------
-------------------LYNVCLELATVGDLKLCERPQN-----YSMQPHA-------
---SINIRAN----IKVSSTETGIIYGNIVY------------------------DN-SQ
GGKDTNSATTEGSNM---------------------------------------------
--VILNDIHIDIMDYITPAT--CTLLQFRCMWAE----------FE--------WENKVA
VNTSITDPVAY-----------------LRHIV----SCTN--MECLTHIDDEDGECGFL
------------AANLYAKSIFGEDAL-------------VNISVEKQ--RDGTLGGNL-
-----------------------RIRSKTQGI------------ALS--L----------
------------------------------------------------------------
------------------------------------------------------------
------------------------------------------------------------
----------------------------------------------------------
>MMETSP0043_Chroomonads-Hemiselmis__Euk-CCTH-Cryptomonads-Chroomonads-Hemiselmis%CAMPEP_0114126482
------------------------------------------------------------
----------------------------MAMEKQCTY-LIFDESVARSDEPAELASGLEA
ADAKTKIATMKKIIILMLN-GEQLGSLLMKVIQFIVPNDDKTL-KKLLYLYLEAVEK---
-RGPD------------GHLLPE-MILICNMIRNDLNHPNEFVRGSALRFMSKMR----E
KDILE--PLVSSLRTNLEHRHSYVRRNAV--LGIYNTYR-----CFEDL-----MPDAPE
VIGEFIDGESDVSAKR--NAFVMLCNCDQERAV--QYQLSVIDQIAG------MGDIIQL
NMLE----LIRK--VCRQDPYQKSKYVRA-------------------------------
-----------------------------------------------------------V
FGLQSTASNSVAFECASTLVSLSTAQTAVRTAVQAYCQLLSTHSDNNVKL---IVLDKLS
DLQKKHPE-VLKTLIMDIIRGLSSPNI-DIKKKVLDLVMELVNPATIDEVIAVLKKEIVK
TQTGDVE---KTTEYRAMLVQAIHSCVIKF----------PDIAATVVHVLIDFIDDSN-
-GNSASEVMLFVREVVE-----------TYPRLRELVV-GKLTD----------------
-------FF-------------PSIKVGKVFR-VAM-W-----IFSEYCL----------
--T---------EAEIEGAVATIM-------TSLGSLP---------FVDEETLEKAEN-
-------TNVQQTSKAP------AVLADGTYASQSSAGA----------GPSLVSKDEAP
SLRSLLLGG--DFFL-----A---AMIASSLTKLILRLAACKG--VSADKINKYVGECMH
VFC-GIVRLGMSGVTPSRMD-DDAQERLWLCLMM--LQD----PYDAK-MCEIWTQKCRQ
S--------YGTLLVQKQ-KAIAAQ-AEEKEEGKTKIKAH-----ADDLLS-FRQLR-GK
-GVVVTEI--EDEDALDMSRATGAAE-EEDFGSRLKRVMQLTGLSDPV---------YAE
AVVT-----------------------VHDYD--IVLDVLLINQTNEP------------
-------------------LYNVCLELATVGDLKLCERPQN-----YSMQPHA-------
---SINIRAN----IKVSSTETGIIYGNIVY------------------------DN-SQ
GGKDTNSATTEGSNM---------------------------------------------
--VILNDIHIDIMDYITPAT--CTLLQFRCMWAE----------FE--------WENKVA
VNTSITDPVAY-----------------LRHIV----SCTN--MECLTHIDDEDGECGFL
------------AANLYAKSIFGEDAL-------------VNISVEKQ--RDGTLGGNL-
-----------------------RIRSKTQGI------------X---------------
------------------------------------------------------------
------------------------------------------------------------
------------------------------------------------------------
----------------------------------------------------------
>MMETSP1042_Chroomonads-Hemiselmis__Euk-CCTH-Cryptomonads-Chroomonads-Hemiselmis%CAMPEP_0169442768
------------------------------------------------------------
----------------------------MAMEKQCTY-LIFDESVARS-EPAELASGLEA
ADAKTKIATMKKIIILMLN-GEQLGSLLMKVIQFIVPNDDKTL-KKLLYLYLEAVEK---
-RGPD------------GHLLPE-MILICNMIRNDLNHPNEFVRGSALRFMSKMR----E
KDILE--PLVSSLRTNLEHRHSYVRRNAV--LGIYNTYR-----CFEDL-----MPDAPE
VIGEFIDGESDVSAKR--NAFVMLCNCDQERAV--QYQLSVIDQIAG------MGDIIQL
NMLE----LIRK--VCRQDPYQKSKYVRA-------------------------------
-----------------------------------------------------------V
FGLQSTASNSVAFECASTLVSLSTAQTAVRTAVQAYCQLLSTHSDNNVKL---IVLDKLS
DLQKKHPE-VLKTLIMDIIRGLSSPNI-DIKKKVLDLVMELVNPATIDEVIAVLKKEIVK
TQTGDVE---KTTEYRAMLVQAIHSCVIKF----------PDIAATVVHVLIDFIDDSN-
-GNSASEVMLFVREVVE-----------TYPRLRELVV-GKLTD----------------
-------FF-------------PSIKVGKVFR-VAM-W-----IFSEYCL----------
--T---------EAEIEGAVATIM-------TSLGSLP---------FVDEETLEKAEN-
-------TNVQQTSKAP------AVLADGTYASQSSAGA----------GPSLVSKDEAP
SLRSLLLGG--DFFL-----A---AMIASSLTKLILRLAACKG--VSADKINKYVGECMH
VFC-GIVRLGMSGVTPSRMD-DDAQERLWLCLMM--LQD----PYDAK-MCEIWTQKCRQ
S--------YGTLLVQKQ-KAIAAQ-AEEKEEGKTKIKAH-----ADDLLS-FRQLR-GK
-GVVVTEI--EDEDALDMSRATGAAE-EEDFGSRLKRVMQLTGLSDPV---------YAE
AVVT-----------------------VHDYD--IVLDVLLINQTNEP------------
-------------------LYNVCLELATVGDLKLCERPQN-----YSMQPHA-------
---SINIRAN----IKVSSTETGIIYGNIVY------------------------DN-SQ
GGKDTNSATTEGSNM---------------------------------------------
--VILNDIHIDIMDYITPAT--CTLLQFRCMWAE----------FE--------WENKVA
VNTSITDPVAY-----------------LRHIV----SCTN--MECLTHIDDEDGECGFL
------------AANLYAKSIFGEDAL-------------VNISVEKQ--RDGTLGGNL-
-----------------------RIRSKTQGI------------ALS--LGDKITLKQKS
TXDSKEVSGX--------------------------------------------------
------------------------------------------------------------
------------------------------------------------------------
----------------------------------------------------------
>MMETSP1041_Chroomonads-Hemiselmis__Euk-CCTH-Cryptomonads-Chroomonads-Hemiselmis%CAMPEP_0172043878
------------------------------------------------------------
------------------------------------------------------------
------------------------------------------------------------
-------------------------------XRNDLNHPNEFVRGSALRFMSKMR----E
KDILE--PLVSSLRTNLEHRHSYVRRNAV--LGIYNTYR-----CFEDL-----MPDAPE
VIGEFIDGESDVSAKR--NAFVMLCNCDQERAV--QYQLSVIDQIAG------MGDIIQL
NMLE----LIRK--VCRQDPYQKSKYVRA-------------------------------
-----------------------------------------------------------V
FGLQSTASNSVAFECASTLVSLSTAQTAVRTAVQAYCQLLSTHSDNNVKL---IVLDKLS
DLQKKHPE-VLKTLIMDIIRGLSSPNI-DIKKKVLDLVMELVNPATIDEVIAVLKKEIVK
TQTGDVE---KTTEYRAMLVQAIHSCVIKF----------PDIAATVVHVLIDFIDDSN-
-GNSASEVMLFVREVVE-----------TYPRLRELVV-GKLTD----------------
-------FF-------------PSIKVGKVFR-VAM-W-----IFSEYCL----------
--T---------EAEIEGAVATIM-------TSLGSLP---------FVDEETLEKAEN-
-------TNVQQTSKAP------AVLADGTYASQSSAGA-----------------GEAP
SLRSLLLGG--DFFL-----A---AMIASSLTKLILRLAACKG--VSADKINKYVGECMH
VFC-GIVRLGMSGVTPSRMD-DDAQERLWLCLMM--LQD----PYDAK-MCEIWTQKCRQ
S--------YGTLLVQKQ-KAIAAQ-AEEKEEGKTKIKAH-----ADDLLS-FRQLR-GK
-GVVVTEI--EDEDALDMSRATGAAE-EEDFGSRLKRVMQLTGLSDPV---------YAE
AVVT-----------------------VHDYD--IVLDVLLINQTNEP------------
-------------------LYNVCLELATVGDLKLCERPQN-----YSMQPHA-------
---SINIRAN----IKVSSTETGIIYGNIVY------------------------DN-SQ
GGKDTNSATTEGSNM---------------------------------------------
--VILNDIHIDIMDYITPAT--CTLLQFRCMWAE----------FE--------WENKVA
VNTSITDPVAY-----------------LRHIV----SCTN--MECLTHIDDEDGECGFL
------------AANLYAKSIFGEDAL-------------VNISVEKQ--RDGTLGGNL-
-----------------------RIRSKTQGX----------------------------
------------------------------------------------------------
------------------------------------------------------------
------------------------------------------------------------
----------------------------------------------------------
