# Supplementary material for: Prevalence and environmental abundance of the TSET complex in cosmopolitan algal groups
Source: iScience. 2025 May 15;28(6):112679. doi: 10.1016/j.isci.2025.112679 (PMC12167817; doi:10.1016/j.isci.2025.112679)
Supplement: Data S3. Datafiles used in informatic analyses, related to Figures 1 and 2 — List of TSET homologues, sequences of query TSET proteins, alignments and curated tree topologies, and Ref_seqs_1_manual_predictions.csv used for the AMOEBAE searches. [file mmc4.zip › S3_files/TSET_sequences/raw_AMAEBAE_output/TPLATE_green.afaa]

>Pyramimonas-parkeae-CCMP726_Mamiellophytes__Euk-Green-Chlorophytes-Pyramimonadales%CAMPEP_0191484382
------------------------------------------------------------
------------------------------------------------------------
------------------------------------------------------------
------------------------------------------------------------
------------------------------------------------------------
------------------------------------------------------------
------------------------------------------------------------
------------------------------------------------------------
------------------------------------------------------------
------------------------------------------------------------
------------------------------------------------------------
------------------------------------------------------------
------------------------------------------------------------
------------------------------------------------------------
--QEGA-PVT--------------------------------------------------
---------------VVEGR-----------------------------------SSTPA
RV-----VAEQW--------------------RRTLQQLQ--------------------
------VCA----------EP-------------------------QSRSN---------
------------------------------------------------------------
--------------QIACELGMGEAYPLSHLHPAER------------------------
--------VTSREA----------------------------------------------
----------------------------------ASDMQASVVSAVAACH----------
------------------------------------------------------------
-------------------------------------------------------LPGCV
LPTLPPHPGYDSQL------------------PETR---AIEQ----------VLS----
-------GS---------------------SDGMYVKGRVR-------------------
-----------------------------------------------------VDAVVRR
L-----------------------------------------------------------
----------TLQLE---ICN----------------------------------LM---
------EV-------------------------------------------------KLP
------PGAMVRL-----------------------------------------------
------------------------------------------------------------
--------GTCS--------GLRLET----------------------------------
------------------------NAHGPVLAL----------PSMEPEE----------
--------------------------------------------KTIHEVDYRLDAF---
--------------------------------------------SR--------CV----
--------------------------------FHVQLVIPSS-------TQMTS------
------------------DDEGS-----------ASVFEEEAKPFIPVTH--R-------
C-----------LPFHVPLV------------RLLQ--------------------PSP-
---M----L---KTLFFQEWTSLQF---------CLELM---------------------
---------------------------------VD-----------------------F-
QS-----------------SVPNGIKIA--------------------------------
------------------------------------------------------------
------------------------------------------------------PI----
--------SPKAFSRVHQ-------HA--------------------------LPACGS-
----------RQECY---------SA---STWFQERVL----------------------
--------------------------LIVF------------------------------
-----------AY-----------------------------------------------
------------------------------------------------------------
------------------------------------------------------------
--------------------------------------AE--SL-DA-------------
---NRANTWRK------------------------------------------------I
IVKTSA-----------------ACVFD----------SIMADKRRW-------------
-----V-----------------ED----------------------------------L
T--G--CQGV-------LAE-----------------GN---------------------
-------------------------------------GD----------W----------
------------------------------------------M-----------------
------------------------------------------------------------
------------------------------------------------------------
--------------------------PEIV---------------------AL-------
------------------------------------------------------------
------------------------------------------------------------
------------------------------------------------------------
------------------------------------------------------------
------------------------------------------------------------
------------------------------------------------------------
------------------------------------------------------------
------------------------------------------------------------
------------------------------------------------------------
------------------------------------------------------------
------------------------------------------------------------
------------------------------------------------------------
------------------------------------------------------------
------------------------------------------------------------
------------------------------------------------------------
------------------------------------------------------------
------------------------------------------------------------
------------------------------------------------------------
------------------------------------------------------------
------------------------------------------------------------
------------------------------------------------------------
------------------------------------------------------------
------------------------------------------------------------
--------------------------------
>IJMT_UTC__Euk-Green-Chlorophytes-UTC%IJMT2091688-Aphanochaete_repens
------------------------------------------------------------
------------------------------------------------------------
------------------------------------------------------------
------------------------------------------------------------
------------------------------------------------------------
------------------------------------------------------------
------------------------------------------------------------
------------------------------------------------------------
------------------------------------------------------------
------------------------------------------------------------
------------------------------------------------------------
------------------------------------------------------------
------------------------------------------------------------
------------------------------------------------------------
-------------M-------HVIRF----------------------------------
---------------VMPTK--NHTIKKLLLIYWEIVNK----------------KSADG
KL-----LHEMI-LVCNG-------------LMQDLQHPN-EYIR---------------
GSTLRFLCKLK---EAELLEP-------LIPAIRQNL---------EHRHS-YVRRNAVL
AVYSIF-------KDFPQL-----------LSDAPDLI-----YEFL-TN-----EGDPS
CKRNAFIM------LFNCAQDRAIKYLNSVLDEVAG---------------F--GEILQL
IVIE----VIKKVW-RQDTVSGSQRVRYMKALFTL-------------LSS--GGRDQGS
GAVQYESALCLV----------------------QLSSAPTAIHQASLALIRLLCT----
-----------------------------------------------QSDNN--------
----------VKMIVLDRLT-----------DIKLKYRKT---------------LQELV
MDILRALSSPNLEIRKKTLEIALDL-------ITPH---NIVE----------VMGVLKK
EIHKS--QS--GEG--EGQATE--------DAAQYRQLLIR-------------------
---------------------------------AVHQCAIKFPEV--------AGEVVHM
L-----------------------------------------------LD------LLT-
--TADP----STA-Q---VVD-F--------------------------------VR---
------QV-------------VASYP-------------------------------QLR
------GVLVHKL-------TADTLPH------------------VIEPRVCRAVL----
----------------W-------------------------------------IIA---
--------EYAQ-DRAELALVADTLW----------------------------------
------------------------SLIGELCVQ---------YDPSATQH------EHVT
EDSAQSTGPKLV-------------------------SKT----RVLADGSYVTETV--V
ATRQVSATNPRDSVLRRLVTGQVI---E-PT-------------TA--------QNV---
---KSSD-------------------------TVLVSVLAVT------WLKLVV----RA
RA--------L-------NMPE------------WGLYQSRALLVISSLM--QLPN----
------------------LE-------SDDEERLAQ-----------TLTLLTH--NAE-
---Y--ASV---SELYGSSVFRTSY---------SRLLALIEAQQREE-QEKF-KS----
-------------RDDRTSVTQPDQL-------IK-----------------------F-
RQ---LRPR-------------RDIAFD--------------------------------
-----NEEDEADELMKAA--------------GQ----VDLNRG--------LS--Q---
G--QTTSQART------------------------------IQLTGY-----SDPI----
--------YAECQVHVHQ-------YD-----IRLEVTVMNQTADTLQALGIEFSTHGDL
KLTE------RPQQY-----NIGPHA---QIVIAANVK----------------------
---------------VSSTENGIIFGSIVY-DIA-------GAVQSERRNCVVLN-----
EI-HIDVI---DY-----------------------------------------------
------------------------------------------------------------
------------------------------------------------------------
--------------------------IAP---------GQ--CQ-DS-------------
---EFRTMWADFE----------WENK--------------------------------I
AVNAPF----------SDL----HEFLT----------HLIKSTNMR-------------
-----P---------LNSH----EH----------------------------------M
P--D-DC-GF-------LSVNLY----ARSV-----FGE---------------------
----DALA------NVSVEQ-----------------MG-EKIVG----F----------
------------------------------------------V----RI-----------
------------------------------------------------------------
------------------------------------------------------------
----R---------------------SKTQ-------GI------------AI------S
I-----------------------G-----------------------------------
------DKI-S-------------------------------------------------
------------------------------------------------------------
------------------------------------------------------------
------------------------------------------------------------
------------------------------------------------------------
------------------------------------------------------------
------------------------------------------------------------
------------------------------------------------------------
------------------------------------------------------------
------------------------------------------------------------
------------------------------------------------------------
------------------------------------------------------------
------------------------------------------------------------
------------------------------------------------------------
------------------------------------------------------------
------------------------------------------------------------
------------------------------------------------------------
------------------------------------------------------------
------------------------------------------------------------
------------------------------------------------------------
------------------------------------------------------------
------------------------------------------------------------
--------------------------------
>Pyramimonas-parkeae-CCMP726_Mamiellophytes__Euk-Green-Chlorophytes-Pyramimonadales%CAMPEP_0191472354
------------------------------------------------------------
------------------------------------------------------------
------------------------------------------------------------
------------------------------------------------------------
------------------------------------------------------------
------------------------------------------------------------
------------------------------------------------------------
------------------------------------------------------------
------------------------------------------------------------
------------------------------------------------------------
------------------------------------------------------------
------------------------------------------------------------
------------------------------------------------------------
------------------------------------------------------------
------------------------------------------------------------
------------------------------------------------------------
------------------------------------------------------------
------------------------------------------------------------
------------------------------------------------------------
---------------------------------------------------X--------
------------------------------------------------------------
------------------------------------------------------------
------------------------------------------------------------
------------------------------------------------------------
------------------------------------------------------------
---------------------------------EYQQALVR-------------------
---------------------------------AIRQLVGKFPGA--------AGSVVHL
L-----------------------------------------------GN------VLE-
--GDDA----LSALE---VAF-L--------------------------------LR---
------ET-------------AETHA-------------------------------ELR
------DCVLQTL-------V-ACFER------------------IRWPRVHACAM----
----------------W-------------------------------------IMG---
--------EYST-EISAIRAALAAIK----------------------------------
------------------------AAMG--PLL---------GSDDEEEG----------
-VGDRGGAARCT--------------------------------HVSTSGTSSSSLG---
------------------------------------------------------ALV---
---KAGD-------------------------FFLGSVVATT------LTKLAL----RT
YE--------------TEASPDA-----------KNRALADAMLCIIRTL--RLGE----
S-----------HA--AAAS-------QDYVHRAHL-----------CLQVLTQASNSA-
--------L---RRVWLRDC-RHSY---------TSLMG--DKQALVV--EEA--A----
-------------AIVHEEVSQADDV-------ID-----------------------F-
HH---LCKQ-----K-------TPMALG--------------------------------
VTAPGSEHKLGYDKQRTI--------------DG------------------RQ------
PNTESTRNTRV------------------------------MQLSGW-----SDPV----
--------FVEAHMRLGH-------YE-----VVMDVTLANRTSERLEGVALELATTSNL
QLMD------NPEAR-----SLKPNE---SARIRVSIK----------------------
---------------VSSLEAGAIFGSVLY-QAS-------TF--TQERSMVVLK-----
DI-HLDVT---NF-----------------------------------------------
------------------------------------------------------------
------------------------------------------------------------
--------------------------MLP---------SH--TT-DV-------------
---EFRRMWSDLE----------WENK--------------------------------V
IVNTGI----------TNI----QEFMD----------RVVASTNMK-------------
-----C---------LTQF----ST----------------------------------N
E--G-GC-EF-------LAANLY----AQSV-----FQE---------------------
----NALV------NISLER---Q-------------GLSGKLSG----H----------
------------------------------------------I----RI-----------
------------------------------------------------------------
------------------------------------------------------------
----R---------------------SQTQ-------GI------------AM------S
L-----------------------G-----------------------------------
------DSM-SLIQKCTG------------------------------------------
------------------------------------------------------------
------------------------------------------------------------
------------------------------------------------------------
------------------------------------------------------------
------------------------------------------------------------
------------------------------------------------------------
------------------------------------------------------------
------------------------------------------------------------
------------------------------------------------------------
------------------------------------------------------------
------------------------------------------------------------
------------------------------------------------------------
------------------------------------------------------------
------------------------------------------------------------
------------------------------------------------------------
------------------------------------------------------------
------------------------------------------------------------
------------------------------------------------------------
------------------------------------------------------------
------------------------------------------------------------
------------------------------------------------------------
--------------------------------
>Micromonas_pusilla-AAC_Mamiellophytes__scaffold77390_cov94-Micromonas_pusilla.AAC.2
------------------------------------------------------------
------------------------------------------------------------
------------------------------------------------------------
------------------------------------------------------------
------------------------------------------------------------
------------------------------------------------------------
------------------------------------------------------------
------------------------------------------------------------
------------------------------------------------------------
------------------------------------------------------------
------------------------------------------------------------
------------------------------------------------------------
------------------------------------------------------------
------------------------------------------------------------
------------------------------------------------------------
------------------------------------------------------------
------------------------------------------------------------
--MLRFLCKLR---EPEIIEP-------LVPSIKSCL---------SHRHS-YVRKNAAL
AVYHIH----K--HHGPAL-----------VPDGADIM-----HDFI-KA-----ENEVG
SRRNAFLM------LFNEAEEFAIEFLATHADELDD---------------F--GDGFAL
LVLE----LTRKVC-RRDP---RQKSRFVRFLFQL-------------LGS-------QS
AAVSYEAAWTLV----------------------SLSSAPTAVRAAATTYTALLSM----
-----------------------------------------------QSDNN--------
----------VKLIVLERLA-----------EMKKRQSRV---------------LTEVL
MDMLRALSSPNVDICKRTLEIAIDL-------VSPR---NIED----------VVNVLKR
EVVRT--RD--SNL--E-------------KGLEYRGMLIQ-------------------
---------------------------------AIHTCSLKHPEI--------AGSVVHV
L-----------------------------------------------MD------FLG-
-----V----DGGMD---VII-F--------------------------------VR---
------AI-------------VEQNA-------------------------------SLR
------SELVKKL-------V-DTLCE------------------IKSSSVLSVSL----
----------------W-------------------------------------IIG---
--------EYAE-GEETLNLGFDEIM----------------------------------
------------------------RAFGRPPYF---------TSQLSTGT----------
--EPPTGANARS--------------------------------LVLADGTYASQAG--V
----AEQDT------HAETGSNLA--------------------LR--------TLI---
---SNGD-------------------------FFLGTVAASS------LAKLVL----KT
RV--------------LHGEHSA-----------LTKQRQLIVLNLCCGLAELVGPSHKE
DCLTRNSDNML-RP--DTRDAVWVGASADCLERLAL-----------FARLLLDTGIQN-
---G----I---IDAYLNDG-KASF---------AQYLR--HASNSKS--KEESPQ----
-------------SMSTSALAQVDNL-------IS-----------------------W-
RQ---LRQV-----T----SASGELDLC--------------------------------
-----DG----DDLMRAT--------------GS----FE------------TG-----D
G--IGTRLSHV------------------------------YQLTGF-----ADPV----
--------YAEAYVTVHD-------YD-----IILEILVINRTSSTLTNLTVELATMGDL
KLVE------RPLSL-----TIGPLD---QHSISANIK----------------------
---------------VSSTETGHIFGTIVY-ENS-------SN--A-EKTLINMN-----
NI-HLDIM---DY-----------------------------------------------
------------------------------------------------------------
------------------------------------------------------------
--------------------------IRP---------AV--CS-DE-------------
---MFRAMWAEFE----------WENK--------------------------------V
AISTAI----------DEL----GEFLK----------HIISMTNMC-------------
-----C---------LTPQ----SA----------------------------------L
G--G-TS-SF-------LAANLY----AKSI-----FGE---------------------
----DALV------NVSVEKKD-D-------------AD-GKLSG----Y----------
------------------------------------------I----RI-----------
------------------------------------------------------------
------------------------------------------------------------
----R---------------------SKTQ-------GI------------AL------S
L-----------------------G-----------------------------------
------DRITAVQ--RNT-----NVSQVCQSP----------------------------
------------------------------------------------------------
------------------------------------------------------------
------------------------------------------------------------
------------------------------------------------------------
------------------------------------------------------------
------------------------------------------------------------
------------------------------------------------------------
------------------------------------------------------------
------------------------------------------------------------
------------------------------------------------------------
------------------------------------------------------------
------------------------------------------------------------
------------------------------------------------------------
------------------------------------------------------------
------------------------------------------------------------
------------------------------------------------------------
------------------------------------------------------------
------------------------------------------------------------
------------------------------------------------------------
------------------------------------------------------------
------------------------------------------------------------
--------------------------------
>Micromonas_pusilla-AAC_Mamiellophytes__scaffold32386_cov92-Micromonas_pusilla.AAC.3
------------------------------------------------------------
------------------------------------------------------------
------------------------------------------------------------
------------------------------------------------------------
------------------------------------------------------------
------------------------------------------------------------
------------------------------------------------------------
------------------------------------------------------------
------------------------------------------------------------
------------------------------------------------------------
------------------------------------------------------------
------------------------------------------------------------
------------------------------------------------------------
------------------------------------------------------------
------------------------------------------------------------
------------------------------------------------------------
------------------------------------------------------------
--MLRFLCKLR---ESEIIEP-------LIPSIKACL---------IHRHS-YVRKNAAL
AVYHIH----KY--FGSSL-----------IPDGAELM-----GRFI-SA-----ETELG
SRRNAFLM------LFNEAEELAIEFLRENAESLEN---------------F--GDGFAL
LVLE----LTRKVC-RREP---IQKSRFVRFLFQL-------------IIS-------PS
AAVSYEAAWTLA----------------------SLSSAPTAIRAAASTYTALLWT----
-----------------------------------------------QSDNN--------
----------VKLIVLERLA-----------EMKERHMRV---------------LSEVL
MDMLRALSSPNVEICKRTLEIALDL-------VSPR---NIEE----------VIQVFKR
EVIRT--RE--CDM--E-------------NKSKYRTMLIK-------------------
---------------------------------SIHKCAIKFPDI--------AGSVVHN
L-----------------------------------------------MD------FLG-
-----A----DGAND---VII-F--------------------------------VR---
------SI-------------IQQYP-------------------------------SLR
------VEIVERL-------L-VSFRD------------------IVASSVLATAL----
----------------W-------------------------------------ILG---
--------EYIE-SAELLENGFEHIL----------------------------------
------------------------ANVGEWSTV---------LKVARGEW----------
IDTFSQSNVTIG-------------------------SKP----VVLPDGTYATQIL--P
----SDNTP---------KGDTAT-----AS-------------LQ--------SLI---
---SAGD-------------------------IFLGTVAAGA------LAKLAC----KT
VE---------------THGPYA-----R-----ISKKHQSSALVVCCYIAQLAGRSSKS
DSLS------EVLQMTNTAS-------ADSLERLGV-----------FANLLLN--PTE-
---P----A--LHDAFLVDS-KLSF---------SHYLE--HAQSEKV--SCS--D----
-------------TSEVQAHAQADDL-------IS-----------------------W-
RQ---LRPS----------AV-TGVDLE--------------------------------
-----LC--DERDLMRAT--------------GM------------------ST-----A
NDTFGLCLSHV------------------------------YQLSGF-----ADPV----
--------YAEASVTVHD-------YD-----IVLDILIVNRTQSTLTNLAVELATMGDL
KLVE------RPQSL-----TVGPLD---HRSIRANIK----------------------
---------------VSSTETGHIFGTVVY-EKS-------ST--A-EKAYINLN-----
NI-HLDIM---DY-----------------------------------------------
------------------------------------------------------------
------------------------------------------------------------
--------------------------IRP---------AT--CS-DQ-------------
---VFRHMWSEFE----------WENK--------------------------------V
AISTNI----------QSL----HEFLE----------HIVASTNMC-------------
-----C---------LTPK----SS----------------------------------L
G--G-VS-SF-------LAANLY----AKSI-----FNE---------------------
----DALV------NVSVEKKD-D-------------AD-GRLSA---------------
-----------------------------------------------RT-----------
------------------------------------------------------------
----------------------------------------------------------MS
GENPR---------------------DRPEAKQRRWCSR------------VIHGHEETA
V-----------------------------------------------------------
------DQAPNPRIYVPG------------------------------------------
------------------------------------------------------------
------------------------------------------------------------
------------------------------------------------------------
------------------------------------------------------------
------------------------------------------------------------
------------------------------------------------------------
------------------------------------------------------------
------------------------------------------------------------
------------------------------------------------------------
------------------------------------------------------------
------------------------------------------------------------
------------------------------------------------------------
------------------------------------------------------------
------------------------------------------------------------
------------------------------------------------------------
------------------------------------------------------------
------------------------------------------------------------
------------------------------------------------------------
------------------------------------------------------------
------------------------------------------------------------
------------------------------------------------------------
--------------------------------
>Pleurastrum_K2-PRE_UTC__6401-Pleurastrum_K2.17
------------------------------------------------------------
------------------------------------------------------------
------------------------------------------------------------
------------------------------------------------------------
------------------------------------------------------------
------------------------------------------------------------
------------------------------------------------------------
------------------------------------------------------------
------------------------------------------------------------
------------------------------------------------------------
------------------------------------------------------------
------------------------------------------------------------
------------------------------------------------------------
------------------------------------------------------------
-------MQL---------------S----------------------------------
---------------TLPKE----------------------------------------
-------SRPAL-------------------LKSSTASEA-QGGR---------------
GVQ-----------RGKAVNA----------------------------HT----AEAML
VITSML----RLGESAALP-----------IPLDDDSK-----DRML-------------
---ACLTV------LAKQDED-------ATQVRVSS---------------FTPGAAISR
KQMS----IGNHAAASLGP-----------------------------VCC-------GE
GHLFAACGRGVP-------------------------------------YKELLSH----
-----------------------------------------------LCDSR--------
---------------------------------RVRYPD---------------------
----RCSPRPTPDLLQVWLESCRDA----------------------------YSQLTRE
KLVR--------------------------DAAEAKKMEAK-------------------
--------------------------------------ALSQPDD---------------
L-----------------------------------------------ID----------
----------------------F--------------------------------VQ---
---------------------LKSRK-------------------------------GLT
------QIEIEDE-------V--------------------------TTGACG-------
----------------W---------------------------------------G---
------------------------------------------------------------
------------------------------------------RAGGGDGR----------
-GGKGATVAWGR------------------------------------------------
------------------AGGGNG------------------------------------
---MGGS-------------------------GCHGCVRAGG----------------RW
HG--------------------------------------------------RVDRFH--
-----------------------------------------------CLDTLHHAPPHS-
-----------------------------------------NQPASHP-TLNA--L----
-------------HSCCCCCCAPARL----------------------------------
------------------------------------------------------------
---------LTADLHRAT--------------GL------------------AE-----A
AEGHAKRLNRV------------------------------LQLTGF-----SDPV----
--------YAEAHVTVHQ-------YD-----IVMDVTVINRTSETLQNVCLELATMGDL
KLVE------RPQNY-----SLAPGA---TKVIRANIK----------------------
------------------------------------------------------------
------------------------------------------------------------
------------------------------------------------------------
------------------------------------------------------------
--------------------------VRG-------------------------------
-----------------------------------------------------------L
TLSGSF------------------ALLE----------SLLSL-----------------
-----C---------LLPV----PA-----------------------------------
--------PF-----------------SLDL-----FCM---------------------
-------------------------------------------------H----------
------------------------------------------C----CC-----------
------------------------------------------------------------
------------------------------------------------------------
-------------------------------------GM---------------------
------------------------------------------------------------
------------------------------------------------------------
------------------------------------------------------------
------------------------------------------------------------
------------------------------------------------------------
------------------------------------------------------------
------------------------------------------------------------
------------------------------------------------------------
------------------------------------------------------------
------------------------------------------------------------
------------------------------------------------------------
------------------------------------------------------------
------------------------------------------------------------
------------------------------------------------------------
------------------------------------------------------------
------------------------------------------------------------
------------------------------------------------------------
------------------------------------------------------------
------------------------------------------------------------
------------------------------------------------------------
------------------------------------------------------------
------------------------------------------------------------
------------------------------------------------------------
--------------------------------
>Helicosporidium_sp_ATCC50920-PRE_UTC__57-Helicosporidium_sp_ATCC50920.PRE.8
------------------------------------------------------------
------------------------------------------------------------
------------------------------------------------------------
------------------------------------------------------------
------------------------------------------------------------
------------------------------------------------------------
------------------------------------------------------------
------------------------------------------------------------
------------------------------------------------------------
------------------------------------------------------------
------------------------------------------------------------
------------------------------------------------------------
------------------------------------------------------------
------------------------------------------------------------
--MTWL-PG---------------------------------------------------
---------------NLPSD--PRAAQTS--------------------------SKAET
KL-------DLI-------------------QRGSPSQ----------------------
GC--------------------------CTPQLGDDV---------LHRSQ--GKRHGLE
GVVPPL--------------------------DRRGVV----------AG-----DGD--
----------------------------EKLARTPG------------------------
---------------RSSP-----------------------------------------
----------------------------------ALQPAHELPHRLVYGFQQT-------
------------------------------------------------------------
-------------------------------DLAQGQPVV--------------------
---------PCVVHR---LDVDHDK-------VQGR------------------------
-----------GSN----------------RTGLGCFSFFS-------------------
---------------------------------ALSSCALSSSAL---------------
------------------------------------------------------------
--SSSP------------------------------------------------------
---------------------LSTSP----------------------------------
--------LLSHL--------------------------------PSSHLLSTSAS----
------------------------------------------------------LHG---
--------LRGR-SHLGAQVGAVVAG----------------------------------
------------------------GSIGFQPLH---------AQSGSQTG----------
--DDARGRHHAR-------------------------REP----VALPERGHLHEAA---
---------------------------GAPE-------------QK--------HVS---
---RRQS-------------------------QSPATGVGGM------RRQHAA----RL
LR----------------GSPEH-----------SARELG------------RLVR----
----------------KPSG-------RGPSARSSG---------------LGF--PLA-
---P--------RRHRGHEI-QPVF---------QRIGA--DHAVREP--RPG-------
-------------EDQPRAVLRGVAH-------AQ-------------------------
RV---LREA----------GDAQPVQSR--------------------------------
-----TQ-HGAFGFKDAV--------------GA------------------AAEAEGDP
RELSRTALARV------------------------------VQLTGF-----SDPL----
--------YAEAYVTVHQ-------YD-----IVLDVAITNRTEQVLQNVTLELATLGDL
RLVE------RPAPA-----TLAPGA---RVDVTTNIK----------------------
---------------VSSTETGAIFGNLVF-ERG-------GT--G-EADVVVLA-----
DV-HIDVM---DY-----------------------------------------------
------------------------------------------------------------
------------------------------------------------------------
--------------------------IAP---------AA--CS-DA-------------
---EFRAMWAEFE----------WENK--------------------------------V
AVSTAI----------DDV----RAYVD----------HVVAATNMR-------------
-----C---------LAPL----AA----------------------------------L
D--G-DC-DV-------LAANLY----ARSV-----FGE---------------------
----DALV------NVSVEK---L-------------PD-GKLGG----F----------
------------------------------------------I----RI-----------
------------------------------------------------------------
------------------------------------------------------------
----R---------------------SKTQ-------GI------------AL------S
L-----------------------G-----------------------------------
------DKL-ILK--QKG------------------------------------------
------------------------------------------------------------
------------------------------------------------------------
------------------------------------------------------------
------------------------------------------------------------
------------------------------------------------------------
------------------------------------------------------------
------------------------------------------------------------
------------------------------------------------------------
------------------------------------------------------------
------------------------------------------------------------
------------------------------------------------------------
------------------------------------------------------------
------------------------------------------------------------
------------------------------------------------------------
------------------------------------------------------------
------------------------------------------------------------
------------------------------------------------------------
------------------------------------------------------------
------------------------------------------------------------
------------------------------------------------------------
------------------------------------------------------------
--------------------------------
>Gloeochaete-witrockiana-_Glaucophytes__Euk-Green-Glaucophytes-Gloeochaete-witrockiana-SAG46_84.pep.fa.fasta%CAMPEP_0194025278
------------------------------------------------------------
------------------------------------------------------------
------------------------------------------------------------
------------------------------------------------------------
------------------------------------------------------------
------------------------------------------------------------
------------------------------------------------------------
------------------------------------------------------------
------------------------------------------------------------
------------------------------------------------------------
------------------------------------------------------------
------------------------------------------------------------
------------------------------------------------------------
XCTILIFDE-S-GE-PGNSSELKKAIES---GDD--NARIDALKKIIHLTQQ--------
--GEKL-PGV--LV-------FTFRF----------------------------------
---------------LSNCK--NHTIKKLLLLYWEIVEK----------------TGPDG
KL-----LPEMI-LACNA-------------LMTFLKHPN-EYVR---------------
GSTLRFMAKLQ---EAEMLEP-------LIPAIKQNL---------EHRHS-YVKRNAIV
AIHSIY----KD-QNLRHL-----------IPDAPEIL-----LDFL-AK-----DEDSG
CKRNAFLM------LSQCAQDKAIEYLESVLDQVPN---------------F--SDIQQF
VAID----LIKKIS-RPDA---PGKNKYLRCVASM-------------VGS-------NS
PAVQYEVASALL----------------------ALSPTPGVVRIAATNFIQLLCN----
-----------------------------------------------QSENN--------
----------VKLIVLDRLV-----------EIKKNHSKV---------------LQDLL
MEILRALASPTIDIRKKTLDLAMDL-------VTPR---NIDD----------VVQLLKK
EINKT--QT--GDF--D-------------KAGAYRQMLVQ-------------------
---------------------------------AIHSCAVKFPDV--------ASSVVHA
L-----------------------------------------------MD------YVG-
--DSNV----ASAVD---VID-F--------------------------------VS---
------EV-------------VETYP-------------------------------DRR
------QAIVRKL-------L-ETLEQ------------------VKSPTVFRASL----
----------------W-------------------------------------IVG---
--------EYSD-SKEDIDYALTTII----------------------------------
------------------------KELGERPFY---------TEHHAAEA----------
-TPEETKKVLAP-------------------------TGP----KVLADGTYASQSA--F
----QETTT----------SDPIN---G-TS-------------LR--------SLL---
---LDGD-------------------------FFLGAVIGTT------LTKLAL----KL
LQ--------S-------DVDPV-----V-----KHSVIADVMSILTSMV--LLGQ-H--
G--K------------YRSD-------PDSHENMMM-----------CLRILSH--PNT-
---P----A---TEIFLTEP-RKIF---------AKNLE--AKRLLKS--SEN-------
--------------QKKVIEIQADDL-------IT-----------------------F-
RL---LRSR-----Q----AVDGPLSND--------------------------------
-----DE----IDLMKAT--------------GN----EE------------DD------
---RQTSLQRV------------------------------HQLTGF-----SDPL----
--------YAEAYVHVHR-------YD-----IVLDVMVINRTKDTLQNVSLELATLGDL
KLCE------RPQTY-----TIGPND---KIWIKANIK----------------------
---------------VSSTESGVIFGNLVY-DIAG------SS--SSDKNCVVLN-----
DV-RIDVM---DY-----------------------------------------------
------------------------------------------------------------
------------------------------------------------------------
--------------------------IKP---------AY--CS-EV-------------
---MFRVMWAEFE----------WENK--------------------------------V
IVNSNI----------SNC----QEFLE----------HILAITNMR-------------
-----C---------LTPK----AA----------------------------------I
E--G-DC-GF-------LSANLY----ARSI-----FGE---------------------
----DALA------NVSVEE---L-------------PD-GKVSG----Y----------
------------------------------------------V----RI-----------
------------------------------------------------------------
------------------------------------------------------------
----R---------------------SKKQ-------GI------------AV------G
L-----------------------G-----------------------------------
------DKI-TLK--HAS--------KDA-------------------------------
------------------------------------------------------------
------------------------------------------------------------
------------------------------------------------------------
------------------------------------------------------------
------------------------------------------------------------
------------------------------------------------------------
------------------------------------------------------------
------------------------------------------------------------
------------------------------------------------------------
------------------------------------------------------------
------------------------------------------------------------
------------------------------------------------------------
------------------------------------------------------------
------------------------------------------------------------
------------------------------------------------------------
------------------------------------------------------------
------------------------------------------------------------
------------------------------------------------------------
------------------------------------------------------------
------------------------------------------------------------
------------------------------------------------------------
--------------------------------
>MMETSP0052_UTC__Euk-Green-Chlorophytes-UTC%CAMPEP_0175058226
------------------------------------------------------------
------------------------------------------------------------
------------------------------------------------------------
------------------------------------------------------------
------------------------------------------------------------
------------------------------------------------------------
------------------------------------------------------------
------------------------------------------------------------
------------------------------------------------------------
------------------------------------------------------------
------------------------------------------------------------
------------------------------------------------------------
------------------------------------------------------------
------------------------------------------------------------
------------------------------------------------------------
------------------------------------------------------------
-------------XAVSS------------------------------------------
------------------------------------------------------------
------------------------------SSAAAAAV-----------------SSSSA
SKRPAVLA----------------------------------------------------
------------------------DGTY------------------------------AT
QAAVAETASPLL----------------------SLPSS---------------------
------------------------------------------------------------
------------------------------------------------------------
--------------------------------LIPP-----------------IRGLL--
------------------------------QGGDF-------------------------
------------------------------------------------------------
--------------------------------------------------------FLG-
--GVIA----ATFVK---LIL-R--------------------------------LR---
------QL-------------IGASE----------------------------------
------ATVVNRA--------------------------------AAEAMLYLAGI----
----------------L-------------------------------------ALG---
------------------------------------------------------------
------------------------GGGGKVE-----------SSSGGSNN----------
-NNNSSSYNSNS--------------------------------SYGNVNTWSAASS---
----SAAAS----------GGGNR---VHSH-----------------------AAF---
---VGHD-------------------------GGSGGVSSSN------------------
------------------SNSSS-----------SNAFANPSSSSSSSAP--SASK----
D--G------------ANLD-------GDSRQRILR-----------CLSALAD--RES-
---A----A--LKKVWLEDC-RQSF---------SVLAE--ERRRSEV-ARQK-------
-------------KEEARSTAQADDA-------ID-----------------------F-
RL---LRVRSNKACGGGGMGVSGGEGSE---------------GGGSGGGGERGGSRDPL
SLFSGNN--AGGDMTDATYCYNAVPYLSTATVGNTFNNTGGNSAADLYYPSSSS-----T
PGLGGGGKTRV------------------------------VQLTGL-----SDPV----
--------YAEAKVTIHH-------FD-----VMLEVSITNRTRDTLQNLSLELATMGDL
KLME------RPQSH-----NLASGD---CKVIHANIK----------------------
---------------VSSTETGVIFGNIVY-EGA-------AG--AAEQHVVVLS-----
DI-HVDVM---DY-----------------------------------------------
------------------------------------------------------------
------------------------------------------------------------
--------------------------IHP---------AS--CE-DV-------------
---QFRAMWAEFE----------WENK--------------------------------V
AVNTAM----------TDP----YTFLQ----------TIVEATHMK-------------
-----C---------LTPP----SA----------------------------------L
E--G-DC-GY-------LAANLY----ARSV-----FGE---------------------
----DALV------NVSLEQLQDE-------------NN-KRLVG----Y----------
------------------------------------------I----RI-----------
------------------------------------------------------------
------------------------------------------------------------
----R---------------------SKTQ-------GI------------AL------S
L-----------------------G-----------------------------------
------DKI-TLK--QKM-----QPISSSAAAATAAVSS---------------------
------------------------------------------------------------
------------------------------------------------------------
------------------------------------------------------------
------------------------------------------------------------
------------------------------------------------------------
------------------------------------------------------------
------------------------------------------------------------
------------------------------------------------------------
------------------------------------------------------------
------------------------------------------------------------
------------------------------------------------------------
------------------------------------------------------------
------------------------------------------------------------
------------------------------------------------------------
------------------------------------------------------------
------------------------------------------------------------
------------------------------------------------------------
------------------------------------------------------------
------------------------------------------------------------
------------------------------------------------------------
------------------------------------------------------------
--------------------------------
>PUAN_Chlorodendrophytes-Pedinophytes__PUAN2005155-Pedinomonas_tuberculata
------------------------------------------------------------
------------------------------------------------------------
------------------------------------------------------------
------------------------------------------------------------
------------------------------------------------------------
------------------------------------------------------------
------------------------------------------------------------
------------------------------------------------------------
------------------------------------------------------------
------------------------------------------------------------
------------------------------------------------------------
------------------------------------------------------------
------------------------------------------------------------
---MLVFND---K--PCNVNEIKKELEG---NDN--ALKIEAMKKVINMMLA--------
--GEPL-GQL--FI-------PIVRY----------------------------------
---------------VLPSD--DHGLQKLLLLYMETISM----------------TDAKG
KL-----LPEMI-LICQN-------------LRNNLQNPN-EFLR---------------
GITLRFLCRIK---EEEILEP-------LIPSVLANL---------DHRQC-YVRRYAVM
ALDAIY----RL-PKGDHL-----------AADAPEII-----ERFL-HD-----EQDMS
ARRNALAF------LTNHAPERAISFLMTQLDNVAS---------------W--GDILQV
TALE----LIRKAV-RLFP---EQKGRYITVILSL-------------LQS-------SS
GAVVFECASTLT----------------------SLSQAPTAVRAAIQCYCQLLVS----
-----------------------------------------------QFDNN--------
----------VKLIVLDKLR-----------DLMARFRDI---------------VQESL
MDILRALSSPNMDIRKKVLDIALSL-------VSPK---NIDE----------VVHVLKK
EIVKT--QQ--QDQ--D-------------KGPEYRQLLVQ-------------------
---------------------------------TVHQCALRFPDV--------ATVVVPM
L-----------------------------------------------MD------FLG-
--DTSP----ASAMD---VVY-F--------------------------------IR---
------EI-------------METNV-------------------------------KMR
------GGVLQRL-------L-DTFYQ------------------VRSSRVSSCAL----
----------------W-------------------------------------IIA---
--------EYAT-NVEDVLGAIAIIK----------------------------------
------------------------SSVGPLPLS---------K--GASGL------DEKR
AGGEGDTVAPAS--------------------SIVS-HRP----MVLADGSYATQTA--V
----AEQAFTNH--VANSGIAPSV-----PN-------------LR--------TLL---
---LSGD-------------------------YYLGGVVAVT------LAKLCL----EL
RA---------------LGVNGS-----V-----YNKSFAECMQMMAGML--SMGQ----
A--G------G-SP---RID-------DDSAERISM-----------AVQVLTN--PSD-
--------A--QYDILVSEC-RTAF---------AETLK--ERVQARE-KEAK--E----
-------------LLARDRVSQPDEL-------LN-----------------------F-
KH---LKSK-----A----GM-SQLEAE--------------------------------
-----DL--VASDLARAT--------------GG------------------AG-----G
EGKEGRGAAKV------------------------------IALTGL-----SDPL----
--------FVEAVVNVHQ-------YD-----ILLDITVTNRSRDTLQNVTLELATMGDL
KLVE------RPQTF-----TMAPAA---TRQQRINIK----------------------
---------------VSSTETGVIFGNVVY-ETP-------GS--YSDRHVVILS-----
DI-HIDVM---DY-----------------------------------------------
------------------------------------------------------------
------------------------------------------------------------
--------------------------ISP---------AS--CS-DA-------------
---LFRGMWAEFE----------WENK--------------------------------V
SVSTNI----------TEV----QDFLD----------HIVRTTNMK-------------
-----C---------LTPP----SA----------------------------------L
K--G-EC-PF-------LAANLY----AKSV-----FGE---------------------
----DALV------NVSVEK---T-------------PE-NRISG----Y----------
------------------------------------------I----RI-----------
------------------------------------------------------------
------------------------------------------------------------
----R---------------------SKTQ-------GI------------AL------A
L-----------------------G-----------------------------------
------DKI-TLR--MKS------------------------------------------
------------------------------------------------------------
------------------------------------------------------------
------------------------------------------------------------
------------------------------------------------------------
------------------------------------------------------------
------------------------------------------------------------
------------------------------------------------------------
------------------------------------------------------------
------------------------------------------------------------
------------------------------------------------------------
------------------------------------------------------------
------------------------------------------------------------
------------------------------------------------------------
------------------------------------------------------------
------------------------------------------------------------
------------------------------------------------------------
------------------------------------------------------------
------------------------------------------------------------
------------------------------------------------------------
------------------------------------------------------------
------------------------------------------------------------
--------------------------------
>RRSV_Chlorodendrophytes-Pedinophytes__RRSV2001989-Pedinomonas_minor
------------------------------------------------------------
------------------------------------------------------------
------------------------------------------------------------
------------------------------------------------------------
------------------------------------------------------------
------------------------------------------------------------
------------------------------------------------------------
------------------------------------------------------------
------------------------------------------------------------
------------------------------------------------------------
------------------------------------------------------------
------------------------------------------------------------
------------------------------------------------------------
---MLVFNDK-----PCSVNEIKKDLEN---GET--AVKVEAMKKVINMVLA--------
--GEPV-GQL--FI-------PIVRY----------------------------------
---------------VLPSE--DHDLQKLLLLYMETIQM----------------TDSKG
KL-----LPEMI-LICQN-------------LRNSLQHPN-EYLR---------------
GITLRFLCRIK---EEEILEP-------LIPSVLANL---------EHRHS-YVRRYAVM
ALDAIF----RL-PKGDHL-----------AADAPEII-----EKFL-QQ-----EQDLS
ARRNAFAF------LTAHAPERAIGFLMTQLDNIAT---------------W--GDVLQV
SVLE----LIRKAV-RLFP---EQKGRYISIILSL-------------LQS-------SS
SAVLFECAATLT----------------------SLSQAPTAVRAACQCYCQLLIS----
-----------------------------------------------QHDNN--------
----------VKLIVLDKLR-----------ELMGRFREA---------------VQESL
MDIMRALNSPNMDIRRKVLDIALSL-------VSPK---SIDE----------VVHVLRK
EIMKT--QQ--QDQ--D-------------KGPEYRQMLVQ-------------------
---------------------------------AVHQCALRFPDV--------AATVVPV
L-----------------------------------------------MD------FLG-
--DSSP----MSAMD---VVY-F--------------------------------VR---
------EI-------------METND-------------------------------RLR
------AGILQRL-------M-DTFYQ------------------IRSSRVSSCAL----
----------------W-------------------------------------IIA---
--------EYCN-GAEDALQAISVIR----------------------------------
------------------------SALGPLPLY---------KDPNAAET------EERK
AGNEGDTIAPQS--------------------SLVS-HRP----QVLADGSYATQTA--V
----AENAY-------SAQVAASGIAPSVPN-------------LR--------ALL---
---LSGD-------------------------YFLGGVVAVT------LTKLCL----EL
RK---------------AGASQA-----Q-----FNKVSAECMLVMASVL--TMGQAAGG
S--G--------APGSHQID-------DDSIERVSM-----------ALTVLSN--PTA-
---D----A---YETLVTES-RRAF---------AATLT--ENCRR----KEI--R----
-------------EQSQARIAQPDEL-------LS-----------------------F-
KH---LKSK-----A----GL-SQLEAE--------------------------------
-----DS--VQSDLARAT--------------GS------------------AA------
SDGKEKNATRV------------------------------LSLTGL-----SDPL----
--------FVEAVVNVHQ-------YD-----ILLDITVTNRTRDTLQNVTLELATMGDL
KLVE------RPQTY-----TMGPGQ---SRQQRINIK----------------------
---------------VSSTETGVIFGNVVY-ETA-------GS--YSDRHVVILS-----
DI-HIDVM---DY-----------------------------------------------
------------------------------------------------------------
------------------------------------------------------------
--------------------------ISP---------AS--CS-DA-------------
---LFRGMWAEFE----------WENK--------------------------------V
SVSTNI----------VDV----QAFLK----------HIMDSTNMR-------------
-----C---------LTPP----SA----------------------------------L
K--G-DC-PF-------LAANLY----AKSV-----FGE---------------------
----DALV------NVSVEK-----------------TDDNRIGG----Y----------
------------------------------------------I----RI-----------
------------------------------------------------------------
------------------------------------------------------------
----R---------------------SKTQ-------GI------------AL------A
L-----------------------G-----------------------------------
------DKI-TLR--QK-------------------------------------------
------------------------------------------------------------
------------------------------------------------------------
------------------------------------------------------------
------------------------------------------------------------
------------------------------------------------------------
------------------------------------------------------------
------------------------------------------------------------
------------------------------------------------------------
------------------------------------------------------------
------------------------------------------------------------
------------------------------------------------------------
------------------------------------------------------------
------------------------------------------------------------
------------------------------------------------------------
------------------------------------------------------------
------------------------------------------------------------
------------------------------------------------------------
------------------------------------------------------------
------------------------------------------------------------
------------------------------------------------------------
------------------------------------------------------------
--------------------------------
>MMETSP1470_Picocystis-Pycnococcus__Euk-Green-Chlorophytes-Picocystis-Pycnococcus%CAMPEP_0206088358
------------------------------------------------------------
------------------------------------------------------------
------------------------------------------------------------
------------------------------------------------------------
------------------------------------------------------------
------------------------------------------------------------
------------------------------------------------------------
------------------------------------------------------------
------------------------------------------------------------
------------------------------------------------------------
------------------------------------------------------------
------------------------------------------------------------
---------------------------------------------------MVLAGQTET
YCTVLVSYD----K-EFNANQIKDALES---GSE--KEKREAMKKCVYMMLN--------
--GENM-SQL--FM-------TIVRY----------------------------------
---------------VLPSE--DHTIQKLLLLYLEQLQK----------------KDHQG
KL-----LPEMI-LICQN-------------LRNNLQHPN-EFLR---------------
GVTLRFLCRIK---EIEILEP-------LIPSVLSNL---------EHRHS-FVRRSAAM
CVKAIY----DL--FGDQL-----------LPDASEMI----LENFL-AS-----EQDVS
ARRNALLM------LCTTAPEMAVQYLLSQLDQLPA---------------W--PDILQL
VVLD----MVRSVC-RTQP---ESKGKYIKLILAL-------------MSS-------QH
TSVAYECANTLV----------------------QLSKASSAIKAAASCYCQLLIN----
-----------------------------------------------HSDNN--------
----------VKLIVLDKLE-----------EMKASHPEM---------------LKEMV
MDILRALSSPNVDIKRKILDIVLDL-------LSSK---NIEE----------VVLALKK
EVVKV------DDL-SE-------------SAGEHRQMIVQ-------------------
---------------------------------AIHKCTVNFPDV--------AGAVVPL
L-----------------------------------------------MG------FLT-
--DANT----VSAID---VIH-F--------------------------------VR---
------EI-------------METNA-------------------------------KLQ
------KQVLDLL-------I-DIFPQ------------------IRSTRVCGCSL----
----------------W-------------------------------------ILG---
--------EYSE-TAEELESAMEVIK----------------------------------
------------------------ESVGPLPFF---------HIDEEDGS------VRID
MAEEERGGGGSG---------------------GGS-SGP----KVLADGSYATVSA--T
------------------TMGAAATFTASPN-------------LR--------ALI---
---LACD-------------------------YFLSAIVAST------YTKLVL----KM
KK--------V-------GAAPA-----Q-----LNKCAAESMLFIVSLL--RLSE----
S--G------A-VS--HSID-------SDSKDKIDL-----------CLNILGK-GQYE-
---E--GSI---LTELLTEC-RQSF---------ATMIA--EKNAEEE--KEA-QK----
-------------KLRANTMVQPDDC-------ID-----------------------F-
AQ---LHRR-----E----GK-SLMEME--------------------------------
---------IEDDLMKAS------------H-GI------------------KG------
---RDGESSRV------------------------------VQLTGF-----SDPI----
--------YAEAVMLVHQ-------YD-----ITMDVTVLNRSMETLQQVGLELATMGDL
KLVE------RPSPV-----TLASGE---EAVLRCCIK----------------------
---------------VSSTETGVIFGNIVY-----------G-----DGEVVVLN-----
DI-HLDIM---DY-----------------------------------------------
------------------------------------------------------------
------------------------------------------------------------
--------------------------IEP---------AT--VS-DT-------------
---GFRSRWQEFE----------WENK--------------------------------V
AINTSL----------TDI----DTYLD----------RIIESTHMK-------------
-----C---------LNPR----ST----------------------------------E
G--G-DC-GY-------LAANLY----TKSV-----FGE---------------------
----EALV------NISVEK-----------------TN-DKLVG----Y----------
------------------------------------------V----RI-----------
------------------------------------------------------------
------------------------------------------------------------
----R---------------------SKTQ-------GI------------AL------S
L-----------------------G-----------------------------------
------DKI-TIS--QKX-----KTHTHKNSLTTYLGEKKMEKFNYXNNKFFLLIGEDKR
NNYRQTDPSVPSFVSSGGEADGELPVGRLEEVEPLGARLPPLHDLLVFTQEPPQASESFP
ATSSTKLSSNDFFACXDEAVDDGLWNRGLELVADDAEVSRDVVGDLLQVELLRRGHAAAV
AAEVLICLPXERAQLRGAILRVLGPKNLPEELGGEVGGLHVHHGDHHLLRLVPHALQRKP
RLGQNLCAKKRVPAESLALLGAEHGLDKLLQNQINFFDCDDRRILEQLESGLDETPVAHL
WRNKGRLVPICLVDDFLDVVEGVDVLEWQLADALGQLALEDIQDGLSTTLAAVKHLGVGR
VELPAHGENLVHHGAAVVGGERPQGLELFLHILHALVDGLLDLGNLAYDGFLQLAAKLVR
ERVHAHIPQALVVGVPLKELHLFRAALLHRHLAVDVGLRPVDNGDPPVLELYGSAFKDVA
RIGAAVHDVQLGEDADGALARGVDLPGQADAVAGRDVRVRGRHRQNDRVLSLDVCARHVL
DVPHNGFGLALDGDFRESRHVDEGEVGHGGRVDGEVDGVGADGLAAAEGPVRLRLDLLSN
HVKGIKLLVHLVQELPVLLGAXALTDELEHEGPPGDDAGAAREEVLADDGLKDARLAAAL
PADDDDRREHLPEAREVVAALGRGARIVAEGRADLLQLVHERAQVIHGGRACGWGGVRGV
VARVRAGASVLGSSPVSVSX----------------------------------------
------------------------------------------------------------
------------------------------------------------------------
------------------------------------------------------------
------------------------------------------------------------
------------------------------------------------------------
------------------------------------------------------------
------------------------------------------------------------
------------------------------------------------------------
------------------------------------------------------------
--------------------------------
>AYPS_Picocystis-Pycnococcus__Euk-Green-Chlorophytes-Picocystis_Pycnococcus%AYPS2001318-Unidentified_species_CCMP_1205
------------------------------------------------------------
------------------------------------------------------------
------------------------------------------------------------
------------------------------------------------------------
------------------------------------------------------------
------------------------------------------------------------
------------------------------------------------------------
------------------------------------------------------------
------------------------------------------------------------
------------------------------------------------------------
------------------------------------------------------------
------------------------------------------------------------
------------------------------------------------------------
------------------------------------------MKKCVYMMLN--------
--GEDM-SQL--FM-------TIVRY----------------------------------
---------------VLPSE--DHTIQKLLLLYLEQLQK----------------KDSDG
KL-----LPEMI-LICQN-------------LRNNLQHPN-EYLR---------------
GVTLRFLCRIK---ELEILEP-------LIPSILSNL---------EHRHS-FVRRSAAM
CVKAIY----DL--FGDQL-----------LPDASEMI----LENFL-AN-----EQDVS
ARRNALLM------LCTTAPDLAVQYLMSQLDQLPT---------------W--PDILQL
VVLD----LVRSVC-RTQP---ENKGKYIKLILAL-------------MSS-------KH
TSVAYECANTLI----------------------QLSRASSAIRAAAMCYCQLLIN----
-----------------------------------------------HSDNN--------
----------VKLIVLGKLE-----------EMKAQHGDI---------------LKDMV
MDILRALSSPNVDIKKKILDIVLDL-------LSSK---NIEE----------VVLALKK
EVVKV------DDL-SE-------------SAGEHRQMLVQ-------------------
---------------------------------AIHKCTVNFPDV--------AGAVVPL
L-----------------------------------------------MG------FLT-
--DSNT----VSAVD---VIY-F--------------------------------VR---
------EI-------------METNP-------------------------------KLQ
------QQVLELL-------L-DVFPQ------------------IRTSRVCSCSL----
----------------W-------------------------------------ILG---
--------EYSN-TAEEVMTALEAIK----------------------------------
------------------------ECVGPLPFF---------HTDEEDGS-----VKVDM
AESVTSVGGGSS-------------------------SGP----KILADGSYATESA--V
------------------TMSAATSFMSSPN-------------LR--------ALI---
---LACD-------------------------YFLASIVAST------YTKLVI----KL
MN--------L-------GSAGQ-----------VNKETAESMLYIASLL--RLSE----
S--G------A-VS--HSMD-------LDSKDKINV-----------CLNILTN--PSE-
-------------ASLLEEC-RNSF---------AAMIE--EKHREE---EED--K----
-------------KKNAAPVVQPDDL-------ID-----------------------F-
YH---LKNT-----Q----GM-SQIEME--------------------------------
-----DA--VATDLSRAM--------------GV----NT------------GS------
E--ENGGEEKV------------------------------VQLTGF-----SDPV----
--------YAEAFMTVHQ-------YD-----IVLDIYVANRHDETLQDVSLELATMGDL
KLVE------RPSPV-----TLGVGE---SAMLRANIK----------------------
---------------VSSTETGVIFGSLVT-----------GD------IVIVLN-----
DI-HLDIA---DY-----------------------------------------------
------------------------------------------------------------
------------------------------------------------------------
--------------------------LHK---------KS--ELSDA-------------
---SFRSRWAEFE----------WENK--------------------------------V
AINTTI----------ADP----GAFLD----------KIIKSTSLQ-------------
-----L---------LTPD----PS----------------------------------L
E--G-NC-GY-------LAANLF----TRSV-----FGE---------------------
----DALV------NISVEK---N-------------AE-GELVG----Y----------
------------------------------------------V----RI-----------
------------------------------------------------------------
------------------------------------------------------------
----R---------------------SKTQ-------GI------------AL------S
L-----------------------G-----------------------------------
------DKI-TLK--QK-------------------------------------------
------------------------------------------------------------
------------------------------------------------------------
------------------------------------------------------------
------------------------------------------------------------
------------------------------------------------------------
------------------------------------------------------------
------------------------------------------------------------
------------------------------------------------------------
------------------------------------------------------------
------------------------------------------------------------
------------------------------------------------------------
------------------------------------------------------------
------------------------------------------------------------
------------------------------------------------------------
------------------------------------------------------------
------------------------------------------------------------
------------------------------------------------------------
------------------------------------------------------------
------------------------------------------------------------
------------------------------------------------------------
------------------------------------------------------------
--------------------------------
>MMETSP1469_Picocystis-Pycnococcus__Euk-Green-Chlorophytes-Picocystis-Pycnococcus%CAMPEP_0206066558
------------------------------------------------------------
------------------------------------------------------------
------------------------------------------------------------
------------------------------------------------------------
------------------------------------------------------------
------------------------------------------------------------
------------------------------------------------------------
------------------------------------------------------------
------------------------------------------------------------
------------------------------------------------------------
------------------------------------------------------------
------------------------------------------------------------
---------------------------------------------------MVLAGQTET
YCTVLVSYD----K-QVNGNQIQEALEG---GSS--KDKREAMKKCVYMMLN--------
--GEDM-SQL--FM-------TIVRY----------------------------------
---------------VLPSE--DHTIQKLLLLYLEQLQK----------------KDSDG
KL-----LPEMI-LICQN-------------LRNNLQHPN-EYLR---------------
GVTLRFLCRIK---ELEILEP-------LIPSILSNL---------EHRHS-FVRRSAAM
CVKAIY----DL--FGDQL-----------LPDASEMI----LENFL-AN-----EQDVS
ARRNALLM------LCTTAPDLAVQYLMSQLDQLPT---------------W--PDILQL
VVLD----LVRSVC-RTQP---ENKGKYIKLILAL-------------MSS-------KH
TSVAYECANTLI----------------------QLSRASSAIRAAAMCYCQLLIN----
-----------------------------------------------HSDNN--------
----------VKLIVLGKLE-----------EMKAQHGDI---------------LKDMV
MDILRALSSPNVDIKKKILDIVLDL-------LSSK---NIEE----------VVLALKK
EVVKV------DDL-SE-------------SAGEHRQMLVQ-------------------
---------------------------------AIHKCTVNFPDV--------AGAVVPL
L-----------------------------------------------MG------FLT-
--DSNT----VSAVD---VIY-F--------------------------------VR---
------EI-------------METNP-------------------------------KLQ
------QQVLELL-------L-DVFPQ------------------IRTSRVCSCSL----
----------------W-------------------------------------ILG---
--------EYSN-TAEEVMTALEAIK----------------------------------
------------------------ECVGPLPFF---------HTDEEDGS-----VKVDM
AESVTSVGGGSS-------------------------SGP----KILADGSYATESA--V
------------------TMSAATSFMSSPN-------------LR--------ALI---
---LACD-------------------------YFLASIVAST------YTKLVI----KL
MN--------L-------GSAGQ-----------VNKETAESMLYIASLL--RLSE----
S--G------A-VS--HSMD-------LDSKDKINV-----------CLNILTN--PSE-
-------------ASLLEEC-RNSF---------AAMIE--EKHREE---EED--K----
-------------KKNAAPVVQPDDL-------ID-----------------------F-
YH---LKNT-----Q----GM-SQIEME--------------------------------
-----DA--VATDLSRAM--------------GV----NT------------GS------
E--ENGGEEKV------------------------------VQLTGF-----SDPV----
--------YAEAFMTVHQ-------YD-----IVLDIYVANRHDETLQDVSLELATMGDL
KLVE------RPSPV-----TLGVGE---SAMLRANIK----------------------
---------------VSSTETGVIFGSLVT-----------GD------IVIVLN-----
DI-HLDIA---DY-----------------------------------------------
------------------------------------------------------------
------------------------------------------------------------
--------------------------LHK---------KS--ELSDA-------------
---SFRSRWAEFE----------WENK--------------------------------V
AINTTI----------ADP----GAFLD----------KIIKSTSLQ-------------
-----L---------LTPD----PS----------------------------------L
E--G-NC-GY-------LAANLF----TRSV-----FGE---------------------
----DALV------NISVEK---N-------------AE-GELVG----Y----------
------------------------------------------V----RI-----------
------------------------------------------------------------
------------------------------------------------------------
----R---------------------SKTQ-------GI------------AL------S
L-----------------------G-----------------------------------
------DKI-TLK--QKS-----LTARELNTNFCKYILNQKFCIYFFRKRKEKKRKNGSH
IVSCCVVAVLSPGAQAHRKLAVGRLKHLEPLGAHLPPLHDLLVLSQEPPEGLCVLASDFL
DKLVEERFLGLQHQAVDNRFGDRGLELVADNPEVSRNVVGDLLHVEVLRGSSIRSRLDVS
AREGLQALHALLRVLGSQDLSEKLSSEVRGLHVDHRHDHGLCLVPHPLQGKAGLRQDLRA
EERVPAQALAILGAKDGLNELLQDEVDLLDADDRRVLEELEAGLDQPPVAHLRGNEVRLV
AIRLVDDLLDVGQGVHLLEGKLPDVLGELPLEDVEDGLPPALAAIKHRGIRGVELPAHGK
DLVDHRAPVVRCHGAQGLELLLHVLDALVDGLLDLRDLPDDGFLQLPAELVGEGRHSDVP
QAPVVRAPVEELHLLLPALLHGHLAVDVGLGPVHHRDPAVLELHGPALQDIPRVGPPVHD
VELGEDADGPLPGRVHLPRQPQAVAGGHVRVRRRDGEDDGVLPLDVRPGHVLDVLDDGLG
LPLRGDLRQARHVHQRQVGHVRRVDGQVDGVGGNGLAAPEGPVGLGLDLLPDGVELRELL
PHLVQELAVLLGSGLALHELKKQGPPRHDARTPRQEVLPHHGLQYRTLSAALAANHHDAR
QDFPQARKVVVPRVPSIVAKRGTHLLELVHELTKLVHDEDNPRTHEEDEDADASFLGVAA
AAAAAAAARRRRRRRRSHERRMN-------------------------------------
------------------------------------------------------------
------------------------------------------------------------
------------------------------------------------------------
------------------------------------------------------------
------------------------------------------------------------
------------------------------------------------------------
------------------------------------------------------------
------------------------------------------------------------
------------------------------------------------------------
--------------------------------
>MMETSP1470_Picocystis-Pycnococcus__Euk-Green-Chlorophytes-Picocystis-Pycnococcus%CAMPEP_0206085730
------------------------------------------------------------
------------------------------------------------------------
------------------------------------------------------------
------------------------------------------------------------
------------------------------------------------------------
------------------------------------------------------------
------------------------------------------------------------
------------------------------------------------------------
------------------------------------------------------------
------------------------------------------------------------
------------------------------------------------------------
------------------------------------------------------------
---------------------------------------------------MVLAGQTET
YCTVLVSYD----K-QVNGNQIQEALEG---GSS--KDKREAMKKCVYMMLN--------
--GEDM-SQL--FM-------TIVRY----------------------------------
---------------VLPSE--DHTIQKLLLLYLEQLQK----------------KDSDG
KL-----LPEMI-LICQN-------------LRNNLQHPN-EYLR---------------
GVTLRFLCRIK---ELEILEP-------LIPSILSNL---------EHRHS-FVRRSAAM
CVKAIY----DL--FGDQL-----------LPDASEMI----LENFL-AN-----EQDVS
ARRNALLM------LCTTAPDLAVQYLMSQLDQLPT---------------W--PDILQL
VVLD----LVRSVC-RTQP---ENKGKYIKLILAL-------------MSS-------KH
TSVAYECANTLI----------------------QLSRASSAIRAAAMCYCQLLIN----
-----------------------------------------------HSDNN--------
----------VKLIVLGKLE-----------EMKAQHGDI---------------LKDMV
MDILRALSSPNVDIKKKILDIVLDL-------LSSK---NIEE----------VVLALKK
EVVKV--DD--LSE----------------SAGEHRQMLVQ-------------------
---------------------------------AIHKCTVNFPDV--------AGAVVPL
L-----------------------------------------------MG------FLT-
--DSNT----VSAVD---VIY-F--------------------------------VR---
------EI-------------METNP-------------------------------KLQ
------QQVLELL-------L-DVFPQ------------------IRTSRVCSCSL----
----------------W-------------------------------------ILG---
--------EYSN-TAEEVMTALEAIK----------------------------------
------------------------ECVGPLPFF---------HTDEEDGS-----VKVDM
AESVTSVGGGSS-------------------------SGP----KILADGSYATESA--V
------------------TMSAATSFMSSPN-------------LR--------ALI---
---LACD-------------------------YFLASIVAST------YTKLVI----KL
MN---------------LGSAGQ-----------VNKETAESMLYIASLL--RLSE----
S--G------A-VS--HSMD-------LDSKDKINV-----------CLNILTN--PSE-
-------------ASLLEEC-RNSF---------AAMIE--EKHREE---EED--K----
-------------KKNAAPVVQPDDL-------ID-----------------------F-
YH---LKNT-----Q----GM-SQIEME--------------------------------
-----DA--VATDLSRAM--------------GV----NT------------GS------
E--ENGGEEKV------------------------------VQLTGF-----SDPV----
--------YAEAFMTVHQ-------YD-----IVLDIYVANRHDETLQDVSLELATMGDL
KLVE------RPSPV-----TLGVGE---SAMLRANIK----------------------
---------------VSSTETGVIFGSLVT-----------GD------IVIVLN-----
DI-HLDIA---DY-----------------------------------------------
------------------------------------------------------------
------------------------------------------------------------
--------------------------LHK---------KS--ELSDA-------------
---SFRSRWAEFE----------WENK--------------------------------V
AINTTI----------ADP----GAFLD----------KIIKSTSLQ-------------
-----L---------LTPD----PS----------------------------------L
E--G-NC-GY-------LAANLF----TRSV-----FGE---------------------
----DALV------NISVEK---N-------------AE-GELVG----Y----------
------------------------------------------V----RI-----------
------------------------------------------------------------
------------------------------------------------------------
----R---------------------SKTQ-------GI------------AL------S
L-----------------------G-----------------------------------
------DKI-TLK--QKS-----LTARELNTNFCKYILNQKFCIYFFRKRKEKKRKNGSH
IVSCCVVAVLSPGAQAHRKLAVGRLKHLEPLGAHLPPLHDLLVLSQEPPEGLCVLASDFL
DKLVEERFLGLQHQAVDNRFGDRGLELVADNPEVSRNVVGDLLHVEVLRGSSIRSRLDVS
AREGLQALHALLRVLGSQDLSEKLSSEVRGLHVDHRHDHGLCLVPHPLQGKAGLRQDLRA
EERVPAQALAILGAKDGLNELLQDEVDLLDADDRRVLEELEAGLDQPPVAHLRGNEVRLV
AIRLVDDLLDVGQGVHLLEGKLPDVLGELPLEDVEDGLPPALAAIKHRGIRGVELPAHGK
DLVDHRAPVVRCHGAQGLELLLHVLDALVDGLLDLRDLPDDGFLQLPAELVGEGRHSDVP
QAPVVRAPVEELHLLLPALLHGHLAVDVGLGPVHHRDPAVLELHGPALQDIPRVGPPVHD
VELGEDADGPLPGRVHLPRQPQAVAGGHVRVRRRDGEDDGVLPLDVRPGHVLDVLDDGLG
LPLRGDLRQARHVHQRQVGHVRRVDGQVDGVGGNGLAAPEGPVGLGLDLLPDGVELRELL
PHLVQELAVLLGSGLALHELKKQGPPRHDARTPRQEVLPHHGLQYRTLSAALAANHHDAR
QDFPQARKVVVPRVPSIVAKRGTHLLELVHELTKLVHDEDNPRTHEEDEDADASFLGVAA
AAAAAAAARRRRRRRRSHERRMN-------------------------------------
------------------------------------------------------------
------------------------------------------------------------
------------------------------------------------------------
------------------------------------------------------------
------------------------------------------------------------
------------------------------------------------------------
------------------------------------------------------------
------------------------------------------------------------
------------------------------------------------------------
--------------------------------
>MMETSP1085_Picocystis-Pycnococcus__Euk-Green-Chlorophytes-Picocystis-Pycnococcus%CAMPEP_0196637162
------------------------------------------------------------
------------------------------------------------------------
------------------------------------------------------------
------------------------------------------------------------
------------------------------------------------------------
------------------------------------------------------------
------------------------------------------------------------
------------------------------------------------------------
------------------------------------------------------------
------------------------------------------------------------
------------------------------------------------------------
------------------------------------------------------------
---------------------------------------------------MVLASSNET
YCTVLVSYGDK----SFNGNQIKEALEG---GKE--KDKREAMKKCVYMMLN--------
--GEDM-SQL--FM-------TIVRY----------------------------------
---------------VLPSE--DHTIQKLLLLYLEQLQK----------------KDSQG
KL-----LPEMI-LICQN-------------LRNNLQHPN-EYLR---------------
GVTLRFLCRIK---ELEILEP-------LIPSILSNL---------EHRHS-FVRRSAAM
CVKTIY----DL--FGDQL-----------LPDASEMM----LENFL-AS-----EQDVS
ARRNALLM------LCTTAPDLAVQYLLSQLDQLPS---------------W--PDILQL
VVLN----LVRSVC-RTQP---ENKGKYIKLILAL-------------MSS-------QH
TSVSYECANTLI----------------------QLSRASSAIRAAAECYCQLLIN----
-----------------------------------------------HSDNN--------
----------VKLIVLGKLE-----------DMKAQHTDI---------------LRDMV
MDVLRALSSPNVDIKKKILDIVLDL-------LSSK---NIEE----------VVLALKK
EVVKV------DDLSE--------------SAGEHRQMLVQ-------------------
---------------------------------AIHKCTVNFPDV--------AGAVVPL
L-----------------------------------------------MG------FLT-
--DPNH----VSAMD---VIY-F--------------------------------VR---
------EI-------------METNP-------------------------------KLQ
------QQVLELL-------I-DVLPQ------------------VRSSRVCSCGL----
----------------W-------------------------------------ILG---
--------EYSN-TKEEIESALEVIK----------------------------------
------------------------ESVGPLPFF---------YNDEDDGILKLDMAETVT
SVGGGGGSSSGP--------------------------------KILADGSYATVSA--T
------------------TMSAAVSFTSSPN-------------LR--------ALI---
---LGCD-------------------------YFLASVVAST------YTKLAT----KL
LS----------------LVGEA-----A-----ANKEIAEAMLYIASLL--RMSE----
S--G------V-VA--HSID-------ADSRDKVNV-----------CLNILTS--PSD-
-------------ASLLAEC-RTSF---------AEMIE--EKHEEET--RES--Q----
-------------RKNAAPAVQPDDL-------ID-----------------------F-
YH---LKNT-----K----GM-SQIEME--------------------------------
-----DA--VATDLSRAM--------------GV------------------ST------
DASKDGSENKV------------------------------VQLTGF-----SDPV----
--------YAEALMTVHQ-------YD-----ITLDVYVENRSEETLQNLSLELATMGDL
KLVE------RPSPV-----TLAVGD---AEVLRANIK----------------------
---------------VSSTETGVIFGSLVA-----------GE------MVIILN-----
DI-HLDIA---DY-----------------------------------------------
------------------------------------------------------------
------------------------------------------------------------
--------------------------LLD---------TS--QLSDA-------------
---LFRTRWAEFE----------WENK--------------------------------V
AVNTTI----------TDP----VQYLE----------KIIDSTSLT-------------
-----I---------LGGNERGMKG----------------------------------L
E--G-SC-GY-------LAANLH----CCSV-----FSE---------------------
----QALV------NLSVEK---K-------------ED-GQLTG----Y----------
---------XPDQVQDAGDRTLARGQDHAEAEEPGGLMGFSFVLGRGRIIIEIKLKVKNG
ILQKDCLSSLEQSPGHLELRDTVSSLYAVCSRSSLLEHASLLCMTSSXLAQQPAEGLCIL
ARDFLDELIQQGLLSLQHQAVHDRLGDGGLELVAHHPEVRRDVVGNLLQVEVLRGTAIGF
DPLARHGEQAGVLLLLDPQDLSEELCGQVR-------GL------------HVDHSDYHG
L-----------------------GVVPHPLKREARLGQYLSAEQRVTRQALAVLGGQDG
ADELLQDEIHLLD--ADH-----AGVFEELQASLDEPTVAHLRGNEMRLVAIRLVNDLLN
VRERVDLLEREFPDALRELALEDVQDGLTATLASVKHGGVRRVKLAAHGQYLVDHGASVV
RGHWSQRLQLLLHVLHPLVDSLLDLGNLPDDGLLQLPAQFMREGSHANVPQAPVVGASVE
ELHLALAALVHRDVRVNVGLGPVHHGDPPVLELDRPSLQDVTRVCSPVHNVQLCENSDGP
LARWVDLSGEPDAVACGDIGVRWGDRQDDRVLALDVGPGHVLNVPDNGFGLTLDGDFGEP
GHVHQSEVGHVRRVDGEVDGLRGHSLAAAERAVGLRLDLLSDGLEVGELLIHLVQELAVL
LGPGLALHELQEERPPGHDAGAAGKEILAHHGLQHGALAAALPADHHDARQDLPQARESV
VLVAPGIVAQRGAHLLQLVHELAELVHDANRTSFGRLVGGGLLAWRYKIHKASSLALSXV
AVPLVEKYVGREARALVFPIYGASVPDASVPVFLAAVRPFERTSSTTPT-----------
------------------------------------------------------------
------------------------------------------------------------
------------------------------------------------------------
------------------------------------------------------------
------------------------------------------------------------
------------------------------------------------------------
------------------------------------------------------------
------------------------------------------------------------
------------------------------------------------------------
------------------------------------------------------------
------------------------------------------------------------
------------------------------------------------------------
------------------------------------------------------------
--------------------------------
>POOW_Glaucophytes__Euk-Green-Glaucophytes%POOW2057981-Glaucocystis_cf._nostochinearum
------------------------------------------------------------
------------------------------------------------------------
------------------------------------------------------------
------------------------------------------------------------
------------------------------------------------------------
------------------------------------------------------------
------------------------------------------------------------
------------------------------------------------------------
------------------------------------------------------------
------------------------------------------------------------
------------------------------------------------------------
------------------------------------------------------------
---------------------------------------------------------MEK
NCTVLIHYD-R-SA-PFSANEIKKTLEE---GSL--NQKIQTLKKVILLSLN--------
--GEVF-NNL--LI-------TIIRF----------------------------------
---------------VVPVG--DNHLKKLLLVYFEIVEK----------------TSPDG
KL-----LPEMI-LVCNA-------------LRNDLNHPN-EYIR---------------
GCTLRFLCKLK---EQELLEP-------LVPSIRNNL---------EHRHS-YVRRNAVL
AIWQTY----RA---FDVL-----------MPDAPDLV-----ERLL-RS-----ESDIS
AKRNALLM------LTNCAQDRAIEYLSGVLEQASS---------------F--GDIFQL
VIIE----IIRRVC-RQNP---VEKFKYVKCIFNL-------------LNA-------QS
AAVIYECANSLV----------------------SLSSSSTAVRAAAGAHCQLLAN----
-----------------------------------------------ESDNN--------
----------VKLIVLDRLL-----------ELKQNHAPV---------------LQEML
MDILRALSSPNMDIRKKTLEIALEL-------INPR---NIEE----------VVLFLKK
EVMKT--QA--SKE-----------------SGEYRQMLIQ-------------------
---------------------------------AIHSCAVKFPDV--------ANSVVHL
L-----------------------------------------------MD------FLG-
--DSNA----ASAVD---VIF-F--------------------------------VR---
------EI-------------VETYP-------------------------------KLR
------ETIIPRL-------I-ECFSQ------------------IKSSRVFRCSL----
----------------W-------------------------------------ILG---
--------EYCQ-SLPDINLALTTIK----------------------------------
------------------------SGVGDLPLV---------SPDKGNEN----------
--STPPATNATA---------------PPPMGTSYV-KKN----TVLADGTYASQSA--A
----TAGDN--AVLSSEFASSDAS---I-PN-------------LR--------ALL---
---LSGD-------------------------FFLASVVSST------LTKLVL----RI
RT--------N-------GGGAV-----S-----VNTNLADAMLIMCAIL--RLGK-S--
T--V--------AP--HPID-------PDSQERIVG-----------CLRILLE--PSD-
---F----S---NDVILAKC-RDSF---------AQMLA--EKQSKIP--EEA--K----
-------------AKLAKAIQQADDL-------IT-----------------------F-
RQ---LRGR-----R----AV-GGLDIE--------------------------------
-----DD--EAADMERAT--------------GA----QE------------RT--D---
D--LSRKLNRV------------------------------LQLTGF-----SDPV----
--------YAEAYVTVHQ-------YD-----IVLDVLVVNQTPETLQNLCLELATMGDL
KLCE------RPQNY-----TLGPFD---NRQIKANIK----------------------
---------------VSSTETGVIFGNIVY-DVASS-----GA--S-DRNCVVLN-----
DI-HIDIM---DY-----------------------------------------------
------------------------------------------------------------
------------------------------------------------------------
--------------------------ISP---------ST--CS-DT-------------
---AFRSMWAEFE----------WENK--------------------------------V
AINTSI----------TEV----DQFLQ----------HIVKSTNMN-------------
-----C---------LTPQ----SA----------------------------------L
D--G-NC-AF-------LAANLY----AKSI-----FGE---------------------
----DALV------NVSVEK---Q-------------SD-GKLAG----Y----------
------------------------------------------I----RI-----------
------------------------------------------------------------
------------------------------------------------------------
----R---------------------SKTQ-------GI------------AL------S
L-----------------------G-----------------------------------
------DKI-TLK--QKG------------------------------------------
------------------------------------------------------------
------------------------------------------------------------
------------------------------------------------------------
------------------------------------------------------------
------------------------------------------------------------
------------------------------------------------------------
------------------------------------------------------------
------------------------------------------------------------
------------------------------------------------------------
------------------------------------------------------------
------------------------------------------------------------
------------------------------------------------------------
------------------------------------------------------------
------------------------------------------------------------
------------------------------------------------------------
------------------------------------------------------------
------------------------------------------------------------
------------------------------------------------------------
------------------------------------------------------------
------------------------------------------------------------
------------------------------------------------------------
--------------------------------
>Cyanophora_Glaucophytes__Euk-Green-Glaucophytes-Cyanophora.fasta%Cyanophora_genomicjgi_Cyanophora_Contig53548-maker-ConsensusfromContig53548-snap-gene-0.1-mRNA-1:cds:10271/582-646:1:-
------------------------------------------------------------
------------------------------------------------------------
------------------------------------------------------------
------------------------------------------------------------
------------------------------------------------------------
------------------------------------------------------------
------------------------------------------------------------
------------------------------------------------------------
------------------------------------------------------------
------------------------------------------------------------
------------------------------------------------------------
------------------------------------------------------------
---------------------------------------------------------MEK
NCT------------PVSQNEVRKALEE----SP--ATKIATLKKVILLTLN--------
--GESF-PNL--LV-------PIIRF----------------------------------
---------------VVTVN--DNTLKKLILLYLEIVEK----------------TTPDG
KL-----LPEFI-LV-NA-------------IRNDLNHPN-EFIR---------------
GCTLRFLCKIK---EQELLEP-------LVPSIRNNI---------EHRHS-FVRRNAVL
AISTVY----RL---HEHL-----------IPDGPDLI-----DKFL-RG-----ESDAS
AKRNALLM------LMNSAQDKAVDYLAGVLDQVNG---------------F--GDILQL
VVVE----VIRR-------------FKYIKCIFNL-------------INS-------QS
AAVAYECANTL-------------------------------------------------
-----------------------------------------------ESDNN--------
----------VKLIVLDRLL-----------LLKNQHTSV---------------LQELL
MDVLRAL-SPNMDIRRKTLDIALDL-------ISPR---NIEE----------VVLFLKK
EVLKT--QT--SKD--G--------------SGEYRQLLIS-------------------
---------------------------------AIHACAIKFPDV--------ASNVVHL
L-----------------------------------------------MD------FLG-
--DSNA----ASAVD---VIF-F--------------------------------V----
------EI-------------VESYP-------------------------------KLR
------ESVIPRL-------L-ECFSQ------------------IKSSRVYRCSL----
----------------W-------------------------------------ILG---
--------EHSQ-SVQEVNSSLNTIK----------------------------------
------------------------TAIGELPLL---------PLEKKSSE----------
--STVPAGSPVP---------------TPPV----A-RKN----VVLADGTYATQSA--A
----TS-DN--AVVPADSLLPDSS---I-PN-------------LR---------LL---
---LSGD-------------------------FFLASVVCST------MTKLIL----RA
QA--------L-------SADAV-----S-----LNTHTSDALLIMCAVL--RLGR-S--
S--F--------AP--HAID-------PDSHERIVA-----------CMRVLLE--PTD-
---F----A----EVYLKKC-RESF---------MVMME--EKKNKTP--DDA--R----
-------------AKQKKQEQQADDL-------IL-----------------------I-
RQ---LRSR-----K----NA-GA-EGE--------------------------------
-----DD-LDTGDLEKAT--------------GS----NE------------RS--E---
D--ANRKLNRV------------------------------MQLTGF-----SDPV----
--------YAEAYVTVHQ-------YD-----IVL-VLVVNQTPETLQNLCLELATMGDL
KLCE------RPQNY-----TIGPLD---SKQIKANIK----------------------
---------------VSSTETGVIF-NIVY-DVAGQ-----GG--S-DRNCVVLN-----
DI-HIDIM---DY-----------------------------------------------
------------------------------------------------------------
------------------------------------------------------------
--------------------------ISP---------AT--CT-DT-------------
---AFRSMWAEF-----------WENK--------------------------------V
AINTSI----------TDV----QEFLQ----------HIVKSTNMN-------------
-----C---------LTPI----SA----------------------------------L
E--G-ES-SF--------AANLY----AKSI-----FGE---------------------
----DALV------NVSVEK---Q-------------QD-GKLAG----Y----------
------------------------------------------I----RI-----------
------------------------------------------------------------
------------------------------------------------------------
--------------------------SKTQ-------GI------------AL------S
L-----------------------G-----------------------------------
------DKM-TMN--LRR------------------------------------------
------------------------------------------------------------
------------------------------------------------------------
------------------------------------------------------------
------------------------------------------------------------
------------------------------------------------------------
------------------------------------------------------------
------------------------------------------------------------
------------------------------------------------------------
------------------------------------------------------------
------------------------------------------------------------
------------------------------------------------------------
------------------------------------------------------------
------------------------------------------------------------
------------------------------------------------------------
------------------------------------------------------------
------------------------------------------------------------
------------------------------------------------------------
------------------------------------------------------------
------------------------------------------------------------
------------------------------------------------------------
------------------------------------------------------------
--------------------------------
>QFND_Glaucophytes__Euk-Green-Glaucophytes%QFND2006937-Cyanophora_paradoxa-CCAC_0074
------------------------------------------------------------
------------------------------------------------------------
------------------------------------------------------------
------------------------------------------------------------
------------------------------------------------------------
------------------------------------------------------------
------------------------------------------------------------
------------------------------------------------------------
------------------------------------------------------------
------------------------------------------------------------
------------------------------------------------------------
------------------------------------------------------------
---------------------------------------------------------MEK
NCTVLVHYD-R-SS-PVSANEVRKALEE---GSP--ATKIATLKKVILLTLN--------
--GESF-PNL--LV-------PIIRF----------------------------------
---------------VVTVN--DNTLKKLILLYLEIVEK----------------TTPDG
KL-----LPEFI-LVCNA-------------IRNDLNHPN-EFIR---------------
GCTLRFLCKIK---EQELLEP-------LVPSIRNNI---------EQRHS-F--RNAVL
AISTVY----RL---HEHL-----------IPDGPDLI-----DKFL-RG-----ESDAS
AKRNALLM------LMNSAQDKAVDYLSGVLDQVSG---------------F--GDILQL
VVVE----VIRRVC-RANP---VEKFKYIKCIFNL-------------IGS-------QS
AAVSYECANTLV----------------------ALSSSSTAIRAAAQSYCQLLAN----
-----------------------------------------------ESDNN--------
----------VKLIVLDRLL-----------VLKNQHTSV---------------LQELL
MDVLRALSSPNMDIRRKTLEIALDL-------ISPR---NIDE----------VVLFLKK
EVLKT--QT--SKD--G--------------SGEYRQLLIS-------------------
---------------------------------AIHACAIKFPDV--------ASNVVHL
L-----------------------------------------------MD------FLG-
--DSNA----ASAVD---VIF-F--------------------------------VR---
------EI-------------VESYP-------------------------------KLR
------ESVLPRL-------L-ECFSQ------------------IKSSRVYRCSL----
----------------W-------------------------------------ILG---
--------EHSQ-SIQEVNNSLTTIK----------------------------------
------------------------TAIGDLPLL---------PLEKKSGE----------
--STAPAGSPVP---------------TPPV----T-RKN----VVLADGTYATQSA--V
----TS-ES--ASGPADSLIPDSS---I-PN-------------LR--------ALL---
---LSGD-------------------------FFLASVVSST------MTKLIL----RA
QS--------L-------SADPV-----T-----LNTHTSDALLIMCAIL--RLGR-S--
S--V--------AP--HAID-------PDSHERIVA-----------CMRVLLE--PTD-
---F----S---KDVYLKKC-RESF---------SLMME--EKKNKTP--DEA--R----
-------------AKLKKQEQQADDL-------IS-----------------------I-
RQ---LRGR-----K----AA-GG-DVE--------------------------------
-----EDGLDSGDLEKAT--------------GS----NE------------RN--D---
D--ASRKLNRV------------------------------MQLTGF-----SDPV----
--------YAEAYVTVHQ-------YD-----IVLDVLVVNQTPETLQNLCLELATMGDL
KLCE------RPQNY-----TIGPLD---SKQIKANIK----------------------
---------------VSSTETGVIFGNIVY-DVAGQ-----SG--S-DRNCVVLN-----
DI-HIDIM---DY-----------------------------------------------
------------------------------------------------------------
------------------------------------------------------------
--------------------------ISP---------AT--CT-DT-------------
---AFRSMWAEFE----------WENK--------------------------------V
AINTSI----------NDV----QEFLQ----------HIVKSTNMN-------------
-----C---------LTPI----SA----------------------------------L
E--G-ES-SF-------LAANLY----AKSI-----FGE---------------------
----DALV------NVSVEK-Q-Q-------------QD-GKLAG----Y----------
------------------------------------------I----RI-----------
------------------------------------------------------------
------------------------------------------------------------
----R---------------------SKTQ-------GI------------AL------S
L-----------------------G-----------------------------------
------DKM-TM------------------------------------------------
------------------------------------------------------------
------------------------------------------------------------
------------------------------------------------------------
------------------------------------------------------------
------------------------------------------------------------
------------------------------------------------------------
------------------------------------------------------------
------------------------------------------------------------
------------------------------------------------------------
------------------------------------------------------------
------------------------------------------------------------
------------------------------------------------------------
------------------------------------------------------------
------------------------------------------------------------
------------------------------------------------------------
------------------------------------------------------------
------------------------------------------------------------
------------------------------------------------------------
------------------------------------------------------------
------------------------------------------------------------
------------------------------------------------------------
--------------------------------
>YTYU_Glaucophytes__YTYU2033947-Cyanophora_paradoxa-CCAC_0091
------------------------------------------------------------
------------------------------------------------------------
------------------------------------------------------------
------------------------------------------------------------
------------------------------------------------------------
------------------------------------------------------------
------------------------------------------------------------
------------------------------------------------------------
------------------------------------------------------------
------------------------------------------------------------
------------------------------------------------------------
------------------------------------------------------------
------------------------------------------------------------
------------------------------------------------------------
------------------------------------------------------------
------------------------------------------------------------
------------------------------------------------------------
------------------------------------------------------------
------------------------------------------------------------
---------------------------------------------------M--------
------------------------------------------------------------
------------------------------------------------------------
------------------------------------------------------------
------------------------------------------------------------
-DVLRALSSPNMDIRRKTLEIALDL-------ISPR---NIDE----------VVLFLKK
EVLKT--QT--SKD--G--------------SGEYRQLLIS-------------------
---------------------------------AIHACAIKFPDV--------ASNVVHL
L-----------------------------------------------MD------FLG-
--DSNA----ASAVD---VIF-F--------------------------------VR---
------EI-------------VESYP-------------------------------KLR
------ESVLPRL-------L-ECFSQ------------------IKSSRVYRCSL----
----------------W-------------------------------------ILG---
--------EHSQ-SIQEVNNSLTTIK----------------------------------
------------------------TAIGDLPLL---------PLEKKSGE----------
--STAPAGSPVP-------------------TPPVT-RKN----VVLADGTYATQSA--V
----TSESAS---GPADSLIPDSS---I-PN-------------LR--------ALL---
---LSGD-------------------------FFLASVVSST------MTKLIL----RA
QS--------L-------SADPV-----T-----LNTHTSDALLIMCAIL--RLGR----
S--S------V-AP--HAID-------PDSHERIVA-----------CMRVLLE--PTD-
---F----S---KDVYLKKC-RESF---------SLMME--EKKNKTP--DEA--R----
-------------AKLKKQEQQADDL-------IS-----------------------I-
RQ---LRGR-----KAA--GG----DVE--------------------------------
-----EDGLDSGDLEKAT--------------GS----NE------------RN--D---
D--ASRKLNRV------------------------------MQLTGF-----SDPV----
--------YAEAYVTVHQ-------YD-----IVLDVLVVNQTPETLQNLCLELATMGDL
KLCE------RPQNY-----TIGPLD---SKQIKANIK----------------------
---------------VSSTETGVIFGNIVY-DVA-------GQSGS-DRNCVVLN-----
DI-HIDIM---DY-----------------------------------------------
------------------------------------------------------------
------------------------------------------------------------
--------------------------ISP---------AT--CT-DT-------------
---AFRSMWAEFE----------WENK--------------------------------V
AINTSI----------NDV----QEFLQ----------HIVKSTNMN-------------
-----C---------LTPI----SA----------------------------------L
E--G-ES-SF-------LAANLY----AKSI-----FGE---------------------
----DALV------NVSVEK-Q-Q-------------QD-GKLAG----Y----------
------------------------------------------I----RI-----------
------------------------------------------------------------
------------------------------------------------------------
----R---------------------SKTQ-------GI------------AL------S
L-----------------------G-----------------------------------
------DKM-TM------------------------------------------------
------------------------------------------------------------
------------------------------------------------------------
------------------------------------------------------------
------------------------------------------------------------
------------------------------------------------------------
------------------------------------------------------------
------------------------------------------------------------
------------------------------------------------------------
------------------------------------------------------------
------------------------------------------------------------
------------------------------------------------------------
------------------------------------------------------------
------------------------------------------------------------
------------------------------------------------------------
------------------------------------------------------------
------------------------------------------------------------
------------------------------------------------------------
------------------------------------------------------------
------------------------------------------------------------
------------------------------------------------------------
------------------------------------------------------------
--------------------------------
>MMETSP1310_Picocystis-Pycnococcus__Euk-Green-Chlorophytes-Picocystis-Pycnococcus%CAMPEP_0119132480
------------------------------------------------------------
------------------------------------------------------------
------------------------------------------------------------
------------------------------------------------------------
------------------------------------------------------------
------------------------------------------------------------
------------------------------------------------------------
------------------------------------------------------------
------------------------------------------------------------
------------------------------------------------------------
------------------------------------------------------------
------------------------------------------------------------
---------------------------------------------XRARGGAMVVNSVEK
SCSMLLHWER-----PRSSAEIKEALEG---PDI--HAKRQAMQQAIAQLLG--------
--GEPA-SQT--FI-------TIIRY----------------------------------
---------------VLPSE--DHTIQKLLLLYLETIEK----------------TDSAG
KL-----LPEMI-LICQN-------------LRNNLQHPN-EFIR---------------
GCALKFLCRIS---EAEILEP-------LLPSILSNL---------EHRHS-YVRRNAVL
CVDAIR----SL-PDGEQL-----------LPDAPEIV-----EQFL-ES-----EADLS
ARRNALHM------LNKTDPDRAVRFLMGHLDQLPG---------------W--GDILQL
SVLE----LIRTVC-RVAP---ERKGKLIKILLAL-------------LGS-------SH
ASVIFECAASLV----------------------QLSSAPTAVKAAANAYCGLLVS----
-----------------------------------------------QSDNN--------
----------VRLIVLERLT-----------ALKESHPEI---------------MQGLV
MDVLRALASPSQDIKRKTLDIVEGL-------LTSK---NVDE----------VVQTLKK
EVVRV--HN--SGD----------------KVGDGAQMLVQ-------------------
---------------------------------AIHQCAVRFPEV--------AGSVVHV
L-----------------------------------------------MD------FLS-
--DTSS----GSALD---VVF-F--------------------------------VR---
------EI-------------LETNP-------------------------------KLR
------ESVYQQL-------L-DTFGQ------------------IRSSRVCSCAL----
----------------W-------------------------------------IVG---
--------EYCS-TRAEANQALDVMK----------------------------------
------------------------ASLGALPFF---------SDADADDD---GGAGNEA
NEAEAEEKAPAP----------------------VS-ARP----VVLADGTYATQTM--M
----DTGGF-----PTNGLKDASA-----PN-------------LR--------ALL---
---LSGD-------------------------YFLGAVVGST------LTKLVI----KL
GS---------------MGVPQE-----V-----QNRVTAEAMLYIVSMV--RLGA----
S---------KAVP--HPID-------DDSRDRLAF-----------CLQVLGAGTGDD-
---G----V--LREALFAEC-RGAF---------ARMIA--EKQQIEA--KEA--A----
-------------AQNQGAITQPDDL-------ID-----------------------F-
SH---LMST-----K----GM-TQLEIE--------------------------------
-----DS--VASDLQRAM--------------GA------------------TG--QDAG
D--GLAQLDRI------------------------------VQLTGL-----SDPV----
--------YAEAYVTVHQ-------YD-----IVLDVTLTNRTDETLQNLCLELATMGDL
KLVE------RPQNY-----TLGPYA---SRAVRANIK----------------------
---------------VSSTETGVIFGNVVY-EAR-------GT----ETGVVVLN-----
DI-HIDIM---DY-----------------------------------------------
------------------------------------------------------------
------------------------------------------------------------
--------------------------ISP---------AS--CP-DA-------------
---AFRSMWAEFE----------WENK--------------------------------V
AVNTQI----------SDV----TQFLD----------HIVQSTNMR-------------
-----C---------LTPP----SA----------------------------------L
E--G-EC-GF-------LAANLY----AKSV-----FGE---------------------
----DALV------NISVER---T-------------AE-GKLMG----Y----------
------------------------------------------I----RI-----------
------------------------------------------------------------
------------------------------------------------------------
----R---------------------SKTQ-------GI------------AL------S
L-----------------------G-----------------------------------
------DKI-TLK--QRG-----VEA----------------------------------
------------------------------------------------------------
------------------------------------------------------------
------------------------------------------------------------
------------------------------------------------------------
------------------------------------------------------------
------------------------------------------------------------
------------------------------------------------------------
------------------------------------------------------------
------------------------------------------------------------
------------------------------------------------------------
------------------------------------------------------------
------------------------------------------------------------
------------------------------------------------------------
------------------------------------------------------------
------------------------------------------------------------
------------------------------------------------------------
------------------------------------------------------------
------------------------------------------------------------
------------------------------------------------------------
------------------------------------------------------------
------------------------------------------------------------
--------------------------------
>Picocystis_sp-AAC_Picocystis-Pycnococcus__scaffold14233_cov78-Picocystis_sp.AAC.4
------------------------------------------------------------
------------------------------------------------------------
------------------------------------------------------------
------------------------------------------------------------
------------------------------------------------------------
------------------------------------------------------------
------------------------------------------------------------
------------------------------------------------------------
------------------------------------------------------------
------------------------------------------------------------
------------------------------------------------------------
------------------------------------------------------------
------------------------------------------------------------
-----MEYD------PVRERETEKK-EG---KSCPAAFSEGSLRRTGC------------
--GKPT------HA-------TSDTT----------------------------------
---------------QTREA--NRENATLRLKTQEIIEK----------------KDSQG
KL-----LPEMI-LICQN-------------LRNNLQHPN-EYVR---------------
GCTLKFLARMT---ELEILEP-------LVPSVMANL---------EHRHS-YVRRNAVL
ALDAMF----KL-EGGENL-----------LPDASEMI-----EQFL-VS-----ETDAG
ARRNALLM------LMNADEERAIHFLLENTENIGN---------------W--GDIMQM
VVLE----LVRRVC-RQKP---SQKGRLMKIIILL-------------MNS-------SN
ASVVYECANALV----------------------ALSSAPTAIRAAANCYCQLLSS----
-----------------------------------------------QSDNN--------
----------VKLIVLDRLN-----------SLKEVHKDI---------------MQDVI
MDILRAVSSPNLDIQKKTLDITLDL-------VNVR---NIDD----------VVSVLKK
EVMKT--QD--GEG----------------KAAEYRQLLVH-------------------
---------------------------------AIHHCALKFPDI--------ASNVIHL
L-----------------------------------------------MD------FLG-
--DANT----ASALD---VAF-F--------------------------------VR---
------EI-------------AETNE-------------------------------KLR
------PSILDQL-------L-NSFYQ------------------IRSSRVCACAL----
----------------W-------------------------------------IIG---
--------EYCS-SLKQIESALETIQ----------------------------------
------------------------TSVGTLPFY---------QLAEHESS--------ET
VEDEQPTSPFHA----------------------VT-SRP----AILADGTYATQSA--V
----VET-----------VSGSES---TVPN-------------LR--------SLL---
---LAGD-------------------------FFLGSVLATC------LTKLCL----KM
IQ--------LGA-----SLPAS-----Q-----INRAVAETMLYIVSVV--RLDE----
I--P------E-LK--KSTD-------EDSFDRMLL-----------CIKVLAN--PEE-
---K----I---RKIWLSDC-RHSF---------SKMIE--EKIVQEA--TEQ--Q----
-------------EKEKESFAQPDDL-------ID-----------------------F-
RH---LKTR-----R----GM-TQLEVE--------------------------------
-----DE--VANDLGRAT--------------GF----AD------------AS------
S--GEQKLDRI------------------------------LQLTGF-----SDPV----
--------YAEACVTVHQ-------YD-----IVLDVTVLNRTNETLQNISLELATMGDL
KLVE------RPQSY-----TLAAGA---QKCIRANIK----------------------
---------------VSSTETGVIFGNITF-DTS-------SS--V-DRTVVVLN-----
DV-HIDIM---DY-----------------------------------------------
------------------------------------------------------------
------------------------------------------------------------
--------------------------ISP---------AS--CH-DV-------------
---AFRSMWAEFE----------WENK--------------------------------V
AVNTGM----------TDI----HQFLD----------HLVSSTNMK-------------
-----C---------LTPP----SA----------------------------------L
E--G-NC-GY-------LAANLY----ARSV-----FGE---------------------
----DALV------NVSLEK---Q-------------SD-GNIGG----F----------
------------------------------------------I----RI-----------
------------------------------------------------------------
------------------------------------------------------------
----R---------------------SKTQ-------GI------------AL------S
L-----------------------G-----------------------------------
------DKI-TLR--QKA-----SK-----------------------------------
------------------------------------------------------------
------------------------------------------------------------
------------------------------------------------------------
------------------------------------------------------------
------------------------------------------------------------
------------------------------------------------------------
------------------------------------------------------------
------------------------------------------------------------
------------------------------------------------------------
------------------------------------------------------------
------------------------------------------------------------
------------------------------------------------------------
------------------------------------------------------------
------------------------------------------------------------
------------------------------------------------------------
------------------------------------------------------------
------------------------------------------------------------
------------------------------------------------------------
------------------------------------------------------------
------------------------------------------------------------
------------------------------------------------------------
--------------------------------
>Picocystis-salinarum-CCMP1897_Picocystis-Pycnococcus__Euk-Green-Chlorophytes-Picocystis-Pycnococcus%CAMPEP_0190743450
------------------------------------------------------------
------------------------------------------------------------
------------------------------------------------------------
------------------------------------------------------------
------------------------------------------------------------
------------------------------------------------------------
------------------------------------------------------------
------------------------------------------------------------
------------------------------------------------------------
------------------------------------------------------------
------------------------------------------------------------
------------------------------------------------------------
---------------XGETCGLALDAALATLVLFFFGFVSSTDPQGTEETKRRVDRNGRD
RGKELHHAG-A-LR-QSSLAXTKSKMHS---KMETKKIKAEAMKKVVLMLLN--------
--GEQM-QAL--FI-------PIVRY----------------------------------
---------------VLPSE--DHYVQKLLLLYLEIIEK----------------KDSQG
KL-----LPEMI-LICQN-------------LRNNLQHPN-EYVR---------------
GCTLKFLARMT---ELEILEP-------LVPSVMANL---------EHRHS-YVRRNAVL
ALDAMF----KL-EGGENL-----------LPDAPEMI-----EQFL-SS-----ETDAG
ARRNALLM------LMNADEERAVHFLLENTDNIGN---------------W--GEIMQM
VVLE----LVRRVC-RQKP---SQKGKLMRIIILL-------------LNS-------SN
ASVLYECANTLV----------------------ALSSAPTAIRAAANCYCQLLAS----
-----------------------------------------------QSDNN--------
----------VKLIVLDRLD-----------NLKEPHKDI---------------MQEVI
MDILRTVSAPNLDIQKKTLDITLDL-------VNVR---NIDD----------VVSVLKK
EVMKT--QD--GEG----------------KAAEYRQLLVH-------------------
---------------------------------AIHHCALKFPDI--------ASNVIHL
L-----------------------------------------------MD------FLG-
--DTST----ASALD---VAF-F--------------------------------VR---
------EI-------------AETNK-------------------------------KLR
------ASIVDQL-------L-NSFYQ------------------IRSSRVCACVL----
----------------W-------------------------------------IIG---
--------EYCN-SLKQIESALDTIK----------------------------------
------------------------TSVGLLPFY-----------------------QATQ
TESSEK-DNDEP---------------TSPFYAVN--SRP----AILADGTYATQSA--V
----VETIS----------ESDSS---I-PH-------------LR--------SLL---
---LAGD-------------------------FFLGSVLATC------FTKLCL----KM
IQ--------S---GA--SLPAS-----Q-----INRSVAEAMLYIVSLV--RINE-L--
P--E--------LK--RSTD-------EDSFDRMLL-----------CIKVLAN--PEE-
---K----I---RKLWLSDC-RHSF---------TKMIE--EKIAQEA--NEL--Q----
-------------EKEKESFAQPDDL-------ID-----------------------F-
RH---LKTR-----R----GM-TQLEVE--------------------------------
-----DE--VANDLGRAT--------------GF----AD------------SS------
S--GEQKLDRI------------------------------LQLTGF-----SDPV----
--------YAEACVTVHQ-------YD-----IVLDVTILNRTNETLQNISLELATMGDL
KLVE------RPQSY-----TLAAGA---QKCVRANIK----------------------
---------------VSSTETGVIFGNITF-DTS-------SS--V-DKTVVVLN-----
DV-HIDIM---DY-----------------------------------------------
------------------------------------------------------------
------------------------------------------------------------
--------------------------ISP---------AS--CH-DV-------------
---AFRTMWAEFE----------WENK--------------------------------V
AVNTEM----------TDI----HQFLD----------HLVSSTNMK-------------
-----C---------LTPP----SA----------------------------------L
K--G-DC-GY-------LAANMY----ARSV-----FGE---------------------
----DALV------NVSLEK---L-------------ND-GNIGG----F----------
------------------------------------------I----RI-----------
------------------------------------------------------------
------------------------------------------------------------
----R---------------------SKTQ-------GI------------AL------S
L-----------------------G-----------------------------------
------DKI-TLR--QKP--------LK--------------------------------
------------------------------------------------------------
------------------------------------------------------------
------------------------------------------------------------
------------------------------------------------------------
------------------------------------------------------------
------------------------------------------------------------
------------------------------------------------------------
------------------------------------------------------------
------------------------------------------------------------
------------------------------------------------------------
------------------------------------------------------------
------------------------------------------------------------
------------------------------------------------------------
------------------------------------------------------------
------------------------------------------------------------
------------------------------------------------------------
------------------------------------------------------------
------------------------------------------------------------
------------------------------------------------------------
------------------------------------------------------------
------------------------------------------------------------
--------------------------------
>TGNL_Picocystis-Pycnococcus__TGNL2000418-Picocystis_salinarum
------------------------------------------------------------
------------------------------------------------------------
------------------------------------------------------------
------------------------------------------------------------
------------------------------------------------------------
------------------------------------------------------------
------------------------------------------------------------
------------------------------------------------------------
------------------------------------------------------------
------------------------------------------------------------
------------------------------------------------------------
------------------------------------------------------------
------------------------------------------------------------
------------------------------------------------------------
------------------------------------------------------------
------------------------------------------------------------
----------MI-LICQN-------------LRNNLQHPN-EYVR---------------
GCTLKFLARMT---ELEILEP-------LVPSVMANL---------EHRHS-YVRRNAVL
ALDAMF----KL-EGGENL-----------LPDAPEMI-----EQFL-SS-----ETDAG
ARRNALLM------LMNADEERAVHFLLENTDNIGN---------------W--GEIMQM
VVLE----LVRRVC-RQKP---SQKGKLMRIIILL-------------LNS-------SN
ASVLYECANTLV----------------------ALSSAPTAIRAAANCYCQLLAS----
-----------------------------------------------QSDNN--------
----------VKLIVLDRLD-----------NLKEPHKDI---------------MQEVI
MDILRTVSAPNLDIQKKTLDITLDL-------VNVR---NIDD----------VVSVLKK
EVMKT--QD--GEG----------------KAAEYRQLLVH-------------------
---------------------------------AIHHCALKFPDI--------ASNVIHL
L-----------------------------------------------MD------FLG-
--DTST----ASALD---VAF-F--------------------------------VR---
------EI-------------AETNK-------------------------------KLR
------ASIVDQL-------L-NSFYQ------------------IRSSRVCACVL----
----------------W-------------------------------------IIG---
--------EYCN-SLKQIESALDTIK----------------------------------
------------------------TSVGLLPFY---------QATQTESS----------
--EKDNDEPTSP-------------------FYAVN-SRP----AILADGTYATQSA--V
----VETIS----------ESDSS---I-PH-------------LR--------SLL---
---LAGD-------------------------FFLGSVLATC------FTKLCL----KM
IQ-------------SGASLPAS-----Q-----INRSVAEAMLYIVSLV--RINE-L--
P--E--------LK--RSTD-------EDSFDRMLL-----------CIKVLAN--PEE-
---K----I---RKLWLSDC-RHSF---------TKMIE--EKIAQEA--NEL--Q----
-------------EKEKESFAQPDDL-------ID-----------------------F-
RH---LKTR-----R----GM-TQLEVE--------------------------------
-----DE--VANDLGRAT--------------GF----AD------------SS------
S--GEQKLDRI------------------------------LQLTGF-----SDPV----
--------YAEACVTVHQ-------YD-----IVLDVTILNRTNETLQNISLELATMGDL
KLVE------RPQSY-----TLAAGA---QKCVRANIK----------------------
---------------VSSTETGVIFGNITF-DTS-------SS--V-DKTVVVLN-----
DV-HIDIM---DY-----------------------------------------------
------------------------------------------------------------
------------------------------------------------------------
--------------------------ISP---------AS--CH-DV-------------
---AFRTMWAEFE----------WENK--------------------------------V
AVNTEM----------TDI----HQFLD----------HLVSSTNMK-------------
-----C---------LTPP----SA----------------------------------L
K--G-DC-GY-------LAANMY----ARSV-----FGE---------------------
----DALV------NVSLEK---L-------------ND-GNIGG----F----------
------------------------------------------I----RI-----------
------------------------------------------------------------
------------------------------------------------------------
----R---------------------SKTQ-------GI------------AL------S
L-----------------------G-----------------------------------
------DKI-TLR--QK-------------------------------------------
------------------------------------------------------------
------------------------------------------------------------
------------------------------------------------------------
------------------------------------------------------------
------------------------------------------------------------
------------------------------------------------------------
------------------------------------------------------------
------------------------------------------------------------
------------------------------------------------------------
------------------------------------------------------------
------------------------------------------------------------
------------------------------------------------------------
------------------------------------------------------------
------------------------------------------------------------
------------------------------------------------------------
------------------------------------------------------------
------------------------------------------------------------
------------------------------------------------------------
------------------------------------------------------------
------------------------------------------------------------
------------------------------------------------------------
--------------------------------
>VBLH_UTC__VBLH2047122-Cladophora_glomerata
------------------------------------------------------------
------------------------------------------------------------
------------------------------------------------------------
------------------------------------------------------------
------------------------------------------------------------
------------------------------------------------------------
------------------------------------------------------------
------------------------------------------------------------
------------------------------------------------------------
------------------------------------------------------------
------------------------------------------------------------
------------------------------------------------------------
------------------------------------------------------------
------------------------------------------MKSAIMMLLN--------
--GEI--PGL--FI-------TIVRY----------------------------------
---------------VLPSE--DHAVRKLLLLYLETIEK----------------VDAKG
KL-----LPEMI-LICQN-------------LRNYLQHPN-EYIR---------------
GVTLRFLCKIH---EEDILEP-------LIPSILACL---------DHRHS-YVRRNAVL
AINELY----KL-PKGEIL-----------LHDAAELV-----QNMM-AT-----EQDQS
ARRNAFML------LCSHKQEAAVDYLMEAGEAVAN---------------W--GELM-F
ASLE----LIRKVC-RQNP---SEKGRFIKVILAL-------------LNS-------TS
TAVIYECAVTLV----------------------ALSHAPTAIKAAANCFCQLLVS----
-----------------------------------------------QSDNN--------
----------VKLIVLDRL------------ELKDMHPGV---------------MQGLV
MDVLRALNSPNMDIREKTLAIAMEL-------ITPR---NIDE----------VVLLLKK
EVVKT--AG--REV--E-------------KGAEYR-ILVQ-------------------
---------------------------------AIHACALRFPDV---------AGVVFL
L-----------------------------------------------MD------FLT-
--DAGG----NSAID---VVH-F--------------------------------IR---
------EI-------------TETNP-------------------------------KLR
------LSIIERL-------R-DSFGS------------------IRSSRVCTCAL----
----------------W-------------------------------------MLG---
--------EYSE-TSEELLEALQIIK----------------------------------
------------------------SALGPIPLL---------SESSDDPN--------LP
DPTSPLASSPLA--------------------PTVR-VRP----VVLADGTYATQAA-MV
----EQSPL-----PDTAVVGTGQ-----YS-------------VR--------SML---
---LQGD-------------------------FFLGCVVAAT------LAKLIF----KI
RK--------------GGSIGGE-----E-----LNSKTAQVLLAIVSII--RLGEVG--
G--D------V-LP--NPLD-------ADSKARMLS-----------CISFLTH--PDA-
---E----T---ERVFLEES-RSL----------ALMLR--DKAAIEA--SEK-------
-------------KQEEKKTMAPDDL-------ID-----------------------F-
HH---LKYN-----R----GL-QSIETE--------------------------------
-----DE--LASDLARAT--------------GL------------------AA------
DAEKSARINRI-------------------------------VLSGF-----SDPV----
--------YAEAIMTVH--------YD-----IVLDITIINRTSTTMQDMTLELSTLGDL
KLVE------RPNN------TLAPGA---AKVLRANIK----------------------
---------------VSSTETGVIFGNVTY-DCT-------GH--S-DRKVVVLN-----
DV-HIDIM---DY-----------------------------------------------
------------------------------------------------------------
------------------------------------------------------------
--------------------------INP---------AS--CL-DV-------------
---QFRNMWAEFE----------WENK--------------------------------V
QVNTSI----------TSI----KAYLD----------HIVNSTNMK-------------
-----C---------LTPP----AM----------------------------------L
D--E-AC-GY-------VTANLY----AKSV-----FGE---------------------
----DALV------NISIEL-----------------PE-GSLTG----Y----------
------------------------------------------I----RI-----------
------------------------------------------------------------
------------------------------------------------------------
----R---------------------SKT--------GI------------AL------S
L-----------------------G-----------------------------------
------DKI-TMR-----------------------------------------------
------------------------------------------------------------
------------------------------------------------------------
------------------------------------------------------------
------------------------------------------------------------
------------------------------------------------------------
------------------------------------------------------------
------------------------------------------------------------
------------------------------------------------------------
------------------------------------------------------------
------------------------------------------------------------
------------------------------------------------------------
------------------------------------------------------------
------------------------------------------------------------
------------------------------------------------------------
------------------------------------------------------------
------------------------------------------------------------
------------------------------------------------------------
------------------------------------------------------------
------------------------------------------------------------
------------------------------------------------------------
------------------------------------------------------------
--------------------------------
>OQON_UTC__Euk-Green-Chlorophytes-UTC%OQON2036048-Entocladia_endozoica
------------------------------------------------------------
------------------------------------------------------------
------------------------------------------------------------
------------------------------------------------------------
------------------------------------------------------------
------------------------------------------------------------
------------------------------------------------------------
------------------------------------------------------------
------------------------------------------------------------
------------------------------------------------------------
------------------------------------------------------------
------------------------------------------------------------
-----------------------------------------------------MALAVER
SCSMIVSLD----K-PATTAEIKGALEG---GDD--AEKARMLKKAIAMSLA--------
--GEQI-PGL--FI-------CVIRD----------------------------------
---------------VLLSK--DKTVQRLLLYYLETIEK----------------VDASG
KL-----LPEMI-LICQN-------------LRNNLQHPN-EYLR---------------
GVTLRFLCRIR---EEDILEP-------LVPAILANL---------EHRHS-FVRRNAVL
CLNELY----KL-PRGEQL-----------FQDAPEMV-----AGFL-GS-----EQDVS
ARRNALMF------LTNHDPDRAIAFLSSHADKLID---------------W--GAILQM
AVVE----LIRKVC-RTKP---GDRGKYIKIVVAL-------------LQS-------TK
QSVVYDCATTLV----------------------ALSQAPTAIKAAANCYCQLLVS----
-----------------------------------------------SSDNN--------
----------VKLIVLDRIR-----------DLKENHTDV---------------LSDLL
LDILRALSAPSFDIRRKILDLAMEL-------ITPK---NVSE----------VVGILKK
ELMRT--QS--KEL--E-------------RAGEYRQVLVQ-------------------
---------------------------------CVHKCAVKHPDV--------AAGVVHI
L-----------------------------------------------ME------FLG-
--DSQT----VGALD---VAV-F--------------------------------IR---
------EM-------------MEMHP-------------------------------SMH
------QALLQQL-------R-VTFSQ------------------LHSPRVCTTVL----
----------------W-------------------------------------MLA---
--------EYSH-TLEDVEGALDTIL----------------------------------
------------------------EALGPGPLT---------STPPEAEP---------D
AKGESGAVASSP--------------------MAAQ-VRP----QVLADGTYATQAA--V
----AEAPA-----TTNVASDPVV-----IT-------------LR--------SLI---
---VGGD-------------------------TFLGAVVSVT------LVKLLL----RL
AA----------------PDAPTPAAPHT-----IQKRKAECMLMMVSML--RLAEQGAT
G--S------L-LG----VD-------KDSHDRIVT-----------CVRMLNN--PCE-
---D----V---AKLWLTAY-RAAY---------SASLE--EQRTRAA--DEA--D----
-------------AKAEKNASQPDDP-------ID-----------------------F-
AH---LKHR-----R----GV-SQIELE--------------------------------
-----DA--VATDLQRAT--------------GL----GD------------AN------
K--ESGTTRRT------------------------------LQLTGL-----SDSV----
--------YAEAIVILHQ-------YD-----VVLDILVINRTSQTLQNLCLELATTGDL
KLVE------RPHNY-----TLAVGQ---STRLRANIK----------------------
---------------VSSTETGVIFGNIVY-ETG-------GT--A-DTHVVVLN-----
DM-HIDIM---DY-----------------------------------------------
------------------------------------------------------------
------------------------------------------------------------
--------------------------MSP---------AH--CA-DV-------------
---AFRNFWAEFE----------WENK--------------------------------V
AINTDF----------TDP----ADFLQ----------HIVKETNMK-------------
-----C---------LNPD----SS----------------------------------L
A--G-DC-GY-------LSANLY----AKSV-----FGE---------------------
----DALV------NLSVEK---G-------------GD-GRLSG----F----------
------------------------------------------L----RI-----------
------------------------------------------------------------
------------------------------------------------------------
----R---------------------AKSQ-------GL------------AL------S
L-----------------------G-----------------------------------
------DKI-TLR--QK-------------------------------------------
------------------------------------------------------------
------------------------------------------------------------
------------------------------------------------------------
------------------------------------------------------------
------------------------------------------------------------
------------------------------------------------------------
------------------------------------------------------------
------------------------------------------------------------
------------------------------------------------------------
------------------------------------------------------------
------------------------------------------------------------
------------------------------------------------------------
------------------------------------------------------------
------------------------------------------------------------
------------------------------------------------------------
------------------------------------------------------------
------------------------------------------------------------
------------------------------------------------------------
------------------------------------------------------------
------------------------------------------------------------
------------------------------------------------------------
--------------------------------
>CQQP_UTC__Euk-Green-Chlorophytes-UTC%CQQP2013428-Ochlochaete_sp.
------------------------------------------------------------
------------------------------------------------------------
------------------------------------------------------------
------------------------------------------------------------
------------------------------------------------------------
------------------------------------------------------------
------------------------------------------------------------
------------------------------------------------------------
------------------------------------------------------------
------------------------------------------------------------
------------------------------------------------------------
------------------------------------------------------------
-----------------------------------------------------MALAVER
SCSMIVLLD----K-PCSAAEIKSALQG---SDD--AQKASMLKKAIAMSLS--------
--GEQI-PGL--FI-------TVIRD----------------------------------
---------------CLHSK--DKTVQRLMLYYLETIEK----------------RDSSG
KI-----LPEMI-LICQN-------------LRNNLQHPN-EYLR---------------
GMTLRFLCRIR---EEDILEP-------LVPAILTNL---------EHRHS-FVRRNAVL
CLNELY----KL-PKGEQL-----------FPDAPEMI-----ANFL-SS-----EQDVS
ARRNALTF------LTNHDPDRAVSFLSSQADKLID---------------W--GAILQM
AVVE----LIRKVC-RTKP---AEKGRYIKIVLAL-------------LGS-------NK
PAVVYDCATTLV----------------------ALSQAPTAIRAAANCFCQLLVT----
-----------------------------------------------HSDNN--------
----------VKLIVLDRLR-----------DLKDLHADV---------------LSEML
MDVLRALSAPAFDIRRKILDLAMEL-------ITPK---NVGE----------VISVLKK
ELMRT--QS--KEL--E-------------RAGEYRQVLVQ-------------------
---------------------------------CVHKCAVKHPDV--------AAGVVHL
L-----------------------------------------------ME------FLG-
--DNHT----VGALD---VAV-F--------------------------------VR---
------EM-------------MEMHP-------------------------------GMH
------QPLLQQL-------R-VTFPQ------------------LQSPRVCTTVL----
----------------W-------------------------------------MLA---
--------EYSS-THEDVEGALDTIM----------------------------------
------------------------ATLGSPPFA---------TDTKEVTT----------
EVAEDGTVSTSP--------------------MAAQ-VRP----QVLPDGTYATQAA--V
----MEAPT-----PGAAIADPAV-----VT-------------LR--------SLV---
---VGGD-------------------------TYLGAVVCVT------LVKLLI----RL
QQ--------------SKSASPA-----A-----VRKRKAESMLVMVSLL--QLAEQRAA
G--T------L-LG----VD-------KDSRDRVVT-----------CLRMVNN--PDK-
---D----V---VKLWLEAY-RAAY---------SASLE--EQRNRAA--DEA--D----
-------------AMAAENKCQPDDP-------ID-----------------------F-
AH---LKHR-----R----GV-SQIELE--------------------------------
-----DA--VATDLQRAT--------------GL----AA------------SN------
K--DTGATRRT------------------------------LQLTGL-----SDAV----
--------YAEAVVILHQ-------YD-----VVLDILVINRTNQTLQNLCLELATTGDL
KLVE------RPQNH-----TLAAAQ---STRLRANIK----------------------
---------------VSSTETGVIFGSIVY-ETG-------GT--A-ESRVVVLN-----
DM-HIDIM---DY-----------------------------------------------
------------------------------------------------------------
------------------------------------------------------------
--------------------------ISP---------AP--CA-DV-------------
---AFRNFWAEFE----------WENK--------------------------------V
AINTDC----------SDP----RMFLD----------HIVKETNMK-------------
-----C---------LNPE----SS----------------------------------L
A--G-DC-GY-------LSANLY----AKSV-----FGE---------------------
----DALV------NLSVEK---G-------------AD-GNLTG----F----------
------------------------------------------L----RI-----------
------------------------------------------------------------
------------------------------------------------------------
----R---------------------AKSQ-------GL------------AL------S
L-----------------------G-----------------------------------
------DKI-TVR--QK-------------------------------------------
------------------------------------------------------------
------------------------------------------------------------
------------------------------------------------------------
------------------------------------------------------------
------------------------------------------------------------
------------------------------------------------------------
------------------------------------------------------------
------------------------------------------------------------
------------------------------------------------------------
------------------------------------------------------------
------------------------------------------------------------
------------------------------------------------------------
------------------------------------------------------------
------------------------------------------------------------
------------------------------------------------------------
------------------------------------------------------------
------------------------------------------------------------
------------------------------------------------------------
------------------------------------------------------------
------------------------------------------------------------
------------------------------------------------------------
--------------------------------
>OAEZ_UTC__Euk-Green-Chlorophytes-UTC%OAEZ2029725-Persursaria_percursa
------------------------------------------------------------
------------------------------------------------------------
------------------------------------------------------------
------------------------------------------------------------
------------------------------------------------------------
------------------------------------------------------------
------------------------------------------------------------
------------------------------------------------------------
------------------------------------------------------------
------------------------------------------------------------
------------------------------------------------------------
------------------------------------------------------------
-----------------------------------------------------MALAVER
SCSMIVQVD-K----PCGAAEIKSALQG---SDD--AQKTKMLKKAIAMSLS--------
--GEQI-PGL--FI-------TVIRD----------------------------------
---------------VLLSK--DKTVQRLLLYYLETIEK----------------TDSSG
KL-----LPEMI-LICQN-------------LRNNLQHPN-EYLR---------------
GVTLRFLCRIR---EEDILEP-------LVPAILSNL---------EHRHS-FVRRNAVL
CLNELY----KL-PKGELL-----------FQDAPEMV-----ANFL-SS-----EQDVS
ARRNALTF------LTNHDPDRAVAFLSSQADKLID---------------W--GAILQM
AVVE----LIRKVC-RTKP---SEKGKYIKIILAL-------------LGS-------NK
PAVMYDCATTLV----------------------ALSQAPTAIRAAANCFCQLLVS----
-----------------------------------------------HSDNN--------
----------VKLIVLDRLR-----------DLKSLHSDV---------------LSEML
MDVLRALSAPAFDIRRKILDLAMDL-------ITPK---NVAE----------VVSVLKK
ELMRT--QS--KEL--E-------------RNGEYRQVLVH-------------------
---------------------------------CVHKCAVKHPDV--------AAGVVHL
L-----------------------------------------------ME------FLG-
--DSQT----VGALD---VAV-F--------------------------------VR---
------EM-------------MEMHP-------------------------------SMH
------EPLLQQL-------R-VTLPQ------------------LQIPRVYTTVL----
----------------W-------------------------------------MLA---
--------EYSA-TADDVESALDTIL----------------------------------
------------------------TALGPPPFG---------AELKDTVE----------
TPELDAVVASSP--------------------MATQ-VRP----QVLADGTYATQAA--V
----TEVPV-------SASTAGDF---AVVT-------------LR--------SLV---
---LAGD-------------------------TFLGAVVCVT------LVKLLL----RL
QS----------------AHANDPAGQPA-----VRRRKAECMLVMVSLL--KLAEQRSG
G--S------L-LG----ID-------KDSRDRIVT-----------CLRMLNS--PSE-
---D----V---VRLWLEAY-RAAY---------SASLE--EQRNRAA--DEA--D----
-------------AKAAENKCQPDDP-------ID-----------------------F-
AH---LKHR-----R----GI-SQIELE--------------------------------
-----DA--VATDLQRAT--------------GL----AT------------SS------
K--DSGTTRRT------------------------------LQLTGL-----SDAV----
--------YAEAVVILHQ-------YD-----VVLDVLVINRTTQTLQNVCLELATTGDL
KLVE------RPQNH-----TLAAGQ---STRLRANIK----------------------
---------------VSSTETGVIFGNIVY-ETG-------GT--A-DSRVVVLN-----
DM-HIDIM---DY-----------------------------------------------
------------------------------------------------------------
------------------------------------------------------------
--------------------------ISP---------AP--CA-DV-------------
---AFRNFWAEFE----------WENK--------------------------------V
AINTDF----------TDT----RAFLD----------HIVKETNMK-------------
-----C---------LSPE----SS----------------------------------L
A--G-DC-GY-------LSANLY----AKSV-----FGE---------------------
----DALV------NLSVEK---G-------------TD-GSLSG----F----------
------------------------------------------L----RI-----------
------------------------------------------------------------
------------------------------------------------------------
----R---------------------AKSQ-------GL------------AL------S
L-----------------------G-----------------------------------
------DKI-TLR--QK-------------------------------------------
------------------------------------------------------------
------------------------------------------------------------
------------------------------------------------------------
------------------------------------------------------------
------------------------------------------------------------
------------------------------------------------------------
------------------------------------------------------------
------------------------------------------------------------
------------------------------------------------------------
------------------------------------------------------------
------------------------------------------------------------
------------------------------------------------------------
------------------------------------------------------------
------------------------------------------------------------
------------------------------------------------------------
------------------------------------------------------------
------------------------------------------------------------
------------------------------------------------------------
------------------------------------------------------------
------------------------------------------------------------
------------------------------------------------------------
--------------------------------
>KSFK_UTC__Euk-Green-Chlorophytes-UTC%KSFK2023748-Chlorosarcinopsis_halophila
------------------------------------------------------------
------------------------------------------------------------
------------------------------------------------------------
------------------------------------------------------------
------------------------------------------------------------
------------------------------------------------------------
------------------------------------------------------------
------------------------------------------------------------
------------------------------------------------------------
------------------------------------------------------------
------------------------------------------------------------
------------------------------------------------------------
-----------------------------------------------------MALAVER
SCSMIVHLD----K-PASVNEIKAALEG---NDD--VRKVEMLKKAIAMTLN--------
--GEQI-PGL--FI-------CLIRY----------------------------------
---------------VLPSE--DHTVQRLLLLYLETIEK----------------TDPSG
KL-----LPEMI-LICQN-------------LRNNLQHPN-EYIR---------------
GVTLRFLCRIR---EEDILEP-------LVPSILVNL---------EHRHS-FVRRNAVM
CLNELY----KL-PKGDLL-----------FQDAPELV-----ETFL-GS-----EQDVS
ARRNAFMF------LANHDPDRAVKYLSSQADKLID---------------W--GAILQM
AVLD----LIRKVC-RSKP---ADKGKYIKIILAL-------------LGS-------TK
PAVVYDCATTLV----------------------ALSQAPTAIRAAANCFCQLLVS----
-----------------------------------------------HSDNN--------
----------VKMIVLDRLH-----------DLMEHHSDV---------------MSEML
MDILRALATPVYEIRRKILDLAMDL-------ITPK---NINE----------VVMVLKK
ELVRT--QA--KEL--E-------------RAGEYRQALVQ-------------------
---------------------------------CVHRCAVKYPDV--------AAAVVHL
L-----------------------------------------------ME------FLG-
--DSQT----IGALD---VAF-F--------------------------------IR---
------EM-------------MESYP-------------------------------RLH
------DSMLSQL-------R-MSFYQ------------------LNSTRVCTTVL----
----------------W-------------------------------------VLA---
--------EYSK-DAADVAAALDTVM----------------------------------
------------------------GCLGPPPFA---------DAAQGEAG----------
--GAPAAEPASP--------------------LAVK-ARP----QVLADGTYATQAA--A
----AQTAS-----NLPTGGKDAA---GSLN-------------LR--------VLL---
---LSGD-------------------------LFIGSVVSVA------LVKLLL----RL
KA--------SGAATANDAALRV-----------YRKRSAEAMLAMVGML--QFCKRK--
G--G--------AA--AVVD-------RDAYDRIAT-----------CLRMLNN--PAP-
---E----A---VRCWLEAY-RAAY---------AAMLA--EKRDRDA--QEA--D----
-------------AKAAGLACQPDDL-------ID-----------------------F-
AH---LKHR-----K----GV-SQIELE--------------------------------
-----DE--VASDLQRAT--------------GL----MD------------AG------
K--DAGALERV------------------------------LQLTGL-----SDAV----
--------YAEAAVIVHQ-------YD-----VVLDVTVINRTKATLQQLCLELATMGDL
KLVE------RPQNH-----TLAAGE---CKRIRANIK----------------------
---------------VSSTETGVIFGNIVY-ESG-------GT--A-ERHVVVLN-----
DI-HIDIM---DY-----------------------------------------------
------------------------------------------------------------
------------------------------------------------------------
--------------------------ISP---------AP--CP-DV-------------
---TFRNFWAEFE----------WENK--------------------------------V
AINTNI----------KDV----KEFLA----------HIVQQTNMK-------------
-----C---------LNPP----SS----------------------------------L
A--G-EC-GY-------LSANLY----AKSV-----FGE---------------------
----DALV------NVSVEQ---L-------------PD-GRLGG----Y----------
------------------------------------------L----RI-----------
------------------------------------------------------------
------------------------------------------------------------
----R---------------------AKSQ-------GI------------AL------S
L-----------------------G-----------------------------------
------DKI-TLK--QK-------------------------------------------
------------------------------------------------------------
------------------------------------------------------------
------------------------------------------------------------
------------------------------------------------------------
------------------------------------------------------------
------------------------------------------------------------
------------------------------------------------------------
------------------------------------------------------------
------------------------------------------------------------
------------------------------------------------------------
------------------------------------------------------------
------------------------------------------------------------
------------------------------------------------------------
------------------------------------------------------------
------------------------------------------------------------
------------------------------------------------------------
------------------------------------------------------------
------------------------------------------------------------
------------------------------------------------------------
------------------------------------------------------------
------------------------------------------------------------
--------------------------------
>LSHT_UTC__Euk-Green-Chlorophytes-UTC%LSHT2040896-Bolbocoleon_piliferum
------------------------------------------------------------
------------------------------------------------------------
------------------------------------------------------------
------------------------------------------------------------
------------------------------------------------------------
------------------------------------------------------------
------------------------------------------------------------
------------------------------------------------------------
------------------------------------------------------------
------------------------------------------------------------
------------------------------------------------------------
------------------------------------------------------------
------------------------------------------------------------
-----------------------------------------MLKKAIAMSLS--------
--GEVI-PGL--FI-------CIIRY----------------------------------
---------------VVQSE--DHTIQRLLLLYLETIKR----------------TDQSG
KL-----LPEMI-LICQY-------------LRNYLQHPN-EYIR---------------
GVTLRFLCRIH---EEDILEP-------LVPAIIENL---------EHRHS-FVRRNAFL
CLNELY----KL-PKGDMI-----------FQDAPELV-----EKFL-NQ-----EQDVS
SRRNAFMF------LANHDADRAVNYLSAHVDKLID---------------W--GAILQM
AVLD----LIRKVC-RTKP---ADKGRYIRIILAL-------------LGS-------TK
PAVVFDCATTLT----------------------SLSQAPTAIRAAANCFCQLLVT----
-----------------------------------------------HSDNN--------
----------VKMIVLDRLN-----------DLRRHHADV---------------LSEML
MDVMRALSTPAFDIRRKILDLAMEL-------ITPK---NINE----------VVAVLKK
ELMRT--QG--KEL--E-------------NSGEYRQVLVQ-------------------
---------------------------------CVHKCAVKYPDV--------ASAVVHL
L-----------------------------------------------ME------FLG-
--DTQA----VGALD---VAF-F--------------------------------VR---
------EM-------------IASYP-------------------------------KMH
------ATLLEQL-------C-SVFYQ------------------LQSTRVCTTVL----
----------------W-------------------------------------ILA---
--------EFSK-EVTDIVAAMDTIL----------------------------------
------------------------SSLGPAPFA---------ADSKENGA-------EVA
AVAAPDFSLPAP----------------------VR-VRP----QVLADGTYATQAA--A
----AERSP---------GVTPASDPLSAQN-------------LR--------GLF---
---LAGD-------------------------TFLGAVVSVS------LVKLLL----RL
KT---------------AGVPAA-----E-----HRRRSAECMLVMVSML--RYDEGRAA
G--S------A-LA----LD-------RDSRDRIAT-----------CIMMLGS--PSP-
---D----I---VECWIEAY-RKSY---------AAILE--ERRNRDL--EEA--D----
-------------AKAAANACQPDDL-------ID-----------------------F-
AH---LKHR-----K----GV-AQIELE--------------------------------
-----DE--VASDLQRAT--------------GL------------------ID-----S
AGKDGTALKRT------------------------------MQLTGF-----SDAV----
--------YAEAIVTTHQ-------YD-----VVLDVTVINRTTTTMQNLCLELATMGDL
KLVE------RPQNY-----TLAAGE---SKLLRANIK----------------------
---------------VSSTETGVIFGNIVY-ETG-------GT--A-ESHVVVLN-----
DI-HIDIM---DY-----------------------------------------------
------------------------------------------------------------
------------------------------------------------------------
--------------------------ISP---------AP--CA-DV-------------
---AFRNFWAEFE----------WENK--------------------------------V
AVNTDF----------TEP----KAFLE----------HVVSETNMK-------------
-----C---------LNPA----SS----------------------------------L
A--G-EC-GY-------LSANLY----AKSV-----FGE---------------------
----DALV------NLSVEK---T-------------TE-NKLVG----F----------
------------------------------------------L----RI-----------
------------------------------------------------------------
------------------------------------------------------------
----R---------------------AKSQ-------GI------------AL------S
L-----------------------G-----------------------------------
------DKI-TLK--QK-------------------------------------------
------------------------------------------------------------
------------------------------------------------------------
------------------------------------------------------------
------------------------------------------------------------
------------------------------------------------------------
------------------------------------------------------------
------------------------------------------------------------
------------------------------------------------------------
------------------------------------------------------------
------------------------------------------------------------
------------------------------------------------------------
------------------------------------------------------------
------------------------------------------------------------
------------------------------------------------------------
------------------------------------------------------------
------------------------------------------------------------
------------------------------------------------------------
------------------------------------------------------------
------------------------------------------------------------
------------------------------------------------------------
------------------------------------------------------------
--------------------------------
>JIWJ_UTC__Euk-Green-Chlorophytes-UTC%JIWJ2040796-Acrosiphonia_sp.
------------------------------------------------------------
------------------------------------------------------------
------------------------------------------------------------
------------------------------------------------------------
------------------------------------------------------------
------------------------------------------------------------
------------------------------------------------------------
------------------------------------------------------------
------------------------------------------------------------
------------------------------------------------------------
------------------------------------------------------------
------------------------------------------------------------
-----------------------------------------------------MAASVER
SCSMIVHLDK-----PGTPSEIKSALEG---NDD--EKKAQALKKAVAMLLS--------
--GEQI-PGL--FI-------SIIRY----------------------------------
---------------VLPSE--NHTVQRLLLLYLESIEK----------------RDAKG
VL-----LPEMI-LICQK-------------LRDYLQHPN-EYIR---------------
GVTLRFLCRIH---EEEILEP-------LIPSILANL---------EHRHS-FVRRNAVL
CINDMY----KL-PKGDLL-----------LQDAPELV-----ESFL-SR-----EQDMS
SRRNAFMF------LANHDADRAVSYLISQADKIID---------------W--SAILQM
SVLD----LIRKVC-TKKP---ADKGKYIKIILAL-------------LSS-------TK
SAVVYECATTLV----------------------SLSQAPTAIRAAATCFCQLLVS----
-----------------------------------------------QSDNN--------
----------VKLIVLDRLI-----------DLKGKHVDV---------------MQDQL
MDILRALSAPVFDIRRKTLDLAMEL-------LTIR---NIHE----------VVSVLKK
ELIKT--QH--KEI--D-------------HPGEYRQLLVA-------------------
---------------------------------CIHTCATKFPDV--------AASVVHL
L-----------------------------------------------ME------FLG-
--DTST----VGALE---VAF-F--------------------------------IR---
------EM-------------MEMNP-------------------------------KLR
------SSILPQL-------C-ATFYQ------------------IRSTRVATCAM----
----------------W-------------------------------------IIS---
--------EYAV-TAPDIATALDTLT----------------------------------
------------------------QCIGPLPFF---------QSGTPKED----------
-EPEAVADAAVP--------------------ITNK-VRP----AVLADGTYATQAA--V
----AEVSDAMANGNSGSSGASSQ-----QN-------------LR--------TLL---
---LAGD-------------------------YFLGSVVAVN------LVKLLL----HL
RA--------------VGQVPAV-----E-----LNQRSAQAMLVMVSIL--RLGE----
SKST--------GP--IVMD-------QDSADRITS-----------CLRVLNN--PTP-
---E----L---TQCWLEQC-RASY---------GALLS--EKQNRIL--EEE--E----
-------------AKKAELLCQPDDL-------IN-----------------------F-
AH---LKHR-----K----GL-SQIELE--------------------------------
-----DE--VQMDLDRAA--------------GL------------------GE--SGPG
D--AKHQLDRM------------------------------IQLTGL-----SDPV----
--------YAEAFVTVHQ-------YD-----IVLDVTVINRTKSTLQQLCLELATMGDL
KLVE------RPQNY-----TLAAGE---SKVLRANIK----------------------
---------------VSSTETGVIFGNIVY-EKA-------SA--L-DRTVVVLN-----
DI-HIDIM---DY-----------------------------------------------
------------------------------------------------------------
------------------------------------------------------------
--------------------------IAP---------AF--CA-DV-------------
---AFRNMWAEFE----------WENK--------------------------------V
AVNTNY----------NDA----LAYLR----------HIIASTNMK-------------
-----C---------LTPP----SS----------------------------------L
A--G-DC-GF-------LAANLY----AKSV-----FGE---------------------
----DALV------NISLEK---M-------------SD-GRLNG----N----------
------------------------------------------V----RI-----------
------------------------------------------------------------
------------------------------------------------------------
----R---------------------AKTQ-------GI------------AL------S
L-----------------------G-----------------------------------
------DKI-TVK--QK-------------------------------------------
------------------------------------------------------------
------------------------------------------------------------
------------------------------------------------------------
------------------------------------------------------------
------------------------------------------------------------
------------------------------------------------------------
------------------------------------------------------------
------------------------------------------------------------
------------------------------------------------------------
------------------------------------------------------------
------------------------------------------------------------
------------------------------------------------------------
------------------------------------------------------------
------------------------------------------------------------
------------------------------------------------------------
------------------------------------------------------------
------------------------------------------------------------
------------------------------------------------------------
------------------------------------------------------------
------------------------------------------------------------
------------------------------------------------------------
--------------------------------
>AJAU_UTC__Euk-Green-Chlorophytes-UTC%AJAU2007701-Helicodictyon_planctonicum
------------------------------------------------------------
------------------------------------------------------------
------------------------------------------------------------
------------------------------------------------------------
------------------------------------------------------------
------------------------------------------------------------
------------------------------------------------------------
------------------------------------------------------------
------------------------------------------------------------
------------------------------------------------------------
------------------------------------------------------------
------------------------------------------------------------
-----------------------------------------------------MAASVER
SCSMIVHLDK-----PASVNEIKVALEG---NDD--EKKVDALKKAVAMMLA--------
--GEQL-PGL--FI-------SMIRY----------------------------------
---------------VLPSE--DHTIQRLLLLYLETIEK----------------TDANG
KL-----LPEMI-LICQN-------------LRNNLQHPN-EYIR---------------
GVTLRFLCRIH---EEEILEP-------LIPSILVNL---------EHRHS-FVRRNAVL
CLNEVY----KL-PKGDLL-----------LQDAPELV-----ENFL-AG-----EQDVS
AKRNAFMF------LANHDPDRAVSYLSSQADKLTD---------------W--GGLLQL
SVLD----LIRKVC-RTKP---ADKGKYIKIILAL-------------LSS-------PN
TAVVYECATTLV----------------------ALSQAPTAVRAAANCYCQLLVS----
-----------------------------------------------QSDNN--------
----------VKLIVLDRLQ-----------DLKARHTDV---------------MQDLL
MDILRALSSPIIDIRRKTLDLAMEL-------ITPR---NINE----------VVAVLKK
ELMKT--QN--KEL--E-------------RSGEYRQLLVQ-------------------
---------------------------------CIHQCAVKFPNV--------AGTVVHL
M-----------------------------------------------ME------FLS-
--DNST----IGALD---VAF-F--------------------------------IR---
------EI-------------MESSP-------------------------------KLR
------GPILEQL-------R-TMFYQ------------------IRSTRVCTCAL----
----------------W-------------------------------------IMS---
--------EYSE-TAADISASLEVID----------------------------------
------------------------AGLGPLPLF---------RAPGAGGE----------
-DGEDAATVPAA---------------ATGMSPQVA-ARP----VVLSDGTYATQAA--V
----SAEPS-----AAAATTATAA---SAHN-------------LR--------SIL---
---LSGD-------------------------AFLGSVISVN------VTKLLL----RL
RE--------------LDSLPAV-----E-----LRQQVAKGMLMMVSIL--RLGE----
S--Q--------VAANSYVD-------RDSFHRITT-----------CLLVLNN--PTD-
---D----L---AHTILHEC-RNSY---------AALLS--EKRSREA--EEA--A----
-------------AKRSEMAGQPDDL-------ID-----------------------F-
AH---LKHR-----K----GV-SQIELE--------------------------------
-----DE--VQSDLQRAT--------------GF------------------AE-----A
TPDLSRKLDRM------------------------------LQLTGL-----SDPV----
--------YAEACVTVHQ-------YD-----IVLDVTVINRTKVTLQQVCLELATMGDL
KLVE------RPQNY-----TLAAGE---SKLIRANIK----------------------
---------------VSSTETGVIFGNIVF-EPT-------AQ---VDRNVVVLN-----
DI-HIDIM---DY-----------------------------------------------
------------------------------------------------------------
------------------------------------------------------------
--------------------------ISP---------AY--VP-DV-------------
---AFRNMWAEFE----------WENK--------------------------------V
AVNTNF----------TNE----LEFLQ----------HIVKSTNMK-------------
-----C---------LSPP----SA----------------------------------L
E--G-DC-GF-------LAANLF----AKSV-----FGE---------------------
----DALV------NVSLEK---Q-------------AD-GRLTG----Y----------
------------------------------------------M----RI-----------
------------------------------------------------------------
------------------------------------------------------------
----R---------------------AKTQ-------GI------------AL------S
L-----------------------G-----------------------------------
------DKI-TLK--QK-------------------------------------------
------------------------------------------------------------
------------------------------------------------------------
------------------------------------------------------------
------------------------------------------------------------
------------------------------------------------------------
------------------------------------------------------------
------------------------------------------------------------
------------------------------------------------------------
------------------------------------------------------------
------------------------------------------------------------
------------------------------------------------------------
------------------------------------------------------------
------------------------------------------------------------
------------------------------------------------------------
------------------------------------------------------------
------------------------------------------------------------
------------------------------------------------------------
------------------------------------------------------------
------------------------------------------------------------
------------------------------------------------------------
------------------------------------------------------------
--------------------------------
>LETF_UTC__Euk-Green-Chlorophytes-UTC%LETF2004836-Planophila_terrestris
------------------------------------------------------------
------------------------------------------------------------
------------------------------------------------------------
------------------------------------------------------------
------------------------------------------------------------
------------------------------------------------------------
------------------------------------------------------------
------------------------------------------------------------
------------------------------------------------------------
------------------------------------------------------------
------------------------------------------------------------
------------------------------------------------------------
-----------------------------------------------------MSASVER
SCSMIVHLD-K----SGNANEIKAALEG---NDD--EKKVEALKKAVAMMLS--------
--GEQI-PGL--FI-------SMIRY----------------------------------
---------------VLPSE--DHTVQRLLLLYLETIEK----------------TDAAG
KL-----LPEMI-LICQN-------------LRNNLQHPN-EYIR---------------
GVTLRFLCRIR---EEEILEP-------LIPSILVNL---------EHRHS-YVRRNAVL
CLNEVY----KL-PKGDLL-----------LQDAPELV-----ENFL-AG-----EQDVS
AKRNAFMF------LATHAPDRAVAYLSSQAEKLID---------------W--GALLQL
SVLD----LIRKVC-RTKP---SEKGKYIKIILAL-------------LSS-------PN
TAVVYECATTLV----------------------ALSQAPTAIRAAANCYCQLLVS----
-----------------------------------------------QSDNN--------
----------VKLIVLDRLQ-----------DLKERHTDV---------------MQDLL
MDILRALSSPVIEIRRKTLDLSMEL-------ITSR---NINE----------VVAVLKK
ELMKT--QN--KDL--E-------------RSGEYRQMLVQ-------------------
---------------------------------CIHQCAVKFPDV--------AGTVVHL
M-----------------------------------------------ME------FLS-
--DNST----IGALD---VAF-F--------------------------------VR---
------EI-------------MESNP-------------------------------KLR
------EPILQHL-------R-TMFYQ------------------IRSTRVCTCAL----
----------------W-------------------------------------IMS---
--------EYSD-TVASIVSALEVLS----------------------------------
------------------------TCLGPLPLF---------KVAADGAE----------
ADASEAVPNGSP---------------MITSPKAGP-SRP----VVLSDGTYATQAA--V
----SAEPA---------AGPATG-----LN-------------LR--------SIL---
---LSGD-------------------------AFLGSVIAVN------MTKLLL----RM
RE--------IG------TLPAT-----E-----LRRHIAQGLLIMVSIL--RLGE-SQV
T--A------N-SY----ID-------RDSFHRITT-----------CMLVLNN--PTD-
---E----L---VNTILHEC-RTSY---------TALLN--EKRVREA--AEE--A----
-------------AKQNQLAGQPDDL-------ID-----------------------F-
AH---LKHR-----K----GV-SQIELE--------------------------------
-----DE--VQTDLQRAT--------------GF----MD------------AA--P---
S--SARKLDRM------------------------------LQLTGL-----SDPV----
--------YAEAFVTVHQ-------YD-----IVLDVTVVNRTKVTLQQVCLELATMGDL
KLVE------RPQNY-----TLAAGE---SKLIRANIK----------------------
---------------VSSTETGVIFGNIVF-----------ESPTMLDRNVVVLS-----
DI-HIDIM---DY-----------------------------------------------
------------------------------------------------------------
------------------------------------------------------------
--------------------------ISP---------SY--VP-DV-------------
---SFRNMWAEFE----------WENK--------------------------------V
AVNTNY----------TDE----LEFLN----------HIVKSTNMK-------------
-----C---------LSPP----SA----------------------------------L
E--G-DC-GF-------LAANLY----AKSV-----FGE---------------------
----DALV------NVSLEK---Q-------------AD-GRLTG----Y----------
------------------------------------------M----RI-----------
------------------------------------------------------------
------------------------------------------------------------
----R---------------------AKTQ-------GI------------AL------S
L-----------------------G-----------------------------------
------DKI-TLK--QK-------------------------------------------
------------------------------------------------------------
------------------------------------------------------------
------------------------------------------------------------
------------------------------------------------------------
------------------------------------------------------------
------------------------------------------------------------
------------------------------------------------------------
------------------------------------------------------------
------------------------------------------------------------
------------------------------------------------------------
------------------------------------------------------------
------------------------------------------------------------
------------------------------------------------------------
------------------------------------------------------------
------------------------------------------------------------
------------------------------------------------------------
------------------------------------------------------------
------------------------------------------------------------
------------------------------------------------------------
------------------------------------------------------------
------------------------------------------------------------
--------------------------------
>MMETSP1315_Palmophyllophyceae__Euk-Green-Chlorophytes-Palmophyllophyceae%CAMPEP_0119161720
------------------------------------------------------------
------------------------------------------------------------
------------------------------------------------------------
------------------------------------------------------------
------------------------------------------------------------
------------------------------------------------------------
------------------------------------------------------------
------------------------------------------------------------
------------------------------------------------------------
------------------------------------------------------------
------------------------------------------------------------
------------------------------------------XALAARARAQEAAAETTP
RGXAPPAPPRSAPPRARPSNLGQWPSAQAGHRRGARRDARQHTHSTRAQAARAMTSLVER
SCTLLVSYE---KSSQTIVTDVKQLLEE---GDV--EDKIDGMKKTIALMLN--------
--GEPL-PGM--FI-------SIVRY----------------------------------
---------------VLPSE--DKTVQKLLMLYMEIIEK----------------ADASG
SI-----LPEMI-LICQN-------------LRNNLQSPN-EYLR---------------
GCTLRFICRLT---EAELLEP-------LVPSIISNL---------EHRHS-FVRRNAAL
AIKSIY----GL-PQGEVL-----------LADAPEVM-----EKFL-EG-----ESDLS
ARRNAFLM------LVEHARERALGYLMSQLDQLAT---------------W--GDVLQV
VALE----LVRKTC-RAEP---QNKGKLIKIILAL-------------LAS-------GS
HSVVYECANVLV----------------------QLSTAPTAVRAAANAYCQVLAT----
-----------------------------------------------STDNN--------
----------VKLVVLDRIE-----------DLASSQREI---------------MQELV
MDILRALSSPNLDIRRKALDIALDL-------TTAK---SIDE----------VVLTLKK
EVVKT--QGAEKDD----------------KSGDYRSLLVQ-------------------
---------------------------------AIHTAAVRFSAV--------AGSVVDV
L-----------------------------------------------MD------FVG-
--DSNA----SSALD---VVH-F--------------------------------LR---
------EM-------------AETNA-------------------------------ELR
------PQIVTQL-------L-DCFYQ------------------VRSSRVCTCAL----
----------------W-------------------------------------IIG---
--------EYCE-GDEAVLAGLATIK----------------------------------
------------------------QSLGETPFF---------TAGEDEKG------EEDG
GEEAAEASSPAP---------------------ATS-SRP----VVLADGSYATQTA--A
----AQEYA--ASGGAPDLGGAGA-----PQ-------------LR--------SML---
---LGGD-------------------------FFVGSVAATA------LTKLAL----RL
KA--------------GGCAPTV-----------ANAEHAQVMLYLVCML--RLGG----
S---------PGLA--QPMD-------PDSANRIGL-----------CLRVLSD--PSG-
---A----M---GAVWLGEC-RAAF---------AAMIA--EKKKAEA-VEEA-------
-------------AKVTAGGTQPDEL-------ID-----------------------F-
VQ---LKSR-----R----GM-SQVEIE--------------------------------
-----DA--VASDLQRAT--------------GM------------------LE------
SRAERPRLERV------------------------------LQLTGM-----SDPV----
--------YAEAYISVHQ-------YD-----VLLDVTVVNRSEETMQNLVLELATVGDL
KLAE------RPQNH-----TLAPMD---SVQIKANIK----------------------
---------------VTSTETGVIFGNIVY-DA--------GL----ERKVVVLA-----
DV-HLDVI---DW-----------------------------------------------
------------------------------------------------------------
------------------------------------------------------------
--------------------------ISP---------AT--TA-DV-------------
---SFRAMWAEFE----------WENK--------------------------------V
AVNTAL----------TDV----REYLR----------LICASTNMR-------------
-----C---------LTPE----SQ----------------------------------L
E--G-EA-GF-------LAANLY----ARSV-----FGE---------------------
----DALV------NLSVEK---D-------------KG-GKLNG----F----------
------------------------------------------V----RI-----------
------------------------------------------------------------
------------------------------------------------------------
----R---------------------SKTQ-------GI------------AL------S
L-----------------------G-----------------------------------
------DKI-TLR--QSGHRAAGGK-----------------------------------
------------------------------------------------------------
------------------------------------------------------------
------------------------------------------------------------
------------------------------------------------------------
------------------------------------------------------------
------------------------------------------------------------
------------------------------------------------------------
------------------------------------------------------------
------------------------------------------------------------
------------------------------------------------------------
------------------------------------------------------------
------------------------------------------------------------
------------------------------------------------------------
------------------------------------------------------------
------------------------------------------------------------
------------------------------------------------------------
------------------------------------------------------------
------------------------------------------------------------
------------------------------------------------------------
------------------------------------------------------------
------------------------------------------------------------
--------------------------------
>MMETSP0806_Palmophyllophyceae__Euk-Green-Chlorophytes-Palmophyllophyceae%CAMPEP_0195549824
------------------------------------------------------------
------------------------------------------------------------
------------------------------------------------------------
------------------------------------------------------------
------------------------------------------------------------
------------------------------------------------------------
------------------------------------------------------------
------------------------------------------------------------
------------------------------------------------------------
------------------------------------------------------------
------------------------------------------------------------
------------------------------------------------------------
---------------------RRWARPRPPVAEETLLGLAWAAARGAPRHAAAMTSLVER
SCTLLVSYE-K-SS-QTIVNDVKGQLEE---GDA--EDKIDGMKKAIALLLN--------
--GEPM-PGM--FI-------TIVRY----------------------------------
---------------VLPSE--DKTVQKLLLLYMEIIEK----------------TDSSG
SI-----LPEMI-LICQN-------------LRNNLQSPN-EYLR---------------
GCTLRFICRLT---EGELLEP-------LVPSIISNL---------EHRHS-FVRRNAAL
AIKSIY----GL-PNGEIL-----------LADAPEIM-----ENFL-SG-----ESDVS
ARRNAFLM------LVEHARERALGYLMSNLDQLAN---------------W--GDVLQM
VALD----LVRKSC-RAQP---QDKGKLIKIILAL-------------LAS-------GS
TSVIYECANALV----------------------ALSTAPTAVRAAANAYCQLLVS----
-----------------------------------------------QSDNN--------
----------VKLIVLDRIE-----------ELKANQRDI---------------MQEMV
MDVLRALSSPNLDIRKKALDIALDL-------TTPR---SIEE----------VVLTLKK
EVVKT--QG-AGKD--D-------------KNGDYRSLLVQ-------------------
---------------------------------AIHSAAVRFSDV--------AGSVVSV
L-----------------------------------------------MD------FVG-
--DSNT----ASALD---VVH-F--------------------------------LR---
------EM-------------AETNP-------------------------------TLR
------PVIVESL-------L-DCFYQ------------------IRSSRVCTCAL----
----------------W-------------------------------------IIG---
--------VYCE-GDEAVLQGLATIK----------------------------------
------------------------QALGETPFY---------SEEEEETD----------
EEEDAPDASASP-------------------GPVVS-SRP----VVLADGSYATQTA--V
----TEEYAV--------TGTTAT---AAPH-------------LR--------TML---
---LGCD-------------------------FFVGSVAATA------LTKLTL----RL
RG---------------GSCAPS-----V-----ANAELAEVMLYLVCML--RLGG----
S--K------G-LA--QPMD-------ADSANRIAL-----------CLRVLSD--PSE-
---A----M---SAVWLGEC-RAAF---------AGMIA--EKKGREA--AEA--A----
-------------KAETAAATQPDEL-------ID-----------------------F-
VQ---LKSR-----K----GM-SQIEIE--------------------------------
-----DS--VATDLQRAT--------------GM----LE------------DS--S---
K--DKPRLNRV------------------------------MQLTGM-----SDPV----
--------YAEAYVTVHQ-------YD-----VLLDVTVVNRSDTTMENLVLELATVGDL
KLAE------RPQNH-----TLGPMD---SVEIKANIK----------------------
---------------VTSTETGVIFGNIVY-DS--------GL----DRKVVVLA-----
DI-HLDII---DW-----------------------------------------------
------------------------------------------------------------
------------------------------------------------------------
--------------------------INP---------AS--TA-DV-------------
---TFRSKWAEYE----------WENK--------------------------------V
AINTSL----------TDV----RQYLD----------LICTSTNMG-------------
-----C---------LTPE----SQ----------------------------------L
E--G-EA-GF-------LAANLY----AKSV-----FGE---------------------
----DALV------NLSVEK---G-------------AD-GKLSG----F----------
------------------------------------------V----RI-----------
------------------------------------------------------------
------------------------------------------------------------
----R---------------------SKTQ-------GI------------AL------S
L-----------------------G-----------------------------------
------DKI-TLR--QSG--------RG--------------------------------
------------------------------------------------------------
------------------------------------------------------------
------------------------------------------------------------
------------------------------------------------------------
------------------------------------------------------------
------------------------------------------------------------
------------------------------------------------------------
------------------------------------------------------------
------------------------------------------------------------
------------------------------------------------------------
------------------------------------------------------------
------------------------------------------------------------
------------------------------------------------------------
------------------------------------------------------------
------------------------------------------------------------
------------------------------------------------------------
------------------------------------------------------------
------------------------------------------------------------
------------------------------------------------------------
------------------------------------------------------------
------------------------------------------------------------
--------------------------------
>VHIJ_UTC__VHIJ2015663-Blastophysa_cf._rhizopus
------------------------------------------------------------
------------------------------------------------------------
------------------------------------------------------------
------------------------------------------------------------
------------------------------------------------------------
------------------------------------------------------------
------------------------------------------------------------
------------------------------------------------------------
------------------------------------------------------------
------------------------------------------------------------
------------------------------------------------------------
------------------------------------------------------------
------------------------------------------------------------
------------------------------------------------------------
------------MF----------------------------------------------
------------------------------------------------------------
------------------------------------------------------------
------------------------------------------------------------
------------------------------------------------------------
--------------LANHAQDRAVEYLLGQVDNVAA---------------W--GDLLQL
AALE----LIRKVC-RSNP---AEKGRFIKVILAL-------------LQS-------TN
TAVVYECAVALV----------------------SLSSAPTAIRAAANCFCQLLVS----
-----------------------------------------------QSDNN--------
----------VKLIVLDRLT-----------ELKERHRAV---------------MQEML
MDVLRALNSPNMDIRKKTLDIALEL-------LTSR---NIDE----------VVLVLKK
EVMKT--QN--KDI--E-------------KPTEYRQMLVQ-------------------
---------------------------------AIHGCAVRFPDV--------AGHVIHL
L-----------------------------------------------MD------FLG-
--DSSA----ASALD---VVH-F--------------------------------VR---
------EM-------------TETNP-------------------------------KLR
------VSILERL-------R-DTFTS------------------IRASRVCSCAL----
----------------W-------------------------------------ILG---
--------EYSQ-TVEEIQAAIDTIQ----------------------------------
------------------------ASLGTLPFV---------SEKEEEEE----------
GKEKDAAAVTGH-------------------------VRP----QVLADGTYAHQAA--V
----ESTKV---------SKAKEV-----PN-------------LR--------SNL---
---FAAD-------------------------YFLACVIVTT------LTKLVL----KL
QQ--------------TGEVSHT-----E-----MHKRMAQVMLAVVSML--RLGA----
S--K------Q-VA--TAID-------SDSKSRMLA-----------CLTVLTA--PNE-
---D----T---VRVFLEEC-RGSY---------ILMLR--DKQNQEQ--LEK--R----
-------------VEEKRSLLQCDDL-------ID-----------------------F-
HH---LKYK-----R----GL-AQIEVE--------------------------------
-----DQ--VATDLQRAT--------------GF------------------KD-----A
KMKAAVTMNRI------------------------------LQLTGF-----SDAV----
--------YAEAFMTVHQ-------YD-----IVLDVTIINRSPQTLQNLTLELSTMGDL
KLVE------RPQNH-----TLASGA---TKVVTANIK----------------------
---------------VSSTETGIIFGNITY-DST-------GH--S-ERQVVVLN-----
DI-HIDIM---DY-----------------------------------------------
------------------------------------------------------------
------------------------------------------------------------
--------------------------ISP---------AS--CN-DV-------------
---QFRNMWAEFE----------WENK--------------------------------V
SINTDI----------TGI----TDYVA----------HIVKSTNMK-------------
-----C---------LTPP----TL----------------------------------L
T--G-DC-GY-------VTANLY----AKSV-----FGE---------------------
----DALV------NVSIEK---Q------------AEGTGKLIG----Y----------
------------------------------------------I----RI-----------
------------------------------------------------------------
------------------------------------------------------------
----R---------------------SKTQ-------GI------------AL------S
L-----------------------G-----------------------------------
------DKI-TMK--QK-------------------------------------------
------------------------------------------------------------
------------------------------------------------------------
------------------------------------------------------------
------------------------------------------------------------
------------------------------------------------------------
------------------------------------------------------------
------------------------------------------------------------
------------------------------------------------------------
------------------------------------------------------------
------------------------------------------------------------
------------------------------------------------------------
------------------------------------------------------------
------------------------------------------------------------
------------------------------------------------------------
------------------------------------------------------------
------------------------------------------------------------
------------------------------------------------------------
------------------------------------------------------------
------------------------------------------------------------
------------------------------------------------------------
------------------------------------------------------------
--------------------------------
>MMETSP0929_Mamiellophytes__Euk-Green-Chlorophytes-Ostreococcus%CAMPEP_0174585358
------------------------------------------------------------
------------------------------------------------------------
------------------------------------------------------------
------------------------------------------------------------
------------------------------------------------------------
------------------------------------------------------------
------------------------------------------------------------
------------------------------------------------------------
------------------------------------------------------------
------------------------------------------------------------
------------------------------------------------------------
------------------------------------------------------------
--------------------------------------------------MTTVNQVVER
GCSMLVHFDR-----ATSAVELKEALEA---GNA--EEKAEAMKKVISLLLS--------
--GEQI-PQV--FI-------TIVRY----------------------------------
---------------VLPSE--DHTVQKLLLLYMEMIEK----------------CGSDG
KI-----LPEMI-LLCQN-------------LRNNLQHPN-EFLR---------------
GCTLRFLCRIT---EHDLLEP-------LIPSIVQNL---------EHRHS-YVRRNAVM
AINKIY----NL-PGGEHL-----------IPDAPEII-----ESFLMSG-----ENDLG
TRRNAFLM------LYTHAQDRAVNYLMQNLEAVAT---------------W--GDILQT
VVLD----LIRKVC-RSDP---TQKGKYIKVILML-------------LGT-------NN
ASVVYECANTLV----------------------ALSNAPTAIKAAANCYCQLLVN----
-----------------------------------------------QSDNN--------
----------VKLIVLDRLI-----------ELKKDNTEL---------------LQEMV
MDILRAVASPNIDIKRKTIDLVLDL-------ITPR---NIDG----------VTGMLKN
EVIKS--QS--ENT--S-------------ETGEYRQMLVH-------------------
---------------------------------AIHRCALKFPEV--------ASTVIFL
L-----------------------------------------------MD------FLS-
--DTNS----ASAAD---VAY-F--------------------------------VR---
------EI-------------AYTNK-------------------------------ALR
------AGIVEHL-------L-DLFAN------------------IRASRVCCTAL----
----------------W-------------------------------------IIG---
--------EFSS-TQEEVEAALEVMR----------------------------------
------------------------SSLGPAPLV---------PSNNADAD----------
--DTNQEVREQT-------------------------ARP----AVLADGTYASQAA---
-----------------PVTGSYAAQTTAPN-------------LR--------SLL---
---LAGD-------------------------SFLAAVIAST------LTKLAL----RF
MQ--------------CSGAEQV-----A-----KNATQAECMLYIVSML--RLGM----
S---------DNLE--IKMD-------RDSKSRLEL-----------CFNVLRA--PEE-
---A----D---MDVWLSAC-GVSF---------AKMIE--EKLRREA--AAA--K----
-------------SNDTTPTSQADDL-------ID-----------------------F-
HH---LKSR-----K----GM-SQLEIE--------------------------------
-----DA--VATDLARAT--------------GF------------------MD-----S
VKSDGKTLDRV------------------------------MQLTGF-----SDTV----
--------YAEAYVTVHQ-------YD-----ITMDVTMINRTEEPLANVTLELSTMGDL
KLVE------RPQPF-----ALAPYA---SHNMRASIK----------------------
---------------VSSTETGVIFGNIVY-ESA-------RS----DRNVVVLN-----
DV-HIDIM---DY-----------------------------------------------
------------------------------------------------------------
------------------------------------------------------------
--------------------------IQP---------AT--CS-DS-------------
---AFRSMWAEFE----------WENK--------------------------------V
AVNTNF----------TDV----RKFLD----------HIVASTNMK-------------
-----C---------LTPS----SA----------------------------------L
D--G-EC-GF-------LAANLY----AKSV-----FGE---------------------
----DALV------NVSIEN-----------------TE-GVITG----N----------
------------------------------------------F----RI-----------
------------------------------------------------------------
------------------------------------------------------------
----R---------------------SKQQ-------GI------------AL------S
L-----------------------G-----------------------------------
------DKM-TIK--QNLTVK---------------------------------------
------------------------------------------------------------
------------------------------------------------------------
------------------------------------------------------------
------------------------------------------------------------
------------------------------------------------------------
------------------------------------------------------------
------------------------------------------------------------
------------------------------------------------------------
------------------------------------------------------------
------------------------------------------------------------
------------------------------------------------------------
------------------------------------------------------------
------------------------------------------------------------
------------------------------------------------------------
------------------------------------------------------------
------------------------------------------------------------
------------------------------------------------------------
------------------------------------------------------------
------------------------------------------------------------
------------------------------------------------------------
------------------------------------------------------------
--------------------------------
>MMETSP0936_Mamiellophytes__Euk-Green-Chlorophytes-Ostreococcus%CAMPEP_0179695304
------------------------------------------------------------
------------------------------------------------------------
------------------------------------------------------------
------------------------------------------------------------
------------------------------------------------------------
------------------------------------------------------------
------------------------------------------------------------
------------------------------------------------------------
------------------------------------------------------------
------------------------------------------------------------
------------------------------------------------------------
------------------------------------------------------------
--------------------------------------------------MTTVNQVVER
GCSMLVHFDR-----ATSAVELKEALEA---GNA--EEKAEAMKKVISLLLS--------
--GEQI-PQV--FI-------TIVRY----------------------------------
---------------VLPSE--DHTVQKLLLLYMEMIEK----------------CGSDG
KI-----LPEMI-LLCQN-------------LRNNLQHPN-EFLR---------------
GCTLRFLCRIT---EHDLLEP-------LIPSIVQNL---------EHRHS-YVRRNAVM
AINKIY----NL-PGGEHL-----------IPDAPEII-----ESFLMSG-----ENDLG
TRRNAFLM------LYTHAQDRAVNYLMQNLEAVAT---------------W--GDILQT
VVLD----LIRKVC-RSDP---TQKGKYIKVILML-------------LGT-------NN
ASVVYECANTLV----------------------ALSNAPTAIKAAANCYCQLLVN----
-----------------------------------------------QSDNN--------
----------VKLIVLDRLI-----------ELKKDNTEL---------------LQEMV
MDILRAVASPNIDIKRKTIDLVLDL-------ITPR---NIDG----------VTGMLKN
EVIKS--QS--ENT--S-------------ETGEYRQMLVH-------------------
---------------------------------AIHRCALKFPEV--------ASTVIFL
L-----------------------------------------------MD------FLS-
--DTNS----ASAAD---VAY-F--------------------------------VR---
------EI-------------AYTNK-------------------------------ALR
------AGIVEHL-------L-DLFAN------------------IRASRVCCTAL----
----------------W-------------------------------------IIG---
--------EFSS-TQEEVEAALEVMR----------------------------------
------------------------SSLGPAPLV---------PSNNADAD----------
-DTNQEVREQTA--------------------------RP----AVLADGTYASQAA--P
------------------VTGSYAAQTTAPN-------------LR--------SLL---
---LAGD-------------------------SFLAAVIAST------LTKLAL----RF
MQ--------------SSGAEQV-----A-----KNATQAECMLYIVSML--RLGM----
S---------DNLE--IKMD-------RDSKSRLEL-----------CFNVLRA--PEE-
--------A--DMDVWLSAC-GVSF---------AKMIE--EKLRREA--AAA--K----
-------------SNDTTPTSQADDL-------ID-----------------------F-
HH---LKSR-----K----GM-SQLEIE--------------------------------
-----DA--VATDLARAT--------------GF------------------MD-----S
VKSDGKTLDRV------------------------------MQLTGF-----SDSV----
--------YAEAYVTVHQ-------YD-----ITMDVTMINRTEEPLANVTLELSTMGDL
KLVE------RPQPF-----ALAPYA---SHNMRASIK----------------------
---------------VSSTETGVIFGNIVY-ESA-------RS----DRNVVVLN-----
DV-HIDIM---DY-----------------------------------------------
------------------------------------------------------------
------------------------------------------------------------
--------------------------IQP---------AT--CS-DS-------------
---AFRSMWAEFE----------WENK--------------------------------V
AVNTNF----------TDV----RKFLD----------HIVASTNMK-------------
-----C---------LTPS----SA----------------------------------L
D--G-EC-GF-------LAANLY----AKSV-----FGE---------------------
----DALV------NVSIEN-----------------TE-GVITG----N----------
------------------------------------------F----RI-----------
------------------------------------------------------------
------------------------------------------------------------
----R---------------------SKQQ-------GI------------AL------S
L-----------------------G-----------------------------------
------DKM-TIK--QNL-----TVK----------------------------------
------------------------------------------------------------
------------------------------------------------------------
------------------------------------------------------------
------------------------------------------------------------
------------------------------------------------------------
------------------------------------------------------------
------------------------------------------------------------
------------------------------------------------------------
------------------------------------------------------------
------------------------------------------------------------
------------------------------------------------------------
------------------------------------------------------------
------------------------------------------------------------
------------------------------------------------------------
------------------------------------------------------------
------------------------------------------------------------
------------------------------------------------------------
------------------------------------------------------------
------------------------------------------------------------
------------------------------------------------------------
------------------------------------------------------------
--------------------------------
>MMETSP0938_Mamiellophytes__Euk-Green-Chlorophytes-Ostreococcus%CAMPEP_0179724438
------------------------------------------------------------
------------------------------------------------------------
------------------------------------------------------------
------------------------------------------------------------
------------------------------------------------------------
------------------------------------------------------------
------------------------------------------------------------
------------------------------------------------------------
------------------------------------------------------------
------------------------------------------------------------
------------------------------------------------------------
------------------------------------------------------------
--------------------------------------------------MTTVNQVVER
GCSMLVHFDR-----ATSAVELKEALEA---GNA--EEKAEAMKKVISLLLS--------
--GEQI-PQV--FI-------TIVRY----------------------------------
---------------VLPSE--DHTVQKLLLLYMEMIEK----------------CGSDG
KI-----LPEMI-LLCQN-------------LRNNLQHPN-EFLR---------------
GCTLRFLCRIT---EHDLLEP-------LIPSIVQNL---------EHRHS-YVRRNAVM
AINKIY----NL-PGGEHL-----------IPDAPEII-----ESFLMSG-----ENDLG
TRRNAFLM------LYTHAQDRAVNYLMQNLEAVAT---------------W--GDILQT
VVLD----LIRKVC-RSDP---TQKGKYIKVILML-------------LGT-------NN
ASVVYECANTLV----------------------ALSNAPTAIKAAANCYCQLLVN----
-----------------------------------------------QSDNN--------
----------VKLIVLDRLI-----------ELKKDNTEL---------------LQEMV
MDILRAVASPNIDIKRKTIDLVLDL-------ITPR---NIDG----------VTGMLKN
EVIKS--QS--ENT--S-------------ETGEYRQMLVH-------------------
---------------------------------AIHRCALKFPEV--------ASTVIFL
L-----------------------------------------------MD------FLS-
--DTNS----ASAAD---VAY-F--------------------------------VR---
------EI-------------AYTNK-------------------------------ALR
------AGIVEHL-------L-DLFAN------------------IRASRVCCTAL----
----------------W-------------------------------------IIG---
--------EFSS-TQEEVEAALEVMR----------------------------------
------------------------SSLGPAPLV---------PSNNADAD----------
-DTNQEVREQTA--------------------------RP----AVLADGTYASQAA--P
------------------VTGSYAAQTTAPN-------------LR--------SLL---
---LAGD-------------------------SFLAAVIAST------LTKLAL----RF
MQ--------------SSGAEQV-----A-----KNATQAECMLYIVSML--RLGM----
S---------DNLE--IKMD-------RDSKSRLEL-----------CFNVLRA--PEE-
--------A--DMDVWLSAC-GVSF---------AKMIE--EKLRREA--AAA--K----
-------------SNDTTPTSQADDL-------ID-----------------------F-
HH---LKSR-----K----GM-SQLEIE--------------------------------
-----DA--VATDLARAT--------------GF------------------MD-----S
VKSDGKTLDRV------------------------------MQLTGF-----SDSV----
--------YAEAYVTVHQ-------YD-----ITMDVTMINRTEEPLANVTLELSTMGDL
KLVE------RPQPF-----ALAPYA---SHNMRASIK----------------------
---------------VSSTETGVIFGNIVY-ESA-------RS----DRNVVVLN-----
DV-HIDIM---DY-----------------------------------------------
------------------------------------------------------------
------------------------------------------------------------
--------------------------IQP---------AT--CS-DS-------------
---AFRSMWAEFE----------WENK--------------------------------V
AVNTNF----------TDV----RKFLD----------HIVASTNMK-------------
-----C---------LTPS----SA----------------------------------L
D--G-EC-GF-------LAANLY----AKSV-----FGE---------------------
----DALV------NVSIEN-----------------TE-GVITG----N----------
------------------------------------------F----RI-----------
------------------------------------------------------------
------------------------------------------------------------
----R---------------------SKQQ-------GI------------AL------S
L-----------------------G-----------------------------------
------DKM-TIK--QNL-----TVK----------------------------------
------------------------------------------------------------
------------------------------------------------------------
------------------------------------------------------------
------------------------------------------------------------
------------------------------------------------------------
------------------------------------------------------------
------------------------------------------------------------
------------------------------------------------------------
------------------------------------------------------------
------------------------------------------------------------
------------------------------------------------------------
------------------------------------------------------------
------------------------------------------------------------
------------------------------------------------------------
------------------------------------------------------------
------------------------------------------------------------
------------------------------------------------------------
------------------------------------------------------------
------------------------------------------------------------
------------------------------------------------------------
------------------------------------------------------------
--------------------------------
>MMETSP0932_Mamiellophytes__Euk-Green-Chlorophytes-Ostreococcus%CAMPEP_0179631150
------------------------------------------------------------
------------------------------------------------------------
------------------------------------------------------------
------------------------------------------------------------
------------------------------------------------------------
------------------------------------------------------------
------------------------------------------------------------
------------------------------------------------------------
------------------------------------------------------------
------------------------------------------------------------
------------------------------------------------------------
------------------------------------------------------------
--------------------------------------------------MTTVNQVVER
GCSMLVHFDR-----ATSAVELKEALEA---GNA--EEKAEAMKKVISLLLS--------
--GEQI-PQV--FI-------TIVRY----------------------------------
---------------VLPSE--DHTVQKLLLLYMEMIEK----------------CGSDG
KI-----LPEMI-LLCQN-------------LRNNLQHPN-EFLR---------------
GCTLRFLCRIT---EHDLLEP-------LIPSIVQNL---------EHRHS-YVRRNAVM
AINKIY----NL-PGGEHL-----------IPDAPEII-----ESFLMSG-----ENDLG
TRRNAFLM------LYTHAQDRAVNYLMQNLEAVAT---------------W--GDILQT
VVLD----LIRKVC-RSDP---TQKGKYIKVILML-------------LGT-------NN
ASVVYECANTLV----------------------ALSNAPTAIKAAANCYCQLLVN----
-----------------------------------------------QSDNN--------
----------VKLIVLDRLI-----------ELKKDNTEL---------------LQEMV
MDILRAVASPNIDIKRKTIDLVLDL-------ITPR---NIDG----------VTGMLKN
EVIKS--QS--ENT--S-------------ETGEYRQMLVH-------------------
---------------------------------AIHRCALKFPEV--------ASTVIFL
L-----------------------------------------------MD------FLS-
--DTNS----ASAAD---VAY-F--------------------------------VR---
------EI-------------AYTNK-------------------------------ALR
------AGIVEHL-------L-DLFAN------------------IRASRVCCTAL----
----------------W-------------------------------------IIG---
--------EFSS-TQEEVEAALEVMR----------------------------------
------------------------SSLGPAPLV---------PSNNADAD----------
-DTNQEVREQTA--------------------------RP----AVLADGTYASQAA--P
------------------VTGSYAAQTTAPN-------------LR--------SLL---
---LAGD-------------------------SFLAAVIAST------LTKLAL----RF
MQ--------------CSGAEQV-----A-----KNATQAECMLYIVSML--RLGM----
S---------DNLE--IKMD-------RDSKSRLEL-----------CFNVLRA--PEE-
--------A--DMDVWLSAC-GVSF---------AKMIE--EKLRREA--AAA--K----
-------------SNDTTPTSQADDL-------ID-----------------------F-
HH---LKSR-----K----GM-SQLEIE--------------------------------
-----DA--VATDLARAT--------------GF------------------MD-----S
VKSDGKTLDRV------------------------------MQLTGF-----SDSV----
--------YAEAYVTVHQ-------YD-----ITMDVTMINRTEEPLANVTLELSTMGDL
KLVE------RPQPF-----ALAPYA---SHNMRASIK----------------------
---------------VSSTETGVIFGNIVY-ESA-------RS----DRNVVVLN-----
DV-HIDIM---DY-----------------------------------------------
------------------------------------------------------------
------------------------------------------------------------
--------------------------IQP---------AT--CS-DS-------------
---AFRSMWAEFE----------WENK--------------------------------V
AVNTNF----------TDV----RKFLD----------HIVASTNMK-------------
-----C---------LTPS----SA----------------------------------L
D--G-EC-GF-------LAANLY----AKSV-----FGE---------------------
----DALV------NVSIEN-----------------TE-GVITG----N----------
------------------------------------------F----RI-----------
------------------------------------------------------------
------------------------------------------------------------
----R---------------------SKQQ-------GI------------AL------S
L-----------------------G-----------------------------------
------DKM-TIK--QNL-----TVK----------------------------------
------------------------------------------------------------
------------------------------------------------------------
------------------------------------------------------------
------------------------------------------------------------
------------------------------------------------------------
------------------------------------------------------------
------------------------------------------------------------
------------------------------------------------------------
------------------------------------------------------------
------------------------------------------------------------
------------------------------------------------------------
------------------------------------------------------------
------------------------------------------------------------
------------------------------------------------------------
------------------------------------------------------------
------------------------------------------------------------
------------------------------------------------------------
------------------------------------------------------------
------------------------------------------------------------
------------------------------------------------------------
------------------------------------------------------------
--------------------------------
>MMETSP0937_Mamiellophytes__Euk-Green-Chlorophytes-Ostreococcus%CAMPEP_0179706164
------------------------------------------------------------
------------------------------------------------------------
------------------------------------------------------------
------------------------------------------------------------
------------------------------------------------------------
------------------------------------------------------------
------------------------------------------------------------
------------------------------------------------------------
------------------------------------------------------------
------------------------------------------------------------
------------------------------------------------------------
------------------------------------------------------------
--------------------------------------------------MTTVNQVVER
GCSMLVHFDR-----ATSAVELKEALEA---GNA--EEKAEAMKKVISLLLS--------
--GEQI-PQV--FI-------TIVRY----------------------------------
---------------VLPSE--DHTVQKLLLLYMEMIEK----------------CGSDG
KI-----LPEMI-LLCQN-------------LRNNLQHPN-EFLR---------------
GCTLRFLCRIT---EHDLLEP-------LIPSIVQNL---------EHRHS-YVRRNAVM
AINKIY----NL-PGGEHL-----------IPDAPEII-----ESFLMSG-----ENDLG
TRRNAFLM------LYTHAQDRAVNYLMQNLEAVAT---------------W--GDILQT
VVLD----LIRKVC-RSDP---TQKGKYIKVILML-------------LGT-------NN
ASVVYECANTLV----------------------ALSNAPTAIKAAANCYCQLLVN----
-----------------------------------------------QSDNN--------
----------VKLIVLDRLI-----------ELKTDNTEL---------------LQEMV
MDILRAVASPNIDIKRKTIDLVLDL-------ITPR---NIDG----------VTGMLKN
EVIKS--QS--ENT--S-------------ETGEYKQMLVH-------------------
---------------------------------AIHRCALKFPEV--------ASTVIFL
L-----------------------------------------------MD------FLS-
--DTNS----ASAAD---VAY-F--------------------------------VR---
------EI-------------AYTNK-------------------------------ALR
------AGIVEHL-------L-DLFAN------------------IRTSRVCCTAL----
----------------W-------------------------------------IIG---
--------EFSS-TQEEVEAALEVIR----------------------------------
------------------------SSLGPAPLV---------PSNNADAD----------
--DTNQEVREQT-------------------------ARP----AVLADGTYASQAA---
-----------------PVTGSYAAQTTAPN-------------LR--------SLL---
---LAGD-------------------------SFLAAVIAST------LTKLAL----RF
MQ--------------CSGAEQV-----A-----KNATQAECMLYIVSML--RLGM----
S---------DNLE--IKMD-------RDSKSRLEL-----------CFNVLRA--PEE-
---T----D---MDVWLSAC-GVSF---------AKMIE--EKLRREA--AAA--K----
-------------SNDTTPTSQADDL-------ID-----------------------F-
HH---LKSR-----K----GM-SQLEIE--------------------------------
-----DA--VATDLARAT--------------GF------------------MD-----S
VKSDGKTLDRV------------------------------MQLTGF-----SDSV----
--------YAEAYVTVHQ-------YD-----ITMDVTMINRTEEPLANVTLELSTMGDL
KLVE------RPQPF-----ALAPYA---SHNMRASIK----------------------
---------------VSSTETGVIFGNIVY-ESA--------------PERVVLN-----
DV-HIDIM---DY-----------------------------------------------
------------------------------------------------------------
------------------------------------------------------------
--------------------------IQP---------AT--CS-DS-------------
---AFRSMWAEFE----------WENK--------------------------------V
AVNTNF----------TDV----RKFLD----------HIVASTNMK-------------
-----C---------LTPS----SA----------------------------------L
D--G-EC-GF-------LAANLY----AKSV-----FGE---------------------
----DALV------NVSIEN-----------------TE-GVITG----N----------
------------------------------------------F----RI-----------
------------------------------------------------------------
------------------------------------------------------------
----R---------------------SKQQ-------GI------------AL------S
L-----------------------G-----------------------------------
------DKM-TIK--QNLTVKX--------------------------------------
------------------------------------------------------------
------------------------------------------------------------
------------------------------------------------------------
------------------------------------------------------------
------------------------------------------------------------
------------------------------------------------------------
------------------------------------------------------------
------------------------------------------------------------
------------------------------------------------------------
------------------------------------------------------------
------------------------------------------------------------
------------------------------------------------------------
------------------------------------------------------------
------------------------------------------------------------
------------------------------------------------------------
------------------------------------------------------------
------------------------------------------------------------
------------------------------------------------------------
------------------------------------------------------------
------------------------------------------------------------
------------------------------------------------------------
--------------------------------
>MMETSP0930_Mamiellophytes__Euk-Green-Chlorophytes-Ostreococcus%CAMPEP_0179614392
------------------------------------------------------------
------------------------------------------------------------
------------------------------------------------------------
------------------------------------------------------------
------------------------------------------------------------
------------------------------------------------------------
------------------------------------------------------------
------------------------------------------------------------
------------------------------------------------------------
------------------------------------------------------------
------------------------------------------------------------
------------------------------------------------------------
--------------------------------------------------MTTVNQVVER
GCSMLVHFDR-----ATSAVELKEALEA---GNA--EEKAEAMKKVISLLLS--------
--GEQI-PQV--FI-------TIVRY----------------------------------
---------------VLPSE--DHTVQKLLLLYMEMIEK----------------CGSDG
KI-----LPEMI-LLCQN-------------LRNNLQHPN-EFLR---------------
GCTLRFLCRIT---EHDLLEP-------LIPSIVQNL---------EHRHS-YVRRNAVM
AINKIY----NL-PGGEHL-----------IPDAPEII-----ESFLMSG-----ENDLG
TRRNAFLM------LYTHAQDRAVNYLMQNLEAVAT---------------W--GDILQT
VVLD----LIRKVC-RSDP---TQKGKYIKVILML-------------LGT-------NN
ASVVYECANTLV----------------------ALSNAPTAIKAAANCYCQLLVN----
-----------------------------------------------QSDNN--------
----------VKLIVLDRLI-----------ELKTDNTEL---------------LQEMV
MDILRAVASPNIDIKRKTIDLVLDL-------ITPR---NIDG----------VTGMLKN
EVIKS--QS--ENT--S-------------ETGEYKQMLVH-------------------
---------------------------------AIHRCALKFPEV--------ASTVIFL
L-----------------------------------------------MD------FLS-
--DTNS----ASAAD---VAY-F--------------------------------VR---
------EI-------------AYTNK-------------------------------ALR
------AGIVEHL-------L-DLFAN------------------IRTSRVCCTAL----
----------------W-------------------------------------IIG---
--------EFSS-TQEEVEAALEVIR----------------------------------
------------------------SSLGPAPLV---------PSNNADAD----------
-DTNQEVREQTA--------------------------RP----AVLADGTYASQAA--P
------------------VTGSYAAQTTAPN-------------LR--------SLL---
---LAGD-------------------------SFLAAVIAST------LTKLAL----RF
MQ--------------CSGAEQV-----A-----KNATQAECMLYIVSML--RLGM----
S---------DNLE--IKMD-------RDSKSRLEL-----------CFNVLRA--PEE-
--------T--DMDVWLSAC-GVSF---------AKMIE--EKLRREA--AAA--K----
-------------SNDTTPTSQADDL-------ID-----------------------F-
HH---LKSR-----K----GM-SQLEIE--------------------------------
-----DA--VATDLARAT--------------GF------------------MD-----S
VKSDGKTLDRV------------------------------MQLTGF-----SDSV----
--------YAEAYVTVHQ-------YD-----ITMDVTMINRTEEPLANVTLELSTMGDL
KLVE------RPQPF-----ALAPYA---SHNMRASIK----------------------
---------------VSSTETGVIFGNIVY-ESA-------RS----DRNVVVLN-----
DV-HIDIM---DY-----------------------------------------------
------------------------------------------------------------
------------------------------------------------------------
--------------------------IQP---------AT--CS-DS-------------
---AFRSMWAEFE----------WENK--------------------------------V
AVNTNF----------TDV----RKFLD----------HIVASTNMK-------------
-----C---------LTPS----SA----------------------------------L
D--G-EC-GF-------LAANLY----AKSV-----FGE---------------------
----DALV------NVSIEN-----------------TE-GVITG----N----------
------------------------------------------F----RI-----------
------------------------------------------------------------
------------------------------------------------------------
----R---------------------SKQQ-------GI------------AL------S
L-----------------------G-----------------------------------
------DKM-TIK--QNL-----TVK----------------------------------
------------------------------------------------------------
------------------------------------------------------------
------------------------------------------------------------
------------------------------------------------------------
------------------------------------------------------------
------------------------------------------------------------
------------------------------------------------------------
------------------------------------------------------------
------------------------------------------------------------
------------------------------------------------------------
------------------------------------------------------------
------------------------------------------------------------
------------------------------------------------------------
------------------------------------------------------------
------------------------------------------------------------
------------------------------------------------------------
------------------------------------------------------------
------------------------------------------------------------
------------------------------------------------------------
------------------------------------------------------------
------------------------------------------------------------
--------------------------------
>Ostreococcus_taurii-PRE_Mamiellophytes__4-Ostreococcus_taurii.PRE.312
------------------------------------------------------------
------------------------------------------------------------
------------------------------------------------------------
------------------------------------------------------------
------------------------------------------------------------
------------------------------------------------------------
------------------------------------------------------------
------------------------------------------------------------
------------------------------------------------------------
------------------------------------------------------------
------------------------------------------------------------
------------------------------------------------------------
--------------------------------------------------MATVNQVVER
GCSMLVHFDR-----ATSAAELREALET---GTP--EEKADAMRKVISLLLG--------
--GESM-PQM--FI-------TIVRY----------------------------------
---------------VLPSD--DHTVQKLLLLYMEMIEK----------------CGPDG
KI-----LPEMI-LLCQN-------------LRNNLQHPN-EFLR---------------
GCTLRFLCRIT---EHDLLEP-------LIPSIVQNL---------EHRHP-YVRRNAVM
AINKIY----AL-PEGEHL-----------IPDAPEII-----ESFLMSG-----ENDLG
TKRNAFLM------LYTHAQDRAVNYLMSNLETVSS---------------W--GDIMQT
VVLD----LIRKVC-RSDP---TQKGKYIKIILML-------------LGT-------NN
ASVVYECANTLV----------------------ALSNAPTAIKAAANCYCQLLVS----
-----------------------------------------------QSDNN--------
----------VKLIVLDRLI-----------GLKKSYREM---------------LQGMV
MDILRAVSSPNIDIKRKTIDLVLDL-------ITPR---NIDD----------VTSMLKT
EVIKS--QG--EST--P-------------ETGEYRQMLVQ-------------------
---------------------------------AIHKCALKFPEV--------SGSVIYL
L-----------------------------------------------MD------FLS-
--DANS----ASSAD---VAY-F--------------------------------VR---
------EI-------------AFTNK-------------------------------ALR
------PGIIEHL-------L-DLFST------------------IRSSRVCATTL----
----------------W-------------------------------------IIG---
--------EFTK-SEQEVDAALEVIR----------------------------------
------------------------MSMGPAPLV---------EVTAKDAE----------
-ADGDDVVEPVA--------------------------RP----TVLADGTYATQAA-FT
------------------ASKAIP---VLPN-------------LR--------ELL---
---LKGD-------------------------FFLASVIAST------LTKIAL----RA
MT--------------FDTVPQK-----R-----KNAIQAECMLYIVSML--RLGT----
S---------DTLA--LEID-------QDSKARLEL-----------CFHVISQ--PDE-
--------A--DREVWLQSC-GEAF---------AVMIE--DKLRREE--RAS--Q----
-------------NQDSVPASQADDL-------ID-----------------------F-
HH---LKSR-----K----GM-SQLEIE--------------------------------
-----DA--VATDLARAT--------------GF------------------MD-----S
VKKDGRSLDRV------------------------------MQLTGL-----SDVV----
--------YAETYVTVHQ-------YD-----ITLDVTMTNRTDEPLANVMLELSTMGDL
KLVE------RPQAF-----SLAPFA---THNLRASIK----------------------
---------------VSSTETGVIFGNIVY-ESA-------RS----DRNVIVLN-----
DV-HIDIM---DY-----------------------------------------------
------------------------------------------------------------
------------------------------------------------------------
--------------------------IIP---------AT--CS-DS-------------
---AFRSMWAEFE----------WENK--------------------------------V
AVNTNI----------NNV----RDYLD----------HIVTSTKMK-------------
-----C---------LTPP----SA----------------------------------L
D--G-DC-GF-------LAANLY----AKSV-----FGE---------------------
----DALV------NISIES-----------------TDAGEVSG----F----------
------------------------------------------I----RI-----------
------------------------------------------------------------
------------------------------------------------------------
----R---------------------SKTQ-------GI------------AL------S
L-----------------------G-----------------------------------
------DKI-TAK--QMI-----NA-----------------------------------
------------------------------------------------------------
------------------------------------------------------------
------------------------------------------------------------
------------------------------------------------------------
------------------------------------------------------------
------------------------------------------------------------
------------------------------------------------------------
------------------------------------------------------------
------------------------------------------------------------
------------------------------------------------------------
------------------------------------------------------------
------------------------------------------------------------
------------------------------------------------------------
------------------------------------------------------------
------------------------------------------------------------
------------------------------------------------------------
------------------------------------------------------------
------------------------------------------------------------
------------------------------------------------------------
------------------------------------------------------------
------------------------------------------------------------
--------------------------------
>Ostreococcus_lucimarinus-PRE_Mamiellophytes__4-Ostreococcus_lucimarinus.PRE.309
------------------------------------------------------------
------------------------------------------------------------
------------------------------------------------------------
------------------------------------------------------------
------------------------------------------------------------
------------------------------------------------------------
------------------------------------------------------------
------------------------------------------------------------
------------------------------------------------------------
------------------------------------------------------------
------------------------------------------------------------
------------------------------------------------------------
--------------------------------------------------MATVNQVVER
GCSMLVHFDR-----ATSAVELKEALET---GNA--EEKADAMKKVISLLLS--------
--GEAI-PQV--FI-------TIVRY----------------------------------
---------------VLPSD--DHTVQKLLLLYMEMIEK----------------CGADG
KI-----LPEMI-LLCQN-------------LRNNLQHPN-EFLR---------------
GCTLRFLCRIT---EPDLLEP-------LIPSIVQNL---------EHRHS-YVRRNAVM
AINKIY----DL-PDGEHL-----------IPDAPEII-----ESFLMSG-----ENDLG
TRRNAFLM------LYTHAQERAVNYLMNNLESVSN---------------W--GDILQT
VVLD----LIRKVC-RSDP---TQKGKYIKVILML-------------LGT-------NN
ASVVYECANTLV----------------------ALSNAPTAIKAAANCYCQLLVN----
-----------------------------------------------QSDNN--------
----------VKLIVLDRLT-----------DLKKDNKEL---------------LQAMI
MDILRAISSPNIDIKRKTLDLVLDL-------ITPR---NIDD----------VTSMLKT
EVIKS--QS--ENT--S-------------ETGEYRQLLVQ-------------------
---------------------------------AIHKCALKFPEV--------AGSVIYL
L-----------------------------------------------MD------FLS-
--DANS----GSSAD---VAY-F--------------------------------VR---
------EI-------------AFTNK-------------------------------SLR
------PGIIEHL-------L-DLFST------------------IRSSRVCATAL----
----------------W-------------------------------------IIG---
--------EFST-TQAEQEAALEVIR----------------------------------
------------------------MSLGPAPLV---------DGPDGEEE----------
----DEDTTETT-------------------------TRP----AVLADGTYATQAA--Y
-----------------STSAAIS---QVPN-------------LR--------EML---
---LKGD-------------------------SFLSAVIAST------LTKLAL----RV
IG--------------SGSVPQA-----Q-----KNATQAECMLYIVSML--RLGT----
S--G------K-VP--IEMD-------RDSKARLEL-----------CFHVIGH--PEE-
--------A--DTDVWLKSC-GESF---------ALMIE--EKLRRES--QAS--A----
-------------NSDAAPVAQADDL-------ID-----------------------F-
HH---LKSR-----K----GM-TQLEIE--------------------------------
-----DA--VATDLARAT--------------GF------------------MD-----S
VKKNGRSLDRV------------------------------MQLTGL-----SDTV----
--------YAETYVTVHQ-------YD-----ITLDVTMINRTDEPLQNVMLELSTMGDL
KLVE------RPQPF-----SLPPFG---SHNLRASIK----------------------
---------------VSSTETGVIFGNIVY-ETA-------RS----DRNVIVLN-----
DV-HIDIM---DY-----------------------------------------------
------------------------------------------------------------
------------------------------------------------------------
--------------------------IIP---------AT--CS-DT-------------
---VFRSMWAEFE----------WENK--------------------------------V
AVSTNI----------TDV----RKYLD----------HIVTSTNMK-------------
-----C---------LTPP----SA----------------------------------L
D--G-EC-GF-------LAANLY----AKSV-----FGE---------------------
----DALV------NVSIES-----------------ND-GEISG----F----------
------------------------------------------I----RI-----------
------------------------------------------------------------
------------------------------------------------------------
----R---------------------SKTQ-------GI------------AL------S
L-----------------------G-----------------------------------
------DKI-TLKQSIEI------------------------------------------
------------------------------------------------------------
------------------------------------------------------------
------------------------------------------------------------
------------------------------------------------------------
------------------------------------------------------------
------------------------------------------------------------
------------------------------------------------------------
------------------------------------------------------------
------------------------------------------------------------
------------------------------------------------------------
------------------------------------------------------------
------------------------------------------------------------
------------------------------------------------------------
------------------------------------------------------------
------------------------------------------------------------
------------------------------------------------------------
------------------------------------------------------------
------------------------------------------------------------
------------------------------------------------------------
------------------------------------------------------------
------------------------------------------------------------
--------------------------------
>Ostreococcus_Mamiellophytes__Euk-Green-Chlorophytes-Ostreococcus%Ostreococcus_genomicjgi_Ostreococcus_49385_PACid:27415291
------------------------------------------------------------
------------------------------------------------------------
------------------------------------------------------------
------------------------------------------------------------
------------------------------------------------------------
------------------------------------------------------------
------------------------------------------------------------
------------------------------------------------------------
------------------------------------------------------------
------------------------------------------------------------
------------------------------------------------------------
------------------------------------------------------------
--------------------------------------------------MATVNQVVER
GCSMLVHFDR-----ATSAVELKEALET---GNA--EEKADAMKKVISLLLS--------
--GEAI-PQV--FI-------TIVRY----------------------------------
---------------VLPSD--DHTVQKLLLLYMEMIEK----------------CGADG
KI-----LPEMI-LLCQN-------------LRNNLQHPN-EFLR---------------
GCTLRFLCRIT---EPDLLEP-------LIPSIVQNL---------EHRHS-YVRRNAVM
AINKIY----DL-PDGEHL-----------IPDAPEII-----ESFLMSG-----ENDLG
TRRNAFLM------LYTHAQERAVNYLMNNLESVSN---------------W--GDILQT
VVLD----LIRKVC-RSDP---TQKGKYIKVILML-------------LGT-------NN
ASVVYECANTLV----------------------ALSNAPTAIKAAANCYCQLLVN----
-----------------------------------------------QSDNN--------
----------VKLIVLDRLT-----------DLKKDNKEL---------------LQAMI
MDILRAISSPNIDIKRKTLDLVLDL-------ITPR---NIDD----------VTSMLKT
EVIKS--QS--ENT--S-------------ETGEYRQLLVQ-------------------
---------------------------------AIHKCALKFPEV--------AGSVIYL
L-----------------------------------------------MD------FLS-
--DANS----GSSAD---VAY-F--------------------------------VR---
------EI-------------AFTNK-------------------------------SLR
------PGIIEHL-------L-DLFST------------------IRSSRVCATAL----
----------------W-------------------------------------IIG---
--------EFST-TQAEQEAALEVIR----------------------------------
------------------------MSLGPAPLV---------DGPDGEEE----------
-DEDTTETTTRP--------------------------------AVLADGTYATQAA-YS
------------------TSAAIS---QVPN-------------LR--------EML---
---LKGD-------------------------SFLSAVIAST------LTKLAL----RV
IG--------------SGSVPQA-----Q-----KNATQAECMLYIVSML--RLGT----
S--G------K-VP--IEMD-------RDSKARLEL-----------CFHVIGH--PEE-
--------A--DTDVWLKSC-GESF---------ALMIE--EKLRRES--QAS--A----
-------------NSDAAPVAQADDL-------ID-----------------------F-
HH---LKSR-----K----GM-TQLEIE--------------------------------
-----DA--VATDLARAT--------------GF------------------MD-----S
VKKNGRSLDRV------------------------------MQLTGL-----SDTV----
--------YAETYVTVHQ-------YD-----ITLDVTMINRTDEPLQNVMLELSTMGDL
KLVE------RPQPF-----SLPPFG---SHNLRASIK----------------------
---------------VSSTETGVIFGNIVY-ETA-------RS----DRNVIVLN-----
DV-HIDIM---DY-----------------------------------------------
------------------------------------------------------------
------------------------------------------------------------
--------------------------IIP---------AT--CS-DT-------------
---VFRSMWAEFE----------WENK--------------------------------V
AVSTNI----------TDV----RKYLD----------HIVTSTNMK-------------
-----C---------LTPP----SA----------------------------------L
D--G-EC-GF-------LAANLY----AKSV-----FGE---------------------
----DALV------NVSIES-----------------ND-GEISG----F----------
------------------------------------------I----RI-----------
------------------------------------------------------------
------------------------------------------------------------
----R---------------------SKTQ-------GI------------AL------S
L-----------------------G-----------------------------------
------DKI-TLK--QSI-----EI-----------------------------------
------------------------------------------------------------
------------------------------------------------------------
------------------------------------------------------------
------------------------------------------------------------
------------------------------------------------------------
------------------------------------------------------------
------------------------------------------------------------
------------------------------------------------------------
------------------------------------------------------------
------------------------------------------------------------
------------------------------------------------------------
------------------------------------------------------------
------------------------------------------------------------
------------------------------------------------------------
------------------------------------------------------------
------------------------------------------------------------
------------------------------------------------------------
------------------------------------------------------------
------------------------------------------------------------
------------------------------------------------------------
------------------------------------------------------------
--------------------------------
>MMETSP0939_Mamiellophytes__Euk-Green-Chlorophytes-Ostreococcus%CAMPEP_0179732566
------------------------------------------------------------
------------------------------------------------------------
------------------------------------------------------------
------------------------------------------------------------
------------------------------------------------------------
------------------------------------------------------------
------------------------------------------------------------
------------------------------------------------------------
------------------------------------------------------------
------------------------------------------------------------
------------------------------------------------------------
----------------------------------------------AHDRRARARASAPA
NDANEFPRIGTRGERARTTRAEDGSDARRRETGRERRARGNDENRATTATMATVNQVVER
GCSMLVHFDR-----ATSAVELKEALET---GNA--EEKADAMKKVISLLLS--------
--GEAI-PQV--FI-------TIVRY----------------------------------
---------------VLPSD--DHTVQKLLLLYMEMIEK----------------CGADG
KI-----LPEMI-LLCQN-------------LRNNLQHPN-EFLR---------------
GCTLRFLCRIT---EPDLLEP-------LIPSIVQNL---------EHRHS-YVRRNAVM
AINKIY----DL-PDGEHL-----------IPDAPEII-----ESFLMSG-----ENDLG
TRRNAFLM------LYTHAQERAVNYLMNNLESVSN---------------W--GDILQT
VVLD----LIRKVC-RSDP---TQKGKYIKVILML-------------LGT-------NN
ASVVYECANTLV----------------------ALSNAPTAIKAAANCYCQLLVN----
-----------------------------------------------QSDNN--------
----------VKLIVLDRLT-----------DLKKDNKEL---------------LQAMI
MDILRAISSPNIDIKRKTLDLVLDL-------ITPR---NIDD----------VTSMLKT
EVIKS--QS--ENT--S-------------ETGEYRQLLVQ-------------------
---------------------------------AIHKCALKFPEV--------AGSVIYL
L-----------------------------------------------MD------FLS-
--DANS----GSSAD---VAY-F--------------------------------VR---
------EI-------------AFTNK-------------------------------SLR
------PGIIEHL-------L-DLFST------------------IRSSRVCATAL----
----------------W-------------------------------------IIG---
--------EFST-TQAEQEAALEVIR----------------------------------
------------------------MSLGPAPLV---------DGPDGEEE----------
----DEDTTETT-------------------------TRP----AVLADGTYATQAA--Y
-----------------STSAAIS---QVPN-------------LR--------EML---
---LKGD-------------------------SFLSAVIAST------LTKLAL----RV
IG--------------SGSVPQA-----Q-----KNATQAECMLYIVSML--RLGT----
S--G------K-VP--IEMD-------RDSKARLEL-----------CFHVIGH--PEE-
--------A--DTDVWLKSC-GESF---------ALMIE--EKLRRES--QAS--A----
-------------NSDAAPVAQADDL-------ID-----------------------F-
HH---LKSR-----K----GM-TQLEIE--------------------------------
-----DA--VATDLARAT--------------GF------------------MD-----S
VKKNGRSLDRV------------------------------MQLTGL-----SDTV----
--------YAETYVTVHQ-------YD-----ITLDVTMINRTDEPLQNVMLELSTMGDL
KLVE------RPQPF-----SLPPFG---SHNLRASIK----------------------
---------------VSSTETGVIFGNIVY-ETA-------RS----DRNVIVLN-----
DV-HIDIM---DY-----------------------------------------------
------------------------------------------------------------
------------------------------------------------------------
--------------------------IIP---------AT--CS-DT-------------
---AFRSMWAEFE----------WENK--------------------------------V
AVSTNI----------TDV----RKYLD----------HIVTSTNMK-------------
-----C---------LTPP----SA----------------------------------L
D--G-EC-GF-------LAANLY----AKSV-----FGE---------------------
----DALV------NVSIES-----------------ND-GEISG----F----------
------------------------------------------I----RI-----------
------------------------------------------------------------
------------------------------------------------------------
----R---------------------SKTQ-------GI------------AL------S
L-----------------------G-----------------------------------
------DKI-TLK--QSIXNLDVFNQIAAYDVTNRSSTRRNXITRRDFDILRVDVGNARV
PSLVLRKHLQARRLAIRCESHVSANSIRAKLHEAPKSIKRRVSRLQHLCVLLRVRSQRVP
LGRLLERLGRTVQNAHRQLCPRAVHVRRLQIIPRSLHDRPFVRVRDEITGANRAPTSENC
PSDRVGSLRRQYVRISSSNEIRDSSYVTLTPRAPSSAPGATSRTPAYFKSKYCRSKNASS
PAPTNIVAASAGARDAIATA----------------------------------------
------------------------------------------------------------
------------------------------------------------------------
------------------------------------------------------------
------------------------------------------------------------
------------------------------------------------------------
------------------------------------------------------------
------------------------------------------------------------
------------------------------------------------------------
------------------------------------------------------------
------------------------------------------------------------
------------------------------------------------------------
------------------------------------------------------------
------------------------------------------------------------
------------------------------------------------------------
------------------------------------------------------------
------------------------------------------------------------
------------------------------------------------------------
--------------------------------
>GYBH_UTC__Euk-Green-Chlorophytes-UTC%GYBH2023332-Codium_fragile
------------------------------------------------------------
------------------------------------------------------------
------------------------------------------------------------
------------------------------------------------------------
------------------------------------------------------------
------------------------------------------------------------
------------------------------------------------------------
------------------------------------------------------------
------------------------------------------------------------
------------------------------------------------------------
------------------------------------------------------------
------------------------------------------------------------
-----------------------------------------------------MAAMVEK
SCPMLVHFD-R----ATSANEIKEALEG---NDD--AAKVLAMKKAIMMLLN--------
--QEQLPHHL--FI-------TMVRY----------------------------------
---------------VLPSE--DHTVQRLLLLYLEIIEK----------------KDSTG
KL-----LPEMI-LICQN-------------LRNNLQHPN-EYIR---------------
GVTLRFLCRIK---EEDIIEP-------LVSSILSNL---------EHRHS-YVRRNAVL
AISSIY----CL-PKGELM-----------LQDAPETI-----EHLL-AN-----EQDLS
ARRNAFMM------LTEHAQDRAVKFLRENVDQISV---------------W--GDLLQM
AALD----LIMKVC-RSKP---AEKGKYLKIIISL-------------LQS-------KF
SAVVYECAVALV----------------------QLSQAPTAIRAAANCLCDLLVS----
-----------------------------------------------HTDNN--------
----------VKLILLDRIF-----------ELKERHRDV---------------MQEVL
MDILRALVSPNLDIKKKTLDIGMDL-------ITPR---NIDE----------VVTLLKK
ELLKT--QD--KDM--E-------------KAGEYRQLLIH-------------------
---------------------------------SIHACAMRFHDV--------ASSVVHV
L-----------------------------------------------MD------FLG-
--DSNT----ASALD---VMF-F--------------------------------VR---
------EI-------------LQTNP-------------------------------NLR
------ISILQQL-------Q-DSFIQ------------------IRSSRVCSCAL----
----------------W-------------------------------------ILG---
--------EFST-SMQEMNSALDAIK----------------------------------
------------------------EAIGPLPLV---------PHETSQDT------EDGE
NADEDVPAAEAP--------------A----VPMS--SRP----AVLVDGTYATQTS--A
----VEAAA-------MVDDPFDS---S-PN-------------IR--------SLI---
---MGGD-------------------------FFVGSVCSAA------LTKMAL----RI
WA--------E----P--QAAKA-----T-----TNKFLAESMLLVASML--RLGK-S--
K--S--------AT--NPID-------ADNADRMAI-----------CLRVMAG--PES-
---E----L---SKIWLTRC-RDSF---------VSMLS--EKQEREA--AEA--K----
-------------SKEAKQATQCDET-------IQ-----------------------F-
HQ---LKPK-----K----GT-AEPMGG--------------------------------
-----D-----SDLHLAT--------------GG----NN-------------S------
G--EDKKLNKI------------------------------LQLTGL-----SDPV----
--------YAEAYVTVHQ-------YD-----IVMDVTVMNRTQDVMQNMCLELATMGDL
KLVE------RPQNH-----TLAAGD---QKVIRANIK----------------------
---------------VSSTETGVIFGNIVY-ESG-------GY--A-DRSVVVLH-----
DI-HIDIM---DY-----------------------------------------------
------------------------------------------------------------
------------------------------------------------------------
--------------------------INP---------AV--CQ-DV-------------
---QFRAMWAEFE----------WENK--------------------------------V
AISTSL----------TDV----NEFLD----------HIVESTNMK-------------
-----C---------LTPP----SA----------------------------------L
A--G-DC-GY-------LAANLY----AKSV-----FGE---------------------
----DALV------NLSVEK---Q-------------SG-NRLGG----Y----------
------------------------------------------I----RI-----------
------------------------------------------------------------
------------------------------------------------------------
----R---------------------SKTQ-------GI------------AL------S
L-----------------------G-----------------------------------
------DKI-TLR--QK-------------------------------------------
------------------------------------------------------------
------------------------------------------------------------
------------------------------------------------------------
------------------------------------------------------------
------------------------------------------------------------
------------------------------------------------------------
------------------------------------------------------------
------------------------------------------------------------
------------------------------------------------------------
------------------------------------------------------------
------------------------------------------------------------
------------------------------------------------------------
------------------------------------------------------------
------------------------------------------------------------
------------------------------------------------------------
------------------------------------------------------------
------------------------------------------------------------
------------------------------------------------------------
------------------------------------------------------------
------------------------------------------------------------
------------------------------------------------------------
--------------------------------
>JTIG_UTC__Euk-Green-Chlorophytes-UTC%JTIG2033197-Bryopsis_plumosa
------------------------------------------------------------
------------------------------------------------------------
------------------------------------------------------------
------------------------------------------------------------
------------------------------------------------------------
------------------------------------------------------------
------------------------------------------------------------
------------------------------------------------------------
------------------------------------------------------------
------------------------------------------------------------
------------------------------------------------------------
------------------------------------------------------------
------------------------------------------------------------
---MLVHFD----R-PASATEIKEALEG---NDT--AAKVLAMKKAIMMLLN--------
--QEQLPHQL--FI-------TIVRY----------------------------------
---------------VLPSE--DHTIQRLLLLYLEIIEK----------------TDSGG
KL-----LPEMI-LICQN-------------LRNNLQHPN-EYIR---------------
GVTLRFLCRIK---EDEIIEP-------LVSSILSNL---------EHRHS-YVRRNAVL
AISAIY----KM-PKGELL-----------LQDAPETI-----ERLL-ET-----EQDLA
ARRNAFMM------LAEHAQDRAVKFLRQHVDEINN---------------W--GDLVQM
SLLD----LIVKVC-RSKP---TEKGKYLKLILSL-------------LQS-------RH
SAVVYQGAVALV----------------------SLSQAPTAIRAAANCFCELLVT----
-----------------------------------------------HTDNN--------
----------VKLIVLDRIR-----------ELKERHRDV---------------MQELM
MDILRALGSPNLDIKKKTLDIALDL-------ITSR---NINE----------VVGLLKK
ELVKT--QD--RDM--E-------------KGGEYRQMLVQ-------------------
---------------------------------AIHTCAMRFQDV--------AASVVHI
L-----------------------------------------------MD------FLG-
--DSNT----ASALD---VVF-F--------------------------------VR---
------EI-------------LHTNP-------------------------------KLR
------ESILEQL-------L-ESFTQ------------------IRSSRVCSCAL----
----------------W-------------------------------------ILG---
--------EFSQ-SSTEITDGLTVIK----------------------------------
------------------------EALGPLPLV---------PPEVTPTE------GDEG
EESETAGKAPAE-----------------TSVLPTS-SRP----AILADGTYATQTS--V
----AEAVL------VADELSESV-----PN-------------VR--------ALL---
---LSGD-------------------------FFVGSVCAAS------LTKMAL----RL
RA--------------GGGASPK-----V-----VNKFIAESMLLVANML--RLGS----
S--T------I-VA--HPID-------ADNSDRMSL-----------CLRVLAG--PDS-
---E----M---AQIWLTRC-RDAF---------VSMLS--EKQEREA--KEA--K----
-------------SLEAQQATQPDET-------IQ-----------------------F-
SQ---LKSK-----K----GM------S--------------------------------
-----EAMGDGSDVHLAA--------------GG----DG------------SG------
---EDKKLNRI------------------------------LQLTGL-----SDLV----
--------YAEAYVTVHQ-------YD-----IVMDVTVLNRSREVMQNLCLELATMGDL
KLVE------RPQNH-----TLAPGD---QKVIRANIK----------------------
---------------VSSTETGVIFGNIIY-ESG-------GY--S-DRNLVVLN-----
DI-HIDIM---DY-----------------------------------------------
------------------------------------------------------------
------------------------------------------------------------
--------------------------INP---------AT--CQ-DV-------------
---QFRAMWAEFE----------WENK--------------------------------V
AINTNI----------TDA----NEFLN----------HIVESTNMK-------------
-----C---------LTPP----SA----------------------------------L
A--G-DC-GY-------LAANLY----AKSV-----FEE---------------------
----DALV------NLSVEK---Q-------------PE-GKLGG----Y----------
------------------------------------------I----RI-----------
------------------------------------------------------------
------------------------------------------------------------
----R---------------------SKTQ-------GI------------AL------S
L-----------------------G-----------------------------------
------DKI-TLR--QKG------------------------------------------
------------------------------------------------------------
------------------------------------------------------------
------------------------------------------------------------
------------------------------------------------------------
------------------------------------------------------------
------------------------------------------------------------
------------------------------------------------------------
------------------------------------------------------------
------------------------------------------------------------
------------------------------------------------------------
------------------------------------------------------------
------------------------------------------------------------
------------------------------------------------------------
------------------------------------------------------------
------------------------------------------------------------
------------------------------------------------------------
------------------------------------------------------------
------------------------------------------------------------
------------------------------------------------------------
------------------------------------------------------------
------------------------------------------------------------
--------------------------------
>KADG_UTC__Euk-Green-Chlorophytes-UTC%KADG2001570-Ignatius_tetrasporus
------------------------------------------------------------
------------------------------------------------------------
------------------------------------------------------------
------------------------------------------------------------
------------------------------------------------------------
------------------------------------------------------------
------------------------------------------------------------
------------------------------------------------------------
------------------------------------------------------------
------------------------------------------------------------
------------------------------------------------------------
------------------------------------------------------------
------------------------------------------------------------
---MLVFSD----K-QYSLNEIKESLEG---SDV--GKKAEALKRAIAMLLN--------
--GEQL-PAL--FI-------TIIRY----------------------------------
---------------VLPSE--DHTVQRLLLLYLETIEK----------------TDSKG
KL-----LPEMI-LICQN-------------LRNNLQHPN-EYIR---------------
GVTLRFLCRIK---EEEILEP-------LVPSVLTNL---------EHRHS-FVRRNAVL
AINEMY----KL-PKGELL-----------LQDAPEHV-----ERFL-QN-----EQDLS
ARRNALMM------LTNHAMDRALHYLFDQADMVPN---------------W--GGLLQL
AALD----LIRKAC-RAHP---EQKGRLMKVLLTL-------------LQS-------SH
TAVVYECAGTLV----------------------SLSHAPTAVKAAATCYCQLLVS----
-----------------------------------------------QSDNN--------
----------VKLIVLDRIQ-----------DLKERHREV---------------MQDLL
MDILRALSSPVMEIRRKTLDIAIDL-------ITSR---NVDE----------VVMTLKK
EIVKT--QA--PDF--E-------------KSPEYRQLLVQ-------------------
---------------------------------AIHSCAIKFPSV--------AGSVVHL
L-----------------------------------------------MD------FLG-
--DANA----AAALD---VIF-F--------------------------------VR---
------EI-------------VQTHD-------------------------------GLR
------ASILERL-------R-DTLSQ------------------IRSPRVFSCAL----
----------------W-------------------------------------VLG---
--------EYST-SREDIAATMAAIK----------------------------------
------------------------ECLGPLPFV---------KEVDEDEE-------KAA
DAASTKSASTAP----------------------AT-VRP----AVLPDGTYATQTA--V
----VAAAK-----TISAVGITNA-----PS-------------LR--------SLI---
---INGD-------------------------FFLGSVVCAT------VTKLLL----RL
SQ----------------TLSSP-----E-----YHHLAAESLLYMTSIL--RLGE----
A--K------N-VE--APLD-------MDSCERITT-----------CIRLMTS--PTP-
---E----L---QRVWLQDC-RAAF---------VHMLK--DKQQRDA--AEA--V----
-------------KESTKLAAQPDDL-------ID-----------------------F-
HH---LKLR-----R----GM-TQLELE--------------------------------
-----DE--VQQDLNRAT--------------GL------------------QD------
TRADAHKLNRV------------------------------LQLTGL-----SDPV----
--------YAEAYVTVHQ-------YD-----IVLDVTIINRSKDTMQNLNLELATMGDL
KLVE------RPQNY-----TLAPGQ---QKAVRANIK----------------------
---------------VSSTETGVIFGNIVY-ESG-------GY--S-DHNVVVLN-----
DI-HIDIM---DY-----------------------------------------------
------------------------------------------------------------
------------------------------------------------------------
--------------------------ISP---------TS--CP-DV-------------
---AFRNMWAEFE----------WENK--------------------------------V
AINTSF----------TDE----KQFLE----------HIVKSTNMR-------------
-----C---------LTPP----SA----------------------------------M
Q--G-DC-GY-------LAANLY----AKSV-----FGE---------------------
----DALV------NVSIER---Q-------------HD-SRLAG----F----------
------------------------------------------I----RI-----------
------------------------------------------------------------
------------------------------------------------------------
----R---------------------SKTQ-------GI------------AL------S
L-----------------------G-----------------------------------
------DKI-TLK--QKA------------------------------------------
------------------------------------------------------------
------------------------------------------------------------
------------------------------------------------------------
------------------------------------------------------------
------------------------------------------------------------
------------------------------------------------------------
------------------------------------------------------------
------------------------------------------------------------
------------------------------------------------------------
------------------------------------------------------------
------------------------------------------------------------
------------------------------------------------------------
------------------------------------------------------------
------------------------------------------------------------
------------------------------------------------------------
------------------------------------------------------------
------------------------------------------------------------
------------------------------------------------------------
------------------------------------------------------------
------------------------------------------------------------
------------------------------------------------------------
--------------------------------
>FMVB_Chlorodendrophytes-Pedinophytes__Euk-Green-Chlorophytes-Chlorodendrophytes_Pedinophytes%FMVB2005553-Scherffelia_dubia
------------------------------------------------------------
------------------------------------------------------------
------------------------------------------------------------
------------------------------------------------------------
------------------------------------------------------------
------------------------------------------------------------
------------------------------------------------------------
------------------------------------------------------------
------------------------------------------------------------
------------------------------------------------------------
------------------------------------------------------------
------------------------------------------------------------
------------------------------------------------------------
---MLVHFDK-----PASANELKDAFEG---NDN--EAKVTAMKKLVISMLN--------
--GEQL-PGL--FI-------TIVRY----------------------------------
---------------VLPCD--DHNVQKLLLLYLETIEK----------------TTAEG
KV-----LPEMI-LICQN-------------LRNNLQHPN-EYLR---------------
GQTLRFLCKIN---EEEILEP-------LVPSVLGNL---------DHRHS-YVRRNAVL
AVNAIY----KL-PKGELM-----------IPDAPEII-----EHFL-QN-----EQDLS
ARRNAFTM------LTNHSPQRAMDYLLTNVESLAD---------------W--GDILQV
AVLD----LVRKIA-RTDP---GQKGKCIKIIISL-------------LQS-------KS
TAVTYECAVTLT----------------------TLSQAPTAVRAACQCFCQLLVS----
-----------------------------------------------QSDNN--------
----------VKLIVLDRLK-----------ELKQQQPEV---------------MQESL
MDILRALSSPNLDIRAKTLQIALEL-------VTRR---NIDE----------VVMVLKK
EVVKT--QN--NDG--D-------------KSGDYRQLLVQ-------------------
---------------------------------AIHQCAVKFPDV--------ASSVVYM
L-----------------------------------------------MD------FMG-
--DPNT----ASALD---VVF-F--------------------------------VR---
------EI-------------VETNA-------------------------------KLR
------TEILQHL-------M-NTFYQ------------------IRSSRVCTCAL----
----------------W-------------------------------------IIG---
--------EYAA-SQSEVEAAVDVIK----------------------------------
------------------------AGLGPLPFF---------RGDDEPEE----------
--PEVKGSAPVE------------------SNSQAV-MRP----AVLSDGTYATQAA--V
----SEIAT----------SAGSA---VVPN-------------LR--------ALL---
---ISGD-------------------------FFLGSVAAST------YTKLLL----RL
RQ-----------LTRTTGSPEA----IE-----LNTATVTAMLYLAGIM--RLGE----
S---------NKVP--HPID-------ADSCDRLSQ-----------CLSLLGTHVDEE-
--------M---LAAWLEGC-RASF---------SAMTA--EKQALEG--EQA--K----
-------------AESQVMTCQIDEQ-------ID-----------------------F-
PH---LRAK-----K----GL-SQVEIE--------------------------------
-----TA--AESDLASAT--------------GL------------------GP------
GGNEERSLNRV------------------------------IQLTGF-----SDPV----
--------FAEAYVTVHQ-------YD-----IVLDVTVTNRTDETLQNLCLELATMGDL
KLVE------RPQNY-----ALAAGT---TKSIRANIK----------------------
---------------VSSTETGVIFGNIVY-----------DSVAALDRNVVVLN-----
DI-HIDIM---DY-----------------------------------------------
------------------------------------------------------------
------------------------------------------------------------
--------------------------ISP---------AT--CA-DV-------------
---AFRNMWAEFE----------WENK--------------------------------V
AVNTSI----------NDV----NAFLD----------HIMASTNMK-------------
-----C---------LTPP----SA----------------------------------L
S--G-DC-GY-------LAANLY----AKSV-----FGE---------------------
----DALV------NLSVEK---Q-------------TD-GKLAG----Y----------
------------------------------------------I----RI-----------
------------------------------------------------------------
------------------------------------------------------------
----R---------------------SKTQ-------GI------------AL------S
L-----------------------G-----------------------------------
------DKI-TLK--QKG------------------------------------------
------------------------------------------------------------
------------------------------------------------------------
------------------------------------------------------------
------------------------------------------------------------
------------------------------------------------------------
------------------------------------------------------------
------------------------------------------------------------
------------------------------------------------------------
------------------------------------------------------------
------------------------------------------------------------
------------------------------------------------------------
------------------------------------------------------------
------------------------------------------------------------
------------------------------------------------------------
------------------------------------------------------------
------------------------------------------------------------
------------------------------------------------------------
------------------------------------------------------------
------------------------------------------------------------
------------------------------------------------------------
------------------------------------------------------------
--------------------------------
>DUMA_Chlorodendrophytes-Pedinophytes__Euk-Green-Chlorophytes-Chlorodendrophytes_Pedinophytes%DUMA2036738-Tetraselmis_cordiformis
------------------------------------------------------------
------------------------------------------------------------
------------------------------------------------------------
------------------------------------------------------------
------------------------------------------------------------
------------------------------------------------------------
------------------------------------------------------------
------------------------------------------------------------
------------------------------------------------------------
------------------------------------------------------------
------------------------------------------------------------
------------------------------------------------------------
------------------------------------------------------------
---MLVHFD-K----PASANELKEAFEG---NDN--EAKVVAMKKLVISMLN--------
--GEQL-PGL--FI-------TIVRY----------------------------------
---------------VLPCD--DHNVQKLLLLYLETIEK----------------TTPDG
KI-----LPEMI-LICQN-------------LRNNLQHPN-EFLR---------------
GQTLRFLCKIN---EEEILEP-------LVPSVLANL---------EHRHS-FVRRNAVL
AVNAIF----KL-PKGELM-----------IPDAPDVI-----EHFL-EH-----EQDLS
ARRNAFVM------LTSAAPSKAMDYLAANLDRIAD---------------L--GDILQV
AILE----LVRKVT-RSDI---SQKGKCMQIIISL-------------MQS-------TS
TAVTYECAVTLT----------------------QLSQAPTAIRASCQCFCQLLIS----
-----------------------------------------------QSDNN--------
----------VKLIVLDRLM-----------ELKEKQPEM---------------MQDSL
MDILRALSSPNLDIRAKTLKLALEL-------VDKK---NIDE----------VVMVLKK
EVVKT--QN--SDS--GD------------KLGEYRQLLVQ-------------------
---------------------------------AIHSCAVKFPDV--------AGSVVYM
L-----------------------------------------------MD------FMG-
--DSNT----ASALD---VVF-F--------------------------------VR---
------EI-------------AETNP-------------------------------KLR
------QDILQHL-------M-NTFYQ------------------IRSSRVCSCAL----
----------------W-------------------------------------IIG---
--------EYAE-SQEHIDSAIEVLK----------------------------------
------------------------SGLGSLPFY---------KDNQEDGE---------E
VKSGSLNMDSGP---------------------AV--VRP----AVLSDGTYATQVS--A
----TELAA---------SAGVSL---A-PN-------------LR--------ALL---
---LGGD-------------------------FFLGAVISAT------YTKLLL----RL
RE--------LVRKTS--CLNAE-----A-----MNTLCATAMLYFCGIM--KLGE-S--
D--K--------VP--HPID-------SDSKGRIMQ-----------CVHLLGS--PVDT
---E----M---LELWLHAC-RESY---------SAMTA--EKQAIEG--EAA--K----
-------------SGGVVMVSQIDEM-------ID-----------------------F-
PH---LRAK-----K----GM-SQVELE--------------------------------
-----AQ--VENDLANAT--------------GV----GA------------DD------
S--EVKSLNRI------------------------------IQLTGF-----SDPV----
--------FAEAYVTVHQ-------YD-----IVLDVTVSNRTNETLQNLCLELATMGDL
KLVE------RPQNY-----ALAPGA---TKAIRANIK----------------------
---------------VSSTETGVIFGNIVY-DAA-------GQ--L-DRNVVVLN-----
DI-HIDIM---DY-----------------------------------------------
------------------------------------------------------------
------------------------------------------------------------
--------------------------ISP---------AN--CA-DV-------------
---AFRNMWAEFE----------WENK--------------------------------V
AVNTAI----------TEV----TDFLE----------HILTSTNMK-------------
-----C---------LTPP----SA----------------------------------L
D--G-DC-GY-------LAANLY----AKSV-----FGE---------------------
----DALV------NLSVEK---Q-------------AD-GKLAG----Y----------
------------------------------------------I----RI-----------
------------------------------------------------------------
------------------------------------------------------------
----R---------------------SKTQ-------GI------------AL------S
L-----------------------G-----------------------------------
------DKI-TLK--QKG------------------------------------------
------------------------------------------------------------
------------------------------------------------------------
------------------------------------------------------------
------------------------------------------------------------
------------------------------------------------------------
------------------------------------------------------------
------------------------------------------------------------
------------------------------------------------------------
------------------------------------------------------------
------------------------------------------------------------
------------------------------------------------------------
------------------------------------------------------------
------------------------------------------------------------
------------------------------------------------------------
------------------------------------------------------------
------------------------------------------------------------
------------------------------------------------------------
------------------------------------------------------------
------------------------------------------------------------
------------------------------------------------------------
------------------------------------------------------------
--------------------------------
>HVNO_Chlorodendrophytes-Pedinophytes__Euk-Green-Chlorophytes-Chlorodendrophytes_Pedinophytes%HVNO2017451-Tetraselmis_chui
------------------------------------------------------------
------------------------------------------------------------
------------------------------------------------------------
------------------------------------------------------------
------------------------------------------------------------
------------------------------------------------------------
------------------------------------------------------------
------------------------------------------------------------
------------------------------------------------------------
------------------------------------------------------------
------------------------------------------------------------
------------------------------------------------------------
------------------------------------------------------------
------------------------------------------MKKLVISMLN--------
--GEQL-PGL--FI-------TIVRY----------------------------------
---------------VLPCD--DHNVQKLLLLYLETIEK----------------TTPDG
KI-----LPEMI-LICQN-------------LRNSLQHPN-EYLR---------------
GQTLRFLCKIQ---EEEILEP-------LVPSVLANL---------EHRHS-YVRKNAVS
AVNAIF----KL-PKGELM-----------IPDAPDII-----EALL-QQ-----EQDLS
ARRNAFMM------LTTHAPEKAMDWLSTNLDSVAD---------------V--GDILQV
AILD----LVRKVT-RSDA---SQKGRCINIIIAL-------------MQS-------KS
TAVTYECAVTLT----------------------QLSQAPTAVRAACQCFCQLLVS----
-----------------------------------------------QSDNN--------
----------VKLIVLDRLK-----------ELKVKQPEV---------------MQDSL
MDIMRALSSPNLDIRAKTLQLALEL-------VTKR---NIDE----------VVLVLKK
EIMKT--QS--TDS-GD-------------KAGDYRQLLVQ-------------------
---------------------------------AIHSCAVKFPDV--------AGSVVYL
L-----------------------------------------------MD------FMG-
--DSNT----ASALD---VVF-F--------------------------------VR---
------EI-------------METNA-------------------------------KLR
------DDILQHL-------M-NTFYQ------------------IRSSRVCTCAL----
----------------W-------------------------------------ITG---
--------EYAT-SMEQVEAAIEVIK----------------------------------
------------------------SGMGPLPFY---------GEDGSSED----------
--EAKAGKSTEP--------------------LPSV-VRP----AVLSDGTYATQAA--V
----SEVPTT--------ISSSMV-----PN-------------LR--------ALL---
---IGGD-------------------------FFLGSVAAST------YTKLLL----RL
RQ--------LVKTTG--SMPAT-----E-----LNMACVDAMLYLAGIL--RLGE----
S--D------K-VP--HPID-------ADSVDRIGQ-----------CLTLLGS--PVDE
---E----M---LSAWLQGC-RSSF---------AVMTE--EKIATEG---EG--K----
-------------EEGQVVASQIDEQ-------ID-----------------------F-
PH---LRAK-----K----GL-SQIELE--------------------------------
-----AQ--AENDLANAT--------------GV----GA------------AA------
A--EDRSLNRV------------------------------IQLTGF-----SDPV----
--------FAEAYVTVHQ-------YD-----IVLDVTVTNRTNETLQNLCLELATMGDL
KLVE------RPQNY-----ALAPGV---TKSIRANIK----------------------
---------------VSSTETGVIFGNIVY-DSA-------GQ--L-DRNVVVLN-----
DI-HIDIM---DY-----------------------------------------------
------------------------------------------------------------
------------------------------------------------------------
--------------------------IAP---------AS--CA-DV-------------
---AFRNMWAEFE----------WENK--------------------------------V
AINTSI----------DDV----NKFLD----------HIMASTNMK-------------
-----C---------LTPP----SA----------------------------------L
S--G-DC-GY-------LAANLY----AKSV-----FGE---------------------
----DALA------NLSVEK---Q-------------AD-GKLAG----Y----------
------------------------------------------I----RI-----------
------------------------------------------------------------
------------------------------------------------------------
----R---------------------SKTQ-------GI------------AL------S
L-----------------------G-----------------------------------
------DKI-TLK--QNG------------------------------------------
------------------------------------------------------------
------------------------------------------------------------
------------------------------------------------------------
------------------------------------------------------------
------------------------------------------------------------
------------------------------------------------------------
------------------------------------------------------------
------------------------------------------------------------
------------------------------------------------------------
------------------------------------------------------------
------------------------------------------------------------
------------------------------------------------------------
------------------------------------------------------------
------------------------------------------------------------
------------------------------------------------------------
------------------------------------------------------------
------------------------------------------------------------
------------------------------------------------------------
------------------------------------------------------------
------------------------------------------------------------
------------------------------------------------------------
--------------------------------
>MMETSP0491_Chlorodendrophytes-Pedinophytes__Euk-Green-Chlorophytes-Chlorodendrophytes-Pedinophytes%CAMPEP_0177787734
------------------------------------------------------------
------------------------------------------------------------
------------------------------------------------------------
------------------------------------------------------------
------------------------------------------------------------
------------------------------------------------------------
------------------------------------------------------------
------------------------------------------------------------
------------------------------------------------------------
------------------------------------------------------------
------------------------------------------------------------
------------------------------------------------------------
------------------------------------------------------------
------------------------------------------------------------
------------------------------------------------------------
------------------------------------------------------------
------------------------------------------------------------
-----------------ILEP-------LVPSVLANL---------EHRHS-YVRKNAVS
AVNAIF----KL-PKGELM-----------IPDAPDII-----EALL-QQ-----EQDLS
ARRNAFMM------LTTHAPEKAMDWLSTNLDSVAD---------------V--GDILQV
AILD----LVRKVT-RSDA---SQKGRCINIIIAL-------------MQS-------KS
TAVTYECAVTLT----------------------QLSQAPTAVRAACQCFCQLLVS----
-----------------------------------------------QSDNN--------
----------VKLIVLDRLK-----------ELKVKQPEV---------------MQDSL
MDIMRALSSPNLDIRAKTLQLALEL-------VTKR---NIDE----------VVLVLKK
EIMKT--QS--TDS--GD------------KAGDYRQLLVQ-------------------
---------------------------------AIHSCAVKFPDV--------AGSVVYL
L-----------------------------------------------MD------FMG-
--DSNT----ASALD---VVF-F--------------------------------VR---
------EI-------------METNA-------------------------------KLR
------DDILQHL-------M-NTFYQ------------------IRSSRVCTCAL----
----------------W-------------------------------------ITG---
--------EYAT-SMEQVEAAIEVIK----------------------------------
------------------------SGMGPLPFY---------GEDGSSED----------
--EAKAGKSTEP--------------------LPSV-VRP----AVLS----ATQAA--V
----SEVPT---------TISSSM---V-PN-------------LR--------ALL---
---IGGD-------------------------FFLGSVAAST------YTKLLL----RL
RQ--------LVKTTG--SMPAT-----E-----LNMACVDAMLYLAGIL--RLGE----
S--D------K-VP--HPID-------ADSVDRIGQ-----------CLTLLGS--PVDE
---E----M---LSAWLQGC-RSSF---------AVMTE--EKIATEG---EG--K----
-------------EEGQVVASQIDEQ-------ID-----------------------F-
PH---LRAK-----K----GL-SQIELE--------------------------------
-----AQ--AENDLANAT--------------GV----GA------------AA------
A--EDRSLNRV------------------------------IQLTGF-----SDPV----
--------FAEAYVTVHQ-------YD-----IVLDVTVTNRTSETLQNLCLELATMGDL
KLVE------RPQNY-----ALAPGV---TKSIRANIK----------------------
---------------VSSTETGVIFGNIVY-DSA-------GQ--L-DRNVVVLN-----
DI-HIDIM---DY-----------------------------------------------
------------------------------------------------------------
------------------------------------------------------------
--------------------------IAP---------AS--CA-DV-------------
---AFRNMWAEFE----------WENK--------------------------------V
AINTSI----------DDV----NKFLD----------HIMASTNMK-------------
-----C---------LTPP----SA----------------------------------L
S--G-DC-GY-------LAANLY----AKSV-----FGE---------------------
----DALA------NLSVEK---Q-------------AD-GKLAG----Y----------
------------------------------------------I----RI-----------
------------------------------------------------------------
------------------------------------------------------------
----R---------------------SKTQ-------GI------------AL------S
L-----------------------G-----------------------------------
------DKI-TLK--QNG--------QANKW-----------------------------
------------------------------------------------------------
------------------------------------------------------------
------------------------------------------------------------
------------------------------------------------------------
------------------------------------------------------------
------------------------------------------------------------
------------------------------------------------------------
------------------------------------------------------------
------------------------------------------------------------
------------------------------------------------------------
------------------------------------------------------------
------------------------------------------------------------
------------------------------------------------------------
------------------------------------------------------------
------------------------------------------------------------
------------------------------------------------------------
------------------------------------------------------------
------------------------------------------------------------
------------------------------------------------------------
------------------------------------------------------------
------------------------------------------------------------
--------------------------------
>HHXJ_Chlorodendrophytes-Pedinophytes__Euk-Green-Chlorophytes-Chlorodendrophytes_Pedinophytes%HHXJ2010231-Tetraselmis_striata
------------------------------------------------------------
------------------------------------------------------------
------------------------------------------------------------
------------------------------------------------------------
------------------------------------------------------------
------------------------------------------------------------
------------------------------------------------------------
------------------------------------------------------------
------------------------------------------------------------
------------------------------------------------------------
------------------------------------------------------------
------------------------------------------------------------
------------------------------------------------------------
---MLVHFE----R-PASANELKEAFEG---NDT--EAKVAAMKKLVISMLN--------
--GEQL-PGL--FI-------TIVRY----------------------------------
---------------VLPCD--DHNVQKLLLLYLETIEK----------------TTPDG
KI-----LPEMI-LICQN-------------LRNSLQHPN-EYLR---------------
GQTLRFLCKVQ---EEEILEP-------LVPSVLSNL---------EHRHS-YVRKNAVM
AVNAIY----KL-PKGELM-----------IPDAPDII-----EAFL-QQ-----EADLS
ARRNAFMM------LTHHAPAKAMDWLLTNLDTVAE---------------L--GDILQV
AVLE----LVRKAT-RADP---SQKGRCIKIIIAL-------------MAS-------KS
TAVTYECAVTLT----------------------QLSQAPTAVRAACQCFCQLLAS----
-----------------------------------------------QSDNN--------
----------VKLIVLDRLK-----------ELKVKQPEV---------------MQDSL
MDIMRALSSPNLDIRAKTLQLALEL-------VTRR---NIDE----------VVLVLKK
EIMKT--QS--AES-GD-------------KAGEYRQLLVQ-------------------
---------------------------------SIHSCAVKFPDV--------AGSVVYL
L-----------------------------------------------MD------FMG-
--DSNT----ASALD---VVF-F--------------------------------VR---
------EI-------------METNA-------------------------------KLR
------DDILQHL-------M-NTFYQ------------------IRSSRVCTCAL----
----------------W-------------------------------------IIG---
--------EYAT-SQEQVEAAIEVIK----------------------------------
------------------------SGLGPLPFY---------SEEEDAED----------
--KAGTGKQDSA---------------------PSV-VRP----AVLSDGTYATQAA--V
----SELPS---------AAATSM---V-PN-------------LR--------ALL---
---LGGD-------------------------FFLGSVTSST------YTKLLL----RL
RQ--------LVKTAG--STPAE-----D-----INMACVDAMLYLAGIV--RLGE----
S--D------K-VP--HPID-------ADSVDRISQ-----------CLSLLGS--PVDE
---E----M---LHAWLAGC-RESF---------AIMTD--EKLAVEG--AAN--K----
-------------ADAQVVSAQVDEQ-------ID-----------------------F-
PH---LRAK-----K----GL-SQIELE--------------------------------
-----AQ--AENDLANAT--------------GV----GA------------AA------
S--EERSLNRI------------------------------IQLTGF-----SDPV----
--------FAEAYVTVHQ-------YD-----IVLDVTVANRTDETLQNLCLELATMGDL
KLVE------RPQNY-----ALAPGA---TKSIRANIK----------------------
---------------VSSTETGVIFGNIVY-DAA-------GQ--L-DRNVVVLN-----
DI-HIDIM---DY-----------------------------------------------
------------------------------------------------------------
------------------------------------------------------------
--------------------------ISP---------AY--CA-DV-------------
---AFRNMWAEFE----------WENK--------------------------------V
AVNTSI----------DDV----NKFME----------HIMASTNMK-------------
-----C---------LTPP----SA----------------------------------L
S--G-DC-GY-------LAANLY----AKSV-----FGE---------------------
----DALA------NLSVEK---Q-------------AD-GKLAG----Y----------
------------------------------------------I----RI-----------
------------------------------------------------------------
------------------------------------------------------------
----R---------------------SKTQ-------GI------------AL------S
L-----------------------G-----------------------------------
------DKI-TLK--QNG------------------------------------------
------------------------------------------------------------
------------------------------------------------------------
------------------------------------------------------------
------------------------------------------------------------
------------------------------------------------------------
------------------------------------------------------------
------------------------------------------------------------
------------------------------------------------------------
------------------------------------------------------------
------------------------------------------------------------
------------------------------------------------------------
------------------------------------------------------------
------------------------------------------------------------
------------------------------------------------------------
------------------------------------------------------------
------------------------------------------------------------
------------------------------------------------------------
------------------------------------------------------------
------------------------------------------------------------
------------------------------------------------------------
------------------------------------------------------------
--------------------------------
>Tetraselmis-striata-LANL1001_Chlorodendrophytes-Pedinophytes__Euk-Green-Chlorophytes-Chlorodendrophytes-Pedinophytes%CAMPEP_0200919516
------------------------------------------------------------
------------------------------------------------------------
------------------------------------------------------------
------------------------------------------------------------
------------------------------------------------------------
------------------------------------------------------------
------------------------------------------------------------
------------------------------------------------------------
------------------------------------------------------------
------------------------------------------------------------
------------------------------------------------------------
------------------------------------------------------------
--------------------------------------PKSPRARASGDQSGVMSGSVEK
SCTMLVHFE-R----PASANELKEAFEG---NDT--EAKVAAMKKLVISMLN--------
--GEQL-PGL--FI-------TIVRY----------------------------------
---------------VLPCD--DHNVQKLLLLYLETIEK----------------TTPDG
KI-----LPEMI-LICQN-------------LRNSLQHPN-EYLR---------------
GQTLRFLCKVQ---EEEILEP-------LVPSVLSNL---------EHRHS-YVRKNAVM
AVNAIY----KL-PKGELM-----------IPDAPDII-----EAFL-QQ-----EADLS
ARRNAFMM------LTHHAPAKAMDWLLTNLDTVAE---------------L--GDILQV
AVLE----LVRKAT-RADP---SQKGRCIKIIIAL-------------MAS-------KS
TAVTYECAVTLT----------------------QLSQAPTAVRAACQCFCQLLAS----
-----------------------------------------------QSDNN--------
----------VKLIVLDRLK-----------ELKVKQPEV---------------MQDSL
MDIMRALSSPNLDIRAKTLQLALEL-------VTRR---NIDE----------VVLVLKK
EIMKT--QS--AES--GD------------KAGEYRQLLVQ-------------------
---------------------------------SIHSCAVKFPDV--------AGSVVYL
L-----------------------------------------------MD------FMG-
--DSNT----ASALD---VVF-F--------------------------------VR---
------EI-------------METNA-------------------------------KLR
------DDILQHL-------M-NTFYQ------------------IRSSRVCTCAL----
----------------W-------------------------------------IIG---
--------EYAT-SQEQVEAAIEVIK----------------------------------
------------------------SGLGPLPFY---------SEEEDAKD----------
--KAGTGKQDSA---------------------PSV-VRP----AVLSDGTYATQAA--V
----SELPS---------AAATSM---V-PN-------------LR--------ALL---
---LGGD-------------------------FFLGSVTSST------YTKLLL----RL
RQ--------LVKTAG--SMAAE-----D-----INMACVDAMLYLAGIV--RLGE----
S--D------K-VP--HPID-------ADSVDRISQ-----------CLSLLGS--PVDE
---E----M---LHAWLAGC-RESF---------AIMTD--EKLAVEG--AAN--K----
-------------ADAQVVSAQVDEQ-------ID-----------------------F-
PH---LRAK-----K----GL-SQIELE--------------------------------
-----AQ--AENDLANAT--------------GV----GA------------AA------
S--EERSLNRI------------------------------IQLTGF-----SDPV----
--------FAEAYVTVHQ-------YD-----IVLDVTVANRTDETLQNLCLELATMGDL
KLVE------RPQNY-----ALAPGA---TKSIRANIK----------------------
---------------VSSTETGVIFGNIVY-DAA-------GQ--L-DRNVVVLN-----
DI-HIDIM---DY-----------------------------------------------
------------------------------------------------------------
------------------------------------------------------------
--------------------------ISP---------AY--CA-DV-------------
---AFRNMWAEFE----------WENK--------------------------------V
AVNTSI----------DDV----NKFME----------HIMASTNMK-------------
-----C---------LTPP----SA----------------------------------L
S--G-DC-GY-------LAANLY----AKSV-----FGE---------------------
----DALA------NLSVEK---Q-------------AD-GKLAG----Y----------
------------------------------------------I----RI-----------
------------------------------------------------------------
------------------------------------------------------------
----R---------------------SKTQ-------GI------------AL------S
L-----------------------G-----------------------------------
------DKI-TLK--QNG--------QAGR------------------------------
------------------------------------------------------------
------------------------------------------------------------
------------------------------------------------------------
------------------------------------------------------------
------------------------------------------------------------
------------------------------------------------------------
------------------------------------------------------------
------------------------------------------------------------
------------------------------------------------------------
------------------------------------------------------------
------------------------------------------------------------
------------------------------------------------------------
------------------------------------------------------------
------------------------------------------------------------
------------------------------------------------------------
------------------------------------------------------------
------------------------------------------------------------
------------------------------------------------------------
------------------------------------------------------------
------------------------------------------------------------
------------------------------------------------------------
--------------------------------
>MMETSP0419_Chlorodendrophytes-Pedinophytes__Euk-Green-Chlorophytes-Chlorodendrophytes-Pedinophytes%CAMPEP_0177613752
------------------------------------------------------------
------------------------------------------------------------
------------------------------------------------------------
------------------------------------------------------------
------------------------------------------------------------
------------------------------------------------------------
------------------------------------------------------------
------------------------------------------------------------
------------------------------------------------------------
------------------------------------------------------------
------------------------------------------------------------
------------------------------------------------------------
-----------------------------------------------------MSGSVEK
SCTMLVHFD----K-PASANELKEAFEG---NDS--EAKVVAMKKLVISMLN--------
--GEQL-PGL--FI-------TIVRY----------------------------------
---------------VLPCD--DHNVQKLLLLYLETIEK----------------TSPDG
KI-----LPEMI-LICQN-------------LRNNLQHPN-EFLR---------------
GQTLRFLCKIY---EDEILEP-------LVPSVLANL---------EHRHS-YVRKNAIL
AVNAIY----KL-PKGEHM-----------IPDAPDIV-----ENFL-QQ-----EQDIS
ARRNALVM------LTAHAPEKAMDWLLANLDSIAE---------------H--GDILQV
AILD----LVRKVA-RSDP---KQKGKCMKIIIAL-------------MQS-------KS
TAVTYECAVTLT----------------------HLSQAPTAVQAACQCFCQLLIS----
-----------------------------------------------QSDNN--------
----------VKLIVLDRLK-----------ELKEKQLEV---------------MQDSI
MDILRALSSPNLDIRAKTLELALEL-------VDKR---NIDE----------VVMVLKK
EVVKT--QN--ADS-GE-------------KQGEYRQLLVQ-------------------
---------------------------------SIHSCAVRFPDV--------AGSVVYV
L-----------------------------------------------MD------FMG-
--DSNT----ASALD---VVF-F--------------------------------VR---
------EI-------------VETNP-------------------------------KLR
------DEILQHL-------M-NTFYQ------------------IRSSRVCTCAL----
----------------W-------------------------------------IIG---
--------EYAA-QKDHIGAAIDVIK----------------------------------
------------------------SGLGPLPFF---------SDSEVDEE--------GE
SASQKDTSAPAV-------------------------VRP----AVLSDGTYASQAA--V
----------------TSLQSNVS---SVPN-------------LR--------ALL---
---LTGD-------------------------FFLGAVISST------YTKLLL----RL
RE--------IVRKTG--CMTVA-----E-----LNMACVDAMLYIAGML--RLGE----
S--D------K-VP--HPID-------SDSRERIGQ-----------CLSLLGS--PVDE
---E----M---LQAWLEGC-RASF---------TEMTA--EKQALEG--EAS--K----
-------------SDSQVVNSQVDEQ-------ID-----------------------F-
PH---LRLK-----K----GM-SQVEIE--------------------------------
-----AQ--AENDLATAT--------------GL----GS------------SG------
A--EEHALNRI------------------------------IQLTGF-----SDPV----
--------FAEAYVTVHQ-------YD-----IVLDVTVSNRTQETLQNLCLELATMGDL
KLVE------RPQNY-----ALGPGA---TKAIRANIK----------------------
---------------VSSTETGVIFGNIVY-DAA-------GH--L-DRNVVVLN-----
DI-HIDIM---DY-----------------------------------------------
------------------------------------------------------------
------------------------------------------------------------
--------------------------ISP---------AT--CA-DV-------------
---AFRNMWAEFE----------WENK--------------------------------V
AVNTAI----------DDV----NKFLD----------HIIASTNMK-------------
-----C---------LTPP----SA----------------------------------L
S--G-DC-GY-------LAANLY----AKSV-----FGE---------------------
----DALV------NLSVEK---Q-------------AD-GKLAG----Y----------
------------------------------------------I----RI-----------
------------------------------------------------------------
------------------------------------------------------------
----R---------------------SKTQ-------GI------------AL------S
L-----------------------G-----------------------------------
------DKI-TLK--QKG------------------------------------------
------------------------------------------------------------
------------------------------------------------------------
------------------------------------------------------------
------------------------------------------------------------
------------------------------------------------------------
------------------------------------------------------------
------------------------------------------------------------
------------------------------------------------------------
------------------------------------------------------------
------------------------------------------------------------
------------------------------------------------------------
------------------------------------------------------------
------------------------------------------------------------
------------------------------------------------------------
------------------------------------------------------------
------------------------------------------------------------
------------------------------------------------------------
------------------------------------------------------------
------------------------------------------------------------
------------------------------------------------------------
------------------------------------------------------------
--------------------------------
>MMETSP0804_Chlorodendrophytes-Pedinophytes__Euk-Green-Chlorophytes-Chlorodendrophytes-Pedinophytes%CAMPEP_0117666338
------------------------------------------------------------
------------------------------------------------------------
------------------------------------------------------------
------------------------------------------------------------
------------------------------------------------------------
------------------------------------------------------------
------------------------------------------------------------
------------------------------------------------------------
------------------------------------------------------------
------------------------------------------------------------
------------------------------------------------------------
------------------------------------------------------------
-----------------------------------------------------MSGSVEK
SCTMLVHFD----K-PASPNELKEAFEG---NDN--DAKVAAMKKLVISMLN--------
--GEQL-PGL--FI-------TIVRY----------------------------------
---------------VLPCD--DHNVQKLLLLYLETIEK----------------TSADG
KI-----LPEMI-LICQN-------------LRNNLQHPN-EFLR---------------
GQTLRFLCKIV---EEEILEP-------LVPSVLANL---------EHRHS-FVRRNAVL
AVNAIY----KL-PKGELM-----------IPDAPDII-----ESFL-QQ-----EQDIS
ARRNAFVM------LTAHAPDKAMDWLAENIDNIAE---------------V--GDILQV
AILE----LVRKVS-VQDP---KQKGKCMKIIIAL-------------MQS-------KS
TAVQYECAVTLT----------------------RLSQAPTAIRAACQCFCQLLVS----
-----------------------------------------------QSDNN--------
----------VKLIVLDRLK-----------ELKTKQLEV---------------MQDSL
MDILRALSSPNLDIRAKTLKLALEL-------VDKK---NIDE----------VVMVLKK
EVVKT--QN-ADSG--D-------------KSGDYRQLLVQ-------------------
---------------------------------AIHSCAVKFPDV--------AGSVVYM
L-----------------------------------------------MD------FMG-
--DANT----ASALD---VVF-F--------------------------------VR---
------EI-------------AETNP-------------------------------KLR
------EEILQHL-------M-NTFYQ------------------IRSSRVCSCAL----
----------------W-------------------------------------IMG---
--------EYAA-SPEQIEAAVEVIK----------------------------------
------------------------AGLGPLPFF---------SDADEEEN----------
-KTAEEGVAPKE-------------------TGPSV-ARP----AVLSDGTYATQAA--V
----SELPS----------AGGMA---MSAN-------------LR--------SLL---
---LGGD-------------------------FFLGAVVSAT------YTKLLL----RL
RE----------LVRKTACMALA-----E-----LNLMCVDGMLYLAGIM--RLGE----
S--D------K-VP--NPID-------SDASDRISQ-----------CLSLLGS--PVD-
---E----E--MLQSWLDGC-RASF---------SAMTA--EKQALEG--KEA--K----
-------------SESQVVSAQVDEQ-------ID-----------------------F-
PH---LRAK-----K----GM-SQVELE--------------------------------
-----AQ--AENDLANAT--------------GM------------------GG------
DGQDERALNRI------------------------------IQLTGF-----SDPV----
--------FAEAYVTVHQ-------YD-----IVLDVTVTNRTTETLQNLCLELATMGDL
KLVE------RPQNY-----ALAPGA---TKSIRANIK----------------------
---------------VSSTETGVIFGNIVY-DAA-------GQ--L-DRNVVVLN-----
DI-HIDIM---DY-----------------------------------------------
------------------------------------------------------------
------------------------------------------------------------
--------------------------ISP---------AT--CA-DV-------------
---AFRNMWAEFE----------WENK--------------------------------V
AINTAI----------SDV----NEFLD----------HILASTNMK-------------
-----C---------LTPP----SA----------------------------------L
G--G-DC-GY-------LAANLY----AKSV-----FGE---------------------
----DALV------NLSVEK---Q-------------AD-GKLAG----Y----------
------------------------------------------I----RI-----------
------------------------------------------------------------
------------------------------------------------------------
----R---------------------SKTQ-------GI------------AL------S
L-----------------------G-----------------------------------
------DKI-TLK--QKG------------------------------------------
------------------------------------------------------------
------------------------------------------------------------
------------------------------------------------------------
------------------------------------------------------------
------------------------------------------------------------
------------------------------------------------------------
------------------------------------------------------------
------------------------------------------------------------
------------------------------------------------------------
------------------------------------------------------------
------------------------------------------------------------
------------------------------------------------------------
------------------------------------------------------------
------------------------------------------------------------
------------------------------------------------------------
------------------------------------------------------------
------------------------------------------------------------
------------------------------------------------------------
------------------------------------------------------------
------------------------------------------------------------
------------------------------------------------------------
--------------------------------
>ALZF_UTC__Euk-Green-Chlorophytes-UTC%ALZF2022586-Halochlorococcum_marinum
------------------------------------------------------------
------------------------------------------------------------
------------------------------------------------------------
------------------------------------------------------------
------------------------------------------------------------
------------------------------------------------------------
------------------------------------------------------------
------------------------------------------------------------
------------------------------------------------------------
------------------------------------------------------------
------------------------------------------------------------
------------------------------------------------------------
-----------------------------------------------------MAQQVEK
SCSMLVHFD----K-PSSGNDIKAALEG---NDN--QAKIDALRTAIMMLLN--------
--GEQL-PTL--FI-------TIVRY----------------------------------
---------------VLPSE--NHTVQKLLLLYLETIEK----------------TDSSG
KI-----LPEMI-LICQN-------------LRNNLQHPN-EYIR---------------
GVTLRFLCRIR---EEEILEP-------LIPSILANL---------EHRHS-FVRRNAVL
AINKLC----LL-PKGDRL-----------MPDASELV-----ERFL-QQ-----EQDVS
ARRNAFTM------LLNHDTARAKHFLINNADAVAG---------------W--GDIIQL
AALD----LVRKVC-RTSP---NEKGRYIKIILAL-------------LQS-------KS
TGVVYECAVTLV----------------------SLSQAPTAIRAASNCYCQLLVS----
-----------------------------------------------HSDNN--------
----------VKLIVLDRLQ-----------ELKEVHADT---------------MREML
LDMLRALSSPNMDIRRKTLTISMDL-------ITPR---NIGE----------VVGVLKK
EIMKT--GR--GEV--D-------------KAAEYRQMLVA-------------------
---------------------------------AIHTCAVKFPDV--------ASQVVTL
L-----------------------------------------------MD------FIG-
--DPCT----PSALD---VVF-F--------------------------------MR---
------EI-------------METHP-------------------------------PLR
------AEIQDSL-------R-ESFSQ------------------IRSSRVACCAL----
----------------W-------------------------------------IMG---
--------EYSE-EAADIQAALGVVR----------------------------------
------------------------ASLGPLPFF---------TTTTGGEA------GEGE
APAADSNGSPAP----------------------AQ-VRP----AVLSDGTYASQVS-AV
----VESTM----------GAASA-----PN-------------LR--------SLL---
---LSGE-------------------------FFLGSVVAAT------LTKLTM----RL
AT----------LPAAEGGGAGG-----ADGAGGFNRHVASVMLAIVSIM--RLGE----
S--A------V-PT--CTMD-------ADSKQRMGT-----------CLRILAA--PEA-
---D----M---QQVWLQEC-RATY---------AAMLA--EKLSLEA--AQQ--Q----
-------------ASSGSKCAQPDDL-------ID-----------------------F-
MA---LAHR-----K----GM-SKIEAE--------------------------------
-----DA--SATDLAKAT--------------GY------------------GE-AA--E
S--GGAPLDRV------------------------------MQLTGL-----SDPV----
--------YAEAYVTVHQ-------YD-----IVLDVTVINRTQETLQSLCLELATMGDL
KLVE------RPHNY-----TLAPGD---SKVVRANIK----------------------
---------------VSSTETGVIFGNIVY-EST-------AA--A-DRNVVVLA-----
DI-HIDIM---DY-----------------------------------------------
------------------------------------------------------------
------------------------------------------------------------
--------------------------ISP---------AS--CA-DA-------------
---QFRSMWAEFE----------WENK--------------------------------V
AINTAI----------TDV----NAFLD----------HVVSNTNMR-------------
-----C---------LTPP----SG----------------------------------L
D--G-SC-GY-------LAANLY----AKSV-----FGE---------------------
----DALV------NLSVEK---Q-------------AD-GKLGG----Y----------
------------------------------------------I----RI-----------
------------------------------------------------------------
------------------------------------------------------------
----R---------------------SKTQ-------GI------------AL------S
L-----------------------G-----------------------------------
------DKI-TLK--QKG-----GP-----------------------------------
------------------------------------------------------------
------------------------------------------------------------
------------------------------------------------------------
------------------------------------------------------------
------------------------------------------------------------
------------------------------------------------------------
------------------------------------------------------------
------------------------------------------------------------
------------------------------------------------------------
------------------------------------------------------------
------------------------------------------------------------
------------------------------------------------------------
------------------------------------------------------------
------------------------------------------------------------
------------------------------------------------------------
------------------------------------------------------------
------------------------------------------------------------
------------------------------------------------------------
------------------------------------------------------------
------------------------------------------------------------
------------------------------------------------------------
--------------------------------
>MMETSP1399_Mamiellophytes__Euk-Green-Chlorophytes-Bathycoccus%CAMPEP_0197171002
------------------------------------------------------------
------------------------------------------------------------
------------------------------------------------------------
------------------------------------------------------------
------------------------------------------------------------
------------------------------------------------------------
------------------------------------------------------------
------------------------------------------------------------
------------------------------------------------------------
------------------------------------------------------------
------------------------------------------------------------
------------------------------------------------------------
------------------------------------------------------------
---MLVHFDK-----SASSKEIKESLET---GSN--EEKADAMKKVISLLMN--------
--GEHL-PQI--FI-------TIVRY----------------------------------
---------------VLPSE--DHLVQKLLLLYMEIIEK----------------TDSEG
KL-----LPEMI-LICQN-------------LRNNLQHPN-EFIR---------------
GSTLRFLCRLN---DPELIEP-------LIPSIVQNL---------EHRHP-YVRRNAVM
AIHKIY----TETPRGEIM-----------IQDAPEIV-----EQLLNGG-----ESDLS
TRRNAFLM------LYHSDQDRAVQYLMANLESVAN---------------W--GDILQT
VVLD----LVRKVC-RTDP---SQKGKYIKIILML-------------LQT-------NN
TSVIYECANTLV----------------------ALSNAPTAIKAAANCYCQLIVS----
-----------------------------------------------QGDNN--------
----------VKLIVLDRLA-----------DLKKNHREV---------------MQDMV
MDILRAVASPSVDIRRKTLDIVLDL-------INSR---NIEE----------VVTALKK
EIIKS--QSDTGLGASE-------------KNAEYRQMLVQ-------------------
---------------------------------SVHACAVKFPDV--------AGSVVHM
L-----------------------------------------------MD------FLG-
--DPNT----ASALD---VIM-F--------------------------------IR---
------EI-------------AQTNS-------------------------------GMR
------ASILQRL-------L-DSFYS------------------IRSSRVCATAL----
----------------W-------------------------------------IIG---
--------EYSE-TREQVEEALATLK----------------------------------
------------------------SSLGETPFF---------EPPSDERF-------VDD
AEEEKEVYESGS-------------------------KRP----IVLADGTYATQTA---
----VQSSG----------GGPST-----PN-------------LR--------ALL---
---LSGD-------------------------FFLAAICGGT------LTKLGL----RY
MK--------------SNTFSEE-----E-----KNRTQAEVMLYIVAIL--RLGKSHVV
A---------------HEMD-------YDSTERLTQ-----------CFAAIES--PES-
---E----T---TRVWLENC-RESF---------SLMIS--EKLENDA--KER--E----
-------------KKEEKPKSQADDL-------ID-----------------------F-
YH---LKSR-----K----GL-SQVELE--------------------------------
-----DA--VATDLRRAT--------------GF------------------NDPDAASN
A--RDSKLNRV------------------------------LQLTGF-----SDPV----
--------YAESYVTVHQ-------YD-----IVMDVTATNRTNEVLQNVCLELATMGDL
KLVE------RPQNY-----TLAPGE---SKHIRANIK----------------------
---------------VSSTETGVIFGNIVY-ESR-------NE----DRNVVVLN-----
DI-HIDIM---DY-----------------------------------------------
------------------------------------------------------------
------------------------------------------------------------
--------------------------ISP---------AS--CA-DI-------------
---AFRNMWAEFE----------WENK--------------------------------V
AVNTKF----------TDV----KEYLD----------HVVKSTNMR-------------
-----C---------LTPE----SA----------------------------------L
D--G-EC-GF-------LAANLY----AKSV-----FGE---------------------
----DALV------NVSVEK---D-------------KD-GKLGG----Y----------
------------------------------------------I----RI-----------
------------------------------------------------------------
------------------------------------------------------------
----R---------------------SKTQ-------GI------------AL------S
L-----------------------G-----------------------------------
------DKI-TLK--QRGPEK---------------------------------------
------------------------------------------------------------
------------------------------------------------------------
------------------------------------------------------------
------------------------------------------------------------
------------------------------------------------------------
------------------------------------------------------------
------------------------------------------------------------
------------------------------------------------------------
------------------------------------------------------------
------------------------------------------------------------
------------------------------------------------------------
------------------------------------------------------------
------------------------------------------------------------
------------------------------------------------------------
------------------------------------------------------------
------------------------------------------------------------
------------------------------------------------------------
------------------------------------------------------------
------------------------------------------------------------
------------------------------------------------------------
------------------------------------------------------------
--------------------------------
>MMETSP0933_Mamiellophytes__Euk-Green-Chlorophytes-Ostreococcus%CAMPEP_0179643920
------------------------------------------------------------
------------------------------------------------------------
------------------------------------------------------------
------------------------------------------------------------
------------------------------------------------------------
------------------------------------------------------------
------------------------------------------------------------
------------------------------------------------------------
------------------------------------------------------------
------------------------------------------------------------
------------------------------------------------------------
------------------------------------------------------------
------------------------------------------------------------
---MLVHFDK-----SASSKEIKESLET---GSN--EEKADAMKKVISLLMN--------
--GEHL-PQI--FI-------TIVRY----------------------------------
---------------VLPSE--DHLVQKLLLLYMEIIEK----------------TDSEG
KL-----LPEMI-LICQN-------------LRNNLQHPN-EFIR---------------
GSTLRFLCRLN---DPELIEP-------LIPSIVQNL---------EHRHP-YVRRNAVM
AIHKIY----TETPRGEIM-----------IQDAPEIV-----EQLLNGG-----ESDLS
TRRNAFLM------LYHSDQDRAVQYLMANLESVAN---------------W--GDILQT
VVLD----LVRKVC-RTDP---SQKGKYIKIILML-------------LQT-------NN
TSVIYECANTLV----------------------ALSNAPTAIKAAANCYCQLIVS----
-----------------------------------------------QGDNN--------
----------VKLIVLDRLA-----------DLKKNHREV---------------MQDMV
MDILRAVASPSVDIRRKTLDIVLDL-------INSR---NIEE----------VVTALKK
EIIKS--QSDTGLGASE-------------KNAEYRQMLVQ-------------------
---------------------------------SVHACAVKFPDV--------AGSVVHM
L-----------------------------------------------MD------FLG-
--DPNT----ASALD---VIM-F--------------------------------IR---
------EI-------------AQTNS-------------------------------GMR
------ASILQRL-------L-DSFYS------------------IRSSRVCATAL----
----------------W-------------------------------------IIG---
--------EYSE-TREQVEEALATLK----------------------------------
------------------------SSLGETPFF---------EPPSDERF-------VDD
AEEEKEVYESGS-------------------------KRP----IVLADGTYATQTA---
----VQTSG----------GGPST-----PN-------------LR--------ALL---
---LSGD-------------------------FFLAAICGGT------LTKLGL----RY
MK--------------SNTFSEE-----E-----KNRTQAEVMLYIVAIL--RLGKSHVV
A---------------HEMD-------YDSTERLTQ-----------CFAAIES--PES-
---E----T---TRVWLENC-RESF---------SLMIS--EKLENDA--KER--E----
-------------KKEEKPKSQADDL-------ID-----------------------F-
YH---LKSR-----K----GL-SQVELE--------------------------------
-----DA--VATDLRRAT--------------GF------------------NDPDAASN
A--RDSKLNRV------------------------------LQLTGF-----SDPV----
--------YAESYVTVHQ-------YD-----IVMDVTATNRTNEVLQNVCLELATMGDL
KLVE------RPQNY-----TLAPGE---SKHIRANIK----------------------
---------------VSSTETGVIFGNIVY-ESR-------NE----DRNVVVLN-----
DI-HIDIM---DY-----------------------------------------------
------------------------------------------------------------
------------------------------------------------------------
--------------------------ISP---------AS--CA-DI-------------
---AFRNMWAEFE----------WENK--------------------------------V
AVNTKF----------TDV----KEYLD----------HVVKSTNMR-------------
-----C---------LTPE----SA----------------------------------L
D--G-EC-GF-------LAANLY----AKSV-----FGE---------------------
----DALV------NVSVEK---D-------------KD-GKLGG----Y----------
------------------------------------------I----RI-----------
------------------------------------------------------------
------------------------------------------------------------
----R---------------------SKTQ-------GI------------AL------S
L-----------------------G-----------------------------------
------DKI-TLK--QRGPEK---------------------------------------
------------------------------------------------------------
------------------------------------------------------------
------------------------------------------------------------
------------------------------------------------------------
------------------------------------------------------------
------------------------------------------------------------
------------------------------------------------------------
------------------------------------------------------------
------------------------------------------------------------
------------------------------------------------------------
------------------------------------------------------------
------------------------------------------------------------
------------------------------------------------------------
------------------------------------------------------------
------------------------------------------------------------
------------------------------------------------------------
------------------------------------------------------------
------------------------------------------------------------
------------------------------------------------------------
------------------------------------------------------------
------------------------------------------------------------
--------------------------------
>Bathycoccus_Mamiellophytes__Euk-Green-Chlorophytes-Bathycoccus%Bathycoccus_genomic612394667_Bathycoccus_prasinos
------------------------------------------------------------
------------------------------------------------------------
------------------------------------------------------------
------------------------------------------------------------
------------------------------------------------------------
------------------------------------------------------------
------------------------------------------------------------
------------------------------------------------------------
------------------------------------------------------------
------------------------------------------------------------
------------------------------------------------------------
------------------------------------------------------------
--------------------------------------------------MGTINQVIER
GCTMLVHFDK-----SASSKEIKESLET---GSN--EEKADAMKKVISLLMN--------
--GEHL-PQI--FI-------TIVRY----------------------------------
---------------VLPSE--DHLVQKLLLLYMEIIEK----------------TDSEG
KL-----LPEMI-LICQN-------------LRNNLQHPN-EFIR---------------
GSTLRFLCRLN---DPELIEP-------LIPSIVQNL---------EHRHP-YVRRNAVM
AIHKIY----TETPRGEIM-----------IQDAPEIV-----EQLLNGG-----ESDLS
TRRNAFLM------LYHSDQDRAVQYLMANLESVAN---------------W--GDILQT
VVLD----LVRKVC-RTDP---SQKGKYIKIILML-------------LQT-------NN
TSVIYECANTLV----------------------ALSNAPTAIKAAANCYCQLIVS----
-----------------------------------------------QGDNN--------
----------VKLIVLDRLA-----------DLKKNHREV---------------MQDMV
MDILRAVASPSVDIRRKTLDIVLDL-------INSR---NIEE----------VVTALKK
EIIKS--QSDTGLGASE-------------KNAEYRQMLVQ-------------------
---------------------------------SVHACAVKFPDV--------AGSVVHM
L-----------------------------------------------MD------FLG-
--DPNT----ASALD---VIM-F--------------------------------IR---
------EI-------------AQTNS-------------------------------GMR
------ASILQRL-------L-DSFYS------------------IRSSRVCATAL----
----------------W-------------------------------------IIG---
--------EYSE-TREQVEEALATLK----------------------------------
------------------------SSLGETPFF---------EPPSDERF--------VD
DAEEEKEVYESG-----------------------S-KRP----IVLADGTYATQTA---
----VQTSG----------GGPST-----PN-------------LR--------ALL---
---LSGD-------------------------FFLAAICGGT------LTKLGL----RY
MK--------------SNTFSEE-----E-----KNRTQAEVMLYIVAIL--RLGKSHVV
A---------------HEMD-------YDSTERLTQ-----------CFAAIES--PES-
---E----T---TRVWLENC-RESF---------SLMIS--EKLENDA--KER--E----
-------------KKEEKPKSQADDL-------ID-----------------------F-
YH---LKSR-----K----GL-SQVELE--------------------------------
-----DA--VATDLRRAT--------------GF------------------NDPDAASN
A--RDSKLNRV------------------------------LQLTGF-----SDPV----
--------YAESYVTVHQ-------YD-----IVMDVTATNRTNEVLQNVCLELATMGDL
KLVE------RPQNY-----TLAPGE---SKHIRANIK----------------------
---------------VSSTETGVIFGNIVY-ESR-------NE----DRNVVVLN-----
DI-HIDIM---DY-----------------------------------------------
------------------------------------------------------------
------------------------------------------------------------
--------------------------ISP---------AS--CA-DI-------------
---AFRNMWAEFE----------WENK--------------------------------V
AVNTKF----------TDV----KEYLD----------HVVKSTNMR-------------
-----C---------LTPE----SA----------------------------------L
D--G-EC-GF-------LAANLY----AKSV-----FGE---------------------
----DALV------NVSVEK---D-------------KD-GKLGG----Y----------
------------------------------------------I----RI-----------
------------------------------------------------------------
------------------------------------------------------------
----R---------------------SKTQ-------GI------------AL------S
L-----------------------G-----------------------------------
------DKI-TLK--QRG-----PEK----------------------------------
------------------------------------------------------------
------------------------------------------------------------
------------------------------------------------------------
------------------------------------------------------------
------------------------------------------------------------
------------------------------------------------------------
------------------------------------------------------------
------------------------------------------------------------
------------------------------------------------------------
------------------------------------------------------------
------------------------------------------------------------
------------------------------------------------------------
------------------------------------------------------------
------------------------------------------------------------
------------------------------------------------------------
------------------------------------------------------------
------------------------------------------------------------
------------------------------------------------------------
------------------------------------------------------------
------------------------------------------------------------
------------------------------------------------------------
--------------------------------
>MCPK_Mamiellophytes__Euk-Green-Chlorophytes-Bathycoccus%MCPK2015048-Bathycoccus_prasinos
------------------------------------------------------------
------------------------------------------------------------
------------------------------------------------------------
------------------------------------------------------------
------------------------------------------------------------
------------------------------------------------------------
------------------------------------------------------------
------------------------------------------------------------
------------------------------------------------------------
------------------------------------------------------------
------------------------------------------------------------
------------------------------------------------------------
--------------------------------------------------MGTINQVIER
GCTMLVHFD-K----SASSKEIKESLET---GSN--EEKADAMKKVISLLMN--------
--GEHL-PQI--FI-------TIVRY----------------------------------
---------------VLPSE--DHLVQKLLLLYMEIIEK----------------TDSEG
KL-----LPEMI-LICQN-------------LRNNLQHPN-EFIR---------------
GSTLRFLCRLN---DPELIEP-------LIPSIVQNL---------EHRHP-YVRRNAVM
AIHKIY----TETPRGEIM-----------IQDAPEIV-----EQLLNGG-----ESDLS
TRRNAFLM------LYHSDQDRAVQYLMANLESVAN---------------W--GDILQT
VVLD----LVRKVC-RTDP---SQKGKYIKIILML-------------LQT-------NN
TSVIYECANTLV----------------------ALSNAPTAIKAAANCYCQLIVS----
-----------------------------------------------QGDNN--------
----------VKLIVLDRLA-----------DLKKNHREV---------------MQDMV
MDILRAVASPSVDIRRKTLDIVLDL-------INSR---NIEE----------VVTALKK
EIIKS--QS--DTG--LGASE---------KNAEYRQMLVQ-------------------
---------------------------------SVHACAVKFPDV--------AGSVVHM
L-----------------------------------------------MD------FLG-
--DPNT----ASALD---VIM-F--------------------------------IR---
------EI-------------AQTNS-------------------------------GMR
------ASILQRL-------L-DSFYS------------------IRSSRVCATAL----
----------------W-------------------------------------IIG---
--------EYSE-TREQVEEALATLK----------------------------------
------------------------SSLGETPFF---------EPPSDERF------VDDA
EEEKEVYESGS--------------------------KRP----IVLADGTYATQTA--V
----------------QSSGGGPS---T-PN-------------LR--------ALL---
---LSGD-------------------------FFLAAICGGT------LTKLGL----RY
MK--------------SNTFSEE-----E-----KNRTQAEVMLYIVAIL--RLGK-S--
H--V--------VA--HEMD-------YDSTERLTQ-----------CFAAIES--PES-
---E----T---TRVWLENC-RESF---------SLMIS--EKLENDA--KER--E----
-------------KKEEKPKSQADDL-------ID-----------------------F-
YH---LKSR-----K----GL-SQVELE--------------------------------
-----DA--VATDLRRAT--------------GF----NDPDAA--------SN------
A--RDSKLNRV------------------------------LQLTGF-----SDPV----
--------YAESYVTVHQ-------YD-----IVMDVTATNRTNEVLQNVCLELATMGDL
KLVE------RPQNY-----TLAPGE---SKHIRANIK----------------------
---------------VSSTETGVIFGNIVY-ESR-------NE----DRNVVVLN-----
DI-HIDIM---DY-----------------------------------------------
------------------------------------------------------------
------------------------------------------------------------
--------------------------ISP---------AS--CA-DI-------------
---AFRNMWAEFE----------WENK--------------------------------V
AVNTKF----------TDV----KEYLD----------HVVKSTNMR-------------
-----C---------LTPE----SA----------------------------------L
D--G-EC-GF-------LAANLY----AKSV-----FGE---------------------
----DALV------NVSVEK---D-------------KD-GKLGG----Y----------
------------------------------------------I----RI-----------
------------------------------------------------------------
------------------------------------------------------------
----R---------------------SKTQ-------GI------------AL------S
L-----------------------G-----------------------------------
------DKI-TLK--QRG--------PE--------------------------------
------------------------------------------------------------
------------------------------------------------------------
------------------------------------------------------------
------------------------------------------------------------
------------------------------------------------------------
------------------------------------------------------------
------------------------------------------------------------
------------------------------------------------------------
------------------------------------------------------------
------------------------------------------------------------
------------------------------------------------------------
------------------------------------------------------------
------------------------------------------------------------
------------------------------------------------------------
------------------------------------------------------------
------------------------------------------------------------
------------------------------------------------------------
------------------------------------------------------------
------------------------------------------------------------
------------------------------------------------------------
------------------------------------------------------------
--------------------------------
>MMETSP1460_Mamiellophytes__Euk-Green-Chlorophytes-Bathycoccus%CAMPEP_0198476436
------------------------------------------------------------
------------------------------------------------------------
------------------------------------------------------------
------------------------------------------------------------
------------------------------------------------------------
------------------------------------------------------------
------------------------------------------------------------
------------------------------------------------------------
------------------------------------------------------------
------------------------------------------------------------
------------------------------------------------------------
------------------------------------------------------------
------------------------------------------------------------
---MLVHFDK-----SASSKEIKESLET---GSN--YEKADAMKKVISLLMN--------
--GEHL-PQI--FI-------TIVRY----------------------------------
---------------VLPSE--DHLVQKLLLLYMEIIEK----------------TDSEG
KL-----LPEMI-LICQN-------------LRNNLQHPN-EFIR---------------
GSTLRFLCRLS---DPELIEP-------LVPSIVQNL---------EHRHP-YVRRNAVM
AIHKIY----TETPRGEIM-----------IQDAPEII-----EQLLNSG-----ESDLS
TRRNAFLM------LYHSDQDRAVQYLMANLESVAN---------------W--GDILQT
VVLD----LIRKVC-RTDP---SQKGKYIKIILML-------------LQT-------NN
TSVIYECANTLI----------------------ALSNAPTAIKAAANCYCQLIVS----
-----------------------------------------------QGDNN--------
----------VKLIVLDRLA-----------DLKKNHREV---------------MQDMV
MDILRAVASPSVDIRRKTLDIVLDL-------INSR---NIEE----------VVTALKK
EIIKS--QNDTGLGANE-------------KNAEYRQMLVQ-------------------
---------------------------------SVHACAVKFPDV--------AGSVVHM
L-----------------------------------------------MD------FLG-
--DPNT----ASALD---VIM-F--------------------------------IR---
------EI-------------AQTNS-------------------------------GMR
------ESILQRL-------L-DSFYS------------------IRSSRVCATAL----
----------------W-------------------------------------IIG---
--------EYSE-SREQVEEALATLK----------------------------------
------------------------SSLGQTPFF---------EPPSDEQF-------VDD
ADEEKETYESGS-------------------------VRP----IVLADGTYATQTA---
----VDTAN----------VSTST-----PN-------------LR--------ALL---
---LSGD-------------------------FFLAAICGGT------MTKLGL----RY
MK--------------SNTFSEE-----E-----KNRTQAEVMLYIVAML--RLGKSHVV
A---------------HEMD-------YDSTERLSQ-----------CFAAIES--PDS-
---E----T---TQAWLENC-RESF---------SKMIN--EKLENDA--KER--E----
-------------KKEEKPKSQADDL-------ID-----------------------F-
YH---LKSR-----K----GL-SQVELE--------------------------------
-----DA--VATDLRRAT--------------GF------------------NDPDSASN
A--RDSKLNRV------------------------------LQLTGF-----SDPV----
--------YAESYITVHQ-------YD-----IVMDVTATNRTNEVLQNVCLELATMGDL
KLVE------RPQNY-----TLAPGE---SKHIRANIK----------------------
---------------VSSTETGVIFGNIVY-ESR-------NE----DRNVVVLN-----
DI-HIDIM---DY-----------------------------------------------
------------------------------------------------------------
------------------------------------------------------------
--------------------------IAP---------AS--CA-DI-------------
---AFRNMWAEFE----------WENK--------------------------------V
AVNTKF----------TDV----KEYLD----------HVVKSTNMK-------------
-----C---------LTPE----SA----------------------------------L
D--G-EC-GF-------LAANLY----ARSV-----FGE---------------------
----DALV------NVSVEK---D-------------KD-EKLGG----Y----------
------------------------------------------I----RI-----------
------------------------------------------------------------
------------------------------------------------------------
----R---------------------SKTQ-------GI------------AL------S
L-----------------------G-----------------------------------
------DKI-TLK--QRGPDK---------------------------------------
------------------------------------------------------------
------------------------------------------------------------
------------------------------------------------------------
------------------------------------------------------------
------------------------------------------------------------
------------------------------------------------------------
------------------------------------------------------------
------------------------------------------------------------
------------------------------------------------------------
------------------------------------------------------------
------------------------------------------------------------
------------------------------------------------------------
------------------------------------------------------------
------------------------------------------------------------
------------------------------------------------------------
------------------------------------------------------------
------------------------------------------------------------
------------------------------------------------------------
------------------------------------------------------------
------------------------------------------------------------
------------------------------------------------------------
--------------------------------
>MMETSP1393_Mamiellophytes__Euk-Green-Chlorophytes-Micromonas%CAMPEP_0202927686
------------------------------------------------------------
------------------------------------------------------------
------------------------------------------------------------
------------------------------------------------------------
------------------------------------------------------------
------------------------------------------------------------
------------------------------------------------------------
------------------------------------------------------------
------------------------------------------------------------
------------------------------------------------------------
------------------------------------------------------------
------------------------------------------------------------
--------------------------------------------------MATVNAVVER
GCTMLVHYD----K-SVSSTEIKEALES---GSA--HEKAEAMKKAIAILLS--------
--GEQM-PQI--FI-------TIVRF----------------------------------
---------------VLPSE--DKYVQKLLLLYMEIIEK----------------TDAQG
KL-----LPEMI-LICQN-------------LRNNLQHPN-EFLR---------------
GATLRFLCRIQ---EGEILEP-------LIPSIIACL---------EHRHS-FVRRNAVM
CMDRIY----QM-PGGDML-----------LMDAPETI-----ERFLQGG-----ESDLG
TRRNAFLM------LYNNAQERAVNFLMANLEQVAN---------------W--GDILQN
VVLD----LIRKVC-RNDP---TQKGRYIKIILTL-------------LST-------NN
TSVIYECANTLV----------------------ALSSAPTAIKAAANCYCQLLVS----
-----------------------------------------------QSDNN--------
----------VKLIVLDRLA-----------ELKDAHRYV---------------MQEMV
MDILRAVSAPNPDIRKKTLDIVLDL-------VTAR---NIDE----------VVAALKK
EITKS--QT--DNS-SG-------------DAGEYRQMLVQ-------------------
---------------------------------AVHRCAVRFPDV--------AGAVVNL
L-----------------------------------------------MD------FLG-
--DANT----ATAFD---VAM-F--------------------------------VR---
------EI-------------AQTNE-------------------------------HLR
------DEILKQL-------L-DCFYS------------------IRSSRVCGTCL----
----------------W-------------------------------------IVG---
--------EFSL-TTGQIEESFETLK----------------------------------
------------------------QSLGATPFY---------TQKKKHSQ------WEAD
PEQDDQATQDQY------GKRHFGEASEDSMKESKR-KGP----VVLADGSYATQTA---
----SSADVR--------ALAEAQ---V-PN-------------LR--------SLV---
---LAGD-------------------------FFLASVISTT------LTKLAM----RY
IN--------LAEDA---GVPPS-----S-----ANRLHAECMLYIVCML--RLGE----
G--G------E-TP--TPID-------SDSTDRMMV-----------CVNTLAK--PQE-
---A----D---VDVWLNAC-RSAY---------DALIA--DKVKQKE--DEE--A----
-------------DKDKPPVSQADDL-------ID-----------------------F-
YH---LKSR-----K----GM-SQVEIE--------------------------------
-----DA--VATDLKRAT--------------GF----GA------------GG-SS--S
D--KKSTLERV------------------------------IQLTGF-----SDPV----
--------YAEAYVTVHQ-------YD-----IVMDVTVVNRTSETQQNLALELATMGDL
KLVE------RPQSH-----TLAPGE---TKHIRANIK----------------------
---------------VSSTETGVIFGNIVF-EST-------GS----DRNVVVLN-----
DV-HIDIM---DY-----------------------------------------------
------------------------------------------------------------
------------------------------------------------------------
--------------------------IAP---------AW--CE-DN-------------
---KFRSMWAEFE----------WENK--------------------------------V
AVNTTI----------PTV----REFLE----------HIVESTNMR-------------
-----C---------LTPP----SA----------------------------------L
E--G-DC-GY-------LAANLY----AKSV-----FGE---------------------
----DALV------NVSVEE-----------------QD-GVVSG----F----------
------------------------------------------I----RI-----------
------------------------------------------------------------
------------------------------------------------------------
----R---------------------SKTQ-------GI------------AL------S
L-----------------------G-----------------------------------
------DKI-TLK--QRA-----KVAPKERGRYEYFGGGLRVSTNTRVEASYQDVPKEED
SXPSYVTRLSPCPARDLDIAHELRLPKVPFSQLWKRLEALADAVWREPHIPAESIGAVLH
EAPQFVEGFLSLSLVLFVRFRVVWQRSPLVLRVRLERLRRRVQHRRHQRLVLSEYLAILQ
PAHVGLHLLALRRAVHPDRRSVLGPVLLVLPVPARRIHVLPVGLHELHVRYLIGVVRDLD
RIHRGVVAWHAGRRPWDDVLDSRVTQVVEFLLQEGDLPAATYMSLTVSACAVLGEASSTA
ADAANPTRPRCGTRWACSSSVALDTAEARAALGST-------------------------
------------------------------------------------------------
------------------------------------------------------------
------------------------------------------------------------
------------------------------------------------------------
------------------------------------------------------------
------------------------------------------------------------
------------------------------------------------------------
------------------------------------------------------------
------------------------------------------------------------
------------------------------------------------------------
------------------------------------------------------------
------------------------------------------------------------
------------------------------------------------------------
------------------------------------------------------------
------------------------------------------------------------
------------------------------------------------------------
--------------------------------
>Micromonas-sp-NEPCC29_Mamiellophytes__Euk-Green-Chlorophytes-Micromonas%CAMPEP_0190215970
------------------------------------------------------------
------------------------------------------------------------
------------------------------------------------------------
------------------------------------------------------------
------------------------------------------------------------
------------------------------------------------------------
------------------------------------------------------------
------------------------------------------------------------
------------------------------------------------------------
------------------------------------------------------------
------------------------------------------------------------
------------------------------------------------------------
--------------------------------------------------MATVNAVVER
GCTMLVHYD-K----SVSSTEIKEALES---GSA--HEKAEAMKKAIAILLS--------
--GEQM-PQI--FI-------TIVRF----------------------------------
---------------VLPSE--DKYVQKLLLLYMEIIEK----------------TDAQG
KL-----LPEMI-LICQN-------------LRNNLQHPN-EFLR---------------
GATLRFLCRIQ---EGEILEP-------LIPSIIACL---------EHRHS-FVRRNAVM
CMDRIY----QM-PGGDML-----------LMDAPETI-----ERFLQGG-----ESDLG
TRRNAFLM------LYNNAQERAVNFLMANLEQVAN---------------W--GDILQN
VVLD----LIRKVC-RNDP---TQKGRYIKIILTL-------------LST-------NN
TSVIYECANTLV----------------------ALSSAPTAIKAAANCYCQLLVS----
-----------------------------------------------QSDNN--------
----------VKLIVLDRLA-----------ELKDAHRYV---------------MQEMV
MDILRAVSAPNPDIRKKTLDIVLDL-------VTSR---NIDE----------VVAALKK
EITKS--QT--DTS--SG------------DAGEYRQMLVQ-------------------
---------------------------------AVHRCAVRFPDV--------AGAVVNL
L-----------------------------------------------MD------FLG-
--DANT----ATAFD---VAM-F--------------------------------VR---
------EI-------------AQTNE-------------------------------HLR
------DEILKQL-------L-DCFYS------------------IRSSRVCGTCL----
----------------W-------------------------------------IVG---
--------EFSL-TTGQIEESFETLK----------------------------------
------------------------QSLGATPFY---------TQKKKHSQ------WEAD
PEQDDQATQDQY------GKRHFGEASEDSMKESKR-KGP----VVLADGSYATQTA--S
----SADVR---------ALAEAQ---V-PN-------------LR--------SLV---
---LAGD-------------------------FFLASVISTT------LTKLAV----RY
IN--------LAEDA---GVPPS-----S-----ANRLHAECMLYIVCML--RLGE----
G--G------E-TP--TPID-------SDSTDRMMV-----------CVNTLAK--PQE-
---A----D---VDVWLNAC-RSAY---------DALIA--DKVKQKE--DEE--A----
-------------DKDKPPVSQADDL-------ID-----------------------F-
YH---LKSR-----K----GM-SQVEIE--------------------------------
-----DA--VATDLKRAT--------------GF----GA------------GG--S---
SSDKKSTLERV------------------------------IQLTGF-----SDPV----
--------YAEAYVTVHQ-------YD-----IVMDVTVVNRTSETQQNLALELATMGDL
KLVE------RPQSH-----TLAPGE---TKHIRANIK----------------------
---------------VSSTETGVIFGNIVF-EST-------GS----DRNVVVLN-----
DV-HIDIM---DY-----------------------------------------------
------------------------------------------------------------
------------------------------------------------------------
--------------------------IAP---------AW--CE-DN-------------
---KFRSMWAEFE----------WENK--------------------------------V
AVNTTI----------PTV----REFLE----------HIVESTNMR-------------
-----C---------LTPP----SA----------------------------------L
E--G-DC-GY-------LAANLY----AKSV-----FGE---------------------
----DALV------NVSVEE-----------------QD-GVVSG----F----------
------------------------------------------I----RI-----------
------------------------------------------------------------
------------------------------------------------------------
----R---------------------SKTQ-------GI------------AL------S
L-----------------------G-----------------------------------
------DKI-TLK--QRA--------KVAPKERGRYEYFGGGLRVSTNTRVEASYQDVPK
EDDSHSLVARANLSPRAARDLDIAHELRLPEVSFSQLWKRLEALADAVGREPHIPAESVG
AVLHEAPQFVEGFLSLSLVLLVRFRVVWQRSPLVLRVRLERLRRRVQHRRHQRLVLSKYL
AVLQPAHVGLHLLALRRAVHPDRRSVLGPILLELPVPARRIHVLPVGLHELHVRYLICVV
RDLDRIHRGVVAWHAGRRPWDDVLDSRVTQVVEFLLEEGVLARGDVHVSDRLGVRGVGRG
EEHRGGRCQSDEATVRDAMGVFVVGGFGHRGGAGGFGIDASSGCSRRRDGAKGRRVRECR
HEESASRRLSXLRWQIYLASNWWFRAGAVAHSLRVAPFTMDQKTRDRRRNRLYGLAFTLT
SLVAGTVYGWPALRRDLIKEGGLTEKELGAVFTCGAWSVQGGRFAAGLIRDSLGTRRTAC
GCLLAVLIGAVLIATVPSDNFAGLALGMLFLGLGSGAQLCIQPVTGLFPENASAAMATLS
GAFQISGLVFLVCSGIARGGAERVGAYLLYAGCVCVLLVLSWMYLPYGFKFTLDDDGEND
AKGKDEEVGHLDEEKATSASATALPVVLSDGKTRVAATGKESVHTKAPPVNEKPPPPLSH
LTRRGQLFSDEYVALLAWFSFCVTPAQYYVLSIGWQLERKGDDDGAYTSAFVVLYAASAA
LAPIGGAVADKYGVGFAQGVATVLTGSSFLVLLSDSLPAQIAGMTLYSIGRLFVFALFFS
NIGRRFGFAHYGTLVGFGMLTSAVLSMLQYPMFTLAIDESVDVVNVACAVAIAXVFAVHG
LALQAGSEGEAGIRREESGEVRCGVCRGNDSIVEGVGFSVYNSGTRFPLQMMLYPPGYHN
MYDPSREQIRVFTQPSKNCRISPIDSPNQSYNTDLSEERPGGVGGTAVAREHRAVEVRVG
ELDALHVLLLRLEHLAVLEEDVEVHAGGLEGHRGAALGVHEEGTHRLDAGLGDPVADLVV
VDAGAEGAEEIDGLAVEGADEHLDVLLLDAVSLEDAAGDADAVLEGGGPVVLIHASVTDE
RGVKGGEIVTGGDDGHARDLLNLVLAGELHVGGVIREVHQGGVHHLVVDGVLGGATHASG
TGVEIVDEEGGHAALLDDVGSLAVALADELSGLTGVAGLELTGGHDDGGDAELLEHEHGL
EGLTLTLTTPHAEDEGNLDLGELHEVLADVDGDPVHETLGDVVSLVGHVVEVLETVGDVV
GGGHDGVVGAAEAEAALELGVDHVAAAGDVLLVVRDVLVHALPAGHHHGLGAVALAEGGG
RGAELVARDAGDRLGGRRDDGGHGNSRHDVSV
>Micromonas_commoda-PRE_Mamiellophytes__4-Micromonas_commoda.PRE.924
------------------------------------------------------------
------------------------------------------------------------
------------------------------------------------------------
------------------------------------------------------------
------------------------------------------------------------
------------------------------------------------------------
------------------------------------------------------------
------------------------------------------------------------
------------------------------------------------------------
------------------------------------------------------------
------------------------------------------------------------
------------------------------------------------------------
------------------------------------------------------------
------------------------------------------------------------
------------------------------------------------------------
------------------------------------------------------------
------------------------------------------------------------
------------------------------------------------------------
------------------------------------------------------------
---------------------------------------------------M--------
------------------------------------------------------------
------------------------------------------------------------
------------------------------------------------------------
--------------------------------------------------------QEMV
MDILRAVSTPNVDIRKKALDIVLDL-------VTGR---NIDE----------VVAALKK
EIQKS--QT--DTG--E-------------KAGEYRQMLVQ-------------------
---------------------------------AVHRCAVRFPGV--------AGAVVNL
L-----------------------------------------------MD------FLG-
--DANT----ATAFD---VAM-F--------------------------------VR---
------EI-------------AQTNP-------------------------------DLR
------DQILRQM-------L-DCFFS------------------IRSSRVCGTCL----
----------------W-------------------------------------IVG---
--------EFSL-TTAQIEESLETLK----------------------------------
------------------------QSLGPTPFF---------TQKKKHSQ------WEAD
PEEDDQATQDQY------GKRHFGEASHDSMKEQKK-KGP----VVLADGSYATQTA---
----SSADVR--------ALAEAQ---V-PN-------------LR--------ALV---
---LAGD-------------------------FFLASVVSTT------LTKLAM----RY
IN-----------IAADAGVAPA-----D-----ANRLHAECMLYIVCML--RLGE----
S--G------E-TP--TPMD-------SDSNDRMMV-----------CVKTLAK--PQE-
---A----D---VDVWLSAC-RSAY---------DGLIA--DRAKQKE--DEE--A----
-------------VKDQRPISQADDL-------ID-----------------------F-
YH---LKSR-----K----GM-SQVEIE--------------------------------
-----DA--VATDLKRAT--------------GF------------------GA-GK--D
E--KKSALERV------------------------------IQLTGF-----SDPV----
--------YAEAYVTVHQ-------YD-----IVMDVTVVNRTNEVQQNLALELATMGDL
KLVE------RPQNH-----TLAPGE---TKHIRANIK----------------------
---------------VSSTETGVIFGNIVY-EST-------GS----DRNVVVLN-----
DV-HIDIM---DY-----------------------------------------------
------------------------------------------------------------
------------------------------------------------------------
--------------------------ISP---------AW--CE-DN-------------
---KFRSMWAEFE----------WENK--------------------------------V
AVNTTI----------KTV----REFLD----------HIVESTNMR-------------
-----C---------LTPP----SA----------------------------------L
E--G-DC-GY-------LAANLY----AKSV-----FGE---------------------
----DALV------NVSVEE-----------------QD-GVVSG----F----------
------------------------------------------I----RI-----------
------------------------------------------------------------
------------------------------------------------------------
----R---------------------SKTQ-------GI------------AL------S
L-----------------------G-----------------------------------
------DKI-TLK--QRA-----KAVPK--------------------------------
------------------------------------------------------------
------------------------------------------------------------
------------------------------------------------------------
------------------------------------------------------------
------------------------------------------------------------
------------------------------------------------------------
------------------------------------------------------------
------------------------------------------------------------
------------------------------------------------------------
------------------------------------------------------------
------------------------------------------------------------
------------------------------------------------------------
------------------------------------------------------------
------------------------------------------------------------
------------------------------------------------------------
------------------------------------------------------------
------------------------------------------------------------
------------------------------------------------------------
------------------------------------------------------------
------------------------------------------------------------
------------------------------------------------------------
--------------------------------
>Micromonas-sp-RCC472_Mamiellophytes__Euk-Green-Chlorophytes-Micromonas%CAMPEP_0190217720
------------------------------------------------------------
------------------------------------------------------------
------------------------------------------------------------
------------------------------------------------------------
------------------------------------------------------------
------------------------------------------------------------
------------------------------------------------------------
------------------------------------------------------------
------------------------------------------------------------
------------------------------------------------------------
------------------------------------------------------------
------------------------------------------------------------
-----------------------------------------------HVAMATVNAVVER
GCTMLVHYDK-----SVSSTEIKDALES---GSA--HEKAEAMKKAIAILLS--------
--GEQM-PQI--FI-------TIVRF----------------------------------
---------------VLPSE--DKYVQKLLLLYMEIIEK----------------TDAQG
KL-----LPEMI-LICQN-------------LRNNLQHPN-EFLR---------------
GATLRFLCRIQ---EAEILEP-------LIPSIIACL---------EHRHS-FVRRNAVM
CMDRIY----QM-PGGDML-----------LMDAPETI-----ERFLQGG-----ESDLG
TRRNAFLM------LYNNAQDRAVNFLMSNLEQVAN---------------W--GDILQN
VVLD----LIRKVC-RNDP---SQKGRYIKIILTL-------------LGT-------NN
TSVIYECANTLV----------------------ALSSAPTAIKAAANCYCQLLVS----
-----------------------------------------------QSDNN--------
----------VKLIVLDRIA-----------ELKDAHRYV---------------MQEMV
MDILRAVSTPNVDIRKKALDIVLDL-------VTGR---NIDE----------VVAALKK
EITKS--QT--DTA--E-------------KAGEYRQMLVQ-------------------
---------------------------------AVHRCAVRFPGV--------AGAVVNL
L-----------------------------------------------MD------FLG-
--DANT----ATAFD---VAM-F--------------------------------VR---
------EI-------------AQTNP-------------------------------DLR
------DQILRQM-------L-DCFFS------------------IRSSRVCGTCL----
----------------W-------------------------------------IVG---
--------EFSL-TTAQIEESLETLK----------------------------------
------------------------QSLGPTPFF---------TQKKKHSQ------WEAD
PEEDDQATQDQY------GKRHFGEASHDSMKEQKK-KGP----VVLADGSYATQTA-SS
----ADVRA---------LAEAQV-----PN-------------LR--------ALV---
---LAGD-------------------------FFLASVVSTT------LTKLAM----RY
IN-----------VAADAGVAPA-----D-----ANRLHAECMLYIVCML--RLGE----
S--G------E-TP--TPMD-------SDSKDRMMV-----------CVKTLAK--PQE-
--------A--DVDVWLSAC-RSAY---------DGLIA--DRAKQKE--DEE--A----
-------------VKDQPPISQADDL-------ID-----------------------F-
YH---LKSR-----K----GM-SQVEIE--------------------------------
-----DA--VATDLKRAT--------------GF------------------GA-----G
KDEKKSALERV------------------------------IQLTGF-----SDPV----
--------YAEAYVTVHQ-------YD-----IVMDVTVVNRTNEVQQNLALELATMGDL
KLVE------RPQNH-----TLAPGE---TKHIRANIK----------------------
---------------VSSTETGVIFGNIVY-EST-------GS----DRNVVVLN-----
DV-HIDIM---DY-----------------------------------------------
------------------------------------------------------------
------------------------------------------------------------
--------------------------ISP---------AW--CE-DN-------------
---KFRSMWAEFE----------WENK--------------------------------V
AVNTTI----------KTV----REFLD----------HIVESTNMR-------------
-----C---------LTPP----SA----------------------------------L
E--G-DC-GY-------LAANLY----AKSV-----FGE---------------------
----DALV------NVSVEE-----------------QD-GVVSG----F----------
------------------------------------------I----RI-----------
------------------------------------------------------------
------------------------------------------------------------
----R---------------------SKTQ-------GI------------AL------S
L-----------------------G-----------------------------------
------DKI-TLK--QRA-----KAVPK--------------------------------
------------------------------------------------------------
------------------------------------------------------------
------------------------------------------------------------
------------------------------------------------------------
------------------------------------------------------------
------------------------------------------------------------
------------------------------------------------------------
------------------------------------------------------------
------------------------------------------------------------
------------------------------------------------------------
------------------------------------------------------------
------------------------------------------------------------
------------------------------------------------------------
------------------------------------------------------------
------------------------------------------------------------
------------------------------------------------------------
------------------------------------------------------------
------------------------------------------------------------
------------------------------------------------------------
------------------------------------------------------------
------------------------------------------------------------
--------------------------------
>MMETSP1404_Mamiellophytes__Euk-Green-Chlorophytes-Micromonas%CAMPEP_0203060054
------------------------------------------------------------
------------------------------------------------------------
------------------------------------------------------------
------------------------------------------------------------
------------------------------------------------------------
------------------------------------------------------------
------------------------------------------------------------
------------------------------------------------------------
------------------------------------------------------------
------------------------------------------------------------
------------------------------------------------------------
------------------------------------------------------------
---------------------------------------------------ATVNAVVER
GCTMLVHYD-K----SVSSTEIKDALES---GSA--HEKAEAMKKAIAILLS--------
--GEQM-PQI--FI-------TIVRF----------------------------------
---------------VLPSE--DKYVQKLLLLYMEIIEK----------------TDAQG
KL-----LPEMI-LICQN-------------LRNNLQHPN-EFLR---------------
GATLRFLCRIQ---EAEILEP-------LIPSIIACL---------EHRHS-FVRRNAVM
CMDRIY----QM-PGGDML-----------LMDAPETI-----ERFLQGG-----ESDLG
TRRNAFLM------LYNNAQDRAVNFLMSNLEQVAN---------------W--GDILQN
VVLD----LIRKVC-RNDP---SQKGRYIKIILTL-------------LGT-------NN
TSVIYECANTLV----------------------ALSSAPTAIKAAANCYCQLLVS----
-----------------------------------------------QSDNN--------
----------VKLIVLDRIA-----------ELKDAHRYV---------------MQEMV
MDILRAVSTPNVDIRKKALDIVLDL-------VTGR---NIDE----------VVAALKK
EITKS--QT--DTA--E-------------KAGEYRQMLVQ-------------------
---------------------------------AVHRCAVRFPGV--------AGAVVNL
L-----------------------------------------------MD------FLG-
--DANT----ATAFD---VAM-F--------------------------------VR---
------EI-------------AQTNP-------------------------------DLR
------DQILRQM-------L-DCFFS------------------IRSSRVCGTCL----
----------------W-------------------------------------IVG---
--------EFSL-TTAQIEESLETLK----------------------------------
------------------------QSLGPTPFF---------TQKKKHSQ------WEAD
PEEDDQATQDQY------GKRHFGEASHDSMKEQKK-KGP----VVLADGSYATQTA--S
----SADVR---------ALAEAQ---V-PN-------------LR--------ALV---
---LAGD-------------------------FFLASVVSTT------LTKLAM----RY
IN--------I---AADAGVAPA-----D-----ANRLHAECMLYIVCML--RLGE----
S--G------E-TP--TPMD-------SDSKDRMMV-----------CVKTLAK--PQE-
---A----D---VDVWLSAC-RSAY---------DGLIA--DRAKQKE--DEE--A----
-------------VKDQPPISQADDL-------ID-----------------------F-
YH---LKSR-----K----GM-SQVEIE--------------------------------
-----DA--VATDLKRAT--------------GF----GA------------GK--D---
E--KKSALERV------------------------------IQLTGF-----SDPV----
--------YAEAYVTVHQ-------YD-----IVMDVTVVNRTNEVQQNLALELATMGDL
KLVE------RPQNH-----TLAPGE---TKHIRANIK----------------------
---------------VSSTETGVIFGNIVY-EST-------GS----DRNVVVLN-----
DV-HIDIM---DY-----------------------------------------------
------------------------------------------------------------
------------------------------------------------------------
--------------------------ISP---------AW--CE-DN-------------
---KFRSMWAEFE----------WENK--------------------------------V
AVNTTI----------KTV----REFLD----------HIVESTNMR-------------
-----C---------LTPP----SA----------------------------------L
E--G-DC-GY-------LAANLY----AKSV-----FGE---------------------
----DALV------NVSVEE-----------------QD-GVVSG----F----------
------------------------------------------I----RI-----------
------------------------------------------------------------
------------------------------------------------------------
----R---------------------SKTQ-------GI------------AL------S
L-----------------------G-----------------------------------
------DKI-TLK--QRA--------KAVPK-----------------------------
------------------------------------------------------------
------------------------------------------------------------
------------------------------------------------------------
------------------------------------------------------------
------------------------------------------------------------
------------------------------------------------------------
------------------------------------------------------------
------------------------------------------------------------
------------------------------------------------------------
------------------------------------------------------------
------------------------------------------------------------
------------------------------------------------------------
------------------------------------------------------------
------------------------------------------------------------
------------------------------------------------------------
------------------------------------------------------------
------------------------------------------------------------
------------------------------------------------------------
------------------------------------------------------------
------------------------------------------------------------
------------------------------------------------------------
--------------------------------
>MMETSP1403_Mamiellophytes__Euk-Green-Chlorophytes-Micromonas%CAMPEP_0203044778
------------------------------------------------------------
------------------------------------------------------------
------------------------------------------------------------
------------------------------------------------------------
------------------------------------------------------------
------------------------------------------------------------
------------------------------------------------------------
------------------------------------------------------------
------------------------------------------------------------
------------------------------------------------------------
------------------------------------------------------------
------------------------------------------------------------
-------------------------------------------------XNLRGADTLER
GCTMLVHYD----K-SVSSTEIKDALES---GSA--HEKAEAMKKAIAILLS--------
--GEQM-PQI--FI-------TIVRF----------------------------------
---------------VLPSE--DKYVQKLLLLYMEIIEK----------------TDAQG
KL-----LPEMI-LICQN-------------LRNNLQHPN-EFLR---------------
GATLRFLCRIQ---EPEILEP-------LIPSIIACL---------EHRHS-FVRRNAVM
CMDRIY----QM-PGGDML-----------LMDAPETI-----ERFLQGG-----ESDLG
TRRNAFLM------LYNNAQDRAVNFLMSNLEQVAN---------------W--GDILQN
VVLD----LIRKVC-RNDP---SQKGRYIKIILTL-------------LST-------NN
TSVIYECANTLV----------------------ALSSAPTAIKAAGNCYCQLLVS----
-----------------------------------------------QSDNN--------
----------VKLIVLDRIA-----------ELKDAHRYV---------------MQEMV
MDILRAVSTPNVDIRKKTLDIVLDL-------VTGR---NIDE----------VVAALKK
EIQKS--QT--DTG--E-------------KAGEYRQMLVQ-------------------
---------------------------------AVHRCAVRFPGV--------AGAVVNL
L-----------------------------------------------MD------FLG-
--DANT----GTAFD---VAM-F--------------------------------VR---
------EI-------------AQTNP-------------------------------DLR
------DQILRQM-------L-DCFFS------------------IRSSRVCGTCL----
----------------W-------------------------------------IVG---
--------EFSL-TTAQIEESLETLK----------------------------------
------------------------QSLGPTPFF---------TQKKKHSQ------WEAD
PEEDDQATQDQY----GKR--HFGEASHDSMKEQKK-KGP----VVLADGSYATQTA-SS
----ADVRA---------LAEAQV-----PN-------------LR--------ALV---
---LAGD-------------------------FFLASVVSTT------LTKLAM----RY
IN---------IAADA--GVAPA-----D-----ANRLHAECMLYIVCMI--RIGE----
S--G------E-TP--TPMD-------SDSNDRMMV-----------CIKTLAK--PQE-
---A----D---VDVWLSAC-RSAY---------DGLIA--DRAKQKE--DEE--A----
-------------VKDQRPMSQADDL-------ID-----------------------F-
YH---LKSR-----K----GM-SQVEIE--------------------------------
-----DA--VATDLKRAT--------------GF------------------GA--GKD-
E--KKSALERV------------------------------IQLTGF-----SDPV----
--------YAEAFVTVHQ-------YD-----IVMDVTVVNRTNEVQQNLALELATMGDL
KLVE------RPQNH-----TLGPGE---TKHIRANIK----------------------
---------------VSSTETGVIFGNIVY-EST-------GS----DRNVVVLN-----
DV-HIDIM---DY-----------------------------------------------
------------------------------------------------------------
------------------------------------------------------------
--------------------------ISP---------AW--CE-DN-------------
---KFRSMWAEFE----------WENK--------------------------------V
AVNTTI----------KTV----REFLD----------HIVESTNMR-------------
-----C---------LTPP----SA----------------------------------L
E--G-DC-GY-------LAANLY----AKSV-----FGE---------------------
----DALV------NVSVEE---Q--------------D-GVVSG----F----------
------------------------------------------I----RI-----------
------------------------------------------------------------
------------------------------------------------------------
----R---------------------SKTQ-------GI------------AL------S
L-----------------------G-----------------------------------
------DKI-TLK--QRA-----KAVPK--------------------------------
------------------------------------------------------------
------------------------------------------------------------
------------------------------------------------------------
------------------------------------------------------------
------------------------------------------------------------
------------------------------------------------------------
------------------------------------------------------------
------------------------------------------------------------
------------------------------------------------------------
------------------------------------------------------------
------------------------------------------------------------
------------------------------------------------------------
------------------------------------------------------------
------------------------------------------------------------
------------------------------------------------------------
------------------------------------------------------------
------------------------------------------------------------
------------------------------------------------------------
------------------------------------------------------------
------------------------------------------------------------
------------------------------------------------------------
--------------------------------
>MMETSP1400_Mamiellophytes__Euk-Green-Chlorophytes-Micromonas%CAMPEP_0202981036
------------------------------------------------------------
------------------------------------------------------------
------------------------------------------------------------
------------------------------------------------------------
------------------------------------------------------------
------------------------------------------------------------
------------------------------------------------------------
------------------------------------------------------------
------------------------------------------------------------
------------------------------------------------------------
------------------------------------------------------------
------------------------------------------------------------
-------------------------------------------------MATVNA-VVER
GCTMLVHYD----K-SVSSTEIKDALES---GSA--HEKAEAMKKAIAILLS--------
--GEQM-PQI--FI-------TIVRF----------------------------------
---------------VLPSE--DKYVQKLLLLYMEIIEK----------------TDAQG
KL-----LPEMI-LICQN-------------LRNNLQHPN-EFLR---------------
GATLRFLCRIQ---EPEILEP-------LIPSIIACL---------EHRHS-FVRRNAVM
CMDRIY----QM-PGGDML-----------LMDAPETI-----ERFLQGG-----ESDLG
TRRNAFLM------LYNNAQDRAVNFLMSNLEQVAN---------------W--GDILQN
VVLD----LIRKVC-RNDP---SQKGRYIKIILTL-------------LST-------NN
TSVIYECANTLV----------------------ALSSAPTAIKAAGNCYCQLLVS----
-----------------------------------------------QSDNN--------
----------VKLIVLDRIA-----------ELKDAHRYV---------------MQEMV
MDILRAVSTPNVDIRKKALDIVLDL-------VTGR---NIDE----------VVAALKK
EIQKS--QT--DTG--E-------------KAGEYRQMLVQ-------------------
---------------------------------AVHRCAVRFPGV--------AGAVVNL
L-----------------------------------------------MD------FLG-
--DANT----GTAFD---VAM-F--------------------------------VR---
------EI-------------AQTNP-------------------------------DLR
------DQILRQM-------L-DCFFS------------------IRSSRVCGTCL----
----------------W-------------------------------------IVG---
--------EFSL-TTAQIEESLETLK----------------------------------
------------------------QSLGPTPFF---------TQKKKHSQ------WEAD
PEEDDQATRDQY----GKR--HFGEASHDSMKEQKK-KGP----VVLADGSYATQTA-SS
----ADVRA---------LAEAQV-----PN-------------LR--------ALV---
---LAGD-------------------------FFLASVVSTT------LTKLAM----RY
IN---------IAADA--GVAPA-----D-----ANRLHAECMLYIVCMI--RLGE----
S--G------E-TP--TPMD-------SDSNDRMMV-----------CIKTLAK--PQE-
---A----D---VDVWLSAC-RSAY---------DGLIA--DRAKQKE--DEE--A----
-------------EKDQRPISQADDL-------ID-----------------------F-
YH---LKSR-----K----GM-SQVEIE--------------------------------
-----DA--VATDLKRAT--------------GF------------------GA--GKD-
E--KKSALERV------------------------------IQLTGF-----SDPV----
--------YAEAYVTVHQ-------YD-----IVMDVTVVNRTNEVQQNLALELATMGDL
KLVE------RPQNH-----TLGPGE---TKHIRANIK----------------------
---------------VSSTETGVIFGNIVY-EST-------GS----DRNVVVLN-----
DV-HIDIM---DY-----------------------------------------------
------------------------------------------------------------
------------------------------------------------------------
--------------------------ISP---------AW--CE-DN-------------
---KFRSMWAEFE----------WENK--------------------------------V
AVNTTI----------KTV----REFLD----------HIVESTNMR-------------
-----C---------LTPP----SA----------------------------------L
E--G-DC-GY-------LAANLY----AKSV-----FGE---------------------
----DALV------NVSVEE---Q--------------D-GVVSG----F----------
------------------------------------------I----RI-----------
------------------------------------------------------------
------------------------------------------------------------
----R---------------------SKTQ-------GI------------AL------S
L-----------------------G-----------------------------------
------DKI-TLK--QRA-----KAVPK--------------------------------
------------------------------------------------------------
------------------------------------------------------------
------------------------------------------------------------
------------------------------------------------------------
------------------------------------------------------------
------------------------------------------------------------
------------------------------------------------------------
------------------------------------------------------------
------------------------------------------------------------
------------------------------------------------------------
------------------------------------------------------------
------------------------------------------------------------
------------------------------------------------------------
------------------------------------------------------------
------------------------------------------------------------
------------------------------------------------------------
------------------------------------------------------------
------------------------------------------------------------
------------------------------------------------------------
------------------------------------------------------------
------------------------------------------------------------
--------------------------------
>Micromonas_Mamiellophytes__Euk-Green-Chlorophytes-Micromonas%Micromonas_genomicjgi_Micromonas_32783_PACid:27346722
------------------------------------------------------------
------------------------------------------------------------
------------------------------------------------------------
------------------------------------------------------------
------------------------------------------------------------
------------------------------------------------------------
------------------------------------------------------------
------------------------------------------------------------
------------------------------------------------------------
------------------------------------------------------------
------------------------------------------------------------
------------------------------------------------------------
--------------------------------------------------MATLNAVVER
GCTMLVHFD----K-GVSASEIKEALET---GGE--HEKADALKKAIAILLS--------
--GEQM-PQL--FI-------TVIRY----------------------------------
---------------VLTTD--SKLVQKLLLLYIEIIEK----------------TDSAG
KL-----LPEMI-LICQN-------------LRNNLQHPN-EFLR---------------
GSTLRFLCRIT---EPEIIEP-------LIPSILACL---------EHRHA-FVRRNAVL
AIDRIY----QL-PGGDLL-----------LQDAPETI-----ERFL-EQ-----EADLS
ARRNAFLM------LYNNAQDRAVSFLMANLEQVAN---------------W--GDILQN
VVLD----LIRKVC-RTDP---TQKGKYIKIILML-------------LGT-------NN
TSVIYECANTLT----------------------ALSSAPTAVKAAANCYCQLLAS----
-----------------------------------------------QSDNN--------
----------VKLIVLDRLA-----------ELKNDHRHV---------------MQELV
MDILRAVSTPDLDIRKKTLDLVLDL-------VSNR---NIDE----------VVLTLKK
EITKS--QG--DAG--E-------------KSGEYRQMLVQ-------------------
---------------------------------ATHACAVKFPAV--------AGSVVHL
L-----------------------------------------------MD------FLG-
--DVNS----AAAFD---VAM-F--------------------------------VR---
------EI-------------AQTND-------------------------------ALR
------DSILQRL-------L-DSFYT------------------IRSSRVCGTCL----
----------------W-------------------------------------IIG---
--------EYSQ-SATQVEEAFACAK----------------------------------
------------------------ASLGATPFF---------EPPHAKAKRER-------
---------------------SPGGGNSKIAAVTAG-VKN----VVLADGTYATQTV--V
----ADHPSA----AVGNAVGAVA-----PN-------------LR--------SLL---
---LAGD-------------------------FFLGSVVSTT------LTKLAL----RY
VE----------------TAPAAGIEPEA-----INKLHAECMLYIVCML--RLGK----
E--G------G-LP--TTID-------DDSYDRMML-----------CVKTLAE--PET-
---Q----D---RDVWLRSC-KAAY---------EGLIV--DRKRQAE-ALDG--D----
-------------KLGEKIDAQADDL-------ID-----------------------F-
TH---LKSR-----K----GL-SQVEIE--------------------------------
-----DA--VATDLKRAT--------------GF----RT------------DS------
DAPEEKKLNRV------------------------------VQLTGF-----SDPV----
--------YAEAYVTVHQ-------YD-----IVMDVTVVNRTQETLQNVCLELATMGDL
KLVE------RPQNH-----TLAVGE---TKQIRANIK----------------------
---------------VSSTETGVIFGNVVY-ESA-------KS----DREVVVLN-----
DV-HIDIM---DY-----------------------------------------------
------------------------------------------------------------
------------------------------------------------------------
--------------------------ISP---------AS--CG-DT-------------
---EFRSMWAEFE----------WENK--------------------------------V
AVNTSI----------TDV----REFLD----------HVVASTNMR-------------
-----C---------LTPP----SA----------------------------------L
E--G-DC-GF-------LAANLY----AKSV-----FGE---------------------
----DALV------NVSVEK-D-L-------------ND-GKVGG----Y----------
------------------------------------------I----RI-----------
------------------------------------------------------------
------------------------------------------------------------
----R---------------------SKTQ-------GI------------AL------S
L-----------------------G-----------------------------------
------DKI-TLK--QRG-----PDPKDGK------------------------------
------------------------------------------------------------
------------------------------------------------------------
------------------------------------------------------------
------------------------------------------------------------
------------------------------------------------------------
------------------------------------------------------------
------------------------------------------------------------
------------------------------------------------------------
------------------------------------------------------------
------------------------------------------------------------
------------------------------------------------------------
------------------------------------------------------------
------------------------------------------------------------
------------------------------------------------------------
------------------------------------------------------------
------------------------------------------------------------
------------------------------------------------------------
------------------------------------------------------------
------------------------------------------------------------
------------------------------------------------------------
------------------------------------------------------------
--------------------------------
>MMETSP1326_Mamiellophytes__Euk-Green-Chlorophytes-Micromonas%CAMPEP_0197574812
------------------------------------------------------------
------------------------------------------------------------
------------------------------------------------------------
------------------------------------------------------------
------------------------------------------------------------
------------------------------------------------------------
------------------------------------------------------------
------------------------------------------------------------
------------------------------------------------------------
------------------------------------------------------------
------------------------------------------------------------
------------------------------------------------------------
-----------------------------------------QRARLRTLRAVPAAAAAGA
AALDSCHGDHQQHH-RAGVLHAGALRQG---GVG--DGDQGAPRDGVAGTESR-------
--GDEA-RHL-----------AADER----------------------------------
---------------RATAA--NLHHHRALRASVGGPRR----------------AEAAA
AVHGDHREDERGREAASG-------------DDSDLPKPA-QQP----------------
AASERIHPGLH---SPLSVSP-------QRNRAAGAS---------DSQHRGESRASPLV
----------RQEERGDG--------------DGPHLSAAGRGHHAAGRAGDDRAAAERG
RERSEHAAQRVSD-ADNNAQDRAVAYLMGNLEQVAN---------------W--GDILQT
VVLD----LIRKVC-RTDP---TQKGKYIKIILML-------------LST-------NN
TSVIYECANTLV----------------------ALSSAPTAIKAAANCYCQLIVS----
-----------------------------------------------QSDNN--------
----------VKLIVLDRLS-----------ELKTNHREV---------------MQEMV
MDILRAVASPNLDIRRKTLDIVLEL-------ITLR---NIDE----------VVNILKK
EITKS--QS--DTG--E-------------KSGEYRQMLVQ-------------------
---------------------------------AVHQCAIRFPDV--------AGSVVHL
L-----------------------------------------------MD------FLG-
--DTNS----ASAFD---VAM-F--------------------------------VR---
------EI-------------AQTND-------------------------------KLR
------ESILQRL-------L-DSFYT------------------IRSSRVCGTCL----
----------------W-------------------------------------IIG---
--------EYSL-SAAQVEEAFVTLK----------------------------------
------------------------ASLGPTPFF---------KSAAEKKA------EAEE
AAAAGESGGAVP---------------KKESESGAA-RRP----AVLADGTYATQTA--A
----VES-----------LTSSTT-----PN-------------LR--------TLI---
---LSGD-------------------------FFLGSVVSTT------LTKLAL----RY
ME----------------AAPSSGVEARE-----VNRTHAEIMLYIVCIL--RLGK----
Q--G------G-LP--TPID-------DDSADRLKL-----------CLKTLSS--PQQ-
---H----D---KEVWLRGC-RSAF---------AGLIG--DKQKQQE--DEA--K----
-------------DKDAAPVSQADDL-------ID-----------------------F-
YH---LKSR-----K----GL-SQVELE--------------------------------
-----DA--VATDLKRAT--------------GF------------------NS-GG--E
K--GERKLNRV------------------------------LQLTGF-----SDPV----
--------YAEAYVTVHQ-------YD-----IVMDVTVVNRTGDVLQNLCLELATMGDL
KLVE------RPQNH-----TLAGHE---TKHIRANIK----------------------
---------------VSSTETGVIFGNIVY-ESS-------GS----DRNVVVLN-----
DI-HIDIM---DY-----------------------------------------------
------------------------------------------------------------
------------------------------------------------------------
--------------------------ISP---------AS--CA-DM-------------
---AFRNMWAEFE----------WENK--------------------------------V
AVNTSI----------TNV----RQFLD----------HIVASTNMR-------------
-----C---------LTPP----SA----------------------------------L
E--G-DC-GF-------LAANLY----AKSV-----FGE---------------------
----DALV------NVSVEK---Q-------------PSDGKLGG----Y----------
------------------------------------------I----RI-----------
------------------------------------------------------------
------------------------------------------------------------
----R---------------------SKTQ-------GI------------AL------S
L-----------------------G-----------------------------------
------DKI-TLK--QRG-----PTGASTTSNTSTVTSKAAGGAAAAVAITD--------
------------------------------------------------------------
------------------------------------------------------------
------------------------------------------------------------
------------------------------------------------------------
------------------------------------------------------------
------------------------------------------------------------
------------------------------------------------------------
------------------------------------------------------------
------------------------------------------------------------
------------------------------------------------------------
------------------------------------------------------------
------------------------------------------------------------
------------------------------------------------------------
------------------------------------------------------------
------------------------------------------------------------
------------------------------------------------------------
------------------------------------------------------------
------------------------------------------------------------
------------------------------------------------------------
------------------------------------------------------------
------------------------------------------------------------
--------------------------------
>MMETSP1106_Mamiellophytes__Euk-Green-Chlorophytes-Micromonas%CAMPEP_0181359050
------------------------------------------------------------
------------------------------------------------------------
------------------------------------------------------------
------------------------------------------------------------
------------------------------------------------------------
------------------------------------------------------------
------------------------------------------------------------
------------------------------------------------------------
------------------------------------------------------------
------------------------------------------------------------
------------------------------------------------------------
------------------------------------------------------------
---------------------------------------------------MATNSVLER
SCSMLVYFDR-----AASANEIKEALET---GDN--AEKAEALRKAISMLMN--------
--GETL-PAI--FI-------TIVRY----------------------------------
---------------VLPSD--DKVVQKLLLLYMEIIEK----------------TDDQG
KL-----LPEMI-LICQN-------------LRNNLQHPN-EFLR---------------
GVTLRFLCRIT---EQDLLEP-------LIPSIVACL---------EHRHS-FVRRNAVM
AMDRIY----QL-PGGEVM-----------LQDAPETI-----ERFLSGG-----ESDLS
TRRNAFLM------LYNNAQDRAVSYLMNNLEQVAN---------------W--GDILQT
VVLD----LIRKVC-RTDP---TQKGKYIKIILML-------------LST-------NN
TSVIYECANTLV----------------------ALSSAPTAIKAAANCYCQLIVS----
-----------------------------------------------QSDNN--------
----------VKLIVLDRLN-----------ELKTNHREV---------------MQEMV
MDILRAVASPNLDIRRKTLDIVLDL-------ITAR---NIDE----------VVSMLKK
EITKS--QT--DTG--E-------------KSGEYRQMLVQ-------------------
---------------------------------AVHQCAIKFPET--------AGSVVHL
L-----------------------------------------------MD------FLG-
--DTNS----ASAFD---VAM-F--------------------------------VR---
------EI-------------AQTND-------------------------------KLR
------ESILQRM-------L-DSFYT------------------IRSSRVCGTCL----
----------------W-------------------------------------IIG---
--------EYSN-SAVQIEEAFATLK----------------------------------
------------------------ASLGPTPFF---------ASKNAEGV------AAGG
EGGAGDEGGAGD--------------------VGAV-KRP----AVLADGTYATQTA--V
----VES-----------LAGSST-----PN-------------LR--------ALV---
---LSGD-------------------------FFLGSVISTT------LTKLAL----RY
IS----------------TAPSAGTDAKD-----VNKLHAEIMLYIVCIL--RLGKVG--
---G--------LP--TPID-------DDSADRLKL-----------CLKTLTS--PND-
---G----D---AGVWLHCC-RSAF---------AGLIS--DKVRQQE--DLE--K----
-------------DLDKAPVAQADDL-------ID-----------------------F-
YH---LKSR-----K----GL-SQVELE--------------------------------
-----DA--VATDLKRAT--------------GF------------------NS-----G
ENKEDRKLNRV------------------------------LQLTGF-----SDPV----
--------YAEAYVTVHQ-------YD-----IVMDVTVVNRTNEVLQNLCLELATMGDL
KLVE------RPQNY-----TLSAHE---TKHVRANIK----------------------
---------------VSSTETGVIFGNIVY-EST-------GS----DRNVVVLN-----
DI-HIDIM---DY-----------------------------------------------
------------------------------------------------------------
------------------------------------------------------------
--------------------------ISP---------AS--CA-DT-------------
---AFRNMWAEFE----------WENK--------------------------------V
AVNTSI----------TNV----REFLD----------HIVASTNMR-------------
-----C---------LTPP----SA----------------------------------L
E--G-DC-GF-------LAANLY----AKSV-----FGE---------------------
----DALV------NVSAEK---Q-------------PGDGKLCG----Y----------
------------------------------------------I----RI-----------
------------------------------------------------------------
------------------------------------------------------------
----R---------------------SKTQ-------GI------------AL------S
L-----------------------G-----------------------------------
------DKI-TLK--QRG-----VPNPAA-------------------------------
------------------------------------------------------------
------------------------------------------------------------
------------------------------------------------------------
------------------------------------------------------------
------------------------------------------------------------
------------------------------------------------------------
------------------------------------------------------------
------------------------------------------------------------
------------------------------------------------------------
------------------------------------------------------------
------------------------------------------------------------
------------------------------------------------------------
------------------------------------------------------------
------------------------------------------------------------
------------------------------------------------------------
------------------------------------------------------------
------------------------------------------------------------
------------------------------------------------------------
------------------------------------------------------------
------------------------------------------------------------
------------------------------------------------------------
--------------------------------
>MMETSP1468_Mamiellophytes__Euk-Green-Chlorophytes-Micromonas%CAMPEP_0198681030
------------------------------------------------------------
------------------------------------------------------------
------------------------------------------------------------
------------------------------------------------------------
------------------------------------------------------------
------------------------------------------------------------
------------------------------------------------------------
------------------------------------------------------------
------------------------------------------------------------
------------------------------------------------------------
------------------------------------------------------------
------------------------------------------------------------
---------------------------------------------------MATNSVLER
SCSMLVYFD-R----AASANEIKEALET---GDN--AEKAEALRKAISMLMN--------
--GETL-PAI--FI-------TIVRY----------------------------------
---------------VLPSD--DKVVQKLLLLYMEIIEK----------------TDDQG
KL-----LPEMI-LICQN-------------LRNNLQHPN-EFLR---------------
GVTLRFLCRIT---EQDLLEP-------LIPSIVACL---------EHRHS-FVRRNAVM
AMDRIY----QL-PGGEVM-----------LQDAPETI-----ERFLSGG-----ESDLS
TRRNAFLM------LYNNAQDRAVSYLMNNLEQVAN---------------W--GDILQT
VVLD----LIRKVC-RTDP---TQKGKYIKIILML-------------LST-------NN
TSVIYECANTLV----------------------ALSSAPTAIKAAANCYCQLIVS----
-----------------------------------------------QSDNN--------
----------VKLIVLDRLN-----------ELKTNHREV---------------MQEMV
MDILRAVASPNLDIRRKTLDIVLDL-------ITAR---NIDE----------VVSMLKK
EITKS--QT--DTG--E-------------KSGEYRQMLVQ-------------------
---------------------------------AVHQCAIKFPET--------AGSVVHL
L-----------------------------------------------MD------FLG-
--DTNS----ASAFD---VAM-F--------------------------------VR---
------EI-------------AQTND-------------------------------KLR
------ESILQRM-------L-DSFYT------------------IRSSRVCGTCL----
----------------W-------------------------------------IIG---
--------EYSH-SAVQIEEAFATLK----------------------------------
------------------------ASLGPTPFF---------ASKNAEGV------AAGG
EGGAGDEGGAGD--------------------VGAV-KRP----AVLADGTYATQTA--V
----VESLA------------GSS---T-PN-------------LR--------ALV---
---LSGD-------------------------FFLGSVISTT------LTKLAL----RY
IS----------------TAPGA-----GTDAKDVNKLHAEIMLYIVCIL--RLGK-V--
G--G--------LP--TPID-------DDSADRLKL-----------CLKTLTS--PND-
---G----D---AGVWLHCC-RSAF---------AGLIS--DKVRQQ---EDL-EK----
-------------DLDKAPVSQADDL-------ID-----------------------F-
YH---LKSR-----K----GL-SQVELE--------------------------------
-----DA--VATDLKRAT--------------GF----NS------------GE--N---
K--EDRKLNRV------------------------------LQLTGF-----SDPV----
--------YAEAYVTVHQ-------YD-----IVMDVTVVNRTNEVLQNLCLELATMGDL
KLVE------RPQNY-----TLSAHE---TKHVRANIK----------------------
---------------VSSTETGVIFGNIVY-EST-------GS----DRNVVVLN-----
DI-HIDIM---DY-----------------------------------------------
------------------------------------------------------------
------------------------------------------------------------
--------------------------ISP---------AS--CA-DT-------------
---AFRNMWAEFE----------WENK--------------------------------V
AVNTSI----------TNV----REFLD----------HIVASTNMR-------------
-----C---------LTPP----SA----------------------------------L
E--G-DC-GF-------LAANLY----AKSV-----FGE---------------------
----DALV------NVSAEK-Q-P-------------GD-GKLCG----Y----------
------------------------------------------I----RI-----------
------------------------------------------------------------
------------------------------------------------------------
----R---------------------SKTQ-------GI------------AL------S
L-----------------------G-----------------------------------
------DKI-TLK--QRG--------VPNPAA----------------------------
------------------------------------------------------------
------------------------------------------------------------
------------------------------------------------------------
------------------------------------------------------------
------------------------------------------------------------
------------------------------------------------------------
------------------------------------------------------------
------------------------------------------------------------
------------------------------------------------------------
------------------------------------------------------------
------------------------------------------------------------
------------------------------------------------------------
------------------------------------------------------------
------------------------------------------------------------
------------------------------------------------------------
------------------------------------------------------------
------------------------------------------------------------
------------------------------------------------------------
------------------------------------------------------------
------------------------------------------------------------
------------------------------------------------------------
--------------------------------
>Micromonas-sp-CCMP2099_Mamiellophytes__Euk-Green-Chlorophytes-Micromonas%CAMPEP_0190186524
------------------------------------------------------------
------------------------------------------------------------
------------------------------------------------------------
------------------------------------------------------------
------------------------------------------------------------
------------------------------------------------------------
------------------------------------------------------------
------------------------------------------------------------
------------------------------------------------------------
------------------------------------------------------------
------------------------------------------------------------
------------------------------------------------------------
--------------------------------------XRLPDRGAPLAVMATLNAVVER
GCSMLVHFD----R-AASMSEIKTALES---GGA--DAKADAMKKAIAILLS--------
--GEQM-PQI--FI-------TIVRF----------------------------------
---------------VLPSD--DKYVQKLLLLYMEIIEK----------------TDSSG
KL-----LPEMI-LICQN-------------LRNNLQHPN-EFLR---------------
GATLRFLCRIS---EHEILEP-------LIPSIVACL---------EHRHS-FVRRNAVL
CMDRIY----QM-PGGDLL-----------LQDAPETI-----ERFLNGG-----ESDLS
TRRNAFLM------LYNNDQEKAVNFLLQNVEQVAT---------------W--GDILQN
VVLD----LIRKVC-RTDP---SQKGKYIKIILML-------------LST-------NN
TSVIYECANTLV----------------------ALSSAPTAIKAAANCYCQLLVS----
-----------------------------------------------QSDNN--------
----------VKLIVLDRLG-----------ELQRNHRYV---------------MQEMV
MDILRAVNAPNSDIRRKALDIVLDL-------VTVR---NVDE----------VVGVLKK
EIQKS--QT--DDG-GA-------------NAGEYRQMLVQ-------------------
---------------------------------ATHQCAVKFPET--------AGTVVHL
L-----------------------------------------------MD------FLG-
--DTNV----AAAFD---VAM-F--------------------------------IR---
------EI-------------AQTNE-------------------------------ALR
------PGIVKRL-------L-DCFYS------------------VRSARVAGTCL----
----------------W-------------------------------------IIG---
--------EYSL-LPTQVVDAFATLT----------------------------------
------------------------ESLGATPFY---------KKINANEH---------P
DTQDEATNFSSP-----------------PKKKTQT-GRP----QVLADGSYATQTA--V
----VEVVA-------NGLNGGAG---A-PN-------------LR--------ALV---
---LGGD-------------------------FFLGSVVATT------LTKLAL----RF
LS--------V-------ATTQA-----E-----AHRLRADVMLYIVCLL--RLGK----
S--H------T-LP--TPID-------EDSADRLSL-----------CLKTLAA--PSSL
---D--PAV---ADVWLKGC-RDAF---------KGLID--DKIKQQT--HDA--V----
-------------DLDATPVAQADDL-------ID-----------------------F-
FH---LKSR-----K----GL-SQVEIE--------------------------------
-----DA--VATDLARAT--------------GF----AD------------AA------
ASDKDRKLDRV------------------------------LQLTGF-----SDPV----
--------YAEAYVTVHQ-------YD-----IVMDVTVVNRSKEIQQNLCLELATMGDL
KLVE------RPQNY-----TLDVGE---TKHVRANIK----------------------
---------------VSSTETGVIFGNIVY-ESS-------GS----DRNVVVLN-----
DI-HIDIM---DY-----------------------------------------------
------------------------------------------------------------
------------------------------------------------------------
--------------------------IAP---------AT--CH-DT-------------
---QFRAMWAEFE----------WENK--------------------------------V
AINTQI----------CEV----REFLN----------HVVKSTNMR-------------
-----C---------LTTK----SA----------------------------------L
D--G-EC-AY-------LAANLY----AKSV-----FGE---------------------
----DALV------NVSVEK---Q-------------PHDGKLGG----Y----------
------------------------------------------I----RI-----------
------------------------------------------------------------
------------------------------------------------------------
----R---------------------SKTQ-------GI------------AL------S
L-----------------------G-----------------------------------
------DKI-TLK--QRS-----AAA----------------------------------
------------------------------------------------------------
------------------------------------------------------------
------------------------------------------------------------
------------------------------------------------------------
------------------------------------------------------------
------------------------------------------------------------
------------------------------------------------------------
------------------------------------------------------------
------------------------------------------------------------
------------------------------------------------------------
------------------------------------------------------------
------------------------------------------------------------
------------------------------------------------------------
------------------------------------------------------------
------------------------------------------------------------
------------------------------------------------------------
------------------------------------------------------------
------------------------------------------------------------
------------------------------------------------------------
------------------------------------------------------------
------------------------------------------------------------
--------------------------------
>MMETSP1327_Mamiellophytes__Euk-Green-Chlorophytes-Micromonas%CAMPEP_0119210140
------------------------------------------------------------
------------------------------------------------------------
------------------------------------------------------------
------------------------------------------------------------
------------------------------------------------------------
------------------------------------------------------------
------------------------------------------------------------
------------------------------------------------------------
------------------------------------------------------------
------------------------------------------------------------
------------------------------------------------------------
------------------------------------------------------------
--------------------------------------XRLPDRGAPLAVMATLNAVVER
GCSMLVHFD----R-AASMSEIKTALES---GGA--DAKADAMKKAIAILLS--------
--GEQM-PQI--FI-------TIVRF----------------------------------
---------------VLPSD--DKYVQKLLLLYMEIIEK----------------TDSSG
KL-----LPEMI-LICQN-------------LRNNLQHPN-EFLR---------------
GATLRFLCRIS---EHEILEP-------LIPSIVACL---------EHRHS-FVRRNAVL
CMDRIY----QM-PGGDLL-----------LQDAPETI-----ERFLNGG-----ESDLS
TRRNAFLM------LYNNDQEKAVNFLLQNVEQVAT---------------W--GDILQN
VVLD----LIRKVC-RTDP---SQKGKYIKIILML-------------LST-------NN
TSVIYECANTLV----------------------ALSSAPTAIKAAANCYCQLLVS----
-----------------------------------------------QSDNN--------
----------VKLIVLDRLG-----------ELQRNHRYV---------------MQEMV
MDILRAVNAPNSDIRRKALDIVLDL-------VTVR---NVDE----------VVGVLKK
ELQKS--QT--DDG-GA-------------NAGEYRQMLVQ-------------------
---------------------------------ATHQCAVKFPET--------AGTVVHL
L-----------------------------------------------MD------FLG-
--DTNV----AAAFD---VAM-F--------------------------------IR---
------EI-------------AQTNE-------------------------------ALR
------PGIVKRL-------L-DCFYS------------------VRSARVAGTCL----
----------------W-------------------------------------IIG---
--------EYSL-LPTQVVDAFATLT----------------------------------
------------------------ESLGATPFY---------KKINANEH---------P
DTQDEATNFSSP-----------------PKKKTQT-GRP----QVLADGSYATQTA--V
----VEVVA-------NGLNGGAG---A-PN-------------LR--------ALV---
---LGGD-------------------------FFLGSVVATT------LTKLAL----RF
LS--------V-------ATTQA-----E-----AHRLRADVMLYIVCLL--RLGK----
S--H------T-LP--TPID-------EDSADRLSL-----------CLKTLAA--PSSL
---D--PAV---ADVWLKGC-RDAF---------KGLID--DKIKQQT--HDA--V----
-------------DLDATPVAQADDL-------ID-----------------------F-
FH---LKSR-----K----GL-SQVEIE--------------------------------
-----DA--VATDLARAT--------------GF----AD------------AA------
ASDKDRKLDRV------------------------------LQLTGF-----SDPV----
--------YAEAYVTVHQ-------YD-----IVMDVTVVNRSKEIQQNLCLELATMGDL
KLVE------RPQNY-----TLDVGE---TKHVRANIK----------------------
---------------VSSTETGVIFGNIVY-ESS-------GS----DRNVVVLN-----
DI-HIDIM---DY-----------------------------------------------
------------------------------------------------------------
------------------------------------------------------------
--------------------------IAP---------AT--CH-DT-------------
---QFRAMWAEFE----------WENK--------------------------------V
AINTQI----------CEV----REFLN----------HVVKSTNMR-------------
-----C---------LTTN----SA----------------------------------L
D--G-EC-AY-------LAANLY----AKSV-----FGE---------------------
----DALV------NVSVEK---Q-------------PHDGKLGG----Y----------
------------------------------------------I----RI-----------
------------------------------------------------------------
------------------------------------------------------------
----R---------------------SKTQ-------GI------------AL------S
L-----------------------G-----------------------------------
------DKI-TLK--QRS-----AAA----------------------------------
------------------------------------------------------------
------------------------------------------------------------
------------------------------------------------------------
------------------------------------------------------------
------------------------------------------------------------
------------------------------------------------------------
------------------------------------------------------------
------------------------------------------------------------
------------------------------------------------------------
------------------------------------------------------------
------------------------------------------------------------
------------------------------------------------------------
------------------------------------------------------------
------------------------------------------------------------
------------------------------------------------------------
------------------------------------------------------------
------------------------------------------------------------
------------------------------------------------------------
------------------------------------------------------------
------------------------------------------------------------
------------------------------------------------------------
--------------------------------
>EGNB_Chlorodendrophytes-Pedinophytes__Euk-Green-Chlorophytes-Chlorodendrophytes_Pedinophytes%EGNB2029840-Scourfieldia_sp.
------------------------------------------------------------
------------------------------------------------------------
------------------------------------------------------------
------------------------------------------------------------
------------------------------------------------------------
------------------------------------------------------------
------------------------------------------------------------
------------------------------------------------------------
------------------------------------------------------------
------------------------------------------------------------
------------------------------------------------------------
------------------------------------------------------------
------------------------------------------------------------
------------------------------------------------------------
------------------------------------------------------------
------------------------------------------------------------
------------------------------------------------------------
------------------------------------------------------------
------------------------------------------------------------
------------------------------------------------------------
------------------------------------------------------------
------------------------------------------------------------
------------------------------------------------------------
------------------------------------------------------------
------------------------------------------------------------
------------------------------------------------------------
------------------------------------------------------------
------------------------------------------------------------
------------------------------------------------------------
------------------------------------------------------------
------------------------------------------------------------
------------------------------------------------------------
------------------------------------------------------------
------------------------------------------------------------
------------------------------------------------------------
-------------------------------------------------------ML---
---LNGD-------------------------FFLGAVVATA------LTKLVL----RL
RA--------A-AKAG--ATDPA-----A-----CNATLAEAMLYLVAIL--RLGE-S--
T--A--------VP--HPID-------ADSSERVQL-----------CLRTMAA--PEDP
---A----V---QAVWLAEC-RAAF---------SHMIA--DKVSAER--REK--K----
-------------SKEKASNAQPDDL-------ID-----------------------F-
YH---LKAR-----K----GL-APADAD--------------------------------
-----DA--GGGDLARAM--------------GT----VG---G--------PG------
E--RGHQLSRV------------------------------LQLTGF-----SDPV----
--------YAEAYVTVHQ-------YD-----IVLDVTVVNRCDETLQNLCLELATMGDL
KLVE------RPQNY-----TLAPGA---SKHIRANIK----------------------
---------------VSSTETGVIFGNIVY-VHA-------RA--A-EAAVVVLN-----
DI-HIDIM---DY-----------------------------------------------
------------------------------------------------------------
------------------------------------------------------------
--------------------------IAP---------AS--CA-DV-------------
---AFRNMWAEFE----------WENK--------------------------------V
AVSTQI----------GDV----GAFLD----------HILASTNMR-------------
-----C---------LTPR----SQ----------------------------------L
N--G-DC-GF-------LAANLY----AKSV-----FGE---------------------
----DALV------NVSVEK---Q------------PSD-GKLAG----Y----------
------------------------------------------I----RI-----------
------------------------------------------------------------
------------------------------------------------------------
----R---------------------SKTQ-------GI------------AL------S
L-----------------------G-----------------------------------
------DKI-TRQ--QKG------------------------------------------
------------------------------------------------------------
------------------------------------------------------------
------------------------------------------------------------
------------------------------------------------------------
------------------------------------------------------------
------------------------------------------------------------
------------------------------------------------------------
------------------------------------------------------------
------------------------------------------------------------
------------------------------------------------------------
------------------------------------------------------------
------------------------------------------------------------
------------------------------------------------------------
------------------------------------------------------------
------------------------------------------------------------
------------------------------------------------------------
------------------------------------------------------------
------------------------------------------------------------
------------------------------------------------------------
------------------------------------------------------------
------------------------------------------------------------
--------------------------------
>FPCO_UTC__Euk-Green-Chlorophytes-UTC%FPCO2029838-Interfilum_paradoxum
------------------------------------------------------------
------------------------------------------------------------
------------------------------------------------------------
------------------------------------------------------------
------------------------------------------------------------
------------------------------------------------------------
------------------------------------------------------------
------------------------------------------------------------
------------------------------------------------------------
------------------------------------------------------------
------------------------------------------------------------
[truncated: 417,769 more chars]
