# Supplementary material for: Prevalence and environmental abundance of the TSET complex in cosmopolitan algal groups
Source: iScience. 2025 May 15;28(6):112679. doi: 10.1016/j.isci.2025.112679 (PMC12167817; doi:10.1016/j.isci.2025.112679)
Supplement: Data S3. Datafiles used in informatic analyses, related to Figures 1 and 2 — List of TSET homologues, sequences of query TSET proteins, alignments and curated tree topologies, and Ref_seqs_1_manual_predictions.csv used for the AMOEBAE searches. [file mmc4.zip › S3_files/TSET_sequences/raw_AMAEBAE_output/TPLATE_red.afaa]

>Rhodella-maculata-CCMP736_Proteorhodophytina__Euk-Red-Proteorhodophytina-Rhodellophytes%CAMPEP_0191513244
------------------------------------------------------------
--------------------------------XNDPGAVSLNRRFVA-ASELVDALRMLL
DW-------------------------NGL------------------------------
----------SKATLDCGIQ----------VLPVIAQL--------PKQSHRFRLLYKLF
YVFVTFDIKSADPVALKA--LLNS----------KPYQAVVGQAKRDSSVTSEVVSCCCS
CIVQTLP------------------------------RVA--------------------
----------------TGNNFNKSNVLDCWAVLAASAMQ--------KTTDCLSWPYSPT
S-SYAVDSFLKLFECFGQHNF----VLQSSKGVSMEEYERL----QEILVK--SSLQQR-
NLKTRASLLVCNTTYWI------------------------------------------E
SGLKAEANAGHILRSLWNHLQENYSDMK--------------------------------
------VAQDEYLSGVMW-----------------------------KTELTHK---PST
LNSD-------------------------TCLSAGQIAVALVR--RSPRTAEKASNM---
------LKKYL------------------------------------------NLLRDSK
VDDVLADELIENAISGIAMY--------MDEFFPKPVAPK-------------TLQSMVN
EPIPDP-------YVWVHDVPQSCVFASSRLEGEEEASHAVV-----------TEELIHR
SSSNANSSSSAPREGDSH------------------------------------------
---------------ILSGSSDPLLIS--ARHTVNITKAIIQINVMVQNRTQTRVPNVIL
SLSAGHSLQP------VDD-CVTHRSVGSLEPLQRKSINYPLALVKSD-VG--SGTVHFR
VLVEAKDETLVEHGSIAYNVPS--------------------------------------
------------------------------------------------------------
------------------------------------------------------------
-----------------------------------------------------SDILLLV
PPA--DTAGFDVFRRRWDLL----------------------------------------
-----------------------KHDAD-FFVFVNEKQNLDLLVDVVTRKSPLR--ELGR
MRSSAHFSALAADSPEQKY---IVMA---------VYAAEAFGPHGEGPCIASISIR---
--------------------------SEASAYSDGFLKDCEGWLEEASFKVFSATTEGMP
SSLNAARRIRSSCGHRAGTQFTNGGAMRRGPAWHIDDPKGNNIV----------------
-
>Galdieria_Cyanidiales__Euk-Red-Cyanidiales-Galdieria.fasta%Galdieria_genomic452820720_Galdieria_sulphuraria
-----------------------------------------MAALEKQCTLSVHYDRSTP
NEVGELKKDLESSDVEKKTKALKRAILLQLNGETLPGVLMTVIRFIL-PHEDNHLRKLCL
VYLEIVDKTGP----------------QGK--------------MLPEMIL-VCNMIRNE
LTHPNEYSRGCALRFICKMK---EAEILEPLVPTVRQN--------LEHRHSFVRRNAIL
AVHMIFR--NFEYLIPDAPELVYQ----------FLQGETDVSCRR--NAFEMLCQCDED
KAVKYLV--------HSLEVVSSWGETLQLSALKLIRTIC--------------------
----------------KSKPEEKATFIKLIFELLQSSSA---SVAFEAANTLFSLSQSTT
AVRAAVECYCRLLLSQSDNNIRLI-LLDRLEEIRTNHLSVM----QEVLFDMMRILSSP-
NLEIRKKVLSLASDLVTSRNAQPIINLIRKEIHGLATEVGD-DFEVTLQYRQLLLRFIRN
IAMNFPDCVALATSVLEEFVDDELAVVAPDAVIALREVAVKYPHLQS-----SIIERLGY
-IVTSGLHNPRVLR--FWILAEFSSNSDQVNNSFQAVLTV-------VSPLPLS---PHV
TKNTETEVFSDVQSVSSDHSFHSVSSKKPKVLADGTYATQTVI--EELATEKRDLNK---
--QGPAVRSLILG------GDYFLGVAV---CSAITK----------------LALKSR-
--NLVNKQT-SHKMNANAMLLCSS----LLRFAQSSEAPSKMD-SGSAERIILCILSLTG
DVP--G-------DLFLRSSHIAFEEYIRERHKKEDEKLREQ----AEKDHLQVDEPIEF
RILRTQRQFGGLLDYSEH----SSALKEWD-----SNFVEEEDESIEFDLTK--------
-------------VVQLTGRTDPVYAE--AHVAVKQYD--IILDILVMNQTTDTLQNLTV
ELATMGDLRL------CER-PQSH----NIGPLDQRSIRTNIKVSSTE---AIFGTIVYD
VAGK-----ASPSRSVILSDIH--------------------------------------
------------------------------------------------------------
------------------------------------------------------------
-----------------------------------------------------IDVMDYL
HPG--VVSDAV-FRSLWAEF----------------------------------------
-----------------------EWENK-IAIQTN-IVDLGEYLDFVIRCTNMK--CLT-
PRGLEN---------ESGF---LAAN---------LYATSIFGED------ALLNVS---
--------------------------AEKT--AQGNI---------VGFIRIRSKMQGV-
-----------ALS--LGDRIS---SRQNTVK----------------------------
-
>Rhodella-maculata-CCMP736_Proteorhodophytina__Euk-Red-Proteorhodophytina-Rhodellophytes%CAMPEP_0191537728
---------------------XPSFPSVPSAYSRTPCHLAMSNALERQCTLLVHYENAQP
-DHAILREELESSDVIRKMHALKQVILFILNGEPMPGFLMLVIRYVL-PHDDTHLRKMAL
YFLEVVDKHGP----------------DGK--------------MLPEMIL-VCNMVRNE
LIHPNEYTRGCALRFCCKIL---DPEILEPLVPVIRTN--------LEHRHSFVRRNAVL
AVHFIFQ--KFEFLFPDAPEVIEL----------FLENESDVAARR--NAFAMLSKCDPE
RAVAYLL--------DNLAAVAQWSDTMQLAALELIRAVC--------------------
----------------RANPAEKGRYIKVIFGLLGSPSA---SVVYEAANTLISLSAAPT
AVRATAQCYCTLLASQSDQNVKLI-LLDRLVSLKKLHAPVM----QEMLMDIMRVLSSP-
SMEIKRKTLTLVVDLITPRNVSEVVSAMKKETSRSKADADK-SQDAENEYRKLLISIMHN
IALKYPDVADAAVNIVSGFLGDAFGPVASDVLVCVREIAQVFPALRA-----NILQKLL-
-DVLPEIRNHGILQGVLWLLGEYSETPEQIKESIDCIMGC-------LGKLPF----SVT
EEEA-STEKPAEDAEKPK---KSATRKGPTVLSDGTYATQIAE--DDFKPVALTAASDK-
--IGPPLRALILT------GDFFISISV---CTALTK----------------LALKVS-
LIPGAPPVL-VNTLRAQAMLVCAS----IVRFGRSGSTPSKIG-EGSTARIVACIRVLNG
EYDAEE---------WLRYSKKAVKAMVDLRVEKEKAAQKKK----ALSNALALDDTIDF
KILRSKRSHMASADGE------PGDIELAL-----GSKALSSNKN--VKLTR--------
-------------VVQLTGMSDVVYAE--ARVTVQDYD--IMLDVTVINRGNDKLENLTL
ELATIGDLRL------CER-PQSY----TFMPDEQKVIGANIKVSSTE-TGIIFGNIVYD
VAGSA----VQNSGCVILNDIH--------------------------------------
------------------------------------------------------------
------------------------------------------------------------
-----------------------------------------------------IDILDYI
VPG--EVTDLA-FRQMWSEF----------------------------------------
-----------------------EWENK-VAINTT-IADLSTYLDALLSWTNMK--CIT-
MRGVEK---------QTGF---LAAN---------LYAKSVFAED------ALINIS---
--------------------------GEKL--SDGRL---------SGYIRIRSKTQGI-
-----------ALS--LGDKIT---LKQSEKVKD--------------------------
-
>RTLC_Proteorhodophytina__Euk-Red-Proteorhodophytina-Rhodellophytes%RTLC2028407-Rhodella_violacea
------------------------------------------------------------
------------------MHALKQVILFILNGEPMPGFLMLVIRYVL-PHDDTHLRKMAL
YFLEVVDKHGP----------------DGK--------------MLPEMIL-VCNMVRNE
LIHPNEYTRGCALRFCCKIL---DPEILEPLVPVIRTN--------LEHRHSFVRRNAVL
AVHFIFQ--KFEFLFPDAPEVIEL----------FLENESDVAARR--NAFAMLSKCDPE
RAVAYLL--------DNLAAVAQWSDTMQLSALELIRAVC--------------------
----------------RANPAEKGRYIKVIFGLLGSPSA---SVVYEAANTLISLSAAPT
AVRATAQCYCTLLASQSDQNVKLI-LLDRLVSLKKLHAPVM----QEMLMDIMRVLSSP-
SMEIKRKTLTLVVDLITPRNVSEVVSAMKKETSRSKAEADK-SQDAENEYRKLLISIMHN
IALKYPDVAEAAVNIVSGFLGDAFGPVASDVLVCVREIAQVFPALRT-----IILQKLL-
-DVLPEIRNHGILQGVLWLLGEYSESPEQIKESIDCIMGC-------LGKLPF----SVT
EEEA-STEKPAEDAEKPK---KSAARKGPTVLSDGTYATQIAE--DDYKPVALAAESDK-
--IGPPLRALILT------GDFFISISV---CTALTK----------------LALKVS-
LIPGAPPVL-INTLRAQAMLVCAS----IVRFGRSGSTPSKIG-EGSTARIVACIRALNG
EYDAEE---------WLRYSKKAVKAMVDLRVEKEKAAQKKK----ALSNALALDDTIDF
QILRSKRSHMASADGE------PGDIELAL-----GSKALSSNKN--VKLTR--------
-------------VVQLTGMSDVVYAE--ARVTVQDYD--IMLDVTVINRGNDKLENLTL
ELATIGDLRL------CER-PQSY----TFMPDEQKVIGANIKVSSTE-TGIIFGNIVYD
VAGSA----VQNSGCVILNDIH--------------------------------------
------------------------------------------------------------
------------------------------------------------------------
-----------------------------------------------------IDILDYI
VPG--EVTDLA-FRQMWSEF----------------------------------------
-----------------------EWENK-VAINTT-IADLSTYLDALLSWTNMK--CIT-
MRGVEK---------QTGF---LAAN---------LYAKSVFAED------ALINIS---
--------------------------GEKL--SDGRL---------SGYIRIRSKTQGI-
-----------ALS--LGDKIT---LKQ--------------------------------
-
>Pyropia_BF-clade__Euk-Red-Proteorhodophytina-Bangiales%Pyropia_genomicjgi_Pyropia_5171_g1152
------------------------------------------------------------
------------------------------------------------------------
------------------------------------------------------------
------------------------------------------------------------
------------------------------------------------------------
------------------------------------------------------------
------------------------------------------------------------
------------------------------------------------------------
------------------------------------------------------------
------------------------------------------------------------
------------------------------------------------------------
-----------------------------------ASAAAAKA--VTTRGGSGGAGKGA-
--SSPPLRTLLIN------GSYFVAAAV---CAALTK----------------LALRLS-
AFEAAPATL-RNKVRAEAMLVCAS----ILRYGRDASAIAPID-NGAAERITACILSLTG
TVASDAADTGNTENLWLDAPRAAYDAVVREKRRKEAAAAKAE----ALKEAVPAEEVIDF
GLLRSGRRSAGNGVDEADL---GEDADLNRARDGGGKGGKGGAGG--FELGR--------
-------------VVQLTGMSDPVYAE--AHVAVHEYD--IMLDILVVNVSNETLTNLTV
ELATMGDLRL------CER-PQAH----TLAAGARVNVRANIKVSSTE-TGIIFGNVVYD
VAGA-----ASASGCVILNDVH--------------------------------------
------------------------------------------------------------
------------------------------------------------------------
-----------------------------------------------------MDVMDYM
RPA--EVNDAA-FRSMWAEF----------------------------------------
-----------------------EWENK-VAVTTS-LTSLSALLNFIIESTNMR--CLT-
LRGSED---------DAGY---LAAN---------LYARSVFGED------ALVNVS---
--------------------------VDRG--GDGRL---------AGFIRIRSKTQGI-
-----------ALS--LGDKIT---LRQSQAQMAAASTGSGTGAGGRGASGNAMAVAAAV
M
>LLXJ_Proteorhodophytina__Euk-Red-Proteorhodophytina-Stylonematophytes%LLXJ2042882-Chroodactylon_ornatu
------------------------------------------------------------
---------------------------MQLNGEVIPSLLMTVIRFVMVPQSDTHLRKLGL
YYLEIVDKRGP----------------DGK--------------MLPEMIL-VCNMVRME
LENPNEYSRGSALRFVCKLH---DADLVEPLISAIRPN--------LEHRHSFVRRNAVL
AVHHVFM--KFEYLIPDAPEIVEN----------FLANEVDLTCRR--NAFQMLSQCDQD
RAVLYLH--------QNIQMVTQWGDTLQLSALELIRKVC--------------------
----------------RQNPMQKGGYIRIILTLLQSPSA---AVVYEASTTLISLSNAPT
AIRAAAQCFCQLLASQSDNNVKLI-LLDRLADLQKSHLQIM----QELLMDMLRALSSP-
NMDIKRKTLALAMDLVTNRNVEEVIGLFKKELLKTQATSDV-SAEVLYEYRQLLVQALHS
AAVRFPDVAPTAVHVLADFLGDSYGAATSDVIVFVKEITETLPELRP-----VILTKII-
-EALPTIKVPTVLRGALWILGEYSEEPKHIKEAFQAIMEN-------AGKLPFT---TVK
TEEEEEGEGASPS--------PAAPRERVTVLADGTYATVADE--PTVDDSGSAD-----
--RGPNLRALIMN------GESFVGVAM---ATALAK----------------LALRVS-
LVEGVSAEL-VNKVRAEAMLVCAS----LLRVSTSGQLPTKMT-ESSVERVITAIRALNG
DVD--T-------NAWLEANREAFATLVKEKRTKETEEEEKK----ARNHEVQAFEQIDF
GILRS-RRMMNTQ-DDAA----LDDMDLVN-----ASTASSDKTS--FNLSR--------
-------------VMQLTGMNDPVYAE--AHMIVHQYD--IILDLLLINKTNTTLQNLTV
ELATMGDLRL------CER-PQSY----TFGPGEQKQIRANIKVSSTE-TGIIFGNIVYD
VAVS-----GGESGCVILNDIH--------------------------------------
------------------------------------------------------------
------------------------------------------------------------
-----------------------------------------------------IDVMDYI
EPG--LVSDVA-FRTMWAEF----------------------------------------
-----------------------EWENK-VAINTS-ITDLSEYLDYIIDSTNMT--CLT-
LRGIEN---------ESGF---LAAN---------LYATSTFGED------ALVNVS---
--------------------------AEKS--ASGAL---------TGYIRIRSKTQGI-
-----------ALS--LGDKIT---LRQ--------------------------------
-
>MMETSP0011_Proteorhodophytina__Euk-Red-Proteorhodophytina-Stylonematophytes%CAMPEP_0113965174
---------------------------------------XRMSALERQCTLLINYDQSSQ
VDVPELLSKLEGGDTNEKIDALKQFILMQLNGEAVPSLLMTVIRFVLRPQSETHLRKLGL
YYLEIVDKRGE----------------DGK--------------MLPEMIL-VCNMVRME
LENPNEYSRGSALRFVCKLH---DADLVEPLISAIRPN--------LEHRHSFVRRNAVH
AIHHVYA--KFEHLIPDAPEIVEA----------FLSNEVDLACRR--NAFLMLCQCDQE
RAVMHLL--------QNIAEVPSWGETLQLSALELIRKVC--------------------
----------------RQNPMQKGGYIRIILALLQSAAA---AVVYESANTLISLSNAPT
AVRAAAQRFCDLLSTQSDNNIKLI-LLDRLFELRKNHLQTM----QELLMDMLRALSSP-
NMDIRRKTLTLAMDLVTNRNVEDVISILKKELLRTQASTDV-SPEVLYEYRQLLVHALHS
TAIRFPHVAPTAVNVLTDVLGDSFGPATTDVIMFVKEITEILPELRP-----GILEKLL-
-EALPTIKVPAVVRGALWILGEYSETPQQLRQAFMAIMDN-------VGSLPFA---TTK
PDPEDEEESSET---------LKAPQEKTVVLADGTYATQVAE--EPTTLQASQADK---
---GPPLRSLIIN------GEYFVGVAL---CTALTK----------------LAIKVS-
LTEGVSQEL-VNKVKAEAMLVCAS----LLRVGTSGLLPTRIN-EGSAERIVTAIRALNG
DVD--V-------SIWLKANREAFGTLVRDKRAKENREEQKK----AMSDQVQVFEQIDF
GILRS-RRLAGGN-EEGT----IDEMDLIE-----ASTAGGSASV--FNLSR--------
-------------VQQLTGMNDPVYAE--VHMIVHQYD--IILDLLLINKTTTTLQNLTV
ELATMGDLRL------CER-PQTY----TFGPNEQKNIRANIKVSSTE-TGIIFGNIVYD
ISGA-----SEDPGCVILNDIH--------------------------------------
------------------------------------------------------------
------------------------------------------------------------
-----------------------------------------------------IDVMDYV
EPG--FVSDVA-FRSMWAEF----------------------------------------
-----------------------EWENK-VAINTS-ISDLGEYLDYIIESTNMN--CLT-
LRGIEN---------KSGF---LASN---------LYATSTFGED------ALVNVS---
--------------------------AEKN--PEGGL---------SGYIRIRSKTQGI-
-----------ALS--LGDKIT---LKQTQKSGK--------------------------
-
>MMETSP0315_Proteorhodophytina__Euk-Red-Proteorhodophytina-Stylonematophytes%CAMPEP_0184744436
------------------------------------------------------------
------------------------------XGE---------------------------
---------------------------DGK--------------MLPEMIL-VCNMVRME
LENPNEYSRGSALRFVCKLH---DADLVEPLVSAILPN--------LEHRHSFVRRNAVH
AIHHVYA--KFEHLIPDAPEIVET----------FLNNEVDLACRR--NAFLMLCQCDQD
RAVMYLL--------QNIAEVPSWGETLQLSALELIRKVC--------------------
----------------RQNPMQKGGYIRIILALLQSPGA---AVVYESANTLISLSNAPT
AIRAAAQRFCDLLSTQSDNNIKLI-LLDRLIELRKNHLQTM----QELLMDMLRALSSP-
NMDIRRKTLTLAMDLVTNRNVEDVISVLKKELLRTQSSTDV-SPEVLYEYRQLLVHALHS
TAIRFPDVGPTAVNVLTDVLGDSFGPATTDVIMFVKEITEILPELRP-----GILEKLL-
-DALPTMKAPAVVRGALWILGEYSETPQHLRHAFITIMEN-------VGSLPFA---TAK
PDLE-DEEDPSDT--------LKAPQEKTVVLADGTYATQVAE--ESTTLHTSQVDK---
---GPPLRSLIMN------GEYFVGVAL---CTALTK----------------LAIKVS-
LTDGVSQEL-VNKVKAEAMLVCAS----LLRVGTSGLLPTRIN-EGSAERIVTAIHALNG
DVDV---------AIWLKANREAFGTLVRDKRAKENREEQKK----AMSDQVQVFEQIDF
GILRS-RRLTGGNEEDA-----IDEMDLIE-----ASTAGGSMNI--FNLSR--------
-------------VQQLTGMNDPVYAE--VHMIVHQYD--IILDLLIINKTTTTLQNLTV
ELATMGDLRL------CER-PQTY----TFGPNEQKNIRANIKVSSTE-TGIIFGNIVYD
VSGA-----SEDPGCVILNDIH--------------------------------------
------------------------------------------------------------
------------------------------------------------------------
-----------------------------------------------------IDVMDYV
EPG--FVSDVG-FRSMWAEF----------------------------------------
-----------------------EWENK-VAINTS-ISDLGEYLDYIIESTNMN--CLT-
LRGIEN---------KSGF---LASN---------LYATSTFGED------ALVNVS---
--------------------------AERN--PDGGL---------SGYIRIRSKTQGI-
-----------ALS--LGDKIS---LKQTQKTGK--------------------------
-
>PYDB_BF-clade__Euk-Red-Proteorhodophytina-Florideophytes%PYDB2000336-Sinotubimorpha_guangdongensis
------------------------------------------------------------
---------------------------MQLSGEPLPGMLMMVIRYVL-PHEDTHLRKLGL
YYLEIVDKHGP----------------DGK--------------MLPEMIL-VCNMVRNE
LVHPNEYTRGCALRFVCKIH---DAEILEPLVPAIRQN--------LEHRHSFVRRNAVL
AVHTIFD--KFEFLIPDAPEIVEE----------FLQEEGDLAAKR--NAFIMLCQSDQE
RAVSYLN--------NNIPQIPMWGETLQLSALELVRRVC--------------------
----------------RANPMEKGQYIKIIFTLLQSPSP---AVVYEAANTIISLSSAPT
AIRAAAQSYCHLLATQSDNNVKLI-LLDRIIDLRRSQTAVL----QELVMDMMRALSSP-
NMDIRRKTIDLSMDVITRRNVEEVVGVLRKELVKTITLDSTTEKESVSEYRQLLIKAIHT
ASVRFPEVAETAVNVLTDFLADTYGDAATDVIIFARETCERFENLRP-----AVLSKLL-
-IMLPSIRNAAVVRGALWVLGTYSEQPQDVKEAFQVVIAG-------VGRLPLT---TVD
EEDG-EDNQEDSNAGESS---PAPKAKRPTVLADGTYASQIAE--TESTPTKDKLSAADK
--TGPPIRQLLLS------GEYVVGVAV---CTMLTK----------------LVLRFK-
SYESAPPAF-VNRVCAEAMLVCAS----LLRFGKSSQAPVPID-DGSCERIISCIKAMNS
EEA--S-------SVWLNSSREAFHEVIRVGEERQESVALEK----AKKDQTPVEELIDF
RLLRS-RRATTTSEGDVD----VDELALTS-----ATTGSGASQG--FQLSR--------
-------------VTQLTGMSDPVYAE--AHITVHQYD--IILDVLVVNTTEDTFQNLTL
ELATMGDLRL------CER-PQSY----TLGPGAKNTIRANIKVSSTE-TGIIFGNIVYD
VAGS-----GSSSGCVILNDIH--------------------------------------
------------------------------------------------------------
------------------------------------------------------------
-----------------------------------------------------VDVMDYI
EPG--EVSDTD-FRSMWAEF----------------------------------------
-----------------------EWENK-VAVNTT-ITDLSEFLDFITDCTNMK--CLT-
LRGIEE---------ESGY---LAAN---------LYARSVFGED------ALVNLS---
--------------------------VEKA--PEGSL---------AGYIRIRSKTQGI-
-----------ALS--LGDKIT---LKQ--------------------------------
-
>IKIZ_BF-clade__Euk-Red-Proteorhodophytina-Florideophytes%IKIZ2000348-Grateloupia_livida
------------------------------------------------------------
---------------------------MQLSGEPLPGMLMMVIRYVL-PHEDTHLRKLGL
YYLEIVDKHGP----------------DGK--------------MLPEMIL-VCNMVRNE
LDHPNEYTRGCALRFVCKIH---DAEILEPLVPVIRAN--------LEHRHSFVRRNAVL
AVHTIFD--KFEFLIPDAPELVEE----------FLQEEGDLAAKR--NAFIMLCQSDQE
RAVNYLN--------NNIPQIPMWGETLQLSALELVRRVC--------------------
----------------RANPMEKGQYIKIIFTLLQSPSP---AVVYEASNTIISLSSAPT
AIRAAAQSYCQLLATQSDNNVKLI-LLDRIIDLRSSQTAVL----QELVMDMMRALSSP-
NMDIRRKTIDLSMDVVTRRNVEEVVGVLRKELVKTITVDSTTEKESVSEYRQLLIKAIHS
ASVRFPEVAESAVNVLIDFLADTYGDAATDVIIFARETCERFEHLRP-----SVLSRLL-
-MMLPSIRNPSVVRGVLWVLGTYSEQPKDVKNAFQVVIAG-------VGRLPLT---TVD
DDEG-DQNEEGSNANETS---PAPKAKRPTVLADGTYASQIAE--TESSPTNDKVSTADK
--TGPPIRLLLLS------GEYVVGVAV---CTMLTK----------------LVLRFR-
AYESAPPAF-VNRVCAEAMLVCAS----LLRFGKSSQAPVPID-DGSCERIISCIKTMNS
EEA--S-------SVWLSSSREAFHEVIRVGEERQESAALEK----AKKDQTPVEELIDF
RLLRS-RRATTTAEGDVD----VDELALTS-----ATTGSSTSQG--FQLSR--------
-------------VTQLTGMSDPVYAE--AHITVHQYD--IILDVLVVNTTEDTFQNLTL
ELATMGDLRL------CER-PQSY----TLGPGAKNTIRANIKVSSTE-TGIIFGNIVYD
VAGS-----GSSSGCVILNDIH--------------------------------------
------------------------------------------------------------
------------------------------------------------------------
-----------------------------------------------------VDVMDYI
EPG--EVSDTD-FRSMWAEF----------------------------------------
-----------------------EWENK-VAVNTT-ITDLAEFLDFITDCTNMK--CLT-
LRGIEE---------ESGY---LAAN---------LYARSVFGED------ALVNLS---
--------------------------VEKA--PDGAL---------AGYIRIRSKTQGI-
-----------ALS--LGDKIT---LKQ--------------------------------
-
>URSB_BF-clade__Euk-Red-Proteorhodophytina-Florideophytes%URSB2014752-Grateloupia_turuturu
------------------------------------------------------------
---------------------------MQLSGEPLPGMLMMVIRYVL-PHEDTHLRKLGL
YYLEIVDKHGP----------------DGK--------------MLPEMIL-VCNMVRNE
LVHPNEYTRGCALRFVCKIH---DAEILEPLVPSIRQN--------LEHRHSFVRRNAVL
AVHTIFD--KFEFLIPDAPELVEE----------FLQEEGDLAAKR--NAFIMLCQSDQE
RAVNYLN--------SNIPQIPMWGETLQLSALELVRRVC--------------------
----------------RANPMEKGQYIKIIFTLLQSPSP---AVVYEASNTIISLSAAPT
AIRAAAQSYCHLLATQSDNNVKLI-LLDRIIDLRRSQTAVL----QELVMDMMRALSSP-
NMDIRRKTIDLSMDVLTRRNVEEVVGVLRKELVKTIALDSTTEKESVSEYRQLLIKAIHS
ASVRFPEVAESAVNVLIDFLADTYGDAATDVIIFARETCERFEHLRP-----AVLSKLL-
-IMLPSIRNAAVVRGALWVLGTYSEQPQDVKQAFQVVIAG-------VGRLPLT---TVD
DDEG-DQNEEDSNAGEST---PAPKAKRPTVLADGTYASQIAE--TESSPTKDKLSTADK
--TGPPIRMLLLS------GEYVVGVAV---CTMLTK----------------LVLRFQ-
GYESAPPAF-VNRVCAEAMLVCAS----LLRFGKSSQAPVPID-DGSCERIISCIKAMNS
EEV--S-------SVWLNSSREAFHEVIRVGEERQESAALEK----AKKDQTPVEELIDF
RLLRS-RRATTTAEGDVD----VDELALTS-----ATTGSSTSQG--FQLSR--------
-------------VTQLTGMSDPVYAE--AHITVHQYD--IILDVLVVNTTDDTFQNLTL
ELATMGDLRL------CER-PQSY----TLGPGAKNTIRANIKVSSTE-TGIIFGNIVYD
VAGS-----GSSSGCVILNDIH--------------------------------------
------------------------------------------------------------
------------------------------------------------------------
-----------------------------------------------------VDVMDYI
EPG--EVSDTD-FRSMWAEF----------------------------------------
-----------------------EWENK-VAVNTS-ITDLAEFLDFITDCTNMK--CLT-
LRGIEE---------ESGY---LAAN---------LYARSVFGED------ALVNLS---
--------------------------VEKA--PDGSL---------AGYIRIRSKTQGI-
-----------ALS--LGDKIT---LKQ--------------------------------
-
>IHJY_BF-clade__Euk-Red-Proteorhodophytina-Florideophytes%IHJY2010521-Kappaphycus_alvarezii
------------------------------------------------------------
---------------------------MHLSGEPLPGMLMMVIRYIL-PHEDTHLRKLGL
YYLEIVDKHGP----------------DGK--------------MLPEMIL-VCNMVRNE
LVHPNEYTRGCALRFVCKIH---DAEILEPLVPAIRQN--------LEHRHSFVRRNAVL
AVHTIFE--KFEFLIPDAPELVEE----------FLQEEGDLAAKR--NAFVMLCQSDQE
RAVNYLN--------SNIQHVLVWGETLQLSALELVRRVC--------------------
----------------RANPMEKGQYIKVIFTLLQSPSA---AVVYESANTLISLSSAPT
AIRAAAQCYCQLLASQSDNNVKLI-LLDRIIDLRGSQTAVL----QELVMDMMRALSSP-
NMDIRRKTIELVMDVVTRRNVEEVVGVLRKELVKTMSVESAAEKETVSEYRQLLIKAIHS
ASVRFPDVAGPAVNVLTDFLIDSYGEAAVDVITFVREMCERYEKLRP-----EVLSRVL-
-FVLPSIRAAGVLRGALWVLGSYSEEPQDVKEAFKAVLAG-------VGRLPLT---TKN
EEDDTEKTESNNDGEQDVH--PAPKATRPTVLSDGTYASQIAE--TEVPAGGNGTTAG--
------SRSLLLS------GDYSVGVAV---CTTLTK----------------LILRFQ-
TFDNAPAMF-INRVKAEAMLVCAS----LLRFGKSSSAALPMD-NGSAERIIACIKTMNS
DVA--G-------DVWLESSRDAFNEVIRVSEERKENAALEK----AKKDQTPVEEVIDF
RLLRS-RRAATIADGDVD----VDEMALTT-----ATTGSTTSKG--FQLSR--------
-------------VTQLTGMSDPVYAE--AHIAVHQYD--IILDVLVINTTQDTLQNLTL
ELATMGDLRL------CER-PQSY----TLGPGDRNNIKANIKVSSTE-TGIIFGNIVYD
VAGS-----GANSGCVILNDIH--------------------------------------
------------------------------------------------------------
------------------------------------------------------------
-----------------------------------------------------VDVMDYI
EPG--EVTDSE-FRSMWAEF----------------------------------------
-----------------------EWENK-VAVNTA-CTDLTQFLDFITECTNMR--CLT-
LRGIED---------ESGY---LAAN---------LYARSVFGED------ALVNLS---
--------------------------VEKA--PDGSL---------AGYIRIRSKTQGI-
-----------ALS--LGDKIT---LRQ--------------------------------
-
>BWVJ_BF-clade__Euk-Red-Proteorhodophytina-Florideophytes%BWVJ2003322-Betaphycus_gelatinae
------------------------------------------------------------
---------------------------MHLSGEPLPGMLMMVIRYIL-PHEDTHLRKLGL
YYLEIVDKHGP----------------DGK--------------MLPEMIL-VCNMVRNE
LVHPNEYTRGCALRFVCKIH---DAEILEPLVPAIRQN--------LEHRHSFVRRNAVL
AVHTIFE--KFEFLIPDAPELVEE----------FLQEEGDLAAKR--NAFVMLCQSDQD
RAVNYLN--------SHIQHVLVWGETLQLSALELVRRVC--------------------
----------------RANPMEKGQYIKIIFTLLQSPSA---AVVYESANTLISLSSAPT
AIRAAAQCYCQLLASQSDNNVKLI-LLDRIIELRGSQTAVL----QELVMDMMRALTSP-
NMDIRRKTIDLAMDVVTRRNVEEVVGVLRKELIKTMSVESAVEKESVSEYRQLLIKAIHS
ASIRFPEVAGPAVNVLTDFLADSYGEAAVDVITFVREMCERYEDLRP-----EVLSRVL-
-LVLPSIRAAGVLRGALWVLGSYSEGPQDVKEAFKAVLAG-------VGRLPLT---TKK
EEDDLDENEGNDDGEQNGR--PAPKATRPTVLADGTYASQIAE--TEVSVPGDSATAGSE
K-SGPAIRSLLLS------GDYSVGVAV---CTMLTK----------------LILRFQ-
TFENAPETF-INRVRAEAMLMCAS----LLRFGKSASAPLPID-DGSAERIIACIKTMNS
EMS--G-------KVWLESSRDAFNEVIRVSEERKESAALEK----AKKDQTPVEEVIDF
RLLRS-RRTATTGDGDVD----VDEMALTT-----ATTGSTTSKG--FQLSR--------
-------------VTQLTGMSDPVYAE--AHIAVHQYD--IMLDVLVINTTQDTLQNLTL
ELATMGDLRL------CER-PQSY----TLGPGDRNNIKANIKVSSTE-TGIIFGNIVYD
IAGS-----GANSGCVILNDIH--------------------------------------
------------------------------------------------------------
------------------------------------------------------------
-----------------------------------------------------VDVMDYI
EPG--EVTDSE-FRSMWAEF----------------------------------------
-----------------------EWENK-VAVNTT-CTDLAQFLDFITECTNMR--CLT-
LRGIED---------ESGY---LAAN---------LYARSVFGED------ALVNLS---
--------------------------VEKA--PDGLL---------AGYIRIRSKTQGI-
-----------ALS--LGDKIT---LRQ--------------------------------
-
>JEBK_BF-clade__Euk-Red-Proteorhodophytina-Florideophytes%JEBK2002058-Eucheuma_denticulatum
------------------------------------------------------------
---------------------------MQLSGEPLPGMLMMVIRYIL-PHEDTHLRKLGL
YYLEIVDKHGP----------------DGK--------------MLPEMIL-VCNMVRNE
LVHPNEYTRGCALRFVCKIH---DAEILEPLVPAIRQN--------LEHRHSFVRRNAVL
AVHTIFE--KFEFLIPDAPELVEE----------FLQEEGDLAAKR--NAFVMLCQSDQE
RAVNYLN--------SHIQHVLVWGETLQLSALELVRRVC--------------------
----------------RANPMEKGQYIKIIFTLLQSPSA---AVVYESANTLISLSSAPT
AIRAAAQCYCQLLASQSDNNVKLI-LLDRIIELRGSQTAVL----QELVMDMMRALSSP-
NMDIRRKTIDLAMDVVTRRNVEEVVGVLRKELVKTMSAESTSEKESVSEYRQLLIKAVHS
ASIRFPEVAGPAVNVLTDFLADSYGEAAVDVIKFVREMCERYGDLRP-----EVLSRVL-
-LVLPSIRAAGVLRGALWVLGSYSEDPQDVKEAFKAVLTG-------VGRLPLT---TKK
EEDELDENSPNSDEEQDVR--PAPKATRPTVLADGTYASQIAE--TEVPVNEEGVAAGGE
K-SGPAIRSLLLS------GDYSVGVAV---CTMLTK----------------LILRFQ-
TFDNAPAVF-INRVKAEAMLVCAS----LLRFGKSSSAPLPID-DGSAERIIACIKTMNS
EMN--G-------GLWLESSRGAFNEVIRVNEERKESAALEK----ARKDQTPVEEVIDF
RLLRS-RRATTTADGDVD----VDEMALTT-----ATTGSTTPKG--FQLSR--------
-------------VTQLTGMSDPVYAE--AHIAVHQYD--IMLDVLVINTTQDTLQNLTL
ELATMGDLRL------CER-PQSY----TLGPGDRNNIKANIKVSSTE-TGIIFGNIVYD
VAGS-----GANSGCVILNDIH--------------------------------------
------------------------------------------------------------
------------------------------------------------------------
-----------------------------------------------------VDVMDYI
EPG--EVTDSE-FRSMWAEF----------------------------------------
-----------------------EWENK-VAVNTS-CTDLTQFLDFITECTNMR--CLT-
LRGIED---------ESGY---LAAN---------LYARSVFGED------ALVNLS---
--------------------------VEKA--PDGSL---------AGYIRIRSKTQGI-
-----------ALS--LGDKIT---LRQ--------------------------------
-
>IEHF_BF-clade__Euk-Red-Proteorhodophytina-Florideophytes%IEHF2018656-Dumontia_simplex
------------------------------------------------------------
---------------------------MQLSGEPLPGMLMMVIRYIL-PHEDTHLRKLGL
YYLEIVDKHGP----------------DGK--------------MLPEMIL-VCNMVRNE
LVHPNEYTRGCALRFVCKIH---DAEILEPLVPSIRQN--------LEHRHSFVRRNAVL
AVHTIFE--KFEFLIPDAPELVEE----------FLVEEGDLAAKR--NAFIMLCQSDQD
RAVNYLN--------ANIQHIPIWGETLQLSSLELVRRVC--------------------
----------------RANPLEKGQYIKIIFTLLQSPSA---AVVYEAANTLISLSSAPT
AIRAAAQCYCQLLASQSDNNIKLI-LLDRIIELRKTQTAVL----QELVMDMMRAITSP-
NMDIRRKTIELAMDVVTRRNVEEVVGVLRKELVRTMTEDSADEKESASQYRQLLIKAIHS
ASVKFPEVAGIAVNVLADFLADSYGEAATDVIIFVREICERYENLRS-----EVLSKLL-
-FVLPSIRNPAVIRGALWVLGSYSEQPQDVKEAFTAVVAG-------VGRLPLT---SGT
EEDP-DDDEEDGIDERKEVEIPAAKSKRPTVLADGTYASQIAE--TEVSTTGSRTAANAE
K-SGPPIRSLLLS------GEYVVGVAV---CTMLTK----------------LVLRFQ-
SYQNAPVAF-VNRVRAEAMLVCAS----LLRFGKSHSAPVPID-DGSSERIISCIKTMNS
EMD--S-------DVWLEASREAFHEVIRVTEERQESAALEK----AKMDQTPVEELIDF
RLLRS-RRTATTSDGNVD----MDEMALTS-----ATTGSATSQG--FQLSR--------
-------------VTQLTGMSDPVYAE--AHVTVHQYD--IILDVLVINTTNDTFQNLTL
ELATMGDLRL------CER-PQSH----TLGPGDRKNIRANIKVSSTE-TGIIFGNIVYD
VAGS-----GSATGCVILNDIH--------------------------------------
------------------------------------------------------------
------------------------------------------------------------
-----------------------------------------------------VDVMDYI
EPG--EVSDTD-FRSMWAEF----------------------------------------
-----------------------EWENK-VAVNTS-CTDLTQFLDFITECTNMK--CLT-
LRGIED---------ESGY---LAAN---------LYARSVFGED------ALVNLS---
--------------------------VEKS--PDGSL---------AGYIRIRSKTQGI-
-----------ALS--LGDKIT---LKQ--------------------------------
-
>SBLT_BF-clade__Euk-Red-Proteorhodophytina-Florideophytes%SBLT2002432-Gloeopeltis_furcata
------------------------------------------------------------
---------------------------MQLSGEPLPGMLMMVIRYIL-PHEDTHLRKLGL
YYLEIVDKHGP----------------DGK--------------MLPEMIL-VCNMIRNE
LVHPNEYTRGCALRFVCKIH---DAEILEPLIPAIRQN--------LEHRHSFVRRNAVL
AVHTIFE--KFEFLIPDAPELVEE----------FLAEEGDLAAKR--NAFVMLCQSDQE
RAVNYLN--------SNIQHIPVWGETLQLSALELVRRVC--------------------
----------------RANPLEKGQYIKIIFGLLQSPSA---AVVYESANTLISLSSAPT
AIRAAAQCYCQLLATQSDNNIKLI-LLDRIVELRKSQNAVL----QELVMDIMRALQSP-
NMDIRQKTIDLAMDVVTRRNVEEVVGVLRKELVKTMSADSVQEKDIVSQYRQLLIKAIHS
ASVRFPEVAGTAVNVLSDFLADTYGDAAIDVIIFIREVCERYDDLRS-----DVLHKVL-
-FMLPSIRNPFVVRGALWVLGSYSEQPQDVKDAFQAVLSG-------VGRLPLT---NGF
DEDGEEEDEDSAEEKETK---PATKAKRPTILADGTYASQIAE--TEVANGTKSSAAAEK
--AGPPIRSLLLA------GEYVVGIAV---CTMLTK----------------LVLRVK-
SYDNAPAAF-VNRVSAEAMLVCAS----LLKFGKSDFAPVAID-DGSAERIVSCIKTMSG
EAN--G-------DVWLEAGREAFHEVIRVNEERKESAALEK----AKKDQTPVEEVIDF
RLLRS-RRTATATEGDVD----VDEMALTS-----ATTGSGSSQG--FQLSR--------
-------------ITQLTGMSDPVYAE--AHITVHQYD--IILDVLVINTTNDTFQNLTL
ELATMGDLRL------CER-PQSY----TLAPGDRKTIRANIKVSSTE-TGIIFGNIVYD
VAGS-----GSTSGCVILNDIH--------------------------------------
------------------------------------------------------------
------------------------------------------------------------
-----------------------------------------------------VDVMDYI
EPG--EVSDTD-FRSMWAEF----------------------------------------
-----------------------EWENK-VAVNTT-CTDLSQFLDFVTECTNMK--CLT-
LRGIEE---------ESGY---LAAN---------LYARSVFGED------ALVNLS---
--------------------------VEKA--SDGSL---------AGYIRIRSKTQGI-
-----------ALS--LGDKIT---LKQ--------------------------------
-
>CKXF_BF-clade__Euk-Red-Proteorhodophytina-Florideophytes%CKXF2002558-Gymnogongrus_ftabelliformis
------------------------------------------------------------
---------------------------MQLSGEPLPGMLMMVIRYIL-PHEDTHLRKLGL
YYLEIVDKHGP----------------DGK--------------MLPEMIL-VCNMIRNE
LVHPNEYTRGCALRFVCKIH---DAEILEPLIPAIRQN--------LEHRHSFVRRNAVL
AVHTIFE--KFEFLIPDAPELVEE----------FLAEEGDLAAKR--NAFVMLCQSDQD
RAVTYLN--------NNIQHIPMWGETLQLSSLELVRRVC--------------------
----------------RANPLEKGQYIKIIFVLLQSPSA---AVVYESANTLISLSSAPT
AIRAAAQCYCQLLATQSDNNIKLI-LLDRIIDLRKSQSAVL----QELVMDMMRALSSP-
NMDIRRKTVELAMDVITRRNVEEVVGVLRKELVKTMSAETAQEKESVSQYRQLLIKAIHS
ASVRFPEVAGTAVNVLSDFLADSYGEAATDVIIFVREICERYEDLRS-----DILNKVL-
-FMLPSIRNPSVVRGALWVLGSYSEQPQDVKEAFQAVLSG-------VGRLPLT---NGL
DDEDGDGEEDGDGEEKEAK--PAPKAKRPTVLADGTYASQIAE--TAAVPGANALSDADK
--SGPPIRSLLLA------GEYVVGVAV---CTMLTK----------------LVLRVK-
SYEGAPPAF-INRVRAEAMLVCAS----LLRYGKSQYAPVAID-DGSAERVISCIKTMNG
EMN--G-------DIWLDSSRDAFHEVIRVSEERKESAALEK----AKKDQTPVEEVIDF
RLLRS-RRTTTATEGDVD----VDEMALTS-----ATTGSGTSQG--FQLSR--------
-------------VTQLTGMSDPVYAE--AHISVHQYD--IMLDVLVINTTNETFQNLTL
ELATMGDLRL------CER-PQSY----TLAPGDRKNIRANIKVSSTE-TGIIFGNIVYD
VAGS-----GSSSGCVILNDIH--------------------------------------
------------------------------------------------------------
------------------------------------------------------------
-----------------------------------------------------VDVMDYI
EPG--EVSDTD-FRSMWAEF----------------------------------------
-----------------------EWENK-VAVNTT-CTDLSQFLDFITECTNMR--CLT-
LRGIEE---------ESGY---LAAN---------LYARSVFGED------ALVNLS---
--------------------------VEKA--PDGSL---------AGYIRIRSKTQGI-
-----------ALS--LGDKIT---LKQ--------------------------------
-
>Chondrus_crispus-PRE_BF-clade__569-Chondrus_crispus.PRE.51
--------------------------------MSSVKLGTMTSALERQCTLLIHQDI-AP
EDADELKKHLESGDLESKAEALKRAISMQLSGEPVPGMLMMVIRYIL-PHEDTHLRKLGL
YYLEIVDKHGP----------------DGK--------------MLPEMIL-VCNMIRNE
LVHPNEYTRGCALRFVCKIH---DAEILEPLIPSIRQN--------LEHRHSFVRRNAVL
AVHTIFE--KFEFLIPDAPELVEE----------FLAEEGDLAAKR--NAFVMLCQSDQD
RGVNYLN--------NNIQHIPMWGETLQLSALELVRRVC--------------------
----------------RANPLEKGQYIKIIFVLLQSPSA---AVVYESANTLISLSSAPT
AIRAAAQCYCQLLATQSDNNIKLI-LLDRIVDLRKSQSAVL----QELVMDIMRALQSP-
NMDIRRKTIDLAMDVITRRNVEEVVGVLRKELVKTMSAETSQEKDTVSQYRQLLIKAIHS
ASVRFPEVAGTAVSVLSDFLADTYGDAATDVIIFVREVCERYENLRS-----EVLKRVL-
-FMLPSIRNASVVRGALWVLGSYSEQPQDVKEAFQAVLSG-------VGRLPLT---NGL
EEDG-EGEEDEDEVEKEAK--PAPKSKRPTILADGTYASQIAE--TELVTGAGSSTNAEK
--TGPPIRSLLMA------GEYVVGVAV---CTMLTK----------------LVLRVK-
SYDNAPPVF-VNRVRAEAMLVCAS----LLKFGKSHYAPVAID-DGSAERIISCITTMNG
ETN--G-------DIWLESSREAFHEVIRVNEERQESAAQEK----AKKDETPVEEVIDF
RLLRS-RRTTAATEADVD----VDEMALTS-----ATTGSSTSQG--FQLSR--------
-------------ITQLTGMSDPVYAE--AHITVHQYD--IILDVLVINTTNDTLQNLTL
ELATMGDLRL------CER-PQSY----TLGPGDRKTIRANIKVSSTE-TGIIFGNIVYD
VAGA-----GSASGCVILNDIH--------------------------------------
------------------------------------------------------------
------------------------------------------------------------
-----------------------------------------------------VDVMDYI
EPG--EVSDTD-FRSMWAEF----------------------------------------
-----------------------EWENK-VAVNTT-CKDLSQFLDFVTECTNMR--CLT-
LRGIEE---------ESGY---LAAN---------LYARSVFGED------ALVNLS---
--------------------------VEKA--PDGSL---------AGYIRIRSKTQGI-
-----------ALS--LGDKIT---LKQSQKQGPK-------------------------
-
>Chrondrus_BF-clade__Euk-Red-Proteorhodophytina-Florideophytes%Chrondrus_genomic507110700_Chondrus_crispus
--------------------------------MSSVKLGTMTSALERQCTLLIHQDI-AP
EDADELKKHLESGDLESKAEALKRAISMQLSGEPVPGMLMMVIRYIL-PHEDTHLRKLGL
YYLEIVDKHGP----------------DGK--------------MLPEMIL-VCNMIRNE
LVHPNEYTRGCALRFVCKIH---DAEILEPLIPSIRQN--------LEHRHSFVRRNAVL
AVHTIFE--KFEFLIPDAPELVEE----------FLAEEGDLAAKR--NAFVMLCQSDQD
RGVNYLN--------NNIQHIPMWGETLQLSALELVRRVC--------------------
----------------RANPLEKGQYIKIIFVLLQSPSA---AVVYESANTLISLSSAPT
AIRAAAQCYCQLLATQSDNNIKLI-LLDRIVDLRKSQSAVL----QELVMDIMRALQSP-
NMDIRRKTIDLAMDVITRRNVEEVVGVLRKELVKTMSAETSQEKDTVSQYRQLLIKAIHS
ASVRFPEVAGTAVSVLSDFLADTYGDAATDVIIFVREVCERYENLRS-----EVLKRVL-
-FMLPSIRNASVVRGALWVLGSYSEQPQDVKEAFQAVLSG-------VGRLPLT---NGL
EEDG-EGEEDEDEVEKEAK--PAPKSKRPTILADGTYASQIAE--TELVTGAGSSTNAEK
--TGPPIRSLLMA------GEYVVGVAV---CTMLTK----------------LVLRVK-
SYDNAPPVF-VNRVRAEAMLVCAS----LLKFGKSHYAPVAID-DGSAERIISCITTMNG
ETN--G-------DIWLESSREAFHEVIRVNEERQESAAQEK----AKKDETPVEEVIDF
RLLRS-RRTTAATEADVD----VDEMALTS-----ATTGSSTSQG--FQLSR--------
-------------ITQLTGMSDPVYAE--AHITVHQYD--IILDVLVINTTNDTLQNLTL
ELATMGDLRL------CER-PQSY----TLGPGDRKTIRANIKVSSTE-TGIIFGNIVYD
VAGA-----GSASGCVILNDIH--------------------------------------
------------------------------------------------------------
------------------------------------------------------------
-----------------------------------------------------VDVMDYI
EPG--EVSDTD-FRSMWAEF----------------------------------------
-----------------------EWENK-VAVNTT-CKDLSQFLDFVTECTNMR--CLT-
LRGIEE---------ESGY---LAAN---------LYARSVFGED------ALVNLS---
--------------------------VEKA--PDGSL---------AGYIRIRSKTQGI-
-----------ALS--LGDKIT---LKQSQKQGPK-------------------------
-
>UGPM_BF-clade__Euk-Red-Proteorhodophytina-Florideophytes%UGPM2002400-Chondrus_crispus
------------------------------------------------------------
---------------------------MQLSGEPLPGMLMMVIRYIL-PHEDTHLRKLGL
YYLEIVDKHGP----------------DGK--------------MLPEMIL-VCNMIRNE
LVHPNEYTRGCALRFVCKIH---DAEILEPLIPSIRQN--------LEHRHSFVRRNAVL
AVHTIFE--KFEFLIPDAPELVEE----------FLAEEGDLAAKR--NAFVMLCQSDQD
RGVNYLN--------NNIQHIPMWGETLQLSALELVRRVC--------------------
----------------RANPLEKGQYIKIIFVLLQSPSA---AVVYESANTLISLSSAPT
AIRAAAQCYCQLLATQSDNNIKLI-LLDRIIDLRKSQSAVL----QELVMDIMRALQSP-
NMDIRRKTIDLAMDVITRRNVEEVVGVLRKELVKTMSAETSQEKDTVGQYRQLLIKAIHS
ASVRFPEVAGTAVAVLSDFLADTYGDAATDVIIFIREVCERYENLRS-----EVLKKVL-
-FMLPSIRNASVVRGALWVLGSYSEQPQDVKEAFQAVLSG-------VGRLPLT---NGL
DEDG-EGEEDEDEVEKEAK--PAPKSKRPTILADGTYASQIAE--TELGTRAGSSTNAEK
--TGPPIRSLLMA------GEYVVGVAV---CTMLTK----------------LVLRVR-
SYENAPAVF-VNRVRAEAMLVCAS----LLKFGKSHHAPVAID-DGSAERVISCITTMNG
ETN--G-------DIWLESSREAFHEVIRVNEERQESAAQEK----AKKDETPVEEVIDF
RLLRS-RRTTAATEGDVD----VDEMALTS-----ATTGSSTSQG--FQLSR--------
-------------ITQLTGMSDPVYAE--AHITVHQYD--IILDVLVINTTNDTLQNLTL
ELATMGDLRL------CER-PQSY----TLGPGDRKTIRANIKVSSTE-TGIIFGNIVYD
VAGA-----GSSSGCVILNDIH--------------------------------------
------------------------------------------------------------
------------------------------------------------------------
-----------------------------------------------------VDVMDYI
EPG--EVSDTD-FRSMWAEF----------------------------------------
-----------------------EWENK-VAVNTT-CKDLSQFLDFITECTNMR--CLT-
LRGIEE---------ESGY---LAAN---------LYARSVFGED------ALVNLS---
--------------------------VEKA--SDGSL---------AGYIRIRSKTQGI-
-----------ALS--LGDKIT---LKQ--------------------------------
-
>IKWM_BF-clade__Euk-Red-Proteorhodophytina-Florideophytes%IKWM2025257-Gracilaria_lemaneiformi
---------------------------------------------------------MQG
DDLSSLKQQLETGSAEEKQEALKHAIFMHLSGEPVPGMLMLVIRFVL-PHEDTHLRKLGL
YYLEIADKHDS----------------EGK--------------MLPEMIL-VCNMVRNE
LVHPNEYTRGNALRFVCKIH---DAEILEPLIPAIRQN--------LEHRHSFVRRNAVQ
AILTIFE--KFEFLIPDAAELVEE----------FLANEGDLAAKR--NAFVMLCQSDQE
RAIAYLN--------RNADEILVWGATLQLSVLELVRRVC--------------------
----------------RTNPMEKGHYMKIIFSLLQSSSA---AVVYEAANTITALSNAPS
AVRAAAQCYSNLLVSQSETTVKLI-LLERIWELRKSHMNVL----QELVMDFLRALACP-
SLEIRKKGTELAMELLTKRNVEEVMGILWKELVRTISLDKTVEGQAVVKYRQLLIKAVHM
GCMRFPEVCESAVNVLANFFSDSYDEVANDVVLFYREVCERYPDLRA-----TVLSKLR-
-ATVPSVSNANAVRVALWVLGSYSEDLKDIKEALDAIVSW-------IGQLPLA---INV
DKET-EDREDKE---------PQPRKTRPVVLEDGTYASQAAVSTSEAKGKRDGTTQSQR
L-SDSSIRDFLLR------GENTIGVAV---CTALTK----------------LWFRLK-
GAEGVPVKF-VNRLRAQVMLVCTS----VLQKGKSSDDSIPMD-KGTRERLISCINAVSS
SGD-SS-------DVWLNSSLYAFDDLVRMKDKERDDLAAEK----AKSMQSPVQDVIDF
RLLRS-RRTNKTPYGDVD----VDQVALTS-----ATFGTSQSKA--IQPSR--------
-------------VVQLTGMSDAVYAE--AQITVQQYD--IIIDVLIINTTTDTLQNLTL
EIATMGDLRL------CER-PQAC----TMSPGSTKKIRTNVKVSSTE-SGIIFGNIVYD
VAS------GSQSKCIILNDIH--------------------------------------
------------------------------------------------------------
------------------------------------------------------------
-----------------------------------------------------VDVMDYI
EPG--EVSDAD-FRSMWAEF----------------------------------------
-----------------------EWENK-VAVNTS-FTDLATFLNFITECTNMR--CLT-
LRGIEE---------ESGY---LAAN---------LYARSAFGED------ALLNLC---
--------------------------VEKL--SDGSL---------SGNIRIRSKTQGI-
-----------ALS--LGDRIT---LRQ--------------------------------
-
>FTRP_BF-clade__Euk-Red-Proteorhodophytina-Florideophytes%FTRP2003437-Gracilaria_chouae
------------------------------------------------------------
---------------------------MHLSGEPLPGMLMLVIRFVL-PHEDTHLRKLGL
YYLEICDKHDS----------------DGK--------------MLPEMIL-VCNMVRNE
LVHPNEYSRGVALRFVCKIH---DAEILEPLIPAIRQN--------LEHRHSFVRRNAVQ
AILTIFE--KFEFLIPDAAELVEE----------FLVNEGDLAARR--NAFVMLCQSDQE
RAIAYLN--------RNVDQILSWGATLQLSVLELVRRVC--------------------
----------------RSNPMEKGHYMKIIFSLLQSSSA---AVVYESANTITALSNAPS
AVRAAAQCYGNLLVSQSENTVKLI-LLERIGELKGSHINVL----QELVMDFLRALSCP-
NLEIRRKAIELAMDLLTKRNVEEVMGILWKELVRTISLDKAVEGEAVITYRQLLIKAVHM
GCMRFPEVCQSSVNVLSTFFSDSYDEVATDVVLFYREICERYPSLRG-----SVLSKLR-
-TSVPSVNNIEAVRVALWIIGSYSEDMKDVKEALQAIIGW-------IGQLPLG---SKA
ESEP-EEREEKE---------TPAVRSRPVVLADGTYASQAAV--SSTDNKGTRDIQS--
--SDSSIRNFLMR------GEHTIGVAL---CTTLTK----------------LWFRLG-
DIENVPLKV-TNRIRAEIMLVCTS----VLNVDQFTKGGVPMD-KGTRERVVFCINAISS
GDSSSS-------NVWLSSSLAAFDELVRMREKERESLAAEK----AKSYQAPVEDVIDF
RLLRS-RRANKTPYGDVD----VDQVALTS-----ATFGTSQASV--IRPSR--------
-------------VVQLTGMSDAVYAE--AQISVQQYD--IIIDVLVINTTTDTLQNLTL
EIATMGDLRL------CER-PQPF----NMSAGSTKKIRTNVKVSSTE-SGIIFGNIVYD
V-GS-----GSQSQCIILNDIH--------------------------------------
------------------------------------------------------------
------------------------------------------------------------
-----------------------------------------------------VDVMDYI
EPG--EVSDSA-FRSMWAEF----------------------------------------
-----------------------EWENK-VAVNTS-FTDLGAFLDFVTDCTNMR--CLT-
LRGIEE---------ESGY---LAAN---------LYARSAFGED------ALLNLC---
--------------------------VEKL--SDGTL---------SGNIRIRSKTQGI-
-----------ALS--LGDRIT---LRQ--------------------------------
-
>PWKQ_BF-clade__Euk-Red-Proteorhodophytina-Florideophytes%PWKQ2016849-Prionitis_divaricata
---------------------------------------------------------MQA
DDLNTLRQELETGDADAKQEALKRAIYMHLSGEPLPGMLMLVIRFVL-PHEDTLLRKLGL
YYLEICDKHDS----------------DGK--------------MLPEMIL-VCNMVRNE
LVHPNEYSRGVALRFVCKIH---DAEILEPLIPAIRQN--------LEHRHSFVRRNAVQ
AILTIFE--KFEFLIPDAAELVEE----------FLVDEGDLAARR--NAFVMLCQSDQE
RAIAYLN--------RNVDQILVWGATLQLSVLELVRRVC--------------------
----------------RSNPMEKGHYMKIIFSLLQSSSA---AVVYESANTITALSNAPS
AVRAAAQCYSNLLVSQSENTVKLI-LLERIGELKGSHINVL----QELVMDFLRALSCP-
NLEIRRKAIELAMDLLTKRNVEEVMGILWKELVRTISLDKAVEGEAVITYRQLLIKAVHM
GCMRFPEVCESAVNVLSTFFSDSYDEVATDVVLFYREICERYPSLRG-----SVLSKLR-
-TAVPSVNNIEAVRVALWIIGSYSEDMKDVKEALQAIIGW-------IGQLPLG---SKS
ETEP-EEREEKE---------TPAVRSRPVVLADGTYASQAAV--SSTDTKGVRDTQS--
--SDSSVRNFLMR------GEHTIGVAL---CTTLTK----------------LWFRLG-
DLENVPLKV-TNRIRAEIMLVCTS----VLNVDQFTKEGVPMD-KGTRERVIFCINAISS
GDSCSS-------NVWLSSSLNAFDELVRMREKERESLAAEK----AKSYQAPVEDVIDF
RLLRS-RRTNKTPYGDVD----VDQVALTS-----ATFGTSQTSA--IRPSR--------
-------------VVQLTGMSDAVYAE--AQISVQQYD--IIIDVLIINTTTDTLQNLTL
EIATMGDLRL------CER-PQPF----TMSPGSKKKIRTNVKVSSTE-SGIIFGNIVYD
VAS------GLQSQCIILNDIH--------------------------------------
------------------------------------------------------------
------------------------------------------------------------
-----------------------------------------------------VDVMDYI
EPG--EVSDSD-FRSMWAEF----------------------------------------
-----------------------EWENK-VAVNTS-LTDLAAFLNFVSDCTNMR--CLT-
LRGIEE---------ESGY---LAAN---------LYARSAFGED------ALLNLC---
--------------------------VEKL--SDGTL---------SGNIRIRSKTQGI-
-----------ALS--LGDRIT---LRQ--------------------------------
-
>RSOF_Proteorhodophytina__Euk-Red-Proteorhodophytina-Rhodellophytes%RSOF2009483-Glaucosphaera_vacuolata
------------------------------------------------------------
---------------------------------------MQVIRYVL-PHDDTHLRKMGL
YFLEVVDKHGP----------------DGK--------------MLPEMIL-VCNMIRNE
LVHPNEYSRGCALRFCSKIQ---DPEILEPLIPSIRQN--------LEHRHSFVRRNAVL
AVYSIFT--KFEHLIPDAPEIVEQ----------LLQNEGDVSVKR--NAFIMLANTDEE
RAVNYLA--------ENIQQVAGWGDTLQLATLELIRKVC--------------------
----------------RSNPAEKGKYIKVIFVLLNSVSA---SVVFEAANTLISLSSAPT
AIRAAAQCYCQLLTSQSDNNVKLI-LLDRLAALRKRHTPVM----QELLMDMMRALASP-
NMDIRRKTLDLVMNLVTRRNVEEVVSVLKKEVFRTQSDADL-DPDSITEYRQLLIHSIHS
VAVKYADVAAVAVNVLTDFLGDSYGSAAADVILFVREIAQMYHELRP-----KILSKLL-
-EVLPTVRNAMVVRGALWTLGEFSTSPEELKEAFATIIAS-------LGRMPFSLAEPPR
EEQA-VEQKPEKAAT------KPAQAKRPTVLADGTYASQIAE--NEPKQATAS------
--STGVQIWTALS------GEYYVGVAL---CSTLTK----------------LALRIA-
KVPELSQET-INKIRAEAMLVCAS----MLRFGRSTSAPARID-EGSSERIITCIRTLSG
DVP--A-------GVWLEASRKAVTAMIDEKHKREAETETEK----AKKEAIRPEELIDF
AVLRS-KRANLGT-EEGQ----VEDIQLAV-----GSGGVSSGPS--FQLSR--------
-------------VVQLTGMSDPVYAE--AHVIVHEYD--IMLDIMVVNRTNSTLQNLTV
ELATMGDLRL------CER-PQTY----TFAVNEQKIIRANIKVSSTE-TGIIFGNIVYD
IAGP-----GNASGCVILNDIH--------------------------------------
------------------------------------------------------------
------------------------------------------------------------
-----------------------------------------------------VDVMDYI
KPG--EIADAA-FRQMWSEF----------------------------------------
-----------------------EWENK-VSVNFP-GSDLKAYLDFLIESTNMK--CLT-
YRGIEN---------NSGF---LAAN---------LYARSIFGED------ALVNVS---
--------------------------AERG--SDGNV---------TGFIRIRSKTQGI-
-----------ALS--LGDKIT---LKQ--------------------------------
-
>MMETSP0312_Proteorhodophytina__Euk-Red-Proteorhodophytina-Compsopogonophytes%CAMPEP_0184677696
LGPSCVRSHGLWPPPSPKPPWDGKKFESVXEWDRVSEKRVAMTALERQCTLLVHADEEQA
FQAAEILDLLQAKEVDKKMDGLKRVIRLQLNGQPVQNALMTVIRFIL-PHEDTHLRKLGL
YFLETVDKVDA----------------SGK--------------QLPEMLL-VINMIRNE
LLHSNEYTRGCALRFCCKVN---IAEMLEPLVEPIREN--------LQHRHSFVRRNAVL
AIQSVFS--SFEYLIPDAPELIEQ----------LLDNDDDLACKR--NAFAMLIQCDPE
RAVSYIQ--------DNVQEVPTWQDTMQLAALDLIRKVC--------------------
----------------RTNPMEKGKYIKVIFSLLGSSSA---AMVYEAANTLISLSSAPT
AIRAAGQSYCQLLTAQSDNNVKLI-LLDRLIELKKSHKPVM----QELLMEMMRVLSSP-
NMDLRVKLLNLAMELITSRNVEEVVSMFNKELLRTQSSSSSDDASNLLDYRRQLIRCVHE
SSMRFPDVAGSAVNVLGDFLGDMYGAAAADVVTFAREAAETFEKLRP-----DILKKLL-
-FALPSLHNSNVVRGALWILGEYSSEPGSMKDAFQAIMEG-------VGRMPLA---PAS
SASV-DTESVETAQAA-----LPKTTKKPQILADGTYATQAAF--DESPPVPINQVK---
---GPGLRTLLLA------GDYFVGAAV---CTSLTK----------------LVLRLA-
ATPGLPQEL-LNKVKAEAMLVCAS----LLRFGRSEMAPLKID-EGTGERLVACIHTLSG
NLD--P-------DIWLVSNRSAFQQMIQSKRDKEKKAAEEK----AKDEQVQPGELIDF
AILRA-RRLGTSS-AEGA----VDEMELAR-----GMVSSKASGG--FDLNR--------
-------------IVQLTGMSDPVYAE--AQLVVHQYD--IILDVVVTNKTSDTLQNLTL
ELATMGDLRL------CER-PQSY----MFGPNERKNICANIKVSSTE-TGIIFGNIVYD
ISGS-----GAQTSCIILNDIH--------------------------------------
------------------------------------------------------------
------------------------------------------------------------
-----------------------------------------------------IDVMDYI
KPG--DVEDVA-FRSMWAEF----------------------------------------
-----------------------EWENK-VAINTV-MTDLSEYLDFIVQCTNMN--CIT-
LRGIEK---------ESGF---LAAN---------LYATSVFNED------ALVNVS---
--------------------------AEKT--KEGQL---------QGFIRIRSKTQGI-
-----------ALS--LGDKIT---LKQAQKKGTKA------------------------
-
>JJZR_Proteorhodophytina__Euk-Red-Proteorhodophytina-Compsopogonophytes%JJZR2009156-Rhodochaete_parvula
------------------------------------------------------------
------------------MTALKKIILLHLNGQSIPGMLMKVIQFVL-PHDDTHLRKMGL
YYLETVDKHDS----------------NGK--------------LLPEMIL-VCNMIRNE
LVHPNEYTRGCALRFCCKLH---DAEILEPLIPSVRQN--------LEHRHSFVRRNAVL
AVHSVFE--HFEFLIPDAPELIEQ----------FLENEGDIACKR--NAFLMLCQCDQE
RAVVYLH--------ENIQQVATWGDTMQLSSLELVRKVC--------------------
----------------RTNPLEKGKYIKVIFALLNSSSA---AVVYEAANTLISLSSAPT
AIRAAAQCYCQLLSSQSDNNIKLI-LLDRLMDLRKSHLPVM----QNLLMDMMRALNSP-
NIDLKKKTLALAMDLITSRNVEEVISVLKKEVLRTQSG-ELADSAQLIEYRQVLIEAVHQ
TAIRFPDVAPTAVNVLTDFIGDVYGPSAAEVILFVREICESFPNLRE-----TVLSKLL-
-VAIPTLHTAAVVRGALWILGEYSTSPNNIKDAFKAIMEG-------VGRMPLA---LAS
GEQRDDAAEEQAEGT------PVKAPKRPQILADGTYATQAAI--EEPKTLAKTAVEK--
--VGPPLRALMLG------GDYFVGVSV---CTALTK----------------LVLRLA-
TNPDLPEEL-INKVKGEAMLVCAS----LVRFGRSDVAPSKID-DGTAERIIACIHSLNG
AIS--P-------NVWLVASRSAFGDMIQAKRAKAAKDAAEK----AKKERVQPEELIDF
GILRA-RRLTSGA-GEEA----MDEMDLAR-----GAGESGMKRS--FDLAR--------
-------------VVQLTGMSDPVYAE--AHLTVHQYD--IILDVTVINKTSDKLNNLIL
ELATMGDLRL------CER-PQSY----SLGPNEQKSIRANIKVSSTE-TGIIFGNIVYD
VAGS-----TAPSGCIILNDIH--------------------------------------
------------------------------------------------------------
------------------------------------------------------------
-----------------------------------------------------IDVMDYI
KPG--EVADSA-FRSMWAEF----------------------------------------
-----------------------EWENK-VAVNTS-FTDLREFLDYIIESTNMR--CLT-
LRGIEQ---------ESGF---LAAN---------LYATSIFSED------ALVNVS---
--------------------------AEKT--ADGSL---------QGYIRIRSKTQGI-
-----------ALS--LGDKIT---LRQ--------------------------------
-
>MMETSP1450_Proteorhodophytina__Euk-Red-Proteorhodophytina-Compsopogonophytes%CAMPEP_0198330396
------------------------------------------AALERQCTLLVHQDDAKA
AEPNEVTEKLQHGSVEDKMMALKKIILLHLNGQSIPGMLMKVIQFVL-PHEDTHLRKMGL
YYLETVDKHDA----------------SGK--------------LLPEMIL-VCNMIRNE
LVHPNEYTRGCALRFCCKLH---DAEILEPLIPSVRHN--------LEHRHSFVRRNAVL
AVHSVFE--HFDFLIPDAPELVEQ----------FLENENDIACKR--NAFLMLCQCDQE
RAVNYLH--------ENIQQVAMWGDTMQLSSLELVRRVC--------------------
----------------RSNPLEKGKYIKVIFALLGSSSA---AVVYEAANTLISLSSAPT
AIRAAAQCYCGLLSTQSDNNVKLI-LLDRLMDLRKNHLPVM----QDLLMDMMRALSSP-
NMDLKRKTLALALDLVTTRNVEEVVSVLKKEVLRTQSGEMT-ETSQMIEYRRILIESVHH
TAIRFPNVAPTAVNVLTDFIGDVYGTSAADVVSFVREISESFPDLRD-----TVLSKLL-
-IALPGLRTPVVVRGALWILGEYSTTPNSIKDAFKTIMEG-------VGRLPLA---LPT
LDGE-EGVTENTPDEL-----TPKAVKKPQILADGTYASQAAI--EDPVVPVAAAEK---
--TGPPLRALLLG------GDYFVGVSV---CTALTK----------------LVLRLA-
ETPDLPAEL-VNKVKGEAMLVCAS----LIRFGRSESAPSKID-DGTAERIIACIQTLNG
AVS--S-------DVWLSASRKAFAGMITAKREKEAKDAAEK----AKKDRVKPEELIDF
GILRA-RRLASGS-GEET----VDEMDLAR-----GAGETSMKKT--FDLAR--------
-------------VVQLTGMSDPVYAE--AHLTVHQYD--IILDVTVINKTSDTLNNLVL
ELATMGDLRL------CER-PQSY----TFGPQEQKSIRANIKVSSTE-TGIIFGNIVYD
TAGSM------SNGCIILNDIH--------------------------------------
------------------------------------------------------------
------------------------------------------------------------
-----------------------------------------------------IDVMDYI
KPG--EVTDAA-FRSMWAEF----------------------------------------
-----------------------EWENK-VAVNTS-ITDLSEFLDYIIESTNMR--CLT-
LRGIER---------ESGF---LAAN---------LYATSIFSED------ALVNVS---
--------------------------AEKT--TDGSL---------QGYIRIRSKTQGI-
-----------ALS--LGDKIT---LRQTQKQAK--------------------------
-
