# Supplementary material for: Prevalence and environmental abundance of the TSET complex in cosmopolitan algal groups
Source: iScience. 2025 May 15;28(6):112679. doi: 10.1016/j.isci.2025.112679 (PMC12167817; doi:10.1016/j.isci.2025.112679)
Supplement: Data S3. Datafiles used in informatic analyses, related to Figures 1 and 2 — List of TSET homologues, sequences of query TSET proteins, alignments and curated tree topologies, and Ref_seqs_1_manual_predictions.csv used for the AMOEBAE searches. [file mmc4.zip › S3_files/TSET_sequences/raw_AMAEBAE_output/TSAUCER_cryptophytes.afaa]

>MMETSP0780_Palipitomonads__Euk-CCTH-Other-MMETSP0780.pep.fa.fasta%CAMPEP_0113872504
-----------------------------------------------XKNLLGTLRDLTL
FSVDASTLE-ILTSLYHSI-----------------------------------------
--------------------------------------------SDEKALRLIHYFWEDG
MKRLQ----------------------GQERERLLSSILGICEKELESKDTNRFVCAVHT
LASV----SPEDVAKSV-LLRTVLEQLQSCAPVVAS--MRDSILAKREGK-QGKGKTSDA
EXQVARSLARLYASLSALRSRK-EAVVTEGMEAANALAQALEAPDYVCVSHAAAIGTHAL
LTVEESHNPLLLKYVDQIKMKTLENTIKAEKANTTPEGITAVRSVASLLGAIAQR-----
--FSKHAATCLRLLSSLFSHPDISIALFSI------------------------------
--------------------------------MVGFDNIVNV-------------RYLAQ
RREGEDETPLLVATKKVSSMLM-----------------GKGDAVTQLAVRISAAMLKKC
AIFF-------------------------------------------RYCTDSERRGPAS
NKGGREGGEDDMYDEDVPEFEDFGDCEVHFQNPIPTLTXSADFTVRAHARLALLWLHSDI
VQQSSTYL---XRAISDSS--------------YRXQTMEKLISELRERLEVDRKKEVAL
FAMEWTYNLAGSNPTVMPVTEVMKLW----------------------------------
------------------------------------------------------------
----------------------------------MEALHVEGA-----------------
------------------------------------------------------------
---------KEKVLHWLCSILDLPLPAX--------------------------------
------------------------------------------------------------
------------------------------------------------------------
------------------------------------------------------------
------------------------------------------------------------
------------------------------
>Goniomonas-pacifica-CCMP1869_Goniomonads__Euk-CCTH-Cryptomonads-Goniomonads%CAMPEP_0188478726
------------------------------------------------------------
------------------------------------------------------------
----------------------------------------------XELERLVSLSTEH-
------------------------------------------------------------
--------------------------------------KKKGMFHKKTTGTTGEMKGLQ-
----------LYAIFSAARSVP-DLARMGGLPTPHICA-GLTSENPLAVRHALALILELV
DKNPIEIAEAVRPLLG-----QGK--VQLTDHLAAVYWTRLVARIALEPPARVPA-----
---DVTD-EFLRAVARQHARPHPSIFLAAV--------HAL-------------------
-------------------------------SAAGWDKMEQL-----------------R
TVEGKPLVPALIHVFASKLLS------------------DPSPPILHAALRGVSALAESA
ARAL----------------------------------------------------PE--
-------------DQAARPFDSLKPCLKDH-NRSKNL------FVKVKAVEVQIWLTPVE
DMMALKQTIQSLVSVAE----------------IPSHCVGDIFRALTARVSV--APTLGR
LLLDLSVWWATLSPPAASPRLLVDAWAMLLKRGLPP--QHVATALVGVLDATVEGK--WR
SMTG-------------------GVQQAVIWIIATHASVLA------GLTSEGGVWQTTG
QQDMLCGTSC----LDALVLRLNHIAVYATHELRLAAVDALGR--LSLFLPDPHRIELFE
VLSRLAR-------------------SPAAGMSMAAAPYLALLDRVYFLEERKL------
----NGEHIGEDLTRWHETVSSLVEEWNATGLGFCAS-----------------------
------------------------------------------------------------
------------------------------------------------------------
------------------------------------------------------------
------------------------------------------------------------
------------------------------
