# Supplementary material for: Prevalence and environmental abundance of the TSET complex in cosmopolitan algal groups
Source: iScience. 2025 May 15;28(6):112679. doi: 10.1016/j.isci.2025.112679 (PMC12167817; doi:10.1016/j.isci.2025.112679)
Supplement: Data S3. Datafiles used in informatic analyses, related to Figures 1 and 2 — List of TSET homologues, sequences of query TSET proteins, alignments and curated tree topologies, and Ref_seqs_1_manual_predictions.csv used for the AMOEBAE searches. [file mmc4.zip › S3_files/TSET_sequences/raw_AMAEBAE_output/TSAUCER_green.afaa]

>Micromonas_Mamiellophytes__Euk-Green-Chlorophytes-Micromonas%Micromonas_genomicjgi_Micromonas_39549_PACid:27346052
------------------------------------------------------------
------------------------------------------------------------
------------------------------------------------------------
------------------------------------------------------------
------------------------------------------------------------
-------------MAAPAPVRPPGPSAYVSARLGGVPAPEELERELVDLTASDAHKTHKH
ATKDLLARTLPRVASHGATSTSAIPTLLSLLSPDG--AVSERYAIRYAYYLVQRACEHYG
-----------------------------RALPDADADAIVTALAKDASERKGARQILAT
RALSSAA-RAGVRGASDAVDSACAAAI----------------------------ERFAV
GKDPKGGSKKKIIFKGGAVNAGARAAL--GAKRRILLRY-------SASQPIDL---NAL
PTPVALATAVTIGDP----------------IAARHALSTASAVASAAEPA-A-------
----AHANLARALLPALNATVADVEHWKQAATEYKNAVDADDKN----------------
-------------------AAAKAKRALGKERSGAAVYAETPATAAALARLCGTLRARAL
A--------ERNGNGNDPDAPPDACSRACEIILAAIMKHDGLGGGGGGGGESGGGGGGDA
KSPSPMKS--PSK---------ASSSSGGGGSSDRPIPPRAALAAVEGLCASNAPRGTDA
GAAARAAAWTAMCRGGG-------------------------------------------
------------------------GSAAGGDPPALAAAVKRVRDVLNQPRY---GGATIA
TACRAAA-AIGEAR-----ACA--------------------------------------
-------RAA-----GHASA-TGVVGEKTQLSSLAISLEHVAAALSVGG--GVRTEA---
--LR----A-LLWLQTP-------------------------------------------
----------------------------TFLVDVHERVVRKNL-----SSGGGL--WATT
DAYFDAPPATPETDGGGCVGGAWRGAEPQ-------------RRLLRAIADRAATTLCCV
D-ES-----------------------------------EAVAWARMTMDGA--------
------------------------------------------------------------
---------------------------------------------------RAVVAVGPK
TAP--ASAALDVLKARSI-----HWF----------------------------------
--------------------------PYD-RV--G---------GCYAALRAAQKAGASS
ERSVGV--------------------------------AAAGPPALHSELDAAVVALD-H
VYR---------------------------AQTRFRDMCRDH-----GE----DPAGWGN
----GNLAEVAG--RHDA--LIELA----ASACF-VPR--STWW--PIGAASEPFVREF-
---------------------------------------RDARSGDVRMAAATAAELMGS
EAAQVAKARRAS------------------------------------------------
------------------------------------------------------------
-----------------------------------GGDDGDGDGGGGGGDWTPVAGAIAE
GDDV----------------------ASLI------------------------------
------------------------------------------------------------
------------------------------------------------------------
------------------------------------------------------------
------------------------------------------------------------
------------------------------------------------------------
------------------------------------------------------------
------------------------------------------------------------
------------------------------------------------------------
---------------------------
>Micromonas_pusilla-AAC_Mamiellophytes__scaffold21215_cov45-Micromonas_pusilla.AAC.1
------------------------------------------------------------
------------------------------------------------------------
------------------------------------------------------------
------------------------------------------------------------
---------------------------------MKVLGYRTGGRYNDSNSAQALSWLFHF
ARPPRGRTRSGLAMAAPAPVRPPGPSAYVSARLGGVPAPEELERELVDLTASDAHKTHKH
ATKDLLARTLPRVASHGATSTSAIPTLLSLLSPDG--AVSERYAIRYAYYLVQRACEHYG
-----------------------------RALPDADADAIVTALAKDASERKGARQILAT
RALSSAA-RAGVRGASDAVDSACAAAI----------------------------ERFAV
GKDPKGGSKKKIIFKGGAVNAGARAAL---------------------------------
------------------------------------------------------------
------------------------------------------------------------
------------------------------------------------------------
------------------------------------------------GAKRRILLRYSA
SQPIDLNA----------------------------------------------------
------------------------------------------------------------
-------------------------------------------------------LPTPV
ALATAVT-----------------------------------------------------
---------------------IGDPIAARHALSTASAVASAAEPAAAHA-----------
------------------------------------------------------------
----------------------------NLARALLPALNATVA-----------------
------------------DVEHWKQAATE------------YKNAVDAD-----------
---------------------------------------DKNAAAKAKRAL---------
------------------------------------------------------------
------------------------------------------------GKERSGAAVYAE
TPA--TAAALARLCGTLRAR---ALA--ERNG----------------------------
------------------------------NGNDPDAPPDACSRACEIILAAIMKHDGLG
GGGGGGGE------------------------------SGGGGGGDAKSPSPMKSPSKAS
SSS--------------------------------------------GGGGSSDRPIPPR
----AALAAVEG--------LCASN----------APR----------GTDAGAAARAA-
------------------------------------------------------------
------------------------------------------------------------
------------------------------------------------------------
------------------------------------------------------------
------------------------------------------------------------
------------------------------------------------------------
------------------------------------------------------------
------------------------------------------------------------
------------------------------------------------------------
------------------------------------------------------------
------------------------------------------------------------
------------------------------------------------------------
------------------------------------------------------------
---------------------------
>Micromonas_pusilla-PRE_Mamiellophytes__2-Micromonas_pusilla.PRE.52
------------------------------------------------------------
------------------------------------------------------------
------------------------------------------------------------
------------------------------------------------------------
---------------------------------MKVLGYRTGGRYNDSNSAQALSWLFHF
ARPPRGRTRSGLAMAAPAPVRPPGPSAYVSARLGGVPAPEELERELVDLTASDAHKTHKH
ATKDLLARTLPRVASHGATSTSAIPTLLSLLSPDG--AVSERYAIRYAYYLVQRACEHYG
-----------------------------RALPDADADAIVTALAKDASERKGARQILAT
RALSSAA-RAGVRGASDAVDSACAAAI----------------------------ERFAV
GKDPKGGSKKKIIFKGGAVNAGARAAL--GAKRRILLRY-------SASQPIDL---NAL
PTPVALATAVTIGDP----------------IAARHALSTASAVASAAEPA---------
---AAHANLARALLPALNATVADVEHWKQAATEYKNAVDADDKN----------------
-------------------AAAKAKRALGKERSGAAVYAETPATAAALARLCGTLRARAL
A--------ERNGNGNDPDAPPDACSRACEIILAAIMKHDGLGGGGGGGGESGGGGGGDA
KSPSPMKSPSKAS-----------SSSGGGGSSDRPIPPRAALAAVEGLCASNAPRGTDA
GAAARAAAWTAMCRGGG-------------------------------------------
------------------------GSAAGGDPPALAAAVKRVRDVLNQPRY---GGATIA
TACRAAA-AIGEAR-----ACA--------------------------------------
-------RAA-----GHASA-TGVVGEKTQLSSLAISLEHVAAALSVGG--GVRTEA---
--LR----A-LLWLQTPTFLVDVHERVVRKNLSSGGGLWATTDAYFDAPPATPETDGG--
-----------------GCVGGAWRGA-EPQRRLLRAIADRAA--TT---------LCCV
DESEA---VAWARMTMDGARAVVAVGPKTAPASAALDVLKARSIHWFPYDRVGGAAQKGA
RKRASAREKCLAGAVALASAA------------------RAHGAHALEAAIVWHLGENAN
HDAGEYSWQVETTTTADALVAYS-------------------------------------
------------------------------------------------GGVGGAISAAAR
HPP--LSRAIHALTRALLLSP--SWT--TRAA----------------------------
-----------------AVK------ALL-TV--GIRSGEPFRLQCYAALRAAQKAGASS
ERSVGV--------------------------------AAAGPPALHSELDAAVVALD-H
VYR---------------------------AQTRFRDMCRDH-----GE----DPAGWGN
----GNLAEVAG--RHDA--LIELA----ASACF-VPR--STWW--PIGAASEPFVREF-
---------------------------------------RDARSGDVRMAAATAAELMGS
EAAQVAKARRAS------------------------------------------------
------------------------------------------------------------
-----------------------------------GGDDGDGDGGGGGGDWTPVAGAIAE
GDDV--------------------------------------------------------
------------------------------------------------------------
---ASLI-----------------------------------------------------
------------------------------------------------------------
------------------------------------------------------------
------------------------------------------------------------
------------------------------------------------------------
------------------------------------------------------------
------------------------------------------------------------
---------------------------
>ZIVZ_UTC__ZIVZ2008889-Phacotus_lenticularis
------------------------------------------------------------
------------------------------------------------------------
------------------------------------------------------------
------------------------------------------------------------
------------------------------------------------------------
------------------------------------------------------------
------------------------------------------------------------
------------------------------------------------------------
--MNALLAKGESPGFADNVGVLGLLSS---------------------------------
---SDDKALKDISIDKCLTKLMQYGAI-------------------------------PL
SAVSAVLEALRSGEA---------------------------------------------
------------------------------------------------------------
--------------------------AVSKEQGNKEDRVVTRVLYYLVQLSMGDGYAGTP
V-----------------------------------------------PVKAIKGTVLLP
KAVDKFGP----------------------------------------------------
--EVLSAAWADLAHENVT------------------------------------------
-------------------------------------------------------FARKA
GAMRALA-ALAHAS----------------------------------------------
--------------------LTSKPDDPTYVGGLFMTLQALLDRIDSFRSNKGSLAG---
-------------------------------------------IIAQRSMSG--------
----------------------------GAKKNVVAEFKQRMEMWGLLRLG---------
--------LSAARVALSRSSAIAKIALRS--------FMGVSSADPVGARHALALAALAA
R--------------------------------------DPGACQLFLAEVTPKLKANVE
IAKRTGVVYASASKAK--------------------------------------------
------------------------------------------------GEGPQTAAPTVH
REH--VESTLTLRD---------PWA---RVY----------------------------
-----------------LAR----------ACAAAIQSGH--------------------
--------------------------------------VAGDIHGSGAPHWDALVFMA-L
ADE---------------------------SEEAMKAMFGAP---------------FPH
----AEERALRR--RFPG-----------------LPS--------PNAHEADAVQSKV-
------------------------------------------------------------
------------------------------------------------------------
------------------------------------------------------------
------------------------------------------------------------
------------------------------------------------------------
----------------------------------------YGASWHMLM-----------
------------------------------------------------------------
------------------------------------------------------------
------------------------------------------------------------
------------------------------------------------------------
------------------------------------------------------------
------------------------------------------------------------
------------------------------------------------------------
---------------------------
>MMETSP0803_Mamiellophytes__Euk-Green-Chlorophytes-Monomastix-Dolichomastix%CAMPEP_0183823304
------------------------------------------------------------
------------------------------------------------------------
------------------------------------------------------------
------------------------------------------------------------
------------------------------------------------------------
------------------------------------------------------------
------------------------------------------------------------
-------------------------AAAALAAARAASVSSAAAGGQEAAGSPEPERVTAP
LTALARALQACIAASPPAAVRERALAA---------------------------LVWLHT
PTFLPGLGAVVVEQLQGHNWSREGLSS---------------------------------
--LLGALAARLRVEP----------------MMVPQVLEIAHEAVGALPDL---------
------------------------------------------------------------
-----------------------ACADAVEAVWRSALGCGAHGRALLLEGVLGQLREARA
G------------------GPAARLEHVAVAFLGENANFATSE-------YGWRGAAPPP
PDPRAAGE----------------------------------------------------
-GPARALAWAAGRK----------------------------------------------
------------------------------------PQLGXVRGGAQEGPAHRAVAHAVR
GGARARQGGGAERR----------------------------------------------
---------------AVRRAVLRRAARRGGGGGVPRAVRGAVGGAAQAGLPGAAGAG---
----------------------------------------------GGAGGGGRAARP--
----------------------------GRRAGAVQGGARRAA------LGGGAAVLRAQ
GEVPPARAGEPCGSGPPSAAAACARXXXX---------XPPPQPAPAATQPQPAPAPAPA
ARRGRVLYAFSAEGPNEKSVR------------------AGAAVEVVRGVGDWCLVRLAG
APGDTEGLVPASYVELQAYCVY--------------------------------------
--------------TGVSSTEGPLRRQLRR------------------RRLLLVQAVVAR
DPP--LPHVV---QHGALLR---ALQ--RRER----------------------------
-----------------AQR------VLAQRVHLYGRPGLPLPVQAEVDPPPHPPPVRAP
APRQD---------------------------------DEPRASDAGEHLPRERQLLPHA
LLA---------------------------LALRREQRLLRD------------------
----APLLDVRDAVTASV--VLSKKASGSSVSCW-MPS--------SAESSATAIACAT-
----------------------------------------SSSXGPVGDESAHDRRDVGV
HEEAPAPLVELPARVGLHLEVQGVHGDVGDGDPERLRRVHL-------------------
------------------------------------------------------------
-------------------------DEVLQHVLRGPLEAGVLGEVVEGRGVLPHKGDGEV
HDDG--------------------------------------------------------
-----------VHRLLVLGGPALRRHGGGLRQDAPRGGLAVGGAVRRAHAAAG-------
-APRGGGIRAEDARHAPRGARPRRLVARRAQAARRLLHPVVRAPGLAREAGRRVLPV---
------------------------------------------------------------
------------------------------------------------------------
------------------------------------------------------------
------------------------------------------------------------
------------------------------------------------------------
------------------------------------------------------------
---------------------------
>MMETSP0034_Nephroselmids__Euk-Green-Chlorophytes-Nephroselmids%CAMPEP_0182857308
------------------------------------------------------------
------------------------------------------------------------
------------------------------------------------------------
------------------------------------------------------------
------------------------------------------------------------
------------------------------------------------------------
------------------------------------------------------------
-------------------------WQQGQVARLGDDPHKWPDFELKDLWDMHAGLLKAA
RLLCFLPADQYLPLGHPSHKFLVEHES---------------------------------
---------RTGGRERAPRHDGPVSQP---------------------------------
PTPRTVSMSSGGGEL----------------------VAVDAVDSAPPPRA---------
------------------------------------------------------------
------------------------VMLYAFEAGDEGEMTVDAGEELIVSHEVDGWLYVTS
A--------------KTGGEGLVPATYVDII-----------------GPGALALSPAPP
PAEARDSV-------------------------------------------------TSD
IGMASFRTW---------------------------------------------------
------------------------EGGGGEVPLLEAGPSANLIDAGYGLDDSSASNPLGD
IDSDDENVEVAAPN-----PFG--------------------------------------
---------------DVGRDDDKNLEVDNPFGDVGRDDDTKAEVEAPNPFGDVASDD---
--------DKNLEVDNP--------------------------FGDVASDDDKNLEVD--
----------------------------NPFGDVASDGDKNLE--VDNPFGDVGRDDDAK
AAIES---APPPNLFGDPASGEVDAAPNP--------------------FGDFGG-----
---------------------------------------DDDKNLEVDNPFGDFKGDDNE
VAIDAAPNPFGDV-----------------------------------------------
------------------------------------------------SGDGGAADASPP
NPFGDVGGGVGAADAFASSE--------VALS----------------------------
-----------------GDN------PFADAG--SAGDDVPFSIDS--------------
--------------------------------------GRSSGGGAADDAAAARKAEMAE
MMA---------------------------ARKAAGQEAASE-----------DVGGFHD
PFHEDKDKDIAA-----------------SSAGH-MPTASTAV---SLGSETVASVSAK-
--------------------------------------TALFEEGNPSTEPAVASRGLST
TAAAFALKEANTSGDVGVLAAPEEE-----------------------------------
------------------------------------------------------------
------------------------------------------------------------
------------------------------------------------------------
------------------------------------------------------------
------------------------------------------------------------
------------------------------------------------------------
------------------------------------------------------------
------------------------------------------------------------
------------------------------------------------------------
------------------------------------------------------------
------------------------------------------------------------
---------------------------
>MMETSP0419_Chlorodendrophytes-Pedinophytes__Euk-Green-Chlorophytes-Chlorodendrophytes-Pedinophytes%CAMPEP_0177628114
------------------------------------------------------------
------------------------------------------------------------
------------------------------------------------------------
------------------------------------------------------------
----------------------------------------------------------MS
GISSLKSPERSQVRQTGQRSVGAGVPTLNKYTRARVAKGESSNYLDLVKALQDIVKQGCS
SSKSALPKVLAGLSKFGDLPPAIIPLLTAILRAPDKKDENLRKLQRIAYYLLQLTYGPGS
GGTPLPFSPRAGGT---------------HAATIPYEAASPSWQEVKAPDAGPARQRLSL
RLLAAAARSSGHSGAAPEESPAALELA-----------------EIAGDILKGSLAAQQT
AKKRTSPFKSGLRTSRAGRDDEAKGAAMRGVLPAIRVGL-------APGLQLTE------
ELISRSYGGILSSDP----------------VTVRHALALAAADAHADAVR---------
--------AAEAMGKHLQATITACGASGA-------------------------------
-------------------LCSAPGQARSPQKAGDAIVLDDPFARTYLAYACAAVVHDDH
F-----------SAASARQEAHPFWAALVLLATKDPVDFVALE-----AIRQLSGAPVPT
AXFSPTAQAARSA-------------------------------------ARAPSAQASE
HRAVQIRSWMMILKETQRSTVLSAAPTGQANPSSPATMQ---------------------
---------------------DGAEKHEKPNETLIAHIIGRVRNAL-KTRH----APSVC
KAARVAA-ALAEAR-----VHA--------------------------------------
-------VEE-----HGSPA-QGGSVVVRAFELLKKDLLGVAEGRSDAH---QRCAA---
--IE----A-LLWLQLD--------GQQLLLSPDA--------LHNHVSVLASSRDSV--
---------------------EPWPA--HLVAKLLRCVASRLA--ASHALAADG------
-----------------------ERRGGS-------------------------------
---------------------------------------EAAAWSRLQRVAAWWLGSNAN
LAAGEVVWEKRRWAA---------------------------------------------
--------------PGGVHASD--------------------------SMLEAVAKAGRR
NPL--LAGIIGQLQQALLAG---SWQ--VRVA----------------------------
-----------------AAQ------ALG-KI--AVRSPEPFRLQCYSILRGVTTGVGGG
S-------------------------------------GGGDPLGLASTAVPMLRVLD-A
CYS---------------------------SECVLGSCIARW-----GS----SPDGWPE
----EHLASVRA--RHQQ--LLAEV---CAKVCF-VPP--RSFL--PMGRASAPFVAALP
ATDELQKWPSGAAGSEPVRSGLASMSSGLEGSGLEELLSTPEDEGESPEEALPTLGGYEP
ADATDSDGRDASAFGRGAGPLADGSPEQQRDSSS--------------------------
------------------------------------------------------------
-------------------------SPDDQPAADGDGDGGGKGGAGDGNSVDGDLPTAKA
ESSE--------------------AGLDDRSGTDFLGGNTVSGDGVAEGASSEQAFPSAA
PTIASLRIGMGRGSPTEASSSAAGNRAGQHRRQGSDFVFDSPSNKLVLDQAAAIPVDSEP
FADSLFGNMGKGDQAFFGAGTVPGGPEPGAAMSPLSKPGPSPGDQGAEPESDNDSSEAGS
CCFVEKD--------------------------VSFGEVFIKDIHEEDGADVHNGIGSPE
PSAGENGDGARNNMAGGAMPAGGLGSGTGLPPGLPPGAEAAMAPPGVSHSASTEAQTAKD
FSSWDPFGEASSPAIAPGN---------------------------------VPEAFANS
CVSEPPSSLSLPGGGPPLSPPESQIPEEPHAGREQPRDCLPSAGPECTASATVLYSFQAE
EPGEVSVLQGESVRIVEDAPMLVGSGWTHVCTLNGRTGVVPSGYLQIEGREGVAPMPAMI
PPCQGRVLYDFMGEEEAELTVAAGDLLNV-MSTVDGWCKVSR-----VTDGAAGLVPASY
IGEAPS---------------------
>MMETSP0419_Chlorodendrophytes-Pedinophytes__Euk-Green-Chlorophytes-Chlorodendrophytes-Pedinophytes%CAMPEP_0177626842
------------------------------------------------------------
------------------------------------------------------------
------------------------------------------------------------
------------------------------------------------------------
----------------------------------------------------------MS
GISSLKSPERSQVRQTGQRSVGAGVPTLNKYTRARVAKGESSNYLDLVKALQDIVKQGCS
SSKSALPKVLAGLSKFGDLPPAIIPLLTAILRAPDKKDENLRKLQRIAYYLLQLTYGPGS
GGTPLPFSPRAGGT---------------HAATIPYEAASPSWQEVKAPDAGPARQRLSL
RLLAAAARSSGHSGAAPEESPAALELA-----------------EIAGDILKGSLAAQQT
AKKRTSPFKSGLRTSRAGRDDEAKGAAMRGVLPAIRVGL-------APGLQLTE------
ELISRSYGGILSSDP----------------VTVRHALALAAADAHADAVR---------
--------AAEAMGKHLQATITACGASGALXLG---------------------------
------------------------------AGPDDAIVLDDPFARTYLAYACAAVVHDDH
F-----------SAASARQEAHPFWAALVLLATKDPVDFVALE-----AIRQLSGAPVPT
ADAARAPS-----------------------------------------------AQASE
HRAVQIRSWMMILKETQRSTVLSAAPTGQANPSSPATMQ---------------------
---------------------DGAEKHEKPNETLIAHIIGRVRNAL-KTRH----APSVC
KAARVAA-ALAEAR-----VHA--------------------------------------
-------VEE-----HGSPA-QGGSVVVRAFELLKKDLLGVAEGRSDAH---QRCAA---
--IE----A-LLWLQLD--------GQQLLLSPDA--------LHNHVSVLASSRDSV--
---------------------EPWPA--HLVAKLLRCVASRLA--ASHAXAADG------
-----------------------ERRGGS-------------------------------
---------------------------------------EAAAWSRLQRVAAWWLGSNAN
LAAGEVVWEKRRWAA---------------------------------------------
--------------PGGVHASD--------------------------SMLEAVAKAGRR
NPL--LAGIIGQQARGX-----------VRVA----------------------------
-----------------AAQ------ALG-KI--AVRSPEPFRLQCYSILRGVTTGVGGG
S-------------------------------------GGGDPLGLASTAVPMLRVLD-A
CYS---------------------------SECVLGSCIARW-----GS----SPDGWPE
----EHLASVRA--RHQQ--LLAEV---CAKVCF-VPP--RSFL--PMGRASAPFVAALP
ATDELQKWPSGAAGSEPVRSGLASMSSGLEGSGLEELLSTPEDEGESPEEALPTLGGYEP
ADATDSDGRDASAFGRGAGPLADGSPEQQRDSSS--------------------------
------------------------------------------------------------
-------------------------SPDDQPAADGDGDGGGKGGAGDGNSVDGDLPTAKA
ESSE--------------------AGLDDRSGTDFLGGNTVSGDGVAEGASSEQAFPSAA
PTIASLRIGMGRGSPTEASSSAAGNRAGQHRRQGSDFVFDSPSNKLVLDQAAAIPVDSEP
FADSLFGNMGKGDQAFFGAGTVPGGPEPGAAMSPLSKPGPSPGDQGAEPESDNDSSEAGS
CCFVEKD--------------------------VSFGEVFIKDIHEEDGADVHNGIGSPE
PSAGENGDGARNNMAGGAMPAGGLGSGTGLPPGLPPGAEAAMAPPGVSHSASTEAQTAKD
FSSWDPFGEASSPAIAPGN---------------------------------VPEAFANS
CVSEPPSSLSLPGGGPPLSPPESQIPEEPHAGREQPRDCLPSAGPECTASATVLYSFQAE
EPGEVSVLQGESVRIVEDAPMLVGSGWTHVCTLNGRTGVVPSGYLQIEGGEGVAPMPAMI
PPCQGRVLYNFTGEAEAELTVAAGDLLNI-MSTVDGWCKVSR-----ITDGAAGLVPASY
IGEAPS---------------------
>MMETSP1080_Mamiellophytes__Euk-Green-Chlorophytes-Micromonas%CAMPEP_0181150516
------------------------------------------------------------
------------------------------------------------------------
------------------------------------------------------------
------------------------------------------------------------
------------------------------------------------------------
------------------------------------------------------------
------------------------------------------------------------
---------------------------------------------------------XAV
SALATVALRSGEPFRLQCYAAL----------------------------------REAR
GAVSPSGSGARAGKGAGGSSGFDVCAS---------------------------------
-------------------------------ELDRHVATLDHVYRGGARFR---------
------------------------------------------------------------
------------------------------------------------------------
------------------------------------------------ALRDRHGADPGS
WPAASLAE--VAG-----------------------------------------------
------------------------------------------------------------
-----------------------------RHDVLLELAAARVSCRGDSRVFADAFAGDRA
SAARTAA-ELMVGE----------------------------------------------
-------AAS-----AARKA-RAGRRRDGMASSVVAAFRRKXRDAAASTAAGAVTKS---
-------------------------------------------LGFEPERGFDAFAAT--
----------------------------TTTSSPFVELAPSQD--GSPAGSPVF------
--------GSPLASPHTSPLSSPSKGAAY----------DPFAVAALRNAVALDSPRDPF
G----SEPGAENSTFGDTAAD------------------FAGSFAGFDDAGAVSVAPNLD
PFAAAAEDATRARGQTVT------------------------------------------
------------------------------------------------DPFSAGGAVMTK
HFL--MISHVDSIDYVSSSI--------VLIY----------------------------
-----------------AAF------NAA-SSXSLARRHSPVLLSVNAL-----------
--------------------------------------ADFTPPMNPFSLASSLRVFSCS
GFG---------------------------LGLTSAXLRAAL-----GE----------P
----ELLQRLLG--HQLA--LHAALQVLLRHIAT-PPRVVAVFLQAPQVLPHHALTLPE-
------------------------------------------------------------
------------------------------------------------------------
------------------------------------------------------------
-------------------------VVQGEHALLRRQGGLAPGHGPAHRDAPPGPRPLHS
REAR--------------------------------------------------------
------------------------------------------------------------
------------------------------------------------------------
------------------------------------------------------------
------------------------------------------------------------
------------------------------------------------------------
------------------------------------------------------------
------------------------------------------------------------
------------------------------------------------------------
---------------------------
>Micromonas-sp-NEPCC29_Mamiellophytes__Euk-Green-Chlorophytes-Micromonas%CAMPEP_0190204660
------------------------------------------------------------
------------------------------------------------------------
------------------------------------------------------------
------------------------------------------------------------
------------------------------------------------------XGRMPA
GGTATRPPRPSGYVQSWLAKGSSAGDGKKGDPSASHSAETVEHLERDLLDLNDAEVAPKN
AGKDLAQRVLPRLCAHGVPGPNSLEVLTRMLADG---ACPERFALRYAYYLIHRTLEHYG
RTGLGT-----------------------NEAVKAATSQCIKTLGEEAKNRAGVRRMLAT
RALVAAA-RSGVPEAAGALHQGTVGAV---------------------ESLNAGENPRGK
SSMFDSKTGKTEGGDAAHTDAAARAAL-----GARRRFI-------AGSEEGDKKADSAI
PGPNALAAAVRSPDH----------------VAARHALSLALAAAKGPKYK---------
-------ELASALEPVIGAVAKRMEAKAANLEAVAAAGDS--------------------
-------------------KEAKAMARKGEGKQKGEPNLEDPGAEPLMLRLCGALRARLL
G-------------AAERGGGAHNCAWACEKVLAA-------------ELKTYGGAAAGS
ESSPRVAM------------------------------------AACAGLFGMDAPSGAD
GAKARAATWRAIVRGGGE------------------------------------------
----------------------------GGEPRLLANAAARMKTVLLDPDS---GPVARS
AACGAVS-ALGEAR-----VAA--------------------------------------
---------------RAVSG-RDRAGQDGSLASLAAALKVAAGAQNPPG---VRVEA---
--LR----A-LLWLQTPDFLTETTSIVAEHLTQHGTRYDDGITDESFVGSTSGSRPGG--
---------------------KSLEGPFDARNRLLTAAAQRCA-------------LGCA
GED-----EDDQDAWLTLTVDTVTAIVGS----------NARQCAAEPTLDALRAAQRGA
P--KRSKPAVSSLAANLAAIA------------------RAQDAPTLEAALTWHLGENAN
YCAGEYAWVADTDGAVIAA-----------------------------------------
--------------VDAMDPDEA-------------------------PGPGASCAAAAR
NPS--LASSISTLQRILMTSP--DWP--TRAA----------------------------
-----------------AVQ------ALT-TV--SVRSGEPFRLQCYAALRGLQRVASAD
PT------------------------------------AAAGPPALAHEIDAAVTMLD-H
AYR---------------------------AKERFAAMLADC-----GS----DPLGWSP
----GVLAEVTG--RSEV--VTEMA----SRICF-LPR--SKYL--PLGPSSAPFIDRF-
--------------------------------------KEMQGADRVGDAAVAAAKLMGQ
EAEKAAAQRRRRVNLGAGVAN---------------------------------------
------------------------------------------------------------
-------------------------ASRRKGFVAKERRQNTHSHELAPAQGTGGLDHGLD
XAAN--------------------------------------------------------
---------------------------------VRVGLMNYDGYHYLVTGFDRYSFL---
-APRLAYRTPPTNPSDLFGPSLLSVLFPFTSPFLSLNPSSSSGCSAINSRSILHLR----
------------------------------------------------------------
------------------------------------------------------------
------------------------------------------------------------
------------------------------------------------------------
------------------------------------------------------------
------------------------------------------------------------
---------------------------
>Micromonas-sp-RCC472_Mamiellophytes__Euk-Green-Chlorophytes-Micromonas%CAMPEP_0190217356
------------------------------------------------------------
------------------------------------------------------------
------------------------------------------------------------
------------------------------------------------------------
------------------------------------------------------------
-----XPPRASGYVQSWLAKGQGDVKKG---EDASHPAETVEHLERDLVDLNDAELAPKN
ASKDLATRVLPRLCAHGVPGPNTLEVLTRMLADG---ACPERFALRYAYYLMHRILEHYG
RAGLGT-----------------------NETVKAATSQCIKTLGEEAKIRAGVRRMLAT
RALVAAA-RAGVPEAAGALHQGTVGAI---------------------ESLSAGEHPRGK
SSMFDSKTGKTEGGDAAHTDAAARAAL-----GARRRFI-------AGSEEGDKKADSAV
PGPSALATAVRSPDH----------------VAARHALSLALAAAKGPRYK---------
-------ELAIALEPVVGAVAKRMEARAANLEAAAAAGDS--------------------
-------------------KEAKAMARKSEGKQKGEPNLDDPGAEPLLLRLCGVLRARLL
G-------------AVERGGAPHDCAWACEKVLAA-------------ELKTYGGAAAGS
ESSPRVAM------------------------------------AACAGLFASDAPSGAD
GAKARAAAWQAIVRGGGE------------------------------------------
----------------------------GGEPRLLANSATRMRGVLLDPSA---GPVARS
AACRAVA-ALGEAR-----AAA--------------------------------------
---------------RAVSG-GDRVGQDGSLASLAAALKATAGPNSPPG---VRVEA---
--LR----A-LVWLQTPDFAAEATSVLTTHLCDGERTHGDDGEDESFVGSANGLARKS--
------------------------LGGFDARNRLLAAVAQRCA-------------LGCA
SED-----ENDADAWLTLTIDTVTVIVGS----------NARQCDAEPTLASLRAAQKGA
P--KRSRPSVSSLAANLAGIA------------------RAQDAPALEAALTWHLGENAN
YCAGEYAWVADTDGALVAA-----------------------------------------
--------------AEIPDPDEAASFLPS-------------------FLPGPSCAAAAR
NPS--LDSSVTTLQRILMTSP--DFA--ARCA----------------------------
-----------------AVQ------ALT-TV--AVRSGEPFRLRCYAALRGLQRSASAD
PA------------------------------------AAAGPPALAHEIDSAVTMLD-H
AYR---------------------------AKERFAAMLADN-----GS----DPSGWNP
----GTLAEVTG--RSEV--VTEMA----SRTCF-LPR--SKYL--PLGPSSAPFIDRF-
--------------------------------------KETQGADRVADAAVAAAKLMGQ
EAEKAAAQRRRRAHLHVSHVPSSALRRKGFAAKER-------------------------
------------------------------------------------------------
-------------------------RQHQQQYELAPSQATASGGHGLDXDANVRVGLKRY
AANL--------------------------------------------------------
------VKGSICYSFLA---PRLAYRTPPTNPSDLLGPSRLSAFFSFLP-----------
-FTASALLLNPSSSSGCSAINSRSILHLR-------------------------------
------------------------------------------------------------
------------------------------------------------------------
------------------------------------------------------------
------------------------------------------------------------
------------------------------------------------------------
------------------------------------------------------------
---------------------------
>Micromonas_commoda-PRE_Mamiellophytes__7-Micromonas_commoda.PRE.38
------------------------------------------------------------
------------------------------------------------------------
------------------------------------------------------------
------------------------------------------------------------
------------------------------MNAVSMTKRKLAQISRRLGGVRASGGGMPA
GGTSARPPRASGYVQSWLAKGQGDGKKG---EDASHPAETVEHLERDLVDLNDAELAPKN
ASKDLATRVLPRLCAHGVPGPNTLEVLTRMLADG---ACPERFALRYAYYLMHRILEHYG
RAGLGT-----------------------NETVKAATSQCIKTLGEEAKIRAGVRRMLAT
RALVAAA-RAGVPEAAGALHQGTVGAI---------------------ESLSAGEHPRGK
SSMFDSKTGKTEGGDAAHTDAAARAAL-----GARRRFI-------AGSEEGDKKADSAV
PSPSALATAVRSPDH----------------VAARHALSLALAAAKGPRYK---------
-------ELAIALEPVIGAVAKRMEARAANLEAAAAAGDS--------------------
-------------------KEAKAMARKSEGKQKGEPNLDDPGAEPLLLRLCGTLRARLL
G-------------AAERGGAPHDCAWACEKVLAA-------------ELKTYGGAAAGS
ESSPRVAM------------------------------------AACAGLFASDAPSGAD
GAKARAAAWQAIVRGGGE------------------------------------------
----------------------------GGEPRLLANSATRMRGVLLDPSA---GPVARS
AACRAVA-ALGEAR-----AAA--------------------------------------
---------------RAVSG-GDRAGQDGSLASLVAALKATAGPNSPPG---VRVEA---
--LR----A-LVWLQTP------------DFANAEATSELTTHLDDGERAGGDEGGEV--
--------ESFVGSANGLANRQKSLGGFDARNRLLAAVARRCA-------------LGCA
SED-----ENESDAWLTLTIDTVTVIVGS----------NARQCDADLALASLRAAQKAA
P--KRSRPSVSSLAANLARIA------------------RAQDAPALEAALTWYLGENAN
YCAGEYAWVADTDGALVAAA----------------------------------------
--------------AEGANPDTDE------------------------AAPGPSCAAAAR
NPS--LDSSVTTLQRILMTSP--DFA--TRCA----------------------------
-----------------AVQ------ALT-TV--AVRSGEPFRLRCYAALRGLQRAASAD
PA------------------------------------AAAGPPALAHEIDAAVTMLD-H
AYR---------------------------AKERFAAMLADN-----GS----DPSVWNP
----GALAEVTG--RSEV--VTEMA----SRTCF-LPR--SKYL--PLGPSSAPFIDRF-
--------------------------------------KETQGADRVADAAVAAAKLMGQ
EAEKAAAQRRRRANLVSAAAN---------------------------------------
------------------------------------------------------------
-------------------------AHRRKGFAAKERRQHQQQHELAPSQATASGGHGLD
GMLM--------------------------------------------------------
------------------------------------------------------------
------------------------------------------------------------
------------------------------------------------------------
------------------------------------------------------------
------------------------------------------------------------
------------------------------------------------------------
------------------------------------------------------------
------------------------------------------------------------
---------------------------
>MMETSP1400_Mamiellophytes__Euk-Green-Chlorophytes-Micromonas%CAMPEP_0203000340
------------------------------------------------------------
------------------------------------------------------------
------------------------------------------------------------
------------------------------------------------------------
------------------------------------------------------------
--------------------XAKGQGDGKKGEDASRPVETVEHLERDLVDLNDAELAPKN
ASKDLATRVLPRLCAHGVPGPNTLEVLTRMLAEG---ACPERFALRYAYYLMHRILEHYG
RAGLGT-----------------------NETVKAATSQCIKTLGEEANIRAGVRRMLAT
RALVAAA-RAGVPEAAGALHRGTVGAI---------------------ESLSAGEHPRGK
SSMFDSKTGKTEGGDAAHTDAAARAAL-----GARRRFI-------AGSEEGDKKADSAI
PSPSALATAVTSPDH----------------VAARHALSLALAAAKGRRYK---------
-------ELAIALEPVIGAVAKRMEARVANLEAAAAAGDS--------------------
-------------------KEAKAMARKSEGKQKGEPNLDDPGAEPLFLRLCGALRARLL
G-------------AAERGGAPHDCARACEKVLAA-------------ELKTYGGAAAGS
ESSPRVAM------------------------------------AACAGLFGSDAPSGAD
GAKARAAAAARKLGYQDEG-----------------------------------------
-----------------------------------------------GPSRPQRGTRGSE
RGVQAVA-ALGEAR-----VAA--------------------------------------
---------------RAVSG-GDRVGLDGSLASLVAALKATAGPNSPPG---VRVEA---
--LR----A-LVWLQTPDFAAEVTSVLTTHLDDGERVGGDDGEDESFVGSANGWARKS--
------------------------LGGFDPRNRLLAAAAQRCA-------------LGCA
SED-----ENDADAWLTLTIDTVTVIVGS----------NARQCDAEPTLDALGAAQKAA
P--KRSRPSVSSLAANLAQIA------------------RAQDAPALEAALTWHLGENAN
YCAGEYAWVADTDGALVAAA----------------------------------------
--------------ADRTEPDEE-------------------------AAPGPSCAAAAR
NPS--LDSSVTTLQRILMTSP--DFA--TRCA----------------------------
-----------------AVQ------ALT-TV--AVRSGEPFRLRCYAALRGLQRAASAD
PA------------------------------------AAAGPPALAHEIDAAVTMLN-H
AYR---------------------------AKERFAAMLADN-----GS----DPSGWNP
----GALAEVTG--RSEV--VTEMA----SRTCF-LPR--SKYL--PLGPSSAPFIDRF-
--------------------------------------KETQGEDRVADAAVAAAKLMGQ
EAEKAAAQRRRRANLVSTAAN---------------------------------------
------------------------------------------------------------
-------------------------AFRRKGFAAKERRQHQQQHELAPSQATASGG----
------------------------------------------------------------
------------------------------------------------------------
------------------------------------------------------------
------------------------------------------------------------
------------------------------------------------------------
------------------------------------------------------------
------------------------------------------------------------
------------------------------------------------------------
------------------------------------------------------------
---------------------------
>MMETSP1403_Mamiellophytes__Euk-Green-Chlorophytes-Micromonas%CAMPEP_0203052970
------------------------------------------------------------
------------------------------------------------------------
------------------------------------------------------------
------------------------------------------------------------
------------------------------------------------------------
-------------------------------------------------------LASKN
ASKDLATRVLPRLCAHGVPGPNTLEVLTRMLADG---ACPERFALRYAYYLMHRILEHYG
RAGLGT-----------------------NETVKAATSQCIKTLGEEANIRAGVRRMLAT
RALVAAA-RAGVPEAAGALHRGTVGAI---------------------ESLSAGEHPRGK
SGMFDSKTGKTEGGDAAHTDAAARAAL-----GARRRFI-------AGSEEGDKNADSAV
PSPSALAAAVASPDH----------------VAARHALSLALAAAKGPRYE---------
------------------------------------------------------------
------------------------------------------------------------
------------------------------------------------------------
------------------------------------------------------------
------------------------------------------------------------
------------------------------------------------------------
--------ELA-------------------------------------------------
------------------------------------------------------------
------------------------------------------------------------
----------------------------IALEPVIGAVAKRME-----------------
------------------------------------------------------------
-----------------------------------------ARAANLEAAAAAGNSKEAK
AMARKSEGK---------------------------------------------------
------------------------------------------------QKGEPNLDDPGA
EPL--FLRLCGALRARLLGA----------------------------------------
----------------------------------AERGGAPH------------------
---------------------------------------------------------D-C
AWA---------------------------CEKVLDAELKTY-----GGAAA-GSESSPR
----VAMAACAG--------LFGSD----------APS--G-----ADGAKARAAAX---
------------------------------------------------------------
------------------------------------------------------------
------------------------------------------------------------
------------------------------------------------------------
------------------------------------------------------------
------------------------------------------------------------
------------------------------------------------------------
------------------------------------------------------------
------------------------------------------------------------
------------------------------------------------------------
------------------------------------------------------------
------------------------------------------------------------
------------------------------------------------------------
---------------------------
>Neochloris_conjuncta-AAC_UTC__138585-Neochloris_conjuncta.AAC.6
------------------------------------------------------------
------------------------------------------------------------
------------------------------------------------------------
------------------------------------------------------------
------------------------------------------------------------
------------------------------------------------------------
------------------------------------------------------------
------------------------------------------------------------
------------------------------------------------------------
------------------------------------------------------------
------------------------------------------------------------
------------------------------------------------------------
-------------------------------------MVADRGDPLLLLRFDAASAHHPI
P-----------------------------------------------FSCFYFSSPVPK
NIAHTRPA----------------------------------------------------
------------------------------------------------------------
-----------------------------------------------AAASAAAAAAAAA
GACHHLP-A---------------------------------------------------
---------------------VGGVPCSGGCGALLHDHGRGGYHPGGPPHGSSRHHA---
------------------------------------------------------------
----------------------------GQVGGGCGGVGGRCG-------------WVVG
GPEQA---RTPGAVYGVVVPGLLLASVSP-------DAAGGMQRRIRAVPAEMLLAQQPC
L-CA-----------------------------------QGGGRQAGQTSLLWQQQEGQG
DGPASDAGARGGAAAGAVLR----------------------------------------
--------------PGGPA-----------------------------ARGAEHEDRAAR
LPG--LAAIQQQEDKRRRRT---TTT--HRSC----------------------------
-----------------TVR------------------KQPWKQHC--------------
---------------------------------------THPSLRLLLAAAAGINSIDSL
CAR---------------------------HALALAALLARD-----------NPAMYSE
--------------------QVARL----------LAGNLEIFQ--STGGWCRRVQPPH-
------------------------------------------------------------
------------------------------------------------------------
------------------------------------------------------------
-----------------------------ATTWLAFSVFVVFGGSMLELWSGGVPSADVV
ATACLS------------------------------------------------------
------------------------------------------------------------
------------------------------------------------------------
------------------------------------------------------------
------------------------------------------------------------
------------------------------------------------------------
------------------------------------------------------------
------------------------------------------------------------
------------------------------------------------------------
---------------------------
>Micromonas-sp-CCMP2099_Mamiellophytes__Euk-Green-Chlorophytes-Micromonas%CAMPEP_0190190330
------------------------------------------------------------
------------------------------------------------------------
------------------------------------------------------------
------------------------------------------------------------
------------------------------------------------------------
-------------------------------DKSNAVPVASLGTLEHELAALAGPGAPKT
AGKDLLGRVLPCLAAYDVPSLTSLETLCQMLNDA---GSWDRFVVRYVYYFVQRSVERYG
CAMFVG-----------------------DAPGAVALIDRLSEDASIAHAKHGARQILAA
RALVAAA-RAGIGEAKTATTSALGAFA---------------------NELRAGTQPRDA
GGLKLKSIFGSSASTDGSVDAGARAVL------GASLRL-------GDAQNASKGDQATL
LSPAAVAFGARSTDA----------------IAARLAWSGVLALAATADTRSGTRSGTTD
TPHAAHQTAARALSPFIKDLVCVLESRRVWNESVASAPDEKARAAAV-------------
-------------------KAARASESRARVKYAMSPKLNDTATAALAMRACGALAGRLA
ADADDVETLSEQERARCSNDAKPFLDLLKAALRVAAGAARAAAAARAMAVANARGGVAFT
STATSTPANSVSV-----------------------FAMPRVALAAVTGVFAGDAPANKR
GARARAAAWNACVGDSSGGSEHDGFDV---------------------------------
---------------------IVSSAKVVTSAVLLGLDGGGATARR--------YNVTRA
AACRAAA-ALGEAR-----CAS--------------------------------------
------LATS-----GAAPG-AASSEADTAIAALADAVRRVADLTTVPP--GVRVEA---
--LR----A-TLWLQTPWSHADAGDKARAALSGSSR-------FETFEAYHAFALASGES
LVGGGVKCTGRSGNSRGGTISETWCGC-DAQSRLLSALARRSA--TVAACGSAT--AASQ
NPNVANSRNAWLAMTLDCLVEVVASGPQS--------------VNPKCVTDALHQAQRAS
V-SGLGREQVLRTTSRLLAHA------------------RLADARELQTSLIWHLGENVN
FNTGEYAWISEQECTARAVVRSRMYG----------------------------------
--------------EGRLSGAGDAGDTPSLRETQPS------------LVPGTSATAASR
NPP--LAAAVATLTRAALTSA--HWT--VRAA----------------------------
-----------------AVS------ALA-TA--ALRSGEPFRLQCYCALLEMRNACETN
ADADGA--------------------------------FASQFAFSYPELARHVQTLD-H
LYR---------------------------GEQRFNSLRTRN-----GD----DPAKWKV
----THLAEVAG--RHDA--TLALV----TGTCF-IPG--SKYV--PLGGNSMVFVDAF-
-------------------------------------------GGDRPAAAAVAARLMRD
ESAELSAKVAGMKKKEGMTSSAVRAFRLPNRNQDAKRIGIA-------------------
------------------------------------------------------------
------------------------KQTMGNDPFAALPAPLVVPTVTSPVVTSPVGSPTKP
DSDF--------------------------------------------------------
--------------FVSVSVASPVAASGNANKRDVFAGFDNSSLFDLAPSSALSDNF---
-GTGNFGAVDSDAGLARLDSGSFVAFAPEASVAEPGKPDDDPFAFLA-------------
------------------------------------------------------------
------------------------------------------------------------
------------------------------------------------------------
------------------------------------------------------------
------------------------------------------------------------
------------------------------------------------------------
---------------------------
>FPCO_UTC__Euk-Green-Chlorophytes-UTC%FPCO2030208-Interfilum_paradoxum
------------------------------------------------------------
------------------------------------------------------------
------------------------------------------------------------
------------------------------------------------------------
------------------------------------------------------------
------------------------------------------------------------
------------------------------------------------------------
---------------------------------------------------MHGRRVAAI
KALAHAPPFLEGAMRRLAKAAFEMLAQ------------------------------VND
GTKLKRAKRGIFGRSAIDKETALRANL--QYAALAALRR-------IPADPGNQ------
QPLNYAAQGVGAADP----------------VASRHSLAILCTLAIPNPTG---------
--------VASALSKMSK------------------------------------------
---------------------------DGSISLGEQVQCPDVFARVYLARLSSILLFAPA
L---------------SRPDLRSQFAALLFKLILDPSTKVSLE-----ALNCMVGSINGE
GSP---------------------------------------------------------
--DQRAQAWMLLQRASMVIENGGEEPKSGSKQKG--------------------------
---------------------TPNAPTVKTVEPVLSVAAQRLEFIL-RSES----RPALH
AACRAVA-EWGRAR-----AYAGNYADEPSAPVKKEQEALVDTGLFADLDFSTPEEIAER
EAAKAKGPEP-----SRNLL-EGKPLTRSQLGAVLAPLMEAVRSTVACECVYTRCAA---
--LK----A-MIWMQTE-----------------------TDSAEELQLTIAGELADP--
----------------------IWPA--SLLNELLLQIHSRFK--ATPELAGTL--LKMT
NSWAT---LAPHKVDVDVLQTLWKSCLVG-------CGPQGKHIALEAVGTVLDLPPPKP
PGSIKPSHTPAEKTALQAASD-PK---------------GATALQRLVQAAVWFLGENAN
YAASEYAWEPQSAAGQMLMMM---------------------------------------
------------------------------------------------DGEKMVMAAGVR
NPT--LAAALARLQRCAVAS---SWE--VRVV----------------------------
-----------------AAQ------AII-TV--ALRSGEPYRLQCYEFLTSLLRGERLK
HKLQEQQGLASSGED-----------------------EGGSGSGLANVVAPMLRMLD-E
IYT---------------------------AQDQFVKDLRHH-----EN----AKEEWTD
----AQLESLYS--THDT--LLRLV----SLFCF-IPR--SKYL--PLGPTSADLIDQY-
---------------------------------------------KLTHNIQASAASTPN
DAAVSTGIADLTINPAALYP----------------------------------------
------------------------------------------------------------
------------------------------DIQASPAPAENGGPNRTDDPWAGTPPGMDL
VNDF--------------------------------------------------------
--------------LGGAVPKVIGSVADDSGTPEPDAPVNYDDLWASTLLEEQGGGAASD
SDDESVVSSTSDASSMQTSGGIFERPGSFKVQAFSPLGFGSPP-----------------
---------------------------------SREGGASTSSPFSGPITSDSPRVFRRS
LDWSTSASSPTAARGGNTLFDSVSASQTRGPSHTRGLSTLSEADGASGKTLYGQNGE---
------------------------------------------------------------
------------------------------------------------------------
------------------------------------------------------------
PAKMGKAIYDFEAGGEDEVDLKVGDVVQI-QYEVEGWYHVTKVD---IAGQPSGLAPVLY
IEVS-----------------------
>Prasinococcus_capsulatus_b-AAC_Palmophyllophyceae__scaffold1504_cov417-Prasinococcus_capsulatus_b.AAC.54
------------------------------------------------------------
------------------------------------------------------------
------------------------------------------------------------
------------------------------------------------------------
------------------------------------------------------------
------------------------------------------------------------
------------------------------------------------------------
-----------------------------MATKVVPIMTKELATTGHKPGTLEHVRQVAL
LGALALR-RVPDPVKEPTKRLLLALLD--------------------------SIAKQEE
EAKTQRKSKTKLEQRAVARGALQRAAL-------GALRS-------PAFMTSEV------
EALSRAVIGLGCVDG----------------VGARHAAAILSKAAAQKPVA---------
--------LAAGEFKLFRRAMSVA------------------------------------
-------------------AASKDPKANFITGGGIVLNLSDPLMKVYLARACGNIVNSPE
L----------KGSEETLQSVMQPFRALLQRLVYDGSVSVVFA-----SASALAGVGAAT
SSKNIKET---------------------------------------------------D
DGRVRARAWAHLCAEGGS------------------------------------------
---------------------------------ILQTVSQRVGHVLIQRGQKIPHQPSVH
GACRVVE-QLFRAR-----TYS--------------------------------------
-------HQRRPSTIDSEPETASVVNKSMAFAMLPQHLRTGMKTENI----YIRCSA---
--LK----A-LLWYFSG-----------------------KEDSRPFASTLKAELRDP--
----------------------NWSR--ELLDDLLSALLQRLI--ATPQQVPKL--MPIC
AHIAS---TVLSKVRIETLNAVWKGVLRE-------GSAESCRAVMQCVFDCIDVPP-PI
G-----PPRDATQAVKAASSK------------------RAEAWLRLQSAAYWFLGENGN
VACSEYAWQFNPMRVDLP------------------------------------------
--------------EIGLDSN---------------------------TRSRTLNAIAKS
NPL--MLETIERLSTGSLTK---PWE--VRVT----------------------------
-----------------AAR------SLG-KL--AIRSPEPYRFQCYSSLCVLIPASRGP
S-------------------------------------DGRAGLGTTTEAKIWLRLLD-R
LYS---------------------------EQESLRRKLSR------SQSSMGDNMAYLG
ALSDMEKSEVQA--KHKE--VLALI----SSYVQ-VPR---DFL--PLGIKSRAFLALG-
----------PSPAEEPEKAGLQVVNGAVRVIGVASFQAEDPQEISVYEGSRYWCVDSTE
EGWVQLENDNQEVGLAPRWAIEEEGSQPATEISQDIDGYVI-------------------
----------------------------------------------------EDDSIYEV
AEETLDPIEDDDEEGESTRRLPSGSMVHALQSFVAEEVGEVSVDEGTKVWIQGEPSDGWV
QVSL------------------------------ENHQTGIVPVWAVMTSEGAESLTAKP
VDWSSPVRVVCVREFEAEEEGELTVLAGQ--EFWRLPEESDEGWIVLRN-DEGVVGL---
-APEWSVEVVSEGGGAQHDPAAVGRVASSVYNDKGGLPSPSAIVGTQASSPSSFDAMVD-
---------------------------------EDDDDLDPFASPEKQRQDFRSQDAGVQ
PLQVGGVDGLVEVVCVNGFEAEEDGELTVSVNERYWSRGVADDGWVQLVTRDNVEGLVPE
WAVEPVNPTEVLGEVVDDV---------------------------------APTSHAND
VGG---------------------------------------------------------
------------------------------------------------------------
DRVQVQMLYDFVAESEEELTCNAGDTLYV-EEEVDGWLLCTV-----AGGSRSGLVPASY
VSGYE----------------------
>Prasinococcus_capsulatus_b_Palmophyllophyceae__59334-Prasinococcus_capsulatus_b.29
------------------------------------------------------------
------------------------------------------------------------
------------------------------------------------------------
------------------------------------------------------------
------------------------------------------------------------
------------------------------------------------------------
------------------------------------------------------------
-----------------------------MATKVVPIMTKELATTGHKPGTLEHVRQVAL
LGALALR-RVPDPVKEPTKRLLLALLD--------------------------SIAKQEE
EAKTQRKSKTKLEQRAVARGALQRAAL-------GALRS-------PAFMTSEV------
EALSRAVIGLGCVDG----------------VGARHAAAILSKAAAQKPVA---------
--------LAAGEFKLFRRAMSVA------------------------------------
-------------------AASKDPKANFITGGGIVLNLSDPLMKVYLARACGNIVNSPE
L----------KGSEETLQSVMQPFRALLQRLVYDGSVSVVFA-----SASALAGVGAAT
SSKNIKET---------------------------------------------------D
DGRVRARAWAHLCAEGGS------------------------------------------
---------------------------------ILQTVSQRVGHVLIQRGQKIPHQPSVH
GACRVVE-QLFRAR-----TYS--------------------------------------
-------HQRRPSTIDSEPETASVVNKSMAFAMLPQHLRTGMKTENI----YIRCSA---
--LK----A-LLWYFSG-----------------------KEDSRPFASTLKAELRDP--
----------------------NWSR--ELLDDLLSALLQRLI--ATPQQVPKL--MPIC
AHIAS---TVLSKVRIETLNAVWKGVLRE-------GSAESCRAVMQCVFDCIDVPPPI-
-----GPPRDATQAVKAASSK------------------RAEAWLRLQSAAYWFLGENGN
VACSEYAWQFNPMRVDLP------------------------------------------
--------------EIGLDSN---------------------------TRSRTLNAIAKS
NPL--MLETIERLSTGSLTK---PWE--VRVT----------------------------
-----------------AAR------SLG-KL--AIRSPEPYRFQCYSSLCVLIPASRGP
S-------------------------------------DGRAGLGTTTEAKIWLRLLD-R
LYS---------------------------EQESLRRKLSR------SQSSMGDNMAYLG
ALSDMEKSEVQA--KHKE--VLALI----SSYVQ-VPR---DFL--PLGIKSRAFLALG-
----------PSPAEEPEKAGLQVVNGAVRVIGVASFQAEDPQEISVYEGSRYWCVDSTE
EGWVQLENDNQEVGLAPRWAIEEEGSQPATEISQDIDGYVI-------------------
----------------------------------------------------EDDSIYEV
AEETLDPIEDDDEEGESTRRLPSGSMVHALQSFVAEEVGEVSVDEGTKVWIQGEPSDGWV
QVSL------------------------------ENHQTGIVPVWAVMTSEGAESLTAKP
VDWSSPVRVVCVREFEAEEEGELTVLAGQ--EFWRLPEESDEGWIVLRN-DEGVVGL---
-APEWSVEVVSEGGGAQHDPAAVGRVASSVYNDKGGLPSPSAIVGTQASSPSSFDAMVD-
---------------------------------EDDDDLDPFASPEKQRQDFRSQDAGVQ
PLQVGGVDGLVEVVCVNGFEAEEDGELTVSVNERYWSRGVADDGWVQLVTRDNVEGLVPE
WAVEPVNPTEVLGEVVDDV---------------------------------APTSHAND
VGG---------------------------------------------------------
------------------------------------------------------------
DRVQVQMLYDFVAESEEELTCNAGDTLYV-EEEVDGWLLCTV-----AGGSRSGLVPASY
VSGYE----------------------
>Prasinococcus_capsulatus_cf-AAC_Palmophyllophyceae__scaffold1504_cov417-Prasinococcus_capsulatus_cf.AAC.54
------------------------------------------------------------
------------------------------------------------------------
------------------------------------------------------------
------------------------------------------------------------
------------------------------------------------------------
------------------------------------------------------------
------------------------------------------------------------
-----------------------------MATKVVPIMTKELATTGHKPGTLEHVRQVAL
LGALALR-RVPDPVKEPTKRLLLALLD--------------------------SIAKQEE
EAKTQRKSKTKLEQRAVARGALQRAAL-------GALRS-------PAFMTSEV------
EALSRAVIGLGCVDG----------------VGARHAAAILSKAAAQKPVA---------
--------LAAGEFKLFRRAMSVA------------------------------------
-------------------AASKDPKANFITGGGIVLNLSDPLMKVYLARACGNIVNSPE
L----------KGSEETLQSVMQPFRALLQRLVYDGSVSVVFA-----SASALAGVGAAT
SSKNIKET---------------------------------------------------D
DGRVRARAWAHLCAEGGS------------------------------------------
---------------------------------ILQTVSQRVGHVLIQRGQKIPHQPSVH
GACRVVE-QLFRAR-----TYS--------------------------------------
-HQRRPSTID-----SEPET-ASVVNKSMAFAMLPQHLRTGMKTENI----YIRCSA---
--LK----A-LLWYFSG-----------------------KEDSRPFASTLKAELRDP--
----------------------NWSR--ELLDDLLSALLQRLI--ATPQQVPKL--MPIC
AHIAS---TVLSKVRIETLNAVWKGVLRE-------GSAESCRAVMQCVFDCIDVPP-PI
G-----PPRDATQAVKAASSK------------------RAEAWLRLQSAAYWFLGENGN
VACSEYAWQFNPMRVDLP------------------------------------------
--------------EIGLDSN---------------------------TRSRTLNAIAKS
NPL--MLETIERLSTGSLTK---PWE--VRVT----------------------------
-----------------AAR------SLG-KL--AIRSPEPYRFQCYSSLCVLIPASRGP
S-------------------------------------DGRAGLGTTTEAKIWLRLLD-R
LYS---------------------------EQESLRRKLSR------SQSSMGDNMAYLG
ALSDMEKSEVQA--KHKE--VLALI----SSYVQ-VPR---DFL--PLGIKSRAFLALG-
----------PSPAEEPEKAGLQVVNGAVRVIGVASFQAEDPQEISVYEGSRYWCVDSTE
EGWVQLENDNQEVGLAPRWAIEEEGSQPATEISQDIDGYVI-------------------
----------------------------------------------------EDDSIYEV
AEETLDPIEDDDEEGESTRRLPSGSMVHALQSFVAEEVGEVSVDEGTKVWIQGEPSDGWV
QVSL------------------------------ENHQTGIVPVWAVMTSEGAESLTAKP
VDWSSPVRVVCVREFEAEEEGELTVLAGQ--EFWRLPEESDEGWIVLRN-DEGVVGL---
-APEWSVEVVSEGGGAQHDPAAVGRVASSVYNDKGGLPSPSAIVGTQASSPSSFDAMVD-
---------------------------------EDDDDLDPFASPEKQRQDFRSQDAGVQ
PLQVGGVDGLVEVVCVNGFEAEEDGELTVSVNERYWSRGVADDGWVQLVTRDNVEGLVPE
WAVEPVNPTEVLGEVVDDV---------------------------------APTSHAND
VGGD--------------------------------------------------------
------------------------------------------------------------
-RVQVQMLYDFVAESEEELTCNAGDTLYV-EEEVDGWLLCTV-----AGGSRSGLVPASY
VSGYE----------------------
>Gloeochaete-witrockiana-_Glaucophytes__Euk-Green-Glaucophytes-Gloeochaete-witrockiana-SAG46_84.pep.fa.fasta%CAMPEP_0193989606
------------------------------------------------------------
------------------------------------------------------------
------------------------------------------------------------
------------------------------------------------------------
------------------------------------------------------------
--------------------------------------------------------XLNS
IVKELVYNALPRIEG---------------------------------------------
-----------------------------VTETTGKVSSRRTTKLFSRGSSGPVADAVCL
TAVLSALRQRRSPHEPSLPINRE-------------------------------------
------------------------------------------------------------
PFLGAILAGLRSSDP----------------VGVRHALALMTDILHLDPQT---------
--------LSESMRKLMSSVIPAITSRPSSELRTSTTTAPLSRAQSHAQPYANKPSGTGS
SISASSSSTSALARTHSFSASAPLASKGTTVGGVEEGIMHDTLARVYFVRFCAQVLAMSP
G--------------FVSDAARLDLFAGVVSFLSDPTDRVYFE-----AISALSKTYGNP
LFSSLKSS----------------------------------------------------
------------------------------------------------------------
---------------------DATSPTSLTPVAFTAKVLNRMLSILSDRSS---TQPLQH
AALRSII-VMCKSY----------------------------------------------
-----------------LQYIRDDNQDESHLTSPLENLYGPICVFLSSRNRFIRVQA---
--IN----A-CIWISTL--------RTLPRLKDLM--------IDIVTSETG--------
----------------------------PIVEDALASLKDRGL--ATPALAGPT--VAMF
FELYS---LAPEKISVDRLLTGWTDHLKP----------SSAPSILQALYAIVDDSLL--
---------------------------------------GGNHSQQVMTAAYWFLGENAL
ALVGDLPWQDGRNSQQKPPS----------------------------------------
--------------NQVAPPPPS-------------------------SSLPELFLASLR
SDV--LSSIVFRLQRGCVFG---PFE--IRSV----------------------------
-----------------CVH------AIS-KL--ALLSGEPLRIQLYEFLLEA-------
--------------------------------------SAESALDVRSIALPVLKLLD-Q
IYE-------------------------------------AY------------------
----SKGSELGT--DQSL--VRDRI----RLYCS------------PLSIQ---------
------------------------------------------------------------
------------------------------------------------------------
------------------------------------------------------------
------------------------------------------------------------
------------------------------------------------------------
------------------------------------------------------------
------------------------------------------------------------
------------------------------------------------------------
------------------------------------------------------------
------------------------------------------------------------
------------------------------------------------------------
------------------------------------------------------------
------------------------------------------------------------
---------------------------
>MMETSP0308_Glaucophytes__Euk-Green-Glaucophytes-MMETSP0308.pep.fa.fasta%CAMPEP_0184666040
------------------------------------------------------------
------------------------------------------------------------
------------------------------------------------------------
------------------------------------------------------------
------------------------------------------------------------
--------------------------------------------------------XLNS
IVKELVYNALPRIEG---------------------------------------------
-----------------------------VTETTGKVSSRRTTKLFSRGSSGPVADAVCL
TAVLSALRQRRSPHEPSLPINRE-------------------------------------
------------------------------------------------------------
PFLGAILAGLRSSDP----------------VGVRHALALMTDILHLDPQT---------
--------LSESMRKLMSSVIPAITSRPSSELRTSTTTAPLSRAQSHAQPYANKPSGTGS
SISASSSSTSALARTHSFSASAPLASKGTTVGGVEEGIMHDTLARVYFVRFCAQVLAMSP
G--------------FVSDAARLDLFAGVVSFLSDPTDRVYFE-----AISALSKTYGNP
LFSSLKSS----------------------------------------------------
------------------------------------------------------------
---------------------DATSPTSLTPVAFTAKVLNRMLSILSDRSS---TQPLQH
AALRSII-VMCKSY----------------------------------------------
-----------------LQYIRDDNQDESHLTSPLENLYGPICVFLSSRNRFIRVQA---
--IN----A-CIWISTL--------RTLPRLKDLM--------IDIVTSETG--------
----------------------------PIVEDALASLKDRGL--ATPALAGPT--VAMF
FELYS---LAPEKISVDRLLTGWTDHLKP----------SSAPSILQALYAIVDDSLL--
---------------------------------------GGNHSQQVMTAAYWFLGENAL
ALVGDLPWQDGRNSQQKPPS----------------------------------------
--------------NQVAPPPPS-------------------------SSLPELFLASLR
SDV--LSSIVFRLQRGCVFG---PFE--IRSV----------------------------
-----------------CVH------AIS-KL--ALLSGEPLRIQLYEFLLEA-------
--------------------------------------SAESALDVRSIALPVLKLLD-Q
IYE-----------------------------------------------------AYSK
GSELGTDQSLVR-----------------DAFVF-TAH--------PYPSNRKX------
------------------------------------------------------------
------------------------------------------------------------
------------------------------------------------------------
------------------------------------------------------------
------------------------------------------------------------
------------------------------------------------------------
------------------------------------------------------------
------------------------------------------------------------
------------------------------------------------------------
------------------------------------------------------------
------------------------------------------------------------
------------------------------------------------------------
------------------------------------------------------------
---------------------------
>HYHN_Palmophyllophyceae__Euk-Green-Chlorophytes-Palmophyllophyceae%HYHN2004138-Prasinoderma_coloniale
------------------------------------------------------------
------------------------------------------------------------
------------------------------------------------------------
------------------------------------------------------------
------------------------------------------------------------
------------------------------------------------------------
------------------------------------------------------------
------------------------------------------------------------
------------------------------------------------------------
------------------------------------------------------------
------------------------------------------------------------
------------------------------------------------------------
------------------------------------------------------------
------------------------------------------------------------
------------------------------------------------------------
------------------------------------------------------------
------------------------------------------------------------
------------------------------------------------------------
------------------------------------------------------------
--ME----A-LVWAVDD---KEGSA-----LRPAD--------FVDLFHREVNAG-----
----------------------GWHE--GQVDFVFYSVATRVR--ASPSVGPGL--VRVV
ARCAR---AVSQNVTSEAAEEIWQAGLST-----RSKQAICKAAVVVSLDEVLAQPP-PP
P-SIIPSKAKQAAE-------------------------NGRAWIRLQRCAASFLGENAN
YAAGEYAWQDRPVPIV--------------------------------------------
--------------TGGPDTED--------------------------ASLSPVASCEAA
NPI--LSAAIERLECLLAEG---VWE--VRAS----------------------------
-----------------AAR------ALA-KI--AVRSGEPFRLAIYRALRAVSVPSIVA
--------------------------------------RSAGGRGLSAVAGPAVRLLD-D
MYA---------------------------AQEELLARVARARESSGGDGLEGDGMKFGR
----EDRRWIRD--KHEQ--LMARI----PSVAF-VPA--NVY-----------------
------------------------------------------------------------
------------------------------------------------------------
------------------------------------------------------------
------------------------------------------------------------
------------------------------------------------------------
------------------------------------------------------------
------------------------------------------------------------
------------------------------------------------------------
------------------------------------------------------------
------------------------------------------------------------
------------------------------------------------------------
------------------------------------------------------------
------------------------------------------------------------
---------------------------
>MMETSP0806_Palmophyllophyceae__Euk-Green-Chlorophytes-Palmophyllophyceae%CAMPEP_0195554512
------------------------------------------------------------
------------------------------------------------------------
------------------------------------------------------------
------------------------------------------------------------
------------------------------------------------------------
-------------------------------XSGAGAGKQAQPYDALRRSLLEMSASEPK
QAAKTLLQIMPRMCVYEAPDGGCLLALVSILT-----LHTDRTILRLAALLLSRSLHRAS
TGRNPNERT--------------------AAAQAARRLAQFAIAPQKPTSLEHVKRVYST
RALAGVPARVLEEATGERAHALPLRIL-------------------------EAAQHQKQ
EASKHKRDKLRQHLLGIATLERAALQL-AVTATGLSAGV-------VNAGAGAQRAQDVD
AALSMAALGLHSADA----------------AAARHAALLLLNAAEADPAA---------
-----AEAAAAQGSPLLAALRGVASAQPG-------------------------------
-------------------QAPEGRRPSNPESVPFASVLGDTLARGFLARAAACVLLAAS
V----------------GSPAGGACSALLGRFASDPSPSVCLE-----AICGLVGARGLK
ALSAPDKP-----------------------------------------------NTAAT
EAPKRAKAWLVLAADGA-------------------------------------------
---------------------------------LAQRVIARVERCLALQS-----RPTLH
AACRAAS-ALLEAR-----VHA--------------------------------------
--------GK-----AAAKC-AGHAQADAAVASLVQTTRALVACESY----DVRAAA---
--ME----A-LVWAVDD--------KEGSALRPAD--------FVDLFHREVNAG-----
----------------------GWHE--GQVDFVFYSVATRVR--ASPSVGPGL--VRVV
ARCAR---AVSQNVTSEAAEEIWQAGLST-----RSKQAICKAAVVVSLDEVLAQPPPPP
SIIPSKAKQAAE---------------------------NGRAWIRLQRCAASFLGENAN
YAAGEYAWQDRPVPIV--------------------------------------------
--------------TGGPDTED--------------------------ASLSPVASCEAA
NPI--LSAAIERLECLLAEG---VWE--VRAS----------------------------
-----------------AAR------ALA-KI--AVRSGEPFRLAIYRALRAVSVPSIVA
--------------------------------------RSAGGRGLSAVAGPAVRLLD-D
MYA---------------------------AQEELLARVARARESSGGDGLEGDGMKFGR
----EDRRWIRD--KHEQ--LMARI----PSVAF-VPA--NVYL--PLGRKSVRALGRR-
--------------------------------------------MEMAGAKRASEGAGAS
LGLQITPADTR-------------------------------------------------
------------------------------------------------------------
---------------------------------IGGLGAASPLGVGVHDQLGMDRPAPQD
IVVC--------------------------------------------------------
-----------VQPFQGEEEGELTVAVGE---RFVRVPNDAEGWVLLEG-RSGSLGL---
-VPEWAVEPANVDSPPPMRARGAAVAATAPAPRISDASEVAS------------------
---------------------------------PRETGAAVNAALTKAAPAPVQSPHMSD
MRPSNLFGEQSPERGLHGGGGASHTQAHAEVEASSSFPATDNFAAAPPGSEAFSAVMGGD
AQAGAGNADDDDVSVDG-------------------------------------------
------------------------------------------------------------
------------------------------------------------------------
EPVMGRALYDFEAAAEGELSVSAHEDLHI-LYEVEGWYFAVKRNDFPHATDRGGLVPETY
IEVEDEDXTDRGGEGITPAEAQARRGR
>MMETSP1169_Mamiellophytes__Euk-Green-Chlorophytes-Pyramimonadales%CAMPEP_0118931822
------------------------------------------------------------
------------------------------------------------------------
------------------------------------------------------------
------------------------------------------------------------
----------------------------------------------------------ME
DAYGSETSPTSGQDSVGAPDGLSKYTLKQIAATKSKSELVQYADCKRTLAELAPSASQKK
IEKELDQILLPRLALYGTPGPDLIPLFLKLLEQTD--EKNGARVIRYAYYFLERMVDKRW
VREFQ------------------------AAHADILINRMKQDIALPISSACPLRKPTAL
QVLSQAAASGCRPARAELRLATTAMIG-----------------------------HMLE
GKTPKGKSTFSFSLSRSRNLGPDVPTP--IMQTAVFRTI-------HNVFFADD------
ELAVHSMLGGRCSDA----------------LGARHALAVASQLAQRDPAL---------
--------VAETMGPLVETTLAALGDPGHDRTASPAS-----------------------
-------------------SSPQAASPISPGASGMGLNLSDRFAPIHLAHVCAAVLHAPE
L------------QHSQYAASLQPFYRFLELQVIHSQHAPMLE-----AVRALAGAAPNP
LPF---------------------------------------------------------
--DRRGRAWALIWHGGPI------------------------------------------
---------------------SAETPLAEKSSALLATIVQKLQQCFQSSGQ----QAVRS
SACRAAE-ALAEAH-----AHW--------------------------------------
-DMSQSQELG-----TGGMR-EMGSEEAGHLATLARAVQGALYSRNT----AIRATA---
--MR----A-ILWLRGSSF------------------------LPGAISALREQVHDL--
----------------------VWPK--DAVGAVVSTIAARIR--CTPALSEEL--LEGV
RLVAE---HAAARMAPEGVLQVWQTALTV------SVPQEHRDKQMLGAMKAVEKFL-AM
LHSQSGSRTAVDPPAQVAAAH-----------------------LALQRAAAWFLGENAN
YATSEYAWNDRAPSAPPFRH----------------------------------------
--------------PRDFAAGG--------------------------GAEGALAQAAAS
NPP--MAQVVAELHRCVLAG---AWG--TRLE----------------------------
-----------------AVR------ALG-KI--AVRSREPFRVQCYLILQS--------
--------------------------------------CGASGMGLTAAVAPLLDLLT-R
MYD---------------------------VQEELQVAWQTQ-----GR----DXAAMAA
----GRPPTVRE--RARA----------------------------AGGGGVARVLRAA-
------------------------------------------------------------
------------------------------------------------------------
------------------------------------------------------------
------------------------------------------------------------
------------------------------------------------------------
-------------------------------------AALPAAWLRERVIAAGVR-----
------------------------------------------------------------
------------------------------------------------------------
------------------------------------------------------------
------------------------------------------------------------
------------------------------------------------------------
------------------------------------------------------------
------------------------------------------------------------
---------------------------
>MMETSP1473_UTC__Euk-Green-Chlorophytes-UTC%CAMPEP_0206145790
------------------------------------------------------------
------------------------------------------------------------
------------------------------------------------------------
------------------------------------------------------------
-------------------MTDLAYDGPLPPGKTAGSITSKLPKAPKLPRVPKTFRRAAP
AVPESASVPPEAPPSPPQQSLQTFIPKLNRYIQAKVNRVPGEVSSYIDAVTALGSNGAAA
NSKQLASAVLPRLALYGALPPSLVPQLLPQL------ISDDYRAARLAAYLVQVQLGCGA
AGTPTLPPTRGGEVL--------------VPSPVPVEIMAWCWRDVVNEDASTRQLQMAL
RNLAVAKRGYPTLLKKDLVTGIQTVLK---------------------------------
------RAKEVVDPLNPSKKAHEDAAV------LRHTAL-------LATRVGVTDAKAAQ
KITEGILREVISPNP----------------VTARHALALAVDFARKSPTT---------
--------ALEFLGVLVTDTAVLYETLG--------------------------------
-------------------PKEACGPPKKQAAPTETINLQDKWGRVYLARLCSAVVHSTS
G--------------SLSGQVAGFYQMLTLLATRDDSTMVGME-----AVKSLAGYFPQR
QAGLGLDG--------------------------------------------AALEVTAQ
DARSRARAWQVLQSQADTEA----------------------------------------
---------------------VGGMFASGLAATLIGVIGERVMGGL-QSGS----PAVVC
SAARAAG-ALGEAR----------------------------------------------
-------MRS-----GMRTR-KRGAETAAVLAEIAEELQLVAEGRAGPA---IRCPA---
--LE----A-LFWFEEP--------GQPPRITPLS--------LLRNVTSSGEGQA----
----------------------AWPR--DLLEAVMSSITRAER--ATPASSRLL--MSCA
GAVAA---ASPSGVNLSRVVEMWTAAIKA--------GRAGKEAALHAALGILSSPSPPS
A----NAPTGASIDVLAQAAS------------------EDAAWLAFQRMSAWWLGENAN
VAAGEYAGTSGVVSSQAGEL----------------------------------------
--------------GTLKPPSGRVDIATHGTPL---------------SAGEVIALQAAE
NPA--MMAVVAQLQHAVLTM---PWE--VRIA----------------------------
-----------------AAQ------AIA-KV--AVRSEEPYRIHCYSILRSLAASDRA-
--------------------------------------TGNDPLGVAAVVTPAVKLLD-R
IYA---------------------------TRITLEGLAAKY-----GE----RPLEWPV
----HVVEQLTE--RNHV--ILSQI---EEHIGS-MPT--GLFH--PLGPVGRELLRTV-
-----------------ATEGLEAFRGGLEQQKAADEEACLAREMQASDSGYGSAVPSIS
EAAAQSKVGVDGRPEWMQRLEGMQPPSPGAQQADSSDEEDA-------------------
------------------------------------------------------------
----------DEDAQVTSTFTPADGGTDTLAEMMAQLDQQIAGPVRKREAWEQLPTPSEV
VSAG---------------------------DWQPPTPKSPPRSPLRSQHSRQSSWAEAT
PKRAMEGKAEVIYDFSGTDEQELTVFAGQ----QVSLQYESDAWMMVTT-DSGRSGL---
-VPSSFLNILTQNSPFSQPFNQDPFVAKTPTADAYARVSSDPFSAPDAAYDDPFAEPTP-
---------------------------------RDDPFAAEATYDDPFAEDKPAQAQPAQ
PSNDGGIQQREISFSENAIQPSSPVAVAAAATAQQARSPINAGAKVRHMPRPSLLNIDDD
YMEANAAAGSGPVQEDLVPQQ-------------------------------NEPSFANY
VAPEPEPEVVAQPPR---------------------------------------------
------------------------------------------------------------
RLRRGKVTAAFVPEGEGEVAVQVGDLVEVDGEEEDGWVDIVR-----LSDGVEGIIPAWS
VSYD-----------------------
>WCLV_UTC__WCLV2000101-Prasiola_crispa
------------------------------------------------------------
------------------------------------------------------------
------------------------------------------------------------
------------------------------------------------------------
------------------------------------------------------------
------------------------------------------------------------
------------------------------------------------------------
--------------------------------------MANAWRDIANEDATTESLQMSL
RSLVAAKRAYPTQLKKDLTTGIEIVLD---------------------------------
RASEVDPMKANDSKVQENVAALRHCAL-------------------VAARAGVTDAKPAD
KIARRVLRQILSRDP----------------QTARHALALSVDVARKDPRG---------
--------IAEGLGPFVADAAALYD-----------------------------------
-------------------AVGLKATATPKKGAEETINLQDKWARVYLARLCSAVVHSGS
S-------------SSQDADTKGFFQMLALLATRDDSTMVGLE-----AVRSLAGRFPQR
QAGLGIDG--------------------------------------------AALEVSSQ
DARCRSRAWQVLLSQADSDA----------------------------------------
---------------------RGSAFASGQASTLIGVVGERVCGGLQAPY-----PAIVC
SAARAAG-ALGEAR----------------------------------------------
-------------------------------------MRSGVRSRKRSP-----------
------------------------------------------------------------
------------------------------------------------------------
------------------------------------------------------------
---------------------------------------ETRSWQRLQ------------
------------------------------------------------------------
---------------------------------------------------RSCNMLQRG
APP--RSAALEAL----------FWF----------------------------------
-------------------Q----------EV------GQPPRITPLSLLRNVTSSG---
------------------------------------------------------------
------------------------------------------------------------
------------------------------------------------------------
------------------------------------------------------------
------------------------------------------------------------
------------------------------------------------------------
------------------------------------------------------------
------------------------------------------------------------
------------------------------------------------------------
------------------------------------------------------------
------------------------------------------------------------
------------------------------------------------------------
------------------------------------------------------------
------------------------------------------------------------
------------------------------------------------------------
------------------------------------------------------------
---------------------------
>Chlor_UTC__Euk-Green-Chlorophytes-UTC%Chlor_genomic384246239_Coccomyxa_subellipsoidea_C-169
------------------------------------------------------------
------------------------------------------------------------
------------------------------------------------------------
------------------------------------------------------------
-------------------------------------MFYNLLQFTGTGAPKIKDAAAAG
KSDDPVWRNAPMPRRRTTLNGTNLTPQLNAYIKGKVPKGEPSSYLELVRSLGELRTTGEK
GHKLLLATVLPRLAQFEVLPAQMLVPQLLQLMGTGDDRQALRFLTHVRFTLPSQKDSHQL
SGCFEYGAQEFACPPHN------------GAAEIPKEVAAKSWQNVLAPDGDSRFIDLEM
RTLAAAARGTDGRHDKQLAQAVRALLE----------------------------RAASS
PSQLPSAKRTGRRSSQGEKWDVQWSAL-------------------SAARKALR------
DASTRGMDGILSQEP----------------VVARHALALLVGLARHNATQ---------
-----LLEQHKELASLVNGAAVSYESSGLVVG----------------------------
-------------------SDSKKTSPSKLQALGPSINIMDKWARVYLARLCAALLYADW
S----------SAAEFAKGLGAPFWRMLTLLATRDKEELVVLE-----AIRSLFGSLPAA
AGPLFSAS---------------------------------------------AASEDLK
DAKMRVRAWALMLSQAKQPAV---------------------------------------
---------------------HIPGLQPEASATLMGSVGGAISTAL-ESGS----APSVC
AASRTAE-AMTEAR-----ARAG-------------------------------------
---------------------PGTSEAERVCSTVTDALGKVLQSGASPA---ERCAA---
--LQ----A-LIWAQTA------------ETLPGK--------IVRHVSAEDGGLADR--
-----------------------WPA--DLIQSLFQTLQKVLR--AVPPAAPAL--LSSA
AALAA---AAPSAVKAEMLFAMWSAAMTQ--------GEAVRIAAFSSALQIVSSPQGPA
S---ARPPTGAAADSVSKAAA------------------DDAAWTELQKGAAWWLGEFSN
AAAGEVAGSLAREED---------------------------------------------
--------------NGLLDDEEAARI----------------------SHAEVLAMKALR
NAP--IAAAISHLQHAAATL---PWS--VRVA----------------------------
-----------------AVQ------GLA-KV--AVRSEEPYRLQCYTFLAAV-------
--------------------------------------SRSDYLGLASHVQPVLPILD-A
LYS---------------------------TRAVLEKLALQH-----GE----QPGKWPP
----AVVKQLRQ--RHNQ--LTARI---ERHICS-LAN--AGYY--PIGPRSKELLTSG-
--------------VEGLAPGERLPSEAARAPDALSALATRDSGRPQFDDRVPAELDSDE
ESPSETPREPESVPMTPILNGSDPLTELTRNLDDRLRADAY-------------------
------------------------------------------------------------
----------------------RQRGPSPWHTTFDAEPSYEEEEDVASTRYHYEAEQPAF
GFTE---------------------------------------RDVDVPTGRHSRNSSAD
KVHYVNGRGIVQHTFDAEVPEELSVYPGE----EVEVVAEVDGWLHCVA-TNGSKGL---
-VPASYVMLLNADQQSQPFRTTSPTFEMEQPLFDPLAEPDMLAALTQAAPPLNSWM----
---------------------------------SFDEPDSSPFRQPSEASTAFDRSSRSL
NTSQAGDERWTDAHFETDFGSGPAESAADATTSGPARQGPPVPSLSLQEIDAAIDREMDD
LKASQSEADEKGGQRAVAE---------------------------------TRAAAGPD
TGRSPRPSGEGSRPGPISTPRRQSFSNPPLTKTASARSAASSTGAPLTPGRHSRAGSMAD
AGSSPRVTPRHSRTSSIEALANAASFV---------------------------------
QPYKASIIYGFEAEAEDELSVVPGDEVTV-HVEIEGWVQVTR-----ARDGQKGLVPASY
LSTL-----------------------
>Coccomyxa_UTC__Euk-Green-Chlorophytes-UTC%Coccomyxa_genomic384246239_Coccomyxa_subellipsoidea_C-169
------------------------------------------------------------
------------------------------------------------------------
------------------------------------------------------------
------------------------------------------------------------
-------------------------------------MFYNLLQFTGTGAPKIKDAAAAG
KSDDPVWRNAPMPRRRTTLNGTNLTPQLNAYIKGKVPKGEPSSYLELVRSLGELRTTGEK
GHKLLLATVLPRLAQFEVLPAQMLVPQLLQLMGTGDDRQALRFLTHVRFTLPSQKDSHQL
SGCFEYGAQEFACPPHN------------GAAEIPKEVAAKSWQNVLAPDGDSRFIDLEM
RTLAAAARGTDGRHDKQLAQAVRALLE----------------------------RAASS
PSQLPSAKRTGRRSSQGEKWDVQWSAL-------------------SAARKALR------
DASTRGMDGILSQEP----------------VVARHALALLVGLARHNATQ---------
-----LLEQHKELASLVNGAAVSYESSGLVVG----------------------------
-------------------SDSKKTSPSKLQALGPSINIMDKWARVYLARLCAALLYADW
S----------SAAEFAKGLGAPFWRMLTLLATRDKEELVVLE-----AIRSLFGSLPAA
AGPLFSAS---------------------------------------------AASEDLK
DAKMRVRAWALMLSQAKQPAV---------------------------------------
---------------------HIPGLQPEASATLMGSVGGAISTAL-ESGS----APSVC
AASRTAE-AMTEAR-----ARAG-------------------------------------
---------------------PGTSEAERVCSTVTDALGKVLQSGASPA---ERCAA---
--LQ----A-LIWAQTA------------ETLPGK--------IVRHVSAEDGGLADR--
-----------------------WPA--DLIQSLFQTLQKVLR--AVPPAAPAL--LSSA
AALAA---AAPSAVKAEMLFAMWSAAMTQ--------GEAVRIAAFSSALQIVSSPQGPA
S---ARPPTGAAADSVSKAAA------------------DDAAWTELQKGAAWWLGEFSN
AAAGEVAGSLAREED---------------------------------------------
--------------NGLLDDEEAARI----------------------SHAEVLAMKALR
NAP--IAAAISHLQHAAATL---PWS--VRVA----------------------------
-----------------AVQ------GLA-KV--AVRSEEPYRLQCYTFLAAV-------
--------------------------------------SRSDYLGLASHVQPVLPILD-A
LYS---------------------------TRAVLEKLALQH-----GE----QPGKWPP
----AVVKQLRQ--RHNQ--LTARI---ERHICS-LAN--AGYY--PIGPRSKELLTSG-
--------------VEGLAPGERLPSEAARAPDALSALATRDSGRPQFDDRVPAELDSDE
ESPSETPREPESVPMTPILNGSDPLTELTRNLDDRLRADAY-------------------
------------------------------------------------------------
----------------------RQRGPSPWHTTFDAEPSYEEEEDVASTRYHYEAEQPAF
GFTE---------------------------------------RDVDVPTGRHSRNSSAD
KVHYVNGRGIVQHTFDAEVPEELSVYPGE----EVEVVAEVDGWLHCVA-TNGSKGL---
-VPASYVMLLNADQQSQPFRTTSPTFEMEQPLFDPLAEPDMLAALTQAAPPLNSWM----
---------------------------------SFDEPDSSPFRQPSEASTAFDRSSRSL
NTSQAGDERWTDAHFETDFGSGPAESAADATTSGPARQGPPVPSLSLQEIDAAIDREMDD
LKASQSEADEKGGQRAVAE---------------------------------TRAAAGPD
TGRSPRPSGEGSRPGPISTPRRQSFSNPPLTKTASARSAASSTGAPLTPGRHSRAGSMAD
AGSSPRVTPRHSRTSSIEALANAASFV---------------------------------
QPYKASIIYGFEAEAEDELSVVPGDEVTV-HVEIEGWVQVTR-----ARDGQKGLVPASY
LSTL-----------------------
>SDPC_UTC__SDPC2012877-Oedogonium_foveolatum
------------------------------------------------------------
------------------------------------------------------------
------------------------------------------------------------
------------------------------------------------------------
------------------------------------------------------------
------------------------------------------------------------
------------------------------------------------------------
------------------------------------------------------------
------------------------------------------------------------
------------------------------------------------------------
------------------------------------------------------------
------------------------------------------------------------
------------------------------------------------------------
------------------------------------------------------------
------------------------------------------------------------
------------------------------------------------------------
-----------------------------------------------MLGT----HAGLC
TACRTVV-AIAEAR-----ATA--------------------------------------
------YENF-----QNEDM-LGSSPITLAMDVLQERMLAIANEALPPS---ERVLA---
--LE----A-LMWLQLP--------DHPIIVSPSS--------MMQMMLRNGQTIPAD--
---------------MRASVPDPWPA--DTLSAFLHVLLRRLV--VSPGLATYI--MECA
NCVAA---VCPSRVHMEQLQLLWDTALKH-------PNVQVKHAAFKGAMEMLLMQASPV
T----QPSSQPIAEVKALAAE------------------EEAGIHLLNRLAALWLGEN--
--TAEFPWAATG------------------------------------------------
------------------------------------------------QTLAPQPSTACP
LSI--IVAVLNNLQLALLTC---GWA--VKVA----------------------------
-----------------AVQ------AVS-KI--AARCGEPYRIQCYSILSSMQGDDKD-
--------------------------------------VSPVPLGVAGMVSPALHLLD-L
VYS---------------------------THTVLKQLADRI-----------QAGTLVP
--LPDMIEAAQS--RIDF--LHDLV---VRRVCF-VQK--ELF---RVGPNIARLHDDD-
----------------------------------------SDDDSDKPEKEEGSVADSDA
EADTDAVSTPSDDSSLPEEPSSPTLANAPGALMDILSQFTS-------------------
------------------------------------------------------------
------------------------KDGEGRGADSSDDDDDESVSTTAGGLHRVASEQMGE
EDME--------------------------------------------------------
---ELVYPATVLYDFNSNFDEEVSVQKGD----KVSVKYELGDWVQVVT-SDGRQGL---
-VPADYIQLDGEAE----------------------------------------------
------------------------------------------------------------
------------------------------------------------------------
------------------------------------------------------------
------------------------------------------------------------
------------------------------------------------------------
------------------------------------------------------------
---------------------------
>Picochlorum_UTC__Euk-Green-Chlorophytes-UTC%Picochlorum_genomicjgi|Picsp_1|931|NSC_04416-R1_sh3
------------------------------------------------------------
------------------------------------------------------------
------------------------------------------------------------
------------------------------------------------------------
------------------------------------MGSQTQKRSMGDRIRGAVGGVSMK
KNSKSSDRNIEPVARSLSTLGHEPQLSSYVVKTVFNQSQGVGFSDLARALLDAKDRYKDK
TFKSQLPSLLLRLYFYEYMPSDVIGRLVPCLEV----CGKSVPVTRGLLYLAHVHVGRGH
AGTPTLLEHSATTFA--------------PDQSTLGVIVEMCQKMISDGSVSQSVKRHML
YVIAAAVRQDEKVGAFLNETMAQMITN---------------------------------
VDSKPRKKGASNQPASATDWDLQHSVF-------GALRL-------SGLPARQN------
DIANACFLGLGSPDA----------------VGTRHALAIAEEISLKDPGI---------
--------VLQEISPLMESVISVYGSTGP-------------------------------
---------------------------NDCVPPACGMNLKDQFARTHLARICARIIHSDQ
G------------SLDISRNGAPFGEMLRLFISRDPSDTVRFA-----ALSALSGSIVSP
NEHVLGPH------------------------------------------SLGNSRDEAV
IQQRRSRAWRILVAQASMEVSV--------------------------------------
---------------------PGVSEEKMHQLKFMDVIGRIILLALNKPVK----AARFT
VAASIAA-GLAKSC-----LAS--------------------------------------
-------QVA-----GSSSRHASSPEADKVMAILAKELSGLIESPLSGGQRAACIEA---
----------LLYMQAA--------GFPVSLSATS--------FTLVGGEGGAGG-----
----------------------------GSQDSLLAAVLRCAR--ASPTQAPLF--LEYA
SGIVG---IAPAAVDLSKVTALWNAACES------GKSSAGKNAALVAALAALRSPLPPS
V----LSKSGASYQQTLRAAK------------------SDAGWTAFVATAAWWLGEHAN
DLCEEYVGKPVKAMVVKAGQS---------------------------------------
--------------EDDIDVESQEEEMEETPKKTDLEKI---------DLSKLLDLHAGR
VPA--LSIIISTLHDVILSG---TWQ--LRAA----------------------------
-----------------AAR------AIG-KI--AIRSGEPYRLQCYGILVSISTGS---
--------------------------------------QGQDPLGLRGVTAPSLAALD-Y
LYG---------------------------SQAVIERLWLEY-----GD----NPDEWPE
----EIVDSVSR--RAKS--LHELV---EKTVCA-VPQ--AKFA--ILGAKSVVILSQI-
--------------------------------------AEDGPAYSSFLESNAVEKTGDS
SNPVAFKNKEIEDILSFGGSDDSYLNFTQKHDANTRVDLES-------------------
------------------------------------------------------------
------------------LLEKKETASAPWDRLNERVDGKKSINERKDSLNQINAFAESP
LSNR-------------------------------------ESNADLSPISNGRNSLRTS
LDKAVIGHGVMAHTFIADPNNPEELSIFEGDAVDIVDVLD-EGWMVVRD-PSGHQGL---
-VPKSYVEVLNMTGASDKLKSAMTSDPWGSMITETVGVSSPV------------------
---------------------------------HDASTTHDVFNQQATSVGGMPTGEPWG
PAPEPDVSIESPSKVEFVPERQNSFSSNPFIGHRRQLSGSSRHGRTFSGASDLYGSLPGS
PS----------------------------------------------------------
------------------------------------------------------------
------------------------------------------------------------
RGPEKTVVVGFEGEMEGELSVQPGDKVKV-LSDIGGWTKVFR-----LSDGKAGLIPDWA
IQS------------------------
>Nannochloris_RS-PRE_UTC__76-Nannochloris_RS.PRE.949
------------------------------------------------------------
------------------------------------------------------------
------------------------------------------------------------
------------------------------------------------------------
------------------------------------------------------------
----------------------------------------MSFSEVAKALLEAPDRYKDR
KYREHFTSLLHRLYLFEYYPADVVSRLLPCLDL----CRTNMQIMRSLLYIVGCNVSRGH
AGTPTLLEHSGTTFA--------------PDGVTLKREVDVCYGMAVAGDAMPSVQRSAL
YTMACSV-RQDASMNAVFQKALTDLIT---------------------------------
AVDEAGAKEASDQPASATAWDLQHSVF-------GALRI-------CGGPVRGH------
PVAGACFLGVMSPDP----------------VGARHALAIAEEISVKSPTV---------
--------VQKELGPLMELTIKVYAEEGP-------------------------------
---------------------------GKCFPPACGITLVDTLARTHLARICAYLVNSDQ
G-----------SLDPTSQSGKPFWDMLTLMISRDPSDTVRFV-----ALQALAGGVVSQ
SESVLGPTSLGKG------------------------------------------RDDAV
LQQRRARAWRVLVAQAGVEVRI--------------------------------------
---------------------PGITESNPIELKFIDLVGRLVLLALNKPVK----KARFS
VAADIVA-CMAKSC-----LAF--------------------------------------
-------QVS-----SGNKQ-TTYPEVDRVMNILAKELGSLIESPLSGG---QRAAC---
--IE----A-LLYLQAA--------GFPVSLHASS--------FTLVGAEGGSG------
----------------------------GAQDSLLVAVLRCAR--SCPGQAPLF--LEYA
SGVVG---IAPEAVDLKKVVALWNAACDS------ENKAAGKKAALVAALSALRSPLPPS
A----MSKAGALYHRALAAAR------------------SDAGWTSFVATAAWWLGEMAN
QLCGEKCGSVVDSILL--------------------------------------------
--------------RAAHDTADATSSDDDSVKDNEEEKENEDRSQQQLDRRTLIDAHSNR
SPS--LSVIISALSDIILGG---NWQ--LRSA----------------------------
-----------------AAR------AIG-KI--AIRSGEPYRLQCYGILRSVSTGS---
--------------------------------------NGQDSLGLKGVVSQAIHALD-E
IYG---------------------------SQAVIDSLWDKH-----GD----DLDEWPV
----EILESIAR--RVQY--LNTLI---ESTVCS-LPK--SAFN--ILGVKAQKICTQY-
---------------YDEGEDQDQMTNVAALQKDGDSALKSKKSKEIEDILSFGGTDDSF
NFTQKFEKRRDKDIEIESLLTKDDASHAAWEALAEEQKGGR-------------------
------------------------------------------------------------
-------------------------RDDTMNAFADTAQPSGAEFSPKSSEYGGSPHRTSI
DASS--------------------------------------------------------
-----VRHGKMIHTFIAAPNNPEELSIFEGDAVEV-LDLSLEGWALVKD-PNGHQGL---
-VPRSYVSVDDVPTHSDSINLLDIE-----------------------------------
---------------------------------ESDTTPSNIHSYADEVFSSNGVQGMPS
GQPWGHSDSGASVAVSGQGDGNPFETTSFGRSHRRSVSGLSGDFFAGSPTSPASPT----
------------------------------------------------------------
------------------------------------------------------------
------------------------------------------------------------
RNTQHVIVHKFVGELEGELTVEAGESVQL-ISDAGGWAKVMR-----MSDKQTGLIPSWA
VDITKS---------------------
>Nannochloris_X1-PRE_UTC__115-Nannochloris_X1.PRE.22
MMTMRLARLPCLDGETCGRNYNMIQRSVAGPCHRMSRFGTNTTIYGCIPKRTAHRTAMMM
ASPATQEPSSTGSPPVQALIFDCDGVIVESEGIHREAYNAAFKEFNVICPGEDGPLVWTE
EFYDVLQNTVGGGKPKMRWYFGKHGWPTTTILEGGNTPTTDEEKEKVIDTLQDWKTQKYK
DIIKNGVAARPGIERIMDEAKARGIPVAVCSAATKEAVIFVLESLLGKERFQQLDLFMAG
DDVTAKKPDPMIYNEAAARLGADPSSCLVIEDSVIGLQAATGAGMSCVITYTSSTKDQEF
DDALAVFRDMTHVNTDMLLQGAYSGFDSRTFQTMAGEGGMMSFSEVAKALLEAPDRYKDR
KYREYFVSLLHRLYLFEYYPADVVSRLLPCLEL----CRTHVQIMKSLLYIVGCNVSRGH
AGTPTLLEHSGTTFA--------------PDGMTLKREVDVCYAMAVAGDAMPSIQRTAL
YTMACSV-RQDASMNAVFQKALTDMIT-----------------------------AVDE
AGAKVKKEEGSDQPASATAWDLQHSVF-------GALRI-------CGGPVRGH------
PVAGACFLGVMSPDP----------------VGARHALAIAEEISVKSPTV---------
--------VQKELGPLMDSTIKVYGEEGP-------------------------------
---------------------------GKCVAPACGITLVDTLSRTHMARICAYLVNSDQ
G-----------SLDPTSQGGKQFWDMLTLVISRDPSDSVRFV-----ALQALTGGVVSQ
SESVLGPTSLGKG------------------------------------------RDDAV
VQQRRARAWRVLIAQAGVEVTI--------------------------------------
---------------------PGISESKPINLKFIDLVGRLVLLALNKPVK----KARFS
VAAGIVA-CMAKSC-----LAF--------------------------------------
-------QVS-----GGNKQ-APSPEVDRVMNILAKELGSLIESPLSGG---QRAAC---
--IE----A-LLYLQAA--------GFPVSLHASS--------FTLVGAEGGSG------
----------------------------GAQDSLLVAVLRCAR--SCPGQAPLF--LEYA
SGVVG---IAPEAVDLKKVVALWNAACDS------ENSAAGKKSALVAALSALRSPLPPS
A----MSKAGALYHRALAAAR------------------SDAGWTSFVATAAWWLGEMAN
QLCGEKCGSVVDSILLRAKH----------------------------------------
--------------DAVSEDDESVENTEGEEEEEDLSLEQF-------DRRTLIDAHSNR
SPS--LSIVISALNDIILGG---NWQ--LRSA----------------------------
-----------------AAR------AIG-KI--AIRSGEPYRLQCYGILRSVSMGS---
--------------------------------------NGQDSLGLQGVVSPAIHALD-E
IYG---------------------------SQAVIDSLWDKH-----GD----DLDEWPV
----EILESIAR--RVQY--LNVLV---ENTVCS-LPK--SGFN--ILGVKGQKICTQY-
---------------YDEGEDQDQMTHVTDLEKDGDSALKSRKSKEIDDILSFGGTDDSF
NFTQKFEKRRDKETEIESLLTKDEASHAAWEAMAEEQQGVR-------------------
------------------------------------------------------------
-------------------------RDDTMNAFVDSAQPSGAEFSPKSSDYGGTPHRTSI
DTSS--------------------------------------------------------
-----VRHGKMIHTFIAAPNHSEELSIFEGDEVDV-LDLSLEGWALVKD-PNGHQGL---
-VPRSYVAIDDDVPNLSDSMNLLDIEESDTTPS---------------------------
----------------------------------------NIHNYVDEVFSSNGVQGMPS
GQPWGHSDSGVSAAVPSQEDTNPFETTSFGRSHRRSISGLSGDFFSGSPASPGSPT----
------------------------------------------------------------
------------------------------------------------------------
------------------------------------------------------------
RNVQHVIVHKFEGELEGELTVEVGDGVQL-ISDAGGWAKVMR-----LSDKQTGLIPSWA
IQAKKS---------------------
>Nannochloris_sp-AAC_UTC__scaffold20_cov669-Nannochloris_sp.AAC.182
------------------------------------------------------------
------------------------------------------------------------
------------------------------------------------------------
------------------------------------------------------------
-----------------------------MTNTPKNKASLSKRGGSMRDRLLESVGVKSS
PALVKSKTQEGLAEEQEQIQLGFEPRLSLYARTMAGEGGLMSFSEVAKALLEAPDRYKDR
KYREYFVSLLHRLYLFEYYPADVVSRLLPCLEL----CRTHVQIMKSLLYIVGCNVSRGH
AGTPTLLEHSGTTFA--------------PDGMTLKREVDVCYAMAVAGDAMPSIQRTAL
YTMACSV-RQDASMNAVFQKALTDMIT-----------------------------AVDE
AGAKVKKEEGSDQPASATAWDLQHSVF-------GALRI-------CGGPVRGH------
PVAGACFLGVMSPDP----------------VGARHALAIAEEISVKSPTV---------
--------VQKELGPLMDSTIKVYGEEGP-------------------------------
---------------------------GKCVAPACGITLVDTLSRTHMARICAYLVNSDQ
G-----------SLDPTSQGGKQFWDMLTLMISRDPSDTVRFV-----ALQALTGGVVSQ
SESVLGPTSLGKG------------------------------------------RDDAV
VQQRRARAWRVLIAQAGVEVTI--------------------------------------
---------------------PGISESKPINLKFIDLVGRLVLLALNKPVK----KARFS
VAAGIVA-CMAKSC-----LAF--------------------------------------
-------QVS-----GGNKQ-APSPEVDRVMNILAKELGSLIESPLSGG---QRAAC---
--IE----A-LLYLQAA--------GFPVSLHASS--------FTLVGAEGGSG------
----------------------------GAQDSLLVAVLRCAR--SCPGQAPLF--LEYA
SGVVG---IAPEAVDLKKVVALWNAACDS------ENSAAGKKSALVAALSALRSPLPPS
A----MSKAGALYHRALAAAR------------------SDAGWTSFVATAAWWLGEMAN
QLCGEKCGSVVDSILLRAKH----------------------------------------
--------------DAASEDDESVENTEEEEEEEDLSQEQF-------DRRTLIDAHSNR
SPS--LSIIISALNDIILGG---NWQ--LRSA----------------------------
-----------------AAR------AIG-KI--AIRSGEPYRLQCYGILRSVSMGS---
--------------------------------------NGQDSLGLQGVVSPAIHALD-E
IYG---------------------------SQAVIDSLWDKH-----GD----DLDEWPV
----EILESIAR--RVQY--LNVLV---ENTVCS-LPK--SGFN--ILGVKAQKICTQY-
---------------YDEGEDQDQMTHLTDLEKDGDSALKSRKSKEIEDILSFGGTDDSF
NFTQKFEKRRDKDIEIESLLTKDEASHAAWEAMAEEQQGVR-------------------
------------------------------------------------------------
-------------------------RDDTMNAFVDSAQPSGAEFSPKSSDYGGTPHRTSL
DTSS--------------------------------------------------------
-----VRHGKMIHTFIAAPNHSEELSIFEGDEVDV-LDLSLEGWALVKD-PNGHQGL---
-VPRSYVAIDDDVPNLSDSMNLLDIEESDTTPS---------------------------
----------------------------------------NIHNYVDEVFSSNGVQGMPS
GQPWGHSDSGVSAAVPNQEDTNPFETTSFGRSHRRSISGLSGDFFSGSPASPGSPT----
------------------------------------------------------------
------------------------------------------------------------
------------------------------------------------------------
RNVQHVIVHKFEGELEGELTVEVGDGVQL-ISDAGGWAKVMR-----LSDKQTGLIPSWA
IQAKKS---------------------
>Picochlorum_SENEW3-PRE_UTC__200-Picochlorum_SENEW3.PRE.27
------------------------------------------------------------
------------------------------------------------------------
------------------------------------------------------------
------------------------------------------------------------
------------------------------------------------------------
----------------------------------------MSFSEVAKALLEAPDRYKDR
KYREYFVSLLHRLYLFEYYPADVVSRLLPCLEL----CRTHVQIMKSLFYIVGCNVSRGH
AGTPTLLEHSGTTFA--------------PDGMTLKREVDVCYAMAVAGDAMPSIQRTAL
YTMACSV-RQDASMNAVFQKALTDMIT-----------------------------AVDE
AGAKVKKEERSDQPASATAWDLQHSVF-------GALRI-------CGGPVRGH------
PVAGACFLGVMSPDP----------------VGARHALAIAEEISVKSPTV---------
--------VQKELGPLMDSTIKVYGEEGP-------------------------------
---------------------------GKCVAPACGITLVDTLSRTHMARICAYLVNSDQ
G-----------SLDPTSQGGKQFWDMLTLMISRDPSDTVRFV-----ALQALTGGVVSQ
SESVLGPTSLGKG------------------------------------------RDDAV
VQQRRARAWRVLIAQAGVEVTI--------------------------------------
---------------------PGISESKPINLKFIDLVGRLVLLALNKPVK----KARFS
VAAGIVA-CMAKSC-----LAF--------------------------------------
-------QVS-----GGNKQ-ASSPEVDRVMNILAKELGSLIESPLSGG---QRAAC---
--IE----A-LLYLQAA--------GFPVSLHASS--------FTLVGAEGGSG------
----------------------------GAQDSLLVAVLRCAR--SCPGQAPLF--LEYA
SGVVG---IAPEAVDLKKVVALWNAACDS------ENSAAGKKSALVAALSALRSPLPPS
A----MSKAGALYHRALAAAR------------------SDAGWTSFVATAAWWLGEMAN
QLCGEKCGSVVDSILLRAKH----------------------------------------
--------------DAASEDDESVENTEEEEEEEDLSQEQF-------DRRTLIDAHSNR
SPS--LSIVISALNDIILGG---NWQ--LRSA----------------------------
-----------------AAR------AIG-KI--AIRSGEPYRLQCYGILRSVSMGS---
--------------------------------------NGQDSLGLQGVVSPAIHALD-E
IYG---------------------------SQAVIDSLWDKH-----GD----DLDEWPV
----EILESIAR--RVQY--LNVLV---ENTVCS-LPK--SGFN--ILGVKAQKICTQY-
---------------YDEGEDHDQMTHLTDLEKDGDSALKSRKSKEIDGILSFGGTDDSF
NFTQKFEKRRDKDIEIESLLTKDEASHAAWEAMAEEQQGVR-------------------
------------------------------------------------------------
-------------------------RDDTMNAFVDSAQPSGAEFSPKSSDYGGTPHRTSI
DTSS--------------------------------------------------------
-----VRHGKMIHTFIAAPNQSEELSIFEGDEVDV-LDLSLEGWALVKD-PNGHQGL---
-VPRSYVAIDDDVPNLSDSMNLLDIEESDTTPS---------------------------
----------------------------------------NIHNYVDEVFSSNGVQGMPS
GQPWGHSDSGVSAAVPSQEDTNPFETTSFGRSHRRSISGLSGDFFSGSPASPGSPT----
------------------------------------------------------------
------------------------------------------------------------
------------------------------------------------------------
RNVQHVIVHKFEGELEGELTVEVGDGVQL-ISDAGGWAKVMR-----LSDKQTGLIPSWA
IQAKKS---------------------
>MMETSP1330_UTC__Euk-Green-Chlorophytes-UTC%CAMPEP_0182618912
------------------------------------------------------------
------------------------------------------------------------
------------------------------------------------------------
------------------------------------------------------------
-------------XALTVTVASVGGMGGIDGSRDGSNGRATTRSNSAFGRMFLSSSSKRQ
PVGGPVLAEGDVIVPTHEPRLSLFIQQALGGGQGPVSAGSFSALARTLLEAPDRLKNDKV
FKAKTFQSLLQSLYLYEYVPSDVTTRLLPCLDTLD--AKQDARLYRMLLYLVRKDASRGH
VGTPTIVEHSGTTFSP-------------DVIAVKQIVECARSLALDPKQRLGVRRYAIY
TAAAASR-----QGCAKSMDIVGSLLI------------------------------EAI
KQVDALDEQGAQVGDSQTDWDLQRSVY--GALRVSGLTG-------H-------------
PISQSCFLGVVSPDP----------------VGARHALALAEEIAVRTPNV---------
--------VVTSLGPLMEATCAVYEG----------------------------------
-------------------KGL----ADGSDAAQVINLKVDALARTHMARICAHVVHADQ
G-----------SLSADSPAGKHFWRMLVLLISQDESDMVRFA-----ALNALSGNVVSS
TDGVLGXD--DPG---------------------------EEQGSLSRAAAAGEVPXXXX
XXXRRARSWRTLVSQAGRE-----------------------------------------
---------------------VLVNVEGIKGLKFIDLVGRLILLAL-SKPM---RKARFT
AAAAVVA-SIAKSK----LAHA--------------------------------------
-----ASSSG-----GGDLS-AKSPELERFITVLAKEMGNLIESPISGG---QRAAC---
--IE----A-LLYLQAA--------GVPVSLSASS--------FTLVGADGGSG------
----------------------------GAQDSLLVAVLHCAR--SCPGDAPLF--LEYA
SGVVG---IAPEAVDLQKVAALWDAACDQ----------SNKEAALVAALAALRSPLPPS
A----SPEAGASYHRSLAAAR------------------SDAGWTSFVATAAWWLGERAN
SVCDEWCGKTVRAVLLAPVT------------RDGIGTKPRVS-----------------
--------------EDDASSVFGSEDDADGDDDAGDGDDLGGLRIGDVPPSSILRAHAES
NPS--LSIVISALNDVIMSG---NWQ--LRTA----------------------------
-----------------AAR------AIA-KI--ALRSGEPYRLHCYGILLSVSLGS---
--------------------------------------HGQDTLGLQGVVKSAVDALD-Q
VYG---------------------------SQAIVDRLWEEH-----GG----DLGEWPE
----DVLESVSR--RSKF--LHDLV---ESTVCS-LPKQSAAFH--LLGLKAHNICAHH-
-----LGERVEDSDADDDLSTGIAANPKRAKDLEIENILGGLDASRSSQGFEKKEDRMVE
LESLLMKSEGGEAGWDTMGVDRVTRRLSRDSYGRSLDGHSSLDGSSLDLSPRAASLAAMK
MATMMHTFIAAPDHPEELSIFEGDVVEVIDLHGQAGWALVKDPSGHQGLVPRSYLDVGEG
GSLPSISPRDFSPRGFAQGPGGAAYDSSAIRLLDMDDDELEGLQSTSPVAQIPQAPQPAV
VVQH--------------------------TGSVSHDDRENVFGSAAKVDPASSAT----
-PTASPPTHRIVHPFSQEEEGELTVEIGD----HVTLISESGGWTKVIRVVDGQMGL---
-VPSWAVDTVTHNPWQPRDRDGRHCGRSNERWILIMRYIFISTGPAGWTISPRGKIGDAR
LHKAAMPNARAAFQNI-----------------SDHIISLKQRLTMISRTHLALTTVFTA
SGSDLAAFRIWEAPPTCPCACSSAIPGAPNITINYLKRYYVVPRARLCDLAETHVAAHPT
FSLPPTAVSCALVPEPSSFCANGVPKPFSECGYQAFSSYRSATVPDGWANEALKTYISRK
GWPSSTDFKVISVPVTCVNEYNDRVWGMLIEAEIDGTK----------------------
------------------------------------------------------------
-TYIQARPYGSSSESTPNFNCIDNVCVDDDVCDDDDDDDDDDDDDDDDRDD---------
---------------------------
>Nannochloris_eucaryotum-AAC_UTC__9767-Nannochloris_eucaryotum.AAC.10
------------------------------------------------------------
------------------------------------------------------------
------------------------------------------------------------
------------------------------------------------------------
--------------------------------------MEDIKKSFSARAKSITSRSSGL
GRQAGTSPSKSFDQTTFQSNNKGFAINAYIRERGLRTAEGINLNEVLRALLDAKDRLESK
TGRNRLGNIIIRLFFSEEVPSEILAQLSPLLRAPS--LFKDPRIVRSIFHLLETHLGRGT
AGTPTLIDSLSPRK---------------TDEKVQALILQEIWKLLQKHDLDPALKRASL
CVVAAVA-RHNEPVRVELIGALQRAIN--------------------------AADALST
ARTGTSKKGKKGPPGADTQWDLQHTSF-------LINRT-------SGSANGTD------
DLSRSCFVGVHSPDP----------------VGARHALALAAEVAIRNPSQ---------
--------AVYELGTTVNDAAQHYETLT--------------------------------
-------------------NDDTATLQQQKDVPSSPITISDPFARLHLARLCSAVVYSDQ
S------------AGDVSRDGGPFWKMLVLLAIRDNSDLVRFG-----ALNALSGSVLHG
PSIALQTTPVATH------------------------------KSKQTSMSATTMREDVV
LQQKRARAWRVLTAQAAMPIALPGARGS--------------------------------
---------------------KDGTSETIPTMKLADAIGRLLLAALRKSES----AARFC
AAAGVVA-SLAESRLAAGAGTA--------------------------------------
TSTANQYAGG-----AATRT-VSSPELDKVLEVLAKEMSILLDGPIRAS---ERCAA---
--LE----A-LLLLSGA--------GISNPLTPAK--------VASAASGGGQWSS----
----------------------------GMQDALLIALLKCAK--SRPKEAGSY--LGYA
SVIAG---IRPSGLDVQRIFDLWEAAAAS-------GGQEGKDTALVAAFETLGAAAPAA
A--RYVGTDAVNRQEMLRAAA------------------EENGWLAFQAASAWWLGEHAN
SLSQEFVGRESALPDRPP------------------------------------------
--------------LQGREKRLSAHA----------------------PPEEVLRKYAER
NPG--ISKTINVLQDIAATA---SWQ--VRLA----------------------------
-----------------AVA------ALA-KI--AIRSGEPYRLRCYAVLNALVSGDG--
--------------------------------------GTEDPMGVASSVLPALALMD-K
VYA---------------------------TQLCLDAVFKQF-----GD----DPSTWPV
----DILSSLAR--QAKT--LTRIA---EEQICT-LSK--DRYA--ILGFRAVAVLAAA-
--------------------------------------PEEDGGGDSYATFLTSEVDKEV
SSVDDGRMSDRNLSKTKNKEVEDILSFGGSEEVSVAAWNNS-------------------
----------------------------------------------------------EA
SAVLDQRNNSVIENMLAGRPADAIPGSDPWTGFSSAPTAISTNAFALEGSTGPASSPQSP
IKQP--------------------------AYEYDIAADPWGAMASERPASLKVPRSPSK
HTTNAIGTGMVVHTFVADAAHAEELSVFEGD--QVAILEESDGWMLVAD-PTGHQGL---
-VPTSYIKIEQLTSAAKTAAAHGRNFSLDYSRSKEDFLDNIFSGVEASLQPMALPTMPE-
----------------------------------------------------------EE
ETSPASFPADVSAQGLSPVALGTPQQEAGVAGNPFSSSGQHQTNRTQSMSSHHHQRSVSG
VSSEYGGGSIPGTPGKFEG-----------------------------------------
------------------------------------------------------------
------------------------------------------------------------
-RPEKKIVAGFVGEMEGELTVEPGDAVVF-HSEIGGWATIMR-----VSDSKIGLVPTWA
VGDVL----------------------
>Axilococcus_clingmaniiAAC_UTC__9796-Axilococcus_clingmanii.AAC.10
------------------------------------------------------------
------------------------------------------------------------
------------------------------------------------------------
------------------------------------------------------------
-----------------------------MEDIKKSFSARAKSITSRSSGLGRQAGTSPS
KSFDQTTFQSNNKGFAINAYIRERGLRTAETPTTAGALQGINLNEVLRALLDAKDRLESK
TGRNRLGNIIIRLFLSEEVPSEILAQLSPLLRAPS--LFKDPRIVRSIFHLLETHLGRGT
AGTPTLIDSLSPRK---------------TDEKVQALILQEIWKLLQKHDLDPALKRASL
CVVAAVA-RHNEPVRVELIGALQRAIN--------------------------AADALST
ARTGTSKKGKKGPPGADTQWDLQHTSF-------LINRT-------SGSANGTD------
DLSRSCFVGVHSPDP----------------VGARHALALAAEVAIRNPSQ---------
--------AVYELGTTVNDAAQHYETLT--------------------------------
-------------------NDDTATLQQQKDVPSSPITISDPFARLHLARLCSAVVYSDQ
S------------AGDVSRDGGPFWKMLVLLAIRDNSDLVRFG-----ALNALSGSVLHG
PSIALQTT--PVA----------------------------THKSKQTSMSATTMREDVV
LQQKRARAWRVLTAQAAMPIALPGARGS--------------------------------
---------------------KDGTSETIPTMKLAEAIGRLLLAAL-RKSE---SAARFC
AAAGVVA-SLAESRLAAGAGTA--------------------------------------
TSTANQYAGG-----AATRT-VSSPELDKVLEVLAKEMSILLDGPIRAS---ERCAA---
--LE----A-LLLLSGA--------GISNPLTPAK--------VASAASGGGQWSS----
----------------------------GMQDALLIALLKSAK--SRPKEAGSY--LGYA
SVIAG---IRPSGLDVQRIFDLWEAAAAS-------GGQEGKDNALVAAFETLGAAA-PA
A-ARYVGTDAVNRQEMLRAAA------------------EENGWLAFQAASAWWLGEHAN
SLSQEFVGRQSALPDRPP------------------------------------------
--------------LQGREKRLSAHA----------------------PPEEVLRKYAER
NPG--ISKTIHVLQDIAATA---SWQ--VRLA----------------------------
-----------------AVA------ALA-KI--AIRSGEPYRLRCYAVLNALVSGDG--
--------------------------------------GTEDPMGVASSVLPALALMD-K
VYA---------------------------TQLCLDAVFKQF-----GD----DPSTWPV
----DILSSLAR--QAKT--LTRIA---EEQICT-LSK--DRYA--ILGFRAVAVLAAA-
--------------------------------------PEEDGGGDSYATFLTSEVDKEV
SSVDDGRMSDRNLSKTKNKEVEDILSFGGSEEVSVAAWNNS-------------------
----------------------------------------------------------EA
SAVLDQRNNSVIENMLAGRPADAIPGSDPWTGFSSAPTAISTNAFALEGLTGPASSPQSP
IKQP--------------------------AYEYDIAADPWGAMASERPASLKVPRSPSK
HTTNAIGTGMVVHTFVADAAHAEELSVFEGD--QVAILEESDGWMLVAD-PTGHQGL---
-VPTSYIKIEQLTSAAKTAAAHGRNFSLDYSRSKEDFLDNIFSGVEASLQPMALPTMPE-
----------------------------------------------------------EE
ETSPASFPADVSAQGLSPVALGTPQQEAGVAGNPFSSSGQHQTNRTQSMSSHRHQRSVSG
VSSEYGGGSIPGTPGKFEG-----------------------------------------
------------------------------------------------------------
------------------------------------------------------------
-RPEKKIVAGFVGEMEGELTVEPGDAVVF-HSEIGGWATVMR-----VSDSKIGLVPTWA
VGDVL----------------------
>Pandorina_unicocca-AAC_UTC__scaffold213_cov462-Pandorina_unicocca.AAC.1
------------------------------------------------------------
------------------------------------------------------------
------------------------------------------------------------
------------------------------------------------------------
------------------------------------------------------------
------------------------------------------------------------
GTPTLIDSLSPRK-----------------------------------------------
-----------------------------TDEKVQALILQEIWKLLQKHDLDPALKRASL
CVVAAVA-RHNEPVRVELIGALQRAIN--------------------------AADALST
ARTGTSKKGKKGPPGADTQWDLQHTSF-------LINRT-------SGSANGTD------
DLSRSCFVGVHSPDP----------------VGARHALALAAEVAIRNPSQ---------
--------AVYELGTTVNDAAQHYETLT--------------------------------
-------------------NDDTATLQQQKDVPSSPITISDPFARLHLARLCSAVVYSDQ
S------------AGDVSRDGGPFWKMLVLLAIRDNSDLVRFG-----ALNALSGSVLHG
PSIALQTTPVATH------------------------------KSKQTSMSATTMREDVV
LQQKRARAWRVLTAQAAMPIALPGARGS--------------------------------
---------------------KDGTSETIPTMKLAEAIGRLLLAALRKSES----AARFC
AAAGVVA-SLAESRLAAGAGTA--------------------------------------
------TSTANQYAGGAATRTVSSPELDKVLEVLAKEMSILLDGPIRAS---ERCAA---
--LE----A-LLLLSGA--------GISNPLTPAK--------VASAASGGGQWSS----
----------------------------GMQDALLIALLKSAK--SRPKEAGSY--LGYA
SVIAG---IRPSGLDVQRIFDLWEAAAAS-------GGQEGKDNALVAAFETLGAAAPAA
A--RYVGTDAVNRQEMLRAAA------------------EENGWLAFQAASAWWLGEHAN
SLSQEFVGRQSALPDRPP------------------------------------------
--------------LQGREKRLSAHA----------------------PPEEVLRKYAER
NPG--ISKTINVLQDIAATA---SWQ--VRLA----------------------------
-----------------AVA------ALA-KI--AIRSGEPYRLRCYAVLNALVSGDG--
--------------------------------------GTEDPMGVASSVLPALALMD-K
VYA---------------------------TQLCLDAVFKQF-----GD----DPSTWPV
----DILSSLAR--QAKT--LTRIA---EEQICT-LSK--DRYA--ILGFRAVAVLAAA-
--------------------------------------PEEDGGGDSYATFLTSEVDKEV
SSVDDGRMSDRNLSKTKNKEVEDILSFGGSEEVSVAAWNNS-------------------
------------------------------------------------------------
-----------------------EASAPAYEYDIAADPWGAMASERPASLKVPRSPSKHT
TNAI--------------------------------------------------------
------GTGMVVHTFVADAAHAEELSVFEGD--QVAILEESDGWMLVAD-PTGHQGL---
-VPTSYIKIEQLTSAAKTAAAHGRNFSLDYSRSKEDFLDNIFSGVEASLQPMALPTM---
------------------------------------------------------------
------------------------------------------------------------
------------------------------------------------------------
------------------------------------------------------------
------------------------------------------------------------
PEEEETSPASFPADVSAQ------------------------------------------
---------------------------
>Chlorella_desiccata-AAC_UTC__scaffold46_cov493-Chlorella_desiccata.AAC.16
------------------------------------------------------------
------------------------------------------------------------
------------------------------------------------------------
------------------------------------------------------------
------------------------------------------MDQVRQGAKAAKSKIMDA
AGTKGKGQSVPAASPRAVGPVGHPELGNYILTRALKRPEGVSFTDLARALLDAKDRAGDK
SFRSQLPALLLRLSFYEELPSDVVARLVPLFHA----FSKDPTVVRSLFYLCGVHASRGS
AGTPTLLDSTMQTAGQ-------------PDATSLQAIFIEAQRMLQAPETDGAVRRAAA
FLLSAAG-RSNGVARKEAIAAMERLVN--------------AADSLASAASGGLSTPGRV
IAGIKGKNNKSTGISSSNNWELQHTVF-------AAVRL-------SDAPAAAT------
ELGRASFQGVCSPDQ----------------AGARHALALVAELALRDPVL---------
--------VMHELSEPVSVAADLFEAVGP-------------------------------
---------------------------AAPQLPGTGINLEDPFARLHLARACAAVLHSDQ
G------------ASDVSRGGGPFFNMLCMLAIRDQSDLVRFG-----ALEALTGAIVAP
SSTSLSRVRISDK---------------------------------------TSARETAV
LQQRRARAWRLLVSQAATSVTIPGVSSNNGPNSSGTTSGDINVA----------------
---------------------APSSTAPTTGAKLIEVIARLLLLALNKVDS----ASRFC
VAASVAS-SLAESC-----LAS--------------------------------------
-------QSS-----GTTRH-ITSPDMERVISILSKELGSLIESPLRPA---QRCGC---
--IE----A-LLYLQAA--------GYHTNLTPAK--------LASVGGRGGGAGAGD--
----------------------------GVQDALLTAVLKCAR--AKPKEAASF--LSYA
SGVVG---IAPSGISLDKVTELWDAAVSA--------GKEGKTAALAAALETLKSPPPPA
T----RPRAGAGHADVVRAAR------------------EEAGWNAFVCTAAWWLGENAN
ELCEEFVGRTVAPPPQMTLTETRDGSAAASPRDVEDD-----------------------
--------------EYSVVSGENSDENDEDEENDHYKGGNGKHSLLLAEQDSVLSRQSQR
NPA--LSRVISSLHEAALTA---TWQ--LRAA----------------------------
-----------------SAR------ALS-KI--GVRSGEPYRLQCYGILTACAVSGG--
--------------------------------------TDQDALGLQGIIAPTLSLLD-K
IYA---------------------------TQVTLHSLYEKH-----GE----NAEDWPE
----DVLSSLAR--RAST--LRVQV---ERAICS-VPK--ERYA--LLGPKAVSALAFA-
--------------------QEEGPAYASFLSSEVAKKEKKKTGGDSVGPSLALSKNKEV
EDILSFGGSETSSTFNKPFSGDFSGSAIGAAQEKQQQRQLQ-------------------
------------------------------------------------------------
--QQESDSWAFNAAVGGGGGGVSNAFAETPGEIAAASPWEEFVDRSTGTAAAGGGGHSAL
DSPM-----------------------------------SSHDRPPASPPQDNATTTGAA
GTARVLGSGTMGHTFIADSSNPEELSIFEGD--AVEVLEESDGWMLVRD-PSGMQGL---
-VPTAYVRIERLQGNGGNGGAGFGASGTNAGNSASVWESLAGTAPPRGPASVGSPVS---
---------------------------------PQRRAAHARGVSIDYSGGGGGGGGGST
NEDFLDQFFSNNGAIAQQTTNITTTAPSTSLPGMPEGRPWADFGMSSTATASYLPSPRST
ASGSPRKGATPPSRFSPGW---------------------------------QAGGGNSP
VEGLSRQGTMNSQHGNPFTLGGGGTGGSTTTGAAIGSISGGHRRMVSQASSHQRTLSGGS
DPWGSLPGTPGVF-----------------------------------------------
EGPERPVAAPFVAEMEGELSVEVGDKVKV-HSDVGGWARVMR-----MSDAKTGLVPSWA
VGGIEE---------------------
>Chlorella_desiccata_UTC__39172-Chlorella_desiccata.5
------------------------------------------------------------
------------------------------------------------------------
------------------------------------------------------------
------------------------------------------------------------
------------------------------------------MDQVRQGAKAAKSKIMDA
AGTKGKGQSVPAASPRAVGPVGHPELGNYILTRALKRPEGVSFTDLARALLDAKDRAGDK
SFRSQLPALLLRLSFYEELPSDVVARLVPLFHA----FSKDPTVVRSLFYLCGVHASRGS
AGTPTLLDSTMQTAGQ-------------PDATSLQAIFIEAQRMLQAPETDGAVRRAAA
FLLSAAG-RSNGVARKEAIAAMERLVN--------------AADSLASAASGGLSTPGRV
IAGIKGKNNKSTGISSSNNWELQHTVF-------AAVRL-------SDAPAAAT------
ELGRASFQGVCSPDQ----------------AGARHALALVAELALRDPVL---------
--------VMHELSEPVSVAADLFEAVGP-------------------------------
---------------------------AAPQLPGTGINLEDPFARLHLARACAAVLHSDQ
G------------ASDVSRGGGPFFNMLCMLAIRDQSDLVRFG-----ALEALTGAIVAP
SSTSLSRV--RIS-------------------------------------DKTSARETAV
LQQRRARAWRLLVSQAATSVTIPGVSSNNGPNSSGTTSGDINVA----------------
---------------------APSSTAPTTGAKLIEVIARLLLLAL-NKVD---SASRFC
VAASVAS-SLAESC-----LAS--------------------------------------
-------QSS-----GTTRH-ITSPDMERVISILSKELGSLIESPLRPA---QRCGC---
--IE----A-LLYLQAA--------GYHTNLTPAK--------LASVGGRGGGAGAGD--
----------------------------GVQDALLTAVLKCAR--AKPKEAASF--LSYA
SGVVG---IAPSGISLDKVTELWDAAVSA--------GKEGKTAALAAALETLKSPPPPA
T----RPRAGAGHADVVRAAR------------------EEAGWNAFVCTAAWWLGENAN
ELCEEFVGRTVAPPPQMTLTETRDGSAAASPRDVEDD-----------------------
--------------EYSVVSGENSDENDEDEENDHYKGGNGKHSLLLAEQDSVLSRQSQR
NPA--LSRVISSLHEAALTA---TWQ--LRAA----------------------------
-----------------SAR------ALS-KI--GVRSGEPYRLQCYGILTACAVSGG--
--------------------------------------TDQDALGLQGIIAPTLSLLD-K
IYA---------------------------TQVTLHSLYEKH-----GE----NAEDWPE
----DVLSSLAR--RAST--LRVQV---ERAICS-VPK--ERYA--LLGPKAVSALAFA-
--------------------QEEGPAYASFLSSEVAKKEKKKTGGDSVGPSLALSKNKEV
EDILSFGGSETSSTFNKPFSGDFSGSAIGAAQEKQQQRQLQ-------------------
------------------------------------------------------------
--QQESDSWAFNAAVGGGGGGVSNAFAETPGEIAAASPWEEFVDRSTGTAAAGGGGHSAL
DSPM--------------------------SSHDRPPASPPQDNATTTGAAGTARV----
-----LGSGTMGHTFIADSSNPEELSIFEGD--AVEVLEESDGWMLVRD-PSGMQGL---
-VPTAYVRIERLQGNGGNGGAGFGASGTNAGNSASVWESLAGTAPPRGPASVGSPVS---
---------------------------------PQRRAAHARGVSIDYSGGGGGGGGGST
NEDFLDQFFSNNGAIAQQTTNITTTAPSTSLPGMPEGRPWADFGMSSTATASYLPSPRST
ASGSPRKGATPPSRFSPGW---------------------------------QAGGGNSP
VEGLSRQGTMNSQHGNPFTLGGGGTGGSTTTGAAIGSISGGHRRMVSQASSHQRTLSGGS
DPWGSLPGTPGVFE----------------------------------------------
-GPERPVAAPFVAEMEGELSVEVGDKVKV-HSDVGGWARVMR-----MSDAKTGLVPSWA
VGGIEE---------------------
>Chlor_UTC__Euk-Green-Chlorophytes-UTC%Chlor_genomic307103028_Chlorella_variabilis
------------------------------------------------------------
------------------------------------------------------------
------------------------------------------------------------
------------------------------------------------------------
-------------------------------------------------------MSSSK
DGSKGMGRRLAKLAKPAPVPFGRDPRLSRYVSTRAFNRPEGLGVQEVLRGLSEAVRSNDK
NARQQLGGLLLRLFFFEELPPESMQLVVPLFQA----QGKDVRALRSLYYLAEAYVCCGS
AGTPTLYDPTLAGRR--------------PDEKALQAVLGEVWRLLESPTLDPAVARATF
FLAAAAA-RNNPAARKQLVAQVQRAIS------------------------------AAD
EQASAGPLGKTPRRSAATDWDLQHTAF-------ATSRL-------AGTTTGAD------
EISRSFAVGVGSGDA----------------VGARHALALGLDVAYRDAGY---------
--------VVREMYQAVADASQQYEASGP-------------------------------
---------------------------GPVATPGQGVNLEDSFARLHLARLCAAVVHSDQ
S------------ATDVSRDGAPFWHMLCLLATRDPADLVRFG-----AIEAMTGVAAAA
GAALNSSK-------------------------------------------PGSSREDTV
QRQRRGRAWRLLVAQAGMQV----------------------------------------
---------------------TVPGATDKGAMKLVDVLGRLLVLALRKAGG---SAARFC
VAAAAVA-SLAESC-----LAS--------------------------------------
-------QTV-----GSTRH-GSSPDVDRVLGVLAGELGGLVEASLPAA---ERCAV---
--IE----A-LLYLQAA--------GYATSFTPAK--------LVQAGGSGGAA------
-----------------------WPG--GMQDALLTAVLKCAK--AKPKQATTF--LGYA
TAVVG---IAPSGIDLAKITDLWDAAVAA--------GREGRAAVLAVVMAALASPPPPS
T----QARAGSSGGEVTWAAR------------------EEDGWNSFVSTAAWWLGENAN
TLCEECCGRKLTPTAIPASMRAAAAAAMAAAGPKAAPG----------------------
--------------SDGEDGAAGAADGEDSEDREADAAAAAAAAAAAASAAELLQEFGGR
SPT--LSRIMLALQDLMVTA---VWQ--LRLA----------------------------
-----------------AAQ------ALA-KI--AVRSGEPYRLQCYSILAAACGAGGGG
--------------------------------------AAADALGVQSATRPALALLD-K
MYA---------------------------AQAVLEQLWAEH-----GE----DVEGWPK
----EVVASLGR--RNAE--LARQA---ERYVCS-VPR--DRYS--LLGYRAALVLAAD-
------------------------AEAGDQLASFLRGTSEPQEEIDKLLSGGSALGGAPS
DPWGLGGGAFNAFAEPGAAAADATFPAPAPAAPSPASTPRF-------------------
------------------------------------------------------------
------------------------GGGDDWGAPRAQSPGGSSAGGGGGGSWFGEQGGGGG
AAAA--------------------------------------------------------
---KAVGTGTVLHTFVGDYNQPEELSVFEGD--KVEVLEEADGWMLVRD-PGGREGL---
-VPTSYLQLDALYQQKLQSAAAAEAAAAAAEYQRKAAGTPTRAHRRGASVDWGQQQGQSK
EDLL-----------------------------DNIFSSYTASPMPAMPEEQPASFGDSS
SFLGGGASSSTYAAAAADYGTGGSLSPVARQDLFTGVTGRTDSMWAAQPLRQDSLQRSSD
AYGETAAGASPRGGVGRQA---------------------------------SNAGSGPT
AGHHRTPSGASSSHRRTLSAASSGGGFGGGTDFFDQGSMPNTPSRV--------------
------------------------------------------------------------
EGPERSVVAGFVGELEGELSVEAGERVKV-HSEVDGWARVIR-----LSDHRTGLVPSWA
VGAD-----------------------
>EEJO_UTC__Euk-Green-Chlorophytes-UTC%EEJO2011158-Neochloris_oleoabundans
------------------------------------------------------------
------------------------------------------------------------
------------------------------------------------------------
------------------------------------------------------------
------------------------------------------------------------
------------------------------------------------------------
------------------------------------------------------------
------------------------------------------------------------
------------------------------------------------------------
------------------------------------------------------------
------------------------------------------------------------
------------------------------------------------------------
------------------------------------------------------------
--------------------------MLCLLATRDPVDLVRFG-----AMEAMMGVVPSA
SASLNANK-------------------------------------------LGSTREDTV
QRQRRGRAWRLLVAQSGMQV----------------------------------------
---------------------SVPGATDKGTMKLVDVLGRLLLLALRKASG---SAARFC
VAAGAVA-SLAESC-----LAS--------------------------------------
-------QTV-----GSTRH-GSSPDMDRVLGVLAGELGGLVEASLPAA---QRCAV---
--IE----A-LLYLQAA--------GYAANFTPAK--------LVQAGGSGGAA------
-----------------------WTG--GMQDALLTAVLKCAK--AKPKDAATF--LGYA
TAVVG---IAPSGIDLTKITDLWDAAVAA--------GREGRAAVLAVAMDALASPPPPS
T----QARAGSSGGEVTRAAR------------------EEDGWNAFVSTAAWWLGENAN
TLCEEFCGRQLTPSSLPSSIKTAISAGGGGQSGLRGAAGSDGED----------------
--------------GASTVRQTDGEEDDSDADQEADAAATAAAAMAAASTAELMQQFGGR
SPT--LGHIMQALQTLMLTA---VWQ--LRLA----------------------------
-----------------AAQ------ALA-KI--AVRSGEPYRLQCYSILAAACGTGG--
--------------------------------------GSADALGLQSVTRPALALLD-K
LYA---------------------------AQVVLDQLWGEH-----GD----DVAAWPK
----DVVASLAR--RNAE--LARQA---ERYVCS-VPR--DRYS--LLGYRAAQVL----
------------------------------------------------------------
------------------------------------------------------------
------------------------------------------------------------
------------------------------------------------------------
------------------------------------------------------------
------------------------------------------------------------
------------------------------------------------------------
------------------------------------------------------------
------------------------------------------------------------
------------------------------------------------------------
------------------------------------------------------------
------------------------------------------------------------
------------------------------------------------------------
---------------------------
>MMETSP0804_Chlorodendrophytes-Pedinophytes__Euk-Green-Chlorophytes-Chlorodendrophytes-Pedinophytes%CAMPEP_0117678782
------------------------------------------------------------
------------------------------------------------------------
----------------------------------------------------------XT
VVAAVSCGHPVRVSAVALASFMVTVDAGRLALNSGSRLGNQRAALPLPAAWTGVACPVVL
CTSHPGSRKQTLPLTSLDVLDEDCDSALPQGLDLCTSTSTSEPGNQLDTHEXEAVRRSRL
EMSTTPAGVVSPGRSRPKTPTSKAPAAGVPTLNKYVRSRVPKGESANYLELVKATKQGST
GFKSILPKVFPGLCKFSDLPPTVIPLLIAVMKLPDKKDESIRKLQRIAFYLLQVSFSPGS
AGTPQPYAVQSGNVA--------------QRDLPPMALASGSWADAKTQDTTLARQRLAL
RLLAARAATDASASGGNYAVNELSAVV---------------------ESILKGPMSAQP
VAKRKSGLFSVVSRDSKSTKDGSHHSA--NPDAMRATLP-------AIRVGLVPHPSSMM
DVLYAGYDGLTSPDP----------------LVVRHALALVAAHALQDPVD---------
--------AASRTSKILMATLNANAQGGLLFTAS--------------------------
-------------------VPSGKSPKKNLKAPQSTMALEDPYARIYLSRLCSAVVHSDH
F-----------SVVANRTQAAPYWLALVLLATRDPVDLVVME-----STRQLAGMPPQR
IACLSGSF--PSANPLQDSLARPGVSLKAGLASAESCSPFSPTAAAFSRAARKTEAQAAE
AGAVKIRAWMMILKETQRSTLPPDLMPPSKPAGASAPP----------------------
---------------------PQVERADKPSETLIACVTSRLRSAL-KSRS----APLIC
TAARTAA-ALCEAR-----ALA--------------------------------------
-------VET-----YGTQA-QGGAVVIRAMELLQKDLVAVAEAQGSPQQCSAALVA---
----------LLWMQLD--------SQASLLTPLV--------MYQLISSGASAR-----
----------------------PWPS--ALVARVLDCLMARLI--ASHSLAPLL--LKSS
VAVAA---AAP------XLTLLWSAALQC--------GPAGRVAAVHAAFELLDSPP-PP
I-CTQPPVSGPHEQHVAAAAR-R----------------ESAAWSHLNRISVWWLGANAN
MAAGEIVWSPHRQPMPDVSLSE--------------------------------------
------------------------------------------------PSLEVLAKAGER
SLL--LTGVISQLQRGLMVG---SWE--VRVA----------------------------
-----------------AAQ------AIG-KV--AIRSPEPYRLQCYSILKAVVANSI--
--------------------------------------HEDDPLGLTSTTKPILRILD-A
CYS---------------------------SACVLETCIARW-----GD----SPASWPQ
----QHIDSLCA--RHQE--LLTDI---SSKVCY-VPL--SSFL--PLGPASLPLVRHM-
-----------LTRRQGEQAQSELDAFIPSTAPSAASGIEGSGLEELLDDAGDTTPVPGS
VSATDNESELFQREDSIPVASDEDSPRSPSALDGSLGDHLVPQKMEAVGAAGGPQRAIVI
QSYNPCGDLEDELEVEEDEELSVIEEAQPGWCRVRTLDGETGVVPESHLQIMAAELPEAG
DHASMMPSLSAGLSTTATPLVKEPSIGTTLSCKQSLELGVDDEEGEVAALAIGGGAAVLA
ARSVRESDLSSFEFDSPSSKAAMLKQADVEQSEAEAPESDFSQGLFGSGTDLAALSHGSF
SSPISKKASSAWDGGSVIAEPCLEVGAAVAVDTRSAGLGESGDLSFSVALDSGDAQLAGP
VVPSGFGGDQPDSALSGASEASNAHPPSAVTASENVLPSSIASSPISSQPADPFFSELEA
---------------------------------PPPNHSAESFPLGIGPADPFEAPADHF
KPISSAEPSSSADFFAAPGGGFGDAQDPFQGNAFEAPTPESPPPPAAVSSVEQPTAAGTS
EWANFGGSPDPKGLASAEGEFVDFGTMAAAPASQQPPGAAESFAPSTAAVLSCAEELSGE
PSPFGDDPWVNIPTGGDAWVNVPTGGASSSVAEAPHPNGKQSGCTATVRYAFDAQEAGEI
SVSQDDIVKVVEGGLGAPPQSGWTKVETSSGGTGVVPTDYLRFSTTGGSAGSGSAARVAS
FPCPATVQYDFMGEAEGELTVTVGQGLVV-LSELDGWFEVRR-----QADGAAGLVPASF
LQVAR----------------------
>Pyramimonas-parkeae-CCMP726_Mamiellophytes__Euk-Green-Chlorophytes-Pyramimonadales%CAMPEP_0191465818
------------------------------------------------------------
------------------------------------------------------------
------------------------------------------------------------
------------------------------------------------------------
------------------------------------------------------------
------------TEVGSKDGQILSLYIQQSTSAVKDKSDVGYKYKDIVSALGELVTQGKK
GEKDLDAVVLPRLALYGAPKLDCVPHIVRLLEY-T--DTSSLRVQRYAFYFLAQMLGEVR
DQD--------------------------DPHVQAMQELATKAVQQDALQGAPMRQINAL
GVLALAAVAGSDRARRELKTTLGAVLA-----------------------------RIAD
GKEKRRRGIKFLYTSKSSSSPSGMPSP--ILQCAAFKIL-------RCAFENVE------
ELELVALQADRCTDP----------------VATRHALAVVARLATREPLL---------
--------VAETLGPVLTALLD--------------------------------------
-------------------AAAGDAGAKAAQASGPNMVLHDRLARMHLVHVCSLITNAPE
A------------QMRSAERARLPFSNMLVHTARTASAPVMLE-----CVHALAAHVPPG
LPPTT-------------------------------------------------------
----RVRAWSTLVHATEPA-----------------------------------------
---------------------SQADKQSEGESKLLGHILKRLDGLL-LQHV---DQPVQS
AACRAAG-ALAETH-----AHW--------------------------------------
---DSLPSEA-----GGKTE-QETNEDRALLASLARSLQVAMTSKNF----SIRGLA---
--LS----A-LIWLRTP------------RFLPGL--------LAAVEEQFQSA------
----------------------HWPT--DAVTEVIQTLGRRLV--VTPALTSEI--LQMV
HRIAE---CWPSNVQPELVLDIWQSALAS-----HHNKRALTLAAAQSFLRMLHSRHKPR
G-AALDPS-------------------------------ERAAEQRLERTAVWFLGENAN
FATGEFAWADVRDAQKFARF------------SEFR------------------------
--------------QRVASARGAGWDD---------------------EMEAAAREEAAG
RPL--LGSVIRDLQTCALTA---EWG--SRLE----------------------------
-----------------SVS------ALS-KI--ALRSGEPFRLQCYSTFISLTQ-----
-----------------------------------------ANIGLTAVAAPIIDLLD-Q
MSE---------------------------AQEKFMKAMAVY-----GQSP--DSSHWDP
----DVLAQFVR--LHAQ--LLAKV----DAFCF-VPP--TLYL--PMGSGSAMLQRS--
------------------------------------------------------------
------------------------------------------------------------
------------------------------------------------------------
------------------------------------------------------------
------------------------------------------------------------
------------------------------------------------------------
------------------------------------------------------------
------------------------------------------------------------
------------------------------------------------------------
------------------------------------------------------------
------------------------------------------------------------
------------------------------------------------------------
------------------------------------------------------------
---------------------------
>AJUW_UTC__Euk-Green-Chlorophytes-UTC%AJUW2057971-Chloromonas_rosa
------------------------------------------------------------
------------------------------------------------------------
------------------------------------------------------------
------------------------------------------------------------
------------------------------------------------------------
------------------------------------------------------------
------------------------------------------------------------
------------------------------------------------------------
------------------------------------------------------------
------------------------------------------------------------
------------------------------------------------------------
------------------------------------------------------------
------------------------------------------------------------
------------------------------------------------------------
------------------------------------------------------------
------------------------------------------------------------
------------------------------------------------------------
------------------------------------------------------------
------------------------------------------------------------
------------------------------------------------------------
------------------------------------------------------------
------------------------------------------------------------
------------------------------------------------------------
------------------------------------------------------------
------------------------------------------------------------
------------------------------------------------------------
-----------------MGT----------------------------------------
--------------------------------------SEADPLGVSPVVEPALEILD-A
MYA---------------------------GELVLEQYIASY-----GE----LLSGWPK
----PTVRSVSR--RHEW--LLNAI---TQKICS-VPR--DMYL--PLGQQSKNLIKPE-
--------------------------------------EKTELQMSLPSGRFLGNERLGT
AAVEANDRGEEAYAGEAAVGEGEEGQYDNYGYDYDYGQEGQ-------------------
------------------------------------------------------------
--------------------YEDEQYADPLEAYDGDAAGGVAVQWGGVGDDTNSQGGGSQ
AQPG--------------------------------------------------------
--DDDPRYGTANFEFNPENEGEVALAANE----RVRVHYDMGGWYHITN-AAGAAGL---
-VPSSYIQLEDDYYYDEEYQAPMSRAGSTRYAESRADGADGQYAAGTYDENY--------
---------------------------------YDDGYGYDNNAAYYDQSAYYDQAQSST
PRSTASGGGASGGGTGYSRNTSLAGAGFNDAASTASRRQTGPPSRSPSIQRAPSLQQVPS
KRQPSIAPSDAGA-----------------------------------------------
------------------------------------------------------------
------------------------------------------------------------
YSTRGVAMYEFVAEMDNELSVAVGDEVTL-GPEVDGWYQATR-----VSDGVTGLLPSSY
VKL------------------------
>KADG_UTC__Euk-Green-Chlorophytes-UTC%KADG2047104-Ignatius_tetrasporus
------------------------------------------------------------
------------------------------------------------------------
------------------------------------------------------------
------------------------------------------------------------
------------------------------------------------------------
------------------------------------------------------------
------------------------------------------------------------
------------------------------------------------------------
------------------------------------------------------------
------------------------------------------------------------
------------------------------------------------------------
------------------------------------------------------------
------------------------------------------------------------
------------------------------------------------------------
------------------------------------------------------------
------------------------------------------------------------
------------------------------------------------------------
------------------------------------------------------------
---------------------------MDQLATMLSMLLTVPHNSPKAPSTSIRAAA---
--LE----A-LIWMQLP---------GDCSITPRM--------LYEEVQQGASVTPKP--
--------------GKGTAANTSWSR--ARLYGVYKSFARKVI--ASPDMSYWA--LCCT
HAVAA---GHPYAAGSRTLRALWDMVASN--------GPKARICALRAVMELLAAPW-PA
C-CMVHGDGVASGQKLQLTNA-AV---------------QAGAWMQVRITAVWWLGENAN
AVVSEDDDYPQGNVQVRRTI------------LF--------------------------
--------------GETPEPAAEEKKAAEVAVSQH-------------NPAEYLPKKFGE
KPV--LQCVIEQLHQCMLTE---SWP--MRCQ----------------------------
-----------------AAR------ALG-KL--AIRCGEPYRIHCFEILATSLLNTRAS
SHA-----------------------------------LEQDALGLASHIKPILRILD-D
MYS---------------------------GQVIVRKLVHKY-----TD----KLKDWPK
----ELLKDVQN--RHLS--LLQRI---HFQVGT-MPA---DFL--PLGLPSQPIV----
------------------------------------------------------------
------------------------------------------------------------
------------------------------------------------------------
------------------------------------------------------------
------------------------------------------------------------
------------------------------------------------------------
------------------------------------------------------------
------------------------------------------------------------
------------------------------------------------------------
------------------------------------------------------------
------------------------------------------------------------
------------------------------------------------------------
------------------------------------------------------------
---------------------------
>ALZF_UTC__Euk-Green-Chlorophytes-UTC%ALZF2022765-Halochlorococcum_marinum
------------------------------------------------------------
------------------------------------------------------------
------------------------------------------------------------
------------------------------------------------------------
------------------------------------------------------------
------------------------------------------------------------
------------------------------------------------------------
------------------------------------------------------------
------------------------------------------------------------
------------------------------------------------------------
------------------------------------------------------------
------------------------------------------------------------
------------------------------------------------------------
-------------------------------MSQDPSHMVALE-----AIKALVGAPASH
TATGPGRL--TST------------------------------HSLSTNALAVEPREEAA
TARVMARAWVLLLDTAEATMDEALPAAQEKKAKKGE------------------------
---------------------APPPPTARPDLPLIQMMVKRIELTV-TKLE----QCEMA
AACATMA-VMAEGR-----AHA--------------------------------------
-------VHS-----AGAAA-LGPPAVQARMQVLANVCARFLRGQYHTP---IRAAA---
--LQ----A-LLWLQAA------GPVGEVAVQPQE--------VYGLVSKGGHWPLKP--
---------------SHSALLDVWDV--DVLLRVQRTLLRIII--AVPSAAEVG--LQHI
GSLAA---ARPDGVSSGALKQVWQCVLGL----------KAGQLAIGSAVQLLAASW-PE
I-CV--PVRGATGAALAEAAA------------------QSAAWLTLQRFAAWWLGEYGN
FAAGEFAWEAELLMAGRWADVRCGVVPGDDADAGGAGQLAGGDTWVGDDNAHG-------
--------------SGGHVSETDSEGHPPAPPSDASGGPEEDSGGVEFERVHRFVRAANR
CPE--VLGIVLQLQRAMLGG---AWQ--LRVT----------------------------
-----------------AAQ------SLS-KI--AIRSGEPYRLQCYAILRGVAAGGATR
AQLLSKAA------------------------------TSRDPLGLEAVVLPAVQALD-A
VYA---------------------------GRLVLKQLVAQY-----GL----AVDTWPE
----AVIESLRN--RHEA--LSSRI---RTTVCH-VPP--ASFY--PLGALSELLLAGQ-
------------------------------------------------------------
------------------------------------------------------------
------------------------------------------------------------
-----------------------AGSARLVGGELEDPDAYFSQRRPAEPEEALEGGEEAA
DQDY--------------------------------------------------------
------------------------------------------------------------
------------------------------------------------------------
------------------------------------------------------------
------------------------------------------------------------
------------------------------------------------------------
------------------------------------------------------------
------------------------------------------------------------
------------------------------------------------------------
---------------------------
>AJAU_UTC__Euk-Green-Chlorophytes-UTC%AJAU2037375-Helicodictyon_planctonicum
------------------------------------------------------------
------------------------------------------------------------
------------------------------------------------------------
------------------------------------------------------------
------------------------------------------------------------
------------------------------------------------------------
------------------------------------------------------------
------------------------------------------------------------
------------------------------------------------------------
----------------------------------------------------------MT
AMLGRIAQCFSSASP----------------LAVRHGLAILCRIPSTKLRE---------
--------ILTPLAEPLKRAYDLYAPQGLMHDPA--------------------------
-------------------AGGDGLKQDADAEDSPPMALDDLLARIYLARLACKLVFSGV
A----------------SGSMKQFLWKVLMLLAFSPKEKAQVRLE---VWKAMFGEVLPQ
PLDLFPSGDPSPN---------------------------------APPPNPFDDSTEQQ
LGQFKASAWRLTSVALQPKEERRARRRVTAEA----------------------------
---------------------AVPEDDAAGGQAKLQWMLGQLLAMLRSNN-----PATVC
GSARCLR-AIAEAR-----AFAVH------------------------------------
---------------ADGEAYAEDPRVTDVLQNRVGPTLRAVLEAGIAPAVQTKVLD---
--------A-LLWLHLP---------SWPAVYPHM--------FYSAVHNASKGDSTA--
-------------------TFRPWPV--SDVTAVLNAVDRRMY--SAPELSTEL--LACV
SALAA---GAPSSMNTSLLMRLWSRAISL----DQSGETGAREAVLKAAVDLLAAPHPPM
C----RPRLGAQHIEVSICMK------------------QVHAWSTLKLMAAFWIGEHAN
QACNEYCWYPPPSVPRKA------------------------------------------
--------------PESHEKDAF-------------------------GEPEMLALMALR
SPS--LMAVISQLQRAALSG---AWQ--LRVS----------------------------
-----------------AVA------ALA-KI--AVKSEEPFRLHCYAILTALKGNDITG
N-------------------------------------DKCDALGLTSVITPILKVLD-D
MYA---------------------------GQIVMKQYCDHY-----GL----DWTKWDA
----DLLESVQQ--RHAT--VVNDV---HRYITTNVPE--GAFF--PLGIKSQILL----
------------------------------------------------------------
------------------------------------------------------------
------------------------------------------------------------
------------------------------------------------------------
------------------------------------------------------------
------------------------------------------------------------
------------------------------------------------------------
------------------------------------------------------------
------------------------------------------------------------
------------------------------------------------------------
------------------------------------------------------------
------------------------------------------------------------
------------------------------------------------------------
---------------------------
>JIWJ_UTC__Euk-Green-Chlorophytes-UTC%JIWJ2006665-Acrosiphonia_sp.
------------------------------------------------------------
------------------------------------------------------------
------------------------------------------------------------
------------------------------------------------------------
------------------------------------------------------------
------------------------------------------------------------
------------------------------------------------------------
------------------------------------------------------------
------------------------------------------------------------
------------------------------------------------------------
--------MLNSPTP---------------------------------------------
------------------------------------------------------------
------------------------------------------------------------
------------------------------------------------------------
------------------------------------------------------------
------------------------------------------------------------
--------------------------------------------------------ATIC
GGARALR-VIAEAR-----AHA--------------------------------------
-------AHE-----AGESF-EEDPTVTNMFQNRVMPALRSVLESNMAPAVKTKILD---
--------V-LLWLHLP---------NQPAVTPHT--------FFTVVHTASNASPTI--
------------------VGYSPWPA--SDVTAVMNDVDRRLL--SAPELTMNL--LACI
SSLAA---GAPSSMTTTLLIRLWSRAITL--EQQIGEYTGSSQAVLKAAVDLLASEPPPM
C----RPGANKALLNIAVGMK------------------EVNAWMRLKSMAAWWLGEHAN
QACSELCWYPPPCVPRKA------------------------------------------
--------------PESHENDAF-------------------------GEPEMLALMALR
NPS--LMAVIAQLQRATLTS---AWQ--LRCT----------------------------
-----------------SVA------SLA-KI--AVKSEEPFRLHCYSLLNAFCGGRGLH
--------------------------------------DCGDILGLSSIIQPMLKVLD-D
MYA---------------------------SQLVMKQYGDHY-----GL----DWNKWDP
----QLLESVQR--RHAQ--VEQDV---HRFITRSVPD--GAFF--PMGIKSQILL----
------------------------------------------------------------
------------------------------------------------------------
------------------------------------------------------------
------------------------------------------------------------
------------------------------------------------------------
------------------------------------------------------------
------------------------------------------------------------
------------------------------------------------------------
------------------------------------------------------------
------------------------------------------------------------
------------------------------------------------------------
------------------------------------------------------------
------------------------------------------------------------
---------------------------
>OAEZ_UTC__Euk-Green-Chlorophytes-UTC%OAEZ2000085-Persursaria_percursa
------------------------------------------------------------
------------------------------------------------------------
------------------------------------------------------------
------------------------------------------------------------
------------------------------------------------------------
------------------------------------------------------------
------------------------------------------------------------
------------------------------------------------------------
------------------------------------------------------------
------------------------------------------------------------
------------------------------------------------------------
------------------------------------------------------------
------------------------------------------------MRLAFSPREKPH
V---------------------------------------RLE-----VWKALFGEVLPQ
ALNIFPVGSPSHT---------------------------------ALPLAPFSDATEQQ
LASFKATAWRMTTAVLLPQQTAEAGRRHR-------------------------------
---------------------TAPALDADDGSDRFRLIVQQLLRMLESPS-----AATVC
GGARALR-CIAEAR-----AHAVH------------------------------------
---------------SSGDEYAEDPRITDLLMNEVVPALRQCVVSMHASAVKLKMVD---
--------A-LLWLHLP---------SQPTTTPTL--------LRSAVHISNPTQSPI--
------------------AGYSPWPP--SDISAVVQAVDRRIL--TAPELTAEL--LTAV
SAMAS---GAPSSMLPTVLMRLWTRAMDL--EVEVGVHNGSRDAALQAAVDLLAAAAPSM
C----SPGSNGTPFEIAIGMK------------------EWHAWSALKEMAITWLGDHAN
HCTDELVWYPPPPVERKA------------------------------------------
--------------PSQHEQGAF-------------------------GEQEILGLMAMR
NPR--LMSVISQLQRAALSL---SWQ--LRIA----------------------------
-----------------AVR------ALG-SI--AVKSDEPFRFHCYSLLNALAGTSAD-
--------------------------------------NSIDALGLATKVAPIIRLLD-R
MYA---------------------------GQIVMKQYCDAY-----GL----DWSRWHP
----DVFQSVQR--RHEA--LVADV---QQVLTLNIPE--GAFF--PLGIKSQILL----
------------------------------------------------------------
------------------------------------------------------------
------------------------------------------------------------
------------------------------------------------------------
------------------------------------------------------------
------------------------------------------------------------
------------------------------------------------------------
------------------------------------------------------------
------------------------------------------------------------
------------------------------------------------------------
------------------------------------------------------------
------------------------------------------------------------
------------------------------------------------------------
---------------------------
>OQON_UTC__Euk-Green-Chlorophytes-UTC%OQON2005234-Entocladia_endozoica
------------------------------------------------------------
------------------------------------------------------------
------------------------------------------------------------
------------------------------------------------------------
------------------------------------------------------------
------------------------------------------------------------
--------------------------------------------MRVLYYLIALVLSAGS
AGTPVPLLPAAGTAFTSL-----------AVEDTSFEEFSQAWSILGDESVTTSAAARCG
LRALSSAARCALTTLPAGKENDAKAAQ-------------------LVADLKAAVDIFLS
AETREHKSKKKAEAEIIGLQRAQAAAL--------------------IATRAALPRRELV
AMLPAVAQLFTFASP----------------LAVRHGLATMCRVPSAKIKP---------
--------LLAPLSAPLRAAFEMYAPLGLMHEEV--------------------------
-------------------QDSGQGGVISTRGAAGVMNLTDWLARIYLARLLSKLVFAGA
V----------------GGPQKQFLWRVLMRLAFSQKEKPHVRLE---VWKALFGEVLPQ
ALSIFPVGNPSNT---------------------------------QMPIAPFSDATEHQ
LASFKATAWKVTTAALVPQANEGGRRRKQA------------------------------
---------------------NVEPQDAEEGQDKFNLIVHQLLKMLESPS-----AATVC
GGARALR-CIAEAR-----AHAVH------------------------------------
---------------AAGENYSEDPRITDLLANEVVPALRQCVVATQASAVKLKIVD---
--------A-LLWLHLP---------SQPTITPVL--------MRSAVHLCTPSQSPI--
------------------AGYSPWPP--SDISAVMQQVDRRML--TAPELTGEL--LTAV
SAMAA---GAPSSMMPTALLRLWTRAMEL--EMEFGVHNGARDAALQAAIDLLAAPAPSM
C----SPAAGASPFEIAIGMK------------------EWHSWSSLKDMAVSWLGEHAN
HCTDELAWYPPPSVERKA------------------------------------------
--------------PSEEEQGQF-------------------------GEPEMLGLMAMR
NPR--LLSVISQLQRVALTA---AWQ--LRFT----------------------------
-----------------AVH------ALG-KI--AVKSEEPFRFHCYCLLSALAGSSSEK
--------------------------------------KAADVLGLATTVAPIVRLLD-R
MYA---------------------------GQMVMKQYCDAY-----GM----DWSKWHP
----EVFESVQR--RHEA--LAADV---RQLLTLEVPE--GAFF--PLGIKSQILL----
------------------------------------------------------------
------------------------------------------------------------
------------------------------------------------------------
------------------------------------------------------------
------------------------------------------------------------
------------------------------------------------------------
------------------------------------------------------------
------------------------------------------------------------
------------------------------------------------------------
------------------------------------------------------------
------------------------------------------------------------
------------------------------------------------------------
------------------------------------------------------------
---------------------------
>KSFK_UTC__Euk-Green-Chlorophytes-UTC%KSFK2004523-Chlorosarcinopsis_halophila
------------------------------------------------------------
------------------------------------------------------------
------------------------------------------------------------
------------------------------------------------------------
------------------------------------------------------------
------------------------------------------------------------
------------------------------------------------------------
------------------------------------------------------------
------------------------------------------------------------
------------------------------------------------------------
--------MLDSASP---------------------------------------------
------------------------------------------------------------
------------------------------------------------------------
------------------------------------------------------------
------------------------------------------------------------
------------------------------------------------------------
--------------------------------------------------------ATVC
GGARVLR-CMAEAR-----AHA--------------------------------------
-------AHA-----AADSY-QEDPHITRVMVDEVAPALQLCLEYPHPPAVKLQLIE---
--------A-LLWLHLP---------LQPTITPAL--------LRAAVHTAATTGAAP--
-----------------VAGYAPWPP--SDVSAVVTAVDRRLL--AAPELTLSL--LTAV
SAMAA---GAPSSMLPTTLLRLWSRAMAL--EMEVGVSNGARDAAMQAAVDLLALAPPPM
C----SPGPAATPFEIAVGMK------------------EVHAWARLKDMAANWLGDNAN
QATNEACWYPPPPVARKA------------------------------------------
--------------PASHEKDAF-------------------------GEPEMLALMAMR
NPV--LTAVISQLQRTVLTG---VWG--LRLS----------------------------
-----------------AAQ------ALA-RI--GIKSEEPFRFHCFSLLGALAGGGGD-
--------------------------------------SACDVLGLGTCVAPMLEVFN-A
MYA---------------------------GQIVMKQYCDAY-----GL----DWAKWHP
----AVFESVQR--RHEA--LVADV---RRHITPNIPD--GAFF--PLGIKSQVLL----
------------------------------------------------------------
------------------------------------------------------------
------------------------------------------------------------
------------------------------------------------------------
------------------------------------------------------------
------------------------------------------------------------
------------------------------------------------------------
------------------------------------------------------------
------------------------------------------------------------
------------------------------------------------------------
------------------------------------------------------------
------------------------------------------------------------
------------------------------------------------------------
---------------------------
>LSHT_UTC__Euk-Green-Chlorophytes-UTC%LSHT2040984-Bolbocoleon_piliferum
------------------------------------------------------------
------------------------------------------------------------
------------------------------------------------------------
------------------------------------------------------------
------------------------------------------------------------
------------------------------------------------------------
------------------------------------------------------------
------------------------------------------------------------
------------------------------------------------------------
------------------------------------------------------------
--------MLESPSA---------------------------------------------
------------------------------------------------------------
------------------------------------------------------------
------------------------------------------------------------
------------------------------------------------------------
------------------------------------------------------------
--------------------------------------------------------ATVC
GGARVLR-CIAEAR-----AHA--------------------------------------
-------IHE-----AGESY-QEEPQITNLMVSEAEVGLRLCLESAHAPAVKLKLFE---
--------A-LLWLHQP-----QQPT----VTPSL--------LRAMVHSSSASSLVA--
-------------------GYAPWPP--TDVSSVLQAVDRRIL--AAPELTGSL--LTAV
SAMAA---GAPSSMLPSSMLHLWSRAMAL--EMEVGVHNGARDAALQAAIDLLAAAPPPM
C----STTPGASTYDLAVGMK------------------ESHAWMRLKDMAVTWLGDNSN
QATNELCWYPPPSVVRKA------------------------------------------
--------------PASYEKDAF-------------------------GEPEMLALMAMR
NPR--LMSVISQLQRTALCA---SWQ--LRVS----------------------------
-----------------AAQ------SLA-KV--ALLSEEPFRLHCHVLLTALAGEGST-
--------------------------------------PTCDALGLQSTVRASLNVLD-D
MYA---------------------------GQIVMKQYCDTY-----GL----DWSRWPK
----DAFASVQR--RHEE--LVAEA---RMRITPNIPD--GAFF--PLGIKSQLLL----
------------------------------------------------------------
------------------------------------------------------------
------------------------------------------------------------
------------------------------------------------------------
------------------------------------------------------------
------------------------------------------------------------
------------------------------------------------------------
------------------------------------------------------------
------------------------------------------------------------
------------------------------------------------------------
------------------------------------------------------------
------------------------------------------------------------
------------------------------------------------------------
---------------------------
>BAZF_UTC__Euk-Green-Chlorophytes-UTC%BAZF2071297-Chaetopeltis_orbicularis
------------------------------------------------------------
------------------------------------------------------------
------------------------------------------------------------
------------------------------------------------------------
------------------------------------------------------------
------------------------------------------------------------
------------------------------------------------------------
------------------------------------------------------------
------------------------------------------------------------
------------------------------------------------------------
------------------------------------------------------------
------------------------------------------------------------
------------------------------------------------------------
------------------------------------------------------------
------------------------------------------------------------
------------------------------------------------------------
------------------------------------------------------------
--------MQLPGR----------------------------------------------
--------------------------------PIVVSPGGLMGLASRGGQVLVPGSG---
----------ML------------------------------------------------
---------------------APWPR--SVSAPFLFQLLRKLH--AMPMLADYL--MQCA
SALVA---ACPSRVNQEQLTGLWETTMNF-------GYQEARLAAVKAALEVASWPSPAI
A----QPPALCPPEVKAAAVA------------------EEQAAMALTRLAVLWLGENAN
FATEEYSWRVRAAPP---------------------------------------------
--------------PPAAGPSGT-------------------------AQEQLAAVATTT
NPV--LALVISNLHRTALSA---SWD--VRMT----------------------------
-----------------AVQ------ALA-KA--AVRSGEPFRIQCYSALHSVC------
--------------------------------------SSSEALGLMAAARQPLELLD-A
MYA---------------------------GEKVVESMYQRH-----GA----KMADWPE
----EVRDALMS--RHEW--LYRSI---CERICF-MPK--ELFF--PLGAASKSLLQKG-
-----------------------------------------EVEESMYNAAMAALRQEPA
EPPESPANAPVEAYSMEMQADYRPASPDPGAATAMLLDA---------------------
------------------------------------------------------------
-------------------------FNYGASANDDSSDDGSVIPLEAHAPYYGEQATVGY
GPEV--------------------------------------------------------
----AGSCGIVLYDFDAEGEEEVAVASGE----KVDIEYETDGWLHVVT-SRGTRGL---
-VPSSYVQIT--------------------------------------------------
------------------------------------------------------------
------------------------------------------------------------
------------------------------------------------------------
------------------------------------------------------------
------------------------------------------------------------
------------------------------------------------------------
---------------------------
>FOYQ_UTC__Euk-Green-Chlorophytes-UTC%FOYQ2042150-Microspora_cf._tumidula
------------------------------------------------------------
------------------------------------------------------------
------------------------------------------------------------
------------------------------------------------------------
------------------------------------------------------------
------------------------------------------------------------
------------------------------------------------------------
------------------------------------------------------------
------------------------------------------------------------
------------------------------------------------------------
------------------------------------------------------------
------------------------------------------------------------
------------------------------------------------------------
------------------------------------------------------------
------------------------------------------------------------
------------------------------------------------------------
-----------------------------------------------------MSHAGVC
GACRAIG-SLAEGR-----ARF--------------------------------------
------YAHS-----GREEA-LGSDLVKACMWALERRMLVIAADPGFHP--HQRGLA---
--LE----A-LLWFQLL-------PLQAPKLPPSK--------LVEFMSTGGGSVPPG--
---------------VARTFADPWPE--DVLANFLQTLLRRLL--AAPDSSDYL--LACT
CAVAS---VAPSRVHQEQLHYIWDVSLRY--------NNATKIAAVKAAVGMLAAPLPAI
A----LPPSTASAEVKAYAAK------------------EEAAMSGLARAAAWWLGESAN
FATAEYAWKPYRPTSL--------------------------------------------
--------------KGLMRDDTAS------------------------SQHKLAVVAVAL
NPV--LAMVISHLQRALLVG---TWE--LRTT----------------------------
-----------------AAQ------AVA-KI--AVRSGEPFRIQCHSLLCSALAGA---
--------------------------------------GGKDALGLSATVKPMVEILN-A
MYA---------------------------GELLVEKLVAQY-----GL----DPKSWPT
GMPAGLVDTITQ--HHTE--LLKAI---VEKVGF-VP---DLMC--PLGAKSKELMLEG-
---------------------------------------EKGDTSDEDSDEEYADQSSGA
ATPRSANWQEALKGFEYKAP----------------------------------------
------------------------------------------------------------
-------------------------DDDGTQDEASTQQADDSEQDYSDEEEQRYVDSDEE
NVML--------------------------------------------------------
-------RGTIMYDFTPETEDEVPVAAGE----VVDVDYEMGGWLYVHA--AAGRGL---
-VPKSYVQMDESAQ----------------------------------------------
------------------------------------------------------------
------------------------------------------------------------
------------------------------------------------------------
------------------------------------------------------------
------------------------------------------------------------
------------------------------------------------------------
---------------------------
>VJDZ_UTC__VJDZ2012168-Botryococcus_sudeticus
------------------------------------------------------------
------------------------------------------------------------
------------------------------------------------------------
------------------------------------------------------------
------------------------------------------------------------
------------------------------------------------------------
--------------------------------MLDLPKTGDRKLLRVVNYLIQLAAGEGS
AGTVVPFSTLTGGATPIC-----------ATDQFEYEDLSKLWADALQEHATIYQRSAAF
RALAAAA-RSSLTTDAEDTTLVAHLMA-------------------------AAATTLDR
VEGAKRGKLPFFGSSKKGREMDRRQTL--ERVGVQRLAL-------SSARVGLPRVVLSM
KIAPRAFPGINSVDS----------------LCARHALALAALLARDNPAM---------
--------YSEQVARLLAGNLEIFQSTGSLSAMDDAAAAAAPPGAAADAVAAGG------
-------------------GGAKPLRPAREVFQERSINLNDPWARVYLARGCGAILQAAG
G---------------RGGAAEVFWRALTICACCDKSTIVTLE-----AIKALFGAPYPT
SLKLRPSATSAQR------------------------------------LPALDEKKELE
DGISLTAGWRLLLANGEEEVPGAVPQMQALAAFAKQFSATRSQRGVQQSASLKRLANLGG
AEQSSED--------------SSAPSSSSQPGTILVVIVQRLLACLAQMS-----HALVC
STTRAVA-ILAEAR----------------------------------------------
-----GRAVAAARSPEEKAALLGDSQVQGLMRRLEQRMRAIASDPEFSAHQRVKALE---
--------A-LLWFQPL------PARACSGLTPAD--------VVQWMSTGGGTVSPV--
---------------VAAVFADPWPE--DCIAAFLATMMRRLY--SCPGAAEYL--LSLS
TAIAS---VCPSRVRMEQLQQMWDTCLRA-------NNTDVKVAAVQAALELLSPALPPI
C----CPPSAAAPEVKALASR------------------EEAARWAHTRASAWWLGENIN
FAANEFAWQQRLPPGSMV------------------------------------------
--------------ASLMRADTT-------------------------EPGQLAAAAAVA
NPL--LAMALARLQRALLGG---CWE--VRMA----------------------------
-----------------AVQ------AIA-KI--AVRSGEPFRVQAYSLLASTRASSSST
SNGSSAALSGGGQGSGGVQRLAAGLP------------QVADPLGVAAAVGPALEVLD-A
MYA---------------------------GEVVVEELIAKY-----GS----NRKKWPK
----KLLKTLTT--RNAA--LCAVV---CERVCF-VPK--ELFW--PLGETAKQLLTGR-
-------------------------------IELTEEELEEKRKKREAKAAEAAKKGAGS
AAAASSEQEEEEEAAADKEAAGSEKGSYRHYAVDSSDVSAA-------------------
------------------------------------------------------------
------------------TSPRHGMLDKLQGYDYNPNDDAYSVVGSAAGDFPDSVSVLGE
QVPS------------------------------------------------------DD
DSEVHRQQGTVLYDFSPEEADEVAVTKGD----LVEVEYEMGGWLHVIT-SSGSAGL---
-VPRSYVHIREEDE----------------------------------------------
------------------------------------------------------------
------------------------------------------------------------
------------------------------------------------------------
------------------------------------------------------------
------------------------------------------------------------
------------------------------------------------------------
---------------------------
>Chromochloris_zofingensis_UTC__Euk-Green-Chlorophytes-UTC%Chromochloris_zofingensis_genomicCz14g16050.t1
------------------------------------------------------------
------------------------------------------------------------
------------------------------------------------------------
------------------------------------------------------------
------------------------------------------------------------
--------------------------------------MRDTVTLSCRCSAASVPPTEDA
SSKDVITKVLPRLTLFGALPPSILPILLSVRALVDVPKSPDRKVLRLIHYLIQLACGDGS
AGTIVPFSPLIGQAPPVR-----------AVDQFEYDALNTVWADAQTDNATHYQRSAAF
RALAALA-RSSLSADPDDATMISHLMA-------------------------AAATMLDR
AEAARRRKLPFFGTKQKSRDLDRKMTL--ERVAAQRTAL-------SAARVGLPRQVLST
KIAPRAFPGVTSPDP----------------LCARHALAVAALAAKDTPHV---------
--------YIQQLSRLLSVNVTNFITRGNLAGADDAPPPPPSRGATVLEL----------
-------------------AGAKPVRPSKDLFQENCINCTDAWARVYLARGCGAVVHSGY
A----------GGNFGSGSSAAPFWQALIIMACCDKSTLVAME-----AIKALAGAAYPS
ALPAMKLSGSLKA-------------------------------------PFLDERKELE
EGNVYSLAWQLLLMHAEDEAPGKVPEAQALPAVAKQFTVSRSQRGLQESTSLKRLASSGT
---------------------MSTTTTTISATTLFAAIVQRLLTSL-GQMS----HASTS
SATRAVA-ALAEAR-----ARA--------------------------------------
--VASARTPA-----ERTHL-LGDESMQHLLGLLEDKMTAIVSDTGFSA--HQRELA---
--LR----A-LLWLQTL-------PSRSPKLAPAK--------IAGYMSTAGGTVSRA--
---------------IRSIFVDPWPE--EVITSFVHAIARRLL--SAPGAADYL--LQCA
NAVAT---VCPSRVKCEHVHQMWDICLRA-------SNPEVKLAAVKAAMSLLSTPLPAL
A----QPPSAAAPEVKALASK------------------EELAMAALVRSVAWWLGENAN
FGANEFAWSPRLPPPDMI------------------------------------------
--------------EGLTTAEGM-------------------------SQDQLALAAVSS
NPV--LSMILTHLQRTMLAG---SWE--VRNA----------------------------
-----------------AAQ------AIA-KI--AVRSGEPFRVQCYSLLASAQPARSSS
SDGEAH--------------------------------KGCDPLGISATVGPAMEVLD-Q
LYA---------------------------GELIVEQLISKY-----GT----KRKEWPK
----QLVKTLNT--RNQA--LITAI---CERVCF-VPK--DLYF--ALGKKAKELLTAK-
------------------------------------QEDDEEKDKAVPSDTADRTSTLTS
QASPETRDLPTEQPMARRPYADSDDSNAATPRGAATQQDRF-------------------
------------------------------------------------------------
----------MDKLQGYDYNPDADVASTGYDEYDSTQLDVEYPEEPDHGEYGGGGSDDDS
DVVL--------------------------------------------------------
------QHGVVLYDFNAEEDDEVSVRKAE----RVDIDYEVAGWLQIVT-RNGGRGL---
-VPKSYVHIHDDEASSDYGMSVGGRSSAYAESQVSATADYNSFLQRSNTMTLRTRASME-
---------------------------------SDSSHYPSASPQSFRHRRSGSQVSGSY
SVSYGGGNGGYSTPSYPQYGGRDEGVDAEDVDPQVEAQMVSQVGQASAELDKITVQVDEL
DSATRNGALFNQPQYLALKEMLSRNLMRLDEMQVGGEARQLRRQVRDRASQSYDKLEGVR
RYVMAGASPAATPSYTSNPFPTAFGSASRSSPGNDQWASSTQAAPDASVGGYSRQQSVVA
ASTYQPSEDLGQY-----------------------------------------------
QATKAKVLFAFAAEAEGELSTVVGETLWV-ENEIEGWYTVYR-----ESDGARGLVPAGY
VDLEPY---------------------
>Chlamydomonas_AIC-PRE_UTC__133-Chlamydomonas_AIC.PRE.31
------------------------------------------------------------
------------------------------------------------------------
------------------------------------------------------------
------------------------------------------------------------
------------------------------------------------------------
------------------------------------------------------------
------------------------------------------------------------
------------------------------------------------------------
------------------------------------------------------------
------------------------------------------------------------
------------------------------------------------------------
------------------------------------------------------------
----------------------------------------MPRSHMYV------------
------------------------------------------------QGEQSFGEAGRS
ASSSGNH-----------------------------------------------------
------------------------------------------------------------
-------------------------------------------------------GCTHT
RDCSATLRSSAGSQ----------------------------------------------
---------------GTGEQGGGSNGFAGKCNVLFAGIEGACKQGRGSNDRAGKVG----
------------------------------------------------------------
----------------------------GLVARRERQLWHRRV-----------------
--------CLGTQATAACLFALFELCAMP-------HRSAAWWLKENANFGTGEYAWAPK
P----LPHGCFTLTCVLCPVY-------------------------TRRSAAWWLGENAN
FGTGEYAWAPKPLPQQLV------------------------------------------
--------------TQLEAADGA-------------------------DQQQLAAAAMAL
NPV--LCLLIARLQRVLVAG---LWE--VRLAAAQCAVKLRLCQHMRCLSEPILGPLSSH
TAFWGCIFNTLQALARIAVRSGKPFRALA-KI--AVRSGEPFRVQCYSILATAAGGSIAH
RARSSSRGGHAAAVG-----------------------SSNSSQAAAASAAAAAAVAEGE
RYSNAQGQSGSAVVIAMFKPRTLPNVSGLGGELVVEQLLSRY-----GP----SRSAWPK
----KLLLNLAQCPPSNT--VVTWLQTAVTTLCR------------PSGCGAAAVALRP-
-------------------------------QPPHGPNSCCSTLCSVLLTLRAGCGAAAV
ALRPKPQRMAKKAAAKPGAAQCSAGGCHQRASVLCAGRERL-------------------
------------------------------------------------------------
-------------------------CFVPPGVFWPLDNAAKELITGVDGECGALQHQKFD
VSPA--------------------------------------------------------
------------LWRQGTGCPGVYQWHGQVVHCAADRLHMDETHDDCSSLSRGVSGAYHD
INEAEEERKKKKKQEQQAAAAAAAGTEEQEQQQQATPPRSKAGSPRCSIVLRCWL-----
---------------------------------LHGFCLLHCPLQQPAATCSCSHPLSTC
TKMCNNIMQLCLPPAVPPVACRADEQQQQQQQQPPSEERSNRLLQQLQGYDYDPAAQPPE
SEEPYPDDSVSQIDYDDDH-----------------------------------------
------------------------------------------------------------
------------------------------------------------------------
----------------------YAGEACVGTSNLQPWSMLLSVPWESILLRVVPLASAVS
VNGP-----------------------
>Oocystis_polymorpha-AAC_UTC__scaffold22060_cov58-Oocystis_polymorpha.AAC.12
------------------------------------------------------------
------------------------------------------------------------
------------------------------------------------------------
------------------------------------------------------------
------------------------------------------------------------
------------------------------------------------------------
------------------------------------------------------------
------------------------------------------------------------
------------------------------------------------------------
------------------------------------------------------------
--MHWMSTGGGTVSP---------------------------------------------
------------------------------------------------------------
------------------------------------------------------------
------------------------------------------------AVRAIFADPWPE
DV----------------------------------------------------------
------------------------------------------------------------
------------------------------VASFLLALSRRLLSAP-ASAS------FLL
GCATAVA-SAAPSR----------------------------------------------
----------------------VKQEQLHAMWDVCLSMPGVSLVGNDGKNGRSRCCF---
--------GLQSWAVLP-------------------------------------------
---------------------------------LLPADKKHRL--CVPAPQYRA------
------------------------------------NNPAVKLAGLQAALSLMSAPT-PA
I-AA--PPSAAAPEVKALASR------------------EEAAMVALSRSAAWWLGENAN
FGTGEYAWKPQTLPDEIV------------------------------------------
--------------KQLEAADSA-------------------------SQAQLAAAAVAI
NPV--LSMLIARLQRVMLTG---LWE--VRLA----------------------------
-----------------AAQ------ALA-KI--AVRSGEPFRVQCYNILATAAAGSIAH
RSRSSSRGGPAAAAAAAGAGSAAASAAAAAAASAATQGVAADPLGIAAVAGPLLEVLD-Q
MYA---------------------------VLATFG-----------------VSKPYRP
----PSF-------VEPW--HLHQA---------------ALFW--PIAESILLV-----
------------------------------------------------------------
------------------------------------------------------------
------------------------------------------------------------
------------------------------------------------------------
------------------------------------------------------------
-----------------------------------------GCWCA--------------
------------------------------------------------------------
------------------------------------------------------------
------------------------------------------------------------
------------------------------------------------------------
------------------------------------------------------------
------------------------------------------------------------
------------------------------------------------------------
---------------------------
>PZIF_UTC__PZIF2002735-Scenedesmus_dimorphus
------------------------------------------------------------
------------------------------------------------------------
------------------------------------------------------------
------------------------------------------------------------
------------------------------------------------------------
------------------------------------------------------------
------------------------------------------------------------
------------------------------------------------------------
------------------------------------------------------------
------------------------------------------------------------
------------------------------------------------------------
------------------------------------------------------------
------------------------------------------------------------
------------------------------------------------------------
------------------------------------------------------------
------------------------------------------------------------
-----------------------------------------------------MSHAAIC
SATSAVA-VLAEAR-----AHA--------------------------------------
--LAGARSAA-----DRAAV-LGGEGCQELMQLLQERMLAIASDTGFAA--RQRGKA---
--LE----A-LLWFSSL---PSASRGPGPLTSPRQ--------ILAWMSTGGGTVSQA--
---------------VRAIFADPWPE--DVLSSFLHALSRRLL--SAPAAASYL--LAFA
SAVAS---ACPSRVRQEQLHAMWDVCLRA-------NNPSVKLAGLQAALAIMAAPTPAI
A----APPSAAAPEVKALASK------------------EEAAMVSLARSAAWWLGENAN
FGTGEYAWAPKPLPQQLV------------------------------------------
--------------TQLEAADGA-------------------------DQQQLAAAAMAL
NPV--LCLLIARLQRVLVAG---LWE--VRLA----------------------------
-----------------AAQ------ALA-KI--AVRSGEPFRVQCYSILATAAGGSIAH
RARSSSRGGHAAAVGSSNSSQAAAASAAAAAAVAEG--ASADPLGVAAVAGPALEVLD-H
IYA---------------------------GELVVEQLLSRY-----GP----SRSAWPK
----KLLRSLEQ--RNAA--LAAAI---SERVCF-VPA--GVFW--PLGNAAKELIIGV-
-----------------------------------DEAEEERKKKKKQEQQAAAAAAAGT
EEQEQQQQATPPRSKAGSPRADEQQQQQQPPSEERSNRLLQ-------------------
------------------------------------------------------------
---------------------QLQGYDYDPAAQPPESEEPYPDDSVSQIDYDDDHYAGAA
SDDD--------------------------------------------------------
-SDIVTRRGLVLYDFAAEEEDEVAVVRGE----SLEVAYEVGGWLQVIK-RDGSRGL---
-VPKSYVQVAEDEEDDSDALSLAGGGSSAAGAA---------------------------
------------------------------------------------------------
------------------------------------------------------------
------------------------------------------------------------
------------------------------------------------------------
------------------------------------------------------------
------------------------------------------------------------
---------------------------
>RUIF_UTC__RUIF2054492-Carteria_obtusa
------------------------------------------------------------
------------------------------------------------------------
------------------------------------------------------------
------------------------------------------------------------
------------------------------------------------------------
------------------------------------------------------------
------------------------------------------------------------
------------------------------------------------------------
------------------------------------------------------------
------------------------------------------------------------
------------------------------------------------------------
------------------------------------------------------------
------------------------------------------------------------
------------------------------------------------------------
------------------------------------------------------------
------------------------------------------------------------
------------------------------------------------------------
------------------------------------------------------------
--------------------MPDAPPLLTAGQLLKCAMQGGLTQPQV-------------
-------------LSTG-------------------------------------------
-------------------FADPWPE--PVVASCLRALLRRLR--ASPALSDYI--LSLA
AALAA---AAPAATPVELLQQLWDTASGE--------------SGLTAALQLLTSPSPPI
T----QPATGCAVEIRALACR------------------QEASYERLRRFAVWWAGEHAN
AVTGVVCWKGGKKVKATLL-----------------------------------------
--------------PGGLS-----------------------------DAEQLALSGALT
APL--MAAVVSHLHRAMMIG---AWE--LRVA----------------------------
-----------------AVQ------ALA-KI--AIRSSEPFRIQCYALLAGVAPAGGTG
VSVCSSSDR-----------------------------SGVDPLGVGPCVAQAMEVLD-A
VYS---------------------------GQLVVTRLIEEH-----GA----LAADWPP
----PVLQSIRE--RHEW--LIATI---TNRVCT-VPR--DSFF--PLGLASKPLLFPD-
----------------------------------ADDISEEEEEGEDAGAAEDLEDDDED
EASEYERDARNAVDPLAGFQEQDAPHELG-------------------------------
------------------------------------------------------------
------------------------------GTLWGGDEGYEGSVSGRGGAYSGYGDEDEE
EVMY--------------------------------------------------------
--------GTILYDFTPDGGDEVGVTVGE----RVRVQYDLGDWLHVLT-GAGTSGI---
-VPKAYVSMEGAGSLATTRSVDNYRSTSNLHENSQTGTPVDSMSRSSSRAA---------
---------------------------------NRAFSGTAGAYPEAGNSAPAWKTSGYL
EDGEGAGADWSSYTQGTGGADGLGGAVDDAASLASIASIAATVTTLEAQVQSFRNEAMAG
FWSDARYESLRERVTQQLSLLYYMEVAGAEADQVRADELERAYQLSDILDALVADHEATP
TTPTVAAAASVATSASISATPSLGGADPLRSVRTAPLHEEPSITPASGSESGRFDGSRGR
LESVSSAVSGGG------------------------------------------------
GGWGGTALYEFIGESGTNELSIAPGDELVIRSETDGWYQVTR-----VSDNRSGLVPASY
VQMQ-----------------------
>QWRA_UTC__QWRA2005257-Vitreochlamys_sp.
------------------------------------------------------------
------------------------------------------------------------
------------------------------------------------------------
------------------------------------------------------------
------------------------------------------------------------
------------------------------------------------------------
------------------------------------------------------------
------------------------------------------------------------
------------------------------------------------------------
------------------------------------------------------------
------------------------------------------------------------
------------------------------------------------------------
------------------------------------------------------------
------------------------------------------------------------
------------------------------------------------------------
------------------------------------------------------------
------------------------------------------------------------
------------------------------------------------------------
------------------------------------------------------------
------------------------------------------------------------
------------------------------------------------------------
------------------------------------------------------------
------------------------------------------------------------
------------------------------------------------------------
----------------------------------------------------MAVAAARR
NPL--LSLTLAHLHRALVSG---SLD--VRVA----------------------------
-----------------AAQ------ALA-KV--AVRSSEPYRLQAYSMLAAACGRCPAP
AAGGRPAG------------------------------WCHDPLGLAPIAGPALEVLD-A
MYA---------------------------GELTVEHNIAQY-----------GRSAWPA
----AALQSLTR--RHEW--LLATI---AARVCY-VPP--ALYL--PLGLRSRPLLFPD-
----------------------------------------EQQEEDRAREAAEAEAAAAA
AEAKAQAIADGTYVEGDSEAGEEDVDDATYLRDYVAGDDPY-------------------
------------------------------------------------------------
-------------------------NDYGAEGATVAGDRASPGQKAAEIDFSTIQGAAAA
AVAL---------------------------------------QWDVGDAYEEGDYDGYG
SVMSEQRLGTVLYDFLAEAEGELSVKEGE----SVGVVHDLGDWLIVTA-PAGGQGL---
-VPASYISMDSDGLAPAVSASTRVLSPQASLQARQQAAGSVAANVGAALGLTTRASVSGA
PAPALTSMGSAPYSAAKQPL-------------EGKGAASGSYDAFGEYEGASYEGYGGG
QYGGTAYGTYGGGQYGGQYGAGAAVDAAGVPGKKKGFGGFDDFGAVLAAAAAAPRPQ---
------------------------------------------------------------
------------------------------------------------------------
------------------------------------------------------------
------------------------------------------------------------
---------------------------
>WRSL_UTC__WRSL2061131-Volvox_aureus-M2242
------------------------------------------------------------
------------------------------------------------------------
------------------------------------------------------------
------------------------------------------------------------
------------------------------------------------------------
------------------------------------------------------------
------------------------------------------------------------
------------------------------------------------------------
------------------------------------------------------------
------------------------------------------------------------
------------------------------------------------------------
------------------------------------------------------------
------------------------------------------------------------
------------------------------------------------------------
------------------------------------------------------------
------------------------------------------------------------
------------------------------------------------------MGPRVA
AATAT-------------------------------------------------------
------------------------------------------------------------
------------------------------------------------------------
------------------------------------------------------------
--------ELPTGAQVGATSDVQSMEGTS-------------------------------
-----------------------------------------------RASHQWRDGATSS
STAGNAASAALLDGSGPEA-----------------------------------------
------------------------------------------------VLCRMAEAAVSH
SPL--LAMTMSHLNRAILTG---SST--VRVA----------------------------
-----------------ASQ------AMA-KV--AVRSGEPYRVQCYSQLVVVAGWMGGG
SGTGRF--------------------------------ASLDPLGVAPVVGPALEVLD-A
MYA---------------------------GELVLERHVSQY-----GP----RARGWPQ
----AALDSLRR--RHEW--LLGAI---SCAVCA-VPR--ELFL--PLGPRSRRLLFPD-
--------------------------------------DEEDAEEDALNAAAVEAQRQEE
GYGDQQYYDEYGQPYQYDYSAAEQEGFGDYYNNASQQQQEQ-------------------
------------------------------------------------------------
----------------------QDAYGQHQDPLARYDFTGQKAAAAVELNWGAEQPGAYD
GVDD-------------------------------------------------------A
AAVAESRPGVVLYSFNAETEGEVPVAAGD----SVRVLHDLGEWFQVLT-AGGQQGL---
-VPASYVQLMDEQLVGNSGSTRGPSPNKPLLSQSSIGAAVTAGGLGMQTSFAGRRQSYGS
GAEPESRSNAGSAAVGNYYALQFEN--------PEYDPGNTDSTYGYEDYEDYRTQYGRD
QYDAGAYVNSTYGRGVNGDDGRGAVSAEPSTGKKKGFGGFDDFGAVLVEAKNAIAAARQQ
QQQSTDVLASETAESSSGGGFT------------------------------ANPGTGTT
TSTTPEAQPSGEQQPIAASGSYLAVPGPPTTSATVPNSMAAVAN----------------
------------------------------------------------------------
GVGRGTALYTFEAEMPGELSVAAGEELEVIGGEVDGWYNARLI----SDASRVGLIPAAY
VQLLQ----------------------
>Chlamydomonas_UTC__Euk-Green-Chlorophytes-UTC%Chlamydomonas_genomicjgi_Chlamydomonas_Cre08.g384864.t1.2_PACid:27563592
------------------------------------------------------------
------------------------------------------------------------
------------------------------------------------------------
------------------------------------------------------------
------------------------------------------------------------
------MAPAPAKGSGPGPAEPLDPTPTLNNFMRTTLGKAEGGTYADQLQALTAIKTYDE
KQADVVLRLLSRLLQYGHLNIASVQLALQVLPVEI--ARDERSLMRIVRYLVHLGLGDGA
AGTPLPVPPQAAGSTLAK-----------AVDRLGLEVLVAAWSDLGQERASFGRKSAAL
RALAGVT-RASLTSRPEDGTYVQGLYE--------TLRGLLDKMDSLRAGRRGLAHFISQ
AQGNKKKNAIADIRQRAEMWGLMRCAF-------AAARV-------ALPRSGLY------
KVAQRSLSALGSSDP----------------VCARHALALASLVARDPQGA---------
------GSFIAAVEPLLRNNVEAAKRTGALHLGIMPV-----------------------
-------------------KRGGGEGGDAAADTESHLNLRDTWARVYLARACAAVIQSGH
I------------AGDVSGRGAVFWQALLLLAVADPAERVSLE-----AIRALFGAPYPR
ATSAAAMRQPGAG----------------------------TRLPGAPGSSPAELEAETT
QPKIAGASWHLVMTQALEQPPGLPEPAAAAAAAAAGAGGAPAAAAAVAAAAAAGGDAAAR
NGAAAGGP-------------VGGSGVRAEDTCVFGRIARRLMRFL-QSRS----HSLVC
GAARAVA-VMAEAR-----AWF--------------------------------------
-----HALSG-----GHGHE-AEPEVVRRWVRGLNGFLLALAFDDSVSG--CERAAA---
--LE----A-LVWSQGL--------DQPPNLSPGL--------LLRAAGHGGLGAPPV--
---------------ARYTFADPWPE--PLCSEVLAALARRLR--CSTGLPPEL-VLELA
GGLAA---GSPAGVPREALASLWDMAPGP--------------LAVRAALQLLGSPLPPL
C----CPPAAAAVEVKALACA------------------AEAAFNGLKAMAATWLGEHVN
SVAGEYAWKSWEHKLGLAAAGDPDGLTLAQSESYVAAAAGGGGGGGLGGGGASGVAASAD
LGRRLAGASLDGGGGAGAGGGGGAAAAADE------------------AVSRLALAGVAH
NPL--LSLAASHLHRAVMTG---GPV--VRVA----------------------------
-----------------AAQ------ALA-KV--AVRSGEPYRIQAYSLLAAAAGCGGGP
AAAAGGGGLAADR-------------------------GGPDPLGLAPVVGPALEVLD-A
MYA---------------------------GELVLERHVGQY-----GA----RARGWPA
----PALEALRR--RHEW--LLGAI---AAAVCA-VPR--ELFL--PLGPRSRRLLYPN-
-------------------------------------EKEEAEEDARAAAAAAPQQPAAA
EGDQQYYYDEYGNAIPYDQYQYDYSTAEQYDYGDYYQQQQQ-------------------
------------------------------------------------------------
------------------QAAEADPYAQQQDAWARYETSGGKAAAAVELHWGDGGGEAGS
GGGS---------------------------------------------YGSGGDGYGGD
AAAAESRPGVVLYSFAAENEDEVSVSAGD----HVRVLADLGEWFQVAAPGGGAVGL---
-VPASYVQLQDGGGYGGGGLMSSASRRHSIADGMGGGGGRQAADSAALSPSSSFAGRTSA
SGTAAAHGADSAHGAAAAHGTGDYGAYAYQYDNPEYDASGTAGGYYGDYGAGGGQYGAYD
AYGGGGGAGGGAYGGSRGMYGDDGEAAERGGKKKGGFGGFDDFGAVLAEAKTAVARAQQA
PPPAAAASPPPPAAGGASS---------------------------------SALGATPE
SFVAASNAYGAAADASDGGAATPGGGFGSGLGFGGEEDNPWASAAAAPAAYEAQPEAPAA
AADAYGGAADESLAAAAVG-----------------------------------------
GGGPAVAVYEFVAEMEGELSVAAGEALELLSDEVDGWYTARVA----GDPSRAGLIPASY
VQRQ-----------------------
>Chlor_UTC__Euk-Green-Chlorophytes-UTC%Chlor_genomicjgi_Chlamydomonas_Cre08.g384864.t1.2_PACid:27563592
------------------------------------------------------------
------------------------------------------------------------
------------------------------------------------------------
------------------------------------------------------------
------------------------------------------------------------
------MAPAPAKGSGPGPAEPLDPTPTLNNFMRTTLGKAEGGTYADQLQALTAIKTYDE
KQADVVLRLLSRLLQYGHLNIASVQLALQVLPVEI--ARDERSLMRIVRYLVHLGLGDGA
AGTPLPVPPQAAGSTLAK-----------AVDRLGLEVLVAAWSDLGQERASFGRKSAAL
RALAGVT-RASLTSRPEDGTYVQGLYE--------TLRGLLDKMDSLRAGRRGLAHFISQ
AQGNKKKNAIADIRQRAEMWGLMRCAF-------AAARV-------ALPRSGLY------
KVAQRSLSALGSSDP----------------VCARHALALASLVARDPQGA---------
------GSFIAAVEPLLRNNVEAAKRTGALHLGIMPV-----------------------
-------------------KRGGGEGGDAAADTESHLNLRDTWARVYLARACAAVIQSGH
I------------AGDVSGRGAVFWQALLLLAVADPAERVSLE-----AIRALFGAPYPR
ATSAAAMRQPGAG----------------------------TRLPGAPGSSPAELEAETT
QPKIAGASWHLVMTQALEQPPGLPEPAAAAAAAAAGAGGAPAAAAAVAAAAAAGGDAAAR
NGAAAGGP-------------VGGSGVRAEDTCVFGRIARRLMRFL-QSRS----HSLVC
GAARAVA-VMAEAR-----AWF--------------------------------------
-----HALSG-----GHGHE-AEPEVVRRWVRGLNGFLLALAFDDSVSG--CERAAA---
--LE----A-LVWSQGL--------DQPPNLSPGL--------LLRAAGHGGLGAPPV--
---------------ARYTFADPWPE--PLCSEVLAALARRLR--CSTGLPPEL-VLELA
GGLAA---GSPAGVPREALASLWDMAPGP--------------LAVRAALQLLGSPLPPL
C----CPPAAAAVEVKALACA------------------AEAAFNGLKAMAATWLGEHVN
SVAGEYAWKSWEHKLGLAAAGDPDGLTLAQSESYVAAAAGGGGGGGLGGGGASGVAASAD
LGRRLAGASLDGGGGAGAGGGGGAAAAADE------------------AVSRLALAGVAH
NPL--LSLAASHLHRAVMTG---GPV--VRVA----------------------------
-----------------AAQ------ALA-KV--AVRSGEPYRIQAYSLLAAAAGCGGGP
AAAAGGGGLAADR-------------------------GGPDPLGLAPVVGPALEVLD-A
MYA---------------------------GELVLERHVGQY-----GA----RARGWPA
----PALEALRR--RHEW--LLGAI---AAAVCA-VPR--ELFL--PLGPRSRRLLYPN-
-------------------------------------EKEEAEEDARAAAAAAPQQPAAA
EGDQQYYYDEYGNAIPYDQYQYDYSTAEQYDYGDYYQQQQQ-------------------
------------------------------------------------------------
------------------QAAEADPYAQQQDAWARYETSGGKAAAAVELHWGDGGGEAGS
GGGS---------------------------------------------YGSGGDGYGGD
AAAAESRPGVVLYSFAAENEDEVSVSAGD----HVRVLADLGEWFQVAAPGGGAVGL---
-VPASYVQLQDGGGYGGGGLMSSASRRHSIADGMGGGGGRQAADSAALSPSSSFAGRTSA
SGTAAAHGADSAHGAAAAHGTGDYGAYAYQYDNPEYDASGTAGGYYGDYGAGGGQYGAYD
AYGGGGGAGGGAYGGSRGMYGDDGEAAERGGKKKGGFGGFDDFGAVLAEAKTAVARAQQA
PPPAAAASPPPPAAGGASSSALGATPESF-----------------------VAASNAYG
AAADASDGGAATPGGGFGSGLGFGGEEDNPWASAAAAPAAYEAQPEAPAAAADAYGGAAD
ESLAAAAVG---------------------------------------------------
GGGPAVAVYEFVAEMEGELSVAAGEALELLSDEVDGWYTARVA----GDPSRAGLIPASY
VQRQ-----------------------
>Chlor_UTC__Euk-Green-Chlorophytes-UTC%Chlor_genomic302845826_Volvox_carteri_f._nagariensis
------------------------------------------------------------
------------------------------------------------------------
------------------------------------------------------------
------------------------------------------------------------
------------------------------------------------------------
----------MQSSPQKDLGIPGNPTPAYNNYIRSTLGKGESPIYDDYCQGLGALKAYDE
KQSEIILKQLSRLLQYGHFTIAGVQLALQVQRIDI--GRDEKALMRIVQYLVLLGLGDGS
AGTPLPVRMNAGGMVLTK-----------AVDQLGLDALMTAWNDLGNERATFVRKQAAL
RALAAIT-RASLTSRPDDATYVQGLYE--------TLRGLMDKVDALRAGRRGLAHIISQ
AQGNKKKNLVADMRQRVEMWSLLRAAF-------AAARL-------ALPRSGLY------
KVAQRSLSALGSSDP----------------VCARHALALSSLVARDPAGC---------
------GSFIAAVEPLLKHNVET-------------------------------------
------------------------------------------------AKRTGDVSERGA
V----------------------FWQALVLLAVADPSERVALE-----AIRAMFGAPYPR
ATTAAAMRAPGAG------------------------------TRISVASSPVEVEAESS
QSKILGASWHLVMTQALEQPPVTDAAAGG-------------------------------
---------------------AAAAAAAAADSGIFGRIARRLLRCL-QSRS----QSLVC
GAARAAA-VLAESR-----AWF--------------------------------------
-----HSLSG-----GHGHE-AEPEGVRRWMRSLQGFLLMLAGDDNVSG--CERAAA---
--LE----A-LIWSQGI--------DQPPTVSPGL--------MLRAASHGGFTAAPI--
---------------ARYTFADPWPS--WLLAEMLGVLARRLR--CTAGMPAEL-VLELA
GALAA---GSPSGMPREALQTLWDLAPGP--------------LAARAALQLLSAPLPPL
C----QPPASAAVEVKSIAAQ------------------AEMAFYHLKAMAACWLGEHVN
SIAGEYAWKSWETKMGPAADAAAAAAAMPPEAATVAAEGPVMATATAPPPPPPAAPQQHR
LA------------DGRWGSAGGGGGGGDTSSLVGGAAAKGGCWGPEAAVARMAEAAVSH
SPL--LAMTMAHLNRGMLTG---ANV--VRVA----------------------------
-----------------AAQ------ALA-KL--SVRSGEPYRIQCYSLLSAAAGRIGGV
SGGGGGTAA-----------------------------AVVDPLGLAPVVGPALEVLD-A
MYA---------------------------GELVLERHVSQY-----GT----RAHGWPE
----AALESLRR--RHEW--LLGAI---SCTICA-VPR--ELFL--PLGPRSRRLLFPS-
------------------------KYGSWRFVCVGGAEVEADDKEDAEEDARQAAAAEAQ
QQQEQQYGDQQYYDEYGQPYQYDYSAAEQYD-----------------------------
------------------------------------------------------------
-------------------------YGDYYNNAAQQQQQQQQQEDRDQYGQQRDPLARLG
AMGE--------------------------------------------------------
-----ARPGVVLYSFQAETEGEVSVTAGE----SVRVVHDLGEWYEVLT-AGGQQGV---
-VPASYVQLSDEQQGGDGGAGGGGGGGRGRGHALPTSLASQASVGSAAAGALSAQSSFAV
DYYTFRYDNPE----------------------YDSGNGDGAYGSYYGDYGSQYGADQYG
TGAYGNGAYGGGGMYGDDGGSSATAERGGGGKKKKGFGGFDDFGAVLAEVKNAAAAARQQ
QQSTDRRTGSDGVEDNRSSGGGAAAA--------------------------AAAATIST
AGAAASPSLPQAEAGTTSYVTTPDAAAADVVGNVWSASGQQDAAPGVPADGGG-------
------------------------------------------------------------
GGGRGTAMYEFVAEMPGELSVAAGEELEVLGPEADGWYTARLV----SDPSRVGIIPASY
VQLQQ----------------------
>Volvox_UTC__Euk-Green-Chlorophytes-UTC%Volvox_genomic302845826_Volvox_carteri_f._nagariensis
------------------------------------------------------------
------------------------------------------------------------
------------------------------------------------------------
------------------------------------------------------------
------------------------------------------------------------
----------MQSSPQKDLGIPGNPTPAYNNYIRSTLGKGESPIYDDYCQGLGALKAYDE
KQSEIILKQLSRLLQYGHFTIAGVQLALQVQRIDI--GRDEKALMRIVQYLVLLGLGDGS
AGTPLPVRMNAGGMVLTK-----------AVDQLGLDALMTAWNDLGNERATFVRKQAAL
RALAAIT-RASLTSRPDDATYVQGLYE--------TLRGLMDKVDALRAGRRGLAHIISQ
AQGNKKKNLVADMRQRVEMWSLLRAAF-------AAARL-------ALPRSGLY------
KVAQRSLSALGSSDP----------------VCARHALALSSLVARDPAGC---------
------GSFIAAVEPLLKHNVET-------------------------------------
------------------------------------------------AKRTGDVSERGA
V----------------------FWQALVLLAVADPSERVALE-----AIRAMFGAPYPR
ATTAAAMRAPGAG------------------------------TRISVASSPVEVEAESS
QSKILGASWHLVMTQALEQPPVTDAAAGG-------------------------------
---------------------AAAAAAAAADSGIFGRIARRLLRCL-QSRS----QSLVC
GAARAAA-VLAESR-----AWF--------------------------------------
-----HSLSG-----GHGHE-AEPEGVRRWMRSLQGFLLMLAGDDNVSG--CERAAA---
--LE----A-LIWSQGI--------DQPPTVSPGL--------MLRAASHGGFTAAPI--
---------------ARYTFADPWPS--WLLAEMLGVLARRLR--CTAGMPAEL-VLELA
GALAA---GSPSGMPREALQTLWDLAPGP--------------LAARAALQLLSAPLPPL
C----QPPASAAVEVKSIAAQ------------------AEMAFYHLKAMAACWLGEHVN
SIAGEYAWKSWETKMGPAADAAAAAAAMPPEAATVAAEGPVMATATAPPPPPPAAPQQHR
LA------------DGRWGSAGGGGGGGDTSSLVGGAAAKGGCWGPEAAVARMAEAAVSH
SPL--LAMTMAHLNRGMLTG---ANV--VRVA----------------------------
-----------------AAQ------ALA-KL--SVRSGEPYRIQCYSLLSAAAGRIGGV
SGGGGGTAA-----------------------------AVVDPLGLAPVVGPALEVLD-A
MYA---------------------------GELVLERHVSQY-----GT----RAHGWPE
----AALESLRR--RHEW--LLGAI---SCTICA-VPR--ELFL--PLGPRSRRLLFPS-
------------------------KYGSWRFVCVGGAEVEADDKEDAEEDARQAAAAEAQ
QQQEQQYGDQQYYDEYGQPYQYDYSAAEQYD-----------------------------
------------------------------------------------------------
-------------------------YGDYYNNAAQQQQQQQQQEDRDQYGQQRDPLARLG
AMGE--------------------------------------------------------
-----ARPGVVLYSFQAETEGEVSVTAGE----SVRVVHDLGEWYEVLT-AGGQQGV---
-VPASYVQLSDEQQGGDGGAGGGGGGGRGRGHALPTSLASQASVGSAAAGALSAQSSFAV
DYYTFRYDNPE----------------------YDSGNGDGAYGSYYGDYGSQYGADQYG
TGAYGNGAYGGGGMYGDDGGSSATAERGGGGKKKKGFGGFDDFGAVLAEVKNAAAAARQQ
QQSTDRRTGSDGVEDNRSSGGGAAAA--------------------------AAAATIST
AGAAASPSLPQAEAGTTSYVTTPDAAAADVVGNVWSASGQQDAAPGVPADGGG-------
------------------------------------------------------------
GGGRGTAMYEFVAEMPGELSVAAGEELEVLGPEADGWYTARLV----SDPSRVGIIPASY
VQLQQ----------------------
>Tetraselmis-striata-LANL1001_Chlorodendrophytes-Pedinophytes__Euk-Green-Chlorophytes-Chlorodendrophytes-Pedinophytes%CAMPEP_0200924784
------------------------------------------------------------
------------------------------------------------------------
------------------------------------------------------------
------------------------------------------------------------
------------------------------------------------------------
------------------------------------------------------------
------------------------------------------------------------
-------------------------------QRSPAMVAVIGQLQKAMLTGAWQVRVAAA
QALGKVAIRSGEPFRLQCYSILRGATA---------------------------------
AADSEDSDPMGLASTVMPILRILDACY--------SSTC-------VLQQCIAQWGTVPE
EWPARHLASLR--------------------ARHRQLLADICAKVCFVPPA---------
----EFLPLGGASRPLVRPAAGVDG-----------------------------------
-------------------AEGGYGQGAGSGSELEGLMGDTSAPGSVLSGLEGSGLEELL
D--------------ESAPSGTDATPTAGRARNSSDGSSVGAGGSSRGEEYPAGGERGDS
EATGRVSYVTMAH---------------------------------------IPCEAGEL
AVEEEEEVWALGLESGGRLRVRNAAGEVGLV-----------------------------
---------------------PMDKVEVEDAGSLFGSDVECSEGDSDDEMMPTLSAGVSI
AELQANAAALRESG----------------------------------------------
-------ALQASDEQGGEDE-QEGEDPEHPGAAAAAATGVLLARRAVGGGRDTDVDA---
----------FEFDSPS---------------------SRRIDGVDAGAMGAAELPAM--
----------------------------DLFGGANRDVADESTLSSDPGAAVPL------
--------VDGDSLEETGDLSFNDLVPEP--------QAAVRDADQPELAAEQVVAEPPA
SKELAPAAEEKPTGANLIGAHDHE---------------PSTADTAAAAAHDSTVDDSVA
FDSESFPAASSAPEGAVVLD----------------------------------------
--------------SEPFPATASA------------------------DSFGVFDPEPVP
APP--TAAAWTASMDGFGAFDAEPLPDPAALA----------------------------
-----------------SAAVTSSEGAAG-GSVDAVDSAEPFPAAAASAVSADGFRAFNS
EPF-----------------------------------PGSPAAAASTVSMDGFGAFDSE
PFP---------------------------SASSASEGVRAF-----------DSEPFSE
----SPSAAAEG--------FGAFRSEPFPPLAA-KPA--------PAGSKGFDAFGSE-
---------------------------------------EPFPAAAVPTAAAVGASRDVF
DSTEPFPGPASMDSAPAGNGTESSWASFGGTPGNGGGGGFD-------------------
------------------------------------------------------------
------------------------DFFGTTTSAAGAMAAEAPPTQSDFGGSLGDHTPPWG
DPAA---------------------------------------------------AAAPA
AVQGEQPRVAVVHSFTAEAAGEVSVAVGQEVRLAAGGPAAMAGWTRILL-DDGSAGV---
-VPSNYLALGGGALADPLEAVAE-------------------------------------
------------------------------------------------------------
------------------------------------------------------------
------------------------------------------------------------
------------------------------------------------------------
------------------------------------------------------------
--------YPFTGEADGELSVAAGDRLAV-RSEVDGWYEVSR-----LGDGAVGLVPVSY
VRLTPGGSA------------------
>FXHG_UTC__Euk-Green-Chlorophytes-UTC%FXHG2082303-Hafniomonas_reticulata
------------------------------------------------------------
------------------------------------------------------------
------------------------------------------------------------
------------------------------------------------------------
------------------------------------------------------------
------------------------------------------------------------
------------------------------------------------MYLVQLALGDGS
AGTPVPQPASAEPVMLAK-----------AIDLLGMNVLAQAWAYMANENATFVHRKSAV
RSLAAAS-RAALTSKPDDAKYVSALFS-----------MIVSILDKVDALRNEKKSLLAM
VQSNTKKNKLGDMKAKMQAWSLQRLAF-------AAARI-------ALPKSGLA------
KVSMRSFAGVNSPDP----------------VGARHALALAAQIAVSKPDA---------
--------YISEIAPLLQKNVDLGKNTGTLFYLAPTPT----------------------
-------------------DTKTPAAIPVRDTTDLSLNLNDAWARVYLARGCGAILSSPA
V------------RGDVRGQGAVFWEALCLLAAFDPSAVVGNE-----AVRAMCGAPAPR
AQHITARL--SKPTMKLDIDHHTMESYGMCWLALSKHASKPPPGGASHPHEYQEPEGHSP
NASPASKFSIKGVLGRGEADSSPGKDAALVVQPAPSV-----------------------
---------------------TTGLPAPYAASSLIGLVCGRLMKGL-QGRS----HALLA
TTCKTVA-VMAESR-----AWA--------------------------------------
-----HYLTN-----SEDS--LGNKEIRSNLSALTKVLLLVVGAEHLSA--LERSAA---
--IE----A-LVWLTYP--------GQSPLISPGT--------ILKCASQGGYTTDIF--
---------------VRRAAIDPWPE--QLITNMQGVLARRMK--SCPPLLPYL--FDLS
AALCA---ASPTAVNRDALQALWDAAFGP--------------AAVKAAMELLSSPL-PP
I-AC--PAANADVAIKAVAST------------------EESAYHGLKCLAAWWLGEHGN
QASGEC------------------------------------------------------
------------------------------------------------------------
-----------------------AWK----------------------------------
------------------------------------------------------------
------------------------------------------------------------
------------------------------------------------------------
------------------------------------------------------------
------------------------------------------------------------
------------------------------------------------------------
------------------------------------------------------------
------------------------------------------------------------
------------------------------------------------------------
------------------------------------------------------------
------------------------------------------------------------
------------------------------------------------------------
------------------------------------------------------------
------------------------------------------------------------
------------------------------------------------------------
------------------------------------------------------------
------------------------------------------------------------
---------------------------
>MNCB_UTC__Euk-Green-Chlorophytes-UTC%MNCB2007371-Eremosphaera_viridi
------------------------------------------------------------
------------------------------------------------------------
------------------------------------------------------------
------------------------------------------------------------
------------------------------------------------------------
------------------------------------------------------------
------------------------------------------------------------
------------------------------------------------------MRDFQL
RILAAAA-RAYPDAVDECAEAVKAVLK------------------------DCGVQVKLK
DKGGVGGASGLELPNGPTRWMLMRSAF-------MATRI-------SLCGKSST----FL
AVAKQAPAAVDVLDP----------------LAARAALQLLALLALMDPKY---------
--------AEREMREAVEVAAQRYET----------------------------------
-------------------SKAFDTGSAVKAQQAIGVNMDDTLARVYLARLCGGVLMLEK
K-----------------KEDSPFWKMAYLLATRDPSDFVALE-----SLKALVGATSPE
YLGLELSS---------------------------------------------RPNDTDA
MASKRAQAWQVLQRHSDAALA---------------------------------------
---------------------EDKASAADGEAPSISRLMLALLRRLKRALNPENKASLVC
GGLRAAI-AIAEAS-----ARANV------------------------------------
---------------GRGGAPKKGDSMRPLLQQLAEDMSLVLEGPFGPVERSLALIA---
----------LIWLQWP--------GDKQLVSPER--------LYNNVVLGGSGLPVA--
---------------NPPGGLDPWPH--SCMEPVMQALLASAK--GQPELVASK--LECC
MALVH---AAPSRCSPDVLVDLWRMALAN-------NRPESVNTALASALQLLLSGPPPS
T----SVPAGAPKALVVRGAA------------------EGAAWLKLQKLAAWWLGENVN
AAANEWIGQEKQLQLH--------------------------------------------
--------------SDGTDGQGAGAQRGRM------------------TFAEQLAVEAAR
SPL--MLAVIESLRRAMVTG---PWN--VRVG----------------------------
-----------------ALQ------ALA-KI--GVRSPEPYRLYCYTALRAVSQPEGG-
--------------------------------------VSRDSLGLLSIAAPAVSVLD-A
LYT---------------------------GGAEVRQLCKTH-----GA----EYVAWPA
----EAVNLVRQ--KHEA--LARTI---QQHVGV-LPL--GAAF--PLGPLCKAIL----
------------------------------------------------------------
------------------------------------------------------------
------------------------------------------------------------
------------------------------------------------------------
------------------------------------------------------------
------------------------------------------------------------
------------------------------------------------------------
------------------------------------------------------------
------------------------------------------------------------
------------------------------------------------------------
------------------------------------------------------------
------------------------------------------------------------
------------------------------------------------------------
---------------------------
>ODXI_UTC__Euk-Green-Chlorophytes-UTC%ODXI2007407-Haematococcus_pluviali
------------------------------------------------------------
------------------------------------------------------------
------------------------------------------------------------
------------------------------------------------------------
------------------------------------------------------------
----------------------MESVPVLNRFVLRAGGKGPESTYADCAAALSALPLADE
KQRDGLEKQMCRLAQHGALTLGTVELALGVLPKGSRGDKGDRLLARFVLYLVQLALGDGS
AGTPMPQPAGRGSAPSPPR----------AVDALGPEQLCPAWSALGGEEAVPFLRKQAA
LRALAALASAARTSRPDDPTYPDGLYS--TLTSLLARLRELRASRSSLGSLLAAQRAAEG
SALARQKHAGQEFKKVMEQWGLMRLAF-------SAARC-------ALSPPASL------
QVAASCFAGVSSPDS----------------LGARHALALAALASLEPQAV---------
------MVVVAELGPRLAQNLAMARITGSLGGSSSSGPGALPARPSSSLLP---------
-------------------SAAPPPPRLLHTDGEGALNLRDVWSRVYLARTAAACLQSGG
V------------AGDLAGSGAVWWEALVLLALGEAQPLVALE-----AVRAMFGAAPPQ
PGPGLQHRGHGSG-----------------------------------------AASGSD
RGPLMGASWRMVISMADSTPDLPD------------------------------------
---------------------TAPPGLGNSPSSLFTRLSSRLLAALQSPS-----RAMRV
SACHTAG-VMFESR-----AWCSA------------------------------------
---------------LSGGFTGESGAVQKAVRGLVLAVQAVAGAEGLGARERCAAAQ---
--------A-LVWLQLQ----PPSEQRPPLLTAPM--------LLRMVARGGGAVQAV--
---------------VAALAADPWPE--ALLVDLVATLSRRVA--SCSALAPWC--LQLL
AALAA---GAPASMPRGRLTALWDEAPGP--------------------LAVSSAPSPPL
T----QCAATAPVEVKVLAAN------------------QEARYEALRATAAWWLGEHIN
AIASCSAWQRPSATTLKLPRIGA-------------------------------------
--------------EGGQQAAGAGMVAAAAYAPQVKPVT---------AMERVVLAAAVA
APL--LSAAITHLHRGMMTG---SWE--VSMA----------------------------
-----------------CGQ------ALA-KV--AVRSPEPHRLLAYSLLRAVCHPPPPA
LTTSGTARPLTAS-------------------------SRCDPLGLAPVMRPALGVLD-A
MYA---------------------------SSAVLTAQCARW-----GA----SAEGWPA
----PALASVRR--RHDW--LVAAV---TQRVGA-VPK--DLFL--PLGRRSRPLLNPD-
------------------------------EEVAPDILDAEGEEADALDAAAAAAAAVDQ
VAERDGYGLAGEDEEAGDYWHQEEYDEYGRP-----------------------------
------------------------------------------------------------
-------------------------SASAPTTSHQAPSLVSGAVNVAAVDWHNLGSAGSR
ADLR-----------------------------------------------GSDTDAGST
VDDDDVRLASVLYAFVPDSEEEVAVAAGE----RVRLHYELGDWCHVTN-SKGAQGL---
-VPTSYLAMDQAVQGG--------------------------------------------
------------------------------------------------------------
------------------------------------------------------------
------------------------------------------------------------
------------------------------------------------------------
------------------------------------------------------------
------------------------------------------------------------
---------------------------
>Haematococcus_NG2-PRE_UTC__69-Haematococcus_NG2.PRE.192
------------------------------------------------------------
------------------------------------------------------------
------------------------------------------------------------
------------------------------------------------------------
------------------------------------------------------------
------------------------------------------------------------
------------------------------------------------------------
------------------------------------------------------------
------------------------------------------------------------
------------------------------------------------------------
------------------------------------------------------------
------------------------------------------------------------
------------------------------------------------MVQCSGRTARSC
S-----------------------------------------------------------
------------------------------------------------------------
-------AWCMLQL----------------------------------------------
-------------------------------------------------------LSFRL
GSCHAHETVLAVPC----------------------------------------------
-------------------------PACSWGTMLYAFTAETDEEVSVAAGARVKIHM---
--------DLGDWLHVT-------------------------------------------
---------------------------------------------TTTGQAGLVPASYVH
EDTSG---ADTASVASTTMMPPAAISAAP-------SYSQAYEYGAAGGYDMFGDAADGY
GVAGYEEQTRMGAAYQAYGAE------------------EDGGLEKKGGGGFDDFGAALA
AAAEAR------------------------------------------------------
------------------------------------------------AQAQARAAQLAA
QMQ--QASVQRSLSKSSTSS---SFS--MAQR----------------------------
-----------------SLQ------PSV-SITSSVGGMAPYSATTSSYQLPAVTGAVTS
--------------------------------------TGGAPYGFEEEAP---------
-----------------------------------------------------AWSAWEE
----PRAFAASS-----------------------APS--EAY---PSTSAPQQLPPST-
------------------------------------------------------------
------------------------------------------------------------
------------------------------------------------------------
-----------------------------------SFAGAAPEAEQAANEAAAAPAAGRS
GVVL--------------------------------------------------------
------------YEFTAEMENELTVRAGD----TLELLGEMDGWYTARL-PDGTSGL---
-VPANYVQVNE-------------------------------------------------
------------------------------------------------------------
------------------------------------------------------------
------------------------------------------------------------
------------------------------------------------------------
------------------------------------------------------------
------------------------------------------------------------
---------------------------
>Dunaliella-tertiolecta-CCMP1320_UTC__Euk-Green-Chlorophytes-UTC%CAMPEP_0187370452
------------------------------------------------------------
------------------------------------------------------------
------------------------------------------------------------
------------------------------------------------------------
------------------------------------------------------------
----------MAALPKEGAQQRHEEFVPLLNRFIGGGAKAETTSYSMVASVLEALCSDTP
VPKESAERSLSRLCQYGGISIGTIEPLLKALEPSPL-NRADRELCRLLYYLVQLSLGDGY
AGTPMPVPRNHNPMLPLPK----------AVDRFGPELLSLSWADLGNENSRFLRKQGGM
RALAALS-HASMTSKPDDLTYVGGMLV-------------TLQSLLERIEQLHQEKVEHI
AAKTSKKSGVAEFKGSMEMWGLLRLAL-------SAARV-------ALSQGGVA------
KIANKSFLGVASPDP----------------LCARHALAIASTVARDPQGA---------
------GIYVEQVEHLLRNNLDAAKETGLLYSKHAIHKPTTDIT----------------
-------------------GAPVPPPKVVRQEQEASLNLWCVHSRMYLARGCASSLQSGF
I------------GGDVRGSGDVFWRSLILMLICDPSNLVALE-----CIRNMFGAPHPH
AENLRKRPTWMAV------------------------------------PGHDIELESLT
LARVYGASWHMVVAEADELVPLEPVKPMHESLEGLQGTGTEPDLATISDPSDPKAERSKD
---------------------SKSPLPNTPPASLIAHVVSRLLHALDSPS-----PALSA
AACRTSV-TIFEAR-----AWCTS------------------------------------
---------------LSNGYLLQSKPMQDILLVLERALVGVLASMNRTATEHCYAAQ---
--------A-LLWSQLG-------PADHAHVTPSL--------LLKSASHGGLSVHSN--
---------------VKALFADPWPE--ALISMMLATLLRRIR--CTPSMAKGC--FELA
AALAA---AAPSRVTKDQMQVLWESAPGA--------------TAVHSALALLSSPPPPI
T----QPNVTAPVEVKALATN------------------EEAAFESLRGFAAWWLGEHIN
GVCGVLAWKPPPKASVIMPFLIKQQQPQQQGKQQPKGQLQQSQSQPQQQEQQPGQQQQQQ
QQQQQGENGPKPGGQGGATEERSAGLVETLD-----------------PLERMALAAAVH
APL--LAAVLSHLQRTVLTG---RWE--LCVS----------------------------
-----------------ASQ------ALA-KV--AVRSPEPYRIQAYSALMSAVQMGGTT
CA------------------------------------DSHDPLGLSAVVAPALEVLN-A
MYA---------------------------GELALSSHIATY-----GT----NHKEWPK
----PALASLQR--RHDW--LIAMI---SQRVGL-VPK--DTFF--PLGKASRQLLRPD-
-----------------------------------LPPERVAEDGEPEPESSDSDREEGG
NCKQKKKKKDGKPERDPLYEYYGDED----------------------------------
------------------------------------------------------------
-------------------------YEQAEEDLLEKFLPGEKHSKLAKVNWGRLGEDAAS
SDRD------------------------------------------------------AY
FDEDDVRPGTMLYPFSAMEEGEVSAAAGE----RVQVAMDMGDWLQVIT-PSGAQGL---
-VPASYVRVEEGADSSSMEGSIRSRLGRRTEQDQSY------------------------
---------------------------------NGYDTYEPYDYGAGYTEEYGGQGTGGR
LDDFGSALTAAAEAKSHRAREAQQAALQQRASSSESSSLSGALHRRPSDMDALGYQEDDA
ESERTADEPPPAYTGMT-------------------------------------------
------------------------------------------------------------
------------------------------------------------------------
YGSLARALYEFEAQDENEISMREDEELEVQGPEEDGWYPVMR-----MADGQMGLVPASY
IEHKPLF--------------------
>SYJM_UTC__SYJM2010208-Dunaliella_salina-UTEX_LB_1644
------------------------------------------------------------
------------------------------------------------------------
------------------------------------------------------------
------------------------------------------------------------
------------------------------------------------------------
------------------------------------------------------------
------------------------------------------------------------
------------------------------------------------------------
------------------------------------------------------------
----------------MEMWALLRLAL-------SAARV-------ALSQGGIT------
KIADKCFMGIGSPDP----------------LCARHALAIGATVAKDARFT---------
------GAFIETVEPLLRHNLMRAKDTGLLFTNYNMHKPTTDFT----------------
-------------------GAPKAPPKVVREEQEKSLNLRCAHARMYLARGCASSLQSGH
I------------AGDVKGSGVTFWTTLILMVVSDPSNQVALE-----SIKVMFGAPTPH
AENLKKRPSWLAL--------------------------------------PGQDLESLS
APKVFGASWHMVVGEADEAIPLLPVKPLHEALMGLPGTGTEPGLAPLQPEAPDAAKAQEK
SGGGLSLFGLGTDLLSSDKSKEQQPVAPQHPASLFTHIVSRILHCIDSAS-----PSLSV
AGCRAAG-VLLEAR-----AWC--------------------------------------
-------TSL-----SNGYL-LQTNNMAGIMRVLQKALTAVLVTNERSAPERCAAAQ---
--------A-LLWAQLG-------PEDHAITTPSV--------LLKAASHGGLSVHNV--
---------------VKALFADPWPE--ALMSHMMSTLMRRIR--CHPTMAKGC--FELA
NALAA---AAPSRVTKDQLQVLWEAVPGA--------------SAIQAALALLSSPPPPI
T----QPNITAPVEVKALAAN------------------EEAAYDGLRAFAAWWLGEHIN
SVSGVIAWKPPPKASVLMPFLLNQQHVIHEQQRKQKEKEKKEKEEEEKEAREKEEKFGLQ
QPEQQKPQPPPPPPPPQPSPQGEGTVSTHVEEQKDGGLGGSGDVAALDPLERMALAAVVH
APL--LAAVLSHLQRALLTGGSFALE--LCPA----------------------------
-----------------ASQ------ALA-KL--AVRSPEPYRIQAYSALTAAVQMGSTV
PF------------------------------------EGFDPLGVSAVVAPALEVLD-A
MYA---------------------------GELVLQSHASNY-----GT----DRKEWPK
----PALVSLQR--RHDW--LIAMI---TQRIGL-VPK--DSFF--PLGKLSRQLLRPD-
------------------------------------LPEEKVKEGDDEDAEDIDEAKEEG
DGKKKKKGMPERDPLYEYPED---------------------------------------
------------------------------------------------------------
-------------------------YEGPEVDLLEKWQPGEGDSKLAKVNWGKLGAGNEE
APDE--------------------------------------------------------
---DDARPGTMLYAFNAAEEGEVSVEAGE----RIMVTMEMDDWLYIVT-ATGEQGL---
-VPASYVRVEE-------------------------------------------------
------------------------------------------------------------
------------------------------------------------------------
------------------------------------------------------------
------------------------------------------------------------
------------------------------------------------------------
------------------------------------------------------------
---------------------------
>GUBD_UTC__Euk-Green-Chlorophytes-UTC%GUBD2008210-Brachiomonas_submarina
------------------------------------------------------------
------------------------------------------------------------
------------------------------------------------------------
------------------------------------------------------------
------------------------------------------------------------
------------------------------------------------------------
------------------------------------------------------------
------------------------------------------------------------
------------------------------------------------------------
------------------------------------------------------------
------------------------------------------------------------
------------------------------------------------------------
------------------------------------------------------------
------------------------------MACADPSDTVAME-----ATRAMFGAAPPR
PESLRRRPGSSES-----------------------------------------ELESAA
QAKVSGASWHMVMSVADAVPEVPIAAMPPLHPALLPLQT---------------------
---------------------EAGKGAGPGAPSLFGCIISRMLHSL-QSRS----RSLVA
AAARTAG-VLLESR-----AWC--------------------------------------
-------TAL-----GGGMV-AESDAVRRYLRVLLGVLAGVFLNEGLGANERCAAAV---
--------A-LLWMQSG----SLEDGRPPTIAPVH--------LLKAAAHGGLAVQAV--
---------------VRALFADPWPE--SLVAGFMTSLHRRMR--CSPALAQWC--LELG
LALAAGGPGAPGRTPKDALQSLWDAAPGP--------------LAVQSAMELLGSPPPPL
A----QPPGGSPVEVKALAAA------------------EEAAYEGLRALAAWWLGEHIN
ATAGCLAWKKSAKPSVTLPYLVHVS-----------------------------------
--------------NSGATATGSATVTAQLE-----------------PAERLALTGMAH
APL--LAATLTHLQRAMMEG---SWE--VGLC----------------------------
-----------------CAQ------ALS-KI--AVRSPEPYRIQCYSALALTTQSVDPC
NHRGGSSAWGTARLGLSTG-------------------ACHDALGLAAVVRPVIGVLD-A
MYA---------------------------GEQVVAGQCLTY-----GY----KPEGWPE
----SALASLKR--RHEW--LSAMV---AQRIGT-VNK--EAFF--PLGPKSRPLLRPD-
----------------------------------EIDEEREEEEEEEVDDDTRALDAAAA
AAAAVATNQDYEQHYTDAEYGDEQYAYDQQYYDAEGNLVEA-------------------
------------------------------------------------------------
-----------------------EYEADPLANWQAAGEKGQPAGTMAPVAWRGLGADRED
GASS-----------------------------------------------FAHPDTSSL
ADDDDWRAGTALYAFQAEGEEEVSVKAGE----KLRILVDMGDWYHVTT-SSGGQGL---
-VPCSYVQIEEAAPTTDSSRQASMRRSPSGLQDAQQYWGQGEGAGVDHDGMYGRGTFHED
S--------------------------------IYGGYGGDIDYQTEESAEKPQKGGGGF
DDFGAALAAAAEARAQAQVRAQQAAAALQLQQQQYGLQSMSSARSTNSSFSVTPGGQSER
TVTSSFTQAPPAAEAPVPGPAVMPSP--------------------------AWDAFGEE
PAWDPIPGLTATLAEQMAGGAATSAATVATAAAETVAAVAAAADLPSLESDVAEVPP---
------------------------------------------------------------
LERSAVALYSFTAELDNELTIHTGDKLQI-GALMDGWYQATR-----LNDMQVGLVPADY
VESQE----------------------
>ZIVZ_UTC__ZIVZ2009451-Phacotus_lenticularis
------------------------------------------------------------
------------------------------------------------------------
------------------------------------------------------------
------------------------------------------------------------
------------------------------------------------------------
------------------------------------------------------------
------------------------------------------------------------
------------------------------------------------------------
------------------------------------------------------------
------------------------------------------------------------
------------------------------------------------------------
------------------------------------------------------------
------------------------------------------------------------
------------------------------------------------------------
------------------------------------------------------------
------------------------------------------------------------
------------------------------------------------------------
------------------------------------------------------------
------------------------------------------------------------
------------------------------------------------------------
------------------------------------------------------------
------------------------------------------------------------
------------------------------------------------------------
------------------------------------------------------------
-------------------------------------------------MERLAVAAVAH
SPL--VAITIAQLQRAMLAG---TLE--VRVC----------------------------
-----------------AAQ------ALA-KV--AVRSHEPFRLQCYMLLSAAQQAAGGG
M-------------------------------------GGADPLGLGPVVRPALEVLD-A
MYA---------------------------GELVVAQTVAQH-----GP----TAAAWPA
----TALAALGR--RHEW--LVSHI---HQRIGF-VPR--DQFF--PLGPQSRLLLRPE-
------------------------------------EPAEEGEDVDVPPAGGATEAEMVA
MQPQQLQPALPKGALEVAAAAVAAEAAAGAGLDTMAEGDQH-------------------
------------------------------------------------------------
-------------------------YGGRYGYYQDDRGDYGEGGDVGDGDGMADPLAKWQ
SGDG-------------------------------------EGLRVALQWGAADATSTDV
LDEEDARAATALYDFSAQGEDEVSVSAGE----RVRVHYDLGDWVQVSN-SSGAYGI---
-IPSSYVALDEGSSTRPSSALPSPLAAMATSFRGADSSLGGAGDQGPALGSQQSS-----
---------------------------------LAQDGGVDYDYGAYSQQYTAVEGSYYR
QPDDDYAAYGREYGGAYGARGYMAEEEDSGKAKKKGFGGLDDFGSVLSSLTAVRQQAPPA
QPAAPSSDPAAPQQERSQG---------------------------------ALSSKASS
GRADLFDAAPAATAIRKENAAGSGGFGDGAWGGDGLAASGAAASVAPPDGGSAREEP---
------------------------------------------------------------
PSRPAQVVYEFTAEMENELTVAVGDEIVV-TMEVDGWYQATR-----LADGVSGLVPAAY
VQL------------------------
>ZLQE_UTC__ZLQE2007052-Stephanosphaera_pluvialis
------------------------------------------------------------
------------------------------------------------------------
------------------------------------------------------------
------------------------------------------------------------
------------------------------------------------------------
------------------------------------------------------------
------------------------------------------------------------
------------------------------------------------------------
------------------------------------------------------------
------------------------------------------------------------
------------------------------------------------------------
------------------------------------------------------------
------------------------------------------------------------
------------------------------------------------------------
------------------------------------------------------------
------------------------------------------------------------
------------------------------------------------------MLPFLC
STTGAHA-----------------------------------------------------
---------------------SNGQHHPGGLGV---------------------------
------------------------------------------------------------
------------------------------------------------------------
--------GTPGG-----------------------------------------------
------------------------------------------------------------
------------------------------------------------------------
------------------------------------------------CGGRLALAAATH
APL--LSAAISHLHRAMLTT---GWE--VCVS----------------------------
-----------------AAQ------ALA-KV--GVRSPEPFRLQAYSMLHGAMQGHAPP
MPPLHCQDAQVVSPA-----------------------GCWDPLGLAPVVWPALELLD-A
MYA---------------------------GQLVVAAQVAQH-----GH----SAASWPA
----PALAALRR--RHDW--LLGAL---AQRVGP-VPR--EGFY--PLGQRSRALLNPE-
--------------------------------------EEVDQGVEQDDDEDTLALNAAA
AAAHTLQGAQDSGQQQQYEQYEGQYAYQATGDDSTTLGRGY-------------------
------------------------------------------------------------
-------------------------DADPLARWQAGEYGDRGPNVAAVSWGGLAQGENGS
TSPY--------------------------------------------------QRSQHH
TDDDDIGVGAVLYSFSPESEEEVAVRLGE----RVKVHLDLGEWLQITN-SAGAQGL---
-VPASYIQVQEGLTSQELTPAGSTIHSPRKNQEDSNTAGEG-------------------
---------------------------------WEGDYGGGYGAYEDQGPNYGAYAVEEE
EAEPGAAGGGFDDFGAALAAAVQARSAAEAQAQARATQQQAQMQRTMSASSTASSMTTVR
QASVSVTGAGPTAAVL------------------------------------SSAPSHTE
TGWTGFDEAPAFATAVSLTPSDASTLQPTTSQVPALPSVS--------------------
------------------------------------------------------------
EGRPAAALYSFNAEMENELTIREGDQLVVVGEEQDGWVQVLR-----PADGLAGLVPAGY
VQV------------------------
>MMETSP1392_UTC__Euk-Green-Chlorophytes-UTC%CAMPEP_0202922064
------------------------------------------------------------
------------------------------------------------------------
------------------------------------------------------------
------------------------------------------------------------
------------------------------------------------------------
------------------------------------------------------------
------------------------------------------------------------
------------------MQPR-------AVDRYGPEVLSASWADLSEDKSAFMRKQGAL
RALSALA-HASLTSKPDDPTYVGGLFV--------TLQSLLDRLESIRANRKGLASLIAQ
HGSTKKKNMVQDFKSRMEVWGLMRMAF-------SAARV-------ALSKSGIN------
KIALRSFPGVCSNDPVGAXSXXXXXXXXXXXVGARHALALACLVARDPQGA---------
------GTFIQEVGPLLKNNVELARRTGSLVPGAQAAAKGAA------------------
-------------------ANGAPPPTVNREQAEDTLNLRDPWARIYLARACAAVIQSPH
V------------AGDLHGSGEYFWEALQFMALADSNDMVAME-----AIRAMFGAPYPK
PDSIKRRPGANSG-------------------------------------QGPEHDADVV
QGRIYGASWQMNMSVADKATAVPEYAWIAHPPKGGEQATSPESSLARPMS----------
---------------------SVGGADASGSKLLFACITARLLKVLDSPS-----RGKLA
AACKTLG-VMAEAR-----AWC--------------------------------------
--------MS-----LSGHV-VDTEGVSKLLPQLQSVLTAVYSDVVLGANERSAAAV---
--------A-LVWLLDT-------QANAQVITPAT--------LVKVAAQGGYTMNHV--
---------------VKALFADPWPE--ALASSFLTALQHRMR--SAPAMADTM--LDLA
LALCA---ATPSRVVKDQLQQLMDAAPGP--------------SGVRAAMALLSSPLPPI
A----QPTTHSAVEVKAMACQEEVAFDSLXXXXXXXXXXEEVAFDSLRCFAAWWLSEHVN
QVAGVCAWKPAGKKPVLLPL----------------------------------------
--------------APGVPAPAD-------------------------PAERMAAAAVIH
SPM--LAMTISLLQRVLLTG---SWE--LRCA----------------------------
-----------------VAQ------ALS-KV--AVRSREPYRIQCYTALAATQELLPVG
GDGRASTAM-----------------------------PDADALGMAAVVRPALEVLD-A
MYA---------------------------GEIVVNSQLSVH-----GL----AASSWPK
----PALQSLQR--RHEW--LLFMI---QQRIGF-VPK--DVFF--PLGRASRRLLRPD-
-------------------------------EPKDEEDEEEEEEQRLQHVPKGLPKDLVE
AATAAAAAALAAEQAQQQEQVPHDQQYDQQQYDQQYYDQQY-------------------
------------------------------------------------------------
----------YDEQYYDEQYYNEQYYNEQYYDQEGAAEGQYTYTRPAYADGQADPLARWQ
EGSA--------------------------GSTIAANVAFKVAVEDADTEAASTAQDETY
QDEELYRWGSVLYTFTADNSDEVSVQANE----RIKVLADYGDWLYVLS-SNGSRGM---
-VPSSYVSVEEAVAGGYESTSVAQSAQSPRAQQYYYDQQQQPAV----------------
---------------------------------AAAAPSYSNSEAAPAYRSQGYGGQGYD
AFGDGTDGSGYGSYFNRRNNYEEDDDDSGGISKKKGGGGLDDFGAALATVAAAPRPAQPA
QPPAPQAQPPVSLPTASSF---------------------------------EDNAFGDD
AFGGSAFGAQAAPSGVSTFETQPSVSQAPVEAAAPAQAAADVGATDE-------------
------------------------------------------------------------
AGQPATALYDFTAEGEQELSIRAGEQLVL-GPEQDGWHWATR-----LSDGASGLVPGSY
LQLN-----------------------
>Chlamydomonas_applanata-PRE_UTC__139-Chlamydomonas_applanata.PRE.157
------------------------------------------------------------
------------------------------------------------------------
------------------------------------------------------------
------------------------------------------------------------
------------------------------------------------------------
------------------------------------------------------------
------------------------------------------------------------
------------------------------------------------------------
------------------------------------------------------------
------------------------------------------------------------
------------------------------------------------------------
------------------------------------------------------------
------------------------------------------------------------
------------------------------------------------------------
------------------------------------------------------------
------------------------------------------------------------
------------------------------------------------------------
------------------------------------------------------------
------------------------------------------------------------
------------------------------------------------------------
------------------------------------------------------------
-------------------------------------------MAARAALELLGSALPPI
T----QPPSTAPVEVKVLATE------------------EEQSFEVLKGFAAWWLGEHVN
AVAGTVAWKPAAKASVKLPFMQAQAATPD-------------------------------
--------------AAGLAAAGSHAPDIKLD-----------------PLERMALGAAVH
APQ--LAMAIAHLHRAMLAG---SWE--VRVA----------------------------
-----------------AGQ------ALA-KV--AVRSPEPFRIQAYAVLASSVQPVPPA
KGASLGT-------------------------------GVDDPLGLAPVVRPALEVLD-A
MYA---------------------------GEVVLAQQCNSY-----GV----VASHWPA
----PALASVKR--RHEW--LMLMI---AQRIGA-VPR--DAFF--PLGRRSRALLRPD-
----------------------------------DTPEPEAQEEEEDKAVVDAAAAAAAA
LTEQQEQYDEQYDQYDQQYY----------------------------------------
------------------------------------------------------------
-------------------------------------DQYYDGADGAEQPYEADPLARWQ
AGDY--------------------------------------------------------
------------------------------------------------------------
---SEYCPAFRNTSST--------------------------------------------
------------------------------------------------------------
------------------------------------------------------------
------------------------------------------------------------
------------------------------------------------------------
------------------------------------------------------------
------------------------------------------------------------
---------------------------
>MMETSP1391_UTC__Euk-Green-Chlorophytes-UTC%CAMPEP_0202882956
------------------------------------------------------------
------------------------------------------------------------
------------------------------------------------------------
------------------------------------------------------------
------------------------------------------------------------
------------MAEQNSGGEDPVPTLNRFLQSTASKGEVLSYPENVLALAALKAPGDKP
VPKEAIERQLARLLQYGSITINTVQPLLKALQPGAKESADDKSLVRVLYYLVQLVLGDGS
AGTPLPVPPAKGAMVLPK-----------AVDRFGPDVLSIAWSDLSNERSTFMRKQGAM
RALAALA-HASLTSRPDDPTYPAGVFV--TLQSLLERIEEQRASKRSLMGMLAAQKMSMG
SASMKKKNQVADFKSKMEMWGLLRLAF-------SAARV-------ALSRSGIS------
QVAAKALQGVAAGDP----------------VCARHSLALAALVARDPQTS---------
------GSYIEQVGPLLRNNVDMAKGTGVLFPRAAASKEAGGAA----------------
-------------------TASPSRPTVLREDGESTLNLRDTWARVYLARGCATAIQSGH
V------------AGDISGAGAVFWEALVLLALADPSELVGME-----AVKAMFGAPPPH
PEQLKKRPAYLAH--------------------------------------PELDPEGGA
QPRVYAASWHMVMSVADQPPAVPGHALGPTHDALQAPNSNSDG-----------------
---------------------GAGSVKGGGAATLFGHIASRLLFAMQSRS-----RALIA
AACRAAG-VLFEAH-----AWC--------------------------------------
-------MSL-----SGGQR-VESEPVHRTLRVLQGYLTAAFNSEGLGACERAAAAE---
--------A-LVWAQLG------PADDRSPLTPSQ--------LLKVASHGGLGVQNI--
---------------VKALFADPWPE--PLVSSFLGCLIRRQR--CAPALAAWC--LELA
GALVA---AAPSRAARDMVQALWDASPGP--------------LAARMAFELLGSPLPPV
T----QPPSTAPVEVKALATE------------------EEGAYEGLRAFTAWWLGEHVN
AIAGTVAWKPPNKASVKLPFMP--------------------------------------
--------------TAGDAATVSGLPDVQLD-----------------ALERLTLAAAVH
SPL--LHMAISHLQRAMLAG---SWE--VRVA----------------------------
-----------------AAQ------ALA-KV--AVRSPEPYRVQAYSVLAGTVQPAPPP
AGSSLGT-------------------------------GSSDVLGLACVVQPALEVLD-A
MYA---------------------------GEMVVGQSCNTY-----GT----DAKAWPK
----QALASVQR--RHDW--LVAMV---TQRIGA-VPK--DVFF--PLGRKSRLLLRPD-
---------------------------------DTPEPEAEEEEEDRTALDAAAAAAAAA
AGEQPQYDQQYEDQYYDQQYYDQYDQYGGEYEADPLAKWQA-------------------
------------------------------------------------------------
-------------------------GDYQDAGLKVAAVNFRPLDDEAASSATGQDYDGSS
AADE--------------------------------------------------------
---DDVRWGTVLYAFSAEADEEVSVPGGA----RVKVHVDLGDWLHVST-VSGQQGL---
-VPASYVQMDDTGGGADTHSLTSARSMAAPSASGAPPGGYQQEYQYGGASGGYDMF----
---------------------------------GNAADGYGGPSAYEDSRAAGVAYGAYG
NDEDGGWQQKGGGGFDDFGAALAAAAQARADAQARAAALAAQMQQQASLQRSLSRSSTSS
SFSAAQRSLQPSMSVASSVGGAYTSVGGASTAGYQAQVAAPTSTGGAGGFDGDASAWAGF
DEPPAFGGAAASSVDTAYTYVPPQTQPSAATDIASASSFAAVGSPGRDVLDMAAQPPQ--
------------------------------------------------------------
AARAATALYDFPAEMENEVSVAVGDAMEVLGEAGDGWLQVR------LADGRSGLVPANY
VQLE-----------------------
