# Supplementary material for: Prevalence and environmental abundance of the TSET complex in cosmopolitan algal groups
Source: iScience. 2025 May 15;28(6):112679. doi: 10.1016/j.isci.2025.112679 (PMC12167817; doi:10.1016/j.isci.2025.112679)
Supplement: Data S3. Datafiles used in informatic analyses, related to Figures 1 and 2 — List of TSET homologues, sequences of query TSET proteins, alignments and curated tree topologies, and Ref_seqs_1_manual_predictions.csv used for the AMOEBAE searches. [file mmc4.zip › S3_files/TSET_sequences/raw_AMAEBAE_output/TSPOON_cryptophytes.afaa]

>MMETSP0114_Goniomonads__Euk-CCTH-Cryptomonads-Goniomonads%CAMPEP_0114545918
---------------------------------------------------VASATLRDG
FAMIKGIMIVNNHGKPR-LTKFYEH---L-------PLEK-QQQMIRECYALISKRSDRV
CNFLEEVGVW-----GKD-TKLVYRVYATLYFIF-------IVD--GSESEL--------
-------GILDLIHVM--------------------VETLDHVFENVCELDLIFHMDKVH
YILDEIVM-----------------------------GGMVLETNLQE-----IMT----
---S---------------VKDQEELETRGSKVTRAXCG---------------------
------------------------------------------------------------
----
>MMETSP1357_Chroomonads-Hemiselmis__Euk-CCTH-Cryptomonads-Chroomonads-Hemiselmis%CAMPEP_0173437254
------------------------------------------------------XGGPRG
GQDDQGDPGDQQPWEAK-ATKFYEH---I-------PVER-QQAMIKECFMLISKRSDRV
CNFLEDVGAW-----SKD-TKLVYRVYATLYFIF-------VVD--GSESEL--------
-------GILDLIHVF--------------------VESLDHVFENVCELDLIFHTDKVH
HILDEVVM-----------------------------GGMVLETNLQE-----ILT----
---S---------------VKEQEELESKGSKIAQAKFKIKQQLR---------------
------------------------------------------------------------
----
>MMETSP1049_Pyrenomonadaceae__Euk-CCTH-Cryptomonads-Pyrenomonadaceae%CAMPEP_0184289248
------------------------------------------------------------
------------------------------------------QAMIRECFTLISKRSDRV
CNFLEDVGCW-----SKD-TKLVYRVYATLYFIF-------VVD--GSESEL--------
-------GILDLIHVF--------------------VESLDHIFENVCELDLIFHTDKVH
HILDEIVM-----------------------------GGMVLETNLQE-----ILT----
---S---------------IKEQEELESRGSKVASAKYKLKQQLR---------------
------------------------------------------------------------
----
>IRZA_Geminigeraceae__Euk-CCTH-Cryptomonads-Geminigeraceae%IRZA2058457-Proteomonas_sulcata
------------------------------------------------------------
--MIKGILVINNHGKPR-LTKFYEH---L-------PVER-QQAMIRECFTLISKRSDRV
CNFLEDVGCW-----SKD-TKLVYRVYATLYFIF-------VVD--GSESEL--------
-------GILDLIHVF--------------------VESLDHIFENVCELDLIFHTDKVH
HILDEIVM-----------------------------GGMVLETNLQE-----ILT----
---S---------------IKE--------------------------------------
------------------------------------------------------------
----
>MMETSP0047_Chroomonads-Hemiselmis__Euk-CCTH-Cryptomonads-Chroomonads-Hemiselmis%CAMPEP_0206253236
-----------------------------------------------------------V
GRMIKGILVINNHGKPR-LTKFYEH---I-------PVER-QQAMIKECFMLISKRSDRV
CNFLEDVGAW-----SKD-TKLVYRVYATLYFIF-------VVD--GSESEL--------
-------GILDLIHVF--------------------VESLDHVFENVCELDLIFHTDKVH
HILDEVVM-----------------------------GGMVLETNLQE-----ILT----
---A---------------VKEQEELETKGSKMAQAKYKLKQQLR---------------
------------------------------------------------------------
----
>MMETSP1355_Chroomonads-Hemiselmis__Euk-CCTH-Cryptomonads-Chroomonads-Hemiselmis%CAMPEP_0174922128
------------------------------------------------------------
--MIKGILVINNHGKPR-LTKFYEH---I-------PVER-QQAMIKECFMLISKRSDRV
CNFLEDVGAW-----SKD-TKLVYRVYATLYFIF-------VVD--GSESEL--------
-------GILDLIHVF--------------------VESLDHVFENVCELDLIFHTDKVH
HILDEVVM-----------------------------GGMVLETNLQE-----ILT----
---S---------------VKEQEELESKGSKIAQAKYKLEAAAAVG-------------
------------------------------------------------------------
----
>MMETSP1356_Chroomonads-Hemiselmis__Euk-CCTH-Cryptomonads-Chroomonads-Hemiselmis%CAMPEP_0173391606
------------------------------------------------------------
--MIKGILVINNHGKPR-LTKFYEH---I-------PVER-QQAMIKECFMLISKRSDRV
CNFLEDVGAW-----SKD-TKLVYRVYATLYFIF-------VVD--GSESEL--------
-------GILDLIHVF--------------------VESLDHVFENVCELDLIFHTDKVH
HILDEVVM-----------------------------GGMVLETNLQE-----ILT----
---S---------------VKEQEELESKGSKMAQAKYKLKQQLXVEGEEGGGAREAQAK
YMATSSSSSFGRRKEGEGAREAQAKYKAQAQAAAAVEGEEGEGGPEAERERG--------
----
>MJMQ_Chroomonads-Hemiselmis__Euk-CCTH-Cryptomonads-Chroomonads_Hemiselmis%MJMQ2040454-Hemiselmis_virescens
------------------------------------------------------------
--MIKGILVINNHGKPR-LTKFYEH---I-------PVER-QQAMIKECFMLISKRSDRV
CNFLEDVGAW-----SKD-TKLVYRVYATLYFIF-------VVD--GSESEL--------
-------GILDLIHVF--------------------VESLDHVFENVCELDLIFHTDKVH
HILDEVVM-----------------------------GGMVLETNLQE-----ILT----
---S---------------VKE--------------------------------------
------------------------------------------------------------
----
>MMETSP1042_Chroomonads-Hemiselmis__Euk-CCTH-Cryptomonads-Chroomonads-Hemiselmis%CAMPEP_0169451100
------------------------------------------------------------
--MIKGILVINNHGKPR-LTKFYEH---I-------PVER-QQAMIKECFMLISKRSDRV
CNFLEDVGAW-----SKD-TKLVYRVYATLYFIF-------VVD--GSESEL--------
-------GILDLIHVF--------------------VESLDHVFENVCELDLIFHTDKVH
HILDEVVM-----------------------------GGMVLETNLQE-----ILT----
---S---------------VKEQEELESKGSKIAQAKYKLKQQLRWLRRPGCGGDGAGDG
X-----------------------------------------------------------
----
>MMETSP1041_Chroomonads-Hemiselmis__Euk-CCTH-Cryptomonads-Chroomonads-Hemiselmis%CAMPEP_0172026376
------------------------------------------------------------
--MIKGILVINNHGKPR-LTKFYEH---I-------PVER-QQAMIKECFMLISKRSDRV
CNFLEDVGAW-----SKD-TKLVYRVYATLYFIF-------VVD--GSESEL--------
-------GILDLIHVF--------------------VESLDHVFENVCELDLIFHTDKVH
HILDEVVM-----------------------------GGMVLETNLQE-----ILT----
---S---------------VKEQEELESKGSKIAQAKYKLKQQLR---------------
------------------------------------------------------------
----
>MMETSP0043_Chroomonads-Hemiselmis__Euk-CCTH-Cryptomonads-Chroomonads-Hemiselmis%CAMPEP_0114151440
------------------------------------------------------------
--MIKGILVINNHGKPR-LTKFYEH---I-------PVER-QQAMIKECFMLISKRSDRV
CNFLEDVGAW-----SKD-TKLVYRVYATLYFIF-------VVD--GSESEL--------
-------GILDLIHVF--------------------VESLDHVFENVCELDLIFHTDKVH
HILDEVVM-----------------------------GGMVLETNLQE-----ILT----
---S---------------VKEQEELESKGSKIAQAKYKLKQQL----------------
------------------------------------------------------------
----
>MMETSP1050_Cryptomonadaceae__Euk-CCTH-Cryptomonads-Cryptomonadaceae%CAMPEP_0172201788
------------------------------------------------------------
XKMIKGILVINNHGKPR-LTKFYEH---L-------PVER-QQAMIRECFMMISKRSDRV
CNFLEDVGAW-----SKD-TKLVYRVYATLYFIF-------VVD--GSESEL--------
-------GILDLIHVF--------------------VESLDHVFENVCELDLIFHTDK--
-----------------------------------------------------VCS----
---A--------------------------------------------------------
------------------------------------------------------------
----
>Guillardia_thetaAAC_Geminigeraceae__313449-Guillardia_theta.AAC.2
------------------------------------------------------------
--MIKGILVINNHGKPR-LTKFYEH---L-------PVER-QQQMIRECFTLISKRSDRV
CNFLEDVGAW-----SKD-TKLVYRVYATLYFIF-------VVD--GSESELGRLVSSHS
CVSLAIAGILDLIHVF--------------------VESLDHVFENVCELDLIFHTDKV-
---------------------------------------CMRDVGSSS-----LLI----
---L---------------LRFIISWMKS-------------------------------
------------------------------------------------------------
----
>Guillardia_thetaPRE_Geminigeraceae__40-Guillardia_theta.PRE.25
------------------------------------------------------------
--MIKGILVINNHGKPR-LTKFYEH---L-------PVER-QQQMIRECFTLISKRSDRV
CNFLEDVGAW-----SKD-TKLVYRVYATLYFIF-------VVD--GSESELGRLVSSHS
CVSLAIAGILDLIHVF--------------------VESLDHVFENVCELDLIFHTDKV-
---------------------------------------CMRDVGSSS-----LLI----
---L---------------LRFIISWMKS-------------------------------
------------------------------------------------------------
----
>MMETSP1101_Pyrenomonadaceae__Euk-CCTH-Cryptomonads-Pyrenomonadaceae%CAMPEP_0181323334
------------------------------------------------------------
--MIKGILVINNHGKPR-LTKFYEH---L-------PVER-QQNMIRECFTLISKRSDRV
CNFLEDVGAW-----SKD-TKLVYRVYATLYFIF-------VVD--GSESEL--------
-------GILDLIHVF--------------------VESLDHVFENVCELDLIFHTDKVH
HILDEIVM-----------------------------GGMVLETNLQE-----ILT----
---A---------------VKEQEELETKGSKVATAKLKLXAAAQLTRLWMHPQAGICED
ACAWGPGVALRRTTRVFDALLVEDEASGCFGGVCWSTRGSGSSSVYACTPCDAIKKTGVS
KEKX
>IAYV_Pyrenomonadaceae__Euk-CCTH-Cryptomonads-Pyrenomonadaceae%IAYV2046974-Rhodomonas_sp.
------------------------------------------------------------
--MIKGILVINNHGKPR-LTKFYEH---L-------PVER-QQNMIRECFTLISKRSDRV
CNFLEDVGAW-----SKD-TKLVYRVYATLYFIF-------VVD--GSESEL--------
-------GILDLIHVF--------------------VESLDHVFENVCELDLIFHTDKVH
HILDEIVM-----------------------------GGMVLETNLQE-----ILT----
---A---------------VKE--------------------------------------
------------------------------------------------------------
----
>MMETSP1048_Geminigeraceae__Euk-CCTH-Cryptomonads-Geminigeraceae%CAMPEP_0169500538
------------------------------------------------------------
--MIKGILVINNHGKPR-LTKFYEH---L-------PVER-QQQMIRECFTLISKRSDRV
CNFLEDVGAW-----SKD-TKLVYRVYATLYFIF-------VVD--GSESEL--------
-------GILDLIHVF--------------------VESLDHVFENVCELDLIFHTDKVH
HILDEIVM-----------------------------GGMVLETNLQE-----ILT----
---A---------------VKEQEELETKGSKVASAKLKLKNQLRE--------------
------------------------------------------------------------
----
>MMETSP0046_Geminigeraceae__Euk-CCTH-Cryptomonads-Geminigeraceae%CAMPEP_0113794378
------------------------------------------------------------
--MIKGILVINNHGKPR-LTKFYEH---L-------PVER-QQQMIRECFTLISKRSDRV
CNFLEDVGAW-----SKD-TKLVYRVYATLYFIF-------VVD--GSESEL--------
-------GILDLIHVF--------------------VESLDHVFENVCELDLIFHTDKVH
HILDEIVM-----------------------------GGMVLETNLQE-----ILT----
---A---------------VKEQEELETKGSKVASAKLKLKNQLRXVTGLRELQGESAVP
D-----------------------------------------------------------
----
>Guillardia_Geminigeraceae__Euk-CCTH-Cryptomonads-Geminigeraceae%Guillardia_genomicjgi_Guillardia_109534_au.40_g10636
------------------------------------------------------------
--MIKGILVINNHGKPR-LTKFYEH---L-------PVER-QQQMIRECFTLISKRSDRV
CNFLEDVGAW-----SKD-TKLVYRVYATLYFIF-------VVD--GSESEL--------
-------GILDLIHVF--------------------VESLDHVFENVCELDLIFHTDKVH
HILDEIVM-----------------------------GGMVLETNLQE-----ILT----
---AVGGVDHVSKGMSDEQVKEQEELETKGSKVASAKLKLKNQLR---------------
------------------------------------------------------------
----
>MMETSP1050_Cryptomonadaceae__Euk-CCTH-Cryptomonads-Cryptomonadaceae%CAMPEP_0172151692
------------------------------------------------------------
--------------------------------------------MIRECFMMISKRSDRV
CNFLEDVGAW-----SKD-TKLVYRVYATLYFIF-------VVD--GSESEL--------
-------GILDLIHVF--------------------VESLDHVFENVCELDLIFHTDKVH
HILDEIVM-----------------------------GGMVLETNLQE-----ILT----
---A---------------VKEQEELEAKGSKVASAKLKLKQQLR---------------
------------------------------------------------------------
----
>BAKF_Cryptomonadaceae__Euk-CCTH-Cryptomonads-Cryptomonadaceae%BAKF2053877-Cryptomonas_curvata
------------------------------------------------------------
--MIKGILVINNHGKPR-LTKFYEH---L-------PVER-QQAMIRECFMMISKRSDRV
CNFLEDVGAW-----SKD-TKLVYRVYATLYFIF-------VVD--GSESEL--------
-------GILDLIHVF--------------------VESLDHVFENVCELDLIFHTDKVH
HILDEIVM-----------------------------GGMVLETNLQE-----ILT----
---A---------------VKE--------------------------------------
------------------------------------------------------------
----
>MMETSP0038_Cryptomonadaceae__Euk-CCTH-Cryptomonads-Cryptomonadaceae%CAMPEP_0113683220
------------------------------------------------------------
--XIKGILVINNHGKPR-LTKFYEH---L-------PVER-QQAMIKECFMMISKRSDRV
CNFLEDVGAW-----SKD-TKLVYRVYATLYFIF-------VVD--GSESEL--------
-------GILDLIHVF--------------------VESLDHVFENVCELDLIFHTDKVH
HILDEIVM-----------------------------GGMVLETNLQE-----ILT----
---A---------------VKEQEELEAKGSKVASAKLKLKQQLR---------------
------------------------------------------------------------
----
>MMETSP0047_Chroomonads-Hemiselmis__Euk-CCTH-Cryptomonads-Chroomonads-Hemiselmis%CAMPEP_0206229322
------------------------------------------------------------
-XDDPLLSAGQPAGQVP-PQQVVHP---V-------SREG-EEEDDQGGVADVPGKASEA
VQLPG----V------AG-DKVIYKRYASLFFIT-------CVD--KDDNEL--------
-------IALEIIHQF--------------------VEVLDRYFGNVCELDLIFNFHKAY
YVLDELLI-----------------------------AGEQQETSKKA-----VLK----
---L---------------ITEQDAVCEEGTDKDMQ------------------------
------------------------------------------------------------
----
>Goniomonas-pacifica-CCMP1869_Goniomonads__Euk-CCTH-Cryptomonads-Goniomonads%CAMPEP_0188487032
----------------------------------------------------XRGREVFV
RSMFHFVLLVSRQGKCR-MAKWYTM---W-------PQKE-RKTILRQISQMCLSRPQKL
CNFIE----W------RD-YKIVFKRYASLYFIT-------CVD--KKDNEL--------
-------ITLEVIHEF--------------------VEVLDRYFGNVCELDLIFNFHKAY
YILDELLI-----------------------------SGEHQETSKKT-----VLR----
---V---------------TAAQDAICENAQDGKSET-----------------------
------------------------------------------------------------
----
>BAKF_Cryptomonadaceae__Euk-CCTH-Cryptomonads-Cryptomonadaceae%BAKF2049827-Cryptomonas_curvata
------------------------------------------------------------
--MIHFFLLVSRQGKCR-LSKWYTP---H-------SDKE-KQKHIREVSAMCLSRPQKL
CNFLE----W------RE-YKIVYKRYASLFFIT-------CVD--RTDNEL--------
-------ITLEVIHQF--------------------VEVLDRYFGNVCELDLIFNFHKAY
YILDELLI-----------------------------AGEQQETSKKN-----ILK----
---L---------------ITEQDT-----------------------------------
------------------------------------------------------------
----
>MMETSP0038_Cryptomonadaceae__Euk-CCTH-Cryptomonads-Cryptomonadaceae%CAMPEP_0113708638
------------------------------------------------------------
----XFFLLVSRQGKCR-LSKWYTP---H-------TDKE-KQKNIREVSTMCLSRPQKL
CNFLE----W------RE-YKIVYKRYASLFFIT-------CVD--KTDNEL--------
-------ITLEVIHQF--------------------VEVLDRYFGNVCELDLIFNFHKAY
YILDELLI-----------------------------AGEQQETSKKN-----VLK----
---L---------------VTDQDTACEEGT-DRXMQ-----------------------
------------------------------------------------------------
----
>Undescribed-sp-CCMP2293_Geminigeraceae__CAMPEP_0193328020
----------------------------------------ERALFRLVQGSAPGETGRKP
GEMIQFFLLVSRQGKCR-LSKWYAP---Y-------MEKE-KKKMIREVSQMCLTRPQKL
CNFLE----W------RE-YKLVYKRYASLFFIT-------CVD--KTDNEL--------
-------ITLEIIHQF--------------------VEVLDRYFGNVCELDLIFNFHKAY
YILDELLI-----------------------------AGEQQETSKKA-----VLK----
---L---------------ITEQDAVCEEGT-DKDMQ-----------------------
------------------------------------------------------------
----
>Guillardia_thetaAAC_Geminigeraceae__54634-Guillardia_theta.AAC.2
------------------------------------------------------------
--------------------------------------------MIREVSQMCLSRPQKL
CNFLE----W------RE-YKLIYKRYASLFFIT-------CVD--KTDNEL--------
-------ITLEVIHQF--------------------VEVLDRYFGNVCELDLIFNFHKAY
YILDELLI-----------------------------AGEQQETSKKA-----VPP----
-------------------SPVNFTFH---------------------------------
------------------------------------------------------------
----
>Guillardia_thetaPRE_Geminigeraceae__41-Guillardia_theta.PRE.261
------------------------------------------------------------
--------------------------------------------MIREVSQMCLSRPQKL
CNFLE----W------RE-YKLIYKRYASLFFIT-------CVD--KTDNEL--------
-------ITLEVIHQF--------------------VEVLDRYFGNVCELDLIFNFHKAY
YILDELLI-----------------------------AGEQQETSKKA-----VPP----
-------------------SPVNFTFH---------------------------------
------------------------------------------------------------
----
>IAYV_Pyrenomonadaceae__Euk-CCTH-Cryptomonads-Pyrenomonadaceae%IAYV2045880-Rhodomonas_sp.
------------------------------------------------------------
--MIQFFLLVSRQGKCR-LSKWYAA---H-------SDKD-KKKMIREVSQMCLSRPQKL
CNFLE----W------RE-YKLIYKRYASLFFIT-------CVD--KTDNEL--------
-------ITLEVIHQF--------------------VEVLDRYFGNVCELDLIFNFHKAY
YILDELLI-----------------------------AGEQQETSKKA-----VLK----
---L---------------IAEQDAVCE--------------------------------
------------------------------------------------------------
----
>MMETSP1101_Pyrenomonadaceae__Euk-CCTH-Cryptomonads-Pyrenomonadaceae%CAMPEP_0181298608
---------------------------------------------------------XEG
LPMIQFFLLVSRQGKCR-LSKWYAA---H-------SDKD-KKKMIREVSQMCLARPQKL
CNFLE----W------RE-YKLIYKRYASLFFIT-------CVD--KTDNEL--------
-------ITLEVIHQF--------------------VEVLDRYFGNVCELDLIFNFHKAY
YILDELLI-----------------------------AGEQQETSKKA-----VLK----
---L---------------IAEQDAVCEEG-TDKDMQ-----------------------
------------------------------------------------------------
----
>IRZA_Geminigeraceae__Euk-CCTH-Cryptomonads-Geminigeraceae%IRZA2052982-Proteomonas_sulcata
------------------------------------------------------------
--MIHFFLLVSRQGKCR-LSKWYVN---Y-------SEKE-KKKMIREVSQMCLSRPQKL
CNFLE----W------RE-YKLIYKRYASLFFIT-------CVD--KTDNEL--------
-------ITLEVIHQF--------------------VEVLDRYFGNVCELDLIFNFHKAY
YILDELLI-----------------------------AGEQQETSKKA-----VLK----
---L---------------ITEQDAVCE--------------------------------
------------------------------------------------------------
----
>MMETSP1049_Pyrenomonadaceae__Euk-CCTH-Cryptomonads-Pyrenomonadaceae%CAMPEP_0184297508
------------------------------------------------------------
--MIHFFLLVSRQGKCR-LSKWYVN---Y-------SEKE-KKKMIREVSQMCLSRPQKL
CNFLE----W------RE-YKLIYKRYASLFFIT-------CVD--KTDNEL--------
-------ITLEVIHQF--------------------VEVLDRYFGNVCELDLIFNFHKAY
YILDELLI-----------------------------AGEQQETSKKA-----VLK----
---L---------------ITEQDAVCEEG-ADKDMQ-----------------------
------------------------------------------------------------
----
>MMETSP0046_Geminigeraceae__Euk-CCTH-Cryptomonads-Geminigeraceae%CAMPEP_0113796848
------------------------------------------------------------
--------------------------------------------MIREVSQMCLSRPQKL
CNFLE----W------RE-YKLIYKRYASLFFIT-------CVD--KTDNEL--------
-------ITLEVIHQF--------------------VEVLDRYFGNVCELDLIFNFHKAY
YILDELLI-----------------------------AGEQQETSKKA-----ILK----
---L---------------ITEQDAVCEEGT-DKDMQ-----------------------
------------------------------------------------------------
----
>MMETSP1048_Geminigeraceae__Euk-CCTH-Cryptomonads-Geminigeraceae%CAMPEP_0169503114
------------------------------------------------------------
--------------------------------------------MIREVSQMCLSRPQKL
CNFLE----W------RE-YKLIYKRYASLFFIT-------CVD--KTDNEL--------
-------ITLEVIHQF--------------------VEVLDRYFGNVCELDLIFNFHKAY
YILDELLI-----------------------------AGEQQETSKKA-----ILK----
---L---------------ITEQDAVCEEG-TDKDMQ-----------------------
------------------------------------------------------------
----
>Guillardia_Geminigeraceae__Euk-CCTH-Cryptomonads-Geminigeraceae%Guillardia_genomicjgi_Guillardia_139869_fgenesh2_pg.41_#_80
------------------------------------------------------------
--MIQFFLLVSRQGKCR-LSKWYTT---Y-------SDKD-KKKMIREVSQMCLSRPQKL
CNFLE----W------RE-YKLIYKRYASLFFIT-------CVD--KTDNEL--------
-------ITLEVIHQF--------------------VEVLDRYFGNVCELDLIFNFHKAY
YILDELLI-----------------------------AGEQQETSKKAVPPSPILK----
---L---------------ITEQDAVCEEGT-DKDMQ-----------------------
------------------------------------------------------------
----
>Hanusia_phiAAC_Geminigeraceae__758187-Hanusia_phi.AAC.1
------------------------------------------------------------
--MIQFFLLVSRQGKCR-LSKWYTT---Y-------SDKD-KKKMIREVSQMCLSRPQKL
CNFLE----W------RE-YKLIYKRYASLFFIT-------CVD--KTDNEL--------
-------ITLEVIHQF--------------------VEVLDRYFGNVCELDLIFNFHKAY
YILDELLI-----------------------------AGEQQETSKKA-----ILK----
---L---------------ITEQDAVCEEGT-DKDMQ-----------------------
------------------------------------------------------------
----
>ROZZ_Chroomonads-Hemiselmis__ROZZ2060969-Chroomonas_sp.
------------------------------------------------------------
--MIHFFLLVSRQGKCR-LSKWYTP---H-------SDKE-KKKTIREVSQMCLARPQKL
CNFLE----W------RD-YKIIYKRYASLFFIT-------CVD--KDDNEL--------
-------ITLEVIHQF--------------------VEVLDRYFGNVCELDLIFNFHKAY
YVLDELLI-----------------------------AGEQQETSKKA-----VLK----
---L---------------ITEQDAVCE--------------------------------
------------------------------------------------------------
----
>MMETSP1041_Chroomonads-Hemiselmis__Euk-CCTH-Cryptomonads-Chroomonads-Hemiselmis%CAMPEP_0172037198
--------------------------------------------------XAGRAAGCEG
GAMLHFFLLVSRQGKCR-LSKWYTP---H-------PEKE-KKKMIREVSQMCLSRPQKL
CNFLE----W------RE-YKIIYKRYASLYFIT-------CVD--KEDNEL--------
-------ITLEVIHQF--------------------VEVLDRYFGNVCELDLIFNFHKAY
YVLDELLI-----------------------------AGEQQETSKKT-----VLK----
---L---------------ITEQDSVCEDGT-DKDMQ-----------------------
------------------------------------------------------------
----
>MMETSP1042_Chroomonads-Hemiselmis__Euk-CCTH-Cryptomonads-Chroomonads-Hemiselmis%CAMPEP_0169445832
----------------------------------------------GRAAPAGRAAGCEG
GAMLHFFLLVSRQGKCR-LSKWYTP---H-------PEKE-KKKMIREVSQMCLSRPQKL
CNFLE----W------RE-YKIIYKRYASLYFIT-------CVD--KEDNEL--------
-------ITLEVIHQF--------------------VEVLDRYFGNVCELDLIFNFHKAY
YVLDELLI-----------------------------AGEQQETSKKT-----VLK----
---L---------------ITEQDSVCEDGT-DKDMQ-----------------------
------------------------------------------------------------
----
>MMETSP1043_Chroomonads-Hemiselmis__Euk-CCTH-Cryptomonads-Chroomonads-Hemiselmis%CAMPEP_0172062678
------------------------------------------------XAPAGRAAGCEG
GAMLHFFLLVSRQGKCR-LSKWYTP---H-------PEKE-KKKMIREVSQMCLSRPQKL
CNFLE----W------RE-YKIIYKRYASLYFIT-------CVD--KEDNEL--------
-------ITLEVIHQF--------------------VEVLDRYFGNVCELDLIFNFHKAY
YVLDELLI-----------------------------AGEQQETSKKT-----VLK----
---L---------------ITEQDSVCEDGT-DKDMQ-----------------------
------------------------------------------------------------
----
>MMETSP0043_Chroomonads-Hemiselmis__Euk-CCTH-Cryptomonads-Chroomonads-Hemiselmis%CAMPEP_0114146590
--------------------------------------------------PAGRAAGCEG
GAMLHFFLLVSRQGKCR-LSKWYTP---H-------PEKE-KKKMIREVSQMCLSRPQKL
CNFLE----W------RE-YKIIYKRYASLYFIT-------CVD--KEDNEL--------
-------ITLEVIHQF--------------------VEVLDRYFGNVCELDLIFNFHKAY
YVLDELLI-----------------------------AGEQQETSKKT-----VLK----
---L---------------ITEQDSVCEDG-TDKDMQ-----------------------
------------------------------------------------------------
----
>MMETSP1357_Chroomonads-Hemiselmis__Euk-CCTH-Cryptomonads-Chroomonads-Hemiselmis%CAMPEP_0173437596
-------------------------------------------------YGARAGLLREG
GGMLHFFLLVSRQGKCR-LSKWYTP---H-------AEKE-KKKMIREVSQMCLSRPQKL
CNFLE----W------RE-YKIIYKRYASLYFIT-------CVD--KEDNEL--------
-------ITLEVIHQF--------------------VEVLDRYFGNVCELDLIFNFHKAY
YVLDELLI-----------------------------AGEQQETSKKT-----VLK----
---L---------------ITEQDSVCEDGT-DKDMQ-----------------------
------------------------------------------------------------
----
>MMETSP1355_Chroomonads-Hemiselmis__Euk-CCTH-Cryptomonads-Chroomonads-Hemiselmis%CAMPEP_0174928350
------------------------------------------------------------
--------------------------------------------MIREVSQMCLARPQKL
CNFLE----W------RE-YKIIYKRYASLYFIT-------CVD--KEDNEL--------
-------ITLEVIHQF--------------------VEVLDRYFGNVCELDLIFNFHKAY
YVLDELLI-----------------------------AGEQQETSKKT-----VLK----
---L---------------ITEQDSVCEDGT-DKDMQ-----------------------
------------------------------------------------------------
----
>MJMQ_Chroomonads-Hemiselmis__Euk-CCTH-Cryptomonads-Chroomonads_Hemiselmis%MJMQ2037125-Hemiselmis_virescens
------------------------------------------------------------
--------------------------------------------MIREVSQMCLARPQKL
CNFLE----W------RE-YKIIYKRYASLYFIT-------CAD--KEDNEL--------
-------ITLEVIHQF--------------------VEVLDRYFGNVCELDLIFNFHKAY
YVLDELLI-----------------------------AGEQQETSKKT-----VLK----
---L---------------ITEQDSVCE--------------------------------
------------------------------------------------------------
----
>MMETSP1356_Chroomonads-Hemiselmis__Euk-CCTH-Cryptomonads-Chroomonads-Hemiselmis%CAMPEP_0173377478
-------------------------------------------------XRLRRASPRAL
AVMLHFFLLVSRQGKCR-LSKWYTP---H-------PEKE-KKKMIREVSQMCLARPQKL
CNFLE----W------RE-YKIIYKRYASLYFIT-------CAD--KEDNEL--------
-------ITLEVIHQF--------------------VEVLDRYFGNVCELDLIFNFHKAY
YVLDELLI-----------------------------AGEQQETSKKT-----VLK----
---L---------------ITEQDSVCEDGA-DKDMQ-----------------------
------------------------------------------------------------
----
>MMETSP1101_Pyrenomonadaceae__Euk-CCTH-Cryptomonads-Pyrenomonadaceae%CAMPEP_0181291926
------------------------------------------------------------
-------------XKTR-LSKWYST---P-------PGDSERVKLEADVNRVIAARSKNH
TNFVE----Y------QN-YKLIYRRYAGLYFVF-------GAD--SADNEL--------
-------LLMETIHLF--------------------VELLDQYFSNVCELDIVFHFNKVY
SLLDEYIL-----------------------------AGEVQESSKKV-----ILE----
---R---------------MAHLX------------------------------------
------------------------------------------------------------
----
>Goniomonas-pacifica-CCMP1869_Goniomonads__Euk-CCTH-Cryptomonads-Goniomonads%CAMPEP_0188480694
------------------------------------------------------------
---------------------------------------------MSEVHRNVTQRDPKF
ANFVE----Y------RN-YKLIYRRYAGLFFTL-------CVD--MHDNEL--------
-------SSLEAIHLF--------------------VEVLDQYFGNVCELDLVFNFNKVF
IILDEFIL-----------------------------AGEIQETSKAV-----ILN----
---R---------------LAECDRLEQTS------------------------------
------------------------------------------------------------
----
>MMETSP0114_Goniomonads__Euk-CCTH-Cryptomonads-Goniomonads%CAMPEP_0114559870
--------------------------------------------------------XARN
TDMIRFLLLQNRQGKTR-LAKWYGP---Y-------DDAE-KLHITQEVHRNVTQRDPKF
ANFVE----Y------RS-YKLIYRRYAGLFFTL-------CVD--MHDNEL--------
-------SCLEAIHLF--------------------VEVLDQYFGNVCELDLVFNFNKVF
IILDEFIL-----------------------------GGEIQETSKPV-----ILN----
---R---------------LAECDRLE---------------------------------
------------------------------------------------------------
----
>MMETSP1357_Chroomonads-Hemiselmis__Euk-CCTH-Cryptomonads-Chroomonads-Hemiselmis%CAMPEP_0173424298
------------------------------------------------XESGKCEGGREG
RIDDPLPAAAEQAGKDA-AEQVVCA---N-------EDSE-KQSIQVECHKIVTQREAKF
TNFVE----W------RN-HKLVYRRYAGLFFTL-------CVD--VNDNEL--------
-------ACLEAIHLF--------------------VEILDQYFGNVCELDLVFNFHKVF
VILDEYML-----------------------------SGEVMETSX--------------
------------------------------------------------------------
------------------------------------------------------------
----
>MMETSP0038_Cryptomonadaceae__Euk-CCTH-Cryptomonads-Cryptomonadaceae%CAMPEP_0113675680
----------------------------------------------------------XR
KTCFPLPILQNRQGKTR-LSKWYVP---Y-------EDSE-KQSIQQECHKIVTQREAKF
TNFVE----W------QT-YKLVYRRYAGLFFTL-------CVD--INDNEL--------
-------ACLEAIHFF--------------------VEVLDQFFGNVCELDLVFNFHKVF
VILDEYIL-----------------------------SGEIMETSKQV-----ILE----
---R---------------IKTVDGLLEN-------------------------------
------------------------------------------------------------
----
>BAKF_Cryptomonadaceae__Euk-CCTH-Cryptomonads-Cryptomonadaceae%BAKF2007819-Cryptomonas_curvata
------------------------------------------------------------
--MIRFLLLQNRQGKTR-LSKWYVP---Y-------EDSE-KQSIQLDCHKIVTQREAKF
TNFVE----W------QT-HKLVYRRYAGLFFTL-------CVD--INDNEL--------
-------ACLEAIHLF--------------------VEVLDQYFGNVCELDLVFNFHKVF
VILDEYIL-----------------------------SGEIMETSKQV-----ILE----
---R---------------IKEVDKL----------------------------------
------------------------------------------------------------
----
>ROZZ_Chroomonads-Hemiselmis__ROZZ2061170-Chroomonas_sp.
------------------------------------------------------------
--MIRFLLLQNRQGKTR-LSKWYVP---Y-------EDAE-KQSIQVDCHKTVTQREAKF
TNFVE----W------RN-HKLVYRRYAGLFFTL-------CVD--VNDNEL--------
-------ACLEAIHLF--------------------VEILDQYFGNVCELDLVFNFHKVF
VILDEYML-----------------------------SGEIMETSKPV-----ILN----
---R---------------IHEIDRLLD--------------------------------
------------------------------------------------------------
----
>MMETSP1043_Chroomonads-Hemiselmis__Euk-CCTH-Cryptomonads-Chroomonads-Hemiselmis%CAMPEP_0172047108
------------------------------------------------------------
----XFLLLQNRQGKTR-LSKWYVP---Y-------EDSE-KQSIQVECHKIVTQREAKF
TNFVE----W------RN-HKLVYRRYAGLFFTL-------CVD--VNDNEL--------
-------ACLEAIHLF--------------------VEILDQYFGNVCELDLVFNFHKVF
VILDEYML-----------------------------SGEVMETSKPV-----ILA----
---R---------------IHAIDX-----------------------------------
------------------------------------------------------------
----
>MMETSP1356_Chroomonads-Hemiselmis__Euk-CCTH-Cryptomonads-Chroomonads-Hemiselmis%CAMPEP_0173386492
--------------------------------CWWVLPVCEGAPPHGGRLGSGRGGGEAR
AQMIRFLLLQNRQGKTR-LSKWYVP---Y-------EDAE-KQSIQVECHKIVTQREAKF
TNFVE----W------RN-HKLVYRRYAGLFFTL-------CVD--VNDNEL--------
-------ACLEAIHLF--------------------VEILDQYFGNVCELDLVFNFHKVF
VILDEYML-----------------------------SGEVMETSKPL-----ILS----
---R---------------IHTIDRLLENS------------------------------
------------------------------------------------------------
----
>Rhodomonas-sp-CCMP768_Pyrenomonadaceae__Euk-CCTH-Cryptomonads-Pyrenomonadaceae%CAMPEP_0191568284
-----XLNPEEPGLKQPLALTDSNLGRQQQITTPPTEGQCSAGPVTKLLSNKLVNCAQQA
AHMIRFLLLQNRQGKTR-LSKWYVP---Y-------EDTE-KQAIQIECHKVVTQREAKF
TNFVE----W------RT-HKLVYRRYAGLFFTL-------CVD--VNDNEL--------
-------ACLEAIHLF--------------------VEVLDQYFGNVCELDLVFNFHKVF
VILDEYFL-----------------------------AGEVMETSKKE-----ILS----
---R---------------VHEIDRLLDASS-----------------------------
------------------------------------------------------------
----
>Guillardia_Geminigeraceae__Euk-CCTH-Cryptomonads-Geminigeraceae%Guillardia_genomicjgi_Guillardia_157366_fgenesh2_pm.16_#_34
------------------------------------------------------------
--MIRFLLLQNRQGKTR-LSKWYVP---Y-------DDTE-KQSIQLECHKVVTQRESKF
TNFVE----W------RT-HKLVYRRYAGLFFTL-------CVD--VNDNEL--------
-------ACLEAIHLF--------------------VEILDQYFGNVCELDLVFNFHKVF
VILDEYFL-----------------------------AGEVMETSKVQ-----ILN----
---R---------------VHEIDRLIESS------------------------------
------------------------------------------------------------
----
>IRZA_Geminigeraceae__Euk-CCTH-Cryptomonads-Geminigeraceae%IRZA2002111-Proteomonas_sulcata
------------------------------------------------------------
--MIRFLLLQNRQGKTR-LSKWYVP---Y-------EDSE-KQSIQIECHKVVTQRESKF
TNFVE----W------RT-HKLVYRRYAGLFFTL-------CVD--VNDNEL--------
-------AALESIHLF--------------------VEVLDQYFGNVCELDLVFNFHKVF
VILDEYFL-----------------------------AGEVMETSKQQ-----ILG----
---R---------------V----------------------------------------
------------------------------------------------------------
----
>MMETSP1049_Pyrenomonadaceae__Euk-CCTH-Cryptomonads-Pyrenomonadaceae%CAMPEP_0184295930
------------------------------------------------------------
--MIRFLLLQNRQGKTR-LSKWYVP---Y-------EDSE-KQSIQIECHKVVTQRESKF
TNFVE----W------RT-HKLVYRRYAGLFFTL-------CVD--VNDNEL--------
-------AALESIHLF--------------------VEVLDQYFGNVCELDLVFNFHKVF
VILDEYFL-----------------------------AGEVMETSKQQ-----ILG----
---R---------------VQTVDSLLEAA------------------------------
------------------------------------------------------------
----
>Rhodomonas_salina_Pyrenomonadaceae__1599552-Rhodomonas_salina.5
------------------------------------------------------------
------------------------------------------------------------
MSGTD----M------VS-LQTATRRYASLFFII-------GAD--EEENEL--------
-------AILEFIHALVASFAFSMRCAVLTMFFSHQVETMDRYFESVCELDIMSQLDKAH
FIVDEVILPPAAPPSSVSAAAAAAAALTGPDDRKRVHSGDEQESRARATGCARQIEAKEG
VQIG---------------IKSHNAARLNENSQHSHQTTLLSVRADPALVVSVPLRYLAR
YLARYPPLLHAGRSALISNSVATRGSKLNNGRRRALV-----------------------
----
>MMETSP0780_Palipitomonads__Euk-CCTH-Other-MMETSP0780.pep.fa.fasta%CAMPEP_0113902722
---------------------------------------XNFWQKHKQIEEAFSLFLSVL
FPMIRFLLIVNKQGQTR-LAKYFEN---V-------NVEQ-RSSMEADIVRKCLSRGEGQ
CSFFE----Y------MS-YKIVYRRYASLFFIA-------AVD--AEENEL--------
-------GTLEFIHCL--------------------VETLDKYFENVCELDIMFHLEKTH
YIVDEMVL-----------------------------NGCIVEANKTN-----VLG----
---P---------------ILNAGVKL---------------------------------
------------------------------------------------------------
----
>Goniomonas-pacifica-CCMP1869_Goniomonads__Euk-CCTH-Cryptomonads-Goniomonads%CAMPEP_0188539410
MRKVCGRHAHVTWRTDIVGRGGFMFSLEEEDGEFIHTLVETMDRYFENVCELDIMFHIEN
VTMLKFVLMVNKQGQTR-LARYFEW---V-------EPEK-RYPMEAEIVRKCLMRGETQ
CSFLE----Y------KG-YKVIYRRYASLFFIV-------GVD--EDENEL--------
-------GTLEFIHTL--------------------VETMDRYFENVCELDIMFHIEKAH
FIVDEMVL-----------------------------NGCIVETNKSN-----ILD----
---P---------------VLATEKA----------------------------------
------------------------------------------------------------
----
>MMETSP0114_Goniomonads__Euk-CCTH-Cryptomonads-Goniomonads%CAMPEP_0114548070
------------------------------------------------------------
-------------------------------------------------XRKCLMRGETQ
CSFLE----Y------KG-YKVIYRRYASLFFIV-------AVD--EDENEL--------
-------GCLEFIHSL--------------------VETMDRFFENVCELDIMFHLEKAH
FIVDEMIQ-----------------------------NGQIVETNKSN-----ILD----
---P---------------VTMLDKL----------------------------------
------------------------------------------------------------
----
>MMETSP1356_Chroomonads-Hemiselmis__Euk-CCTH-Cryptomonads-Chroomonads-Hemiselmis%CAMPEP_0173393340
----------------------------------------------------AEQGREGR
EGGDDQVPDPGQQAGSNAAARYYEDRSNM-------TAEE-RSTQEADIVRKCLMRGEQQ
CSFLE----Y------MG-HKVIYRRYASLFFIV-------GVD--DDENEI--------
-------AVLELIHCL--------------------VETLDKYFENVCELDIMSQLEKAH
FVVDEMVI-----------------------------NGFVVETNKTN-----ILE----
---P---------------IRVLDKPT---------------------------------
------------------------------------------------------------
----
>MMETSP0043_Chroomonads-Hemiselmis__Euk-CCTH-Cryptomonads-Chroomonads-Hemiselmis%CAMPEP_0114124684
----------------------------------------------------XEVGGQSP
EEMIKFLIXVGSPRAKRGLRXYYEDRSGM-------SAEE-RSTQEADIVRKCLMRGEQQ
CSFLE----F------MG-HKVIYRRYASLFFIV-------GVD--DDENEI--------
-------GVLEFIHCL--------------------VETLDKHFENVCELDIMSQLEKAH
FVVDEMLI-----------------------------NGFIVETNKTN-----ILE----
---P---------------IRFLDKAT---------------------------------
------------------------------------------------------------
----
>MMETSP1041_Chroomonads-Hemiselmis__Euk-CCTH-Cryptomonads-Chroomonads-Hemiselmis%CAMPEP_0172014442
------------------------------------------------XGGRGEVGGQSP
EEMIKFLILVNKQGQTR-LARYYEDRSGM-------SAEE-RSTQEADIVRKCLMRGEQQ
CSFLE----F------MG-HKVIYRRYASLFFIV-------GVD--DDENEI--------
-------GVLEFIHCL--------------------VETLDKHFENVCELDIMSQLEKAH
FVVDEMLI-----------------------------NGFIVETNKTN-----ILE----
---P---------------IRFLDKAT---------------------------------
------------------------------------------------------------
----
>MMETSP1042_Chroomonads-Hemiselmis__Euk-CCTH-Cryptomonads-Chroomonads-Hemiselmis%CAMPEP_0169447554
------------------------------------------------XGGRGEVGGQSP
EEMIKFLILVNKQGQTR-LARYYEDRSGM-------SAEE-RSTQEADIVRKCLMRGEQQ
CSFLE----F------MG-HKVIYRRYASLFFIV-------GVD--DDENEI--------
-------GVLEFIHCL--------------------VETLDKHFENVCELDIMSQLEKAH
FVVDEMLI-----------------------------NGFIVETNKTN-----ILE----
---P---------------IRFLDKAT---------------------------------
------------------------------------------------------------
----
>MMETSP1043_Chroomonads-Hemiselmis__Euk-CCTH-Cryptomonads-Chroomonads-Hemiselmis%CAMPEP_0172071240
--------------------------------------------------XRGEVGGQSP
EEMIKFLILVNKQGQTR-LARYYEDRSGM-------SAEE-RSTQEADIVRKCLMRGEQQ
CSFLE----F------MG-HKVIYRRYASLFFIV-------GVD--DDENEI--------
-------GVLEFIHCL--------------------VETLDKHFENVCELDIMSQLEKAH
FVVDEMLI-----------------------------NGFIVETNKTN-----ILE----
---P---------------IRFLDKAT---------------------------------
------------------------------------------------------------
----
>MMETSP1355_Chroomonads-Hemiselmis__Euk-CCTH-Cryptomonads-Chroomonads-Hemiselmis%CAMPEP_0174932770
------------------------------------------------------------
----------------------------M-------SVEE-RSTQEADIVRKCLMRGEQQ
CSFLE----F------MG-HKVIYRRYASLFFIV-------GVD--DDENEI--------
-------GVLEFIHCL--------------------VETLDKHFENVCELDIMSQLEKAH
FVVDEMLI-----------------------------NGFIVETNKQN-----ILA----
---P---------------IRFLDKPT---------------------------------
------------------------------------------------------------
----
>MMETSP0038_Cryptomonadaceae__Euk-CCTH-Cryptomonads-Cryptomonadaceae%CAMPEP_0113702424
------------------------------------------------------------
---IKFIILVNKQGQTR-LARYYEDRIDL-------TVEE-RCAQEADIVRKCLMRGENQ
CSFLE----Y------KG-DKIIYRRYASLFFIL-------GVD--DEENEI--------
-------GILEFIHCL--------------------VETMDRYFENVCELDIMTQLEKAH
MIVDDMVI-----------------------------NGCVVETNKNN-----ILA----
---S---------------IAILDKS----------------------------------
------------------------------------------------------------
----
>BAKF_Cryptomonadaceae__Euk-CCTH-Cryptomonads-Cryptomonadaceae%BAKF2050155-Cryptomonas_curvata
------------------------------------------------------------
------------------------------------------------------MRGENQ
CSFLE----Y------KG-EKIIYRRYASLFFIL-------GVD--DDENEI--------
-------GILEFIHCL--------------------VETMDRYFENVCELDIMTQLEKAH
MIVDDMVI-----------------------------NGCVVETNKNT-----ILA----
---S---------------IAVLDKT----------------------------------
------------------------------------------------------------
----
>MMETSP1050_Cryptomonadaceae__Euk-CCTH-Cryptomonads-Cryptomonadaceae%CAMPEP_0172152284
------------------------------------------------------------
----------------R-LARYYEDRGDL-------TAEE-RTSQEADIVRKCLMRGENQ
CSFLE----Y------KG-EKIIYRRYASLFFIL-------GVD--DDENEI--------
-------GILEFIHCL--------------------VETMDRYFENVCELDIMTQLEKAH
MIVDDMVI-----------------------------NGCVVETNKNT-----ILA----
---S---------------IAVLDKT----------------------------------
------------------------------------------------------------
----
>Rhodomonas-sp-CCMP768_Pyrenomonadaceae__Euk-CCTH-Cryptomonads-Pyrenomonadaceae%CAMPEP_0191552472
-------------------------------------------------------FFFAT
GAMIKFLLLVNKQGQTR-LARYYEDRTDL-------TAEE-RTSQEADIVRKCLMRGEQQ
CSFLE----Y------KG-SKIVYRRYASLFFII-------GTD--DEENEL--------
-------AILEFIHTL--------------------VETMDRYFESVCELDIMSQLDKAH
FIVDEMIV-----------------------------NGCILETNKNL-----ALA----
---P---------------LAGLDK-----------------------------------
------------------------------------------------------------
----
>MMETSP0799_Geminigeraceae__Euk-CCTH-Cryptomonads-Geminigeraceae%CAMPEP_0179435780
------------------------------------------------------------
--MIKFLVLVNKQGQTR-LARYYEERTDV-------SGEE-RTVQEADIVRKCLMRGDQQ
CSFFE----Y------RG-YKITYRRYASLFFVV-------GAD--EDENEL--------
-------AVLEFIHAL--------------------VETLDRHFDNVCELDIMSQLDKAH
FIVDEMLA-----------------------------NGCVVETNKNI-----ILE----
---P---------------LAKLEK-----------------------------------
------------------------------------------------------------
----
>Guillardia_Geminigeraceae__Euk-CCTH-Cryptomonads-Geminigeraceae%Guillardia_genomicjgi_Guillardia_157159_fgenesh2_pm.10_#_22
------------------------------------------------------------
--MIKFLIVVNKQGQTR-LARYYEERRDL-------TVEE-RSAQEADIVRRCLMRGEQQ
CSFLE----Y------KG-YNIAYRRYASLFFIV-------GAD--EDENEL--------
-------AILELIHAL--------------------VETLDRFFENVCELDIMSQLDKAH
FIVDEMIL-----------------------------NGCVVETNKNI-----ILE----
---P---------------INVLDKS----------------------------------
------------------------------------------------------------
----
>MMETSP0046_Geminigeraceae__Euk-CCTH-Cryptomonads-Geminigeraceae%CAMPEP_0113799568
------------------------------------------------------------
QAMIKFLIVVNKQGQTR-LARYYEERRDL-------TVEE-RSAQEADIVRRCLMRGEQQ
CSFLE----Y------KG-YNIAYRRYASLFFIV-------GAD--EDENEL--------
-------AILELIHAL--------------------VETLDRFFENVCELDIMSQLDKAH
FIVDEMIL-----------------------------NGCVVETNKNI-----ILE----
---P---------------INVLDKS----------------------------------
------------------------------------------------------------
----
>MMETSP1048_Geminigeraceae__Euk-CCTH-Cryptomonads-Geminigeraceae%CAMPEP_0169515218
------------------------------------------------------------
-------------XQTR-LARYYEERRDL-------TVDE-RSAQEADIVRRCLMRGEQQ
CSFLE----Y------KG-YNIAYRRYASLFFIV-------GAD--EDENEL--------
-------AILELIHAL--------------------VETLDRFFENVCELDIMSQLDKAH
FIVDEMIL-----------------------------NGCVVETNKNI-----ILE----
---P---------------INVLDKA----------------------------------
------------------------------------------------------------
----
>IRZA_Geminigeraceae__Euk-CCTH-Cryptomonads-Geminigeraceae%IRZA2008423-Proteomonas_sulcata
------------------------------------------------------------
------------------------------------------------------MRGEQQ
CSFLE----Y------RG-YKITYRRYASLFFIV-------GAD--EDENEL--------
-------GTLEFIHAL--------------------VETLDKYFENVCELDIMSQLDKAH
FIVDEMVM-----------------------------NGCIVETNKNL-----VLA----
---P---------------IAVLDK-----------------------------------
------------------------------------------------------------
----
>Undescribed-sp-CCMP2293_Geminigeraceae__CAMPEP_0193395136
--------------------------------VAASTYRGALEHLEVTAREGQGVGVDTA
AKMIKFLILVNKQGQTR-LARYYEDRRDL-------TASE-RTAQEADIVRKCLMRGEQQ
CSFLE----Y------KG-YKIAYRRYASLFFIV-------GSD--ADENEL--------
-------ATLEFIHAL--------------------VETLDRYFENVCELDIMSQLDKAH
FIVDEMLV-----------------------------NGCIMETNKNL-----VLE----
---P---------------LAVIDKS----------------------------------
------------------------------------------------------------
----
