# Supplementary material for: Prevalence and environmental abundance of the TSET complex in cosmopolitan algal groups
Source: iScience. 2025 May 15;28(6):112679. doi: 10.1016/j.isci.2025.112679 (PMC12167817; doi:10.1016/j.isci.2025.112679)
Supplement: Data S3. Datafiles used in informatic analyses, related to Figures 1 and 2 — List of TSET homologues, sequences of query TSET proteins, alignments and curated tree topologies, and Ref_seqs_1_manual_predictions.csv used for the AMOEBAE searches. [file mmc4.zip › S3_files/TSET_sequences/raw_AMAEBAE_output/TSPOON_green.afaa]

>Gloeochaete-witrockiana-_Glaucophytes__Euk-Green-Glaucophytes-Gloeochaete-witrockiana-SAG46_84.pep.fa.fasta%CAMPEP_0194018892
------------------------------------------------------------
------------------------------------------------------------
------------------------------------------------------------
------------------------------------------------------------
------------------------------------------------------------
------------------------------------------------------------
----------------------XLTKTFCRHFACIFAWDAWDSLGMLH--S-------V-
------------------------------------------------------------
------------------------------------------------------------
-----------------------------VIL----------------------------
----------------------------S------RSG-K--------------V-----
--LLARYFS---------------------------------------------------
------------------------------IPV------EE-------------------
QDE-----------WKR-------SM-VE-------------------------------
------------------------CVDGGLETL---R---------------ED---EEH
-------------------------------------------IA------IL-------
------------------------------------------------------------
------------------------------------------G-----------------
------------------------------GKY---------VFYV--------------
------------------------A----------------------------AGDTVLF
FCGT------------------EEY---------------------------DEL-----
--------------------------------------------MLSEIGIS--------
------------------------------------------------------------
------------FVL---------------------------------------------
------------------------------------------AVKYVTKKEKGN---I--
------SE-------SLIIEN--LP-----------------------------------
------------------------------------------------------------
---------------------------K--------------------------------
-------------------VH---LIIDE-------MI----N-----------------
MG-------------TL-------------------------------------E-----
--QID---------------RT----------------------A---------------
--------------------------------IKR-------MMK---------------
------------------------------------------------------------
------------------------------------------------------------
-------MKP--AAD---------------------------------------------
------------------------------------------------------------
------------------------------------------------------------
------------------------------------------------------------
------------------------------------------------------------
------------------------------------------------------------
------------------------------------------------------------
------------------------------------------------------------
------------------------------------------------------------
------------------------------------------------------------
------------------------------------------------------------
------------------------------------------------------------
------------------------------------------------------------
---------------------------------------------
>MMETSP0308_Glaucophytes__Euk-Green-Glaucophytes-MMETSP0308.pep.fa.fasta%CAMPEP_0184644186
------------------------------------------------------------
------------------------------------------------------------
------------------------------------------------------------
------------------------------------------------------------
------------------------------------------------------------
------------------------------------------------------------
--------------------------XFCRHFACIFAWDAWDSLGMLH--S-------V-
------------------------------------------------------------
------------------------------------------------------------
-----------------------------VIL----------------------------
----------------------------S------RSG-K--------------V-----
--LLARYFS---------------------------------------------------
------------------------------IPV------EE-------------------
QDE-----------WKR-------SM-VE-------------------------------
------------------------CVD---GGLETLR---------------ED---EEH
-------------------------------------------IA------IL-------
------------------------------------------------------------
------------------------------------------G-----------------
------------------------------GKY---------VFYV--------------
------------------------A----------------------------AGDTVLF
FCGT------------------EEY---------------------------DEL-----
--------------------------------------------MLSEIGIS--------
------------------------------------------------------------
------------FVL---------------------------------------------
------------------------------------------AVKYVTKKEKGN---I--
------SE-------SLIIEN--LP-----------------------------------
------------------------------------------------------------
---------------------------K--------------------------------
-------------------VH---LIIDE-------MI----N-----------------
MG-------------TL-------------------------------------E-----
--QID---------------RT----------------------A---------------
--------------------------------IKR-------MMK---------------
------------------------------------------------------------
------------------------------------------------------------
-------MKP--AAD---------------------------------------------
------------------------------------------------------------
------------------------------------------------------------
------------------------------------------------------------
------------------------------------------------------------
------------------------------------------------------------
------------------------------------------------------------
------------------------------------------------------------
------------------------------------------------------------
------------------------------------------------------------
------------------------------------------------------------
------------------------------------------------------------
------------------------------------------------------------
---------------------------------------------
>PQED_Glaucophytes__Euk-Green-Glaucophytes%PQED2047916-Gloeochaete_wittrockiana
------------------------------------------------------------
------------------------------------------------------------
------------------------------------------------------------
------------------------------------------------------------
------------------------------------------------------------
------------------------------------------------------------
---------------------------------------------MLH--S-------V-
------------------------------------------------------------
------------------------------------------------------------
-----------------------------VIL----------------------------
----------------------------S------RSG-K--------------V-----
--LLARYFS---------------------------------------------------
------------------------------IPV------EE-------------------
QDE-----------WKR-------SM-VE-------------------------------
------------------------CVD---GGLETLR---------------ED---EEH
-------------------------------------------IA------IL-------
------------------------------------------------------------
------------------------------------------G-----------------
------------------------------GKY---------VFYV--------------
------------------------A----------------------------AGDTVLF
FCGT------------------EEY---------------------------DEL-----
--------------------------------------------MLSEIGIS--------
------------------------------------------------------------
------------FVL---------------------------------------------
------------------------------------------AVKYVTKKEKGN---I--
------SE-------SLIIEN--LP-----------------------------------
------------------------------------------------------------
---------------------------K--------------------------------
-------------------VH---LIIDE-------MI----N-----------------
MG-------------TL-------------------------------------E-----
--QID---------------RT----------------------A---------------
--------------------------------IKR-------MMK---------------
------------------------------------------------------------
------------------------------------------------------------
-------MKP--AAD---------------------------------------------
------------------------------------------------------------
------------------------------------------------------------
------------------------------------------------------------
------------------------------------------------------------
------------------------------------------------------------
------------------------------------------------------------
------------------------------------------------------------
------------------------------------------------------------
------------------------------------------------------------
------------------------------------------------------------
------------------------------------------------------------
------------------------------------------------------------
---------------------------------------------
>Gloeochaete-witrockiana-_Glaucophytes__Euk-Green-Glaucophytes-Gloeochaete-witrockiana-SAG46_84.pep.fa.fasta%CAMPEP_0193984438
------------------------------------------------------------
------------------------------------------------------------
------------------------------------------------------------
------------------------------------------------------------
------------------------------------------------------------
------------------------------------------------------------
------------------------------------------XGVAVR--F---------
------------------------------------------------------------
------------------------------------------------------------
------------------------------------------------------------
----------------------------Q--------G----------------A-----
------------------------------------------------------------
------------------------------------------------------------
--------------FDR-------LI-TK-------------------------------
-----------------------NXSG---------K-----------------------
---------------------------------------------------YV-------
------------------------------------------------------------
------------------------------------------------------------
------------------------FY----------------VAA---------------
-----------------------------------------------------GDTV-LF
FCGT------------------EEY---------------------------DEL-----
--------------------------------------------MLSE-IGI--------
------------------------------------------------------------
-----------SFVL---------------------------------------------
------------------------------------------AVKYVTKKEKGN---I--
------SE-------SLIIEN--LP-----------------------------------
------------------------------------------------------------
---------------------------K--------------------------------
-------------------VH---LIIDE-------MI----N-----------------
MG-------------TL-------------------------------------E-----
--QID---------------RT----------------------A---------------
--------------------------------IKR-------MMK---------------
------------------------------------------------------------
------------------------------------------------------------
-------MKP--AAD---------------------------------------------
------------------------------------------------------------
------------------------------------------------------------
------------------------------------------------------------
------------------------------------------------------------
------------------------------------------------------------
------------------------------------------------------------
------------------------------------------------------------
------------------------------------------------------------
------------------------------------------------------------
------------------------------------------------------------
------------------------------------------------------------
------------------------------------------------------------
---------------------------------------------
>CQQP_UTC__Euk-Green-Chlorophytes-UTC%CQQP2000996-Ochlochaete_sp.
------------------------------------------------------------
------------------------------------------------------------
------------------------------------------------------------
------------------------------------------------------------
------------------------------------------------------------
------------------------------------------------------------
----------------------------------------MTDFGNIH--A-------I-
------------------------------------------------------------
------------------------------------------------------------
-----------------------------SIT----------------------------
----------------------------N------RNG-S--------------I-----
--IYERFFD--R------------------------------------------------
------------------------------LSE------IQ-------------------
KAE-----------LRTALGQCSRDV-AR-------------------------------
-----------------------MANG-------------------------AV---G-V
-------------------------------------------GN---------------
------------------------------------------------------------
------------------------------------------------------------
------------------------FR----GAT---------IVFQ--------------
------------------------P----------------------------FDNLVYF
GVGS------------------GEY---------------------------DEL-----
--------------------------------------------TLLA-VMQ--------
------------------------------------------------------------
-----------TLVL---------------------------------------------
------------------------------------------SLKPVL----KTDKAP--
------TE-------PQILSK--YD-----------------------------------
------------------------------------------------------------
---------------------------K--------------------------------
-------------------VC---LVVDE-------MV----H-----------------
EG-------------IL-------------------------------------------
--------------------DS--------------------------------------
--------------------------------IAP-------NDI---------------
------------------------------------------------------------
------------------------------------------------------------
-------LDSIKMKA---------------------------------------------
------------------------------------------------------------
------------------------------------------------------------
------------------------------------------------------------
------------------------------------------------------------
------------------------------------------------------------
------------------------------------------------------------
------------------------------------------------------------
------------------------------------------------------------
------------------------------------------------------------
------------------------------------------------------------
------------------------------------------------------------
------------------------------------------------------------
---------------------------------------------
>KSFK_UTC__Euk-Green-Chlorophytes-UTC%KSFK2001727-Chlorosarcinopsis_halophila
------------------------------------------------------------
------------------------------------------------------------
------------------------------------------------------------
------------------------------------------------------------
------------------------------------------------------------
------------------------------------------------------------
----------------------------------------MSDFGRIHT-F---------
------------------------------------------------------------
------------------------------------------------------------
-----------------------------AVA----------------------------
----------------------------T------RNG-H--------------I-----
--LYERFYD--R------------------------------------------------
------------------------------LSE------IQ-------------------
KAE-----------LRT-------AL-GQ-----------------------CS------
-----------------------RDVG---------R---------------MD---NGH
-------------------------------------------VG------VG-------
------------------------------------------------------------
------------------------------------------N-----------------
------------------------FR----GAT---------IVFQ--------------
------------------------P----------------------------LGTLVYF
CVGS------------------GEY---------------------------DEL-----
--------------------------------------------TMLA-VIQ--------
------------------------------------------------------------
-----------AVVT---------------------------------------------
------------------------------------------SIKAVL---------K--
------CK----DMPSETLLAKKYE-----------------------------------
------------------------------------------------------------
---------------------------K--------------------------------
-------------------LC---IVIDE-------VI----H-----------------
EG-------------IV-------------------------------------------
--DAL---------------------------------------V---------------
--------------------------------PAD-------VSE---------------
------------------------------------------------------------
------------------------------------------------------------
-------MVK--VKA---------------------------------------------
------------------------------------------------------------
------------------------------------------------------------
------------------------------------------------------------
------------------------------------------------------------
------------------------------------------------------------
------------------------------------------------------------
------------------------------------------------------------
------------------------------------------------------------
------------------------------------------------------------
------------------------------------------------------------
------------------------------------------------------------
------------------------------------------------------------
---------------------------------------------
>MMETSP0419_Chlorodendrophytes-Pedinophytes__Euk-Green-Chlorophytes-Chlorodendrophytes-Pedinophytes%CAMPEP_0177615784
------------------------------------------------------------
------------------------------------------------------------
------------------------------------------------------------
------------------------------------------------------------
------------------------------------------------------------
------------------------------------------------------------
-----------------XSKSICSKERKACNLGDIRLFNAAMEFGRIH--C-------I-
------------------------------------------------------------
------------------------------------------------------------
-----------------------------LLS----------------------------
----------------------------T------RSG-Q--------------I-----
--LVERFHD--T------------------------------------------------
------------------------------LTN------EA-------------------
KSE-----------IRA-------AM-YS-------------------------------
-----------------------ASTS------VVQN---------------LPEDSE-H
---------------------------------------------------VF-------
------------------------------------------------------------
------------------------------------------G-----------------
------------------------YG----DAC---------IVYS--------------
------------------------P----------------------------VADIILF
LMGS------------------GEY---------------------------DEL-----
--------------------------------------------MLSS-IIR--------
------------------------------------------------------------
-----------VIKD---------------------------------------------
------------------------------------------ALKATLKKSPSE-AAV--
------CE-------K-------YA-----------------------------------
------------------------------------------------------------
---------------------------K--------------------------------
-------------------VC---VTLDE-------VVNEGVL-----------------
---------------DM-------------------------------------V-----
--DPE-------------LIRK----------------------A---------------
--------------VKLKAPGDXEEGPLKGLAIPP-------RLP---------------
------------------------------------------------------------
------------------------------------------------------------
-------VGRDEAAA--------------SPAPGDASLAGNQLNAPFSGPHIDGQARARR
RGLALPASVPX-------------------------------------------------
------------------------------------------------------------
------------------------------------------------------------
------------------------------------------------------------
------------------------------------------------------------
------------------------------------------------------------
------------------------------------------------------------
------------------------------------------------------------
------------------------------------------------------------
------------------------------------------------------------
------------------------------------------------------------
------------------------------------------------------------
---------------------------------------------
>MMETSP0419_Chlorodendrophytes-Pedinophytes__Euk-Green-Chlorophytes-Chlorodendrophytes-Pedinophytes%CAMPEP_0177581606
------------------------------------------------------------
------------------------------------------------------------
------------------------------------------------------------
------------------------------------------------------------
------------------------------------------------------------
------------------------------------------------------------
-----------------XSKSICSKERKAXNLGDIRLFNAAMEFGRIH--C-------I-
------------------------------------------------------------
------------------------------------------------------------
-----------------------------LLS----------------------------
----------------------------T------RSG-Q--------------I-----
--LVERFHD--T------------------------------------------------
------------------------------LTN------EA-------------------
KSE-----------IRAAMYSASTSV-VQ-------------------------------
-----------------------NLPE-------------------------DS---E-H
---------------------------------------------------VF-------
------------------------------------------------------------
------------------------------------------G-----------------
------------------------YG----DAC---------IVYS--------------
------------------------P----------------------------VADIILF
LMGS------------------GEY---------------------------DEL-----
--------------------------------------------MLSS-IIR--------
------------------------------------------------------------
-----------VIKD---------------------------------------------
------------------------------------------ALKATLKKSPSE-AAV--
------CE------------K--YA-----------------------------------
------------------------------------------------------------
---------------------------K--------------------------------
-------------------VC---VTLDE-------VVNEGVL-----------------
---------------DM-------------------------------------V-----
--DPE---------------------------------------L---------------
----------IRKAVKLKAPGDSEEGPLKGLAIPP-------RLP---------------
------------------------------------------------------------
------------------------------------------------------------
-------VGR--ARGPRPRASPAPGDASLDGNQLNAPFSGPHIDGQAR------------
------------------------------------------------------------
------------------------------------------------------------
------------------------------------------------------------
------------------------------------------------------------
------------------------------------------------------------
------------------------------------------------------------
------------------------------------------------------------
------------------------------------------------------------
------------------------------------------------------------
------------------------------------------------------------
------------------------------------------------------------
------------------------------------------------------------
---------------------------------------------
>DUMA_Chlorodendrophytes-Pedinophytes__Euk-Green-Chlorophytes-Chlorodendrophytes_Pedinophytes%DUMA2032827-Tetraselmis_cordiformis
------------------------------------------------------------
------------------------------------------------------------
------------------------------------------------------------
------------------------------------------------------------
------------------------------------------------------------
------------------------------------------------------------
-----------------------------------------MDCGHVH--C-------L-
------------------------------------------------------------
------------------------------------------------------------
-----------------------------LLA----------------------------
----------------------------T------RIG-E--------------V-----
--ILERFYD--R------------------------------------------------
------------------------------LSD------DD-------------------
RGE-----------MRS-------AL-HQ----------------------ASS------
-----------------------NVAQ---------H---------------AP---E-D
-------------------------------------------SV------FV-------
------------------------------------------------------------
------------------------------------------D-----------------
-----------------------GYR----EAC---------IVFS--------------
------------------------P----------------------------MADTIIY
LVGS------------------GDY---------------------------DEL-----
--------------------------------------------MLSS-ILR--------
------------------------------------------------------------
-----------VIKD---------------------------------------------
------------------------------------------ALRVTL----KK------
------PP-------SESLIHEKYA-----------------------------------
------------------------------------------------------------
---------------------------K--------------------------------
-------------------VC---VTLDE-------II----N-----------------
EG-------------IL-------------------------------------D-----
--NTD-------------------------------------------------------
--------------------------------LEA-------IRR---------------
------------------------------------------------------------
------------------------------------------------------------
-------ALK--------------------------------------------------
------------------------------------------------------------
------------------------------------------------------------
------------------------------------------------------------
------------------------------------------------------------
------------------------------------------------------------
------------------------------------------------------------
------------------------------------------------------------
------------------------------------------------------------
------------------------------------------------------------
------------------------------------------------------------
------------------------------------------------------------
------------------------------------------------------------
---------------------------------------------
>XDLL_UTC__XDLL2048313-Oogamochlamys_gigantea
------------------------------------------------------------
------------------------------------------------------------
------------------------------------------------------------
------------------------------------------------------------
------------------------------------------------------------
------------------------------------------------------------
-----------------------------------------MDLGRIHC-F---------
------------------------------------------------------------
------------------------------------------------------------
-----------------------------LTA----------------------------
----------------------------T------NGG-T--------------V-----
--IYERFYD--R------------------------------------------------
------------------------------LSE------AD-------------------
KGE-----------IRA-------AFALA-------------------------------
-----------------------ASNL---------R---------------AD---D--
-------------------------------------------VD------AV-------
------------------------------------------------------------
------------------------------------------G-----------------
-----------------------SYR----SAR---------FVFV--------------
------------------------P----------------------------VADVVFF
LMGS------------------GEF---------------------------DEL-----
--------------------------------------------ALLE-VLR--------
------------------------------------------------------------
-----------VVVS---------------------------------------------
------------------------------------------ALRDAL----GN---K--
------VT-------ADVLFQK-YA-----------------------------------
------------------------------------------------------------
---------------------------R--------------------------------
-------------------LC---LVVDE-------VI----N-----------------
EG-------------IL-------------------------------------------
--ETV---------------DR--------------------------------------
--------------------------------EAI-------KKA---------------
------------------------------------------------------------
------------------------------------------------------------
-------IKNKATWE---------------------------------------------
------------------------------------------------------------
------------------------------------------------------------
------------------------------------------------------------
------------------------------------------------------------
------------------------------------------------------------
------------------------------------------------------------
------------------------------------------------------------
------------------------------------------------------------
------------------------------------------------------------
------------------------------------------------------------
------------------------------------------------------------
------------------------------------------------------------
---------------------------------------------
>Chlamydomonas_euryale-AAC_UTC__366223-Chlamydomonas_euryale.AAC.15
------------------------------------------------------------
------------------------------------------------------------
------------------------------------------------------------
------------------------------------------------------------
------------------------------------------------------------
------------------------------------------------------------
-----------------------------------------MSFGRIHC-F---------
------------------------------------------------------------
------------------------------------------------------------
-----------------------------LVS----------------------------
----------------------------T------KAS-Q--------------V-----
--VYERFYD--R------------------------------------------------
------------------------------LSE------SE-------------------
KAE-----------VRA-------AF-FQ-------------------------------
-----------------------ASSA---------Y---------------SD---N-Q
-------------------------------------------TH------VA-------
------------------------------------------------------------
------------------------------------------A-----------------
------------------------YK----AAR---------FVFM--------------
------------------------P----------------------------VADMVFF
LLSS------------------GEM---------------------------DEL-----
--------------------------------------------AAAD-ALA--------
------------------------------------------------------------
-----------TIVN---------------------------------------------
------------------------------------------ALPEVL----GR---A--
------PS-------SSLLLE-RYA-----------------------------------
------------------------------------------------------------
---------------------------R--------------------------------
-------------------MA---LVVDE-------II----N-----------------
EG-------------LL-------------------------------------E-----
--ATD---------------VD----------------------V---------------
--------------I-----------------RKA-------------------------
------------------------------------------------------------
------------------------------------------------------------
-------IKNKATWE---------------------------------------------
------------------------------------------------------------
------------------------------------------------------------
------------------------------------------------------------
------------------------------------------------------------
------------------------------------------------------------
------------------------------------------------------------
------------------------------------------------------------
------------------------------------------------------------
------------------------------------------------------------
------------------------------------------------------------
------------------------------------------------------------
------------------------------------------------------------
---------------------------------------------
>MMETSP0063_UTC__Euk-Green-Chlorophytes-UTC%CAMPEP_0201452468
------------------------------------------------------------
------------------------------------------------------------
------------------------------------------------------------
------------------------------------------------------------
------------------------------------------------------------
------------------------------------------------------------
----------------------------------XARSASAMSFGRIHC-F---------
------------------------------------------------------------
------------------------------------------------------------
-----------------------------LVS----------------------------
----------------------------T------KAS-Q--------------V-----
--VYERFYD--R------------------------------------------------
------------------------------LSE------SE-------------------
KAE-----------VRA-------AF-FQ-------------------------------
-----------------------ASSA---------Y---------------SD---N-Q
-------------------------------------------TH------VA-------
------------------------------------------------------------
------------------------------------------A-----------------
------------------------YK----AAR---------FVFM--------------
------------------------P----------------------------VADMVFF
LLSS------------------GEM---------------------------DEL-----
--------------------------------------------AAAD-ALA--------
------------------------------------------------------------
-----------TIVN---------------------------------------------
------------------------------------------ALPEVL----GR---A--
------PS-------SSLLLER-YA-----------------------------------
------------------------------------------------------------
---------------------------R--------------------------------
-------------------MA---LVVDE-------II----N-----------------
EG-------------LL-------------------------------------E-----
--ATD---------------VD----------------------V---------------
--------------I-----------------RKA-------------------------
------------------------------------------------------------
------------------------------------------------------------
-------IKNKATWE---------------------------------------------
------------------------------------------------------------
------------------------------------------------------------
------------------------------------------------------------
------------------------------------------------------------
------------------------------------------------------------
------------------------------------------------------------
------------------------------------------------------------
------------------------------------------------------------
------------------------------------------------------------
------------------------------------------------------------
------------------------------------------------------------
------------------------------------------------------------
---------------------------------------------
>MMETSP1169_Mamiellophytes__Euk-Green-Chlorophytes-Pyramimonadales%CAMPEP_0118921434
------------------------------------------------------------
------------------------------------------------------------
------------------------------------------------------------
------------------------------------------------------------
------------------------------------------------------------
------------------------------------------------------------
--------------MAPPGTSNAQKNNQSPRQGSEGDPTIGDTNDCVQ--C-------I-
------------------------------------------------------------
------------------------------------------------------------
-----------------------------VIA----------------------------
----------------------------S------RQDVPN-------------V-----
--LFERYYP---------------------------------------------------
------------------------------FRSGEGSGSKE-------------------
WWD-----------ILY-------SI-SS-------------------------------
-----------------------HTLK-------------------------AAAEEEAY
-------------------------------------------VG------TS-------
------------------------------------------------------------
------------------------------------------E-----------------
------------------------------ASH---------VIWM--------------
------------------------C----------------------------SGGLVLY
LAGA------------------GVY---------------------------DEL-----
--------------------------------------------ALAE-AAT--------
------------------------------------------------------------
-----------ALVA---------------------------------------------
------------------------------------------VLKL-----------V--
------CK-------QKVLSEALLFANIG-------------------------------
------------------------------------------------------------
---------------------------K--------------------------------
-------------------VH---LVIDQ-------MF----H-----------------
AG-------------HI-------------------------------------E-----
--DTN---------------AE----------------------T---------------
--------------V-----------------FKS-------IKL---------------
------------------------------------------------------------
------------------------------------------------------------
-------RQK--------------------------------------------------
------------------------------------------------------------
------------------------------------------------------------
------------------------------------------------------------
------------------------------------------------------------
------------------------------------------------------------
------------------------------------------------------------
------------------------------------------------------------
------------------------------------------------------------
------------------------------------------------------------
------------------------------------------------------------
------------------------------------------------------------
------------------------------------------------------------
---------------------------------------------
>MMETSP1106_Mamiellophytes__Euk-Green-Chlorophytes-Micromonas%CAMPEP_0181349378
------------------------------------------------------------
------------------------------------------------------------
------------------------------------------------------------
------------------------------------------------------------
------------------------------------------------------------
------------------------------------------------------------
-------------------------------------------XRVLC----------V-
------------------------------------------------------------
------------------------------------------------------------
-----------------------------MLT----------------------------
----------------------------S------ASG-N--------------V-----
--IIERFYE--P------------------------------------------------
-----------------------------TLSE------RE---------------QMEW
RSR-----------LHE-------ASACT-------------------------------
-----------------------VGVQ------DAER---------------VA---E-V
-------------------------------------------CG------MA-------
------------------------------------------------------------
------------------------------------------R-----------------
------------------------DG----EET---------MVWC--------------
------------------------Q----------------------------VGDLRFY
AVGS------------------GEY---------------------------DEL-----
--------------------------------------------ALAE-VLQ--------
------------------------------------------------------------
-----------ALVT---------------------------------------------
------------------------------------------SVKACV----KN-KAF--
------TE-------AHLFAH--FG-----------------------------------
------------------------------------------------------------
---------------------------M--------------------------------
-------------------IC---LALDE-------IV----S-----------------
SG-------------VV-------------------------------------E-----
--ATD---------------WD----------------------T---------------
--------------------------------IRR-------GIK---------------
------------------------------------------------------------
------------------------------------------------------------
-------LKM--SGD---------------------------------------------
------------------------------------------------------------
------------------------------------------------------------
------------------------------------------------------------
------------------------------------------------------------
------------------------------------------------------------
------------------------------------------------------------
------------------------------------------------------------
------------------------------------------------------------
------------------------------------------------------------
------------------------------------------------------------
------------------------------------------------------------
------------------------------------------------------------
---------------------------------------------
>MMETSP1468_Mamiellophytes__Euk-Green-Chlorophytes-Micromonas%CAMPEP_0198689788
------------------------------------------------------------
------------------------------------------------------------
------------------------------------------------------------
------------------------------------------------------------
------------------------------------------------------------
------------------------------------------------------------
------------------------------------------------------------
------------------------------------------------------------
------------------------------------------------------------
------------------------------------------------------------
-------------------------------------G----------------------
------------------------------------------------------------
---------------------------------------EE-------------------
------------------------------------------------------------
---------------------------------------------------------T--
---------------------------------------------------MV-------
------------------------------------------------------------
------------------------------------------------------------
------------------------WC-------------------Q--------------
-----------------------------------------------------VGDLRFY
AVGS------------------GEY---------------------------DEL-----
--------------------------------------------ALAE-VLQ--------
------------------------------------------------------------
-----------ALVT---------------------------------------------
------------------------------------------SVKACV----KN-KAF--
------TE-------AHLFAH--FG-----------------------------------
------------------------------------------------------------
---------------------------M--------------------------------
-------------------IC---LALDE-------IV----S-----------------
SG-------------VV-------------------------------------E-----
--ATD---------------WD----------------------T---------------
--------------------------------IRR-------GIK---------------
------------------------------------------------------------
------------------------------------------------------------
-------LKM--SGD---------------------------------------------
------------------------------------------------------------
------------------------------------------------------------
------------------------------------------------------------
------------------------------------------------------------
------------------------------------------------------------
------------------------------------------------------------
------------------------------------------------------------
------------------------------------------------------------
------------------------------------------------------------
------------------------------------------------------------
------------------------------------------------------------
------------------------------------------------------------
---------------------------------------------
>MMETSP0052_UTC__Euk-Green-Chlorophytes-UTC%CAMPEP_0175049952
------------------------------------------------------------
------------------------------------------------------------
------------------------------------------------------------
------------------------------------------------------------
------------------------------------------------------------
------------------------------------------------------------
-------------------------------------------MVVQA--A---------
------------------------------------------------------------
------------------------------------------------------------
-----------------------------AII----------------------------
----------------------------T------KNG-R--------------P-----
--LVSRQFV--E------------------------------------------------
------------------------------MNR------LT-------------------
IEG-----------LLN-------TF-PK-------------------------------
-----------------------LIES---------G---------------KQ------
-------------------------------------------HT------FV-------
------------------------------------------------------------
------------------------------------------E-----------------
------------------------TE----SIR---------YVYQ--------------
------------------------P----------------------------LDDL-YI
LLIT------------------DKR-S-------------------------NIL-----
--------------------------------------------EDLE-TLR--------
------------------------------------------------------------
-----------LFGK---------------------------------------------
------------------------------------------LVPEYC----GQ---V--
------DE-------LSVENN---------------------------------------
------------------------------------------------------------
------------------------------------------------------------
-------------------SFELIFVLDE-------II----S-----------------
LGHKESVTLLQVKQNCE-------------------------------------M-----
--ESH---------------EE----------------------R---------------
-----LHNLIIENKI-----------------NETRDIMKKKAAD---------------
------------------------------------------------------------
------------------------------------------------------------
-------IEK--AKM--------------EQKRLASSNTSSMLSGFGGGGSPMSSSNIPG
LGSTFGAPAEIDVPARGGSGADVPNPTRPQSGARAPSKGMRLGGKPKGVVL---------
------------------------------------------------------------
------------------------------------------------------------
------------------------------------------------------------
------------------------------------------------------------
------------------------------------------------------------
------------------------------------------------------------
------------------------------------------------------------
------------------------------------------------------------
------------------------------------------------------------
------------------------------------------------------------
------------------------------------------------------------
---------------------------------------------
>NQYP_UTC__Euk-Green-Chlorophytes-UTC%NQYP2025104-Pirula_salina
------------------------------------------------------------
------------------------------------------------------------
------------------------------------------------------------
------------------------------------------------------------
------------------------------------------------------------
------------------------------------------------------------
---------------------------------------------MVCLAS---------
------------------------------------------------------------
------------------------------------------------------------
-----------------------------SVV----------------------------
----------------------------T------KHG-K--------------V-----
--LVSRQYV--D------------------------------------------------
---------------------------------------MN-------------------
RIR-----------IEGLL-----AA-FP-------------------------------
-----------------------KLVD-------------------------TG---K-Q
-------------------------------------------HT------YV-------
------------------------------------------------------------
------------------------------------------E-----------------
------------------------TE----NVR---------YVYQ--------------
------------------------P----------------------------MDGL-YL
LLIT------------------NKQ-S-------------------------NIL-----
--------------------------------------------EDLE-TLR--------
------------------------------------------------------------
-----------LLSK---------------------------------------------
------------------------------------------VVREYV----PD---V--
------TESYVADHAFDLLFA--FDEVISMGHKEEVTVAQV-------------------
------------------------------------------------------------
---------------------------R--------------------------------
-------------------QN---TDMDSNEEKLIKMI----K-----------------
EE-------------KI-------------------------------------------
--KST---------------KA----------------------H---------------
--------------M-----------------EQK-------AQQ---------------
------------------------------------------------------------
------------------------------------------------------------
-------IEQDRIQR--------------GQRGADPFRTSVSALSS--------------
------------------------------------------------------------
------------------------------------------------------------
------------------------------------------------------------
------------------------------------------------------------
------------------------------------------------------------
------------------------------------------------------------
------------------------------------------------------------
------------------------------------------------------------
------------------------------------------------------------
------------------------------------------------------------
------------------------------------------------------------
------------------------------------------------------------
---------------------------------------------
>RRSV_Chlorodendrophytes-Pedinophytes__RRSV2020775-Pedinomonas_minor
------------------------------------------------------------
------------------------------------------------------------
------------------------------------------------------------
------------------------------------------------------------
------------------------------------------------------------
------------------------------------------------------------
---------------------------------------------MILAAS---------
------------------------------------------------------------
------------------------------------------------------------
-----------------------------IVN----------------------------
-----------------------------------RSG-K--------------P-----
--LVSRQYA--E------------------------------------------------
---------------------------------------MT-------------------
RIR-----------IEGLL-----AA-FP-------------------------------
-----------------------KLIG-------------------------GG---K-Q
-------------------------------------------HT------YV-------
------------------------------------------------------------
------------------------------------------E-----------------
------------------------TE----SIR---------YVYQ--------------
------------------------P----------------------------IEGI-YL
VLIT------------------NKQ-S-------------------------NIV-----
--------------------------------------------EDLE-CLR--------
------------------------------------------------------------
-----------LLSK---------------------------------------------
------------------------------------------VVPEFAQVPDEEHVIA--
------RA-------LDIIFA--FDEVISMGLKENITLQQV-------------------
------------------------------------------------------------
---------------------------R--------------------------------
-------------------QN---CEMDSHEEKLHKMI----I-----------------
AS-------------KI-------------------------------------Q-----
--ETK---------------DA----------------------M---------------
----------KKRAV-----------------EIE-------RQK---------------
------------------------------------------------------------
------------------------------------------------------------
-------IER--KAL---------------------------------------------
------------------------------------------------------------
------------------------------------------------------------
------------------------------------------------------------
------------------------------------------------------------
------------------------------------------------------------
------------------------------------------------------------
------------------------------------------------------------
------------------------------------------------------------
------------------------------------------------------------
------------------------------------------------------------
------------------------------------------------------------
------------------------------------------------------------
---------------------------------------------
>MWAN_UTC__Euk-Green-Chlorophytes-UTC%MWAN2003043-Chlorella_minutissima
------------------------------------------------------------
------------------------------------------------------------
------------------------------------------------------------
------------------------------------------------------------
------------------------------------------------------------
------------------------------------------------------------
---------------------------------------------MVVLAA---------
------------------------------------------------------------
------------------------------------------------------------
-----------------------------SIV----------------------------
----------------------------S------KSG-K--------------A-----
--LVSRQYM--D------------------------------------------------
---------------------------------------MS-------------------
RIR-----------VEGLL-----AA-FP-------------------------------
-----------------------KLVG-------------------------SG---K-Q
-------------------------------------------HT------YV-------
------------------------------------------------------------
------------------------------------------E-----------------
------------------------TE----NVR---------YVYQ--------------
------------------------P----------------------------IEGM-YL
LLVT------------------NRG-S-------------------------NIL-----
--------------------------------------------EDLD-TLR--------
------------------------------------------------------------
-----------LLSK---------------------------------------------
------------------------------------------LVPEYA----GV---ALD
EEAVSRAA-------FDLIFA--FDEVISHGHKESITVQQV-------------------
------------------------------------------------------------
---------------------------K--------------------------------
-------------------QN---CEMESHEEKLHKLI----I-----------------
AS-------------KV-------------------------------------Q-----
--DTK---------------DA----------------------M---------------
--------------------------------KRR-------ALE---------------
------------------------------------------------------------
------------------------------------------------------------
-------IDKHRLDA--------------RRGGGGG------------------------
------------------------------------------------------------
------------------------------------------------------------
------------------------------------------------------------
------------------------------------------------------------
------------------------------------------------------------
------------------------------------------------------------
------------------------------------------------------------
------------------------------------------------------------
------------------------------------------------------------
------------------------------------------------------------
------------------------------------------------------------
------------------------------------------------------------
---------------------------------------------
>NLOM_UTC__Euk-Green-Chlorophytes-UTC%NLOM-3039004-Pediastrum_duplex-B_CCAC_0012
------------------------------------------------------------
------------------------------------------------------------
------------------------------------------------------------
------------------------------------------------------------
------------------------------------------------------------
------------------------------------------------------------
---------------------------------------------MVVLAA---------
------------------------------------------------------------
------------------------------------------------------------
-----------------------------SIV----------------------------
----------------------------S------KSG-K--------------A-----
--LVSRQYM--D------------------------------------------------
---------------------------------------MN-------------------
RIR-----------IEGLL-----AA-FP-------------------------------
-----------------------KLVS---------T---------------GK---Q--
-------------------------------------------HT------FV-------
------------------------------------------------------------
------------------------------------------E-----------------
------------------------TE----NVR---------YVYQ--------------
------------------------P----------------------------IEGM-YL
LLVT------------------NRN-S-------------------------NIL-----
--------------------------------------------EDLD-TLR--------
------------------------------------------------------------
-----------LLSK---------------------------------------------
------------------------------------------LVPEYA----GS---MLD
EEAISRAA-------FDLIFA--FDEVISLGHKENITVQQVKQNCEMESHEEKLHKMIIQ
SKINDTKDIMKRKAMEIDKTKVDQKRMMPPGPGYNPAMSGMSGSSGARPMDMDLGPALGT
PALGGAGGFGASSAAAAPARGAAAGPKKGMQLGAKSKGASSILESLAKEEGVGVAELEAP
ARPGPAAAGPVGTMVISEPVF---ISIDEKLS----VL----L--------------NKQ
GG---------VENVEV-------------------------------------QGTMSL
VVSSD---------------AD----------------------A---------------
----------FVRVV-----------------VQQGPNTGFQFKT---------------
------------------------------------------------------------
------------------------------------------------------------
----HPNIDKVAYNN--------------SGILGLKDPSRPFPTGSELGVLKWRLQSRDE
GLVPLSINCWPSASGRESYVNIEYESSASYDLQNVVIAIPLPHGSQAPAVNQVDGDWRFD
RGQCCLIWSIDLIDDTNRSGSMEFVVPAADPDVFYPVEVSFSANHTFCDITLESVVSTQT
EAPVKYGTRKQLTTAGYQVV----------------------------------------
------------------------------------------------------------
------------------------------------------------------------
------------------------------------------------------------
------------------------------------------------------------
------------------------------------------------------------
------------------------------------------------------------
------------------------------------------------------------
------------------------------------------------------------
------------------------------------------------------------
---------------------------------------------
>XKWQ_UTC__XKWQ2035285-Pediastrum_duplex-CCAC_0012
------------------------------------------------------------
------------------------------------------------------------
------------------------------------------------------------
------------------------------------------------------------
------------------------------------------------------------
------------------------------------------------------------
---------------------------------------------MVVLAA---------
------------------------------------------------------------
------------------------------------------------------------
-----------------------------SIV----------------------------
----------------------------S------KSG-K--------------A-----
--LVSRQYM--D------------------------------------------------
---------------------------------------MN-------------------
RIR-----------IEGLL-----AA-FP-------------------------------
-----------------------KLVS---------T---------------GK---Q--
-------------------------------------------HT------FV-------
------------------------------------------------------------
------------------------------------------E-----------------
------------------------TE----NVR---------YVYQ--------------
------------------------P----------------------------IEGM-YL
LLVT------------------NRN-S-------------------------NIL-----
--------------------------------------------EDLD-TLR--------
------------------------------------------------------------
-----------LLSK---------------------------------------------
------------------------------------------LVPEYA----GS---MLD
EEAISRAA-------FDLIFA--FD-----------------------------------
------------------------------------------------------------
---------------------------EVISL----------------------------
-------------------GHKENITVQQ-------VK----Q-----------------
NC-------------EM-------------------------------------------
--ESHEEKLHKMIIQSKINDTK----------------------D---------------
--------------I-----------------MKR-------KAM---------------
------------------------------------------------------------
------------------------------------------------------------
------EIDKTKVDQ--------------KRM----------------------------
------------------------------------------------------------
------------------------------------------------------------
------------------------------------------------------------
------------------------------------------------------------
------------------------------------------------------------
------------------------------------------------------------
------------------------------------------------------------
------------------------------------------------------------
------------------------------------------------------------
------------------------------------------------------------
------------------------------------------------------------
------------------------------------------------------------
---------------------------------------------
>MMKU_Nephroselmids__Euk-Green-Chlorophytes-Nephroselmids%MMKU2005033-Nephroselmis_olivace
------------------------------------------------------------
------------------------------------------------------------
------------------------------------------------------------
------------------------------------------------------------
------------------------------------------------------------
------------------------------------------------------------
---------------------------------------------MIT--A-------V-
------------------------------------------------------------
------------------------------------------------------------
-----------------------------LVL----------------------------
----------------------------N------AKG-N--------------P-----
--LIIKFFI--P------------------------------------------------
------------------------------LSI------KK-------------------
QQE-----------MVS-------NI-FQ-------------------------------
-----------------------VLVS---------R---------------PP---K-S
-------------------------------------------CN------FL-------
------------------------------------------------------------
---------------------------------ADSSLLCLDE-----------------
------------------------------GRK---------VVYR--------------
------------------------H----------------------------FSML-YF
VVVC------------------DAA-E-------------------------SEL-----
--------------------------------------------GMID-LIQ--------
------------------------------------------------------------
-----------AYIE---------------------------------------------
------------------------------------------SLHQCF----ED---V--
------RE-------LDLVCE--SA-----------------------------------
------------------------------------------------------------
---------------------------K--------------------------------
-------------------AN---TLLDE-------MV----Q-----------------
GG-------------TV-------------------------------------L-----
--ETT---------------SA----------------------E---------------
--------------V-----------------LRH-------FKS---------------
------------------------------------------------------------
------------------------------------------------------------
-------LQQ--LK----------------------------------------------
------------------------------------------------------------
------------------------------------------------------------
------------------------------------------------------------
------------------------------------------------------------
------------------------------------------------------------
------------------------------------------------------------
------------------------------------------------------------
------------------------------------------------------------
------------------------------------------------------------
------------------------------------------------------------
------------------------------------------------------------
------------------------------------------------------------
---------------------------------------------
>MMETSP0933_Mamiellophytes__Euk-Green-Chlorophytes-Ostreococcus%CAMPEP_0179647422
------------------------------------------------------------
------------------------------------------------------------
------------------------------------------------------------
------------------------------------------------------------
------------------------------------------------------------
------------------------------------------------------------
---------------------------------------------MIKA-F---------
------------------------------------------------------------
------------------------------------------------------------
-----------------------------IVV----------------------------
----------------------------N------NHA-M--------------V-----
--RLCRFYE--Q------------------------------------------------
------------------------------LAV------DK-------------------
QSE-----------LCQ-------TV-YK-------------------------------
-----------------------IVTS---------R---------------PD---H-L
-------------------------------------------CS------FV-------
------------------------------------------------------------
------------------------------------------D-----------------
-----------------------DSNTFGPDTK---------LVYR--------------
------------------------H----------------------------FATL-YF
CILS------------------DRS-E-------------------------SEL-----
--------------------------------------------AMLD-LIQ--------
------------------------------------------------------------
-----------VYVE---------------------------------------------
------------------------------------------TLDXXF----EN---V--
------CE-------LDLIFN--SP-----------------------------------
------------------------------------------------------------
---------------------------K--------------------------------
-------------------AY---TVLDE-------TV----V-----------------
GG-------------LV-------------------------------------L-----
--EIN---------------SQ--------------------------------------
----------KILTV-----------------YDQ-------LQK---------------
------------------------------------------------------------
------------------------------------------------------------
-------LEK--MHS--------------SLIDKLQVGS---------------------
------------------------------------------------------------
------------------------------------------------------------
------------------------------------------------------------
------------------------------------------------------------
------------------------------------------------------------
------------------------------------------------------------
------------------------------------------------------------
------------------------------------------------------------
------------------------------------------------------------
------------------------------------------------------------
------------------------------------------------------------
------------------------------------------------------------
---------------------------------------------
>MMETSP1460_Mamiellophytes__Euk-Green-Chlorophytes-Bathycoccus%CAMPEP_0198481652
------------------------------------------------------------
------------------------------------------------------------
------------------------------------------------------------
------------------------------------------------------------
------------------------------------------------------------
------------------------------------------------------------
--------------------------------------------------M---------
------------------------------------------------------------
------------------------------------------------------------
------------------------------------------------------------
------------------------------------------------------V-----
--RLCRFYE--Q------------------------------------------------
------------------------------LAV------DK-------------------
QSE-----------LCQ-------TV-YK-------------------------------
-----------------------IVTS---------R---------------PD---H-L
-------------------------------------------CS------FV-------
------------------------------------------------------------
------------------------------------------D-----------------
-----------------------DSNTFGPDTK---------LVYR--------------
------------------------H----------------------------FATL-YF
CILS------------------DRS-E-------------------------SEL-----
--------------------------------------------AMLD-LIQ--------
------------------------------------------------------------
-----------VYVE---------------------------------------------
------------------------------------------TLDRVF----EN---V--
------CE-------LDLIFN--SP-----------------------------------
------------------------------------------------------------
---------------------------K--------------------------------
-------------------AY---TVLDE-------TV----V-----------------
GG-------------LV-------------------------------------L-----
--EIN---------------SQ----------------------K---------------
--------------I---------------------------LTV---------------
------------------------------------------------------------
------------------------------------------------------------
-------YDQ--------------------------------------------------
------------------------------------------------------------
------------------------------------------------------------
------------------------------------------------------------
------------------------------------------------------------
------------------------------------------------------------
------------------------------------------------------------
------------------------------------------------------------
------------------------------------------------------------
------------------------------------------------------------
------------------------------------------------------------
------------------------------------------------------------
------------------------------------------------------------
---------------------------------------------
>Bathycoccus_Mamiellophytes__Euk-Green-Chlorophytes-Bathycoccus%Bathycoccus_genomic612393823_Bathycoccus_prasinos
------------------------------------------------------------
------------------------------------------------------------
------------------------------------------------------------
------------------------------------------------------------
------------------------------------------------------------
------------------------------------------------------------
---------------------------------------------MIKA-F---------
------------------------------------------------------------
------------------------------------------------------------
-----------------------------IVV----------------------------
----------------------------N------NHA-M--------------V-----
--RLCRFYE--Q------------------------------------------------
------------------------------LAV------DK-------------------
QSE-----------LCQ-------TV-YK-------------------------------
-----------------------IVTS---------R---------------PD---H-L
-------------------------------------------CS------FV-------
------------------------------------------------------------
------------------------------------------D-----------------
-----------------------DSNTFGPDTK---------LVYR--------------
------------------------H----------------------------FATL-YF
CILS------------------DRS-E-------------------------SEL-----
--------------------------------------------AMLD-LIQ--------
------------------------------------------------------------
-----------VYVE---------------------------------------------
------------------------------------------TLDRVF----EN---V--
------CE-------LDLIFN--SP-----------------------------------
------------------------------------------------------------
---------------------------K--------------------------------
-------------------AY---TVLDE-------TV----V-----------------
GG-------------LV-------------------------------------L-----
--EIN---------------SQ--------------------------------------
----------KILTV-----------------YDQ-------LQK---------------
------------------------------------------------------------
------------------------------------------------------------
-------LEK--MHS--------------SLIDKLQVGS---------------------
------------------------------------------------------------
------------------------------------------------------------
------------------------------------------------------------
------------------------------------------------------------
------------------------------------------------------------
------------------------------------------------------------
------------------------------------------------------------
------------------------------------------------------------
------------------------------------------------------------
------------------------------------------------------------
------------------------------------------------------------
------------------------------------------------------------
---------------------------------------------
>Bathyococcus_spPRE_Mamiellophytes__69-Bathyococcus_sp.PRE.10
------------------------------------------------------------
------------------------------------------------------------
------------------------------------------------------------
------------------------------------------------------------
------------------------------------------------------------
------------------------------------------------------------
---------------------------------------------MIKA-F---------
------------------------------------------------------------
------------------------------------------------------------
-----------------------------IVV----------------------------
----------------------------N------NHA-M--------------V-----
--RLCRFYE--Q------------------------------------------------
------------------------------LAV------DK-------------------
QSE-----------LCQ-------TV-YK-------------------------------
-----------------------IVTS---------R---------------PD---H-L
-------------------------------------------CS------FV-------
------------------------------------------------------------
------------------------------------------D-----------------
-----------------------DSNTFGPDTK---------LVYR--------------
------------------------H----------------------------FATL-YF
CILS------------------DRS-E-------------------------SEL-----
--------------------------------------------AMLD-LIQ--------
------------------------------------------------------------
-----------VYVE---------------------------------------------
------------------------------------------TLDRVF----EN---V--
------CE-------LDLIFN--SP-----------------------------------
------------------------------------------------------------
---------------------------K--------------------------------
-------------------AY---TVLDE-------TV----V-----------------
GG-------------LV-------------------------------------L-----
--EIN---------------SQ--------------------------------------
----------KILTV-----------------YDQ-------LQK---------------
------------------------------------------------------------
------------------------------------------------------------
-------LEK--MHS--------------SLIDKLQVGS---------------------
------------------------------------------------------------
------------------------------------------------------------
------------------------------------------------------------
------------------------------------------------------------
------------------------------------------------------------
------------------------------------------------------------
------------------------------------------------------------
------------------------------------------------------------
------------------------------------------------------------
------------------------------------------------------------
------------------------------------------------------------
------------------------------------------------------------
---------------------------------------------
>MCPK_Mamiellophytes__Euk-Green-Chlorophytes-Bathycoccus%MCPK2012860-Bathycoccus_prasinos
------------------------------------------------------------
------------------------------------------------------------
------------------------------------------------------------
------------------------------------------------------------
------------------------------------------------------------
------------------------------------------------------------
---------------------------------------------MIKA-F---------
------------------------------------------------------------
------------------------------------------------------------
-----------------------------IVV----------------------------
----------------------------N------NHA-M--------------V-----
--RLCRFYE--Q------------------------------------------------
------------------------------LAV------DK-------------------
QSE-----------LCQ-------TV-YK-------------------------------
-----------------------IVTS---------R---------------PD---H-L
-------------------------------------------CS------FV-------
------------------------------------------------------------
------------------------------------------D-----------------
-----------------------DSNTFGPDTK---------LVYR--------------
------------------------H----------------------------FATL-YF
CILS------------------DRS-E-------------------------SEL-----
--------------------------------------------AMLD-LIQ--------
------------------------------------------------------------
-----------VYVE---------------------------------------------
------------------------------------------TLDRVF----EN---V--
------CE-------LDLIFN--SP-----------------------------------
------------------------------------------------------------
---------------------------K--------------------------------
-------------------AY---TVLDE-------TV----V-----------------
GG-------------LV-------------------------------------L-----
--EIN---------------SQ--------------------------------------
----------KILTV-----------------YDQ-------LQK---------------
------------------------------------------------------------
------------------------------------------------------------
-------LEK--MHS--------------SLIDKLQV-----------------------
------------------------------------------------------------
------------------------------------------------------------
------------------------------------------------------------
------------------------------------------------------------
------------------------------------------------------------
------------------------------------------------------------
------------------------------------------------------------
------------------------------------------------------------
------------------------------------------------------------
------------------------------------------------------------
------------------------------------------------------------
------------------------------------------------------------
---------------------------------------------
>Micromonas_Mamiellophytes__Euk-Green-Chlorophytes-Micromonas%Micromonas_genomicjgi_Micromonas_173928_PACid:27343604
------------------------------------------------------------
------------------------------------------------------------
------------------------------------------------------------
------------------------------------------------------------
------------------------------------------------------------
------------------------------------------------------------
---------------------------------------------MIKA-F---------
------------------------------------------------------------
------------------------------------------------------------
-----------------------------IVV----------------------------
----------------------------N------NHA-M--------------V-----
--RLCRFYE--Q------------------------------------------------
------------------------------LGV------DK-------------------
QAD-----------LCQ-------TV-YK-------------------------------
-----------------------MVTG---------R---------------PD---H-L
-------------------------------------------CS------FV-------
------------------------------------------------------------
------------------------------------------D-----------------
-----------------------DEKTFGPDTK---------LVYR--------------
------------------------H----------------------------FATL-YF
CILS------------------DRS-E-------------------------SEL-----
--------------------------------------------AMLD-LIQ--------
------------------------------------------------------------
-----------VYVE---------------------------------------------
------------------------------------------TLDKVF----EN---V--
------CE-------LDLIFN--SP-----------------------------------
------------------------------------------------------------
---------------------------K--------------------------------
-------------------AY---TVLDE-------TI----V-----------------
GG-------------LV-------------------------------------L-----
--EIN---------------SQ--------------------------------------
----------KVIGV-----------------YEE-------LMK---------------
------------------------------------------------------------
------------------------------------------------------------
-------LEK--AQA--------------SMLERVTG-----------------------
------------------------------------------------------------
------------------------------------------------------------
------------------------------------------------------------
------------------------------------------------------------
------------------------------------------------------------
------------------------------------------------------------
------------------------------------------------------------
------------------------------------------------------------
------------------------------------------------------------
------------------------------------------------------------
------------------------------------------------------------
------------------------------------------------------------
---------------------------------------------
>Micromonas_commoda-PRE_Mamiellophytes__10-Micromonas_commoda.PRE.693
------------------------------------------------------------
------------------------------------------------------------
------------------------------------------------------------
------------------------------------------------------------
------------------------------------------------------------
------------------------------------------------------------
---------------------------------------------MIKA-F---------
------------------------------------------------------------
------------------------------------------------------------
-----------------------------LVV----------------------------
----------------------------N------NHA-M--------------V-----
--RLCRFYE--Q------------------------------------------------
------------------------------LPT------EK-------------------
QTE-----------LCQ-------TV-YK-------------------------------
-----------------------IVTA---------R---------------PD---H-L
-------------------------------------------CS------FV-------
------------------------------------------------------------
------------------------------------------D-----------------
-----------------------DEKTFGPDTK---------LVYR--------------
------------------------H----------------------------FATL-YF
CILS------------------DRS-E-------------------------SEL-----
--------------------------------------------AMMD-LIQ--------
------------------------------------------------------------
-----------VYVE---------------------------------------------
------------------------------------------TLDRVF----EN---V--
------CE-------LDLIFN--SP-----------------------------------
------------------------------------------------------------
---------------------------K--------------------------------
-------------------AY---TVLDE-------TI----V-----------------
GG-------------LV-------------------------------------L-----
--EIN---------------SQ--------------------------------------
----------KILNV-----------------YDE-------LMK---------------
------------------------------------------------------------
------------------------------------------------------------
-------LEK--AHS--------------SMLDNMPNIYTGSK-----------------
------------------------------------------------------------
------------------------------------------------------------
------------------------------------------------------------
------------------------------------------------------------
------------------------------------------------------------
------------------------------------------------------------
------------------------------------------------------------
------------------------------------------------------------
------------------------------------------------------------
------------------------------------------------------------
------------------------------------------------------------
------------------------------------------------------------
---------------------------------------------
>MMETSP1393_Mamiellophytes__Euk-Green-Chlorophytes-Micromonas%CAMPEP_0202927832
------------------------------------------------------------
------------------------------------------------------------
------------------------------------------------------------
------------------------------------------------------------
------------------------------------------------------------
------------------------------------------------------------
---------------------------------------------MIKA-F---------
------------------------------------------------------------
------------------------------------------------------------
-----------------------------LVV----------------------------
----------------------------N------NHA-M--------------V-----
--RLCRFYE--Q------------------------------------------------
------------------------------LPT------EK-------------------
QTE-----------LCQ-------TV-YK-------------------------------
-----------------------IVTA---------R---------------PD---H-L
-------------------------------------------CS------FV-------
------------------------------------------------------------
------------------------------------------D-----------------
-----------------------DEKTFGPDTK---------LVYR--------------
------------------------H----------------------------FATL-YF
CILS------------------DRS-E-------------------------SEL-----
--------------------------------------------AMMD-LIQ--------
------------------------------------------------------------
-----------VYVE---------------------------------------------
------------------------------------------TLDRVF----EN---V--
------CE-------LDLIFN--SP-----------------------------------
------------------------------------------------------------
---------------------------K--------------------------------
-------------------AY---TVLDE-------TI----V-----------------
GG-------------LV-------------------------------------L-----
--EIN---------------SQ--------------------------------------
----------KILNV-----------------YDE-------LQK---------------
------------------------------------------------------------
------------------------------------------------------------
-------LEK--AHS--------------SMLDNMPNIYTGSK-----------------
------------------------------------------------------------
------------------------------------------------------------
------------------------------------------------------------
------------------------------------------------------------
------------------------------------------------------------
------------------------------------------------------------
------------------------------------------------------------
------------------------------------------------------------
------------------------------------------------------------
------------------------------------------------------------
------------------------------------------------------------
------------------------------------------------------------
---------------------------------------------
>Micromonas_ASP10-PRE_Mamiellophytes__949-Micromonas_ASP10.PRE.9
------------------------------------------------------------
------------------------------------------------------------
------------------------------------------------------------
------------------------------------------------------------
------------------------------------------------------------
------------------------------------------------------------
---------------------------------------------MIKA-F---------
------------------------------------------------------------
------------------------------------------------------------
-----------------------------IVV----------------------------
----------------------------N------NHA-M--------------V-----
--RLCRFYE--Q------------------------------------------------
------------------------------LGV------DK-------------------
QTE-----------LCQ-------TV-YK-------------------------------
-----------------------IVTG---------R---------------PD---H-L
-------------------------------------------CS------FV-------
------------------------------------------------------------
------------------------------------------D-----------------
-----------------------DEKTFGPDTK---------LVYR--------------
------------------------H----------------------------FATL-YF
CILS------------------DRS-E-------------------------SEL-----
--------------------------------------------AMLD-LIQ--------
------------------------------------------------------------
-----------VYVE---------------------------------------------
------------------------------------------TLDRVF----EN---V--
------CE-------LDLIFN--SP-----------------------------------
------------------------------------------------------------
---------------------------K--------------------------------
-------------------AY---TVLDE-------TV----V-----------------
GG-------------LV-------------------------------------L-----
--EIN---------------SQ--------------------------------------
----------KILGV-----------------YDN-------LMK---------------
------------------------------------------------------------
------------------------------------------------------------
-------LEK--ANS--------------SIMDKLV------------------------
------------------------------------------------------------
------------------------------------------------------------
------------------------------------------------------------
------------------------------------------------------------
------------------------------------------------------------
------------------------------------------------------------
------------------------------------------------------------
------------------------------------------------------------
------------------------------------------------------------
------------------------------------------------------------
------------------------------------------------------------
------------------------------------------------------------
---------------------------------------------
>Micromonas-sp-CCMP2099_Mamiellophytes__Euk-Green-Chlorophytes-Micromonas%CAMPEP_0190197886
------------------------------------------------------------
------------------------------------------------------------
------------------------------------------------------------
------------------------------------------------------------
------------------------------------------------------------
------------------------------------------------------------
---------------------------------------------MIKA-F---------
------------------------------------------------------------
------------------------------------------------------------
-----------------------------IVV----------------------------
----------------------------N------NHA-M--------------V-----
--RLCRFYE--Q------------------------------------------------
------------------------------LGV------DK-------------------
QTE-----------LCQ-------TV-YK-------------------------------
-----------------------IVTG---------R---------------PD---H-L
-------------------------------------------CS------FV-------
------------------------------------------------------------
------------------------------------------D-----------------
-----------------------DEKTFGPDTK---------LVYR--------------
------------------------H----------------------------FATL-YF
CILS------------------DRS-E-------------------------SEL-----
--------------------------------------------AMLD-LIQ--------
------------------------------------------------------------
-----------VYVE---------------------------------------------
------------------------------------------TLDRVF----EN---V--
------CE-------LDLIFN--SP-----------------------------------
------------------------------------------------------------
---------------------------K--------------------------------
-------------------AY---TVLDE-------TV----V-----------------
GG-------------LV-------------------------------------L-----
--EIN---------------SQ--------------------------------------
----------KILGV-----------------YDN-------LMK---------------
------------------------------------------------------------
------------------------------------------------------------
-------LEK--ANS--------------SIMDKLV------------------------
------------------------------------------------------------
------------------------------------------------------------
------------------------------------------------------------
------------------------------------------------------------
------------------------------------------------------------
------------------------------------------------------------
------------------------------------------------------------
------------------------------------------------------------
------------------------------------------------------------
------------------------------------------------------------
------------------------------------------------------------
------------------------------------------------------------
---------------------------------------------
>MMETSP1327_Mamiellophytes__Euk-Green-Chlorophytes-Micromonas%CAMPEP_0119213016
------------------------------------------------------------
------------------------------------------------------------
------------------------------------------------------------
------------------------------------------------------------
------------------------------------------------------------
------------------------------------------------------------
---------------------------------------------MIKA-F---------
------------------------------------------------------------
------------------------------------------------------------
-----------------------------IVV----------------------------
----------------------------N------NHA-M--------------V-----
--RLCRFYE--Q------------------------------------------------
------------------------------LGV------DK-------------------
QTE-----------LCQ-------TV-YK-------------------------------
-----------------------IVTG---------R---------------PD---H-L
-------------------------------------------CS------FV-------
------------------------------------------------------------
------------------------------------------D-----------------
-----------------------DEKTFGPDTK---------LVYR--------------
------------------------H----------------------------FATL-YF
CILS------------------DRS-E-------------------------SEL-----
--------------------------------------------AMLD-LIQ--------
------------------------------------------------------------
-----------VYVE---------------------------------------------
------------------------------------------TLDRVF----EN---V--
------CE-------LDLIFN--SP-----------------------------------
------------------------------------------------------------
---------------------------K--------------------------------
-------------------AY---TVLDE-------TV----V-----------------
GG-------------LV-------------------------------------L-----
--EIN---------------SQ--------------------------------------
----------KILGV-----------------YDN-------LMK---------------
------------------------------------------------------------
------------------------------------------------------------
-------LEK--ANS--------------SIMDKLV------------------------
------------------------------------------------------------
------------------------------------------------------------
------------------------------------------------------------
------------------------------------------------------------
------------------------------------------------------------
------------------------------------------------------------
------------------------------------------------------------
------------------------------------------------------------
------------------------------------------------------------
------------------------------------------------------------
------------------------------------------------------------
------------------------------------------------------------
---------------------------------------------
>MMETSP1080_Mamiellophytes__Euk-Green-Chlorophytes-Micromonas%CAMPEP_0181160232
------------------------------------------------------------
------------------------------------------------------------
------------------------------------------------------------
------------------------------------------------------------
------------------------------------------------------------
------------------------------------------------------------
---------------------------------------------MIKA-F---------
------------------------------------------------------------
------------------------------------------------------------
-----------------------------IVV----------------------------
----------------------------N------NHA-M--------------V-----
--RLCRFYE--Q------------------------------------------------
------------------------------LGV------DK-------------------
QTE-----------LCQ-------TV-YK-------------------------------
-----------------------IVTG---------R---------------PD---H-L
-------------------------------------------CS------FV-------
------------------------------------------------------------
------------------------------------------D-----------------
-----------------------DEKTFGPDTK---------LVYR--------------
------------------------H----------------------------FATL-YF
CILS------------------DRS-E-------------------------SEL-----
--------------------------------------------AMLD-LIQ--------
------------------------------------------------------------
-----------VYVE---------------------------------------------
------------------------------------------TLDRVF----EN---V--
------CE-------LDLIFN--SP-----------------------------------
------------------------------------------------------------
---------------------------K--------------------------------
-------------------AY---TVLDE-------TI----V-----------------
GG-------------LV-------------------------------------L-----
--EIN---------------SQ--------------------------------------
----------KILGV-----------------YDN-------LMK---------------
------------------------------------------------------------
------------------------------------------------------------
-------LEK--ANS--------------SIMDKLV------------------------
------------------------------------------------------------
------------------------------------------------------------
------------------------------------------------------------
------------------------------------------------------------
------------------------------------------------------------
------------------------------------------------------------
------------------------------------------------------------
------------------------------------------------------------
------------------------------------------------------------
------------------------------------------------------------
------------------------------------------------------------
------------------------------------------------------------
---------------------------------------------
>MMETSP1401_Mamiellophytes__Euk-Green-Chlorophytes-Micromonas%CAMPEP_0203007890
------------------------------------------------------------
------------------------------------------------------------
------------------------------------------------------------
------------------------------------------------------------
------------------------------------------------------------
------------------------------------------------------------
---------------------------------------------MIKA-F---------
------------------------------------------------------------
------------------------------------------------------------
-----------------------------IVV----------------------------
----------------------------N------NHA-M--------------V-----
--RLCRFYE--Q------------------------------------------------
------------------------------LGV------DK-------------------
QTE-----------LCQ-------TV-YK-------------------------------
-----------------------IVTG---------R---------------PD---H-L
-------------------------------------------CS------FV-------
------------------------------------------------------------
------------------------------------------D-----------------
-----------------------DEKTFGPDTK---------LVYR--------------
------------------------H----------------------------FATL-YF
CILS------------------DRS-E-------------------------SEL-----
--------------------------------------------AMLD-LIQ--------
------------------------------------------------------------
-----------VYVE---------------------------------------------
------------------------------------------TLDRVF----EN---V--
------CE-------LDLIFN--SP-----------------------------------
------------------------------------------------------------
---------------------------K--------------------------------
-------------------AY---TVLDE-------TI----V-----------------
GG-------------LV-------------------------------------L-----
--EIN---------------SQ--------------------------------------
----------KILGV-----------------YDN-------LMK---------------
------------------------------------------------------------
------------------------------------------------------------
-------LEK--ANS--------------SIMDKLV------------------------
------------------------------------------------------------
------------------------------------------------------------
------------------------------------------------------------
------------------------------------------------------------
------------------------------------------------------------
------------------------------------------------------------
------------------------------------------------------------
------------------------------------------------------------
------------------------------------------------------------
------------------------------------------------------------
------------------------------------------------------------
------------------------------------------------------------
---------------------------------------------
>MMETSP1468_Mamiellophytes__Euk-Green-Chlorophytes-Micromonas%CAMPEP_0198689360
------------------------------------------------------------
------------------------------------------------------------
------------------------------------------------------------
------------------------------------------------------------
------------------------------------------------------------
------------------------------------------------------------
---------------------------------------------MIKA-F---------
------------------------------------------------------------
------------------------------------------------------------
-----------------------------IVV----------------------------
----------------------------N------NHA-M--------------V-----
--RLCRFYE--Q------------------------------------------------
------------------------------LGV------DK-------------------
QTE-----------LCQ-------TV-YK-------------------------------
-----------------------IVTG---------R---------------PD---H-L
-------------------------------------------CS------FV-------
------------------------------------------------------------
------------------------------------------D-----------------
-----------------------DEKTFGPDTK---------LVYR--------------
------------------------H----------------------------FATL-YF
CILS------------------DRS-E-------------------------SEL-----
--------------------------------------------AMLD-LIQ--------
------------------------------------------------------------
-----------VYVE---------------------------------------------
------------------------------------------TLDRVF----EN---V--
------CE-------LDLIFN--SP-----------------------------------
------------------------------------------------------------
---------------------------K--------------------------------
-------------------AY---TVLDE-------TI----V-----------------
GG-------------LV-------------------------------------L-----
--EIN---------------SQ--------------------------------------
----------KILGV-----------------YEQ-------LMK---------------
------------------------------------------------------------
------------------------------------------------------------
-------LEK--MHS--------------SLIDKLV------------------------
------------------------------------------------------------
------------------------------------------------------------
------------------------------------------------------------
------------------------------------------------------------
------------------------------------------------------------
------------------------------------------------------------
------------------------------------------------------------
------------------------------------------------------------
------------------------------------------------------------
------------------------------------------------------------
------------------------------------------------------------
------------------------------------------------------------
---------------------------------------------
>MMETSP1326_Mamiellophytes__Euk-Green-Chlorophytes-Micromonas%CAMPEP_0197613118
------------------------------------------------------------
------------------------------------------------------------
------------------------------------------------------------
------------------------------------------------------------
------------------------------------------------------------
------------------------------------------------------------
---------------------------------------------MIKA-F---------
------------------------------------------------------------
------------------------------------------------------------
-----------------------------IVV----------------------------
----------------------------N------NHA-M--------------V-----
--RLCRFYE--Q------------------------------------------------
------------------------------LGV------DK-------------------
QTE-----------LCQ-------TV-YK-------------------------------
-----------------------IVTG---------R---------------PD---H-L
-------------------------------------------CS------FV-------
------------------------------------------------------------
------------------------------------------D-----------------
-----------------------DEKTFGPDTK---------LVYR--------------
------------------------H----------------------------FATL-YF
CILS------------------DRS-E-------------------------SEL-----
--------------------------------------------AMLD-LIQ--------
------------------------------------------------------------
-----------VYVE---------------------------------------------
------------------------------------------TLDRVF----EN---V--
------CE-------LDLIFN--SP-----------------------------------
------------------------------------------------------------
---------------------------K--------------------------------
-------------------AY---TVLDE-------TI----V-----------------
GG-------------LV-------------------------------------L-----
--EIN-------------------------------------------------------
--------------------------------SQK-------ILX---------------
------------------------------------------------------------
------------------------------------------------------------
------------------------------------------------------------
------------------------------------------------------------
------------------------------------------------------------
------------------------------------------------------------
------------------------------------------------------------
------------------------------------------------------------
------------------------------------------------------------
------------------------------------------------------------
------------------------------------------------------------
------------------------------------------------------------
------------------------------------------------------------
------------------------------------------------------------
------------------------------------------------------------
---------------------------------------------
>MMETSP0939_Mamiellophytes__Euk-Green-Chlorophytes-Ostreococcus%CAMPEP_0179739462
------------------------------------------------------------
------------------------------------------------------------
------------------------------------------------------------
------------------------------------------------------------
------------------------------------------------------------
------------------------------------------------------------
--------XTIASANLASANETKRNESFIALIWVGNPLVLSDDEDDVKA-F---------
------------------------------------------------------------
------------------------------------------------------------
-----------------------------IVV----------------------------
----------------------------N------NHA-M--------------V-----
--RLCRFYE--Q------------------------------------------------
------------------------------LGV------DK-------------------
QTE-----------LCQ-------TV-YK-------------------------------
-----------------------LVTG---------R---------------PD---H-L
-------------------------------------------CS------FV-------
------------------------------------------------------------
------------------------------------------D-----------------
-----------------------DEKTFGPDTK---------LVYR--------------
------------------------H----------------------------FATL-YF
CILS------------------DRS-E-------------------------SEL-----
--------------------------------------------AMLD-LIQ--------
------------------------------------------------------------
-----------VYVE---------------------------------------------
------------------------------------------TLDRVF----EN---V--
------CE-------LDLIFN--SP-----------------------------------
------------------------------------------------------------
---------------------------K--------------------------------
-------------------AY---TVLDE-------TI----V-----------------
GG-------------LV-------------------------------------L-----
--EIN---------------TN--------------------------------------
----------KILNV-----------------YDQ-------LMK---------------
------------------------------------------------------------
------------------------------------------------------------
-------LEK--MHG--------------SX-----------------------------
------------------------------------------------------------
------------------------------------------------------------
------------------------------------------------------------
------------------------------------------------------------
------------------------------------------------------------
------------------------------------------------------------
------------------------------------------------------------
------------------------------------------------------------
------------------------------------------------------------
------------------------------------------------------------
------------------------------------------------------------
------------------------------------------------------------
---------------------------------------------
>Ostreococcus_lucimarinus-PRE_Mamiellophytes__16-Ostreococcus_lucimarinus.PRE.143
------------------------------------------------------------
------------------------------------------------------------
------------------------------------------------------------
------------------------------------------------------------
------------------------------------------------------------
------------------------------------------------------------
---------------------------------------------MIKA-F---------
------------------------------------------------------------
------------------------------------------------------------
-----------------------------IVV----------------------------
----------------------------N------NHA-M--------------V-----
--RLCRFYE--Q------------------------------------------------
------------------------------LGV------DK-------------------
QTE-----------LCQ-------TV-YK-------------------------------
-----------------------LVTG---------R---------------PD---H-L
-------------------------------------------CS------FV-------
------------------------------------------------------------
------------------------------------------D-----------------
-----------------------DEKTFGPDTK---------LVYR--------------
------------------------H----------------------------FATL-YF
CILS------------------DRS-E-------------------------SEL-----
--------------------------------------------AMLD-LIQ--------
------------------------------------------------------------
-----------VYVE---------------------------------------------
------------------------------------------TLDRVF----EN---V--
------CE-------LDLIFN--SP-----------------------------------
------------------------------------------------------------
---------------------------K--------------------------------
-------------------AY---TVLDE-------TI----V-----------------
GG-------------LV-------------------------------------L-----
--EIN---------------TN--------------------------------------
----------KILNV-----------------YDQ-------LMK---------------
------------------------------------------------------------
------------------------------------------------------------
-------LEK--MHG--------------SLMDKIAIS----------------------
------------------------------------------------------------
------------------------------------------------------------
------------------------------------------------------------
------------------------------------------------------------
------------------------------------------------------------
------------------------------------------------------------
------------------------------------------------------------
------------------------------------------------------------
------------------------------------------------------------
------------------------------------------------------------
------------------------------------------------------------
------------------------------------------------------------
---------------------------------------------
>Ostreococcus_Mamiellophytes__Euk-Green-Chlorophytes-Ostreococcus%Ostreococcus_genomicjgi_Ostreococcus_28054_PACid:27416008
------------------------------------------------------------
------------------------------------------------------------
------------------------------------------------------------
------------------------------------------------------------
------------------------------------------------------------
------------------------------------------------------------
---------------------------------------------MIKA-F---------
------------------------------------------------------------
------------------------------------------------------------
-----------------------------IVV----------------------------
----------------------------N------NHA-M--------------V-----
--RLCRFYE--Q------------------------------------------------
------------------------------LGV------DK-------------------
QTE-----------LCQ-------TV-YK-------------------------------
-----------------------LVTG---------R---------------PD---H-L
-------------------------------------------CS------FV-------
------------------------------------------------------------
------------------------------------------D-----------------
-----------------------DEKTFGPDTK---------LVYR--------------
------------------------H----------------------------FATL-YF
CILS------------------DRS-E-------------------------SEL-----
--------------------------------------------AMLD-LIQ--------
------------------------------------------------------------
-----------VYVE---------------------------------------------
------------------------------------------TLDRVF----EN---V--
------CE-------LDLIFN--SP-----------------------------------
------------------------------------------------------------
---------------------------K--------------------------------
-------------------AY---TVLDE-------TI----V-----------------
GG-------------LV-------------------------------------L-----
--EIN---------------TN--------------------------------------
----------KILNV-----------------YDQ-------LMK---------------
------------------------------------------------------------
------------------------------------------------------------
-------LEK--MHG--------------SLMDKIAIS----------------------
------------------------------------------------------------
------------------------------------------------------------
------------------------------------------------------------
------------------------------------------------------------
------------------------------------------------------------
------------------------------------------------------------
------------------------------------------------------------
------------------------------------------------------------
------------------------------------------------------------
------------------------------------------------------------
------------------------------------------------------------
------------------------------------------------------------
---------------------------------------------
>MMETSP0937_Mamiellophytes__Euk-Green-Chlorophytes-Ostreococcus%CAMPEP_0179707012
------------------------------------------------------------
------------------------------------------------------------
------------------------------------------------------------
------------------------------------------------------------
------------------------------------------------------------
------------------------------------------------------------
---------------------------------------------MIKA-F---------
------------------------------------------------------------
------------------------------------------------------------
-----------------------------IVV----------------------------
----------------------------N------NHA-M--------------V-----
--RLCRFYE--Q------------------------------------------------
------------------------------LGV------DK-------------------
QTE-----------LCQ-------TV-YK-------------------------------
-----------------------LVTA---------R---------------PD---H-L
-------------------------------------------CS------FV-------
------------------------------------------------------------
------------------------------------------D-----------------
-----------------------DEKTFGPDTK---------LVYR--------------
------------------------H----------------------------FATL-YF
CILS------------------DRS-E-------------------------SEL-----
--------------------------------------------AMLD-LIQ--------
------------------------------------------------------------
-----------VYVE---------------------------------------------
------------------------------------------TLDRVF----EN---V--
------CE-------LDLIFN--SP-----------------------------------
------------------------------------------------------------
---------------------------K--------------------------------
-------------------AY---TVLDE-------TI----V-----------------
GG-------------LV-------------------------------------L-----
--EIN---------------TN--------------------------------------
----------KILNV-----------------YDQ-------LMK---------------
------------------------------------------------------------
------------------------------------------------------------
-------LEK--MHS--------------SLIDKIAISXVPRAAILDVSRDHVERLKETS
E-----------------------------------------------------------
------------------------------------------------------------
------------------------------------------------------------
------------------------------------------------------------
------------------------------------------------------------
------------------------------------------------------------
------------------------------------------------------------
------------------------------------------------------------
------------------------------------------------------------
------------------------------------------------------------
------------------------------------------------------------
------------------------------------------------------------
---------------------------------------------
>MMETSP0932_Mamiellophytes__Euk-Green-Chlorophytes-Ostreococcus%CAMPEP_0179629422
------------------------------------------------------------
------------------------------------------------------------
------------------------------------------------------------
------------------------------------------------------------
------------------------------------------------------------
------------------------------------------------------------
---------------------------------------------MIKA-F---------
------------------------------------------------------------
------------------------------------------------------------
-----------------------------IVV----------------------------
----------------------------N------NHA-M--------------V-----
--RLCRFYE--Q------------------------------------------------
------------------------------LGV------DK-------------------
QTE-----------LCQ-------TV-YK-------------------------------
-----------------------LVTA---------R---------------PD---H-L
-------------------------------------------CS------FV-------
------------------------------------------------------------
------------------------------------------D-----------------
-----------------------DEKTFGPDTK---------LVYR--------------
------------------------H----------------------------FATL-YF
CILS------------------DRS-E-------------------------SEL-----
--------------------------------------------AMLD-LIQ--------
------------------------------------------------------------
-----------VYVE---------------------------------------------
------------------------------------------TLDRVF----EN---V--
------CE-------LDLIFN--SP-----------------------------------
------------------------------------------------------------
---------------------------K--------------------------------
-------------------AY---TVLDE-------TI----V-----------------
GG-------------LV-------------------------------------L-----
--EIN---------------TN--------------------------------------
----------KILNV-----------------YDQ-------LMK---------------
------------------------------------------------------------
------------------------------------------------------------
-------LEK--MHS--------------SLIDKIAISXVPRAAILDVSRDHVERLKETS
EPARERAWIFISAPSLARVP----------------------------------------
------------------------------------------------------------
------------------------------------------------------------
------------------------------------------------------------
------------------------------------------------------------
------------------------------------------------------------
------------------------------------------------------------
------------------------------------------------------------
------------------------------------------------------------
------------------------------------------------------------
------------------------------------------------------------
------------------------------------------------------------
---------------------------------------------
>MMETSP0936_Mamiellophytes__Euk-Green-Chlorophytes-Ostreococcus%CAMPEP_0179683754
------------------------------------------------------------
------------------------------------------------------------
------------------------------------------------------------
------------------------------------------------------------
------------------------------------------------------------
------------------------------------------------------------
---------------------------------------------MIKA-F---------
------------------------------------------------------------
------------------------------------------------------------
-----------------------------IVV----------------------------
----------------------------N------NHA-M--------------V-----
--RLCRFYE--Q------------------------------------------------
------------------------------LGV------DK-------------------
QTE-----------LCQ-------TV-YK-------------------------------
-----------------------LVTA---------R---------------PD---H-L
-------------------------------------------CS------FV-------
------------------------------------------------------------
------------------------------------------D-----------------
-----------------------DEKTFGPDTK---------LVYR--------------
------------------------H----------------------------FATL-YF
CILS------------------DRS-E-------------------------SEL-----
--------------------------------------------AMLD-LIQ--------
------------------------------------------------------------
-----------VYVE---------------------------------------------
------------------------------------------TLDRVF----EN---V--
------CE-------LDLIFN--SP-----------------------------------
------------------------------------------------------------
---------------------------K--------------------------------
-------------------AY---TVLDE-------TI----V-----------------
GG-------------LV-------------------------------------L-----
--EIN---------------TN--------------------------------------
----------KILNV-----------------YDQ-------LMK---------------
------------------------------------------------------------
------------------------------------------------------------
-------LEK--MHS--------------SLIDKIAISXVPRAAILDVSRDHVERLKEX-
------------------------------------------------------------
------------------------------------------------------------
------------------------------------------------------------
------------------------------------------------------------
------------------------------------------------------------
------------------------------------------------------------
------------------------------------------------------------
------------------------------------------------------------
------------------------------------------------------------
------------------------------------------------------------
------------------------------------------------------------
------------------------------------------------------------
---------------------------------------------
>MMETSP0930_Mamiellophytes__Euk-Green-Chlorophytes-Ostreococcus%CAMPEP_0179614232
------------------------------------------------------------
------------------------------------------------------------
------------------------------------------------------------
------------------------------------------------------------
------------------------------------------------------------
------------------------------------------------------------
---------------------------------------------MIKA-F---------
------------------------------------------------------------
------------------------------------------------------------
-----------------------------IVV----------------------------
----------------------------N------NHA-M--------------V-----
--RLCRFYE--Q------------------------------------------------
------------------------------LGV------DK-------------------
QTE-----------LCQ-------TV-YK-------------------------------
-----------------------LVTA---------R---------------PD---H-L
-------------------------------------------CS------FV-------
------------------------------------------------------------
------------------------------------------D-----------------
-----------------------DEKTFGPDTK---------LVYR--------------
------------------------H----------------------------FATL-YF
CILS------------------DRS-E-------------------------SEL-----
--------------------------------------------AMLD-LIQ--------
------------------------------------------------------------
-----------VYVE---------------------------------------------
------------------------------------------TLDRVF----EN---V--
------CE-------LDLIFN--SP-----------------------------------
------------------------------------------------------------
---------------------------K--------------------------------
-------------------AY---TVLDE-------TI----V-----------------
GG-------------LV-------------------------------------L-----
--EIN---------------TN--------------------------------------
----------KILNV-----------------YDQ-------LMK---------------
------------------------------------------------------------
------------------------------------------------------------
-------LEK--MHS--------------SLIDKIAISXVPRAAILDVSRDHVERLKEX-
------------------------------------------------------------
------------------------------------------------------------
------------------------------------------------------------
------------------------------------------------------------
------------------------------------------------------------
------------------------------------------------------------
------------------------------------------------------------
------------------------------------------------------------
------------------------------------------------------------
------------------------------------------------------------
------------------------------------------------------------
------------------------------------------------------------
---------------------------------------------
>MMETSP0938_Mamiellophytes__Euk-Green-Chlorophytes-Ostreococcus%CAMPEP_0179723612
------------------------------------------------------------
------------------------------------------------------------
------------------------------------------------------------
------------------------------------------------------------
------------------------------------------------------------
------------------------------------------------------------
---------------------------------------------MIKA-F---------
------------------------------------------------------------
------------------------------------------------------------
-----------------------------IVV----------------------------
----------------------------N------NHA-M--------------V-----
--RLCRFYE--Q------------------------------------------------
------------------------------LGV------DK-------------------
QTE-----------LCQ-------TV-YK-------------------------------
-----------------------LVTA---------R---------------PD---H-L
-------------------------------------------CS------FV-------
------------------------------------------------------------
------------------------------------------D-----------------
-----------------------DEKTFGPDTK---------LVYR--------------
------------------------H----------------------------FATL-YF
CILS------------------DRS-E-------------------------SEL-----
--------------------------------------------AMLD-LIQ--------
------------------------------------------------------------
-----------VYVE---------------------------------------------
------------------------------------------TLDRVF----EN---V--
------CE-------LDLIFN--SP-----------------------------------
------------------------------------------------------------
---------------------------K--------------------------------
-------------------AY---TVLDE-------TI----V-----------------
GG-------------LV-------------------------------------L-----
--EIN---------------TN--------------------------------------
----------KILNV-----------------YDQ-------LMK---------------
------------------------------------------------------------
------------------------------------------------------------
-------LEK--MHS--------------SLIDKIAISXVPRAAILDVSRDHVERLKETS
X-----------------------------------------------------------
------------------------------------------------------------
------------------------------------------------------------
------------------------------------------------------------
------------------------------------------------------------
------------------------------------------------------------
------------------------------------------------------------
------------------------------------------------------------
------------------------------------------------------------
------------------------------------------------------------
------------------------------------------------------------
------------------------------------------------------------
---------------------------------------------
>MMETSP0929_Mamiellophytes__Euk-Green-Chlorophytes-Ostreococcus%CAMPEP_0174580184
------------------------------------------------------------
------------------------------------------------------------
------------------------------------------------------------
------------------------------------------------------------
------------------------------------------------------------
------------------------------------------------------------
---------------------------------------------MIKA-F---------
------------------------------------------------------------
------------------------------------------------------------
-----------------------------IVV----------------------------
----------------------------N------NHA-M--------------V-----
--RLCRFYE--Q------------------------------------------------
------------------------------LGV------DK-------------------
QTE-----------LCQ-------TV-YK-------------------------------
-----------------------LVTA---------R---------------PD---H-L
-------------------------------------------CS------FV-------
------------------------------------------------------------
------------------------------------------D-----------------
-----------------------DEKTFGPDTK---------LVYR--------------
------------------------H----------------------------FATL-YF
CILS------------------DRS-E-------------------------SEL-----
--------------------------------------------AMLD-LIQ--------
------------------------------------------------------------
-----------VYVE---------------------------------------------
------------------------------------------TLDRVF----EN---V--
------CE-------LDLIFN--SP-----------------------------------
------------------------------------------------------------
---------------------------K--------------------------------
-------------------AY---TVLDE-------TI----V-----------------
GG-------------LV-------------------------------------L-----
--EIN---------------TN--------------------------------------
----------KILNV-----------------YDQ-------LMK---------------
------------------------------------------------------------
------------------------------------------------------------
-------LEK--MHS--------------SLIDKIAIS----------------------
------------------------------------------------------------
------------------------------------------------------------
------------------------------------------------------------
------------------------------------------------------------
------------------------------------------------------------
------------------------------------------------------------
------------------------------------------------------------
------------------------------------------------------------
------------------------------------------------------------
------------------------------------------------------------
------------------------------------------------------------
------------------------------------------------------------
---------------------------------------------
>JMTE_Picocystis-Pycnococcus__Euk-Green-Chlorophytes-Picocystis_Pycnococcus%JMTE2005185-Pseudoscourfieldia_marina
------------------------------------------------------------
------------------------------------------------------------
------------------------------------------------------------
------------------------------------------------------------
------------------------------------------------------------
------------------------------------------------------------
---------------------------------------------MIKC-F---------
------------------------------------------------------------
------------------------------------------------------------
-----------------------------IVV----------------------------
----------------------------N------NTGVP--------------------
--RLTKFYE--H------------------------------------------------
------------------------------CTP------ER-------------------
QQE-----------LVR-------NV-FE-------------------------------
-----------------------ALHS---------R---------------AD---G-L
-------------------------------------------CN------FV-------
------------------------------------------------------------
------------------------------------------E-----------------
-----------------------DAKRFGKGVK---------LIYR--------------
------------------------H----------------------------FATL-YF
AALV------------------DEN-E-------------------------SEL-----
--------------------------------------------GILD-LIH--------
------------------------------------------------------------
-----------VFVE---------------------------------------------
------------------------------------------TLDSCF----EN---V--
------CE-------LDLVFN--SG-----------------------------------
------------------------------------------------------------
---------------------------K--------------------------------
-------------------AY---AVLDE-------II----M-----------------
AG-------------AV-------------------------------------I-----
--ETS---------------SQ----------------------A---------------
--------------V-----------------LRR-------------------------
------------------------------------------------------------
------------------------------------------------------------
-------VDE--I-----------------------------------------------
------------------------------------------------------------
------------------------------------------------------------
------------------------------------------------------------
------------------------------------------------------------
------------------------------------------------------------
------------------------------------------------------------
------------------------------------------------------------
------------------------------------------------------------
------------------------------------------------------------
------------------------------------------------------------
------------------------------------------------------------
------------------------------------------------------------
---------------------------------------------
>MXEZ_Picocystis-Pycnococcus__Euk-Green-Chlorophytes-Picocystis_Pycnococcus%MXEZ2013200-Pycnococcus_provasolii
------------------------------------------------------------
------------------------------------------------------------
------------------------------------------------------------
------------------------------------------------------------
------------------------------------------------------------
------------------------------------------------------------
---------------------------------------------MIKC-F---------
------------------------------------------------------------
------------------------------------------------------------
-----------------------------IVV----------------------------
----------------------------N------NTGVP--------------------
--RLTKFYE--H------------------------------------------------
------------------------------CTP------ER-------------------
QQE-----------LVR-------NV-FE-------------------------------
-----------------------ALHS---------R---------------AD---G-L
-------------------------------------------CN------FV-------
------------------------------------------------------------
------------------------------------------E-----------------
-----------------------DAKRFGKGVK---------LIYR--------------
------------------------H----------------------------FATL-YF
AALV------------------DEN-E-------------------------SEL-----
--------------------------------------------GILD-LIH--------
------------------------------------------------------------
-----------VFVE---------------------------------------------
------------------------------------------TLDSCF----EN---V--
------CE-------LDLVFN--SG-----------------------------------
------------------------------------------------------------
---------------------------K--------------------------------
-------------------AY---AVLDE-------II----M-----------------
AG-------------AV-------------------------------------I-----
--ETS---------------SQ----------------------A---------------
--------------V-----------------LRR-------------------------
------------------------------------------------------------
------------------------------------------------------------
-------VDE--I-----------------------------------------------
------------------------------------------------------------
------------------------------------------------------------
------------------------------------------------------------
------------------------------------------------------------
------------------------------------------------------------
------------------------------------------------------------
------------------------------------------------------------
------------------------------------------------------------
------------------------------------------------------------
------------------------------------------------------------
------------------------------------------------------------
------------------------------------------------------------
---------------------------------------------
>XJGM_Palmophyllophyceae__XJGM2019996-coccoid_prasinophyte
------------------------------------------------------------
------------------------------------------------------------
------------------------------------------------------------
------------------------------------------------------------
------------------------------------------------------------
------------------------------------------------------------
---------------------------------------------MIK--Y-------V-
------------------------------------------------------------
------------------------------------------------------------
-----------------------------LVV----------------------------
----------------------------N------NAG-K--------------P-----
--RLTKWYERVP------------------------------------------------
------------------------------VPR---------------------------
QQE-----------LVR-------HV-FT-------------------------------
-----------------------TVSG---------R---------------AD---N-L
-------------------------------------------CC------FV-------
------------------------------------------------------------
------------------------------------------E-----------------
-----------------------DERAFGAGTR---------VVYR--------------
------------------------Q----------------------------YATL-YF
AAVV------------------DES-E-------------------------SEL-----
--------------------------------------------GIID-LIQ--------
------------------------------------------------------------
-----------VFVE---------------------------------------------
------------------------------------------SLDRVF----GN---V--
------CE-------LDLIFS--PH-----------------------------------
------------------------------------------------------------
---------------------------K--------------------------------
-------------------AA---AVLDE-------IV----T-----------------
GG-------------LC-------------------------------------L-----
--QTS---------------AS----------------------E---------------
--------------V-----------------YAA-------YQE---------------
------------------------------------------------------------
------------------------------------------------------------
------------------------------------------------------------
------------------------------------------------------------
------------------------------------------------------------
------------------------------------------------------------
------------------------------------------------------------
------------------------------------------------------------
------------------------------------------------------------
------------------------------------------------------------
------------------------------------------------------------
------------------------------------------------------------
------------------------------------------------------------
------------------------------------------------------------
------------------------------------------------------------
---------------------------------------------
>HYHN_Palmophyllophyceae__Euk-Green-Chlorophytes-Palmophyllophyceae%HYHN2000219-Prasinoderma_coloniale
------------------------------------------------------------
------------------------------------------------------------
------------------------------------------------------------
------------------------------------------------------------
------------------------------------------------------------
------------------------------------------------------------
------------------------------------------------------------
------------------------------------------------------------
------------------------------------------------------------
------------------------------------------------------------
------------------------------------------------------------
------------------------------------------------------------
------------------------------------------------------------
------------------------------------------------------------
------------------------------------------------------------
------------------------------------------------------------
------------------------------------------------------------
------------------------------------------------------------
-------------------------------MR---------VVSR--------------
------------------------V----------------------------FATL-YF
AVCV------------------DEA-E-------------------------SEL-----
--------------------------------------------GIVD-LIQ--------
------------------------------------------------------------
-----------VFVE---------------------------------------------
------------------------------------------TLDRVF----DS---V--
------CE-------LDIIFN--WE-----------------------------------
------------------------------------------------------------
---------------------------K--------------------------------
-------------------AG---TVLDE-------MV----C-----------------
GG-------------MV-------------------------------------V-----
--ETS---------------SG----------------------A---------------
--------------V-----------------QAN-------YGD---------------
------------------------------------------------------------
------------------------------------------------------------
-------IQR--HIK--------------QDAS---------------------------
------------------------------------------------------------
------------------------------------------------------------
------------------------------------------------------------
------------------------------------------------------------
------------------------------------------------------------
------------------------------------------------------------
------------------------------------------------------------
------------------------------------------------------------
------------------------------------------------------------
------------------------------------------------------------
------------------------------------------------------------
------------------------------------------------------------
---------------------------------------------
>Micromonas_pusilla-AAC_Mamiellophytes__scaffold2555_cov110-Micromonas_pusilla.AAC.2
------------------------------------------------------------
------------------------------------------------------------
------------------------------------------------------------
------------------------------------------------------------
------------------------------------------------------------
------------------------------------------------------------
---------------------------------------------MIK--C-------I-
------------------------------------------------------------
------------------------------------------------------------
-----------------------------LVI----------------------------
----------------------------N------NNG-V--------------V-----
--RLSRFYE--P------------------------------------------------
------------------------------VHDPHDHQEPA-------------------
QQE-----------VIR-------KI-YR-------------------------------
-----------------------QVSR---------R---------------KD---T-Y
-------------------------------------------CN------YL-------
------------------------------------------------------------
------------------------------------------E-----------------
-------------------GTVPQWG---DETK---------LIYR--------------
------------------------H----------------------------YATL-YF
IFAC------------------TTS-E-------------------------SDLGAAPA
SLRRVPSDYPRGARGVAATRPRTIRAASGTRRRVAAAARSALPAGILD-LIQ--------
------------------------------------------------------------
-----------VFVE---------------------------------------------
------------------------------------------SLDRSF----EN---V--
------CE-------LDLIFH--SD-----------------------------------
------------------------------------------------------------
---------------------------K--------------------------------
-------------------VH---YLLDE-------IV----M-----------------
GG-------------LV-------------------------------------I-----
--DTS---------------IT----------------------T---------------
----------ILDAT-----------------KEQARLHSKSVSL---------------
------------------------------------------------------------
------------------------------------------------------------
-------IANATAGK--------------KGRTGSAAAVRNT------------------
------------------------------------------------------------
------------------------------------------------------------
------------------------------------------------------------
------------------------------------------------------------
------------------------------------------------------------
------------------------------------------------------------
------------------------------------------------------------
------------------------------------------------------------
------------------------------------------------------------
------------------------------------------------------------
------------------------------------------------------------
------------------------------------------------------------
---------------------------------------------
>Gloeochaete-witrockiana-_Glaucophytes__Euk-Green-Glaucophytes-Gloeochaete-witrockiana-SAG46_84.pep.fa.fasta%CAMPEP_0193999580
------------------------------------------------------------
------------------------------------------------------------
------------------------------------------------------------
------------------------------------------------------------
------------------------------------------------------------
------------------------------------------------------------
---------------------------------------------MIK--A-------V-
------------------------------------------------------------
------------------------------------------------------------
-----------------------------LIF----------------------------
----------------------------N------NHG-K--------------P-----
--RLSKFYE--Y------------------------------------------------
------------------------------FAV------DE-------------------
QQQ-----------IIR-------EC-FS-------------------------------
-----------------------LVSK---------R---------------SD---H-A
-------------------------------------------CN------FL-------
------------------------------------------------------------
------------------------------------------E-----------------
--------------------GGARWG---KHTK---------LIYR--------------
------------------------H----------------------------YATL-FF
VFCV------------------DSS-E-------------------------SEL-----
--------------------------------------------GILD-LIQ--------
------------------------------------------------------------
-----------VFVE---------------------------------------------
------------------------------------------TLDKCF----EN---V--
------CE-------LDLIFH--MD-----------------------------------
------------------------------------------------------------
---------------------------R--------------------------------
-------------------VH---FILNE-------IV----M-----------------
GG-------------MV-------------------------------------L-----
--ETN---------------IN----------------------E---------------
--------------I-----------------LES-------IET---------------
------------------------------------------------------------
------------------------------------------------------------
-------QNK--LER--------------AENPLTSIKSVFNKX----------------
------------------------------------------------------------
------------------------------------------------------------
------------------------------------------------------------
------------------------------------------------------------
------------------------------------------------------------
------------------------------------------------------------
------------------------------------------------------------
------------------------------------------------------------
------------------------------------------------------------
------------------------------------------------------------
------------------------------------------------------------
------------------------------------------------------------
---------------------------------------------
>JKHA_Glaucophytes__Euk-Green-Glaucophytes%JKHA2010106-Cyanoptyche_gloeocystis
------------------------------------------------------------
------------------------------------------------------------
------------------------------------------------------------
------------------------------------------------------------
------------------------------------------------------------
------------------------------------------------------------
---------------------------------------------MIK--A-------V-
------------------------------------------------------------
------------------------------------------------------------
-----------------------------III----------------------------
----------------------------N------NHG-K--------------G-----
--RLTKFYE--R------------------------------------------------
------------------------------LDE------KQ-------------------
QQD-----------IIR-------YC-FQ-------------------------------
-----------------------VVGK---------R---------------TD---R-V
-------------------------------------------CN------FV-------
------------------------------------------------------------
------------------------------------------E-----------------
------------------VGDDPATEFAGKGSK---------LIYR--------------
------------------------H----------------------------YATL-YF
LFLV------------------DSA-E-------------------------SEL-----
--------------------------------------------GILD-LIQ--------
------------------------------------------------------------
-----------VFVE---------------------------------------------
------------------------------------------TLDKCF----LN---V--
------CE-------LDLIFH--SE-----------------------------------
------------------------------------------------------------
---------------------------K--------------------------------
-------------------VH---FILDE-------II----M-----------------
GG-------------MV-------------------------------------L-----
--ETN---------------VN----------------------E---------------
--------------V-----------------LIA-------IEA---------------
------------------------------------------------------------
------------------------------------------------------------
-------MAK--LEN--------------SN-----------------------------
------------------------------------------------------------
------------------------------------------------------------
------------------------------------------------------------
------------------------------------------------------------
------------------------------------------------------------
------------------------------------------------------------
------------------------------------------------------------
------------------------------------------------------------
------------------------------------------------------------
------------------------------------------------------------
------------------------------------------------------------
------------------------------------------------------------
---------------------------------------------
>Cyanophora_Glaucophytes__Euk-Green-Glaucophytes-Cyanophora.fasta%Cyanophora_genomicjgi_Cyanophora_Contig8596-snap_masked-ConsensusfromContig8596-abinit-gene-0.4-mRNA-1:cds:2146/624-693:0:-
------------------------------------------------------------
------------------------------------------------------------
------------------------------------------------------------
------------------------------------------------------------
------------------------------------------------------------
------------------------------------------------------------
---------------------------------------------MIK----------I-
------------------------------------------------------------
------------------------------------------------------------
-----------------------------LII----------------------------
----------------------------N------NHG-K--------------P-----
--RVLKFYE--R------------------------------------------------
------------------------------ISD------AE-------------------
QQA-----------VIR-------WC-HS-------------------------------
-----------------------VVTK---------R---------------SD---R-V
-------------------------------------------CN------FV-------
------------------------------------------------------------
------------------------------------------E-----------------
---------------IGQDAGGTDFG---KDTK---------LVYR--------------
------------------------H----------------------------YATL-YF
IFLV--------------------------------------------------------
------------------------------------------------------------
------------------------------------------------------------
------------FVE---------------------------------------------
------------------------------------------TLDKIF----AN---V--
------CE-------LDLIFH--SE-----------------------------------
------------------------------------------------------------
---------------------------K--------------------------------
-------------------VH---FVLDE-------II----M-----------------
GG-------------MV-------------------------------------L-----
--ETN---------------------------------------V---------------
--------------------------------LQA-------VDS---------------
------------------------------------------------------------
------------------------------------------------------------
-------MNK--LDS--------------AGSFKMFKR----------------------
------------------------------------------------------------
------------------------------------------------------------
------------------------------------------------------------
------------------------------------------------------------
------------------------------------------------------------
------------------------------------------------------------
------------------------------------------------------------
------------------------------------------------------------
------------------------------------------------------------
------------------------------------------------------------
------------------------------------------------------------
------------------------------------------------------------
---------------------------------------------
>YTYU_Glaucophytes__YTYU2031456-Cyanophora_paradoxa-CCAC_0091
------------------------------------------------------------
------------------------------------------------------------
------------------------------------------------------------
------------------------------------------------------------
------------------------------------------------------------
------------------------------------------------------------
---------------------------------------------MIK--A-------I-
------------------------------------------------------------
------------------------------------------------------------
-----------------------------LII----------------------------
----------------------------N------NHG-K--------------P-----
--RVLKFYE--R------------------------------------------------
------------------------------ISD------AE-------------------
QQA-----------VIR-------WC-HS-------------------------------
-----------------------VVTK---------R---------------SD---R-V
-------------------------------------------CN------FV-------
------------------------------------------------------------
------------------------------------------E-----------------
---------------IGQDAGGTDFG---KDTK---------LVYR--------------
------------------------H----------------------------YATL-YF
IFLV------------------DTA-E-------------------------SEL-----
--------------------------------------------GILD-LIQ--------
------------------------------------------------------------
-----------VFVE---------------------------------------------
------------------------------------------TLDKIF----AN---V--
------CE-------LDLIFH--SE-----------------------------------
------------------------------------------------------------
---------------------------K--------------------------------
-------------------VH---FVLDE-------II----M-----------------
GG-------------MV-------------------------------------L-----
--ETN---------------------------------------V---------------
--------------------------------AEV-------LQA---------------
------------------------------------------------------------
------------------------------------------------------------
-------VDS--MNK---------------------------------------------
------------------------------------------------------------
------------------------------------------------------------
------------------------------------------------------------
------------------------------------------------------------
------------------------------------------------------------
------------------------------------------------------------
------------------------------------------------------------
------------------------------------------------------------
------------------------------------------------------------
------------------------------------------------------------
------------------------------------------------------------
------------------------------------------------------------
---------------------------------------------
>Gloeochaete-witrockiana-_Glaucophytes__Euk-Green-Glaucophytes-Gloeochaete-witrockiana-SAG46_84.pep.fa.fasta%CAMPEP_0194008800
------------------------------------------------------------
------------------------------------------------------------
------------------------------------------------------------
------------------------------------------------------------
------------------------------------------------------------
----------------------------------------------------------XS
KIRILSEERSAECGGLLEKREQNNVLNAEHPLKNYHAFYDLSTLSMIKGIF---------
------------------------------------------------------------
------------------------------------------------------------
-----------------------------IVN----------------------------
-----------------------------------NHG-K--------------P-----
--RLLKFYE--R------------------------------------------------
------------------------------ISD------AD-------------------
QQA-----------VVR-------WS-YG-------------------------------
-----------------------IVSK---------R---------------SD---R-V
-------------------------------------------CN------FV-------
------------------------------------------------------------
------------------------------------------E-----------------
---------------IEHDAQGCPVEFGGKGNK---------LVYR--------------
------------------------H----------------------------YATL-YF
VFIV------------------DSA-E-------------------------SEL-----
--------------------------------------------GILD-LIQ--------
------------------------------------------------------------
-----------VFVE---------------------------------------------
------------------------------------------TLDKLF----LN---V--
------CE-------LDLIFH--SD-----------------------------------
------------------------------------------------------------
---------------------------K--------------------------------
-------------------VH---CIVDE-------II----M-----------------
GG-------------MV-------------------------------------L-----
--ETN---------------VQ----------------------E---------------
--------------I-----------------LAG-------LES---------------
------------------------------------------------------------
------------------------------------------------------------
-------MNK--MDE--------------ASRSSLNLFGKH-------------------
------------------------------------------------------------
------------------------------------------------------------
------------------------------------------------------------
------------------------------------------------------------
------------------------------------------------------------
------------------------------------------------------------
------------------------------------------------------------
------------------------------------------------------------
------------------------------------------------------------
------------------------------------------------------------
------------------------------------------------------------
------------------------------------------------------------
---------------------------------------------
>MMETSP0308_Glaucophytes__Euk-Green-Glaucophytes-MMETSP0308.pep.fa.fasta%CAMPEP_0184657058
------------------------------------------------------------
------------------------------------------------------------
------------------------------------------------------------
------------------------------------------------------------
------------------------------------------------------------
----------------------------------------------------------XS
KIRILSEERSAECGGLLEKREQNNVLNAEHPLKNYHAFYDLSTLSMIKGIF---------
------------------------------------------------------------
------------------------------------------------------------
-----------------------------IVN----------------------------
-----------------------------------NHG-K--------------P-----
--RLLKFYE--R------------------------------------------------
------------------------------ISD------AD-------------------
QQA-----------VVR-------WS-YG-------------------------------
-----------------------IVSK---------R---------------SD---R-V
-------------------------------------------CN------FV-------
------------------------------------------------------------
------------------------------------------E-----------------
---------------IEHDAQGCPVEFGGKGNK---------LVYR--------------
------------------------H----------------------------YATL-YF
VFIV------------------DSA-E-------------------------SEL-----
--------------------------------------------GILD-LIQ--------
------------------------------------------------------------
-----------VFVE---------------------------------------------
------------------------------------------TLDKLF----LN---V--
------CE-------LDLIFH--SD-----------------------------------
------------------------------------------------------------
---------------------------K--------------------------------
-------------------VH---CIVDE-------II----M-----------------
GG-------------MV-------------------------------------L-----
--ETN---------------VQ----------------------E---------------
--------------I-----------------LAG-------LES---------------
------------------------------------------------------------
------------------------------------------------------------
-------MNK--MDE--------------ASRSSLNLFGKH-------------------
------------------------------------------------------------
------------------------------------------------------------
------------------------------------------------------------
------------------------------------------------------------
------------------------------------------------------------
------------------------------------------------------------
------------------------------------------------------------
------------------------------------------------------------
------------------------------------------------------------
------------------------------------------------------------
------------------------------------------------------------
------------------------------------------------------------
---------------------------------------------
>PQED_Glaucophytes__Euk-Green-Glaucophytes%PQED2050986-Gloeochaete_wittrockiana
------------------------------------------------------------
------------------------------------------------------------
------------------------------------------------------------
------------------------------------------------------------
------------------------------------------------------------
------------------------------------------------------------
---------------------------------------------MIK--G-------I-
------------------------------------------------------------
------------------------------------------------------------
-----------------------------FIV----------------------------
----------------------------N------NHG-K--------------P-----
--RLLKFYE--R------------------------------------------------
------------------------------ISD------AD-------------------
QQA-----------VVR-------WS-YG-------------------------------
-----------------------IVSK---------R---------------SD---R-V
-------------------------------------------CN------FV-------
------------------------------------------------------------
------------------------------------------E-----------------
---------------IEHDAQGCPVEFGGKGNK---------LVYR--------------
------------------------H----------------------------YATL-YF
VFIV------------------DSA-E-------------------------SEL-----
--------------------------------------------GILD-LIQ--------
------------------------------------------------------------
-----------VFVE---------------------------------------------
------------------------------------------TLDKLF----LN---V--
------CE-------LDLIFH--SD-----------------------------------
------------------------------------------------------------
---------------------------K--------------------------------
-------------------VH---CIVDE-------II----M-----------------
GG-------------MV-------------------------------------L-----
--ETN---------------VQ----------------------E---------------
--------------I-----------------LAG-------------------------
------------------------------------------------------------
------------------------------------------------------------
-------LES--MNK---------------------------------------------
------------------------------------------------------------
------------------------------------------------------------
------------------------------------------------------------
------------------------------------------------------------
------------------------------------------------------------
------------------------------------------------------------
------------------------------------------------------------
------------------------------------------------------------
------------------------------------------------------------
------------------------------------------------------------
------------------------------------------------------------
------------------------------------------------------------
---------------------------------------------
>MMETSP1470_Picocystis-Pycnococcus__Euk-Green-Chlorophytes-Picocystis-Pycnococcus%CAMPEP_0206085512
------------------------------------------------------------
------------------------------------------------------------
------------------------------------------------------------
------------------------------------------------------------
------------------------------------------------------------
------------------------------------------------------------
---------------XRRAGRSLVLGKEEAKERGEGGFVPSGAVAMIRC-F---------
------------------------------------------------------------
------------------------------------------------------------
-----------------------------LVI----------------------------
----------------------------N------NFG-K--------------P-----
--RLIKFYE--R------------------------------------------------
------------------------------LTN------EQ-------------------
RQR-----------TIE-------HA-FR-------------------------------
-----------------------LVSK---------R---------------LD---D-L
-------------------------------------------CN------FV-------
------------------------------------------------------------
------------------------------------------E-----------------
-----------------------DGSLFGDDTH---------VIYR--------------
------------------------H----------------------------FATL-YF
IVVC------------------DKA-E-------------------------SEL-----
--------------------------------------------GILD-LIQ--------
------------------------------------------------------------
-----------VYVE---------------------------------------------
------------------------------------------TLDKSF----EN---V--
------CE-------LDIIFN--QQ-----------------------------------
------------------------------------------------------------
---------------------------K--------------------------------
-------------------AG---LILDQ-------MI----T-----------------
GG-------------LV-------------------------------------L-----
--ETN---------------SQ----------------------E---------------
--------------I-----------------EKR-------YKE---------------
------------------------------------------------------------
------------------------------------------------------------
-------LEKSMKQQ--------------DREASNSPANMYKGASPRTF-----------
------------------------------------------------------------
------------------------------------------------------------
------------------------------------------------------------
------------------------------------------------------------
------------------------------------------------------------
------------------------------------------------------------
------------------------------------------------------------
------------------------------------------------------------
------------------------------------------------------------
------------------------------------------------------------
------------------------------------------------------------
------------------------------------------------------------
---------------------------------------------
>MMETSP1456_Picocystis-Pycnococcus__Euk-Green-Chlorophytes-Picocystis-Pycnococcus%CAMPEP_0198466734
------------------------------------------------------------
------------------------------------------------------------
------------------------------------------------------------
------------------------------------------------------------
------------------------------------------------------------
------------------------------------------------------------
------------XAFLVPRPAGRREGAGFVFGPVDWVAPSYTVVNMIRC-F---------
------------------------------------------------------------
------------------------------------------------------------
-----------------------------LVI----------------------------
----------------------------N------NFG-K--------------P-----
--RLMKFYE--R------------------------------------------------
------------------------------LSN------EE-------------------
RQR-----------VIE-------SA-YG-------------------------------
-----------------------LVSK---------R---------------LE---D-L
-------------------------------------------CN------FV-------
------------------------------------------------------------
------------------------------------------E-----------------
-----------------------DDSLFGGETQ---------LIYR--------------
------------------------H----------------------------FATL-YF
IVIC------------------DKA-E-------------------------SEL-----
--------------------------------------------GILD-LIQ--------
------------------------------------------------------------
-----------VYVE---------------------------------------------
------------------------------------------TLDKSF----EN---V--
------CE-------LDIIFN--QQ-----------------------------------
------------------------------------------------------------
---------------------------K--------------------------------
-------------------AG---LILDQ-------MV----T-----------------
GG-------------LV-------------------------------------L-----
--ETN---------------SQ----------------------E---------------
--------------I-----------------VSK-------YKE---------------
------------------------------------------------------------
------------------------------------------------------------
-------LERNMKQQ--------------XEGAEEPGGEQPQDVLX--------------
------------------------------------------------------------
------------------------------------------------------------
------------------------------------------------------------
------------------------------------------------------------
------------------------------------------------------------
------------------------------------------------------------
------------------------------------------------------------
------------------------------------------------------------
------------------------------------------------------------
------------------------------------------------------------
------------------------------------------------------------
------------------------------------------------------------
---------------------------------------------
>MMETSP1085_Picocystis-Pycnococcus__Euk-Green-Chlorophytes-Picocystis-Pycnococcus%CAMPEP_0196642990
------------------------------------------------------------
------------------------------------------------------------
------------------------------------------------------------
------------------------------------------------------------
------------------------------------------------------------
------------------------------------------------------------
---------------------GTSRGSGFCFGPVDWVAPSYTVVNMIRC-F---------
------------------------------------------------------------
------------------------------------------------------------
-----------------------------LVI----------------------------
----------------------------N------NFG-K--------------P-----
--RLMKFYE--R------------------------------------------------
------------------------------LSN------EE-------------------
RQR-----------VIE-------SA-YG-------------------------------
-----------------------LVSK---------R---------------LD---D-L
-------------------------------------------CN------FV-------
------------------------------------------------------------
------------------------------------------E-----------------
-----------------------DDSLFGGETQ---------LIYR--------------
------------------------H----------------------------FATL-YF
IVIC------------------DKA-E-------------------------SEL-----
--------------------------------------------GILD-LIQ--------
------------------------------------------------------------
-----------VYVE---------------------------------------------
------------------------------------------TLDKSF----EN---V--
------CE-------LDIIFN--QQ-----------------------------------
------------------------------------------------------------
---------------------------K--------------------------------
-------------------AG---LILDQ-------MV----T-----------------
GG-------------LV-------------------------------------L-----
--ETN---------------SQ----------------------E---------------
--------------I-----------------VSK-------YKE---------------
------------------------------------------------------------
------------------------------------------------------------
-------LERNMKQQ--------------ERELKSPVASSPRTF----------------
------------------------------------------------------------
------------------------------------------------------------
------------------------------------------------------------
------------------------------------------------------------
------------------------------------------------------------
------------------------------------------------------------
------------------------------------------------------------
------------------------------------------------------------
------------------------------------------------------------
------------------------------------------------------------
------------------------------------------------------------
------------------------------------------------------------
---------------------------------------------
>AYPS_Picocystis-Pycnococcus__Euk-Green-Chlorophytes-Picocystis_Pycnococcus%AYPS2000920-Unidentified_species_CCMP_1205
------------------------------------------------------------
------------------------------------------------------------
------------------------------------------------------------
------------------------------------------------------------
------------------------------------------------------------
------------------------------------------------------------
---------------------------------------------MIRC-F---------
------------------------------------------------------------
------------------------------------------------------------
-----------------------------LVI----------------------------
----------------------------N------NFG-K--------------P-----
--RLIKFYE--R------------------------------------------------
------------------------------LSN------EE-------------------
RQK-----------AIE-------DA-YR-------------------------------
-----------------------LVSK---------R---------------LD---D-L
-------------------------------------------CN------FV-------
------------------------------------------------------------
------------------------------------------E-----------------
-----------------------DDNLFGGDSQ---------LIYR--------------
------------------------H----------------------------FATL-YF
IVIC------------------DKA-E-------------------------SEL-----
--------------------------------------------GILD-LIQ--------
------------------------------------------------------------
-----------VYVE---------------------------------------------
------------------------------------------TLDKSF----EN---V--
------CE-------LDIIFN--QQ-----------------------------------
------------------------------------------------------------
---------------------------K--------------------------------
-------------------AG---LILDQ-------MI----T-----------------
GG-------------LV-------------------------------------L-----
--ETN---------------SQ----------------------E---------------
--------------I-----------------VTK-------YKE---------------
------------------------------------------------------------
------------------------------------------------------------
-------L----------------------------------------------------
------------------------------------------------------------
------------------------------------------------------------
------------------------------------------------------------
------------------------------------------------------------
------------------------------------------------------------
------------------------------------------------------------
------------------------------------------------------------
------------------------------------------------------------
------------------------------------------------------------
------------------------------------------------------------
------------------------------------------------------------
------------------------------------------------------------
---------------------------------------------
>MMETSP1469_Picocystis-Pycnococcus__Euk-Green-Chlorophytes-Picocystis-Pycnococcus%CAMPEP_0206069324
------------------------------------------------------------
------------------------------------------------------------
------------------------------------------------------------
------------------------------------------------------------
------------------------------------------------------------
------------------------------------------------------------
-----------------------GTTEGSGVSRGLDAHGGGRERRRLK--YKEPASRGLS
NEPSLEGRGERVRIGGPERGEASTGERERERRGKDDSML---------------------
------------------------------------------------------------
-----------------------------LVI----------------------------
----------------------------N------NFG-K--------------P-----
--RLIKFYE--R------------------------------------------------
------------------------------LSN------EE-------------------
RQK-----------AIE-------DA-YR-------------------------------
-----------------------LVSK---------R---------------LD---D-L
-------------------------------------------CN------FV-------
------------------------------------------------------------
------------------------------------------E-----------------
-----------------------DDNLFGGDSQ---------LIYR--------------
------------------------H----------------------------FATL-YF
IVIC------------------DKA-E-------------------------SEL-----
--------------------------------------------GILD-LIQ--------
------------------------------------------------------------
-----------VYVE---------------------------------------------
------------------------------------------TLDKSF----EN---V--
------CE-------LDIIFN--QQ-----------------------------------
------------------------------------------------------------
---------------------------K--------------------------------
-------------------AG---LILDQ-------MI----T-----------------
GG-------------LV-------------------------------------L-----
--ETN---------------SQ----------------------E---------------
--------------I-----------------VTK-------YKE---------------
------------------------------------------------------------
------------------------------------------------------------
-------LER--SMK--------------QQEKESSNKNAGGTTGSYNKSPRAF------
------------------------------------------------------------
------------------------------------------------------------
------------------------------------------------------------
------------------------------------------------------------
------------------------------------------------------------
------------------------------------------------------------
------------------------------------------------------------
------------------------------------------------------------
------------------------------------------------------------
------------------------------------------------------------
------------------------------------------------------------
------------------------------------------------------------
---------------------------------------------
>MMETSP0033_Mamiellophytes__Euk-Green-Chlorophytes-Monomastix-Dolichomastix%CAMPEP_0170134464
------------------------------------------------------------
------------------------------------------------------------
------------------------------------------------------------
------------------------------------------------------------
------------------------------------------------------------
------------------------------------------------------------
---------------------------------------------MIKS-F---------
------------------------------------------------------------
------------------------------------------------------------
-----------------------------LVI----------------------------
----------------------------N------NHG-K--------------P-----
--RLVKFYE--H------------------------------------------------
------------------------------MAT------ER-------------------
QQE-----------LIK-------AV-YG-------------------------------
-----------------------VVSK---------R---------------DD---S-L
-------------------------------------------CS------FV-------
------------------------------------------------------------
------------------------------------------D-----------------
-----------------------DETAFGADTK---------VVYR--------------
------------------------H----------------------------FATL-YF
IVLC------------------DRS-E-------------------------SEL-----
--------------------------------------------GILD-LIQ--------
------------------------------------------------------------
-----------VYVE---------------------------------------------
------------------------------------------TLDRSF----DS---V--
------CE-------LDIIFN--PP-----------------------------------
------------------------------------------------------------
---------------------------K--------------------------------
-------------------AH---AILDE-------IV----M-----------------
GG-------------EV-------------------------------------L-----
--ETS---------------AS----------------------N---------------
----------ALKMY-----------------LEQ-------ER----------------
------------------------------------------------------------
------------------------------------------------------------
-------LEK--IGDPTAARAQSARASKFTGQQPSGAKGWGR------------------
------------------------------------------------------------
------------------------------------------------------------
------------------------------------------------------------
------------------------------------------------------------
------------------------------------------------------------
------------------------------------------------------------
------------------------------------------------------------
------------------------------------------------------------
------------------------------------------------------------
------------------------------------------------------------
------------------------------------------------------------
------------------------------------------------------------
---------------------------------------------
>XOAL_Mamiellophytes__XOAL2043328-Dolichomastix_tenuilepi
------------------------------------------------------------
------------------------------------------------------------
------------------------------------------------------------
------------------------------------------------------------
------------------------------------------------------------
------------------------------------------------------------
---------------------------------------------MIRS-F---------
------------------------------------------------------------
------------------------------------------------------------
-----------------------------IIV----------------------------
----------------------------N------NHG-K--------------P-----
--RLVKFYE--H------------------------------------------------
------------------------------MAT------EK-------------------
QQE-----------LIR-------AV-YS-------------------------------
-----------------------VVSK---------R---------------DD---S-L
-------------------------------------------CS------FV-------
------------------------------------------------------------
-----------------------------------------QD-----------------
------------------------EAAFGADTK---------VVYR--------------
------------------------H----------------------------FATL-YF
VVLC------------------DQS-E-------------------------SEL-----
--------------------------------------------GILD-LIQ--------
------------------------------------------------------------
-----------VYVE---------------------------------------------
------------------------------------------TLDRAF----DS---V--
------CE-------LDIIFA--PP-----------------------------------
------------------------------------------------------------
---------------------------K--------------------------------
-------------------AH---AILDE-------II----M-----------------
GG-------------EV-------------------------------------L-----
--ETS---------------AS----------------------N---------------
--------------A-----------------LKN-------YLE---------------
------------------------------------------------------------
------------------------------------------------------------
-------QER--LEK---------------------------------------------
------------------------------------------------------------
------------------------------------------------------------
------------------------------------------------------------
------------------------------------------------------------
------------------------------------------------------------
------------------------------------------------------------
------------------------------------------------------------
------------------------------------------------------------
------------------------------------------------------------
------------------------------------------------------------
------------------------------------------------------------
------------------------------------------------------------
---------------------------------------------
>MMETSP1081_Mamiellophytes__Euk-Green-Chlorophytes-Pyramimonadales%CAMPEP_0196598998
------------------------------------------------------------
------------------------------------------------------------
------------------------------------------------------------
------------------------------------------------------------
------------------------------------------------------------
------------------------------------------------------------
---------------------------------------------MIKAIF---------
------------------------------------------------------------
------------------------------------------------------------
-----------------------------IIN----------------------------
-----------------------------------NSG-K--------------T-----
--RCTKFYE--R------------------------------------------------
------------------------------MPL------QQ-------------------
QQD-----------WMK-------HA-FS-------------------------------
-----------------------MVSK---------R---------------AD---H-L
-------------------------------------------CS------FV-------
------------------------------------------------------------
------------------------------------------E-----------------
-----------------------DEDFYGQDTR---------VIYR--------------
------------------------H----------------------------FATL-YF
IVIC------------------DHS-E-------------------------SEL-----
--------------------------------------------GILD-LIQ--------
------------------------------------------------------------
-----------VMVE---------------------------------------------
------------------------------------------TLDRNF----ES---V--
------CE-------LDLIFH--SP-----------------------------------
------------------------------------------------------------
---------------------------K--------------------------------
-------------------VN---SILDE-------IV----M-----------------
GG-------------MV-------------------------------------L-----
--ETN---------------CH--------------------------------------
----------EVLKI-----------------VSE-------MTK---------------
------------------------------------------------------------
------------------------------------------------------------
-------LEK--ESE--------------AIQFKSSNKGIKTTKF---------------
------------------------------------------------------------
------------------------------------------------------------
------------------------------------------------------------
------------------------------------------------------------
------------------------------------------------------------
------------------------------------------------------------
------------------------------------------------------------
------------------------------------------------------------
------------------------------------------------------------
------------------------------------------------------------
------------------------------------------------------------
------------------------------------------------------------
---------------------------------------------
>MMETSP1438_Mamiellophytes__Euk-Green-Chlorophytes-Pyramimonadales%CAMPEP_0197847602
------------------------------------------------------------
------------------------------------------------------------
------------------------------------------------------------
------------------------------------------------------------
------------------------------------------------------------
------------------------------------------------------------
---------------------------------------------MIK--C-------I-
------------------------------------------------------------
------------------------------------------------------------
-----------------------------LVI----------------------------
----------------------------N------NHG-K--------------P-----
--RLLKFYE--R------------------------------------------------
------------------------------MPL------KQ-------------------
QQN-----------WMK-------HA-FQ-------------------------------
-----------------------LVSK---------R---------------AD---H-L
-------------------------------------------CS------FV-------
------------------------------------------------------------
------------------------------------------E-----------------
-----------------------DEAFFGKDSR---------VIYR--------------
------------------------H----------------------------FATL-FF
IVIC------------------DIS-E-------------------------SEL-----
--------------------------------------------GVLD-LIQ--------
------------------------------------------------------------
-----------VLVE---------------------------------------------
------------------------------------------TLDKNF----ES---V--
------CE-------LDLIFN--SP-----------------------------------
------------------------------------------------------------
---------------------------K--------------------------------
-------------------VN---TIVDE-------IV----M-----------------
GG-------------MV-------------------------------------L-----
--ETN---------------CM--------------------------------------
----------EVLRA-----------------VSE-------ISK---------------
------------------------------------------------------------
------------------------------------------------------------
-------LEK--ASE--------------TAVFSNNTIGPGQTSKFRK------------
------------------------------------------------------------
------------------------------------------------------------
------------------------------------------------------------
------------------------------------------------------------
------------------------------------------------------------
------------------------------------------------------------
------------------------------------------------------------
------------------------------------------------------------
------------------------------------------------------------
------------------------------------------------------------
------------------------------------------------------------
------------------------------------------------------------
---------------------------------------------
>Pyramimonas-parkeae-CCMP726_Mamiellophytes__Euk-Green-Chlorophytes-Pyramimonadales%CAMPEP_0191507834
------------------------------------------------------------
------------------------------------------------------------
------------------------------------------------------------
------------------------------------------------------------
------------------------------------------------------------
------------------------------------------------------------
---------------------------------------------MIK--A-------I-
------------------------------------------------------------
------------------------------------------------------------
-----------------------------VVI----------------------------
----------------------------N------NHG-K--------------S-----
--RLVKFYERMP------------------------------------------------
------------------------------LSK---------------------------
QQE-----------WMK-------HA-FG-------------------------------
-----------------------LVSK---------R---------------PD---H-L
-------------------------------------------CS------FV-------
------------------------------------------------------------
------------------------------------------E-----------------
-----------------------DEAFFGKDTR---------IIYR--------------
------------------------H----------------------------FATL-YF
IVIC------------------DLS-E-------------------------SEL-----
--------------------------------------------GILD-LIQ--------
------------------------------------------------------------
-----------VMVE---------------------------------------------
------------------------------------------TLDRNF----ES---V--
------CE-------LDLIFH--SP-----------------------------------
------------------------------------------------------------
---------------------------K--------------------------------
-------------------VH---TIIDE-------II----M-----------------
GG-------------MV-------------------------------------L-----
--ETN---------------CH--------------------------------------
----------EVLRA-----------------VAE-------ITK---------------
------------------------------------------------------------
------------------------------------------------------------
-------LEK--QSE--------------SLMSNSGKLGNTSKF----------------
------------------------------------------------------------
------------------------------------------------------------
------------------------------------------------------------
------------------------------------------------------------
------------------------------------------------------------
------------------------------------------------------------
------------------------------------------------------------
------------------------------------------------------------
------------------------------------------------------------
------------------------------------------------------------
------------------------------------------------------------
------------------------------------------------------------
---------------------------------------------
>TNAW_Mamiellophytes__TNAW2071950-Pyramimonas_parkeae
------------------------------------------------------------
------------------------------------------------------------
------------------------------------------------------------
------------------------------------------------------------
------------------------------------------------------------
------------------------------------------------------------
---------------------------------------------MIK--A-------I-
------------------------------------------------------------
------------------------------------------------------------
-----------------------------VVI----------------------------
----------------------------N------NHG-K--------------S-----
--RLVKFYE--R------------------------------------------------
------------------------------MPL------SK-------------------
QQE-----------WMK-------HA-FG-------------------------------
-----------------------LVSK---------R---------------PD---H-L
-------------------------------------------CS------FV-------
------------------------------------------------------------
------------------------------------------E-----------------
--------------------DEAFFG---KDTR---------IIYR--------------
------------------------H----------------------------FATL-YF
IVIC------------------DLS-E-------------------------SEL-----
--------------------------------------------GILD-LIQ--------
------------------------------------------------------------
-----------VMVE---------------------------------------------
------------------------------------------TLDRNF----ES---V--
------CE-------LDLIFH--SP-----------------------------------
------------------------------------------------------------
---------------------------K--------------------------------
-------------------VH---TIIDE-------II----M-----------------
GG-------------MV-------------------------------------L-----
--ETN---------------CH--------------------------------------
----------EVLRA-----------------VAE-------ITK---------------
------------------------------------------------------------
------------------------------------------------------------
-------LEK--QSE--------------SLMSNSGKLGNTSK-----------------
------------------------------------------------------------
------------------------------------------------------------
------------------------------------------------------------
------------------------------------------------------------
------------------------------------------------------------
------------------------------------------------------------
------------------------------------------------------------
------------------------------------------------------------
------------------------------------------------------------
------------------------------------------------------------
------------------------------------------------------------
------------------------------------------------------------
---------------------------------------------
>MMETSP1315_Palmophyllophyceae__Euk-Green-Chlorophytes-Palmophyllophyceae%CAMPEP_0119163866
------------------------------------------------------------
------------------------------------------------------------
------------------------------------------------------------
------------------------------------------------------------
------------------------------------------------------------
------------------------------------------------------------
------------------VNWARPRTTTRSYYAPVRTVEKARGVMPIDV-F---------
------------------------------------------------------------
------------------------------------------------------------
-----------------------------LVL----------------------------
----------------------------N------GAG-R--------------T-----
--RLRHYAPGSA------------------------------------------------
------------------------------LCS------EG----------------AGR
RLA-----------LEE-------EI-RR-------------------------------
-----------------------LVAR-------DAR---------------DG---R-V
-------------------------------------------AT------IA-------
------------------------------------------------------------
------------------------------------------------------------
------------------------EGPAGTGGT---------ILWR--------------
------------------------R----------------------------YASL-VF
VVGF------------------SGENE-------------------------NEA-----
--------------------------------------------ALEE-CIH--------
------------------------------------------------------------
-----------AYVE---------------------------------------------
------------------------------------------ALNSFFALTGGQ---V--
------CE-------LDFISH--LE-----------------------------------
------------------------------------------------------------
---------------------------D--------------------------------
-------------------CE---AILNE-------MV----V-----------------
NGWACPLSAESALAPTL-------------------------------------------
--AMR---------------RA----------------------A---------------
--------------IAQHGGGAGGSSAVTTGXGEPPRLGPRSPES---------------
------------------------------------------------------------
------------------------------------------------------------
-------LHA--SSNCMSSSSEACQAAPVVGLVRAVAGVANAEGKPALVRHGHVTSGSDL
IARNAQX-----------------------------------------------------
------------------------------------------------------------
------------------------------------------------------------
------------------------------------------------------------
------------------------------------------------------------
------------------------------------------------------------
------------------------------------------------------------
------------------------------------------------------------
------------------------------------------------------------
------------------------------------------------------------
------------------------------------------------------------
------------------------------------------------------------
---------------------------------------------
>Dunaliella_WIN1-PRE_UTC__114982-Dunaliella_WIN1.PRE.14
------------------------------------------------------------
------------------------------------------------------------
------------------------------------------------------------
------------------------------------------------------------
------------------------------------------------------------
------------------------------------------------------------
----------------MECDACRKHALILWYCCLLSTRKPYHVLHTLS--Y---------
------------------------------------------------------------
------------------------------------------------------------
-----------------------------MLL----------------------------
-----------------------------------RA--Q--------------IEGGHN
AASASCLYL---------------------------------------------------
---------------------------------------QW-------------------
RSS-----------VIHCQLPHLLTQ-AA-------------------------------
-----------------------NVDG---------K---------------SG---QSS
-------------------------------------------CT------FH-------
------------------------------------------------------------
---------------------------------------MRSQ-----------------
------------------------YR----TYK---------IIYR--------------
------------------------R----------------------------YAGL-FF
SMCI------------------DVS-D-------------------------NEL-----
--------------------------------------------ALIE-AIH--------
------------------------------------------------------------
-----------LFVE---------------------------------------------
------------------------------------------ILDHYF----EN---V--
------CE-------LDLVFN--FH-----------------------------------
------------------------------------------------------------
---------------------------K--------------------------------
-------------------AA---SLLSD-------TS---DS-----------------
AG----------------------------------------------------------
--MPS---------------RL----------------------H---------------
--------------------------------YAT-------LSL---------------
------------------------------------------------------------
------------------------------------------------------------
------TVRA--------------------------------------------------
------------------------------------------------------------
------------------------------------------------------------
------------------------------------------------------------
------------------------------------------------------------
------------------------------------------------------------
------------------------------------------------------------
------------------------------------------------------------
------------------------------------------------------------
------------------------------------------------------------
------------------------------------------------------------
------------------------------------------------------------
------------------------------------------------------------
---------------------------------------------
>ALZF_UTC__Euk-Green-Chlorophytes-UTC%ALZF2001071-Halochlorococcum_marinum
------------------------------------------------------------
------------------------------------------------------------
------------------------------------------------------------
------------------------------------------------------------
------------------------------------------------------------
------------------------------------------------------------
---------------------------------------------MIR--F-------F-
------------------------------------------------------------
------------------------------------------------------------
-----------------------------LLQ----------------------------
----------------------------N------RAG-K--------------T-----
--RLSKYYV--S------------------------------------------------
------------------------------MTD------AQ-------------------
KRK-----------NEY-------DI-FR-------------------------------
-----------------------SMSS---------R---------------DTGKGT-H
-------------------------------------------AN------VL-------
------------------------------------------------------------
------------------------------------------E-----------------
------------------------HH----LYR---------VCYR--------------
------------------------K----------------------------YAGL-YF
AVGV------------------DSA-D-------------------------NEL-----
--------------------------------------------AVLE-AIH--------
------------------------------------------------------------
-----------LFVE---------------------------------------------
------------------------------------------LLDHYF----EQ---V--
------CE-------LDLVFG--FY-----------------------------------
------------------------------------------------------------
---------------------------K--------------------------------
-------------------VY---MLLDE-------FI----V-----------------
GG-------------EL-------------------------------------V-----
--ESS---------------KK----------------------V---------------
--------------I-----------------LNR---------L---------------
------------------------------------------------------------
------------------------------------------------------------
-------VDI--------------------------------------------------
------------------------------------------------------------
------------------------------------------------------------
------------------------------------------------------------
------------------------------------------------------------
------------------------------------------------------------
------------------------------------------------------------
------------------------------------------------------------
------------------------------------------------------------
------------------------------------------------------------
------------------------------------------------------------
------------------------------------------------------------
------------------------------------------------------------
---------------------------------------------
>MMETSP0803_Mamiellophytes__Euk-Green-Chlorophytes-Monomastix-Dolichomastix%CAMPEP_0183789168
------------------------------------------------------------
------------------------------------------------------------
------------------------------------------------------------
------------------------------------------------------------
------------------------------------------------------------
------------------------------------------------------AAGGAP
RAPFRVRSAPQLAVACAARPPPARGAAPARGAAAASRGTPSSPAAMIH--F-------I-
------------------------------------------------------------
------------------------------------------------------------
-----------------------------LLQ----------------------------
----------------------------N------RAG-K--------------T-----
--RLAKYYA--P------------------------------------------------
------------------------------YSD------AE-------------------
KRK-----------AEY-------EV-HR-------------------------------
-----------------------LVTS---------R---------------DP---K-H
-------------------------------------------TN------FA-------
------------------------------------------------------------
------------------------------------------E-----------------
------------------------YR----QFK---------VIYR--------------
------------------------K----------------------------YASL-YF
SACV------------------DTT-D-------------------------NEL-----
--------------------------------------------AVLE-TIH--------
------------------------------------------------------------
-----------LFVE---------------------------------------------
------------------------------------------VLDHYF----SN---V--
------NE-------LKLIFN--FH-----------------------------------
------------------------------------------------------------
---------------------------K--------------------------------
-------------------VL---MIIDE-------FI----L-----------------
AG-------------EV-------------------------------------Q-----
--DXE---------------QE----------------------G---------------
--------------------------------DHR-------APP---------------
------------------------------------------------------------
------------------------------------------------------------
-------GDG--EGA--------------GGLRQPAG-----------------------
------------------------------------------------------------
------------------------------------------------------------
------------------------------------------------------------
------------------------------------------------------------
------------------------------------------------------------
------------------------------------------------------------
------------------------------------------------------------
------------------------------------------------------------
------------------------------------------------------------
------------------------------------------------------------
------------------------------------------------------------
------------------------------------------------------------
---------------------------------------------
>MMETSP1310_Picocystis-Pycnococcus__Euk-Green-Chlorophytes-Picocystis-Pycnococcus%CAMPEP_0119134576
------------------------------------------------------------
------------------------------------------------------------
------------------------------------------------------------
------------------------------------------------------------
------------------------------------------------------------
------------------------------------------------------------
---------------------------------------------MIH--F-------L-
------------------------------------------------------------
------------------------------------------------------------
-----------------------------LVQ----------------------------
----------------------------N------LQG-K--------------T-----
--RLSKWWV--H------------------------------------------------
------------------------------HED------AE-------------------
KRQ-----------LQY-------EI-FR-------------------------------
-----------------------LVNG---------R---------------KA---K-F
-------------------------------------------TN------FV-------
------------------------------------------------------------
------------------------------------------E-----------------
------------------------FR----NYK---------VVYR--------------
------------------------R----------------------------YAGL-FF
CFGV------------------DLD-E-------------------------NEL-----
--------------------------------------------SLLE-SIH--------
------------------------------------------------------------
-----------LFVK---------------------------------------------
------------------------------------------VLDTYF---GGD---V--
------CE-------LDLVFN--FQ-----------------------------------
------------------------------------------------------------
---------------------------M--------------------------------
-------------------VY---IILDE-------VF----L-----------------
AG-------------EL-------------------------------------L-----
--ESS---------------QX--------------------------------------
------------------------------------------------------------
------------------------------------------------------------
------------------------------------------------------------
------------------------------------------------------------
------------------------------------------------------------
------------------------------------------------------------
------------------------------------------------------------
------------------------------------------------------------
------------------------------------------------------------
------------------------------------------------------------
------------------------------------------------------------
------------------------------------------------------------
------------------------------------------------------------
------------------------------------------------------------
------------------------------------------------------------
------------------------------------------------------------
---------------------------------------------
>MMETSP1446_UTC__Euk-Green-Chlorophytes-UTC%CAMPEP_0198234418
------------------------------------------------------------
------------------------------------------------------------
------------------------------------------------------------
------------------------------------------------------------
------------------------------------------------------------
------------------------------------------------------------
---------------------------------------------MIR--F-------I-
------------------------------------------------------------
------------------------------------------------------------
-----------------------------LLQ----------------------------
----------------------------N------RQG-K--------------T-----
--RLAKYYV--P------------------------------------------------
------------------------------LQD------GE-------------------
KRK-----------IEY-------DV-HQ-------------------------------
-----------------------NVAN---------R---------------DA---K-F
-------------------------------------------TN------FV-------
------------------------------------------------------------
------------------------------------------E-----------------
------------------------FR----SYK---------LIYR--------------
------------------------R----------------------------YAGL-FF
TLCV------------------DPS-D-------------------------NEL-----
--------------------------------------------ACLE-LIH--------
------------------------------------------------------------
-----------LFVE---------------------------------------------
------------------------------------------ILDHYF----NN---V--
------RE-------LDLVYN--FH-----------------------------------
------------------------------------------------------------
---------------------------K--------------------------------
-------------------VF---VIMDE-------FI----L-----------------
SG-------------EL-------------------------------------E-----
--ESS---------------KK----------------------T---------------
--------------V-----------------INR-------LKE---------------
------------------------------------------------------------
------------------------------------------------------------
-------LSN--LNV---------------------------------------------
------------------------------------------------------------
------------------------------------------------------------
------------------------------------------------------------
------------------------------------------------------------
------------------------------------------------------------
------------------------------------------------------------
------------------------------------------------------------
------------------------------------------------------------
------------------------------------------------------------
------------------------------------------------------------
------------------------------------------------------------
------------------------------------------------------------
---------------------------------------------
>JIWJ_UTC__Euk-Green-Chlorophytes-UTC%JIWJ2036263-Acrosiphonia_sp.
------------------------------------------------------------
------------------------------------------------------------
------------------------------------------------------------
------------------------------------------------------------
------------------------------------------------------------
------------------------------------------------------------
---------------------------------------------MIQ--W-------F-
------------------------------------------------------------
------------------------------------------------------------
-----------------------------MLQ----------------------------
----------------------------N------RAG-K--------------T-----
--RLSKFYE--P------------------------------------------------
------------------------------HTD------DA-------------------
KRK-----------IEH-------ET-FR-------------------------------
-----------------------TLST---------R---------------DS---K-W
-------------------------------------------AN------FC-------
------------------------------------------------------------
------------------------------------------E-----------------
------------------------FR----GFK---------LVYR--------------
------------------------R----------------------------YAHL-YF
MMCI------------------DEN-D-------------------------NEL-----
--------------------------------------------AALE-AIH--------
------------------------------------------------------------
-----------LFVE---------------------------------------------
------------------------------------------ILDHYF----GQ---V--
------TE-------LDIVLS--FH-----------------------------------
------------------------------------------------------------
---------------------------Q--------------------------------
-------------------AY---LILDE-------FI----L-----------------
AG-------------EI-------------------------------------Q-----
--ETS---------------KA----------------------V---------------
--------------I-----------------LNR-------IAE---------------
------------------------------------------------------------
------------------------------------------------------------
-------LNV--ME----------------------------------------------
------------------------------------------------------------
------------------------------------------------------------
------------------------------------------------------------
------------------------------------------------------------
------------------------------------------------------------
------------------------------------------------------------
------------------------------------------------------------
------------------------------------------------------------
------------------------------------------------------------
------------------------------------------------------------
------------------------------------------------------------
------------------------------------------------------------
---------------------------------------------
>GJIY_UTC__Euk-Green-Chlorophytes-UTC%GJIY2017302-Neochloris_sp.
------------------------------------------------------------
------------------------------------------------------------
------------------------------------------------------------
------------------------------------------------------------
------------------------------------------------------------
------------------------------------------------------------
---------------------------------------------MIR--W-------F-
------------------------------------------------------------
------------------------------------------------------------
-----------------------------LLQ----------------------------
----------------------------N------RAG-R--------------T-----
--RLAKYYV--P------------------------------------------------
------------------------------VDD------AG-------------------
KRK-----------LEY-------ET-FR-------------------------------
-----------------------LLSS---------R---------------ES---R-W
-------------------------------------------SN------FA-------
------------------------------------------------------------
------------------------------------------E-----------------
------------------------FQ----GHK---------LVYR--------------
------------------------R----------------------------YAHL-YF
VMCV------------------DDT-D-------------------------NEL-----
--------------------------------------------AALE-AIH--------
------------------------------------------------------------
-----------LFVE---------------------------------------------
------------------------------------------ILDHFF----TS---V--
------TE-------LDIVLN--FH-----------------------------------
------------------------------------------------------------
---------------------------Q--------------------------------
-------------------AY---LILDE-------FI----L-----------------
AG-------------EI-------------------------------------Q-----
--ETS---------------KQ----------------------V---------------
--------------I-----------------LDR-------LAE---------------
------------------------------------------------------------
------------------------------------------------------------
-------LEA--IE----------------------------------------------
------------------------------------------------------------
------------------------------------------------------------
------------------------------------------------------------
------------------------------------------------------------
------------------------------------------------------------
------------------------------------------------------------
------------------------------------------------------------
------------------------------------------------------------
------------------------------------------------------------
------------------------------------------------------------
------------------------------------------------------------
------------------------------------------------------------
---------------------------------------------
>NQYP_UTC__Euk-Green-Chlorophytes-UTC%NQYP2026613-Pirula_salina
------------------------------------------------------------
------------------------------------------------------------
------------------------------------------------------------
------------------------------------------------------------
------------------------------------------------------------
------------------------------------------------------------
---------------------------------------------MIR--W-------F-
------------------------------------------------------------
------------------------------------------------------------
-----------------------------LLQ----------------------------
----------------------------N------RAG-R--------------T-----
--RLAKYYV--P------------------------------------------------
------------------------------LED------AQ-------------------
KRK-----------TEY-------EV-FR-------------------------------
-----------------------TLSA---------R---------------ES---R-W
-------------------------------------------AN------IA-------
------------------------------------------------------------
------------------------------------------E-----------------
------------------------FQ----GHK---------LVFR--------------
------------------------R----------------------------YAHL-YF
IMCV------------------DDG-D-------------------------NEL-----
--------------------------------------------AALE-AIH--------
------------------------------------------------------------
-----------LFVE---------------------------------------------
------------------------------------------VLDNFF----TS---V--
------TE-------LDIVLN--FH-----------------------------------
------------------------------------------------------------
---------------------------K--------------------------------
-------------------AY---LILDE-------FI----L-----------------
AG-------------EL-------------------------------------Q-----
--ESS---------------KH----------------------V---------------
--------------I-----------------LER-------IAQ---------------
------------------------------------------------------------
------------------------------------------------------------
-------VDV--LDT---------------------------------------------
------------------------------------------------------------
------------------------------------------------------------
------------------------------------------------------------
------------------------------------------------------------
------------------------------------------------------------
------------------------------------------------------------
------------------------------------------------------------
------------------------------------------------------------
------------------------------------------------------------
------------------------------------------------------------
------------------------------------------------------------
------------------------------------------------------------
---------------------------------------------
>OAEZ_UTC__Euk-Green-Chlorophytes-UTC%OAEZ2005289-Persursaria_percursa
------------------------------------------------------------
------------------------------------------------------------
------------------------------------------------------------
------------------------------------------------------------
------------------------------------------------------------
------------------------------------------------------------
---------------------------------------------MIR--W-------F-
------------------------------------------------------------
------------------------------------------------------------
-----------------------------LLQ----------------------------
----------------------------N------RAG-R--------------T-----
--RLAKYYV--P------------------------------------------------
------------------------------VDD------EA-------------------
KRR-----------TEY-------DV-FK-------------------------------
-----------------------TLSS---------R---------------EN---K-W
-------------------------------------------SN------IA-------
------------------------------------------------------------
------------------------------------------E-----------------
------------------------FQ----DYK---------LVFR--------------
------------------------R----------------------------YAHL-YF
IMCL------------------DMG-D-------------------------NEL-----
--------------------------------------------AALE-AIH--------
------------------------------------------------------------
-----------LFVE---------------------------------------------
------------------------------------------ILDHFF----TS---V--
------TE-------LDIVLN--FH-----------------------------------
------------------------------------------------------------
---------------------------K--------------------------------
-------------------AY---LILDE-------FI----L-----------------
AG-------------EL-------------------------------------Q-----
--ESS---------------KQ----------------------V---------------
--------------I-----------------LER-------IGQ---------------
------------------------------------------------------------
------------------------------------------------------------
-------LEG--QD----------------------------------------------
------------------------------------------------------------
------------------------------------------------------------
------------------------------------------------------------
------------------------------------------------------------
------------------------------------------------------------
------------------------------------------------------------
------------------------------------------------------------
------------------------------------------------------------
------------------------------------------------------------
------------------------------------------------------------
------------------------------------------------------------
------------------------------------------------------------
---------------------------------------------
>OQON_UTC__Euk-Green-Chlorophytes-UTC%OQON2033937-Entocladia_endozoica
------------------------------------------------------------
------------------------------------------------------------
------------------------------------------------------------
------------------------------------------------------------
------------------------------------------------------------
------------------------------------------------------------
---------------------------------------------MIR--W-------F-
------------------------------------------------------------
------------------------------------------------------------
-----------------------------LLQ----------------------------
----------------------------N------RAG-R--------------T-----
--RLAKYYV--P------------------------------------------------
------------------------------MDD------AQ-------------------
KRK-----------TEY-------EV-FR-------------------------------
-----------------------KLSS---------R---------------ES---K-W
-------------------------------------------SN------VA-------
------------------------------------------------------------
------------------------------------------E-----------------
------------------------FQ----EFK---------LVFR--------------
------------------------R----------------------------YAHL-YF
IMCL------------------DFG-D-------------------------NEL-----
--------------------------------------------AALE-AIH--------
------------------------------------------------------------
-----------LFVE---------------------------------------------
------------------------------------------ILDHFF----TS---V--
------TE-------LDIVLN--FH-----------------------------------
------------------------------------------------------------
---------------------------K--------------------------------
-------------------AY---LILDE-------FI----L-----------------
AG-------------EL-------------------------------------Q-----
--ESS---------------KQ----------------------V---------------
--------------I-----------------LER-------IGQ---------------
------------------------------------------------------------
------------------------------------------------------------
-------LE---------------------------------------------------
------------------------------------------------------------
------------------------------------------------------------
------------------------------------------------------------
------------------------------------------------------------
------------------------------------------------------------
------------------------------------------------------------
------------------------------------------------------------
------------------------------------------------------------
------------------------------------------------------------
------------------------------------------------------------
------------------------------------------------------------
------------------------------------------------------------
---------------------------------------------
>AJAU_UTC__Euk-Green-Chlorophytes-UTC%AJAU2033538-Helicodictyon_planctonicum
------------------------------------------------------------
------------------------------------------------------------
------------------------------------------------------------
------------------------------------------------------------
------------------------------------------------------------
------------------------------------------------------------
---------------------------------------------MIR--W-------F-
------------------------------------------------------------
------------------------------------------------------------
-----------------------------LLQ----------------------------
----------------------------N------RAG-K--------------T-----
--RLAKYYV--P------------------------------------------------
------------------------------MSD------AE-------------------
KRK-----------AEY-------ET-FR-------------------------------
-----------------------TLSG---------R---------------DA---K-W
-------------------------------------------GN------FV-------
------------------------------------------------------------
------------------------------------------E-----------------
------------------------FR----GYK---------LVYR--------------
------------------------R----------------------------YAHL-YF
MMCI------------------DVN-D-------------------------NEL-----
--------------------------------------------AALE-AIH--------
------------------------------------------------------------
-----------LFVE---------------------------------------------
------------------------------------------ILDHFF----KS---V--
------TE-------LDIVLS--FH-----------------------------------
------------------------------------------------------------
---------------------------Q--------------------------------
-------------------AY---LILDE-------FV----L-----------------
AG-------------EI-------------------------------------Q-----
--ETS---------------KQ----------------------V---------------
--------------I-----------------LDR-------IAH---------------
------------------------------------------------------------
------------------------------------------------------------
-------LEE--LD----------------------------------------------
------------------------------------------------------------
------------------------------------------------------------
------------------------------------------------------------
------------------------------------------------------------
------------------------------------------------------------
------------------------------------------------------------
------------------------------------------------------------
------------------------------------------------------------
------------------------------------------------------------
------------------------------------------------------------
------------------------------------------------------------
------------------------------------------------------------
---------------------------------------------
>CBNG_UTC__Euk-Green-Chlorophytes-UTC%CBNG2004710-Planophila_laetevirens
------------------------------------------------------------
------------------------------------------------------------
------------------------------------------------------------
------------------------------------------------------------
------------------------------------------------------------
------------------------------------------------------------
---------------------------------------------MIR--W-------F-
------------------------------------------------------------
------------------------------------------------------------
-----------------------------LLQ----------------------------
----------------------------N------RAG-K--------------T-----
--RLAKYYH--P------------------------------------------------
------------------------------VDD------AE-------------------
KRK-----------IEY-------ET-FR-------------------------------
-----------------------ILSS---------R---------------EA---K-W
-------------------------------------------GN------IV-------
------------------------------------------------------------
------------------------------------------E-----------------
------------------------FR----GYK---------LVYR--------------
------------------------R----------------------------YAHL-YF
MVCI------------------DAG-D-------------------------NEL-----
--------------------------------------------ASLE-AIH--------
------------------------------------------------------------
-----------LFVE---------------------------------------------
------------------------------------------ILDHYF----TR---V--
------TE-------LDIVLS--FH-----------------------------------
------------------------------------------------------------
---------------------------Q--------------------------------
-------------------AY---LILDE-------FI----L-----------------
AG-------------EI-------------------------------------Q-----
--ETS---------------KQ----------------------V---------------
--------------I-----------------LDR-------IKY---------------
------------------------------------------------------------
------------------------------------------------------------
-------IDA--ID----------------------------------------------
------------------------------------------------------------
------------------------------------------------------------
------------------------------------------------------------
------------------------------------------------------------
------------------------------------------------------------
------------------------------------------------------------
------------------------------------------------------------
------------------------------------------------------------
------------------------------------------------------------
------------------------------------------------------------
------------------------------------------------------------
------------------------------------------------------------
---------------------------------------------
>LETF_UTC__Euk-Green-Chlorophytes-UTC%LETF2022004-Planophila_terrestris
------------------------------------------------------------
------------------------------------------------------------
------------------------------------------------------------
------------------------------------------------------------
------------------------------------------------------------
------------------------------------------------------------
---------------------------------------------MIR--W-------F-
------------------------------------------------------------
------------------------------------------------------------
-----------------------------LLQ----------------------------
----------------------------N------RAG-K--------------T-----
--RLAKYYH--P------------------------------------------------
------------------------------VDD------AD-------------------
KRK-----------IEY-------ET-FR-------------------------------
-----------------------ILSS---------R---------------EA---K-W
-------------------------------------------GN------IV-------
------------------------------------------------------------
------------------------------------------E-----------------
------------------------FR----GYK---------LVYR--------------
------------------------R----------------------------YAHL-YF
MMCI------------------DAG-D-------------------------NEL-----
--------------------------------------------AALE-GIH--------
------------------------------------------------------------
-----------LFVE---------------------------------------------
------------------------------------------ILDHYF----TR---V--
------TE-------LDIVLS--FH-----------------------------------
------------------------------------------------------------
---------------------------Q--------------------------------
-------------------AY---LILDE-------FI----L-----------------
AG-------------EI-------------------------------------Q-----
--ETS---------------KQ----------------------V---------------
--------------I-----------------LDR-------IKY---------------
------------------------------------------------------------
------------------------------------------------------------
-------MDA--IE----------------------------------------------
------------------------------------------------------------
------------------------------------------------------------
------------------------------------------------------------
------------------------------------------------------------
------------------------------------------------------------
------------------------------------------------------------
------------------------------------------------------------
------------------------------------------------------------
------------------------------------------------------------
------------------------------------------------------------
------------------------------------------------------------
------------------------------------------------------------
---------------------------------------------
>PUAN_Chlorodendrophytes-Pedinophytes__PUAN2018286-Pedinomonas_tuberculata
------------------------------------------------------------
------------------------------------------------------------
------------------------------------------------------------
------------------------------------------------------------
------------------------------------------------------------
------------------------------------------------------------
---------------------------------------------MIR--F-------F-
------------------------------------------------------------
------------------------------------------------------------
-----------------------------LLQ----------------------------
----------------------------N------RQG-K--------------T-----
--RLAKYYT--P------------------------------------------------
------------------------------IQD------DE-------------------
KMK-----------VQA-------EV-HR-------------------------------
-----------------------IVTA---------R---------------DQ---N-S
-------------------------------------------AN------IV-------
------------------------------------------------------------
------------------------------------------E-----------------
------------------------YR----TYK---------LVYR--------------
------------------------K----------------------------YAGL-FC
SMCI------------------DVT-D-------------------------NEL-----
--------------------------------------------VYLE-AIH--------
------------------------------------------------------------
-----------LFVE---------------------------------------------
------------------------------------------LLDQYF----SN---V--
------CE-------LDLVFN--FH-----------------------------------
------------------------------------------------------------
---------------------------K--------------------------------
-------------------VY---LLLDE-------YI----L-----------------
GG-------------EL-------------------------------------E-----
--ESS---------------KA----------------------A---------------
--------------I-----------------LER-------LKE---------------
------------------------------------------------------------
------------------------------------------------------------
-------VD---------------------------------------------------
------------------------------------------------------------
------------------------------------------------------------
------------------------------------------------------------
------------------------------------------------------------
------------------------------------------------------------
------------------------------------------------------------
------------------------------------------------------------
------------------------------------------------------------
------------------------------------------------------------
------------------------------------------------------------
------------------------------------------------------------
------------------------------------------------------------
---------------------------------------------
>RRSV_Chlorodendrophytes-Pedinophytes__RRSV2020302-Pedinomonas_minor
------------------------------------------------------------
------------------------------------------------------------
------------------------------------------------------------
------------------------------------------------------------
------------------------------------------------------------
------------------------------------------------------------
---------------------------------------------MIR--F-------F-
------------------------------------------------------------
------------------------------------------------------------
-----------------------------LLQ----------------------------
----------------------------N------RQG-K--------------T-----
--RLARYWV--P------------------------------------------------
------------------------------IED------TE-------------------
KSR-----------IQF-------EV-HR-------------------------------
-----------------------MVTA---------R---------------ES---N--
-------------------------------------------CA-----NIL-------
------------------------------------------------------------
------------------------------------------E-----------------
------------------------YR----SYK---------LVYR--------------
------------------------K----------------------------YAGL-FC
IMCV------------------DVS-D-------------------------NEL-----
--------------------------------------------VYLE-AIH--------
------------------------------------------------------------
-----------LFVE---------------------------------------------
------------------------------------------LLDQYF----QN---V--
------CE-------LDLVFN--FH-----------------------------------
------------------------------------------------------------
---------------------------R--------------------------------
-------------------VY---LLLDE-------FI----L-----------------
GG-------------EL-------------------------------------E-----
--ETS---------------KA----------------------A---------------
--------------I-----------------LER-------LKE---------------
------------------------------------------------------------
------------------------------------------------------------
-------VDL--TE----------------------------------------------
------------------------------------------------------------
------------------------------------------------------------
------------------------------------------------------------
------------------------------------------------------------
------------------------------------------------------------
------------------------------------------------------------
------------------------------------------------------------
------------------------------------------------------------
------------------------------------------------------------
------------------------------------------------------------
------------------------------------------------------------
------------------------------------------------------------
---------------------------------------------
>Nannochloris_X1-PRE_UTC__9-Nannochloris_X1.PRE.45
------------------------------------------------------------
------------------------------------------------------------
------------------------------------------------------------
------------------------------------------------------------
------------------------------------------------------------
------------------------------------------------------------
------------------------------------------------------------
------------------------------------------------------------
------------------------------------------------------------
------------------------------------------------------------
------------------------------------------------------------
------------------------------------------------------------
------------------------------------------------------------
--------------MEN-------EI-HR-------------------------------
-----------------------IFMQ---------R---------------DA---T-F
-------------------------------------------TN------FV-------
------------------------------------------------------------
------------------------------------------E-----------------
------------------------YK----SFK---------LVFR--------------
------------------------R----------------------------YAGL-FF
IFAI------------------DVT-D-------------------------NEL-----
--------------------------------------------LYLE-SIH--------
------------------------------------------------------------
-----------LFVE---------------------------------------------
------------------------------------------ILDHYF----GN---V--
------CE-------LDLVFG--FH-----------------------------------
------------------------------------------------------------
---------------------------R--------------------------------
-------------------AY---CILDE-------FI----I-----------------
GG-------------EV-------------------------------------Q-----
--ETS---------------KK----------------------S---------------
--------HPCDQTL-----------------IHE-------HKV---------------
------------------------------------------------------------
------------------------------------------------------------
-----PYLES--VNA--------------CPGAPVLPAGPPC------------------
------------------------------------------------------------
------------------------------------------------------------
------------------------------------------------------------
------------------------------------------------------------
------------------------------------------------------------
------------------------------------------------------------
------------------------------------------------------------
------------------------------------------------------------
------------------------------------------------------------
------------------------------------------------------------
------------------------------------------------------------
------------------------------------------------------------
---------------------------------------------
>Picochlorum_SENEW3-PRE_UTC__168-Picochlorum_SENEW3.PRE.15
------------------------------------------------------------
------------------------------------------------------------
------------------------------------------------------------
------------------------------------------------------------
------------------------------------------------------------
------------------------------------------------------------
------------------------------------------------------------
------------------------------------------------------------
------------------------------------------------------------
------------------------------------------------------------
------------------------------------------------------------
------------------------------------------------------------
------------------------------------------------------------
--------------MEN-------EI-HR-------------------------------
-----------------------IFMQ---------R---------------DA---T-F
-------------------------------------------TN------FV-------
------------------------------------------------------------
------------------------------------------E-----------------
------------------------YK----SFK---------LVFR--------------
------------------------R----------------------------YAGL-FF
IFAI------------------DVT-D-------------------------NEL-----
--------------------------------------------LYLE-SIH--------
------------------------------------------------------------
-----------LFVE---------------------------------------------
------------------------------------------ILDHYF----GN---V--
------CE-------LDLVFG--FH-----------------------------------
------------------------------------------------------------
---------------------------R--------------------------------
-------------------AY---CILDE-------FI----I-----------------
GG-------------EV-------------------------------------Q-----
--ETS---------------KK----------------------S---------------
--------HHCDQIL-----------------IHE-------HRV---------------
------------------------------------------------------------
------------------------------------------------------------
-----PYLES--VNA--------------CPGAPVLPAGPPC------------------
------------------------------------------------------------
------------------------------------------------------------
------------------------------------------------------------
------------------------------------------------------------
------------------------------------------------------------
------------------------------------------------------------
------------------------------------------------------------
------------------------------------------------------------
------------------------------------------------------------
------------------------------------------------------------
------------------------------------------------------------
------------------------------------------------------------
---------------------------------------------
>KADG_UTC__Euk-Green-Chlorophytes-UTC%KADG2007439-Ignatius_tetrasporus
------------------------------------------------------------
------------------------------------------------------------
------------------------------------------------------------
------------------------------------------------------------
------------------------------------------------------------
------------------------------------------------------------
---------------------------------------------MIR--F-------I-
------------------------------------------------------------
------------------------------------------------------------
-----------------------------YIQ----------------------------
----------------------------N------RAG-K--------------T-----
--RLAKYYV--P------------------------------------------------
------------------------------MED------DE-------------------
KHK-----------TEY-------EV-HR-------------------------------
-----------------------IIIN---------R---------------ES---K-H
-------------------------------------------TN------FV-------
------------------------------------------------------------
------------------------------------------E-----------------
------------------------YR----THR---------LIYR--------------
------------------------R----------------------------YAGL-FF
TMCV------------------DMS-D-------------------------NEL-----
--------------------------------------------ACLE-AIH--------
------------------------------------------------------------
-----------LFVE---------------------------------------------
------------------------------------------LLDHFF----NN---V--
------CE-------LDLVFN--FH-----------------------------------
------------------------------------------------------------
---------------------------K--------------------------------
-------------------VY---LLLDE-------FI----M-----------------
SG-------------EI-------------------------------------Q-----
--ESS---------------KT----------------------V---------------
--------------I-----------------LSR-------VEE---------------
------------------------------------------------------------
------------------------------------------------------------
-------VDK--L-----------------------------------------------
------------------------------------------------------------
------------------------------------------------------------
------------------------------------------------------------
------------------------------------------------------------
------------------------------------------------------------
------------------------------------------------------------
------------------------------------------------------------
------------------------------------------------------------
------------------------------------------------------------
------------------------------------------------------------
------------------------------------------------------------
------------------------------------------------------------
---------------------------------------------
>MMETSP1315_Palmophyllophyceae__Euk-Green-Chlorophytes-Palmophyllophyceae%CAMPEP_0119160916
------------------------------------------------------------
------------------------------------------------------------
------------------------------------------------------------
------------------------------------------------------------
------------------------------------------------------------
------------------------------------------------------------
-----------------------------XRGARAAPACAARGGAMIR--F-------I-
------------------------------------------------------------
------------------------------------------------------------
-----------------------------LLQ----------------------------
----------------------------N------KQG-K--------------T-----
--RLSKYYV--P------------------------------------------------
------------------------------LED------TE-------------------
KRK-----------LEQ-------EI-HR-------------------------------
-----------------------EVVA---------R---------------PS---K-L
-------------------------------------------SN------FF-------
------------------------------------------------------------
------------------------------------------E-----------------
------------------------FR----THK---------VIYR--------------
------------------------Q----------------------------YAGL-FF
SLCV------------------DIH-D-------------------------NEL-----
--------------------------------------------AHLE-AIH--------
------------------------------------------------------------
-----------LLVE---------------------------------------------
------------------------------------------VLDHFF----SG---V--
------CE-------LDLVFG--FN-----------------------------------
------------------------------------------------------------
---------------------------K--------------------------------
-------------------VY---MIIDE-------FF----M-----------------
AG-------------EV-------------------------------------Q-----
--ETS---------------KR----------------------V---------------
--------------I-----------------LER-------LEE---------------
------------------------------------------------------------
------------------------------------------------------------
-------LMR--QE----------------------------------------------
------------------------------------------------------------
------------------------------------------------------------
------------------------------------------------------------
------------------------------------------------------------
------------------------------------------------------------
------------------------------------------------------------
------------------------------------------------------------
------------------------------------------------------------
------------------------------------------------------------
------------------------------------------------------------
------------------------------------------------------------
------------------------------------------------------------
---------------------------------------------
>MMETSP0806_Palmophyllophyceae__Euk-Green-Chlorophytes-Palmophyllophyceae%CAMPEP_0195563476
------------------------------------------------------------
------------------------------------------------------------
------------------------------------------------------------
------------------------------------------------------------
------------------------------------------------------------
------------------------------------------------------------
---------------------------XRGAPGARRARARERGARMIR--F-------V-
------------------------------------------------------------
------------------------------------------------------------
-----------------------------LLQ----------------------------
----------------------------N------KQG-K--------------T-----
--RLSKYYV--P------------------------------------------------
------------------------------LED------TE-------------------
KRK-----------LEQ-------EI-HR-------------------------------
-----------------------EVCS---------R---------------DK---K-L
-------------------------------------------SN------FF-------
------------------------------------------------------------
------------------------------------------E-----------------
------------------------FR----THK---------VIYR--------------
------------------------Q----------------------------YAGL-FF
SLCV------------------DVN-D-------------------------NEL-----
--------------------------------------------SHLE-SIH--------
------------------------------------------------------------
-----------LLVE---------------------------------------------
------------------------------------------VLDHFF----SG---V--
------CE-------LDLVFG--FN-----------------------------------
------------------------------------------------------------
---------------------------I--------------------------------
-------------------CY---LILDE-------FF----L-----------------
AG-------------EV-------------------------------------Q-----
--ETS---------------KK----------------------V---------------
--------------I-----------------LER-------LEXASPPRIGPCSFAGXA
SIVDPVASADVPRPRVRDAVAAKAAARNSGESCTSACAPRCGGRAAPLYLRAHAASLSLL
AWRWADSFSVASEGVRAFVSMDSRALPWGILQWQMMAPKRNLKLHVCRIVLVVARASRHR
PRGPQPRLRC--LPG--------------AAYEASGARARSTRPDREQERVGTGQIPSAC
APRCAVLRCAAERERPPAEDGAHEGPADGRRARPPRRPVLTRCGSECVXVLARSLRSSAR
ASFSAARGALRAHGLGRVWRLVRTFAQTRARADPHTPVLALALTRSGGSAAGSFLQPYLD
GEKACPLPTYFVGDAVFCAGQFFGGEGGGSAAGSFLQPYLDGEKACPLPTYFVGDFGGGA
EVALAAAGAPDETGAVRVAPNLFCLRGARVAERHGLRVASLSGRYDALLYGDTSTMAAAD
VAARGGTYLKAMVDKLCVEARGGTGVDLLLTAEWPEGVGAGATAAPTGAPTGEAAARQLV
VQIAPRYHVVGGSEGVSWVRAPYVNGGGGVTRFVALAAVSAPPPAKWLHALAIEPSAGMD
AAKRNEVPAGATKSPYDMPAPPGPPPGVLPPQLAGVPPPGPPPVVPGGQEGGWRFQNVGA
DGSTRGGGGAGGRRGTKRPRPAAAEPSSLGGGTQVFVRNLAPGQVSEDALKDLFEGGGCL
PVTRVKLGTKQGKPAGFAHVDFGSNEAAVRALAMHGTMLMGREVFVEAATGGRGKAEGAP
PPLSVAGAPPPAPADCWFCLSNESAQLHLVVSVAEQAYMALDKGPMVPQHVLVIPIEHVP
CAAALSPAAYAEVEQYLGALARCFAERLAGSKLVCFERFLSLRGKGGNHCHINCLPVPAD
EADSVRQVFETKAAKAGFKFEAVLPPGAPQAALQQAAAGAEYFCVRLPDGTRLVHRMARG
ERHPMAFGRETIAAALGKPDRAAWKSCSMGSEEEETKVTNAFKEX
>HYHN_Palmophyllophyceae__Euk-Green-Chlorophytes-Palmophyllophyceae%HYHN2001330-Prasinoderma_coloniale
------------------------------------------------------------
------------------------------------------------------------
------------------------------------------------------------
------------------------------------------------------------
------------------------------------------------------------
------------------------------------------------------------
---------------------------------------------MIR--F-------V-
------------------------------------------------------------
------------------------------------------------------------
-----------------------------LLQ----------------------------
----------------------------N------KQG-K--------------T-----
--RLSKYYV--P------------------------------------------------
------------------------------LED------TE-------------------
KRK-----------LEQ-------EI-HR-------------------------------
-----------------------EVCS---------R---------------DK---K-L
-------------------------------------------SN------FF-------
------------------------------------------------------------
------------------------------------------E-----------------
------------------------FR----THK---------VIYR--------------
------------------------Q----------------------------YAGL-FF
SLCV------------------DVN-D-------------------------NEL-----
--------------------------------------------SHLE-SIH--------
------------------------------------------------------------
-----------LLVE---------------------------------------------
------------------------------------------VLDHFF----SG---V--
------CE-------LDLVFG--FN-----------------------------------
------------------------------------------------------------
---------------------------I--------------------------------
-------------------CY---LILDE-------FF----L-----------------
AG-------------EV-------------------------------------Q-----
--ETS---------------KK----------------------V---------------
--------------I-----------------LER-------LEE---------------
------------------------------------------------------------
------------------------------------------------------------
-------LRR--------------------------------------------------
------------------------------------------------------------
------------------------------------------------------------
------------------------------------------------------------
------------------------------------------------------------
------------------------------------------------------------
------------------------------------------------------------
------------------------------------------------------------
------------------------------------------------------------
------------------------------------------------------------
------------------------------------------------------------
------------------------------------------------------------
------------------------------------------------------------
---------------------------------------------
>Chlamydomonas_euryale-AAC_UTC__365534-Chlamydomonas_euryale.AAC.18
------------------------------------------------------------
------------------------------------------------------------
------------------------------------------------------------
------------------------------------------------------------
------------------------------------------------------------
-----------------------------------------------------MQALPAT
LHTLLVAGLNVLVGASAACMSSVAGLPFVVQLCPAGRLPCCPVAMAIR--F-------L-
------------------------------------------------------------
------------------------------------------------------------
-----------------------------LLQ----------------------------
----------------------------N------RAG-K--------------T-----
--RLAKYYV--P------------------------------------------------
------------------------------VKD------TD-------------------
KAK-----------LEY-------DV-HR-------------------------------
-----------------------AIVN---------R---------------DP---K-H
-------------------------------------------TN------FS-------
------------------------------------------------------------
------------------------------------------E-------VRVGRIRCAT
ELRCMGVRHAIPVWSLDDASLALQFR----THK---------VVYR--------------
------------------------R----------------------------YAGL-FF
TLCV------------------DVN-D-------------------------NEL-----
--------------------------------------------LYLE-AIH--------
------------------------------------------------------------
-----------LFVE---------------------------------------------
------------------------------------------ILDHYF----QN---V--
------CE-------LDLVSN---------------------------------------
------------------------------------------------------------
------------------------------------------------------------
------------------------------------------A-----------------
RG----------------------------------------------------I-----
--------------------------------------------S---------------
--------------I-----------------FYS-------------------------
------------------------------------------------------------
------------------------------------------------------------
-------ISA--------------------------------------------------
------------------------------------------------------------
------------------------------------------------------------
------------------------------------------------------------
------------------------------------------------------------
------------------------------------------------------------
------------------------------------------------------------
------------------------------------------------------------
------------------------------------------------------------
------------------------------------------------------------
------------------------------------------------------------
------------------------------------------------------------
------------------------------------------------------------
---------------------------------------------
>BTFM_Mamiellophytes__Euk-Green-Chlorophytes-Monomastix_Dolichomastix%BTFM2047466-Monomastix_opisthostigma
------------------------------------------------------------
------------------------------------------------------------
------------------------------------------------------------
------------------------------------------------------------
------------------------------------------------------------
------------------------------------------------------------
---------------------------------------------MIR--F-------I-
------------------------------------------------------------
------------------------------------------------------------
-----------------------------LLQ----------------------------
----------------------------N------RQG-R--------------T-----
--RLAKYWV--P------------------------------------------------
------------------------------LDD------AE-------------------
KRK-----------LEF-------EI-HR-------------------------------
-----------------------VVVN---------R---------------DP---K-H
-------------------------------------------TN------FL-------
------------------------------------------------------------
------------------------------------------E-----------------
------------------------FR----NYK---------VIYR--------------
------------------------R----------------------------YAGL-FF
TMCV------------------DLS-E-------------------------NEL-----
--------------------------------------------TCLE-MIH--------
------------------------------------------------------------
-----------LFVE---------------------------------------------
------------------------------------------VLDKYF----SN---V--
------CE-------LDLVWH--FN-----------------------------------
------------------------------------------------------------
---------------------------K--------------------------------
-------------------VY---QILDE-------MI----L-----------------
GG-------------EI-------------------------------------Q-----
--ETS---------------RE----------------------V---------------
--------------V-----------------LRR-------IEE---------------
------------------------------------------------------------
------------------------------------------------------------
-------LEK--FES---------------------------------------------
------------------------------------------------------------
------------------------------------------------------------
------------------------------------------------------------
------------------------------------------------------------
------------------------------------------------------------
------------------------------------------------------------
------------------------------------------------------------
------------------------------------------------------------
------------------------------------------------------------
------------------------------------------------------------
------------------------------------------------------------
------------------------------------------------------------
---------------------------------------------
>Picochlorum_UTC__Euk-Green-Chlorophytes-UTC%Picochlorum_genomicjgi|Picsp_1|3580|NSC_06417-R1_clathrin
------------------------------------------------------------
------------------------------------------------------------
------------------------------------------------------------
------------------------------------------------------------
------------------------------------------------------------
------MTLQQMITSESAYIDFGNELKHVFTRTLDVEHHDSSVKVGIIGEGKKFRGVTKH
KRTQRYEAHIWECKKQIYLGGFDSEYLAARSHDIMALRCKGPDCETLN--FPREDYDNL-
---------------------------------------VHLLPMLNKEDLIAILRNYSK
GNLQPASTAVVPQANGTQGNGVSKFKYRYSSLYSGNQKPPQIRLPLSGNKRSAEGWTSPD
TPLCAQKLAPKSPRNGNTHDDDCLLPVMPFLE--NPCCPDDIALTYNPMDESYIFDSFSA
ENGSLALEHLSGGVIFRNNASESTPTDLN------KAG-K--------------T-----
--RMSKYYQ--P------------------------------------------------
------------------------------FSD------DE-------------------
KFK-----------MEN-------EI-FR-------------------------------
-----------------------ILAQ---------R---------------NP---N-L
-------------------------------------------TN------FI-------
------------------------------------------------------------
------------------------------------------E-----------------
------------------------FR----TFK---------IVYR--------------
------------------------R----------------------------YAGL-YF
IFCV------------------DVT-D-------------------------NEM-----
--------------------------------------------MYLE-SIH--------
------------------------------------------------------------
-----------LFVE---------------------------------------------
------------------------------------------ILDHYF----GN---V--
------CE-------LDLVFG--FH-----------------------------------
------------------------------------------------------------
---------------------------K--------------------------------
-------------------VY---CILDE-------FI----V-----------------
GG-------------EM-------------------------------------Q-----
--ETS---------------KK----------------------V---------------
--------------I-----------------LER-------LRE---------------
------------------------------------------------------------
------------------------------------------------------------
-------LNT--LET---------------------------------------------
------------------------------------------------------------
------------------------------------------------------------
------------------------------------------------------------
------------------------------------------------------------
------------------------------------------------------------
------------------------------------------------------------
------------------------------------------------------------
------------------------------------------------------------
------------------------------------------------------------
------------------------------------------------------------
------------------------------------------------------------
------------------------------------------------------------
---------------------------------------------
>TGNL_Picocystis-Pycnococcus__TGNL2001284-Picocystis_salinarum
------------------------------------------------------------
------------------------------------------------------------
------------------------------------------------------------
------------------------------------------------------------
------------------------------------------------------------
------------------------------------------------------------
---------------------------------------------MIR--F-------F-
------------------------------------------------------------
------------------------------------------------------------
-----------------------------LLQ----------------------------
----------------------------N------RHG-K--------------T-----
--RLAKYYT--P------------------------------------------------
------------------------------VAD------DE-------------------
KRR-----------LEY-------EV-SR-------------------------------
-----------------------LVLN---------R---------------DP---K-Y
-------------------------------------------TN------FV-------
------------------------------------------------------------
------------------------------------------E-----------------
------------------------FH----TYK---------LVYR--------------
------------------------R----------------------------YAGL-YF
TLCI------------------DQS-D-------------------------NEL-----
--------------------------------------------AYLE-TIH--------
------------------------------------------------------------
-----------LFVE---------------------------------------------
------------------------------------------ILDHFF----QN---V--
------CE-------LDLVFN--FH-----------------------------------
------------------------------------------------------------
---------------------------K--------------------------------
-------------------VY---LVLDE-------FI----L-----------------
SG-------------YP-------------------------------------Q-----
--ETS---------------KK----------------------A---------------
--------------I-----------------IER-------MKE---------------
------------------------------------------------------------
------------------------------------------------------------
-------LDK--IQ----------------------------------------------
------------------------------------------------------------
------------------------------------------------------------
------------------------------------------------------------
------------------------------------------------------------
------------------------------------------------------------
------------------------------------------------------------
------------------------------------------------------------
------------------------------------------------------------
------------------------------------------------------------
------------------------------------------------------------
------------------------------------------------------------
------------------------------------------------------------
---------------------------------------------
>AKCR_UTC__Euk-Green-Chlorophytes-UTC%AKCR2020938-Parachlorella_kessleri
------------------------------------------------------------
------------------------------------------------------------
------------------------------------------------------------
------------------------------------------------------------
------------------------------------------------------------
------------------------------------------------------------
---------------------------------------------MIR--F-------F-
------------------------------------------------------------
------------------------------------------------------------
-----------------------------LLQ----------------------------
----------------------------N------RAG-K--------------T-----
--RLAKYYV--P------------------------------------------------
------------------------------LSD------DE-------------------
KTK-----------TQD-------EV-YR-------------------------------
-----------------------HIAN---------R---------------DS---K-F
-------------------------------------------TN------FL-------
------------------------------------------------------------
------------------------------------------E-----------------
------------------------YK----AYK---------IVYR--------------
------------------------R----------------------------YAGL-YF
IFCI------------------DVT-D-------------------------NEL-----
--------------------------------------------LYLE-SIH--------
------------------------------------------------------------
-----------LFVE---------------------------------------------
------------------------------------------ILDEYF----GN---V--
------CE-------LDLVFG--FH-----------------------------------
------------------------------------------------------------
---------------------------K--------------------------------
-------------------VY---CILDE-------FI----I-----------------
GG-------------EI-------------------------------------Q-----
--ETS---------------KK----------------------V---------------
--------------I-----------------LGR-------IKE---------------
------------------------------------------------------------
------------------------------------------------------------
-------LDT--LE----------------------------------------------
------------------------------------------------------------
------------------------------------------------------------
------------------------------------------------------------
------------------------------------------------------------
------------------------------------------------------------
------------------------------------------------------------
------------------------------------------------------------
------------------------------------------------------------
------------------------------------------------------------
------------------------------------------------------------
------------------------------------------------------------
------------------------------------------------------------
---------------------------------------------
>Auxenochlorella_protothecoidesPRE_UTC__110-Auxenochlorella_protothecoides.PRE.130
------------------------------------------------------------
------------------------------------------------------------
------------------------------------------------------------
------------------------------------------------------------
------------------------------------------------------------
------------------------------------------------------------
---------------------------------------------MIR--F-------F-
------------------------------------------------------------
------------------------------------------------------------
-----------------------------LLL----------------------------
----------------------------N------RSG-K--------------A-----
--RLAKYYT--P------------------------------------------------
------------------------------LSD------ED-------------------
KKR-----------LED-------EV-YR-------------------------------
-----------------------LIVN---------R---------------DS---K-F
-------------------------------------------TN------FI-------
------------------------------------------------------------
------------------------------------------EVGRRLEVPCIAGVLQND
MVPDPGHQHLDAVHNRNTLTCAPQFK----TYK---------LVYR--------------
------------------------R----------------------------YAGL-YF
VFAV------------------DPT-D-------------------------NEL-----
--------------------------------------------LYLE-SIH--------
------------------------------------------------------------
-----------LFVE---------------------------VGLPMQCRGGHDSISRAL
GSGPAPCRYLGCEAPHSFPWPLRTPRVPARHPTSHSSTCALQILDHYF----GN---V--
------CE-------LDLVFG--FH-----------------------------------
------------------------------------------------------------
---------------------------K--------------------------------
-------------------VY---CLLDE-------FV----I-----------------
GG-------------EI-------------------------------------Q-----
--ETS---------------KK--------------------------------------
--------------------------------AGW-------GQG---------------
------------------------------------------------------------
------------------------------------------------------------
-------LGVGLAES--------------KGSQPQQPWCGRTTTVI--------------
------------------------------------------------------------
------------------------------------------------------------
------------------------------------------------------------
------------------------------------------------------------
------------------------------------------------------------
------------------------------------------------------------
------------------------------------------------------------
------------------------------------------------------------
------------------------------------------------------------
------------------------------------------------------------
------------------------------------------------------------
------------------------------------------------------------
---------------------------------------------
>BILC_UTC__Euk-Green-Chlorophytes-UTC%BILC2004614-Prototheca_wickerhamii
------------------------------------------------------------
------------------------------------------------------------
------------------------------------------------------------
------------------------------------------------------------
------------------------------------------------------------
------------------------------------------------------------
---------------------------------------------MIR--F-------F-
------------------------------------------------------------
------------------------------------------------------------
-----------------------------LLL----------------------------
----------------------------N------RSG-K--------------A-----
--RLAKYYT--P------------------------------------------------
------------------------------LSD------DE-------------------
KKR-----------LED-------EV-YR-------------------------------
-----------------------LIVN---------R---------------DT---K-F
-------------------------------------------TN------FL-------
------------------------------------------------------------
------------------------------------------E-----------------
------------------------FK----TYK---------LIYR--------------
------------------------R----------------------------YAGL-YF
VFAV------------------DPT-D-------------------------NEL-----
--------------------------------------------LYLE-SIH--------
------------------------------------------------------------
-----------LFVE---------------------------------------------
------------------------------------------VLDHYF----GN---V--
------CE-------LDLVFG--FH-----------------------------------
------------------------------------------------------------
---------------------------K--------------------------------
-------------------VY---CLLDE-------FV----I-----------------
GG-------------EI-------------------------------------Q-----
--ETS---------------KK----------------------V---------------
--------------I-----------------LER-------LKE---------------
------------------------------------------------------------
------------------------------------------------------------
-------LDA--ME----------------------------------------------
------------------------------------------------------------
------------------------------------------------------------
------------------------------------------------------------
------------------------------------------------------------
------------------------------------------------------------
------------------------------------------------------------
------------------------------------------------------------
------------------------------------------------------------
------------------------------------------------------------
------------------------------------------------------------
------------------------------------------------------------
------------------------------------------------------------
---------------------------------------------
>Chlorella_desiccata-AAC_UTC__scaffold584_cov502-Chlorella_desiccata.AAC.20
------------------------------------------------------------
------------------------------------------------------------
------------------------------------------------------------
------------------------------------------------------------
------------------------------------------------------------
------------------------------------------------------------
---------------------------------------------MAR--Y---------
------------------------------------------------------------
------------------------------------------------------------
------------------------------------------------------------
------------------------------------------------------------
-----------P------------------------------------------------
------------------------------------------------------------
QTA---------------------------------------------------------
-----------------------ASLF-------------------------PS-----M
------------------------------------------------------------
------------------------------------------------------------
------------------------------------------Q-----------------
------------------------YK----TFK---------LVYR--------------
------------------------R----------------------------YAGL-YF
LLCV------------------DVT-D-------------------------NEL-----
--------------------------------------------LYLE-TVH--------
------------------------------------------------------------
-----------LFVE---------------------------------------------
------------------------------------------ILDHYF----GN---V--
------CE-------LDLVFG--FH-----------------------------------
------------------------------------------------------------
---------------------------K--------------------------------
-------------------VY---CILDE-------FI----I-----------------
GG-------------EV-------------------------------------Q-----
--ETS---------------KK----------------------V---------------
--------------V-----------------LER-------LKE---------------
------------------------------------------------------------
------------------------------------------------------------
-------ISA--LET---------------------------------------------
------------------------------------------------------------
------------------------------------------------------------
------------------------------------------------------------
------------------------------------------------------------
------------------------------------------------------------
------------------------------------------------------------
------------------------------------------------------------
------------------------------------------------------------
------------------------------------------------------------
------------------------------------------------------------
------------------------------------------------------------
------------------------------------------------------------
---------------------------------------------
>Chlorella_desiccata_UTC__41113-Chlorella_desiccata.21
------------------------------------------------------------
------------------------------------------------------------
------------------------------------------------------------
------------------------------------------------------------
------------------------------------------------------------
------------------------------------------------------------
---------------------------------------------MAR--Y---------
------------------------------------------------------------
------------------------------------------------------------
------------------------------------------------------------
------------------------------------------------------------
-----------P------------------------------------------------
------------------------------------------------------------
QTA---------------------------------------------------------
-----------------------ASLF-------------------------PS-----M
------------------------------------------------------------
------------------------------------------------------------
------------------------------------------Q-----------------
------------------------YK----TFK---------LVYR--------------
------------------------R----------------------------YAGL-YF
LLCV------------------DVT-D-------------------------NEL-----
--------------------------------------------LYLE-TVH--------
------------------------------------------------------------
-----------LFVE---------------------------------------------
------------------------------------------ILDHYF----GN---V--
------CE-------LDLVFG--FH-----------------------------------
------------------------------------------------------------
---------------------------K--------------------------------
-------------------VY---CILDE-------FI----I-----------------
GG-------------EV-------------------------------------Q-----
--ETS---------------KK----------------------V---------------
--------------V-----------------LER-------LKE---------------
------------------------------------------------------------
------------------------------------------------------------
-------ISA--LET---------------------------------------------
------------------------------------------------------------
------------------------------------------------------------
------------------------------------------------------------
------------------------------------------------------------
------------------------------------------------------------
------------------------------------------------------------
------------------------------------------------------------
------------------------------------------------------------
------------------------------------------------------------
------------------------------------------------------------
------------------------------------------------------------
------------------------------------------------------------
---------------------------------------------
>Axilococcus_clingmaniiAAC_UTC__9557-Axilococcus_clingmanii.AAC.7
------------------------------------------------------------
------------------------------------------------------------
------------------------------------------------------------
------------------------------------------------------------
------------------------------------------------------------
------------------------------------------------------------
-----------MCGMDVYTWSPHVLPITLGYGIVRGSIYHLATQSDVEKAWRWPEPWPK-
------------------------------------------------------------
------------------------------------------------------------
-----------------------------LVR----------------------------
--------------------SYIHKEARN------RAG-K--------------T-----
--RLAKYYT--P------------------------------------------------
------------------------------FSD------DE-------------------
KRK-----------IEA-------EV-HR-------------------------------
-----------------------LVVN---------R---------------DS---K-H
-------------------------------------------TN------FL-------
------------------------------------------------------------
------------------------------------------E-----------------
------------------------YK----TFK---------LVYR--------------
------------------------R----------------------------YAGL-YF
IFCI------------------DLT-D-------------------------NEL-----
--------------------------------------------LYLE-TTH--------
------------------------------------------------------------
-----------LFVE---------------------------------------------
------------------------------------------ILDHYF----GN---V--
------CE-------LDLVFG--FQ-----------------------------------
------------------------------------------------------------
---------------------------H--------------------------------
-------------------AY---AILDE-------FI----V-----------------
GG-------------EI-------------------------------------Q-----
--ETS---------------KR----------------------V---------------
--------------I-----------------LER-------LKE---------------
------------------------------------------------------------
------------------------------------------------------------
-------LKT--IET---------------------------------------------
------------------------------------------------------------
------------------------------------------------------------
------------------------------------------------------------
------------------------------------------------------------
------------------------------------------------------------
------------------------------------------------------------
------------------------------------------------------------
------------------------------------------------------------
------------------------------------------------------------
------------------------------------------------------------
------------------------------------------------------------
------------------------------------------------------------
---------------------------------------------
>Pandorina_unicocca-AAC_UTC__scaffold520_cov536-Pandorina_unicocca.AAC.8
-----------------------------------------------MEENSFTHAFIAQ
VRNLSSRMNNFKQLNDSMANSSECSAPGSPAPNPLSQYNLRQHFASLVTQNFAKSEEGKC
VKPRGVRYRGVTKHKRTQRHEAHIWCEKKQIYLGGFDTEELAAKSHDIMALRCKGIGCDI
LNFPVEEYGELVDIIPQMSREDIITALRNYSKSQTAKKAGLINSPSATGLKGGVQKVSKT
PRSPRRVPPSPRKLVAMKDSYFEDQGTSSEDEAAAYTFHEPAYSPQFACSFSRRSVRGKV
SPRVQRISAGKRNKEEVGSFDVLNLDGVMDSLLEDGSLTFSASADSLLYEATVVDATHQA
VEHLNGAVLLQETPPQSPRACSPPQKSLFPDTPAMAPQASEFPVSPFHS-F-------V-
------------------------------------------------------------
------------------------------------------------------------
-----------------------------ALNSPVPSTSAPMRLPSLELFASGVGDNRSS
LTTSYSLTTAPSLSVFLKGSAFAHDTINN------RAG-K--------------T-----
--RLAKYYT--P------------------------------------------------
------------------------------FSD------DE-------------------
KRK-----------IEA-------EV-HR-------------------------------
-----------------------LVVN---------R---------------DS---K-H
-------------------------------------------TN------FL-------
------------------------------------------------------------
------------------------------------------E-----------------
------------------------YK----TFK---------LVYR--------------
------------------------R----------------------------YAGL-YF
IFCI------------------DLT-D-------------------------NEL-----
--------------------------------------------LYLE-TTH--------
------------------------------------------------------------
-----------LFVE---------------------------------------------
------------------------------------------ILDHYF----GN---V--
------CE-------LDLVFG--FQ-----------------------------------
------------------------------------------------------------
---------------------------H--------------------------------
-------------------AY---AILDE-------FI----V-----------------
GG-------------EI-------------------------------------Q-----
--ETS---------------KR----------------------V---------------
--------------I-----------------LER-------LKE---------------
------------------------------------------------------------
------------------------------------------------------------
-------LKT--IET---------------------------------------------
------------------------------------------------------------
------------------------------------------------------------
------------------------------------------------------------
------------------------------------------------------------
------------------------------------------------------------
------------------------------------------------------------
------------------------------------------------------------
------------------------------------------------------------
------------------------------------------------------------
------------------------------------------------------------
------------------------------------------------------------
------------------------------------------------------------
---------------------------------------------
>Nannochloris_eucaryotum-AAC_UTC__9401-Nannochloris_eucaryotum.AAC.5
------------------------------------------------------------
------------------------------------------------------------
------------------------------------------------------------
------------------------------------------------------------
------------------------------------------------------------
------------------------------------------------------------
------------------------------------MLKRPGDGQSHGRSW---------
------------------------------------------------------------
------------------------------------------------------------
------------------------------------------------------------
----------------------------N------RAG-K--------------T-----
--RLAKYYT--P------------------------------------------------
------------------------------FSD------DE-------------------
KRK-----------IEA-------EV-HR-------------------------------
-----------------------LVVN---------R---------------DS---K-H
-------------------------------------------TN------FL-------
------------------------------------------------------------
------------------------------------------E-----------------
------------------------YK----TFK---------LVYR--------------
------------------------R----------------------------YAGL-YF
IFCI------------------DLT-D-------------------------NEL-----
--------------------------------------------LYLE-TTH--------
------------------------------------------------------------
-----------LFVE---------------------------------------------
------------------------------------------ILDHYF----GN---V--
------CE-------LDLVFG--FQ-----------------------------------
------------------------------------------------------------
---------------------------H--------------------------------
-------------------AY---AILDE-------FI----V-----------------
GG-------------EI-------------------------------------Q-----
--ETS---------------KR----------------------V---------------
--------------I-----------------LER-------LKE---------------
------------------------------------------------------------
------------------------------------------------------------
-------LKT--IET---------------------------------------------
------------------------------------------------------------
------------------------------------------------------------
------------------------------------------------------------
------------------------------------------------------------
------------------------------------------------------------
------------------------------------------------------------
------------------------------------------------------------
------------------------------------------------------------
------------------------------------------------------------
------------------------------------------------------------
------------------------------------------------------------
------------------------------------------------------------
---------------------------------------------
>MMETSP0033_Mamiellophytes__Euk-Green-Chlorophytes-Monomastix-Dolichomastix%CAMPEP_0170143306
------------------------------------------------------------
------------------------------------------------------------
------------------------------------------------------------
------------------------------------------------------------
------------------------------------------------------------
------------------------------------------------------------
--------------------------XWWGGRCTHAEEGAGRGEEMIR--F-------L-
------------------------------------------------------------
------------------------------------------------------------
-----------------------------LLQ----------------------------
----------------------------N------RQG-K--------------T-----
--RLAKYWV--P------------------------------------------------
------------------------------YED------QE-------------------
KRK-----------LEY-------EI-HR-------------------------------
-----------------------LVVG---------R---------------DP---K-W
-------------------------------------------SN------CV-------
------------------------------------------------------------
------------------------------------------E-----------------
------------------------YR----QHK---------VIYR--------------
------------------------R----------------------------YAGL-FF
SLCV------------------DVT-D-------------------------NEL-----
--------------------------------------------ACLE-AIH--------
------------------------------------------------------------
-----------LFVE---------------------------------------------
------------------------------------------MLDNFF----NN---V--
------CE-------LHIVYN--FH-----------------------------------
------------------------------------------------------------
---------------------------R--------------------------------
-------------------VY---EILDE-------FI----L-----------------
GG-------------EI-------------------------------------Q-----
--ETS---------------RR----------------------L---------------
--------------V-----------------LDR-------IKE---------------
------------------------------------------------------------
------------------------------------------------------------
-------LEK--ISE--------------SPAGLLG------------------------
------------------------------------------------------------
------------------------------------------------------------
------------------------------------------------------------
------------------------------------------------------------
------------------------------------------------------------
------------------------------------------------------------
------------------------------------------------------------
------------------------------------------------------------
------------------------------------------------------------
------------------------------------------------------------
------------------------------------------------------------
------------------------------------------------------------
---------------------------------------------
>XOAL_Mamiellophytes__XOAL2036586-Dolichomastix_tenuilepi
------------------------------------------------------------
------------------------------------------------------------
------------------------------------------------------------
------------------------------------------------------------
------------------------------------------------------------
------------------------------------------------------------
---------------------------------------------MIR--F-------L-
------------------------------------------------------------
------------------------------------------------------------
-----------------------------LVQ----------------------------
----------------------------N------RQG-K--------------T-----
--RLAKYWV--P------------------------------------------------
------------------------------FED------DE-------------------
KHK-----------LEY-------EA-HR-------------------------------
-----------------------LITG---------R---------------DP---K-F
-------------------------------------------CN------CV-------
------------------------------------------------------------
------------------------------------------E-----------------
------------------------FR----QHK---------VIYR--------------
------------------------R----------------------------YAGL-FF
TLCV------------------DVT-D-------------------------NEL-----
--------------------------------------------AALE-AIH--------
------------------------------------------------------------
-----------LFVE---------------------------------------------
------------------------------------------MLDHFF----SN---V--
------CE-------LDLVFN--FH-----------------------------------
------------------------------------------------------------
---------------------------K--------------------------------
-------------------VY---MILDE-------FI----L-----------------
GG-------------EI-------------------------------------Q-----
--ETS---------------KA----------------------V---------------
--------------V-----------------MAR-------IKE---------------
------------------------------------------------------------
------------------------------------------------------------
-------LE---------------------------------------------------
------------------------------------------------------------
------------------------------------------------------------
------------------------------------------------------------
------------------------------------------------------------
------------------------------------------------------------
------------------------------------------------------------
------------------------------------------------------------
------------------------------------------------------------
------------------------------------------------------------
------------------------------------------------------------
------------------------------------------------------------
------------------------------------------------------------
---------------------------------------------
>VBLH_UTC__VBLH2043350-Cladophora_glomerata
------------------------------------------------------------
------------------------------------------------------------
------------------------------------------------------------
------------------------------------------------------------
------------------------------------------------------------
------------------------------------------------------------
------------------------------------------------------------
------------------------------------------------------------
------------------------------------------------------------
------------------------------------------------------------
------------------------------------------------------------
------------------------------------------------------------
------------------------------------------------------------
--------------MEY-------EI-YR-------------------------------
-----------------------LIVN---------R---------------DS---K-Y
-------------------------------------------TN------FI-------
------------------------------------------------------------
------------------------------------------E-----------------
------------------------YK----QYK---------LVYR--------------
------------------------R----------------------------YANL-YF
IMCV------------------DPQ-D-------------------------NEL-----
--------------------------------------------SYLE-AIH--------
------------------------------------------------------------
-----------LFVE---------------------------------------------
------------------------------------------LLDHYF----HS---V--
------CE-------LDLVFN--FH-----------------------------------
------------------------------------------------------------
---------------------------K--------------------------------
-------------------VY---LILDE-------FL----L-----------------
GG-------------EL-------------------------------------Q-----
--ETN---------------KK----------------------V---------------
--------------I-----------------LDR-------LKE---------------
------------------------------------------------------------
------------------------------------------------------------
-------LDR--IET---------------------------------------------
------------------------------------------------------------
------------------------------------------------------------
------------------------------------------------------------
------------------------------------------------------------
------------------------------------------------------------
------------------------------------------------------------
------------------------------------------------------------
------------------------------------------------------------
------------------------------------------------------------
------------------------------------------------------------
------------------------------------------------------------
------------------------------------------------------------
---------------------------------------------
>NATT_UTC__Euk-Green-Chlorophytes-UTC%NATT2025509-Trentepohlia_annulata
------------------------------------------------------------
------------------------------------------------------------
------------------------------------------------------------
------------------------------------------------------------
------------------------------------------------------------
------------------------------------------------------------
---------------------------------------------MIR--F-------I-
------------------------------------------------------------
------------------------------------------------------------
-----------------------------LLQ----------------------------
----------------------------N------RAG-R--------------T-----
--RLAKYYI--P------------------------------------------------
------------------------------LAD------KD-------------------
KR------------IEY-------EV-HR-------------------------------
-----------------------IIVN---------R---------------DS---K-F
-------------------------------------------TN------II-------
------------------------------------------------------------
------------------------------------------E-----------------
------------------------YK-----YK---------LVYR--------------
------------------------R----------------------------YAGL-YF
TFCI------------------DPT-D-------------------------NEL-----
--------------------------------------------SYLE-AIH--------
------------------------------------------------------------
-----------LFVE---------------------------------------------
------------------------------------------ILDHYF----KN---V--
------CE-------LDLVFN--FH-----------------------------------
------------------------------------------------------------
---------------------------K--------------------------------
-------------------VY---LILDE-------FV----L-----------------
AG-------------EI-------------------------------------------
------------------------------------------------------------
------------------------------------------------------------
------------------------------------------------------------
------------------------------------------------------------
------------------------------------------------------------
------------------------------------------------------------
------------------------------------------------------------
------------------------------------------------------------
------------------------------------------------------------
------------------------------------------------------------
------------------------------------------------------------
------------------------------------------------------------
------------------------------------------------------------
------------------------------------------------------------
------------------------------------------------------------
------------------------------------------------------------
------------------------------------------------------------
---------------------------------------------
>YDCQ_UTC__YDCQ2025448-Cephaleuros_virescens
------------------------------------------------------------
------------------------------------------------------------
------------------------------------------------------------
------------------------------------------------------------
------------------------------------------------------------
------------------------------------------------------------
------------------------------------------------------------
------------------------------------------------------------
------------------------------------------------------------
------------------------------------------------------------
----------------------------N------RAG-R--------------T-----
--RLAKYYI--P------------------------------------------------
------------------------------LLD------KE-------------------
KR------------IEY-------EV-HR-------------------------------
-----------------------IIVN---------R---------------DS---K-F
-------------------------------------------TN------II-------
------------------------------------------------------------
------------------------------------------E-----------------
------------------------YK-----YK---------LVYR--------------
------------------------R----------------------------YAGL-YF
TFCI------------------DPT-D-------------------------NEL-----
--------------------------------------------SYLE-AIH--------
------------------------------------------------------------
-----------LFVE---------------------------------------------
------------------------------------------ILDHYF----KN---V--
------CE-------LDLVFN--FH-----------------------------------
------------------------------------------------------------
---------------------------K--------------------------------
-------------------VY---LILDE-------FV----L-----------------
AG-------------EI-------------------------------------------
------------------------------------------------------------
------------------------------------------------------------
------------------------------------------------------------
------------------------------------------------------------
------------------------------------------------------------
------------------------------------------------------------
------------------------------------------------------------
------------------------------------------------------------
------------------------------------------------------------
------------------------------------------------------------
------------------------------------------------------------
------------------------------------------------------------
------------------------------------------------------------
------------------------------------------------------------
------------------------------------------------------------
------------------------------------------------------------
------------------------------------------------------------
---------------------------------------------
>MMETSP1310_Picocystis-Pycnococcus__Euk-Green-Chlorophytes-Picocystis-Pycnococcus%CAMPEP_0119118620
------------------------------------------------------------
------------------------------------------------------------
------------------------------------------------------------
------------------------------------------------------------
------------------------------------------------------------
------------------------------------------------------------
------------------------------------------GGRMIR--F-------I-
------------------------------------------------------------
------------------------------------------------------------
-----------------------------LLQ----------------------------
----------------------------N------RQG-R--------------T-----
--RLAKYYV--P------------------------------------------------
------------------------------MDD------AE-------------------
KHE-----------IEY-------DV-HK-------------------------------
-----------------------IVTT---------R---------------DP---K-F
-------------------------------------------TN------FV-------
------------------------------------------------------------
------------------------------------------E-----------------
------------------------FK----THK---------LIYR--------------
------------------------K----------------------------YAGL-FF
SICC------------------DVG-D-------------------------NEM-----
--------------------------------------------AFLE-AIH--------
------------------------------------------------------------
-----------LFVE---------------------------------------------
------------------------------------------VLDHYF----GN---V--
------CE-------LDLVFN--FH-----------------------------------
------------------------------------------------------------
---------------------------K--------------------------------
-------------------VY---LILDE-------FI----L-----------------
SG-------------EI-------------------------------------Q-----
--ETS---------------KR----------------------V---------------
--------------I-----------------LDR-------LGE---------------
------------------------------------------------------------
------------------------------------------------------------
-------MEK--AMA---------------------------------------------
------------------------------------------------------------
------------------------------------------------------------
------------------------------------------------------------
------------------------------------------------------------
------------------------------------------------------------
------------------------------------------------------------
------------------------------------------------------------
------------------------------------------------------------
------------------------------------------------------------
------------------------------------------------------------
------------------------------------------------------------
------------------------------------------------------------
---------------------------------------------
>Chlorella_sp-AAC_UTC__scaffold2421_cov76-Chlorella_sp.AAC.32
------------------------------------------------------------
------------------------------------------------------------
------------------------------------------------------------
------------------------------------------------------------
------------------------------------------------------------
------------------------------------------------------------
---------------------------------------------MIR--F-------L-
------------------------------------------------------------
------------------------------------------------------------
-----------------------------FLQ----------------------------
----------------------------N------RAG-K--------------T-----
--RLAKYYV--P------------------------------------------------
------------------------------VAD------NE-------------------
KRK-----------LEY-------DV-HR-------------------------------
-----------------------LIVT---------R---------------DP---K-H
-------------------------------------------TN------FA-------
------------------------------------------------------------
------------------------------------------E-----------VSRQLT
LGTFKPSLHLCCTDAFLACLLPFQFK----TYK---------IVYR--------------
------------------------R----------------------------YAGL-FF
SVGI------------------DVS-D-------------------------NEL-----
--------------------------------------------TALE-AIH--------
------------------------------------------------------------
-----------LFVE---------------------------------------------
------------------------------------------ILDHYF----SN---V--
------CE-------LDLVFN--FH-----------------------------------
------------------------------------------------------------
---------------------------KARQP----------------------------
-------------------IV---LLLAE-------AVSMHPS-----------------
QG-------------GL-------------------------------------RSQWQP
GRQQA---------------RR----------------------S---------------
----------GVQCR-----------------CTR-------AQG---------------
------------------------------------------------------------
------------------------------------------------------------
-------RPP--LHH--------------EGLAGSLGRPIGNDLKAATLPAPTLVPGGKH
PRVSSDLQWPAAAQCLACRLAAGVLDPG--------------------------------
------------------------------------------------------------
------------------------------------------------------------
------------------------------------------------------------
------------------------------------------------------------
------------------------------------------------------------
------------------------------------------------------------
------------------------------------------------------------
------------------------------------------------------------
------------------------------------------------------------
------------------------------------------------------------
------------------------------------------------------------
---------------------------------------------
>Chlorella_sp_unknown-AAC_UTC__scaffold2421_cov76-Chlorella_sp_unknown.AAC.32
------------------------------------------------------------
------------------------------------------------------------
------------------------------------------------------------
------------------------------------------------------------
------------------------------------------------------------
------------------------------------------------------------
---------------------------------------------MIR--F-------L-
------------------------------------------------------------
------------------------------------------------------------
-----------------------------FLQ----------------------------
----------------------------N------RAG-K--------------T-----
--RLAKYYV--P------------------------------------------------
------------------------------VAD------NE-------------------
KRK-----------LEY-------DV-HR-------------------------------
-----------------------LIVT---------R---------------DP---K-H
-------------------------------------------TN------FA-------
------------------------------------------------------------
------------------------------------------E-----------VSRQLT
LGTFKPSLHLCCTDAFLACLLPFQFK----TYK---------IVYR--------------
------------------------R----------------------------YAGL-FF
SVGI------------------DVS-D-------------------------NEL-----
--------------------------------------------TALE-AIH--------
------------------------------------------------------------
-----------LFVE---------------------------------------------
------------------------------------------ILDHYF----SN---V--
------CE-------LDLVFN--FH-----------------------------------
------------------------------------------------------------
---------------------------KARQP----------------------------
-------------------IV---LLLAE-------AVSMHPS-----------------
QG-------------GL-------------------------------------RSQWQP
GRQQA---------------RR----------------------S---------------
----------GVQCR-----------------CTR-------AQG---------------
------------------------------------------------------------
------------------------------------------------------------
-------RPP--LHH--------------EGLAGSLGRPIGNDLKAATLPAPTLVPGGKH
PRVSSDLQWPAAAQCLACRLAAGVLDPG--------------------------------
------------------------------------------------------------
------------------------------------------------------------
------------------------------------------------------------
------------------------------------------------------------
------------------------------------------------------------
------------------------------------------------------------
------------------------------------------------------------
------------------------------------------------------------
------------------------------------------------------------
------------------------------------------------------------
------------------------------------------------------------
---------------------------------------------
>WCLV_UTC__WCLV2015557-Prasiola_crispa
------------------------------------------------------------
------------------------------------------------------------
------------------------------------------------------------
------------------------------------------------------------
------------------------------------------------------------
------------------------------------------------------------
---------------------------------------------MIQ--Y-------L-
------------------------------------------------------------
------------------------------------------------------------
-----------------------------LLQ----------------------------
----------------------------N------RAG-K--------------T-----
--RLAKYYI--P------------------------------------------------
------------------------------MAE------DD-------------------
KRT-----------LEQ-------EV-HK-------------------------------
-----------------------VISH---------R---------------DP---K-F
-------------------------------------------TN------FV-------
------------------------------------------------------------
------------------------------------------E-----------------
------------------------FQ----GCK---------VVYR--------------
------------------------R----------------------------YAGL-FF
AMCI------------------ETN-D-------------------------SEL-----
--------------------------------------------AYLE-SIH--------
------------------------------------------------------------
-----------LFVE---------------------------------------------
------------------------------------------ILDEYF----SN---V--
------CE-------LDLVFN--FH-----------------------------------
------------------------------------------------------------
---------------------------K--------------------------------
-------------------VY---LILDE-------FI----L-----------------
GG-------------EV-------------------------------------Q-----
--ESS---------------KR----------------------V---------------
--------------I-----------------LNR-------LAE---------------
------------------------------------------------------------
------------------------------------------------------------
-------LEE--MQ----------------------------------------------
------------------------------------------------------------
------------------------------------------------------------
------------------------------------------------------------
------------------------------------------------------------
------------------------------------------------------------
------------------------------------------------------------
------------------------------------------------------------
------------------------------------------------------------
------------------------------------------------------------
------------------------------------------------------------
------------------------------------------------------------
------------------------------------------------------------
---------------------------------------------
>JKHA_Glaucophytes__Euk-Green-Glaucophytes%JKHA2003299-Cyanoptyche_gloeocystis
------------------------------------------------------------
------------------------------------------------------------
------------------------------------------------------------
------------------------------------------------------------
------------------------------------------------------------
------------------------------------------------------------
---------------------------------------------MIR--F-------I-
------------------------------------------------------------
------------------------------------------------------------
-----------------------------LLQ----------------------------
----------------------------N------RQG-K--------------T-----
--RLSKYWV--P------------------------------------------------
------------------------------FND------DE-------------------
KQR-----------IEA-------EV-HR-------------------------------
-----------------------LVTN---------R---------------DP---K-F
-------------------------------------------TN------FV-------
------------------------------------------------------------
------------------------------------------E-----------------
------------------------FR----AYK---------VIYR--------------
------------------------R----------------------------YAGL-FF
SLCV------------------DVT-D-------------------------NEL-----
--------------------------------------------TYLE-SIH--------
------------------------------------------------------------
-----------LFVE---------------------------------------------
------------------------------------------VLDSYF----GN---V--
------CE-------LDLVFN--FH-----------------------------------
------------------------------------------------------------
---------------------------K--------------------------------
-------------------VY---VILDE-------FF----L-----------------
AG-------------EV-------------------------------------Q-----
--ETS---------------KK----------------------V---------------
--------------I-----------------LER-------IAE---------------
------------------------------------------------------------
------------------------------------------------------------
-------LDR--MD----------------------------------------------
------------------------------------------------------------
------------------------------------------------------------
------------------------------------------------------------
------------------------------------------------------------
------------------------------------------------------------
------------------------------------------------------------
------------------------------------------------------------
------------------------------------------------------------
------------------------------------------------------------
------------------------------------------------------------
------------------------------------------------------------
------------------------------------------------------------
---------------------------------------------
>JKHA_Glaucophytes__Euk-Green-Glaucophytes%JKHA2003300-Cyanoptyche_gloeocystis
------------------------------------------------------------
------------------------------------------------------------
------------------------------------------------------------
------------------------------------------------------------
------------------------------------------------------------
------------------------------------------------------------
---------------------------------------------MIR--F-------I-
------------------------------------------------------------
------------------------------------------------------------
-----------------------------LLQ----------------------------
----------------------------N------RQG-K--------------T-----
--RLSKYWV--P------------------------------------------------
------------------------------FND------DE-------------------
KQR-----------IEA-------EV-HR-------------------------------
-----------------------LVTN---------R---------------DP---K-F
-------------------------------------------TN------FV-------
------------------------------------------------------------
------------------------------------------E-----------------
------------------------FR----AYK---------VIYR--------------
------------------------R----------------------------YAGL-FF
SLCV------------------DVT-D-------------------------NEL-----
--------------------------------------------TYLE-SIH--------
------------------------------------------------------------
-----------LFVE---------------------------------------------
------------------------------------------VLDSYF----GN---V--
------CE-------LDLVFN--FH-----------------------------------
------------------------------------------------------------
---------------------------K--------------------------------
-------------------VY---VILDE-------FF----L-----------------
AG-------------EV-------------------------------------Q-----
--ETS---------------KI--------------------------------------
--------------------------------LER-------MAE---------------
------------------------------------------------------------
------------------------------------------------------------
-------LDR--MD----------------------------------------------
------------------------------------------------------------
------------------------------------------------------------
------------------------------------------------------------
------------------------------------------------------------
------------------------------------------------------------
------------------------------------------------------------
------------------------------------------------------------
------------------------------------------------------------
------------------------------------------------------------
------------------------------------------------------------
------------------------------------------------------------
------------------------------------------------------------
---------------------------------------------
>POOW_Glaucophytes__Euk-Green-Glaucophytes%POOW2055963-Glaucocystis_cf._nostochinearum
------------------------------------------------------------
------------------------------------------------------------
------------------------------------------------------------
------------------------------------------------------------
------------------------------------------------------------
------------------------------------------------------------
---------------------------------------------MIR--F-------I-
------------------------------------------------------------
------------------------------------------------------------
-----------------------------LLQ----------------------------
----------------------------N------RQG-K--------------T-----
--RLSKYWQ--P------------------------------------------------
------------------------------FSD------EE-------------------
KVQ-----------LEG-------EV-HR-------------------------------
-----------------------MVTS---------R---------------DP---K-H
-------------------------------------------TN------FV-------
------------------------------------------------------------
------------------------------------------E-----------------
------------------------YK----SFK---------IIYR--------------
------------------------R----------------------------YAGL-FF
SLCV------------------DVY-D-------------------------NEL-----
--------------------------------------------VYLE-SIH--------
------------------------------------------------------------
-----------LFVE---------------------------------------------
------------------------------------------VLDQYF----GN---V--
------CE-------LDLVFN--FH-----------------------------------
------------------------------------------------------------
---------------------------K--------------------------------
-------------------VY---IILDE-------FF----L-----------------
AG-------------EV-------------------------------------Q-----
--ETS---------------KQ----------------------V---------------
--------------I-----------------LSR-------LAE---------------
------------------------------------------------------------
------------------------------------------------------------
-------LDK--LE----------------------------------------------
------------------------------------------------------------
------------------------------------------------------------
------------------------------------------------------------
------------------------------------------------------------
------------------------------------------------------------
------------------------------------------------------------
------------------------------------------------------------
------------------------------------------------------------
------------------------------------------------------------
------------------------------------------------------------
------------------------------------------------------------
------------------------------------------------------------
---------------------------------------------
>PQED_Glaucophytes__Euk-Green-Glaucophytes%PQED2045995-Gloeochaete_wittrockiana
------------------------------------------------------------
------------------------------------------------------------
------------------------------------------------------------
------------------------------------------------------------
------------------------------------------------------------
------------------------------------------------------------
---------------------------------------------MIR--F-------I-
------------------------------------------------------------
------------------------------------------------------------
-----------------------------LLQ----------------------------
----------------------------N------RQG-K--------------T-----
--RLSKYWQ--A------------------------------------------------
------------------------------FTD------EE-------------------
KTQ-----------LEG-------EI-HR-------------------------------
-----------------------LVTS---------R---------------DP---K-H
-------------------------------------------TN------FV-------
------------------------------------------------------------
------------------------------------------E-----------------
------------------------FR----SYK---------IIYR--------------
------------------------R----------------------------YAGL-FF
SLCV------------------DVT-D-------------------------NEL-----
--------------------------------------------AYLE-SIH--------
------------------------------------------------------------
-----------LFVE---------------------------------------------
------------------------------------------VLDQYF----GN---V--
------CE-------LDLVFN--FH-----------------------------------
------------------------------------------------------------
---------------------------K--------------------------------
-------------------VY---IILDE-------FF----L-----------------
AG-------------EL-------------------------------------Q-----
--ETS---------------KQ----------------------V---------------
--------------I-----------------LGR-------MAE---------------
------------------------------------------------------------
------------------------------------------------------------
-------LDK--IE----------------------------------------------
------------------------------------------------------------
------------------------------------------------------------
------------------------------------------------------------
------------------------------------------------------------
------------------------------------------------------------
------------------------------------------------------------
------------------------------------------------------------
------------------------------------------------------------
------------------------------------------------------------
------------------------------------------------------------
------------------------------------------------------------
------------------------------------------------------------
---------------------------------------------
>Bathycoccus_Mamiellophytes__Euk-Green-Chlorophytes-Bathycoccus%Bathycoccus_genomic612392692_Bathycoccus_prasinos
------------------------------------------------------------
------------------------------------------------------------
------------------------------------------------------------
------------------------------------------------------------
------------------------------------------------------------
------------------------------------------------------------
---------------------------------------------MIR--F-------I-
------------------------------------------------------------
------------------------------------------------------------
-----------------------------LLQ----------------------------
----------------------------N------RQG-K--------------T-----
--RLAKYYV--P------------------------------------------------
------------------------------LEE------DE-------------------
KHQ-----------LET-------EV-HR-------------------------------
-----------------------VVVN---------R---------------DP---K-H
-------------------------------------------TS------FV-------
------------------------------------------------------------
------------------------------------------E-----------------
------------------------FK----NHK---------LVYR--------------
------------------------R----------------------------YAGL-FF
TLCV------------------DSS-D-------------------------NEL-----
--------------------------------------------VHLE-SIH--------
------------------------------------------------------------
-----------LFVE---------------------------------------------
------------------------------------------ILDHFF----AN---V--
------CE-------LDLVFN--FQ-----------------------------------
------------------------------------------------------------
---------------------------K--------------------------------
-------------------VY---VIVDE-------FI----L-----------------
AG-------------EV-------------------------------------Q-----
--ETS---------------KK----------------------A---------------
--------------I-----------------MMR-------LAE---------------
------------------------------------------------------------
------------------------------------------------------------
-------LEQ--IKG---------------------------------------------
------------------------------------------------------------
------------------------------------------------------------
------------------------------------------------------------
------------------------------------------------------------
------------------------------------------------------------
------------------------------------------------------------
------------------------------------------------------------
------------------------------------------------------------
------------------------------------------------------------
------------------------------------------------------------
------------------------------------------------------------
------------------------------------------------------------
---------------------------------------------
>MCPK_Mamiellophytes__Euk-Green-Chlorophytes-Bathycoccus%MCPK2014387-Bathycoccus_prasinos
------------------------------------------------------------
------------------------------------------------------------
------------------------------------------------------------
------------------------------------------------------------
------------------------------------------------------------
------------------------------------------------------------
---------------------------------------------MIR--F-------I-
------------------------------------------------------------
------------------------------------------------------------
-----------------------------LLQ----------------------------
----------------------------N------RQG-K--------------T-----
--RLAKYYV--P------------------------------------------------
------------------------------LEE------DE-------------------
KHQ-----------LET-------EV-HR-------------------------------
-----------------------VVVN---------R---------------DP---K-H
-------------------------------------------TS------FV-------
------------------------------------------------------------
------------------------------------------E-----------------
------------------------FK----NHK---------LVYR--------------
------------------------R----------------------------YAGL-FF
TLCV------------------DSS-D-------------------------NEL-----
--------------------------------------------VHLE-SIH--------
------------------------------------------------------------
-----------LFVE---------------------------------------------
------------------------------------------ILDHFF----AN---V--
------CE-------LDLVFN--FQ-----------------------------------
------------------------------------------------------------
---------------------------K--------------------------------
-------------------VY---VIVDE-------FI----L-----------------
AG-------------EV-------------------------------------Q-----
--ETS---------------KK----------------------A---------------
--------------I-----------------MMR-------LAE---------------
------------------------------------------------------------
------------------------------------------------------------
-------LEQ--IK----------------------------------------------
------------------------------------------------------------
------------------------------------------------------------
------------------------------------------------------------
------------------------------------------------------------
------------------------------------------------------------
------------------------------------------------------------
------------------------------------------------------------
------------------------------------------------------------
------------------------------------------------------------
------------------------------------------------------------
------------------------------------------------------------
------------------------------------------------------------
---------------------------------------------
>Ostreococcus_taurii-PRE_Mamiellophytes__16-Ostreococcus_taurii.PRE.65
------------------------------------------------------------
------------------------------------------------------------
------------------------------------------------------------
------------------------------------------------------------
------------------------------------------------------------
------------------------------------------------------------
---------------------------------------------MIR--F-------I-
------------------------------------------------------------
------------------------------------------------------------
-----------------------------LLQ----------------------------
----------------------------N------RQG-K--------------T-----
--RLAKYYV--P------------------------------------------------
------------------------------LDD------DE-------------------
KRR-----------VES-------DV-HR-------------------------------
-----------------------LVVN---------R---------------DP---K-H
-------------------------------------------TN------IC-------
------------------------------------------------------------
------------------------------------------E-----------------
------------------------FR---GNSK---------IVYR--------------
------------------------R----------------------------YAGL-FF
SLCV------------------DLN-D-------------------------NEL-----
--------------------------------------------THLE-SIH--------
------------------------------------------------------------
-----------LFVE---------------------------------------------
------------------------------------------MLDHFF----AN---V--
------CE-------LDLVFN--FQ-----------------------------------
------------------------------------------------------------
---------------------------K--------------------------------
-------------------VY---LLVDE-------FI----L-----------------
GG-------------EV-------------------------------------Q-----
--DTS---------------KR----------------------A---------------
--------------I-----------------MER-------LAE---------------
------------------------------------------------------------
------------------------------------------------------------
-------LER--LKD---------------------------------------------
------------------------------------------------------------
------------------------------------------------------------
------------------------------------------------------------
------------------------------------------------------------
------------------------------------------------------------
------------------------------------------------------------
------------------------------------------------------------
------------------------------------------------------------
------------------------------------------------------------
------------------------------------------------------------
------------------------------------------------------------
------------------------------------------------------------
---------------------------------------------
>MMETSP0929_Mamiellophytes__Euk-Green-Chlorophytes-Ostreococcus%CAMPEP_0174587644
------------------------------------------------------------
------------------------------------------------------------
------------------------------------------------------------
------------------------------------------------------------
------------------------------------------------------------
------------------------------------------------------------
------------------------------------------HATMIR--F-------I-
------------------------------------------------------------
------------------------------------------------------------
-----------------------------LLQ----------------------------
----------------------------N------RQG-K--------------T-----
--RLAKYYV--P------------------------------------------------
------------------------------LDD------DE-------------------
KRT-----------IEH-------DI-HR-------------------------------
-----------------------LVVN---------R---------------DP---K-H
-------------------------------------------TN------FV-------
------------------------------------------------------------
------------------------------------------E-----------------
------------------------FR----NYK---------VVYR--------------
------------------------R----------------------------YAGL-FF
SLCV------------------DLN-D-------------------------NEL-----
--------------------------------------------VHLE-SIH--------
------------------------------------------------------------
-----------LFVE---------------------------------------------
------------------------------------------MLDHFF----AN---V--
------CE-------LDLVFN--FQ-----------------------------------
------------------------------------------------------------
---------------------------K--------------------------------
-------------------VY---LLVDE-------FI----L-----------------
AG-------------EV-------------------------------------Q-----
--DTS---------------KK----------------------A---------------
--------------I-----------------MER-------LAE---------------
------------------------------------------------------------
------------------------------------------------------------
-------LER--VKD---------------------------------------------
------------------------------------------------------------
------------------------------------------------------------
------------------------------------------------------------
------------------------------------------------------------
------------------------------------------------------------
------------------------------------------------------------
------------------------------------------------------------
------------------------------------------------------------
------------------------------------------------------------
------------------------------------------------------------
------------------------------------------------------------
------------------------------------------------------------
---------------------------------------------
>MMETSP0932_Mamiellophytes__Euk-Green-Chlorophytes-Ostreococcus%CAMPEP_0179627280
------------------------------------------------------------
------------------------------------------------------------
------------------------------------------------------------
------------------------------------------------------------
------------------------------------------------------------
------------------------------------------------------------
------------------------------------------------------------
------------------------------------------------------------
------------------------------------------------------------
-------------------------------Q----------------------------
----------------------------N------RQG-K--------------T-----
--RLAKYYV--P------------------------------------------------
------------------------------LDD------DE-------------------
KRT-----------IEH-------DI-HR-------------------------------
-----------------------LVVN---------R---------------DP---K-H
-------------------------------------------TN------FV-------
------------------------------------------------------------
------------------------------------------E-----------------
------------------------FR----NYK---------VVYR--------------
------------------------R----------------------------YAGL-FF
SLCV------------------DLN-D-------------------------NEL-----
--------------------------------------------VHLE-SIH--------
------------------------------------------------------------
-----------LFVE---------------------------------------------
------------------------------------------MLDHFF----AN---V--
------CE-------LDLVFN--FQ-----------------------------------
------------------------------------------------------------
---------------------------K--------------------------------
-------------------VY---LLVDE-------FI----L-----------------
AG-------------EV-------------------------------------Q-----
--DTS---------------KK----------------------A---------------
--------------I-----------------MER-------LAE---------------
------------------------------------------------------------
------------------------------------------------------------
-------LER--VKD---------------------------------------------
------------------------------------------------------------
------------------------------------------------------------
------------------------------------------------------------
------------------------------------------------------------
------------------------------------------------------------
------------------------------------------------------------
------------------------------------------------------------
------------------------------------------------------------
------------------------------------------------------------
------------------------------------------------------------
------------------------------------------------------------
------------------------------------------------------------
---------------------------------------------
>Ostreococcus_Mamiellophytes__Euk-Green-Chlorophytes-Ostreococcus%Ostreococcus_genomicjgi_Ostreococcus_40610_PACid:27417461
------------------------------------------------------------
------------------------------------------------------------
------------------------------------------------------------
------------------------------------------------------------
------------------------------------------------------------
------------------------------------------------------------
---------------------------------------------MIR--F-------I-
------------------------------------------------------------
------------------------------------------------------------
-----------------------------LLQ----------------------------
----------------------------N------RQG-K--------------T-----
--RLAKYYV--P------------------------------------------------
------------------------------FAD------DE-------------------
KRK-----------LES-------EV-HR-------------------------------
-----------------------LVVN---------R---------------DP---K-H
-------------------------------------------TN------FV-------
------------------------------------------------------------
------------------------------------------E-----------------
------------------------FR----NYK---------VIYR--------------
------------------------R----------------------------YAGL-FF
SLCV------------------DLN-D-------------------------NEL-----
--------------------------------------------THLE-SIH--------
------------------------------------------------------------
-----------LFVE---------------------------------------------
------------------------------------------MLDHFF----AN---V--
------CE-------LDLVFN--FQ-----------------------------------
------------------------------------------------------------
---------------------------K--------------------------------
-------------------VY---LLVDE-------FL----L-----------------
GG-------------EV-------------------------------------Q-----
--DTS---------------KR----------------------A---------------
--------------I-----------------MER-------LAE---------------
------------------------------------------------------------
------------------------------------------------------------
-------LER--IKD---------------------------------------------
------------------------------------------------------------
------------------------------------------------------------
------------------------------------------------------------
------------------------------------------------------------
------------------------------------------------------------
------------------------------------------------------------
------------------------------------------------------------
------------------------------------------------------------
------------------------------------------------------------
------------------------------------------------------------
------------------------------------------------------------
------------------------------------------------------------
---------------------------------------------
>Oocystis_polymorpha-AAC_UTC__scaffold18810_cov46-Oocystis_polymorpha.AAC.8
------------------------------------------------------------
------------------------------------------------------------
------------------------------------------------------------
------------------------------------------------------------
------------------------------------------------------------
------------------------------------------------------------
---------------------------------------------MIR--F-------L-
------------------------------------------------------------
------------------------------------------------------------
-----------------------------LLQ----------------------------
----------------------------N------RAG-K--------------T-----
--RLAKYYV--P------------------------------------------------
------------------------------VSD------NE-------------------
KRK-----------LEY-------DV-HR-------------------------------
-----------------------LIVT---------R---------------DP---K-H
-------------------------------------------TN------FA-------
------------------------------------------------------------
------------------------------------------E-----------------
-------------------VSVQRFK----TYK---------IVYR--------------
------------------------R----------------------------YAGL-FF
SLGI------------------DVS-D-------------------------NEL-----
--------------------------------------------AALE-AIH--------
------------------------------------------------------------
-----------LFVE---------------------------------------------
------------------------------------------ILDHYF----SN---V--
------CE-------LDLVFN--FH-----------------------------------
------------------------------------------------------------
---------------------------K--------------------------------
-------------------GQ---S--NS-------YS----Q-----------------
GP-------------VI-------------------------------------A-----
--ATS---------------VL----------------------C---------------
----------VGIVP-----------------CTR-------TTT---------------
------------------------------------------------------------
------------------------------------------------------------
-------LQT--RQ----------------------------------------------
------------------------------------------------------------
------------------------------------------------------------
------------------------------------------------------------
------------------------------------------------------------
------------------------------------------------------------
------------------------------------------------------------
------------------------------------------------------------
------------------------------------------------------------
------------------------------------------------------------
------------------------------------------------------------
------------------------------------------------------------
------------------------------------------------------------
---------------------------------------------
>MMETSP1438_Mamiellophytes__Euk-Green-Chlorophytes-Pyramimonadales%CAMPEP_0197851326
------------------------------------------------------------
------------------------------------------------------------
------------------------------------------------------------
------------------------------------------------------------
------------------------------------------------------------
------------------------------------------------------------
---------------------------------------------MIR--F-------I-
------------------------------------------------------------
------------------------------------------------------------
-----------------------------LLQ----------------------------
----------------------------N------RQG-K--------------T-----
--RLAKYYV--P------------------------------------------------
------------------------------LED------SE-------------------
KRQ-----------LES-------EV-IR-------------------------------
-----------------------LIVG---------R---------------HP---K-F
-------------------------------------------TN------FV-------
------------------------------------------------------------
------------------------------------------E-----------------
------------------------FR----TYK---------LIYR--------------
------------------------R----------------------------YAAL-FF
TICV------------------DVT-D-------------------------NEL-----
--------------------------------------------AYLE-AIH--------
------------------------------------------------------------
-----------LFVE---------------------------------------------
------------------------------------------VLDHFF----CN---V--
------CE-------LDIVFN--FH-----------------------------------
------------------------------------------------------------
---------------------------K--------------------------------
-------------------AY---MILDE-------LI----L-----------------
AG-------------EL-------------------------------------Q-----
--ETS---------------KK----------------------V---------------
--------------I-----------------LER-------VAE---------------
------------------------------------------------------------
------------------------------------------------------------
-------LDK--EKD--------------TN-----------------------------
------------------------------------------------------------
------------------------------------------------------------
------------------------------------------------------------
------------------------------------------------------------
------------------------------------------------------------
------------------------------------------------------------
------------------------------------------------------------
------------------------------------------------------------
------------------------------------------------------------
------------------------------------------------------------
------------------------------------------------------------
------------------------------------------------------------
---------------------------------------------
>MFYC_UTC__Euk-Green-Chlorophytes-UTC%MFYC2003663-Nannochloris_atomus
------------------------------------------------------------
------------------------------------------------------------
------------------------------------------------------------
------------------------------------------------------------
------------------------------------------------------------
------------------------------------------------------------
---------------------------------------------MIR--W-------V-
------------------------------------------------------------
------------------------------------------------------------
-----------------------------LLQ----------------------------
----------------------------N------RAG-R--------------T-----
--RLSRFYV--P------------------------------------------------
------------------------------MED------RE-------------------
KRR-----------VEE-------EV-YR-------------------------------
-----------------------LIVN---------R---------------EA---K-F
-------------------------------------------TN------FV-------
------------------------------------------------------------
------------------------------------------E-----------------
------------------------YR----TYK---------VIYR--------------
------------------------R----------------------------YAGL-YF
SLCV------------------DVT-D-------------------------NEL-----
--------------------------------------------AYLE-AVH--------
------------------------------------------------------------
-----------LFVE---------------------------------------------
------------------------------------------ILDHYF----SN---V--
------CE-------LDLVFN--FH-----------------------------------
------------------------------------------------------------
---------------------------R--------------------------------
-------------------VY---LILDE-------FI----L-----------------
GG-------------EL-------------------------------------Q-----
--ETS---------------KK----------------------V---------------
--------------I-----------------LDR-------LVE---------------
------------------------------------------------------------
------------------------------------------------------------
-------LDK--LE----------------------------------------------
------------------------------------------------------------
------------------------------------------------------------
------------------------------------------------------------
------------------------------------------------------------
------------------------------------------------------------
------------------------------------------------------------
------------------------------------------------------------
------------------------------------------------------------
------------------------------------------------------------
------------------------------------------------------------
------------------------------------------------------------
------------------------------------------------------------
---------------------------------------------
>MNCB_UTC__Euk-Green-Chlorophytes-UTC%MNCB2040448-Eremosphaera_viridi
------------------------------------------------------------
------------------------------------------------------------
------------------------------------------------------------
------------------------------------------------------------
------------------------------------------------------------
------------------------------------------------------------
--------------------------------------------------M---------
------------------------------------------------------------
------------------------------------------------------------
------------------------------------------------------------
----------------------------N-------------------------------
------------------------------------------------------------
------------------------------------------------------------
------------------------------------------------------------
------------------------------------R---------------DP---K-F
-------------------------------------------TN------FV-------
------------------------------------------------------------
------------------------------------------E-----------------
------------------------FR----TYK---------VIYR--------------
------------------------R----------------------------YAGL-YF
SLCV------------------DVL-D-------------------------NEL-----
--------------------------------------------AYLE-AIH--------
------------------------------------------------------------
-----------LFVE---------------------------------------------
------------------------------------------ILDHYF----AN---V--
------CE-------LDLVFH--FH-----------------------------------
------------------------------------------------------------
---------------------------R--------------------------------
-------------------AY---LILDE-------FI----L-----------------
GG-------------EI-------------------------------------E-----
--ETS---------------KE----------------------V---------------
--------------I-----------------LSR-------IAE---------------
------------------------------------------------------------
------------------------------------------------------------
-------LDR--LE----------------------------------------------
------------------------------------------------------------
------------------------------------------------------------
------------------------------------------------------------
------------------------------------------------------------
------------------------------------------------------------
------------------------------------------------------------
------------------------------------------------------------
------------------------------------------------------------
------------------------------------------------------------
------------------------------------------------------------
------------------------------------------------------------
------------------------------------------------------------
---------------------------------------------
>MNCB_UTC__Euk-Green-Chlorophytes-UTC%MNCB2020886-Eremosphaera_viridi
------------------------------------------------------------
------------------------------------------------------------
------------------------------------------------------------
------------------------------------------------------------
------------------------------------------------------------
------------------------------------------------------------
---------------------------------------------MIR--F-------L-
------------------------------------------------------------
------------------------------------------------------------
-----------------------------LLQ----------------------------
----------------------------N------RAG-K--------------T-----
--RLAKYYV--P------------------------------------------------
------------------------------LED------RE-------------------
KHK-----------TED-------EV-YR-------------------------------
-----------------------LIMS---------R---------------NP---K-F
-------------------------------------------TN------FV-------
------------------------------------------------------------
------------------------------------------E-----------------
-----------------AYLLLDEFK----AYK---------VIYR--------------
------------------------R----------------------------YAGL-YF
SVCV------------------DVS-D-------------------------NEL-----
--------------------------------------------AYLE-AIH--------
------------------------------------------------------------
-----------LFVE---------------------------------------------
------------------------------------------ILDHYF----AN---V--
------CE-------LDLVFQ--FH-----------------------------------
------------------------------------------------------------
---------------------------R--------------------------------
-------------------AY---LLLDE-------FI----L-----------------
GG-------------EI-------------------------------------E-----
--ETS---------------KK----------------------V---------------
--------------I-----------------LER-------IAE---------------
------------------------------------------------------------
------------------------------------------------------------
-------LDA--LE----------------------------------------------
------------------------------------------------------------
------------------------------------------------------------
------------------------------------------------------------
------------------------------------------------------------
------------------------------------------------------------
------------------------------------------------------------
------------------------------------------------------------
------------------------------------------------------------
------------------------------------------------------------
------------------------------------------------------------
------------------------------------------------------------
------------------------------------------------------------
---------------------------------------------
>Micromonas_ASP10-PRE_Mamiellophytes__201-Micromonas_ASP10.PRE.14
------------------------------------------------------------
------------------------------------------------------------
------------------------------------------------------------
------------------------------------------------------------
------------------------------------------------------------
------------------------------------------------------------
---------------------------------------------MIR--F-------L-
------------------------------------------------------------
------------------------------------------------------------
-----------------------------LLQ----------------------------
----------------------------N------RAG-K--------------T-----
--RLAKYYV--P------------------------------------------------
------------------------------LDD------DE-------------------
KHQ-----------LER-------EV-HR-------------------------------
-----------------------VVVN---------R---------------DP---K-H
-------------------------------------------TN------FV-------
------------------------------------------------------------
------------------------------------------E-----------------
------------------------YR----SYK---------IIYR--------------
------------------------RCVLYFPNCISQIPRLFTAPARRFTVHYWYAGL-FF
SLCV------------------DVN-D-------------------------NEL-----
--------------------------------------------ALLE-AVH--------
------------------------------------------------------------
-----------LFVE---------------------------------------------
------------------------------------------VLDHFF----GN---V--
------CE-------LDLVFN--FH-----------------------------------
------------------------------------------------------------
---------------------------K--------------------------------
-------------------VY---LIIDE-------FI----L-----------------
AG-------------EI-------------------------------------Q-----
--ETS---------------KK----------------------Q---------------
--------------I-----------------MER-------LGE---------------
------------------------------------------------------------
------------------------------------------------------------
-------LEN--VKE---------------------------------------------
------------------------------------------------------------
------------------------------------------------------------
------------------------------------------------------------
------------------------------------------------------------
------------------------------------------------------------
------------------------------------------------------------
------------------------------------------------------------
------------------------------------------------------------
------------------------------------------------------------
------------------------------------------------------------
------------------------------------------------------------
------------------------------------------------------------
---------------------------------------------
>MMETSP1326_Mamiellophytes__Euk-Green-Chlorophytes-Micromonas%CAMPEP_0197591304
------------------------------------------------------------
------------------------------------------------------------
------------------------------------------------------------
------------------------------------------------------------
------------------------------------------------------------
---------------------------------------------------XAVNSGRRA
SAPTRAHRALTPPLNRACSAAARGGHFFVFSASFLVRVGSCWSASMIR--F-------L-
------------------------------------------------------------
------------------------------------------------------------
-----------------------------LLQ----------------------------
----------------------------N------RQG-K--------------T-----
--RLAKYYV--P------------------------------------------------
------------------------------LDD------DE-------------------
KHL-----------YEY-------EV-HR-------------------------------
-----------------------LVVN---------R---------------DS---K-F
-------------------------------------------TN------FV-------
------------------------------------------------------------
------------------------------------------E-----------------
------------------------FR----NYK---------IIYR--------------
------------------------R----------------------------YAGL-FF
SLCV------------------DVT-D-------------------------NEL-----
--------------------------------------------AYLE-AIH--------
------------------------------------------------------------
-----------LFVE---------------------------------------------
------------------------------------------ILDHFF----SN---V--
------CE-------LDLVFN--FH-----------------------------------
------------------------------------------------------------
---------------------------K--------------------------------
-------------------VY---MVIDE-------FI----L-----------------
AG-------------EI-------------------------------------Q-----
--ETS---------------KK----------------------Q---------------
--------------I-----------------MER-------LAE---------------
------------------------------------------------------------
------------------------------------------------------------
-------LEA--IKD---------------------------------------------
------------------------------------------------------------
------------------------------------------------------------
------------------------------------------------------------
------------------------------------------------------------
------------------------------------------------------------
------------------------------------------------------------
------------------------------------------------------------
------------------------------------------------------------
------------------------------------------------------------
------------------------------------------------------------
------------------------------------------------------------
------------------------------------------------------------
---------------------------------------------
>MMETSP1106_Mamiellophytes__Euk-Green-Chlorophytes-Micromonas%CAMPEP_0181360970
------------------------------------------------------------
------------------------------------------------------------
------------------------------------------------------------
------------------------------------------------------------
------------------------------------------------------------
------------------------------------------------------------
---------------------------------------------MIR--F-------L-
------------------------------------------------------------
------------------------------------------------------------
-----------------------------LLQ----------------------------
----------------------------N------RQG-K--------------T-----
--RLAKYYV--P------------------------------------------------
------------------------------LDD------DE-------------------
KHQ-----------LEF-------EV-HR-------------------------------
-----------------------LVVN---------R---------------DA---K-F
-------------------------------------------TN------FV-------
------------------------------------------------------------
------------------------------------------E-----------------
------------------------FR----NYK---------IIYR--------------
------------------------R----------------------------YAGL-FF
SMCV------------------DVT-D-------------------------NEL-----
--------------------------------------------SVLE-AIH--------
------------------------------------------------------------
-----------LFVE---------------------------------------------
------------------------------------------VLDHFF----NN---V--
------CE-------LDLVFN--FH-----------------------------------
------------------------------------------------------------
---------------------------K--------------------------------
-------------------VY---MVIDE-------FI----L-----------------
AG-------------EI-------------------------------------Q-----
--ETS---------------KK----------------------Q---------------
--------------I-----------------MER-------LAE---------------
------------------------------------------------------------
------------------------------------------------------------
-------LEG--IKA---------------------------------------------
------------------------------------------------------------
------------------------------------------------------------
------------------------------------------------------------
------------------------------------------------------------
------------------------------------------------------------
------------------------------------------------------------
------------------------------------------------------------
------------------------------------------------------------
------------------------------------------------------------
------------------------------------------------------------
------------------------------------------------------------
------------------------------------------------------------
---------------------------------------------
>MMETSP1468_Mamiellophytes__Euk-Green-Chlorophytes-Micromonas%CAMPEP_0198701774
------------------------------------------------------------
------------------------------------------------------------
------------------------------------------------------------
------------------------------------------------------------
------------------------------------------------------------
------------------------------------------------------------
---------------------------------------------MIR--F-------L-
------------------------------------------------------------
------------------------------------------------------------
-----------------------------LLQ----------------------------
----------------------------N------RQG-K--------------T-----
--RLAKYYV--P------------------------------------------------
------------------------------LDD------DE-------------------
KHQ-----------LEF-------EV-HR-------------------------------
-----------------------LVVN---------R---------------DA---K-F
-------------------------------------------TN------FV-------
------------------------------------------------------------
------------------------------------------E-----------------
------------------------FR----NYK---------IIYR--------------
------------------------R----------------------------YAGL-FF
SMCV------------------DVT-D-------------------------NEL-----
--------------------------------------------SVLE-AIH--------
------------------------------------------------------------
-----------LFVE---------------------------------------------
------------------------------------------VLDHFF----NN---V--
------CE-------LDLVFN--FH-----------------------------------
------------------------------------------------------------
---------------------------K--------------------------------
-------------------VY---MVIDE-------FI----L-----------------
AG-------------EI-------------------------------------Q-----
--ETS---------------KK----------------------Q---------------
--------------I-----------------MER-------LAE---------------
------------------------------------------------------------
------------------------------------------------------------
-------LEG--IKA---------------------------------------------
------------------------------------------------------------
------------------------------------------------------------
------------------------------------------------------------
------------------------------------------------------------
------------------------------------------------------------
------------------------------------------------------------
------------------------------------------------------------
------------------------------------------------------------
------------------------------------------------------------
------------------------------------------------------------
------------------------------------------------------------
------------------------------------------------------------
---------------------------------------------
>QXSZ_Mamiellophytes__QXSZ2042789-Mantoniella_squamata
------------------------------------------------------------
------------------------------------------------------------
------------------------------------------------------------
------------------------------------------------------------
------------------------------------------------------------
------------------------------------------------------------
---------------------------------------------MIR--F-------L-
------------------------------------------------------------
------------------------------------------------------------
-----------------------------LLQ----------------------------
----------------------------N------RQG-K--------------T-----
--RLAKYYV--P------------------------------------------------
------------------------------LDD------DE-------------------
KRQ-----------LEF-------EV-HR-------------------------------
-----------------------LVVN---------R---------------DP---K-F
-------------------------------------------TN------FV-------
------------------------------------------------------------
------------------------------------------E-----------------
------------------------FR----NYK---------IIYR--------------
------------------------R----------------------------YAGL-FF
SLCV------------------DVT-D-------------------------NEM-----
--------------------------------------------AYLE-AIH--------
------------------------------------------------------------
-----------LFVE---------------------------------------------
------------------------------------------VLDHFF----NN---V--
------CE-------LDLVFN--FH-----------------------------------
------------------------------------------------------------
---------------------------K--------------------------------
-------------------VY---MVIDE-------YI----L-----------------
AG-------------EI-------------------------------------Q-----
--ETS---------------KK----------------------E---------------
--------------I-----------------LTR-------LAE---------------
------------------------------------------------------------
------------------------------------------------------------
-------LED--IK----------------------------------------------
------------------------------------------------------------
------------------------------------------------------------
------------------------------------------------------------
------------------------------------------------------------
------------------------------------------------------------
------------------------------------------------------------
------------------------------------------------------------
------------------------------------------------------------
------------------------------------------------------------
------------------------------------------------------------
------------------------------------------------------------
------------------------------------------------------------
---------------------------------------------
>Micromonas_commoda-PRE_Mamiellophytes__6-Micromonas_commoda.PRE.91
------------------------------------------------------------
------------------------------------------------------------
------------------------------------------------------------
------------------------------------------------------------
------------------------------------------------------------
------------------------------------------------------------
---------------------------------------------MIR--F-------L-
------------------------------------------------------------
------------------------------------------------------------
-----------------------------LLQ----------------------------
----------------------------N------RQG-K--------------T-----
--RTAKYYV--P------------------------------------------------
------------------------------MDD------DE-------------------
KHQ-----------LEF-------EV-HR-------------------------------
-----------------------LVVN---------R---------------DP---K-F
-------------------------------------------TN------FA-------
------------------------------------------------------------
------------------------------------------E-----------------
------------------------FR----NHK---------IIYR--------------
------------------------R----------------------------YAGL-FF
SLCV------------------DVN-D-------------------------NEL-----
--------------------------------------------ALLE-AIH--------
------------------------------------------------------------
-----------LFVE---------------------------------------------
------------------------------------------VLDHYF----SN---V--
------CE-------LDLVFN--FH-----------------------------------
------------------------------------------------------------
---------------------------K--------------------------------
-------------------VY---QVIDE-------FI----L-----------------
AG-------------EI-------------------------------------Q-----
--ETS---------------KK----------------------Q---------------
--------------I-----------------MER-------LYE---------------
------------------------------------------------------------
------------------------------------------------------------
-------LEK--IKD---------------------------------------------
------------------------------------------------------------
------------------------------------------------------------
------------------------------------------------------------
------------------------------------------------------------
------------------------------------------------------------
------------------------------------------------------------
------------------------------------------------------------
------------------------------------------------------------
------------------------------------------------------------
------------------------------------------------------------
------------------------------------------------------------
------------------------------------------------------------
---------------------------------------------
>MMETSP1403_Mamiellophytes__Euk-Green-Chlorophytes-Micromonas%CAMPEP_0203047972
------------------------------------------------------------
------------------------------------------------------------
------------------------------------------------------------
------------------------------------------------------------
------------------------------------------------------------
------------------------------------------------------------
---------------------------------------------MIR--F-------M-
------------------------------------------------------------
------------------------------------------------------------
-----------------------------LLQ----------------------------
----------------------------N------RQG-K--------------T-----
--RTAKYYV--P------------------------------------------------
------------------------------MDD------DE-------------------
KHQ-----------LEF-------EV-HR-------------------------------
-----------------------LVVN---------R---------------DP---K-F
-------------------------------------------TN------IA-------
------------------------------------------------------------
------------------------------------------E-----------------
------------------------FR----NHK---------IIYR--------------
------------------------R----------------------------YAGL-FF
SLCV------------------DVN-D-------------------------NEL-----
--------------------------------------------ALLE-AIH--------
------------------------------------------------------------
-----------LFVE---------------------------------------------
------------------------------------------VLDHYF----SN---V--
[truncated: 1,184,783 more chars]
