# Supplementary material for: Prevalence and environmental abundance of the TSET complex in cosmopolitan algal groups
Source: iScience. 2025 May 15;28(6):112679. doi: 10.1016/j.isci.2025.112679 (PMC12167817; doi:10.1016/j.isci.2025.112679)
Supplement: Data S3. Datafiles used in informatic analyses, related to Figures 1 and 2 — List of TSET homologues, sequences of query TSET proteins, alignments and curated tree topologies, and Ref_seqs_1_manual_predictions.csv used for the AMOEBAE searches. [file mmc4.zip › S3_files/TSET_sequences/raw_AMAEBAE_output/TSPOON_red.afaa]

>MMETSP1353_Protheorhodophytina__Euk-Red-Proteorhodophytina-Porphyridiophytes%CAMPEP_0185831458
------------------------------------------------------------
------------------------------------------------------------
------------------------------------------------------------
------------------------------------------------------------
------------------------------------------------------------
------------------------------------------------------------
------------------------------------------------------------
------------------------------------------------------------
------------------------------------------------------------
------------------------------------------------------------
------------------------------------------------------------
------------------------------------------------------------
------------------------------------------------------------
------------------------------------------------------------
------------------------------------------------------------
------------------------------------------------------------
------------------------------------------------------------
------------------------------------------------------------
------------------------------------------------------------
------------------------------------------------------------
------------------------------------------------------------
------------------------------------------------------------
------------------------------------------------------------
------------------------------------------------------------
------------------------------------------------------------
------------------------------------------------------------
------------------------------------------------------------
--------------------------------------MTEDMQQRVIQYVELESHAPLR
SLHSDLEGAVQSADKTPHRASLERAERXASLFFA----N----------LKLFT-SAAVT
WTCFQVVTRRAEGQ----------------------------CNTV--------------
-----E------AIGP-----------------------SGE------------------
-----SMRLVFRNYATLYFVFCVDK-------AE--SELGILDLIQVFVETLDRCFEN--
VCELDLIFHMDRVNYVLDEFV-IGGLVVETSMREVLDALQAS--KEEERACASGSAVAAF
SSILPGGSKHAAHLLGPGEPSVRVHRRLQRSSKLFRVNTALHRGNVPLAYIYPQSXGSAR
ADGLAWMHVRAIALSWCDGGGREGWLAEFGAMAWEDEKSSPAAEMRGRRQAMSAAGVFRE
LFVRVVDHDYSMSEAEEATLRRFNSDATKATLLGGITGFGMTYMVLRYSKYPRLRIPTSI
MGSIVGGLMVSQSRVDGSLAELASLPHSRLALESRIIITERDGVDGPWQQKHKLRPFYDM
LADVWAEQPPEIQKEALNQPSTGDHRVEQGLADVPDWARQIHPSMRVGPRLSSTSVPERE
LLRELELRRLKDRDSRAHEHDAEPRRRSEKIAGRSREVELTAPQLDEPYDAFEGDFEAYD
GPAPRDDESSGNWAAQVDVSDDEGSADFGVSDGVRDDSRSAAMTPSQRRAAERRERRELA
RRHALASSNSGEPDLAVDPTLSDSFVDDWDPARSNRDSL---------------------
------------------------------------------------------------
------------------------------------------------------------
------------------------------------------------------------
------------------------------------------------------------
------------------------------------------------------------
------------------------------------------------------------
------------------------------------------------------------
------------------------------------------------------------
------------------------------------------------------------
------------------------------------------------------------
------------------------------------------------------------
------------------------------------------------------------
------------------------------------------------------------
------------------------------------------------------------
-----------------------------------------------
>Cyanidioschyzon_Cyanidiales__Euk-Red-Cyanidiales-Cyanidioschyzon.fasta%Cyanidioschyzon_genomic544210121_Cyanidioschyzon_merolae_strain_10D
------------------------------------------------------------
------------------------------------------------------------
------------------------------------------------------------
------------------------------------------------------------
------------------------------------------------------------
------------------------------------------------------------
------------------------------------------------------------
------------------------------------------------------------
------------------------------------------------------------
------------------------------------------------------------
------------------------------------------------------------
------------------------------------------------------------
------------------------------------------------------------
------------------------------------------------------------
------------------------------------------------------------
------------------------------------------------------------
------------------------------------------------------------
------------------------------------------------------------
------------------------------------------------------------
------------------------------------------------------------
------------------------------------------------------------
------------------------------------------------------------
------------------------------------------------------------
------------------------------------------------------------
------------------------------------------------------------
------------------------------------------------------------
------------------------------------------------------------
---------------------------------------------MILGVLVFNSHGKSR
LVR----------------------------WYDTRLQN----------LPLSQ-KRFIV
WKCYRAASTRNAGS----------------------------SNFLFSTDSEISEILAFP
LKSVEPAGLGRTSGGNSDAASVGHDRPRRDASDRPETRLYGR------------------
-----DLRVVFRHYATLFFVFIVDE-------NE--NELGILDLIQVFVETLDRYFGN--
VCELDIVFHHEKVNYVLDELI-SGGLVLETNQADILSALHGI--SEAITAENTGQGLTSL
ARKMRR------------------------------------------------------
------------------------------------------------------------
------------------------------------------------------------
------------------------------------------------------------
------------------------------------------------------------
------------------------------------------------------------
------------------------------------------------------------
------------------------------------------------------------
------------------------------------------------------------
------------------------------------------------------------
------------------------------------------------------------
------------------------------------------------------------
------------------------------------------------------------
------------------------------------------------------------
------------------------------------------------------------
------------------------------------------------------------
------------------------------------------------------------
------------------------------------------------------------
------------------------------------------------------------
------------------------------------------------------------
------------------------------------------------------------
------------------------------------------------------------
-----------------------------------------------
>Cyanidioschyzon_merolae-PRE_Cyanidiales__4-Cyanidioschyzon_merolae.PRE.267
------------------------------------------------------------
------------------------------------------------------------
------------------------------------------------------------
------------------------------------------------------------
------------------------------------------------------------
------------------------------------------------------------
------------------------------------------------------------
------------------------------------------------------------
------------------------------------------------------------
------------------------------------------------------------
------------------------------------------------------------
------------------------------------------------------------
------------------------------------------------------------
------------------------------------------------------------
------------------------------------------------------------
------------------------------------------------------------
------------------------------------------------------------
------------------------------------------------------------
------------------------------------------------------------
------------------------------------------------------------
------------------------------------------------------------
------------------------------------------------------------
------------------------------------------------------------
------------------------------------------------------------
------------------------------------------------------------
------------------------------------------------------------
------------------------------------------------------------
---------------------------------------------MILGVLVFNSHGKSR
LVR----------------------------WYDTRLQN----------LPLSQ-KRFIV
WKCYRAASTRNAGS----------------------------SNFLFSTDSEISEILAFP
LKSVEPAGLGRTSGGNSDAASVGHDRPRRDASDRPETRLYGR------------------
-----DLRVVFRHYATLFFVFIVDE-------NE--NELGILDLIQVFVETLDRYFGN--
VCELDIVFHHEKVNYVLDELI-SGGLVLETNQADILSALHGI--SEAITAENTGQGLTSL
ARKMRR------------------------------------------------------
------------------------------------------------------------
------------------------------------------------------------
------------------------------------------------------------
------------------------------------------------------------
------------------------------------------------------------
------------------------------------------------------------
------------------------------------------------------------
------------------------------------------------------------
------------------------------------------------------------
------------------------------------------------------------
------------------------------------------------------------
------------------------------------------------------------
------------------------------------------------------------
------------------------------------------------------------
------------------------------------------------------------
------------------------------------------------------------
------------------------------------------------------------
------------------------------------------------------------
------------------------------------------------------------
------------------------------------------------------------
------------------------------------------------------------
-----------------------------------------------
>LLXJ_Proteorhodophytina__Euk-Red-Proteorhodophytina-Stylonematophytes%LLXJ2005346-Chroodactylon_ornatu
------------------------------------------------------------
------------------------------------------------------------
------------------------------------------------------------
------------------------------------------------------------
------------------------------------------------------------
------------------------------------------------------------
------------------------------------------------------------
------------------------------------------------------------
------------------------------------------------------------
------------------------------------------------------------
------------------------------------------------------------
------------------------------------------------------------
------------------------------------------------------------
------------------------------------------------------------
------------------------------------------------------------
------------------------------------------------------------
------------------------------------------------------------
------------------------------------------------------------
------------------------------------------------------------
------------------------------------------------------------
------------------------------------------------------------
------------------------------------------------------------
------------------------------------------------------------
------------------------------------------------------------
------------------------------------------------------------
------------------------------------------------------------
------------------------------------------------------------
---------------------------------------------MIRAIYIINTHGKAR
LTK----------------------------CYD----R----------FDQAT--QKLV
REIYTLLSKRTDSV----------------------------CNFL--------------
-----E-------GGSLSE--------------------WGK------------------
-----DVKLIYRHYATLYFVFAVDT-------NE--SELGILDLVQVFVETLDKCFEN--
VCELDVIFHSDKVHYILDEIV-MGGMVLETSHAEVLAAVLEM--NKLE------------
------------------------------------------------------------
------------------------------------------------------------
------------------------------------------------------------
------------------------------------------------------------
------------------------------------------------------------
------------------------------------------------------------
------------------------------------------------------------
------------------------------------------------------------
------------------------------------------------------------
------------------------------------------------------------
------------------------------------------------------------
------------------------------------------------------------
------------------------------------------------------------
------------------------------------------------------------
------------------------------------------------------------
------------------------------------------------------------
------------------------------------------------------------
------------------------------------------------------------
------------------------------------------------------------
------------------------------------------------------------
------------------------------------------------------------
------------------------------------------------------------
-----------------------------------------------
>MMETSP0313_Protheorhodophytina__Euk-Red-Proteorhodophytina-Porphyridiophytes%CAMPEP_0184694702
------------------------------------------------------------
------------------------------------------------------------
------------------------------------------------------------
------------------------------------------------------------
------------------------------------------------------------
------------------------------------------------------------
------------------------------------------------------------
------------------------------------------------------------
------------------------------------------------------------
------------------------------------------------------------
------------------------------------------------------------
------------------------------------------------------------
------------------------------------------------------------
------------------------------------------------------------
------------------------------------------------------------
------------------------------------------------------------
------------------------------------------------------------
------------------------------------------------------------
------------------------------------------------------------
------------------------------------------------------------
------------------------------------------------------------
------------------------------------------------------------
------------------------------------------------------------
------------------------------------------------------------
------------------------------------------------------------
------------------------------------------------------------
------------------------------------------------------------
----------------------------------XSRLNKESVLKMIKSVVVFNNHGKPR
LTK----------------------------FYE----Y----------IPEDQ-QQKYL
ADCYRILSKRTDNQ----------------------------CNFL--------------
-----E-------TASI----------------------TGT------------------
-----NSKFIFRNYATLFFIFHIDT-------TE--NELGILDLIQVLVETLDQVFEN--
VCELDLIFNMDTIHFILDEYI-VGGLVIETNMKDVLEAAAFA--ESGGAQDDQYDKHCEF
EIDDFEHDTQVIQELX--------------------------------------------
------------------------------------------------------------
------------------------------------------------------------
------------------------------------------------------------
------------------------------------------------------------
------------------------------------------------------------
------------------------------------------------------------
------------------------------------------------------------
------------------------------------------------------------
------------------------------------------------------------
------------------------------------------------------------
------------------------------------------------------------
------------------------------------------------------------
------------------------------------------------------------
------------------------------------------------------------
------------------------------------------------------------
------------------------------------------------------------
------------------------------------------------------------
------------------------------------------------------------
------------------------------------------------------------
------------------------------------------------------------
------------------------------------------------------------
-----------------------------------------------
>Galdieria_Cyanidiales__Euk-Red-Cyanidiales-Galdieria.fasta%Galdieria_genomic452820507_Galdieria_sulphuraria
------------------------------------------------------------
------------------------------------------------------------
------------------------------------------------------------
------------------------------------------------------------
------------------------------------------------------------
------------------------------------------------------------
------------------------------------------------------------
------------------------------------------------------------
------------------------------------------------------------
------------------------------------------------------------
------------------------------------------------------------
------------------------------------------------------------
------------------------------------------------------------
------------------------------------------------------------
------------------------------------------------------------
------------------------------------------------------------
------------------------------------------------------------
------------------------------------------------------------
------------------------------------------------------------
------------------------------------------------------------
------------------------------------------------------------
------------------------------------------------------------
------------------------------------------------------------
------------------------------------------------------------
------------------------------------------------------------
------------------------------------------------------------
------------------------------------------------------------
----------MSSVCLFVNIQQSAVKLYSHSVMRQFEWLLKFLLGMIRFLLIINNHGKAR
LTK----------------------------FYS----F----------YSEEQ-QQKLV
RECYALVTRRGEEM----------------------------CNFL--------------
-----E------ASFPF----------------------LEN------------------
-----DLRIIYRHYATLYFVCGVDA-------VE--SEL--LDLIQVFVETLDRCFEN--
VCELDIIFHPDKVHYVLDEII-VGGLVMETNVTEIYNAVQLA--NNQEARLLHGNKALNR
VFRQ--------------------------------------------------------
------------------------------------------------------------
------------------------------------------------------------
------------------------------------------------------------
------------------------------------------------------------
------------------------------------------------------------
------------------------------------------------------------
------------------------------------------------------------
------------------------------------------------------------
------------------------------------------------------------
------------------------------------------------------------
------------------------------------------------------------
------------------------------------------------------------
------------------------------------------------------------
------------------------------------------------------------
------------------------------------------------------------
------------------------------------------------------------
------------------------------------------------------------
------------------------------------------------------------
------------------------------------------------------------
------------------------------------------------------------
------------------------------------------------------------
-----------------------------------------------
>Rhodella-maculata-CCMP736_Proteorhodophytina__Euk-Red-Proteorhodophytina-Rhodellophytes%CAMPEP_0191533216
------------------------------------------------------------
------------------------------------------------------------
------------------------------------------------------------
------------------------------------------------------------
------------------------------------------------------------
------------------------------------------------------------
------------------------------------------------------------
------------------------------------------------------------
------------------------------------------------------------
------------------------------------------------------------
------------------------------------------------------------
------------------------------------------------------------
------------------------------------------------------------
------------------------------------------------------------
------------------------------------------------------------
------------------------------------------------------------
------------------------------------------------------------
------------------------------------------------------------
------------------------------------------------------------
------------------------------------------------------------
------------------------------------------------------------
------------------------------------------------------------
------------------------------------------------------------
------------------------------------------------------------
------------------------------------------------------------
------------------------------------------------------------
------------------------------------------------------------
----------------------------------------------------------XR
LNK----------------------------FYT----H----------LPEEK-KNEII
HDVFQIVRRRGEKM----------------------------CNFV--------------
-----Y-------GGTY----------------------YGE------------------
-----GARIVYRQYATLFFVFIVDE-------SE--SELGILDLIQVFVETLDRCFEN--
VCELDIIFNMERVSFVLDEIV-VGGCVLETSMADILAQIDAHRRKEVEEAPPSVASVAAS
MYNRATGGS---------------------------------------------------
------------------------------------------------------------
------------------------------------------------------------
------------------------------------------------------------
------------------------------------------------------------
------------------------------------------------------------
------------------------------------------------------------
------------------------------------------------------------
------------------------------------------------------------
------------------------------------------------------------
------------------------------------------------------------
------------------------------------------------------------
------------------------------------------------------------
------------------------------------------------------------
------------------------------------------------------------
------------------------------------------------------------
------------------------------------------------------------
------------------------------------------------------------
------------------------------------------------------------
------------------------------------------------------------
------------------------------------------------------------
------------------------------------------------------------
-----------------------------------------------
>Porph_Protheorhodophytina__Euk-Red-Proteorhodophytina-Porphyridiophytes%Porphyridium_genomicjgi_Porphyridium_contig_3423.26
------------------------------------------------------------
------------------------------------------------------------
------------------------------------------------------------
------------------------------------------------------------
------------------------------------------------------------
------------------------------------------------------------
------------------------------------------------------------
------------------------------------------------------------
------------------------------------------------------------
------------------------------------------------------------
------------------------------------------------------------
------------------------------------------------------------
------------------------------------------------------------
------------------------------------------------------------
------------------------------------------------------------
------------------------------------------------------------
------------------------------------------------------------
------------------------------------------------------------
------------------------------------------------------------
------------------------------------------------------------
------------------------------------------------------------
------------------------------------------------------------
------------------------------------------------------------
------------------------------------------------------------
------------------------------------------------------------
------------------------------------------------------------
------------------------------------------------------------
---------------------------------------------MISSVVVFNNYGKPR
LTK----------------------------FYV----Y----------ASEDQ-QQKYV
AECFRLISKRSDEQ----------------------------CNFM--------------
-----EIRADMTGSGTKAG--------------------SRS------------------
-----RRKIVFRCYATLYFVFCIDE-------SE--SELGILDLIQVFVETLDRVFEN--
VCELDLIFHVDRVNYVLDEFV-VGGLVVETNTRDVLTMLQLQ--KTEEVSVSSSKWPSSI
SSMIQ-------------------------------------------------------
------------------------------------------------------------
------------------------------------------------------------
------------------------------------------------------------
------------------------------------------------------------
------------------------------------------------------------
------------------------------------------------------------
------------------------------------------------------------
------------------------------------------------------------
------------------------------------------------------------
------------------------------------------------------------
------------------------------------------------------------
------------------------------------------------------------
------------------------------------------------------------
------------------------------------------------------------
------------------------------------------------------------
------------------------------------------------------------
------------------------------------------------------------
------------------------------------------------------------
------------------------------------------------------------
------------------------------------------------------------
------------------------------------------------------------
-----------------------------------------------
>Porphridium_purpeum-PRE_Protheorhodophytina__1962-Porphridium_purpeum.PRE.41
------------------------------------------------------------
------------------------------------------------------------
------------------------------------------------------------
------------------------------------------------------------
------------------------------------------------------------
------------------------------------------------------------
------------------------------------------------------------
------------------------------------------------------------
------------------------------------------------------------
------------------------------------------------------------
------------------------------------------------------------
------------------------------------------------------------
------------------------------------------------------------
------------------------------------------------------------
------------------------------------------------------------
------------------------------------------------------------
------------------------------------------------------------
------------------------------------------------------------
------------------------------------------------------------
------------------------------------------------------------
------------------------------------------------------------
------------------------------------------------------------
------------------------------------------------------------
------------------------------------------------------------
------------------------------------------------------------
------------------------------------------------------------
------------------------------------------------------------
---------------------------------------------MISSVVVFNNYGKPR
LTK----------------------------FYV----Y----------ASEDQ-QQKYV
AECFRLISKRSDEQ----------------------------CNFM--------------
-----EIRADMTGSGTKAG--------------------SRS------------------
-----RRKIVFRCYATLYFVFCIDE-------SE--SELGILDLIQVFVETLDRVFEN--
VCELDLIFHVDRVNYVLDEFV-VGGLVVETNTRDVLTMLQLQKTEEVSVSSSKWPSSISS
MIQ---------------------------------------------------------
------------------------------------------------------------
------------------------------------------------------------
------------------------------------------------------------
------------------------------------------------------------
------------------------------------------------------------
------------------------------------------------------------
------------------------------------------------------------
------------------------------------------------------------
------------------------------------------------------------
------------------------------------------------------------
------------------------------------------------------------
------------------------------------------------------------
------------------------------------------------------------
------------------------------------------------------------
------------------------------------------------------------
------------------------------------------------------------
------------------------------------------------------------
------------------------------------------------------------
------------------------------------------------------------
------------------------------------------------------------
------------------------------------------------------------
-----------------------------------------------
>Porphyridium_cruentum-AAC_Protheorhodophytina__scaffold401_cov218-Porphyridium_cruentum.AAC.6
------------------------------------------------------------
------------------------------------------------------------
------------------------------------------------------------
------------------------------------------------------------
------------------------------------------------------------
------------------------------------------------------------
------------------------------------------------------------
------------------------------------------------------------
------------------------------------------------------------
------------------------------------------------------------
------------------------------------------------------------
------------------------------------------------------------
------------------------------------------------------------
------------------------------------------------------------
------------------------------------------------------------
------------------------------------------------------------
------------------------------------------------------------
------------------------------------------------------------
------------------------------------------------------------
------------------------------------------------------------
------------------------------------------------------------
------------------------------------------------------------
------------------------------------------------------------
------------------------------------------------------------
------------------------------------------------------------
------------------------------------------------------------
------------------------------------------------------------
---------------------------------------------MISSVVVFNNYGKPR
LTK----------------------------FYV----Y----------ASEDQ-QQKYV
AECFRLISKRSDEQ----------------------------CNFM--------------
-----EIRADMTGSGTKAG--------------------SRS------------------
-----RRKIVFRCYATLYFVFCIDE-------SE--SELGILDLIQVFVETLDRVFEN--
VCELDLIFHVDRVNYVLDEFV-VGGLVVETNTRDVLTMLQLQKTEEVSVSSSKWPSSISS
MIQ---------------------------------------------------------
------------------------------------------------------------
------------------------------------------------------------
------------------------------------------------------------
------------------------------------------------------------
------------------------------------------------------------
------------------------------------------------------------
------------------------------------------------------------
------------------------------------------------------------
------------------------------------------------------------
------------------------------------------------------------
------------------------------------------------------------
------------------------------------------------------------
------------------------------------------------------------
------------------------------------------------------------
------------------------------------------------------------
------------------------------------------------------------
------------------------------------------------------------
------------------------------------------------------------
------------------------------------------------------------
------------------------------------------------------------
------------------------------------------------------------
-----------------------------------------------
>Porphyridium_sp-AAC_Protheorhodophytina__scaffold1582_cov307-Porphyridium_sp.AAC.96
------------------------------------------------------------
------------------------------------------------------------
------------------------------------------------------------
------------------------------------------------------------
------------------------------------------------------------
------------------------------------------------------------
------------------------------------------------------------
------------------------------------------------------------
------------------------------------------------------------
------------------------------------------------------------
------------------------------------------------------------
------------------------------------------------------------
------------------------------------------------------------
------------------------------------------------------------
------------------------------------------------------------
------------------------------------------------------------
------------------------------------------------------------
------------------------------------------------------------
------------------------------------------------------------
------------------------------------------------------------
------------------------------------------------------------
------------------------------------------------------------
------------------------------------------------------------
------------------------------------------------------------
------------------------------------------------------------
------------------------------------------------------------
------------------------------------------------------------
---------------------------------------------MISSVVVFNNYGKPR
LTK----------------------------FYE----Y----------ASEDQ-QQKYV
AECFRLISKRSDEQ----------------------------CNFM--------------
-----EIRADMTGSGTKAG--------------------SRS------------------
-----RRKIVFRCYATLYFVFCIDE-------SE--SELGILDLIQVFVETLDRVFEN--
VCELDLIFHVDRVNYVLDEFV-VGGLVVETNTRDVLTMLQLQKTEEVSVSSSKWPSSISS
MIQ---------------------------------------------------------
------------------------------------------------------------
------------------------------------------------------------
------------------------------------------------------------
------------------------------------------------------------
------------------------------------------------------------
------------------------------------------------------------
------------------------------------------------------------
------------------------------------------------------------
------------------------------------------------------------
------------------------------------------------------------
------------------------------------------------------------
------------------------------------------------------------
------------------------------------------------------------
------------------------------------------------------------
------------------------------------------------------------
------------------------------------------------------------
------------------------------------------------------------
------------------------------------------------------------
------------------------------------------------------------
------------------------------------------------------------
------------------------------------------------------------
-----------------------------------------------
>MMETSP1354_Protheorhodophytina__Euk-Red-Proteorhodophytina-Porphyridiophytes%CAMPEP_0185857816
------------------------------------------------------------
------------------------------------------------------------
------------------------------------------------------------
------------------------------------------------------------
------------------------------------------------------------
------------------------------------------------------------
------------------------------------------------------------
------------------------------------------------------------
------------------------------------------------------------
------------------------------------------------------------
------------------------------------------------------------
------------------------------------------------------------
------------------------------------------------------------
------------------------------------------------------------
------------------------------------------------------------
------------------------------------------------------------
------------------------------------------------------------
------------------------------------------------------------
------------------------------------------------------------
------------------------------------------------------------
------------------------------------------------------------
------------------------------------------------------------
------------------------------------------------------------
------------------------------------------------------------
------------------------------------------------------------
------------------------------------------------------------
------------------------------------------------------------
---------------------------------------------MIKFVVVVNNHGKPR
LTK----------------------------FYE----Y----------MPEDM-QQRVI
QTCFQLVTRRAEGQ----------------------------CNTI--------------
-----E-------ATGP----------------------DGE------------------
-----YMRLVFRNYATLYFVFCVDE-------AE--SQLGILDLIQVFVETLDRCFEN--
VCELDLIFHMDRVNYVLDEFI-VGGLVAETSMREVLDALQAA--KLEERAYSSSSAVAAF
SSILPGSNNNIPSTPQKFGCNRITYRILAXXXXXXXXXXEMVSRTASLRNKERGWCERSG
KRTWQLIRDGKRGAKNGENRQENRAVLVEAQESRDRASNVFRELFVRVVDNNYTMSKSEE
NAMKKFNGDAIRTGAMGGLGGFGFALGILRRARISPRVLYPTSIFGGMLGAMIGTRYQVN
HSLASLVALPNSRIALEARIILTEIEGVDGLWQKKFQIKPFYELLAEVWAEQPPEIQQTV
VNGSRASDGRGVSDDSPEWMKQIHPEMRVGPRLSPLDVPKVELIKQLEQRRIERLKANRM
EEDENTSQRENKETQGPGLTDDHSESNETQEDFSEIGPDQGFSSYNPSHTEGEDASWGES
WDRETTEATAGGTEPEHNTEPPMHSSRRRAAERRERREKARRRAAECSERNAAEHSQDPT
DSFTDDWDPSQSEXYVPTLIRPPQQRKARTSHKWPYIFVWVTXXXXXXXXXXXXLYLRVG
TFLDFACFLKRPTGLNNFSIDISGYIWFACGRKSEPYVVLWWEWFGWLHVLGGLSKCPTG
LLRACVRRALCLSATRRXVVVAGNAEKLNRHSSFRATRNVAADCALKSGNARGRCGEGEA
KRERECVCVRKGESXGGDRVRMRKSIMRLSLKGAVPSAAVLGIADEALLRTSSFVGGKFR
DESAESTENDIVVVNPADGAVIANVRGATLSDVQDAVRAAADAQPAWAAKSPSERSAALR
RWYDLITKHEKDLARIMTLENGKPLAESLGEIRYGASYVQWYAEECVRMYGEWVAAGSQS
RALILRQPVGVCAAITPWNFPCAMITRKAAPALAAGCSMVLKPSELTPLSALALAELSSR
AGIDDGLFSVIASSTRNAPAVGELLCSSPRVRKISFTGSTAVGEKLLAQCAPGVKRVSME
LGGLAAFVVCDDADLNSAVSALLLNKFRNSGQTCVCTNRIYVQSTVYNAFVDLLAKRVKE
DIVVLSGLDEASRSAKQTIGPLINDSAVEKVERHMKDAVSHGGKVLVGGKRAVNVGTRFY
EPTVVRDVTEDMLIAREETFGPVAGVLSFDNDAEVVARVNAAPFGLANYVFTQNVGRATR
LSEALESGMVGVNDAAISDARMPFGGIKKSGMGREGAAHGMHEYTNLKYVFLETLEPRSE
ISTTATIRTYLGHVFMFACDQLERNTCTVSTNQSMTRTPFSKRTSTVSWAMFLDGLRLEN
REQLRKGCWSLKQAERNGFSWINCAEEWDAGGRDQFSWDKVKDDKYYHNYLGHSVKAPRS
ARKGEVATDPLWYAKAPTSSSAAQAGNESFVDEERESKRRRRSTEPDVRSSTCTAGTTRK
KSNSNNGKAMNKRAQRLQRVRAGIKEAKLVEEPEHPKAPLDGELKES
>JJZR_Proteorhodophytina__Euk-Red-Proteorhodophytina-Compsopogonophytes%JJZR2008828-Rhodochaete_parvula
------------------------------------------------------------
------------------------------------------------------------
------------------------------------------------------------
------------------------------------------------------------
------------------------------------------------------------
------------------------------------------------------------
------------------------------------------------------------
------------------------------------------------------------
------------------------------------------------------------
------------------------------------------------------------
------------------------------------------------------------
------------------------------------------------------------
------------------------------------------------------------
------------------------------------------------------------
------------------------------------------------------------
------------------------------------------------------------
------------------------------------------------------------
------------------------------------------------------------
------------------------------------------------------------
------------------------------------------------------------
------------------------------------------------------------
------------------------------------------------------------
------------------------------------------------------------
------------------------------------------------------------
------------------------------------------------------------
------------------------------------------------------------
------------------------------------------------------------
---------------------------------------------MIRAVLVINNHGKPR
LTK----------------------------FYE----Y----------VPEEK-QQKLI
RDCFGLVTRRSDKV----------------------------CNFV--------------
-----E-------SGTE----------------------FGP------------------
-----DTKVIYRNYATLYFIFCVDD-------SE--SELGILDLIQVFVETLDRCFEN--
VCELDLIFHMDKINYVLDEIV-VGGLVLETNMSDILVALQTA--KREEVGSSS-------
------------------------------------------------------------
------------------------------------------------------------
------------------------------------------------------------
------------------------------------------------------------
------------------------------------------------------------
------------------------------------------------------------
------------------------------------------------------------
------------------------------------------------------------
------------------------------------------------------------
------------------------------------------------------------
------------------------------------------------------------
------------------------------------------------------------
------------------------------------------------------------
------------------------------------------------------------
------------------------------------------------------------
------------------------------------------------------------
------------------------------------------------------------
------------------------------------------------------------
------------------------------------------------------------
------------------------------------------------------------
------------------------------------------------------------
------------------------------------------------------------
-----------------------------------------------
>MMETSP1450_Proteorhodophytina__Euk-Red-Proteorhodophytina-Compsopogonophytes%CAMPEP_0198320994
------------------------------------------------------------
------------------------------------------------------------
------------------------------------------------------------
------------------------------------------------------------
------------------------------------------------------------
------------------------------------------------------------
------------------------------------------------------------
------------------------------------------------------------
------------------------------------------------------------
------------------------------------------------------------
------------------------------------------------------------
------------------------------------------------------------
------------------------------------------------------------
------------------------------------------------------------
------------------------------------------------------------
------------------------------------------------------------
------------------------------------------------------------
------------------------------------------------------------
------------------------------------------------------------
------------------------------------------------------------
------------------------------------------------------------
------------------------------------------------------------
------------------------------------------------------------
------------------------------------------------------------
------------------------------------------------------------
------------------------------------------------------------
------------------------------------------------------------
--------------------------------------XVGVVVGMIRAVLVINNHGKPR
LTK----------------------------YYE----Y----------LPEEK-QQALI
RDCFNLVTRRSENV----------------------------CNFV--------------
-----D-------GSTA----------------------LGP------------------
-----DTKVIYRNYATLYFVFCVDE-------SE--SELGILDLIQVFVETLDRCFEN--
VCELDLIFHMDKINHVLDEIV-VGGLVLETNMSDILIALQTA--KREEVGSSSRLGSLVS
------------------------------------------------------------
------------------------------------------------------------
------------------------------------------------------------
------------------------------------------------------------
------------------------------------------------------------
------------------------------------------------------------
------------------------------------------------------------
------------------------------------------------------------
------------------------------------------------------------
------------------------------------------------------------
------------------------------------------------------------
------------------------------------------------------------
------------------------------------------------------------
------------------------------------------------------------
------------------------------------------------------------
------------------------------------------------------------
------------------------------------------------------------
------------------------------------------------------------
------------------------------------------------------------
------------------------------------------------------------
------------------------------------------------------------
------------------------------------------------------------
-----------------------------------------------
>BWVJ_BF-clade__Euk-Red-Proteorhodophytina-Florideophytes%BWVJ2023653-Betaphycus_gelatinae
------------------------------------------------------------
------------------------------------------------------------
------------------------------------------------------------
------------------------------------------------------------
------------------------------------------------------------
------------------------------------------------------------
------------------------------------------------------------
------------------------------------------------------------
------------------------------------------------------------
------------------------------------------------------------
------------------------------------------------------------
------------------------------------------------------------
------------------------------------------------------------
------------------------------------------------------------
------------------------------------------------------------
------------------------------------------------------------
------------------------------------------------------------
------------------------------------------------------------
------------------------------------------------------------
------------------------------------------------------------
------------------------------------------------------------
------------------------------------------------------------
------------------------------------------------------------
------------------------------------------------------------
------------------------------------------------------------
------------------------------------------------------------
------------------------------------------------------------
---------------------------------------------MIKSVIVLNNHGQPR
LIK----------------------------VYD----Y----------LAEDR-QQQLV
REVFSIVSHRSDAL----------------------------CNFV--------------
-----Q-------GGTL----------------------LGP------------------
-----DVRVIYRHYATLFFVFCVDD-------AE--SELGILDLIQVFVETLDRCFEN--
VCELDLIFHMDKINYVLDEIV-VGGLVLETNMADILESLQ--------------------
------------------------------------------------------------
------------------------------------------------------------
------------------------------------------------------------
------------------------------------------------------------
------------------------------------------------------------
------------------------------------------------------------
------------------------------------------------------------
------------------------------------------------------------
------------------------------------------------------------
------------------------------------------------------------
------------------------------------------------------------
------------------------------------------------------------
------------------------------------------------------------
------------------------------------------------------------
------------------------------------------------------------
------------------------------------------------------------
------------------------------------------------------------
------------------------------------------------------------
------------------------------------------------------------
------------------------------------------------------------
------------------------------------------------------------
------------------------------------------------------------
-----------------------------------------------
>IHJY_BF-clade__Euk-Red-Proteorhodophytina-Florideophytes%IHJY2015133-Kappaphycus_alvarezii
------------------------------------------------------------
------------------------------------------------------------
------------------------------------------------------------
------------------------------------------------------------
------------------------------------------------------------
------------------------------------------------------------
------------------------------------------------------------
------------------------------------------------------------
------------------------------------------------------------
------------------------------------------------------------
------------------------------------------------------------
------------------------------------------------------------
------------------------------------------------------------
------------------------------------------------------------
------------------------------------------------------------
------------------------------------------------------------
------------------------------------------------------------
------------------------------------------------------------
------------------------------------------------------------
------------------------------------------------------------
------------------------------------------------------------
------------------------------------------------------------
------------------------------------------------------------
------------------------------------------------------------
------------------------------------------------------------
------------------------------------------------------------
------------------------------------------------------------
---------------------------------------------MIKSVIVLNNHGQPR
LIK----------------------------VYD----Y----------LAEDR-QQQLV
REVFSIVSHRSDAL----------------------------CNFV--------------
-----Q-------GGTL----------------------LGP------------------
-----DVRVIYRHYATLFFVFCVDD-------AE--SELGILDLIQVFVETLDRCFEN--
VCELDLIFHMDKINYVLDEIV-VGGLVLETNMADILESLQ--------------------
------------------------------------------------------------
------------------------------------------------------------
------------------------------------------------------------
------------------------------------------------------------
------------------------------------------------------------
------------------------------------------------------------
------------------------------------------------------------
------------------------------------------------------------
------------------------------------------------------------
------------------------------------------------------------
------------------------------------------------------------
------------------------------------------------------------
------------------------------------------------------------
------------------------------------------------------------
------------------------------------------------------------
------------------------------------------------------------
------------------------------------------------------------
------------------------------------------------------------
------------------------------------------------------------
------------------------------------------------------------
------------------------------------------------------------
------------------------------------------------------------
-----------------------------------------------
>JEBK_BF-clade__Euk-Red-Proteorhodophytina-Florideophytes%JEBK2024118-Eucheuma_denticulatum
------------------------------------------------------------
------------------------------------------------------------
------------------------------------------------------------
------------------------------------------------------------
------------------------------------------------------------
------------------------------------------------------------
------------------------------------------------------------
------------------------------------------------------------
------------------------------------------------------------
------------------------------------------------------------
------------------------------------------------------------
------------------------------------------------------------
------------------------------------------------------------
------------------------------------------------------------
------------------------------------------------------------
------------------------------------------------------------
------------------------------------------------------------
------------------------------------------------------------
------------------------------------------------------------
------------------------------------------------------------
------------------------------------------------------------
------------------------------------------------------------
------------------------------------------------------------
------------------------------------------------------------
------------------------------------------------------------
------------------------------------------------------------
------------------------------------------------------------
---------------------------------------------MIKSVIVLNNHGQPR
LIK----------------------------VYD----Y----------LAEDR-QQQLV
REVFSIVSHRSDAL----------------------------CNFV--------------
-----Q-------GGTL----------------------LGP------------------
-----DVRVIYRHYATLFFVFCVDD-------AE--SELGILDLIQVFVETLDRCFEN--
VCELDLIFHMDKINYVLDEIV-VGGLVLETNMADILESLQ--------------------
------------------------------------------------------------
------------------------------------------------------------
------------------------------------------------------------
------------------------------------------------------------
------------------------------------------------------------
------------------------------------------------------------
------------------------------------------------------------
------------------------------------------------------------
------------------------------------------------------------
------------------------------------------------------------
------------------------------------------------------------
------------------------------------------------------------
------------------------------------------------------------
------------------------------------------------------------
------------------------------------------------------------
------------------------------------------------------------
------------------------------------------------------------
------------------------------------------------------------
------------------------------------------------------------
------------------------------------------------------------
------------------------------------------------------------
------------------------------------------------------------
-----------------------------------------------
>IEHF_BF-clade__Euk-Red-Proteorhodophytina-Florideophytes%IEHF2003721-Dumontia_simplex
------------------------------------------------------------
------------------------------------------------------------
------------------------------------------------------------
------------------------------------------------------------
------------------------------------------------------------
------------------------------------------------------------
------------------------------------------------------------
------------------------------------------------------------
------------------------------------------------------------
------------------------------------------------------------
------------------------------------------------------------
------------------------------------------------------------
------------------------------------------------------------
------------------------------------------------------------
------------------------------------------------------------
------------------------------------------------------------
------------------------------------------------------------
------------------------------------------------------------
------------------------------------------------------------
------------------------------------------------------------
------------------------------------------------------------
------------------------------------------------------------
------------------------------------------------------------
------------------------------------------------------------
------------------------------------------------------------
------------------------------------------------------------
------------------------------------------------------------
---------------------------------------------MIKAVVVLNNHGQPR
LTK----------------------------VYD----Y----------LPEDR-QQQLI
REVFSVVSNRSDAL----------------------------CNFV--------------
-----Q-------GGTV----------------------FGP------------------
-----DVRVIYRNYATLFFVFCVDD-------SE--SELGILDLIQVFVETLDRCFEN--
VCELDLIFHMDKINYVLDEIV-VGGLVLETNMTDILAALHAA--KRESLAANT-------
------------------------------------------------------------
------------------------------------------------------------
------------------------------------------------------------
------------------------------------------------------------
------------------------------------------------------------
------------------------------------------------------------
------------------------------------------------------------
------------------------------------------------------------
------------------------------------------------------------
------------------------------------------------------------
------------------------------------------------------------
------------------------------------------------------------
------------------------------------------------------------
------------------------------------------------------------
------------------------------------------------------------
------------------------------------------------------------
------------------------------------------------------------
------------------------------------------------------------
------------------------------------------------------------
------------------------------------------------------------
------------------------------------------------------------
------------------------------------------------------------
-----------------------------------------------
>Chondrus_crispus-PRE_BF-clade__682-Chondrus_crispus.PRE.88
------------------------------------------------------------
------------------------------------------------------------
------------------------------------------------------------
------------------------------------------------------------
------------------------------------------------------------
------------------------------------------------------------
------------------------------------------------------------
------------------------------------------------------------
------------------------------------------------------------
------------------------------------------------------------
------------------------------------------------------------
------------------------------------------------------------
------------------------------------------------------------
------------------------------------------------------------
------------------------------------------------------------
------------------------------------------------------------
------------------------------------------------------------
------------------------------------------------------------
------------------------------------------------------------
------------------------------------------------------------
------------------------------------------------------------
------------------------------------------------------------
------------------------------------------------------------
------------------------------------------------------------
------------------------------------------------------------
------------------------------------------------------------
------------------------------------------------------------
---------------------------------------------MIKSVIVLNNHGQPR
LTK----------------------------FYD----Y----------LPEDR-QQQLV
RDVFAIVSRRNEAL----------------------------CNFV--------------
-----Q-------GGTI----------------------FGP------------------
-----DVRVIYRHYATLSFVFCVDQ-------SE--SELGILDLIQVFVETLDRCFEN--
VCELDLIFHMDKINYVLDEII-VGGLVLETSMADILSALQSA--KRESLATTAISSASVT
RSFSLSRAYR--------------------------------------------------
------------------------------------------------------------
------------------------------------------------------------
------------------------------------------------------------
------------------------------------------------------------
------------------------------------------------------------
------------------------------------------------------------
------------------------------------------------------------
------------------------------------------------------------
------------------------------------------------------------
------------------------------------------------------------
------------------------------------------------------------
------------------------------------------------------------
------------------------------------------------------------
------------------------------------------------------------
------------------------------------------------------------
------------------------------------------------------------
------------------------------------------------------------
------------------------------------------------------------
------------------------------------------------------------
------------------------------------------------------------
------------------------------------------------------------
-----------------------------------------------
>Chrondrus_BF-clade__Euk-Red-Proteorhodophytina-Florideophytes%Chrondrus_genomic507113198_Chondrus_crispus
------------------------------------------------------------
------------------------------------------------------------
------------------------------------------------------------
------------------------------------------------------------
------------------------------------------------------------
------------------------------------------------------------
------------------------------------------------------------
------------------------------------------------------------
------------------------------------------------------------
------------------------------------------------------------
------------------------------------------------------------
------------------------------------------------------------
------------------------------------------------------------
------------------------------------------------------------
------------------------------------------------------------
------------------------------------------------------------
------------------------------------------------------------
------------------------------------------------------------
------------------------------------------------------------
------------------------------------------------------------
------------------------------------------------------------
------------------------------------------------------------
------------------------------------------------------------
------------------------------------------------------------
------------------------------------------------------------
------------------------------------------------------------
------------------------------------------------------------
---------------------------------------------MIKSVIVLNNHGQPR
LTK----------------------------FYD----Y----------LPEDR-QQQLV
RDVFAIVSRRNEAL----------------------------CNFV--------------
-----Q-------GGTI----------------------FGP------------------
-----DVRVIYRHYATLSFVFCVDQ-------SE--SELGILDLIQVFVETLDRCFEN--
VCELDLIFHMDKINYVLDEII-VGGLVLETSMADILSALQSA--KRESLATTAISSASVT
RSFSLSRAYR--------------------------------------------------
------------------------------------------------------------
------------------------------------------------------------
------------------------------------------------------------
------------------------------------------------------------
------------------------------------------------------------
------------------------------------------------------------
------------------------------------------------------------
------------------------------------------------------------
------------------------------------------------------------
------------------------------------------------------------
------------------------------------------------------------
------------------------------------------------------------
------------------------------------------------------------
------------------------------------------------------------
------------------------------------------------------------
------------------------------------------------------------
------------------------------------------------------------
------------------------------------------------------------
------------------------------------------------------------
------------------------------------------------------------
------------------------------------------------------------
-----------------------------------------------
>SBLT_BF-clade__Euk-Red-Proteorhodophytina-Florideophytes%SBLT2020001-Gloeopeltis_furcata
------------------------------------------------------------
------------------------------------------------------------
------------------------------------------------------------
------------------------------------------------------------
------------------------------------------------------------
------------------------------------------------------------
------------------------------------------------------------
------------------------------------------------------------
------------------------------------------------------------
------------------------------------------------------------
------------------------------------------------------------
------------------------------------------------------------
------------------------------------------------------------
------------------------------------------------------------
------------------------------------------------------------
------------------------------------------------------------
------------------------------------------------------------
------------------------------------------------------------
------------------------------------------------------------
------------------------------------------------------------
------------------------------------------------------------
------------------------------------------------------------
------------------------------------------------------------
------------------------------------------------------------
------------------------------------------------------------
------------------------------------------------------------
------------------------------------------------------------
---------------------------------------------MIKSVIVLNNHGQPR
LTK----------------------------FYD----Y----------LPEDR-QQQLI
RDVFAIVSRRSESL----------------------------CNFV--------------
-----Q-------GGTI----------------------LGP------------------
-----DVRVIYRHYATLSFVFCVDQ-------SE--SELGILDLIQVFVETLDRCFEN--
VCELDLIFHMDKINYVLDEII-VGGLVLETSMADILSALQSA--KRESLATTSIS-----
------------------------------------------------------------
------------------------------------------------------------
------------------------------------------------------------
------------------------------------------------------------
------------------------------------------------------------
------------------------------------------------------------
------------------------------------------------------------
------------------------------------------------------------
------------------------------------------------------------
------------------------------------------------------------
------------------------------------------------------------
------------------------------------------------------------
------------------------------------------------------------
------------------------------------------------------------
------------------------------------------------------------
------------------------------------------------------------
------------------------------------------------------------
------------------------------------------------------------
------------------------------------------------------------
------------------------------------------------------------
------------------------------------------------------------
------------------------------------------------------------
-----------------------------------------------
>IKWM_BF-clade__Euk-Red-Proteorhodophytina-Florideophytes%IKWM2025778-Gracilaria_lemaneiformi
------------------------------------------------------------
------------------------------------------------------------
------------------------------------------------------------
------------------------------------------------------------
------------------------------------------------------------
------------------------------------------------------------
------------------------------------------------------------
------------------------------------------------------------
------------------------------------------------------------
------------------------------------------------------------
------------------------------------------------------------
------------------------------------------------------------
------------------------------------------------------------
------------------------------------------------------------
------------------------------------------------------------
------------------------------------------------------------
------------------------------------------------------------
------------------------------------------------------------
------------------------------------------------------------
------------------------------------------------------------
------------------------------------------------------------
------------------------------------------------------------
------------------------------------------------------------
------------------------------------------------------------
------------------------------------------------------------
------------------------------------------------------------
------------------------------------------------------------
---------------------------------------------MIKSIVVLNNHGQPR
LTK----------------------------FYE----Y----------VPEDR-QQQVV
TDVFSMVSKRSDAL----------------------------CNFV--------------
-----D-------GASI----------------------FGP------------------
-----GVRVIYRHYATLFFVFVVDE-------AE--SELGILDLIQVFVETLDRCFEN--
VCELDLIFYMNKIHYVLDEIV-VGGLVLETNMADILAALQEA--KRSESQASSTSLV---
------------------------------------------------------------
------------------------------------------------------------
------------------------------------------------------------
------------------------------------------------------------
------------------------------------------------------------
------------------------------------------------------------
------------------------------------------------------------
------------------------------------------------------------
------------------------------------------------------------
------------------------------------------------------------
------------------------------------------------------------
------------------------------------------------------------
------------------------------------------------------------
------------------------------------------------------------
------------------------------------------------------------
------------------------------------------------------------
------------------------------------------------------------
------------------------------------------------------------
------------------------------------------------------------
------------------------------------------------------------
------------------------------------------------------------
------------------------------------------------------------
-----------------------------------------------
>FTRP_BF-clade__Euk-Red-Proteorhodophytina-Florideophytes%FTRP2003604-Gracilaria_chouae
------------------------------------------------------------
------------------------------------------------------------
------------------------------------------------------------
------------------------------------------------------------
------------------------------------------------------------
------------------------------------------------------------
------------------------------------------------------------
------------------------------------------------------------
------------------------------------------------------------
------------------------------------------------------------
------------------------------------------------------------
------------------------------------------------------------
------------------------------------------------------------
------------------------------------------------------------
------------------------------------------------------------
------------------------------------------------------------
------------------------------------------------------------
------------------------------------------------------------
------------------------------------------------------------
------------------------------------------------------------
------------------------------------------------------------
------------------------------------------------------------
------------------------------------------------------------
------------------------------------------------------------
------------------------------------------------------------
------------------------------------------------------------
------------------------------------------------------------
---------------------------------------------MIKSVIVLNNHGQPR
LTK----------------------------FYD----Y----------VPEDR-QQQLI
RDVFAIVSKRSDGL----------------------------CNFV--------------
-----E-------GGTV----------------------FGP------------------
-----GVRVIYRHYATLFFVFCVDE-------AE--SELGILDLIQVFVETLDRCFEN--
VCELDLIFYMNKIHYVLDEIV-VGGLVLETNMADILAALQEA--KRAESQASKPSLV---
------------------------------------------------------------
------------------------------------------------------------
------------------------------------------------------------
------------------------------------------------------------
------------------------------------------------------------
------------------------------------------------------------
------------------------------------------------------------
------------------------------------------------------------
------------------------------------------------------------
------------------------------------------------------------
------------------------------------------------------------
------------------------------------------------------------
------------------------------------------------------------
------------------------------------------------------------
------------------------------------------------------------
------------------------------------------------------------
------------------------------------------------------------
------------------------------------------------------------
------------------------------------------------------------
------------------------------------------------------------
------------------------------------------------------------
------------------------------------------------------------
-----------------------------------------------
>IKIZ_BF-clade__Euk-Red-Proteorhodophytina-Florideophytes%IKIZ2000624-Grateloupia_livida
------------------------------------------------------------
------------------------------------------------------------
------------------------------------------------------------
------------------------------------------------------------
------------------------------------------------------------
------------------------------------------------------------
------------------------------------------------------------
------------------------------------------------------------
------------------------------------------------------------
------------------------------------------------------------
------------------------------------------------------------
------------------------------------------------------------
------------------------------------------------------------
------------------------------------------------------------
------------------------------------------------------------
------------------------------------------------------------
------------------------------------------------------------
------------------------------------------------------------
------------------------------------------------------------
------------------------------------------------------------
------------------------------------------------------------
------------------------------------------------------------
------------------------------------------------------------
------------------------------------------------------------
------------------------------------------------------------
------------------------------------------------------------
------------------------------------------------------------
---------------------------------------------MIKSVIVINNHGQPR
LTK----------------------------FYD----Y----------MSEDR-QQQLV
RDVFSIVSKRSDAL----------------------------CNFV--------------
-----E-------GGTI----------------------FGP------------------
-----GVRVIYRHYATLYFVFLVDE-------AE--SELGILDLIQVFVETLDRCFEN--
VCELDLIFHMDKINYVLDEIV-VGGLVLETNMADIASALQAA--YR--------------
------------------------------------------------------------
------------------------------------------------------------
------------------------------------------------------------
------------------------------------------------------------
------------------------------------------------------------
------------------------------------------------------------
------------------------------------------------------------
------------------------------------------------------------
------------------------------------------------------------
------------------------------------------------------------
------------------------------------------------------------
------------------------------------------------------------
------------------------------------------------------------
------------------------------------------------------------
------------------------------------------------------------
------------------------------------------------------------
------------------------------------------------------------
------------------------------------------------------------
------------------------------------------------------------
------------------------------------------------------------
------------------------------------------------------------
------------------------------------------------------------
-----------------------------------------------
>PYDB_BF-clade__Euk-Red-Proteorhodophytina-Florideophytes%PYDB2027229-Sinotubimorpha_guangdongensis
------------------------------------------------------------
------------------------------------------------------------
------------------------------------------------------------
------------------------------------------------------------
------------------------------------------------------------
------------------------------------------------------------
------------------------------------------------------------
------------------------------------------------------------
------------------------------------------------------------
------------------------------------------------------------
------------------------------------------------------------
------------------------------------------------------------
------------------------------------------------------------
------------------------------------------------------------
------------------------------------------------------------
------------------------------------------------------------
------------------------------------------------------------
------------------------------------------------------------
------------------------------------------------------------
------------------------------------------------------------
------------------------------------------------------------
------------------------------------------------------------
------------------------------------------------------------
------------------------------------------------------------
------------------------------------------------------------
------------------------------------------------------------
------------------------------------------------------------
---------------------------------------------MIKSVIVINNHGQPR
LTK----------------------------FYD----Y----------IPEDR-QQQLV
RDVFSIVSKRSDAL----------------------------CNFV--------------
-----E-------GGTI----------------------FGP------------------
-----GVRVIYRHYATLYFVFLVDE-------AE--SELGILDLIQVFVETLDRCFEN--
VCELDLIFHMDKINYVLDEIV-VGGLVLETNMADISSALQAA--YR--------------
------------------------------------------------------------
------------------------------------------------------------
------------------------------------------------------------
------------------------------------------------------------
------------------------------------------------------------
------------------------------------------------------------
------------------------------------------------------------
------------------------------------------------------------
------------------------------------------------------------
------------------------------------------------------------
------------------------------------------------------------
------------------------------------------------------------
------------------------------------------------------------
------------------------------------------------------------
------------------------------------------------------------
------------------------------------------------------------
------------------------------------------------------------
------------------------------------------------------------
------------------------------------------------------------
------------------------------------------------------------
------------------------------------------------------------
------------------------------------------------------------
-----------------------------------------------
>URSB_BF-clade__Euk-Red-Proteorhodophytina-Florideophytes%URSB2014719-Grateloupia_turuturu
------------------------------------------------------------
------------------------------------------------------------
------------------------------------------------------------
------------------------------------------------------------
------------------------------------------------------------
------------------------------------------------------------
------------------------------------------------------------
------------------------------------------------------------
------------------------------------------------------------
------------------------------------------------------------
------------------------------------------------------------
------------------------------------------------------------
------------------------------------------------------------
------------------------------------------------------------
------------------------------------------------------------
------------------------------------------------------------
------------------------------------------------------------
------------------------------------------------------------
------------------------------------------------------------
------------------------------------------------------------
------------------------------------------------------------
------------------------------------------------------------
------------------------------------------------------------
------------------------------------------------------------
------------------------------------------------------------
------------------------------------------------------------
------------------------------------------------------------
---------------------------------------------MIKSVIVINNHGQPR
LTK----------------------------FYD----Y----------IPEDR-QQQVV
RDVFSIVSKRSDAL----------------------------CNFV--------------
-----E-------GGTI----------------------FGP------------------
-----GVRVIYRHYATLYFVFLVDE-------AE--SELGILDLIQVFVETLDRCFEN--
VCELDLIFHMDKINYVLDEIV-VGGLVLETNMADISSALQAA--YR--------------
------------------------------------------------------------
------------------------------------------------------------
------------------------------------------------------------
------------------------------------------------------------
------------------------------------------------------------
------------------------------------------------------------
------------------------------------------------------------
------------------------------------------------------------
------------------------------------------------------------
------------------------------------------------------------
------------------------------------------------------------
------------------------------------------------------------
------------------------------------------------------------
------------------------------------------------------------
------------------------------------------------------------
------------------------------------------------------------
------------------------------------------------------------
------------------------------------------------------------
------------------------------------------------------------
------------------------------------------------------------
------------------------------------------------------------
------------------------------------------------------------
-----------------------------------------------
>LLXJ_Proteorhodophytina__Euk-Red-Proteorhodophytina-Stylonematophytes%LLXJ2005800-Chroodactylon_ornatu
------------------------------------------------------------
------------------------------------------------------------
------------------------------------------------------------
------------------------------------------------------------
------------------------------------------------------------
------------------------------------------------------------
------------------------------------------------------------
------------------------------------------------------------
------------------------------------------------------------
------------------------------------------------------------
------------------------------------------------------------
------------------------------------------------------------
------------------------------------------------------------
------------------------------------------------------------
------------------------------------------------------------
------------------------------------------------------------
------------------------------------------------------------
------------------------------------------------------------
------------------------------------------------------------
------------------------------------------------------------
------------------------------------------------------------
------------------------------------------------------------
------------------------------------------------------------
------------------------------------------------------------
------------------------------------------------------------
------------------------------------------------------------
------------------------------------------------------------
---------------------------------------------MIRAVLVINNHGKPR
LVK----------------------------FYQ----Y----------VAEDQ-QQRII
RECYNVVTKRGARM----------------------------CNFL--------------
-----D-------GGQM----------------------FDG------------------
-----KTLLVYRQYATLFFIFCVDS-------AE--SELGIIDLIQVFVETLDKCFEN--
VCELDIIFHMDKVNYVLDEII-VGGLVMEPNHADILSAL---------------------
------------------------------------------------------------
------------------------------------------------------------
------------------------------------------------------------
------------------------------------------------------------
------------------------------------------------------------
------------------------------------------------------------
------------------------------------------------------------
------------------------------------------------------------
------------------------------------------------------------
------------------------------------------------------------
------------------------------------------------------------
------------------------------------------------------------
------------------------------------------------------------
------------------------------------------------------------
------------------------------------------------------------
------------------------------------------------------------
------------------------------------------------------------
------------------------------------------------------------
------------------------------------------------------------
------------------------------------------------------------
------------------------------------------------------------
------------------------------------------------------------
-----------------------------------------------
>MMETSP0011_Proteorhodophytina__Euk-Red-Proteorhodophytina-Stylonematophytes%CAMPEP_0113966274
------------------------------------------------------------
------------------------------------------------------------
------------------------------------------------------------
------------------------------------------------------------
------------------------------------------------------------
------------------------------------------------------------
------------------------------------------------------------
------------------------------------------------------------
------------------------------------------------------------
------------------------------------------------------------
------------------------------------------------------------
------------------------------------------------------------
------------------------------------------------------------
------------------------------------------------------------
------------------------------------------------------------
------------------------------------------------------------
------------------------------------------------------------
------------------------------------------------------------
------------------------------------------------------------
------------------------------------------------------------
------------------------------------------------------------
------------------------------------------------------------
------------------------------------------------------------
------------------------------------------------------------
------------------------------------------------------------
------------------------------------------------------------
------------------------------------------------------------
---------------------------------------------MIRAILVINNNGKPR
LLK----------------------------FYE----Y----------TREDR-QQEII
KECFNLVTKRGEEL----------------------------CRFV--------------
-----E-------CDNL----------------------FEE------------------
-----ETLVVYRKYATLFFIFCVDR-------AE--SELGIIDLIQVFVETLDKYFEN--
VCELDIIFHMDKVNYILDEIV-VGGLVMEPNNADVLEALAAT--KREELGYRASALPAIS
RIMPPSR-----------------------------------------------------
------------------------------------------------------------
------------------------------------------------------------
------------------------------------------------------------
------------------------------------------------------------
------------------------------------------------------------
------------------------------------------------------------
------------------------------------------------------------
------------------------------------------------------------
------------------------------------------------------------
------------------------------------------------------------
------------------------------------------------------------
------------------------------------------------------------
------------------------------------------------------------
------------------------------------------------------------
------------------------------------------------------------
------------------------------------------------------------
------------------------------------------------------------
------------------------------------------------------------
------------------------------------------------------------
------------------------------------------------------------
------------------------------------------------------------
-----------------------------------------------
>MMETSP0315_Proteorhodophytina__Euk-Red-Proteorhodophytina-Stylonematophytes%CAMPEP_0184745088
------------------------------------------------------------
------------------------------------------------------------
------------------------------------------------------------
------------------------------------------------------------
------------------------------------------------------------
------------------------------------------------------------
------------------------------------------------------------
------------------------------------------------------------
------------------------------------------------------------
------------------------------------------------------------
------------------------------------------------------------
------------------------------------------------------------
------------------------------------------------------------
------------------------------------------------------------
------------------------------------------------------------
------------------------------------------------------------
------------------------------------------------------------
------------------------------------------------------------
------------------------------------------------------------
------------------------------------------------------------
------------------------------------------------------------
------------------------------------------------------------
------------------------------------------------------------
------------------------------------------------------------
------------------------------------------------------------
------------------------------------------------------------
------------------------------------------------------------
---------------------------------------------MIRAVVVINNNGKPR
LLK----------------------------FYE----Y----------TREDR-QQEIA
KECYNLVTKRGDEL----------------------------CKFV--------------
-----E-------CENL----------------------FEE------------------
-----ETLVVYRKYATLFFIFCVDK-------AE--SELGIIDLIQVFVETLDKYFEN--
VCELDIIFHMDKVNYILDEIV-VGGLVMEPNNADILAALAAT--KREEHGYRPSALPQMS
RIIPASR-----------------------------------------------------
------------------------------------------------------------
------------------------------------------------------------
------------------------------------------------------------
------------------------------------------------------------
------------------------------------------------------------
------------------------------------------------------------
------------------------------------------------------------
------------------------------------------------------------
------------------------------------------------------------
------------------------------------------------------------
------------------------------------------------------------
------------------------------------------------------------
------------------------------------------------------------
------------------------------------------------------------
------------------------------------------------------------
------------------------------------------------------------
------------------------------------------------------------
------------------------------------------------------------
------------------------------------------------------------
------------------------------------------------------------
------------------------------------------------------------
-----------------------------------------------
>Cyanidioschyzon_Cyanidiales__Euk-Red-Cyanidiales-Cyanidioschyzon.fasta%Cyanidioschyzon_genomic544216581_Cyanidioschyzon_merolae_strain_10D
------------------------------------------------------------
------------------------------------------------------------
------------------------------------------------------------
------------------------------------------------------------
------------------------------------------------------------
------------------------------------------------------------
------------------------------------------------------------
------------------------------------------------------------
------------------------------------------------------------
------------------------------------------------------------
------------------------------------------------------------
------------------------------------------------------------
------------------------------------------------------------
------------------------------------------------------------
------------------------------------------------------------
------------------------------------------------------------
------------------------------------------------------------
------------------------------------------------------------
------------------------------------------------------------
------------------------------------------------------------
------------------------------------------------------------
------------------------------------------------------------
------------------------------------------------------------
------------------------------------------------------------
------------------------------------------------------------
------------------------------------------------------------
------------------------------------------------------------
--------------------------------------------MTFRFLLMMSRHGKVR
VAK----------------------------WFE----S----------FTQAE-KQRII
RDMMNLVLLRDPNW----------------------------SNVV--------------
-----DYYNAVAGQRAASSKTNGVQPTVSDAVRLHTTGQYRD------------------
-------RLVYRRYAALYIILCIDA-ESLATGEA--NELLALDMIHLLVECLDRYFGN--
VCELDLIFNFPNVYQIIDDMF-MAGEFQESSRDVILHSIRTS--DSMAGQERDEKHRA--
------------------------------------------------------------
------------------------------------------------------------
------------------------------------------------------------
------------------------------------------------------------
------------------------------------------------------------
------------------------------------------------------------
------------------------------------------------------------
------------------------------------------------------------
------------------------------------------------------------
------------------------------------------------------------
------------------------------------------------------------
------------------------------------------------------------
------------------------------------------------------------
------------------------------------------------------------
------------------------------------------------------------
------------------------------------------------------------
------------------------------------------------------------
------------------------------------------------------------
------------------------------------------------------------
------------------------------------------------------------
------------------------------------------------------------
------------------------------------------------------------
-----------------------------------------------
>MMETSP0313_Protheorhodophytina__Euk-Red-Proteorhodophytina-Porphyridiophytes%CAMPEP_0184695924
------------------------------------------------------------
------------------------------------------------------------
------------------------------------------------------------
------------------------------------------------------------
------------------------------------------------------------
------------------------------------------------------------
------------------------------------------------------------
------------------------------------------------------------
------------------------------------------------------------
------------------------------------------------------------
------------------------------------------------------------
------------------------------------------------------------
------------------------------------------------------------
------------------------------------------------------------
------------------------------------------------------------
------------------------------------------------------------
------------------------------------------------------------
------------------------------------------------------------
------------------------------------------------------------
------------------------------------------------------------
------------------------------------------------------------
------------------------------------------------------------
------------------------------------------------------------
------------------------------------------------------------
------------------------------------------------------------
------------------------------------------------------------
------------------------------------------------------------
----------------------------------WICGVCIPLPIMIYYVILINRQGKLR
LSK----------------------------WFE----P----------YSLKQ-RSQIE
RDITQKVLSRSSKM----------------------------CNIV--------------
-----E---------------------------------YND------------------
-----Q-KLVYKRYASLYFVACISK-------DE--NELLALDIVHMYVEVLDRYFGS--
VCELDLIFSMHIAHYLLDEVI-VAGQLEEPNKRLVLDAVYAA--DALAENLPPEQLAAQR
RR----------------------------------------------------------
------------------------------------------------------------
------------------------------------------------------------
------------------------------------------------------------
------------------------------------------------------------
------------------------------------------------------------
------------------------------------------------------------
------------------------------------------------------------
------------------------------------------------------------
------------------------------------------------------------
------------------------------------------------------------
------------------------------------------------------------
------------------------------------------------------------
------------------------------------------------------------
------------------------------------------------------------
------------------------------------------------------------
------------------------------------------------------------
------------------------------------------------------------
------------------------------------------------------------
------------------------------------------------------------
------------------------------------------------------------
------------------------------------------------------------
-----------------------------------------------
>Porphridium_purpeum-PRE_Protheorhodophytina__2719-Porphridium_purpeum.PRE.30
------------------------------------------------------------
------------------------------------------------------------
------------------------------------------------------------
------------------------------------------------------------
------------------------------------------------------------
------------------------------------------------------------
------------------------------------------------------------
------------------------------------------------------------
------------------------------------------------------------
------------------------------------------------------------
------------------------------------------------------------
------------------------------------------------------------
------------------------------------------------------------
------------------------------------------------------------
------------------------------------------------------------
------------------------------------------------------------
------------------------------------------------------------
------------------------------------------------------------
------------------------------------------------------------
------------------------------------------------------------
------------------------------------------------------------
------------------------------------------------------------
------------------------------------------------------------
------------------------------------------------------------
------------------------------------------------------------
------------------------------------------------------------
------------------------------------------------------------
------------------------------------------------------------
------------------------------------------------------------
-------------M----------------------------CNVV--------------
-----E---------------------------------LDE------------------
-----H-KLVYKRYASLFFVASVSR-------DD--NELLAIEMLHMYVEALDQYFGS--
VCELDLIFNMDIAHYVLDEVI-VAGQLLEPNRRLVKEAVRAA--DILADPTKAPGGTRDV
GSSAGSNPIR--------------------------------------------------
------------------------------------------------------------
------------------------------------------------------------
------------------------------------------------------------
------------------------------------------------------------
------------------------------------------------------------
------------------------------------------------------------
------------------------------------------------------------
------------------------------------------------------------
------------------------------------------------------------
------------------------------------------------------------
------------------------------------------------------------
------------------------------------------------------------
------------------------------------------------------------
------------------------------------------------------------
------------------------------------------------------------
------------------------------------------------------------
------------------------------------------------------------
------------------------------------------------------------
------------------------------------------------------------
------------------------------------------------------------
------------------------------------------------------------
-----------------------------------------------
>Porphyridium_cruentum-AAC_Protheorhodophytina__scaffold21_cov219-Porphyridium_cruentum.AAC.2
------------------------------------------------------------
------------------------------------------------------------
------------------------------------------------------------
------------------------------------------------------------
------------------------------------------------------------
------------------------------------------------------------
------------------------------------------------------------
------------------------------------------------------------
------------------------------------------------------------
------------------------------------------------------------
------------------------------------------------------------
------------------------------------------------------------
------------------------------------------------------------
------------------------------------------------------------
------------------------------------------------------------
------------------------------------------------------------
------------------------------------------------------------
------------------------------------------------------------
------------------------------------------------------------
------------------------------------------------------------
------------------------------------------------------------
------------------------------------------------------------
------------------------------------------------------------
------------------------------------------------------------
------------------------------------------------------------
------------------------------------------------------------
------------------------------------------------------------
------------------------------------------------------------
------------------------------------------------------------
-------------M----------------------------CNVV--------------
-----E---------------------------------LDE------------------
-----H-KLVYKRYASLFFVASVSR-------DD--NELLAIEMLHMYVEALDQYFGS--
VCELDLIFNMDIAHYVLDEVI-VAGQLLEPNRRLVKEAVRAA--DILADPTKAPGGTRDV
GSSAGSNPIR--------------------------------------------------
------------------------------------------------------------
------------------------------------------------------------
------------------------------------------------------------
------------------------------------------------------------
------------------------------------------------------------
------------------------------------------------------------
------------------------------------------------------------
------------------------------------------------------------
------------------------------------------------------------
------------------------------------------------------------
------------------------------------------------------------
------------------------------------------------------------
------------------------------------------------------------
------------------------------------------------------------
------------------------------------------------------------
------------------------------------------------------------
------------------------------------------------------------
------------------------------------------------------------
------------------------------------------------------------
------------------------------------------------------------
------------------------------------------------------------
-----------------------------------------------
>Porphyridium_sp-AAC_Protheorhodophytina__scaffold1623_cov312-Porphyridium_sp.AAC.4
------------------------------------------------------------
------------------------------------------------------------
------------------------------------------------------------
------------------------------------------------------------
------------------------------------------------------------
------------------------------------------------------------
------------------------------------------------------------
------------------------------------------------------------
------------------------------------------------------------
------------------------------------------------------------
------------------------------------------------------------
------------------------------------------------------------
------------------------------------------------------------
------------------------------------------------------------
------------------------------------------------------------
------------------------------------------------------------
------------------------------------------------------------
------------------------------------------------------------
------------------------------------------------------------
------------------------------------------------------------
------------------------------------------------------------
------------------------------------------------------------
------------------------------------------------------------
------------------------------------------------------------
------------------------------------------------------------
------------------------------------------------------------
------------------------------------------------------------
------------------------------------------------------------
------------------------------------------------------------
-------------M----------------------------CNVV--------------
-----E---------------------------------LDE------------------
-----H-KLVYKRYASLFFVASVSR-------DD--NELLAIEMLHMYVEALDQYFGS--
VCELDLIFNMDIAHYVLDEVI-VAGQLLEPNRRLVKEAVRAA--DILADPTKAPGGTRDV
GSSAGSNPIR--------------------------------------------------
------------------------------------------------------------
------------------------------------------------------------
------------------------------------------------------------
------------------------------------------------------------
------------------------------------------------------------
------------------------------------------------------------
------------------------------------------------------------
------------------------------------------------------------
------------------------------------------------------------
------------------------------------------------------------
------------------------------------------------------------
------------------------------------------------------------
------------------------------------------------------------
------------------------------------------------------------
------------------------------------------------------------
------------------------------------------------------------
------------------------------------------------------------
------------------------------------------------------------
------------------------------------------------------------
------------------------------------------------------------
------------------------------------------------------------
-----------------------------------------------
>Porph_Protheorhodophytina__Euk-Red-Proteorhodophytina-Porphyridiophytes%Porphyridium_genomicjgi_Porphyridium_contig_4456.20
------------------------------------------------------------
------------------------------------------------------------
------------------------------------------------------------
------------------------------------------------------------
------------------------------------------------------------
------------------------------------------------------------
------------------------------------------------------------
------------------------------------------------------------
------------------------------------------------------------
------------------------------------------------------------
------------------------------------------------------------
------------------------------------------------------------
------------------------------------------------------------
------------------------------------------------------------
------------------------------------------------------------
------------------------------------------------------------
------------------------------------------------------------
------------------------------------------------------------
------------------------------------------------------------
------------------------------------------------------------
------------------------------------------------------------
------------------------------------------------------------
------------------------------------------------------------
------------------------------------------------------------
------------------------------------------------------------
------------------------------------------------------------
------------------------------------------------------------
---------------------------------------------MIHFIILINRQGKLR
LSK----------------------------WYE----P----------YSQKQ-RAQFV
RDISHTVLPRTSKM----------------------------CNVV--------------
-----E---------------------------------LDE------------------
-----H-KLVYKRYASLFFVASVSR-------DD--NELLAIEMLHMYVEALDQYFGS--
VCELDLIFNMDIAHYVLDEVI-VAGQLLEPNRRLVKEAVRAA--DILADPTKAPGGTRDV
GSSAGSNPIR--------------------------------------------------
------------------------------------------------------------
------------------------------------------------------------
------------------------------------------------------------
------------------------------------------------------------
------------------------------------------------------------
------------------------------------------------------------
------------------------------------------------------------
------------------------------------------------------------
------------------------------------------------------------
------------------------------------------------------------
------------------------------------------------------------
------------------------------------------------------------
------------------------------------------------------------
------------------------------------------------------------
------------------------------------------------------------
------------------------------------------------------------
------------------------------------------------------------
------------------------------------------------------------
------------------------------------------------------------
------------------------------------------------------------
------------------------------------------------------------
-----------------------------------------------
>Galdieria_sulphuraria-PRE_Cyanidiales__55-Galdieria_sulphuraria.PRE.41
------------------------------------------------------------
------------------------------------------------------------
------------------------------------------------------------
------------------------------------------------------------
------------------------------------------------------------
------------------------------------------------------------
------------------------------------------------------------
------------------------------------------------------------
------------------------------------------------------------
------------------------------------------------------------
------------------------------------------------------------
------------------------------------------------------------
------------------------------------------------------------
------------------------------------------------------------
------------------------------------------------------------
------------------------------------------------------------
------------------------------------------------------------
------------------------------------------------------------
------------------------------------------------------------
------------------------------------------------------------
------------------------------------------------------------
------------------------------------------------------------
------------------------------------------------------------
------------------------------------------------------------
------------------------------------------------------------
------------------------------------------------------------
------------------------------------------------------------
------------------------------------------------------------
------------------------------------------------------------
-------------M----------------------------CNFI--------------
-----E---------------------------------WRD------------------
-----L-KVVYRRYASLFFVAGVDS-------TD--NELITLEIIHHYVECLDKYFGN--
----EIFKSPKEAMYCVQYKL---PIIWQKNIQKIQNIVCEVIDDEEMEYVRDKG-----
------------------------------------------------------------
------------------------------------------------------------
------------------------------------------------------------
------------------------------------------------------------
------------------------------------------------------------
------------------------------------------------------------
------------------------------------------------------------
------------------------------------------------------------
------------------------------------------------------------
------------------------------------------------------------
------------------------------------------------------------
------------------------------------------------------------
------------------------------------------------------------
------------------------------------------------------------
------------------------------------------------------------
------------------------------------------------------------
------------------------------------------------------------
------------------------------------------------------------
------------------------------------------------------------
------------------------------------------------------------
------------------------------------------------------------
------------------------------------------------------------
-----------------------------------------------
>Pyropia_BF-clade__Euk-Red-Proteorhodophytina-Bangiales%Pyropia_genomicjgi_Pyropia_6457_g1466
------------------------------------------------------------
------------------------------------------------------------
------------------------------------------------------------
------------------------------------------------------------
------------------------------------------------------------
------------------------------------------------------------
------------------------------------------------------------
------------------------------------------------------------
------------------------------------------------------------
------------------------------------------------------------
------------------------------------------------------------
------------------------------------------------------------
------------------------------------------------------------
------------------------------------------------------------
------------------------------------------------------------
------------------------------------------------------------
------------------------------------------------------------
------------------------------------------------------------
------------------------------------------------------------
------------------------------------------------------------
------------------------------------------------------------
------------------------------------------------------------
------------------------------------------------------------
------------------------------------------------------------
------------------------------------------------------------
------------------------------------------------------------
------------------------------------------------------------
---------------------------------------------MMHWMMLISRQGKVR
LSK----------------------------WFD----A----------STTAQ-RATIM
RDVVTLVLPRPSVM----------------------------CNVV--------------
-----E---------------------------------WTSPPPPPSSPSPSGAPAPPS
SASLAR-KLIYRRYASLYFVLCISD-------GD--NELSALETVHLYVESLDKYFGN--
VCELDVIFNFDRAYFLADELF-LGGHLQETNRATVLRNARAA--DELAERVVKFSEKDAA
ARRAAGVTSRV-------------------------------------------------
------------------------------------------------------------
------------------------------------------------------------
------------------------------------------------------------
------------------------------------------------------------
------------------------------------------------------------
------------------------------------------------------------
------------------------------------------------------------
------------------------------------------------------------
------------------------------------------------------------
------------------------------------------------------------
------------------------------------------------------------
------------------------------------------------------------
------------------------------------------------------------
------------------------------------------------------------
------------------------------------------------------------
------------------------------------------------------------
------------------------------------------------------------
------------------------------------------------------------
------------------------------------------------------------
------------------------------------------------------------
------------------------------------------------------------
-----------------------------------------------
>Rhodella-maculata-CCMP736_Proteorhodophytina__Euk-Red-Proteorhodophytina-Rhodellophytes%CAMPEP_0191514134
------------------------------------------------------------
------------------------------------------------------------
------------------------------------------------------------
------------------------------------------------------------
------------------------------------------------------------
------------------------------------------------------------
------------------------------------------------------------
------------------------------------------------------------
------------------------------------------------------------
------------------------------------------------------------
------------------------------------------------------------
------------------------------------------------------------
------------------------------------------------------------
------------------------------------------------------------
------------------------------------------------------------
------------------------------------------------------------
------------------------------------------------------------
------------------------------------------------------------
------------------------------------------------------------
------------------------------------------------------------
------------------------------------------------------------
------------------------------------------------------------
------------------------------------------------------------
------------------------------------------------------------
------------------------------------------------------------
------------------------------------------------------------
------------------------------------------------------------
---------------------XNNPPSFLSTLQPQLCPHPKFPRAMLHYVVLINKQGKVR
LTK----------------------------WFE----P----------YTHEQ-RDSII
RDLCNLVLPRSWDM----------------------------CNMV--------------
-----D---------------------------------WKG------------------
-----T-KLVYKRFASLYFVGAIDR-------QD--NELMMLELIQMYVEALDLYFGN--
VCELDLIFHFDRAYYILGGAAAVGGFAGDEQARAGGDAAAVG--RDCGEEARVWEAEVG-
------------------------------------------------------------
------------------------------------------------------------
------------------------------------------------------------
------------------------------------------------------------
------------------------------------------------------------
------------------------------------------------------------
------------------------------------------------------------
------------------------------------------------------------
------------------------------------------------------------
------------------------------------------------------------
------------------------------------------------------------
------------------------------------------------------------
------------------------------------------------------------
------------------------------------------------------------
------------------------------------------------------------
------------------------------------------------------------
------------------------------------------------------------
------------------------------------------------------------
------------------------------------------------------------
------------------------------------------------------------
------------------------------------------------------------
------------------------------------------------------------
-----------------------------------------------
>RTLC_Proteorhodophytina__Euk-Red-Proteorhodophytina-Rhodellophytes%RTLC2025166-Rhodella_violacea
------------------------------------------------------------
------------------------------------------------------------
------------------------------------------------------------
------------------------------------------------------------
------------------------------------------------------------
------------------------------------------------------------
------------------------------------------------------------
------------------------------------------------------------
------------------------------------------------------------
------------------------------------------------------------
------------------------------------------------------------
------------------------------------------------------------
------------------------------------------------------------
------------------------------------------------------------
------------------------------------------------------------
------------------------------------------------------------
------------------------------------------------------------
------------------------------------------------------------
------------------------------------------------------------
------------------------------------------------------------
------------------------------------------------------------
------------------------------------------------------------
------------------------------------------------------------
------------------------------------------------------------
------------------------------------------------------------
------------------------------------------------------------
------------------------------------------------------------
---------------------------------------------MLHYVVLINKQGKVR
LTK----------------------------WFE----P----------YTHTQ-RDSII
RDLCNLVLPRSWQM----------------------------CNMV--------------
-----D---------------------------------WKG------------------
-----T-KLVYKRFASLYFVGAIDR-------QD--NELMMLELIQMYVEALDLYFGN--
VCELDLIFHFDRAYYILGELL-LSGDLQETSKHALVETQRRS--DAIAEKKPE-------
------------------------------------------------------------
------------------------------------------------------------
------------------------------------------------------------
------------------------------------------------------------
------------------------------------------------------------
------------------------------------------------------------
------------------------------------------------------------
------------------------------------------------------------
------------------------------------------------------------
------------------------------------------------------------
------------------------------------------------------------
------------------------------------------------------------
------------------------------------------------------------
------------------------------------------------------------
------------------------------------------------------------
------------------------------------------------------------
------------------------------------------------------------
------------------------------------------------------------
------------------------------------------------------------
------------------------------------------------------------
------------------------------------------------------------
------------------------------------------------------------
-----------------------------------------------
>IKWM_BF-clade__Euk-Red-Proteorhodophytina-Florideophytes%IKWM2023369-Gracilaria_lemaneiformi
------------------------------------------------------------
------------------------------------------------------------
------------------------------------------------------------
------------------------------------------------------------
------------------------------------------------------------
------------------------------------------------------------
------------------------------------------------------------
------------------------------------------------------------
------------------------------------------------------------
------------------------------------------------------------
------------------------------------------------------------
------------------------------------------------------------
------------------------------------------------------------
------------------------------------------------------------
------------------------------------------------------------
------------------------------------------------------------
------------------------------------------------------------
------------------------------------------------------------
------------------------------------------------------------
------------------------------------------------------------
------------------------------------------------------------
------------------------------------------------------------
------------------------------------------------------------
------------------------------------------------------------
------------------------------------------------------------
------------------------------------------------------------
------------------------------------------------------------
------------------------------------------------------------
------------------------------------------------------------
-------------M----------------------------CNFI--------------
-----E---------------------------------YRD------------------
-----T-KIAYRRYASLFFITGINQ-------DD--NELMTLEIIHRYVELLDRYFGN--
VCELDVIFNFHKAYYVLDELL-ISGMIQETSKKAVLRTISNE--DQLAE-----------
------------------------------------------------------------
------------------------------------------------------------
------------------------------------------------------------
------------------------------------------------------------
------------------------------------------------------------
------------------------------------------------------------
------------------------------------------------------------
------------------------------------------------------------
------------------------------------------------------------
------------------------------------------------------------
------------------------------------------------------------
------------------------------------------------------------
------------------------------------------------------------
------------------------------------------------------------
------------------------------------------------------------
------------------------------------------------------------
------------------------------------------------------------
------------------------------------------------------------
------------------------------------------------------------
------------------------------------------------------------
------------------------------------------------------------
------------------------------------------------------------
-----------------------------------------------
>Galdieria_Cyanidiales__Euk-Red-Cyanidiales-Galdieria.fasta%Galdieria_genomic452819998_Galdieria_sulphuraria
------------------------------------------------------------
------------------------------------------------------------
------------------------------------------------------------
------------------------------------------------------------
------------------------------------------------------------
------------------------------------------------------------
------------------------------------------------------------
------------------------------------------------------------
------------------------------------------------------------
------------------------------------------------------------
------------------------------------------------------------
------------------------------------------------------------
------------------------------------------------------------
------------------------------------------------------------
------------------------------------------------------------
------------------------------------------------------------
------------------------------------------------------------
------------------------------------------------------------
------------------------------------------------------------
------------------------------------------------------------
------------------------------------------------------------
------------------------------------------------------------
------------------------------------------------------------
------------------------------------------------------------
------------------------------------------------------------
------------------------------------------------------------
------------------------------------------------------------
------------------------------------------------------------
------------------------------------------------------------
-------------M----------------------------CNFI--------------
-----E---------------------------------WRD------------------
-----L-KVVYRRYASLFFVAGVDS-------TD--NELITLEIIHHYVECLDKYFGN--
VCELDLIFNFSKAYYILDEIL-LAGDLQESKRGNVLRAIQAS--DNMAEKHPEDPKHSVR
GY----------------------------------------------------------
------------------------------------------------------------
------------------------------------------------------------
------------------------------------------------------------
------------------------------------------------------------
------------------------------------------------------------
------------------------------------------------------------
------------------------------------------------------------
------------------------------------------------------------
------------------------------------------------------------
------------------------------------------------------------
------------------------------------------------------------
------------------------------------------------------------
------------------------------------------------------------
------------------------------------------------------------
------------------------------------------------------------
------------------------------------------------------------
------------------------------------------------------------
------------------------------------------------------------
------------------------------------------------------------
------------------------------------------------------------
------------------------------------------------------------
-----------------------------------------------
>LLXJ_Proteorhodophytina__Euk-Red-Proteorhodophytina-Stylonematophytes%LLXJ2037257-Chroodactylon_ornatu
------------------------------------------------------------
------------------------------------------------------------
------------------------------------------------------------
------------------------------------------------------------
------------------------------------------------------------
------------------------------------------------------------
------------------------------------------------------------
------------------------------------------------------------
------------------------------------------------------------
------------------------------------------------------------
------------------------------------------------------------
------------------------------------------------------------
------------------------------------------------------------
------------------------------------------------------------
------------------------------------------------------------
------------------------------------------------------------
------------------------------------------------------------
------------------------------------------------------------
------------------------------------------------------------
------------------------------------------------------------
------------------------------------------------------------
------------------------------------------------------------
------------------------------------------------------------
------------------------------------------------------------
------------------------------------------------------------
------------------------------------------------------------
------------------------------------------------------------
---------------------------------------------MLNYLLLVSRQGKVR
LTK----------------------------WYE----T----------YKQKE-KTRIM
RELSTIVLRRPSRL----------------------------CNFL--------------
-----E---------------------------------WGG------------------
-----Q-KVIYRRYASLYFVAGIDP-------DA--NELLALEAIHHFVEVLDRYFGN--
VCELDIIFNFHKAYYLLDEVF-IGGDLQEVNKREILRICTEQ--DAL-------------
------------------------------------------------------------
------------------------------------------------------------
------------------------------------------------------------
------------------------------------------------------------
------------------------------------------------------------
------------------------------------------------------------
------------------------------------------------------------
------------------------------------------------------------
------------------------------------------------------------
------------------------------------------------------------
------------------------------------------------------------
------------------------------------------------------------
------------------------------------------------------------
------------------------------------------------------------
------------------------------------------------------------
------------------------------------------------------------
------------------------------------------------------------
------------------------------------------------------------
------------------------------------------------------------
------------------------------------------------------------
------------------------------------------------------------
------------------------------------------------------------
-----------------------------------------------
>URSB_BF-clade__Euk-Red-Proteorhodophytina-Florideophytes%URSB2001220-Grateloupia_turuturu
------------------------------------------------------------
------------------------------------------------------------
------------------------------------------------------------
------------------------------------------------------------
------------------------------------------------------------
------------------------------------------------------------
------------------------------------------------------------
------------------------------------------------------------
------------------------------------------------------------
------------------------------------------------------------
------------------------------------------------------------
------------------------------------------------------------
------------------------------------------------------------
------------------------------------------------------------
------------------------------------------------------------
------------------------------------------------------------
------------------------------------------------------------
------------------------------------------------------------
------------------------------------------------------------
------------------------------------------------------------
------------------------------------------------------------
------------------------------------------------------------
------------------------------------------------------------
------------------------------------------------------------
------------------------------------------------------------
------------------------------------------------------------
------------------------------------------------------------
---------------------------------------------MIHWILLISRQGKVR
LAK----------------------------WFE----P----------LSETE-RAEIM
RDVVSLVLTRSSKM----------------------------CNVV--------------
-----D---------------------------------HQE------------------
-----N-KVVYKRYASLYFVACVDP-------DD--NELLTMELMHMFVEVLDKYFGN--
VCELDLIFNFTRSYWILDEIF-ISGELQECSRASILAAAQTS--DAAAEAVPE-------
------------------------------------------------------------
------------------------------------------------------------
------------------------------------------------------------
------------------------------------------------------------
------------------------------------------------------------
------------------------------------------------------------
------------------------------------------------------------
------------------------------------------------------------
------------------------------------------------------------
------------------------------------------------------------
------------------------------------------------------------
------------------------------------------------------------
------------------------------------------------------------
------------------------------------------------------------
------------------------------------------------------------
------------------------------------------------------------
------------------------------------------------------------
------------------------------------------------------------
------------------------------------------------------------
------------------------------------------------------------
------------------------------------------------------------
------------------------------------------------------------
-----------------------------------------------
>IKIZ_BF-clade__Euk-Red-Proteorhodophytina-Florideophytes%IKIZ2014076-Grateloupia_livida
------------------------------------------------------------
------------------------------------------------------------
------------------------------------------------------------
------------------------------------------------------------
------------------------------------------------------------
------------------------------------------------------------
------------------------------------------------------------
------------------------------------------------------------
------------------------------------------------------------
------------------------------------------------------------
------------------------------------------------------------
------------------------------------------------------------
------------------------------------------------------------
------------------------------------------------------------
------------------------------------------------------------
------------------------------------------------------------
------------------------------------------------------------
------------------------------------------------------------
------------------------------------------------------------
------------------------------------------------------------
------------------------------------------------------------
------------------------------------------------------------
------------------------------------------------------------
------------------------------------------------------------
------------------------------------------------------------
------------------------------------------------------------
------------------------------------------------------------
---------------------------------------------MIHWILLISRQGKVR
LAK----------------------------WFE----P----------LSETE-RAEIM
RDVVSLVLTRSSKM----------------------------CNVV--------------
-----D---------------------------------HQE------------------
-----N-KVVYKRYASLYFVACIDP-------DD--NELLTMELLHLFVEVLDSYFGN--
VCELDLIFNFTRSYWILDEIF-ISGELQECSRASILAAAQTS--DAAAEAVPE-------
------------------------------------------------------------
------------------------------------------------------------
------------------------------------------------------------
------------------------------------------------------------
------------------------------------------------------------
------------------------------------------------------------
------------------------------------------------------------
------------------------------------------------------------
------------------------------------------------------------
------------------------------------------------------------
------------------------------------------------------------
------------------------------------------------------------
------------------------------------------------------------
------------------------------------------------------------
------------------------------------------------------------
------------------------------------------------------------
------------------------------------------------------------
------------------------------------------------------------
------------------------------------------------------------
------------------------------------------------------------
------------------------------------------------------------
------------------------------------------------------------
-----------------------------------------------
>PYDB_BF-clade__Euk-Red-Proteorhodophytina-Florideophytes%PYDB2024385-Sinotubimorpha_guangdongensis
------------------------------------------------------------
------------------------------------------------------------
------------------------------------------------------------
------------------------------------------------------------
------------------------------------------------------------
------------------------------------------------------------
------------------------------------------------------------
------------------------------------------------------------
------------------------------------------------------------
------------------------------------------------------------
------------------------------------------------------------
------------------------------------------------------------
------------------------------------------------------------
------------------------------------------------------------
------------------------------------------------------------
------------------------------------------------------------
------------------------------------------------------------
------------------------------------------------------------
------------------------------------------------------------
------------------------------------------------------------
------------------------------------------------------------
------------------------------------------------------------
------------------------------------------------------------
------------------------------------------------------------
------------------------------------------------------------
------------------------------------------------------------
------------------------------------------------------------
---------------------------------------------MIHWILLISRQGKVR
LAK----------------------------WFE----P----------LSETE-RAEIM
RDVTSLVLTRSSKM----------------------------CNVV--------------
-----D---------------------------------HQE------------------
-----N-KVVYKRYASLYFVACIDP-------DD--NELLTMELLHLFVEVLDNYFGN--
VCELDLIFNFTRSYWILDEIF-ISGELQECSRASILAAAQTS--DAAAETVPE-------
------------------------------------------------------------
------------------------------------------------------------
------------------------------------------------------------
------------------------------------------------------------
------------------------------------------------------------
------------------------------------------------------------
------------------------------------------------------------
------------------------------------------------------------
------------------------------------------------------------
------------------------------------------------------------
------------------------------------------------------------
------------------------------------------------------------
------------------------------------------------------------
------------------------------------------------------------
------------------------------------------------------------
------------------------------------------------------------
------------------------------------------------------------
------------------------------------------------------------
------------------------------------------------------------
------------------------------------------------------------
------------------------------------------------------------
------------------------------------------------------------
-----------------------------------------------
>IEHF_BF-clade__Euk-Red-Proteorhodophytina-Florideophytes%IEHF2000964-Dumontia_simplex
------------------------------------------------------------
------------------------------------------------------------
------------------------------------------------------------
------------------------------------------------------------
------------------------------------------------------------
------------------------------------------------------------
------------------------------------------------------------
------------------------------------------------------------
------------------------------------------------------------
------------------------------------------------------------
------------------------------------------------------------
------------------------------------------------------------
------------------------------------------------------------
------------------------------------------------------------
------------------------------------------------------------
------------------------------------------------------------
------------------------------------------------------------
------------------------------------------------------------
------------------------------------------------------------
------------------------------------------------------------
------------------------------------------------------------
------------------------------------------------------------
------------------------------------------------------------
------------------------------------------------------------
------------------------------------------------------------
------------------------------------------------------------
------------------------------------------------------------
---------------------------------------------MIHWLMLISRQGKVR
LAK----------------------------WFE----P----------YSEAK-RAEIT
RDVVSLVLPRSSKM----------------------------CNVV--------------
-----D---------------------------------MGD------------------
-----H-KVVYKRYASLYFVACTDR-------DD--NELLTMELLHVFVEVLDGYFGN--
VCELDLIFNFTRSYWILDEIF-ISGELQECSKAAILAAVQTS--DAAAEPVPE-------
------------------------------------------------------------
------------------------------------------------------------
------------------------------------------------------------
------------------------------------------------------------
------------------------------------------------------------
------------------------------------------------------------
------------------------------------------------------------
------------------------------------------------------------
------------------------------------------------------------
------------------------------------------------------------
------------------------------------------------------------
------------------------------------------------------------
------------------------------------------------------------
------------------------------------------------------------
------------------------------------------------------------
------------------------------------------------------------
------------------------------------------------------------
------------------------------------------------------------
------------------------------------------------------------
------------------------------------------------------------
------------------------------------------------------------
------------------------------------------------------------
-----------------------------------------------
>JEBK_BF-clade__Euk-Red-Proteorhodophytina-Florideophytes%JEBK2003064-Eucheuma_denticulatum
------------------------------------------------------------
------------------------------------------------------------
------------------------------------------------------------
------------------------------------------------------------
------------------------------------------------------------
------------------------------------------------------------
------------------------------------------------------------
------------------------------------------------------------
------------------------------------------------------------
------------------------------------------------------------
------------------------------------------------------------
------------------------------------------------------------
------------------------------------------------------------
------------------------------------------------------------
------------------------------------------------------------
------------------------------------------------------------
------------------------------------------------------------
------------------------------------------------------------
------------------------------------------------------------
------------------------------------------------------------
------------------------------------------------------------
------------------------------------------------------------
------------------------------------------------------------
------------------------------------------------------------
------------------------------------------------------------
------------------------------------------------------------
------------------------------------------------------------
---------------------------------------------MIHWLILISRQGKVR
LAK----------------------------WFE----P----------LTENQ-RAQVI
RDITSLVLPRKSKM----------------------------CNVV--------------
-----D---------------------------------HND------------------
-----A-KIVYKRYASLYFVASTDP-------DD--NELLTMELLHLFVEVLDSYFGN--
VCELDLIFNFTRSYWILDEIF-ISGELQECSKAAILAAAQTS--DAAAEPVPE-------
------------------------------------------------------------
------------------------------------------------------------
------------------------------------------------------------
------------------------------------------------------------
------------------------------------------------------------
------------------------------------------------------------
------------------------------------------------------------
------------------------------------------------------------
------------------------------------------------------------
------------------------------------------------------------
------------------------------------------------------------
------------------------------------------------------------
------------------------------------------------------------
------------------------------------------------------------
------------------------------------------------------------
------------------------------------------------------------
------------------------------------------------------------
------------------------------------------------------------
------------------------------------------------------------
------------------------------------------------------------
------------------------------------------------------------
------------------------------------------------------------
-----------------------------------------------
>BWVJ_BF-clade__Euk-Red-Proteorhodophytina-Florideophytes%BWVJ2003646-Betaphycus_gelatinae
------------------------------------------------------------
------------------------------------------------------------
------------------------------------------------------------
------------------------------------------------------------
------------------------------------------------------------
------------------------------------------------------------
------------------------------------------------------------
------------------------------------------------------------
------------------------------------------------------------
------------------------------------------------------------
------------------------------------------------------------
------------------------------------------------------------
------------------------------------------------------------
------------------------------------------------------------
------------------------------------------------------------
------------------------------------------------------------
------------------------------------------------------------
------------------------------------------------------------
------------------------------------------------------------
------------------------------------------------------------
------------------------------------------------------------
------------------------------------------------------------
------------------------------------------------------------
------------------------------------------------------------
------------------------------------------------------------
------------------------------------------------------------
------------------------------------------------------------
------------------------------------------------------------
------------------------------------------------------------
-------------M----------------------------CNVV--------------
-----D---------------------------------HND------------------
-----A-KIVYKRYASLYFIASTDP-------DD--NELLTMELLHLFVEVLDSYFGN--
VCELDLIFNFTRSYWILDEIF-ISGELQECSKAAILAAAQTS--DAAAEPVPE-------
------------------------------------------------------------
------------------------------------------------------------
------------------------------------------------------------
------------------------------------------------------------
------------------------------------------------------------
------------------------------------------------------------
------------------------------------------------------------
------------------------------------------------------------
------------------------------------------------------------
------------------------------------------------------------
------------------------------------------------------------
------------------------------------------------------------
------------------------------------------------------------
------------------------------------------------------------
------------------------------------------------------------
------------------------------------------------------------
------------------------------------------------------------
------------------------------------------------------------
------------------------------------------------------------
------------------------------------------------------------
------------------------------------------------------------
------------------------------------------------------------
-----------------------------------------------
>IHJY_BF-clade__Euk-Red-Proteorhodophytina-Florideophytes%IHJY2012578-Kappaphycus_alvarezii
------------------------------------------------------------
------------------------------------------------------------
------------------------------------------------------------
------------------------------------------------------------
------------------------------------------------------------
------------------------------------------------------------
------------------------------------------------------------
------------------------------------------------------------
------------------------------------------------------------
------------------------------------------------------------
------------------------------------------------------------
------------------------------------------------------------
------------------------------------------------------------
------------------------------------------------------------
------------------------------------------------------------
------------------------------------------------------------
------------------------------------------------------------
------------------------------------------------------------
------------------------------------------------------------
------------------------------------------------------------
------------------------------------------------------------
------------------------------------------------------------
------------------------------------------------------------
------------------------------------------------------------
------------------------------------------------------------
------------------------------------------------------------
------------------------------------------------------------
------------------------------------------------------------
------------------------------------------------------------
-------------M----------------------------CNVV--------------
-----D---------------------------------HND------------------
-----T-KIVYKRYASLYFIASTDP-------DD--NELLTMELLHLFVEVLDSYFGN--
VCELDLIFNFTRSYWILDEIF-ISGELQECSKAAILAAAQTS--DAAAEPVPE-------
------------------------------------------------------------
------------------------------------------------------------
------------------------------------------------------------
------------------------------------------------------------
------------------------------------------------------------
------------------------------------------------------------
------------------------------------------------------------
------------------------------------------------------------
------------------------------------------------------------
------------------------------------------------------------
------------------------------------------------------------
------------------------------------------------------------
------------------------------------------------------------
------------------------------------------------------------
------------------------------------------------------------
------------------------------------------------------------
------------------------------------------------------------
------------------------------------------------------------
------------------------------------------------------------
------------------------------------------------------------
------------------------------------------------------------
------------------------------------------------------------
-----------------------------------------------
>CKXF_BF-clade__Euk-Red-Proteorhodophytina-Florideophytes%CKXF2001749-Gymnogongrus_ftabelliformis
------------------------------------------------------------
------------------------------------------------------------
------------------------------------------------------------
------------------------------------------------------------
------------------------------------------------------------
------------------------------------------------------------
------------------------------------------------------------
------------------------------------------------------------
------------------------------------------------------------
------------------------------------------------------------
------------------------------------------------------------
------------------------------------------------------------
------------------------------------------------------------
------------------------------------------------------------
------------------------------------------------------------
------------------------------------------------------------
------------------------------------------------------------
------------------------------------------------------------
------------------------------------------------------------
------------------------------------------------------------
------------------------------------------------------------
------------------------------------------------------------
------------------------------------------------------------
------------------------------------------------------------
------------------------------------------------------------
------------------------------------------------------------
------------------------------------------------------------
---------------------------------------------MIHWLLLISRQGKVR
LAK----------------------------WFE----P----------YGETE-RAEII
RDVVSLVLPRSTKM----------------------------CNVV--------------
-----D---------------------------------RGD------------------
-----E-KIVYKRYASLYFVACTDP-------DD--NELLTMELLHMFVEVLDSYFGN--
VCELDLIFNFTRSYWILDEIF-ISGELQECSKAAILAAVQAS--DAAAEPVPE-------
------------------------------------------------------------
------------------------------------------------------------
------------------------------------------------------------
------------------------------------------------------------
------------------------------------------------------------
------------------------------------------------------------
------------------------------------------------------------
------------------------------------------------------------
------------------------------------------------------------
------------------------------------------------------------
------------------------------------------------------------
------------------------------------------------------------
------------------------------------------------------------
------------------------------------------------------------
------------------------------------------------------------
------------------------------------------------------------
------------------------------------------------------------
------------------------------------------------------------
------------------------------------------------------------
------------------------------------------------------------
------------------------------------------------------------
------------------------------------------------------------
-----------------------------------------------
>SBLT_BF-clade__Euk-Red-Proteorhodophytina-Florideophytes%SBLT2000422-Gloeopeltis_furcata
------------------------------------------------------------
------------------------------------------------------------
------------------------------------------------------------
------------------------------------------------------------
------------------------------------------------------------
------------------------------------------------------------
------------------------------------------------------------
------------------------------------------------------------
------------------------------------------------------------
------------------------------------------------------------
------------------------------------------------------------
------------------------------------------------------------
------------------------------------------------------------
------------------------------------------------------------
------------------------------------------------------------
------------------------------------------------------------
------------------------------------------------------------
------------------------------------------------------------
------------------------------------------------------------
------------------------------------------------------------
------------------------------------------------------------
------------------------------------------------------------
------------------------------------------------------------
------------------------------------------------------------
------------------------------------------------------------
------------------------------------------------------------
------------------------------------------------------------
---------------------------------------------MIHWLLLISRQGKVR
LSK----------------------------WFE----P----------YKESE-RAEIK
RDVVSMVLPRSSKM----------------------------CNVV--------------
-----D---------------------------------RGD------------------
-----Q-KIVYKRYASLYFVACTDP-------DD--NELLTMELLHMFVEVLDSYFGN--
VCELDLIFNFTRSYWILDEIF-ISGELQECSKAAILAAAQSS--DAAAEPVPE-------
------------------------------------------------------------
------------------------------------------------------------
------------------------------------------------------------
------------------------------------------------------------
------------------------------------------------------------
------------------------------------------------------------
------------------------------------------------------------
------------------------------------------------------------
------------------------------------------------------------
------------------------------------------------------------
------------------------------------------------------------
------------------------------------------------------------
------------------------------------------------------------
------------------------------------------------------------
------------------------------------------------------------
------------------------------------------------------------
------------------------------------------------------------
------------------------------------------------------------
------------------------------------------------------------
------------------------------------------------------------
------------------------------------------------------------
------------------------------------------------------------
-----------------------------------------------
>Chondrus_crispus-PRE_BF-clade__688-Chondrus_crispus.PRE.40
------------------------------------------------------------
------------------------------------------------------------
------------------------------------------------------------
------------------------------------------------------------
------------------------------------------------------------
------------------------------------------------------------
------------------------------------------------------------
------------------------------------------------------------
------------------------------------------------------------
------------------------------------------------------------
------------------------------------------------------------
------------------------------------------------------------
------------------------------------------------------------
------------------------------------------------------------
------------------------------------------------------------
------------------------------------------------------------
------------------------------------------------------------
------------------------------------------------------------
------------------------------------------------------------
------------------------------------------------------------
------------------------------------------------------------
------------------------------------------------------------
------------------------------------------------------------
------------------------------------------------------------
------------------------------------------------------------
------------------------------------------------------------
------------------------------------------------------------
------------------------------------------------------------
------------------------------------------------------------
-----MVLPRTSKM----------------------------CNVV--------------
-----D---------------------------------RAD------------------
-----E-KVVYKRYASLYFVACTDR-------DD--NELLTMELLHMFVEVLDSYFGN--
VCELDLIFNFTRSYWVLDEIF-ISGELQECSKAAILAAAQAS--DAAAEPVPEFGPRSMQ
PPQSKSSARRR-------------------------------------------------
------------------------------------------------------------
------------------------------------------------------------
------------------------------------------------------------
------------------------------------------------------------
------------------------------------------------------------
------------------------------------------------------------
------------------------------------------------------------
------------------------------------------------------------
------------------------------------------------------------
------------------------------------------------------------
------------------------------------------------------------
------------------------------------------------------------
------------------------------------------------------------
------------------------------------------------------------
------------------------------------------------------------
------------------------------------------------------------
------------------------------------------------------------
------------------------------------------------------------
------------------------------------------------------------
------------------------------------------------------------
------------------------------------------------------------
-----------------------------------------------
>Chrondrus_BF-clade__Euk-Red-Proteorhodophytina-Florideophytes%Chrondrus_genomic507113412_Chondrus_crispus
------------------------------------------------------------
------------------------------------------------------------
------------------------------------------------------------
------------------------------------------------------------
------------------------------------------------------------
------------------------------------------------------------
------------------------------------------------------------
------------------------------------------------------------
------------------------------------------------------------
------------------------------------------------------------
------------------------------------------------------------
------------------------------------------------------------
------------------------------------------------------------
------------------------------------------------------------
------------------------------------------------------------
------------------------------------------------------------
------------------------------------------------------------
------------------------------------------------------------
------------------------------------------------------------
------------------------------------------------------------
------------------------------------------------------------
------------------------------------------------------------
------------------------------------------------------------
------------------------------------------------------------
------------------------------------------------------------
------------------------------------------------------------
------------------------------------------------------------
------------------------------------------------------------
------------------------------------------------------------
-----MVLPRTSKM----------------------------CNVV--------------
-----D---------------------------------RAD------------------
-----E-KVVYKRYASLYFVACTDR-------DD--NELLTMELLHMFVEVLDSYFGN--
VCELDLIFNFTRSYWVLDEIF-ISGELQECSKAAILAAAQAS--DAAAEPVPEFGPRSMQ
PPQSKSSARRR-------------------------------------------------
------------------------------------------------------------
------------------------------------------------------------
------------------------------------------------------------
------------------------------------------------------------
------------------------------------------------------------
------------------------------------------------------------
------------------------------------------------------------
------------------------------------------------------------
------------------------------------------------------------
------------------------------------------------------------
------------------------------------------------------------
------------------------------------------------------------
------------------------------------------------------------
------------------------------------------------------------
------------------------------------------------------------
------------------------------------------------------------
------------------------------------------------------------
------------------------------------------------------------
------------------------------------------------------------
------------------------------------------------------------
------------------------------------------------------------
-----------------------------------------------
>UGPM_BF-clade__Euk-Red-Proteorhodophytina-Florideophytes%UGPM2021724-Chondrus_crispus
------------------------------------------------------------
------------------------------------------------------------
------------------------------------------------------------
------------------------------------------------------------
------------------------------------------------------------
------------------------------------------------------------
------------------------------------------------------------
------------------------------------------------------------
------------------------------------------------------------
------------------------------------------------------------
------------------------------------------------------------
------------------------------------------------------------
------------------------------------------------------------
------------------------------------------------------------
------------------------------------------------------------
------------------------------------------------------------
------------------------------------------------------------
------------------------------------------------------------
------------------------------------------------------------
------------------------------------------------------------
------------------------------------------------------------
------------------------------------------------------------
------------------------------------------------------------
------------------------------------------------------------
------------------------------------------------------------
------------------------------------------------------------
------------------------------------------------------------
---------------------------------------------MIHWLLLISRQGKVR
LSK----------------------------WFE----P----------YKEAE-RAEIK
RDVVSMVLPRTSKM----------------------------CNVV--------------
-----D---------------------------------RAD------------------
-----E-KVVYKRYASLYFVACTDR-------DD--NELLTMELLHMFVEVLDSYFGN--
VCELDLIFNFTRSYWILDEIF-ISGELQECSKAAILAAAQAS--DAAAEPVPE-------
------------------------------------------------------------
------------------------------------------------------------
------------------------------------------------------------
------------------------------------------------------------
------------------------------------------------------------
------------------------------------------------------------
------------------------------------------------------------
------------------------------------------------------------
------------------------------------------------------------
------------------------------------------------------------
------------------------------------------------------------
------------------------------------------------------------
------------------------------------------------------------
------------------------------------------------------------
------------------------------------------------------------
------------------------------------------------------------
------------------------------------------------------------
------------------------------------------------------------
------------------------------------------------------------
------------------------------------------------------------
------------------------------------------------------------
------------------------------------------------------------
-----------------------------------------------
>LLXJ_Proteorhodophytina__Euk-Red-Proteorhodophytina-Stylonematophytes%LLXJ2040298-Chroodactylon_ornatu
------------------------------------------------------------
------------------------------------------------------------
------------------------------------------------------------
------------------------------------------------------------
------------------------------------------------------------
------------------------------------------------------------
------------------------------------------------------------
------------------------------------------------------------
------------------------------------------------------------
------------------------------------------------------------
------------------------------------------------------------
------------------------------------------------------------
------------------------------------------------------------
------------------------------------------------------------
------------------------------------------------------------
------------------------------------------------------------
------------------------------------------------------------
------------------------------------------------------------
------------------------------------------------------------
------------------------------------------------------------
------------------------------------------------------------
------------------------------------------------------------
------------------------------------------------------------
------------------------------------------------------------
------------------------------------------------------------
------------------------------------------------------------
------------------------------------------------------------
---------------------------------------------MMRYIVLINRQGVVR
LSK----------------------------WFV----P----------TDQKE-RSKAV
RDICNVVLTRQSKM----------------------------CNFV--------------
-----E---------------------------------WKD------------------
-----V-KLVYKRYASLYLVVAIDQ-------ED--NELITLDLLHLYVETLDRYFGN--
VCELDIIFNFHRAYYILEEVF-MGGELQDSNKRAALHAAYES--DALAEKVPEFA-----
------------------------------------------------------------
------------------------------------------------------------
------------------------------------------------------------
------------------------------------------------------------
------------------------------------------------------------
------------------------------------------------------------
------------------------------------------------------------
------------------------------------------------------------
------------------------------------------------------------
------------------------------------------------------------
------------------------------------------------------------
------------------------------------------------------------
------------------------------------------------------------
------------------------------------------------------------
------------------------------------------------------------
------------------------------------------------------------
------------------------------------------------------------
------------------------------------------------------------
------------------------------------------------------------
------------------------------------------------------------
------------------------------------------------------------
------------------------------------------------------------
-----------------------------------------------
>MMETSP0011_Proteorhodophytina__Euk-Red-Proteorhodophytina-Stylonematophytes%CAMPEP_0113958076
------------------------------------------------------------
------------------------------------------------------------
------------------------------------------------------------
------------------------------------------------------------
------------------------------------------------------------
------------------------------------------------------------
------------------------------------------------------------
------------------------------------------------------------
------------------------------------------------------------
------------------------------------------------------------
------------------------------------------------------------
------------------------------------------------------------
------------------------------------------------------------
------------------------------------------------------------
------------------------------------------------------------
------------------------------------------------------------
------------------------------------------------------------
------------------------------------------------------------
------------------------------------------------------------
------------------------------------------------------------
------------------------------------------------------------
------------------------------------------------------------
------------------------------------------------------------
------------------------------------------------------------
------------------------------------------------------------
------------------------------------------------------------
------------------------------------------------------------
------------------------------------------------------------
------------------------------------------------------------
-------------M----------------------------CNFV--------------
-----E---------------------------------WKD------------------
-----V-KLVYKRYASLYAVVAIDP-------DD--NELITLDMLHLYVETLDRYFGN--
VCELDIIFNFHRAYYILDEIL-LGGELQDSNKRAALHAAYEG--DALAEKVPEFAPKSYH
RK----------------------------------------------------------
------------------------------------------------------------
------------------------------------------------------------
------------------------------------------------------------
------------------------------------------------------------
------------------------------------------------------------
------------------------------------------------------------
------------------------------------------------------------
------------------------------------------------------------
------------------------------------------------------------
------------------------------------------------------------
------------------------------------------------------------
------------------------------------------------------------
------------------------------------------------------------
------------------------------------------------------------
------------------------------------------------------------
------------------------------------------------------------
------------------------------------------------------------
------------------------------------------------------------
------------------------------------------------------------
------------------------------------------------------------
------------------------------------------------------------
-----------------------------------------------
>MMETSP0315_Proteorhodophytina__Euk-Red-Proteorhodophytina-Stylonematophytes%CAMPEP_0184752928
------------------------------------------------------------
------------------------------------------------------------
------------------------------------------------------------
------------------------------------------------------------
------------------------------------------------------------
------------------------------------------------------------
------------------------------------------------------------
------------------------------------------------------------
------------------------------------------------------------
------------------------------------------------------------
------------------------------------------------------------
------------------------------------------------------------
------------------------------------------------------------
------------------------------------------------------------
------------------------------------------------------------
------------------------------------------------------------
------------------------------------------------------------
------------------------------------------------------------
------------------------------------------------------------
------------------------------------------------------------
------------------------------------------------------------
------------------------------------------------------------
------------------------------------------------------------
------------------------------------------------------------
------------------------------------------------------------
------------------------------------------------------------
------------------------------------------------------------
------------------------------------------------------------
------------------------------------------------------------
-------------M----------------------------CNFV--------------
-----E---------------------------------WKD------------------
-----V-KLVYKRYASLYAVVAIDP-------DD--NELITLDMLHLYVETLDRYFGN--
VCELDIIFNFHRAYYILDEIL-LGGELQDSNKRAALHAAYEG--DALAEKVPEFAPKSYH
RK----------------------------------------------------------
------------------------------------------------------------
------------------------------------------------------------
------------------------------------------------------------
------------------------------------------------------------
------------------------------------------------------------
------------------------------------------------------------
------------------------------------------------------------
------------------------------------------------------------
------------------------------------------------------------
------------------------------------------------------------
------------------------------------------------------------
------------------------------------------------------------
------------------------------------------------------------
------------------------------------------------------------
------------------------------------------------------------
------------------------------------------------------------
------------------------------------------------------------
------------------------------------------------------------
------------------------------------------------------------
------------------------------------------------------------
------------------------------------------------------------
-----------------------------------------------
>MMETSP0312_Proteorhodophytina__Euk-Red-Proteorhodophytina-Compsopogonophytes%CAMPEP_0184681786
MCMDMSFQHPGSRIALFGESGRRWTLLVEKVIEGGVVLVRDETLGAGTSPSPLVAKIYTG
VSDEELEMLREETLRWRSCGVPCMDLAREGLAAWRHILRLDEVFILDTSPEAKCFIFLME
HATPLTREKVQSEDKVLRAIAHISSGLDAILDANLKGHGAVRLKNCFLLDGRVKLGGFGL
SRARLVQSREICERNDITALGSLMYELMFGKLLPEGLRGQNLLADVEALRTQNRYSKKLA
ELLVYCLESKASILELRYQIAAQRGLVPPFALHRKKSLDSSAASNHGHGQFQRSSSMSHS
EDNPSHALSRRESRRHDEPPADEKERDAKHNELTGKPTSDKLRGRHEESPHTTENMKRVE
AAKPGSTSSAHPVDQSVDDRNLSLKSHTGKQGVSSEENTNPEEAPHKPETARTLSVSESQ
AVAEDKVSTDKQVRASTSPAPNPQTTLLPEKRAPQDGTTMEITQKSSLEKPKGRTDEVGD
GMKRPSSQVAQQVVSGMEESASANEATKSSAQLQAHNPSEPRSGGDRVSTESTDQTRAVQ
PEIKKISSKDIGESNSTSDHKKGGTRSLDVMITKFSESELDPASASLLASIVVEIKERKS
AASEVYKLLHKKPISKEPITAFKILSLLYITLCEAGDEFCEVTRKQHEFLEWAEACWTKE
RVSKKLMKSAHSHAQYFARGEVSLLAGLIALKASLHEDNPCGFSPSWSRSSSPRRTDASE
CRALVLSVLPLLERVETLVSVLVFSTDAATNMKMQILPAIVRDVRGCYTSILDLVQKLDP
DERRRLQSDISYCHKATRQIMESVRTSKEAADVVDSSLLLDLVSEPPVLIETEVIVDGSR
RLEVGDSHRQEKRDDKNDHVAVDRRVDAHDERSDDNLRSSIRSRGDRAYAAVEKINRFTP
RRSGDSFFTRKKSVDPSDDATEPTRFSKTSGGQGEGDGAREPQSKPETPKRRKPKAAEGR
DTLVGTRPAEDAAFFIPEAIGGNGQVDLMDPMFEIAPHDILIQEEIGRGGFGTVYKGRYH
GKRVAVKKIHPQTVKSRKAIEEFQREIGVLCRLRHPNILLFMGACTKPPNLMIITEFMAR
GTLFDLLHRSNTRLTLKMVVGFALDVCRGVLYLHRCRLLHRDLKSSNMMLDDELVVKVGD
FGLTRPVSGPTAPMTGQTGTFQYMAPEVLSSRPYSEKADVFSFGVLLWELAARRLPYFGL
EPMQVGLAVVNQGLRPSIPPECSPALVKIIKLCWDQDPHRRPNLDQAMKLLENVPFXLKS
IILITVSDLKQIRKRSDACVIGSRGFNCTEGVALDEMEKARSHEQTTRSAESEGMNSRVG
DRVNGRGRVGMICFECGISRAAIRRPRNGHALCKSCFFVAFEEEVHETIVSERLFIRGER
VAIGISGGKDSTVLAHVLQQLNQRHDYGVELVLVSVDEGIAGYRDDSLETVKRNQKQFDL
PLLIVSYRDIFGWTMDEVVAKTGRRGNCTYCGVFRRQALDRGAHHVGAQKLATGHNADDI
AETVLMNLLRGDLPRLSRCVDAITGPTSAMPRVKPFKRTYEKEIVLYAYHKKLDYFATEC
IYSPEAYRGHARQFIKDLEAVRPSSILDIVASAEMLSFSSEQAQAVMPTATLCSQCNYIS
SQPICKACTLLANLGQQQVKTTESTASLCXLGEEGPRPPLVLEAMAIHFMMLVNRQGKIR
LSK----------------------------WFQ----R----------GSQAD-KGKAF
REVCALVLPRSPKM----------------------------CNVV--------------
-----E---------------------------------WMD------------------
-----L-KLVYRRYASLYFVLAIDP-------SD--NELMALETIHLFVECLDKYFGN--
VCELDLIFNFHRAYYMLDEVI-IAGELQDSNKRQIIESVQEG--DALSEKDPEFGXTATW
MSMEQRSHEMNKSETEALQKLGSFYMSFYVGRSSSVGTGPALPLPRQ-------------
------------------------------------------------------------
------------------------------------------------------------
------------------------------------------------------------
------------------------------------------------------------
------------------------------------------------------------
------------------------------------------------------------
------------------------------------------------------------
------------------------------------------------------------
------------------------------------------------------------
------------------------------------------------------------
------------------------------------------------------------
------------------------------------------------------------
------------------------------------------------------------
------------------------------------------------------------
------------------------------------------------------------
------------------------------------------------------------
------------------------------------------------------------
------------------------------------------------------------
------------------------------------------------------------
------------------------------------------------------------
------------------------------------------------------------
-----------------------------------------------
>MMETSP1450_Proteorhodophytina__Euk-Red-Proteorhodophytina-Compsopogonophytes%CAMPEP_0198346032
------------------------------------------------------------
------------------------------------------------------------
------------------------------------------------------------
------------------------------------------------------------
------------------------------------------------------------
------------------------------------------------------------
------------------------------------------------------------
------------------------------------------------------------
------------------------------------------------------------
------------------------------------------------------------
------------------------------------------------------------
------------------------------------------------------------
------------------------------------------------------------
------------------------------------------------------------
------------------------------------------------------------
------------------------------------------------------------
------------------------------------------------------------
------------------------------------------------------------
------------------------------------------------------------
------------------------------------------------------------
------------------------------------------------------------
------------------------------------------------------------
------------------------------------------------------------
------------------------------------------------------------
------------------------------------------------------------
------------------------------------------------------------
------------------------------------------------------------
---------------------------------------------MIHFVMLVNRQGKVR
LSK----------------------------WFE----A----------HDPAD-RTKVF
RDVCNLVLPRSNKM----------------------------SNVV--------------
-----E---------------------------------WRD------------------
-----M-KIVYKRYASLYFVICIDE-------ND--NELMGLELIHLFVECLDKYFGN--
VCELDLIFNFHRAYYMLDEVI-IAGELQDSNKRVIMEQVQEG--DALSEKDPEFAKRR--
------------------------------------------------------------
------------------------------------------------------------
------------------------------------------------------------
------------------------------------------------------------
------------------------------------------------------------
------------------------------------------------------------
------------------------------------------------------------
------------------------------------------------------------
------------------------------------------------------------
------------------------------------------------------------
------------------------------------------------------------
------------------------------------------------------------
------------------------------------------------------------
------------------------------------------------------------
------------------------------------------------------------
------------------------------------------------------------
------------------------------------------------------------
------------------------------------------------------------
------------------------------------------------------------
------------------------------------------------------------
------------------------------------------------------------
------------------------------------------------------------
-----------------------------------------------
>MMETSP1450_Proteorhodophytina__Euk-Red-Proteorhodophytina-Compsopogonophytes%CAMPEP_0198325900
------------------------------------------------------------
------------------------------------------------------------
------------------------------------------------------------
------------------------------------------------------------
------------------------------------------------------------
------------------------------------------------------------
------------------------------------------------------------
------------------------------------------------------------
------------------------------------------------------------
------------------------------------------------------------
------------------------------------------------------------
------------------------------------------------------------
------------------------------------------------------------
------------------------------------------------------------
------------------------------------------------------------
------------------------------------------------------------
------------------------------------------------------------
------------------------------------------------------------
------------------------------------------------------------
------------------------------------------------------------
------------------------------------------------------------
------------------------------------------------------------
------------------------------------------------------------
------------------------------------------------------------
------------------------------------------------------------
------------------------------------------------------------
------------------------------------------------------------
-------------------------------XPPPPPPRPPRAAPQLHYILVFNRAGKNR
LAK----------------------------FYT----P----------YDADE-RRKLI
YDVYRVVNTRDAKH----------------------------TNFV--------------
-----A---------------------------------YRK------------------
-----Q-KIVYRRYASLFFCMVVDV-------DD--NELSWLEGIHLYVESLDHYFGN--
VCELDLVFLFYKCYEVLDEII-TAGMLMETSKAAILGRLVQI--ENIILDIQWRAAAAAA
AAAAVRSRARX-------------------------------------------------
------------------------------------------------------------
------------------------------------------------------------
------------------------------------------------------------
------------------------------------------------------------
------------------------------------------------------------
------------------------------------------------------------
------------------------------------------------------------
------------------------------------------------------------
------------------------------------------------------------
------------------------------------------------------------
------------------------------------------------------------
------------------------------------------------------------
------------------------------------------------------------
------------------------------------------------------------
------------------------------------------------------------
------------------------------------------------------------
------------------------------------------------------------
------------------------------------------------------------
------------------------------------------------------------
------------------------------------------------------------
------------------------------------------------------------
-----------------------------------------------
>Galdieria_Cyanidiales__Euk-Red-Cyanidiales-Galdieria.fasta%Galdieria_genomic452822567_Galdieria_sulphuraria
------------------------------------------------------------
------------------------------------------------------------
------------------------------------------------------------
------------------------------------------------------------
------------------------------------------------------------
------------------------------------------------------------
------------------------------------------------------------
------------------------------------------------------------
------------------------------------------------------------
------------------------------------------------------------
------------------------------------------------------------
------------------------------------------------------------
------------------------------------------------------------
------------------------------------------------------------
------------------------------------------------------------
------------------------------------------------------------
------------------------------------------------------------
------------------------------------------------------------
------------------------------------------------------------
------------------------------------------------------------
------------------------------------------------------------
------------------------------------------------------------
------------------------------------------------------------
------------------------------------------------------------
------------------------------------------------------------
------------------------------------------------------------
------------------------------------------------------------
----------------MARRNYQVERNKLEEKDPTWLMQKGQIQPLVSSLVVLNVEGERI
LAR----------------------------YTAKEL------------FPTFDVEKKFE
ADLLKKSQTIPDLEEN--------------------------TGVF--------------
-----E---------------------------------HGQ------------------
-----H-IVVCRASEDLLFFVTSRI-------YE--NEVILSEVLTCWVDSLVKVLKNLP
LNELNLLQHYEVLLLLVDELVDQEGVIMETDANELSSRTEFA--MYSTDPRDLIPELTEQ
GFSHALQTAKQHLARTILK-----------------------------------------
------------------------------------------------------------
------------------------------------------------------------
------------------------------------------------------------
------------------------------------------------------------
------------------------------------------------------------
------------------------------------------------------------
------------------------------------------------------------
------------------------------------------------------------
------------------------------------------------------------
------------------------------------------------------------
------------------------------------------------------------
------------------------------------------------------------
------------------------------------------------------------
------------------------------------------------------------
------------------------------------------------------------
------------------------------------------------------------
------------------------------------------------------------
------------------------------------------------------------
------------------------------------------------------------
------------------------------------------------------------
------------------------------------------------------------
-----------------------------------------------
>Cyanidioschyzon_Cyanidiales__Euk-Red-Cyanidiales-Cyanidioschyzon.fasta%Cyanidioschyzon_genomic544214443_Cyanidioschyzon_merolae_strain_10D
------------------------------------------------------------
------------------------------------------------------------
------------------------------------------------------------
------------------------------------------------------------
------------------------------------------------------------
------------------------------------------------------------
------------------------------------------------------------
------------------------------------------------------------
------------------------------------------------------------
------------------------------------------------------------
------------------------------------------------------------
------------------------------------------------------------
------------------------------------------------------------
------------------------------------------------------------
------------------------------------------------------------
------------------------------------------------------------
------------------------------------------------------------
------------------------------------------------------------
------------------------------------------------------------
------------------------------------------------------------
------------------------------------------------------------
------------------------------------------------------------
------------------------------------------------------------
------------------------------------------------------------
------------------------------------------------------------
------------------------------------------------------------
------------------------------------------------------------
---------------------------------------MPVQQPRASVLLVQSARGSRL
LAR----------------------------YYDEER------------FTDERSKKHFE
EQLHQLWRSAGSSEAAADSYWTAGLDPGTFAAVGSAAGLLGDNDVL--------------
-----V---------------------------------SDN------------------
-----F-VILYRSGVDVCFLLVVSL-------AE--NEIVFSQVLSCLTNALGALIGE--
LSELQILRNYETLLLVVDEVLDDSGAILEVDPTEVRERIAPVLPRVLNLSEQGFAEALNY
AKTTLTRRLLK-------------------------------------------------
------------------------------------------------------------
------------------------------------------------------------
------------------------------------------------------------
------------------------------------------------------------
------------------------------------------------------------
------------------------------------------------------------
------------------------------------------------------------
------------------------------------------------------------
------------------------------------------------------------
------------------------------------------------------------
------------------------------------------------------------
------------------------------------------------------------
------------------------------------------------------------
------------------------------------------------------------
------------------------------------------------------------
------------------------------------------------------------
------------------------------------------------------------
------------------------------------------------------------
------------------------------------------------------------
------------------------------------------------------------
------------------------------------------------------------
-----------------------------------------------
>Cyanidioschyzon_merolae-PRE_Cyanidiales__14-Cyanidioschyzon_merolae.PRE.672
------------------------------------------------------------
------------------------------------------------------------
------------------------------------------------------------
------------------------------------------------------------
------------------------------------------------------------
------------------------------------------------------------
------------------------------------------------------------
------------------------------------------------------------
------------------------------------------------------------
------------------------------------------------------------
------------------------------------------------------------
------------------------------------------------------------
------------------------------------------------------------
------------------------------------------------------------
------------------------------------------------------------
------------------------------------------------------------
------------------------------------------------------------
------------------------------------------------------------
------------------------------------------------------------
------------------------------------------------------------
------------------------------------------------------------
------------------------------------------------------------
------------------------------------------------------------
------------------------------------------------------------
------------------------------------------------------------
------------------------------------------------------------
------------------------------------------------------------
---------------------------------------MPVQQPRASVLLVQSARGSRL
LAR----------------------------YYDEER------------FTDERSKKHFE
EQLHQLWRSAGSSEAAADSYWTAGLDPGTFAAVGSAAGLLGDNDVL--------------
-----V---------------------------------SDN------------------
-----F-VILYRSGVDVCFLLVVSL-------AE--NEIVFSQVLSCLTNALGALIGE--
LSELQILRNYETLLLVVDEVLDDSGAILEVDPTEVRERIAPVLPRVLNLSEQGFAEALNY
AKTTLTRRLLK-------------------------------------------------
------------------------------------------------------------
------------------------------------------------------------
------------------------------------------------------------
------------------------------------------------------------
------------------------------------------------------------
------------------------------------------------------------
------------------------------------------------------------
------------------------------------------------------------
------------------------------------------------------------
------------------------------------------------------------
------------------------------------------------------------
------------------------------------------------------------
------------------------------------------------------------
------------------------------------------------------------
------------------------------------------------------------
------------------------------------------------------------
------------------------------------------------------------
------------------------------------------------------------
------------------------------------------------------------
------------------------------------------------------------
------------------------------------------------------------
-----------------------------------------------
