# Supplementary material for: Prevalence and environmental abundance of the TSET complex in cosmopolitan algal groups
Source: iScience. 2025 May 15;28(6):112679. doi: 10.1016/j.isci.2025.112679 (PMC12167817; doi:10.1016/j.isci.2025.112679)
Supplement: Data S3. Datafiles used in informatic analyses, related to Figures 1 and 2 — List of TSET homologues, sequences of query TSET proteins, alignments and curated tree topologies, and Ref_seqs_1_manual_predictions.csv used for the AMOEBAE searches. [file mmc4.zip › S3_files/TSET_sequences/raw_AMAEBAE_output/TTRAY1_cryptophytes.afaa]

>MMETSP0038_Cryptomonadaceae__Euk-CCTH-Cryptomonads-Cryptomonadaceae%CAMPEP_0113686964
------------------------------------------------PGSDKLEANGTG
------------------------------------------------------------
--------------NGGDYSDLLPLDA------------QIANKVRRTKEMFQSNLGTRI
LDVDVARKMR------------NDIKIRHEYAVVK----------------------XLP
------PPPI----------PALDNKGDDDMP------------KAQNKGGSKPPV--PV
MAAETDAA--------AKAHLKSQALLKLHKDEFER------------------------
---------------------------------------------------------QNA
SQGEEEGT----------------------------------------------RKFGEK
---SSLALQLVKSG--------------------------------------------SS
AGGLVVRNKGSVAMRPDWHAP---------------------------------------
------------------------WKLMRV-----------------------ISGHLGW
VRCIDVE------PGN--------------------------------------------
EWFVTGA---------------------ADRTLKIWDLASGELKLT--------------
---------------------------LTGH-----ISPVRGI-----------------
----------AIS--DR--------------H-PYMFSVGEDK----------LVKC-WD
LE---------TNKVIRH--------YHGHLS-------GVYCCALH-PT----------
----------------------LD----VLCTG---GRD-----------SSVR------
-------------------VWDIRTKNQIFC---------------MAGHKDTVAS---L
ACQATDPQIISGSQ-----------------DSTVR--------LW--------------
------------------------------------------------------------
------DLTAGRAYATLTHHKKSIRGLAIH-------------PTKYLFATASAD-----
---NI---KQW--------------------KCPE-GTFMRNIENPTRAIA--------N
CLGCNRDGVLV-----------------CG------------------------------
-----------------------------------------------------YDNGTLQ
YFDWKTGYNFH-------------------TEQTR-VQPGSLEAEAA-----IYALTFD-
------------------------------------------------------------
---------------------RTGTRLITCEADKTIKVWR--------------------
-----------------------EDPDA-TPQTHPIDF----------------------
---------------------------------------------------------RPQ
APGTEKRW----------------------------------------------------
------------------------------------------------------------
--------------------------------------
>Hanusia_phiAAC_Geminigeraceae__754856-Hanusia_phi.AAC.9
----------------------------------MLLIAGTTGVLSLWDEDTRVQIGENW
------------------------------------------------------------
---------------TGHQKNINCFKY--------------------SPDCKYVASGS--
--EDKSLRVW-------------DAKEGTEIASHR---------TGKSS--------QIH
CLSYS-PDGK----------QIFVARDDRTVSVHC---SSTCDQIGMPWLGHTGPV--YT
VACSPFGD--------IVVSGGSDFSLRIWD-----------------------------
--AESGKTRGAW------------------------------------------------
-EGHTGAI----------------------------------RIAEFSPCGNVIATGGYD
---RMIRLWDVRTA----------------------------------------------
------------------------------------------------------------
------------------KQIENVWAP--------------------------LKGHTAA
VRTLAFS------PCG--------------------------------------------
TKLSSGG---------------------ADTTVRVWELGSGKQ-----------------
---------------------------IGGG-----------------------------
----------SWR--AH--------------AYSVYGSASYDK----------TVKI-WD
LS---------TARLVGDPI------VPGF---------QVSCVSFVPMQ----------
----------------------GGSSQRARAAG---PQS---------------------
----------------------------------------------IALESSELTAAGNE
SSDPGPANVKTAEE--------------IRLSQAYL--------HW--------------
------------------------------------------------------------
-RILADFLIGTQQKPRGTGGRSRRAAEALT-------------FLDGDGGPGYWE-----
--RDQRGNRIW--------VSFGKEKAKDATQRSEENTQNKKLKGDVSEPFDEETSPADS
SRPTQGNDKCFV----------------VG------------------------------
-----------------------------------------------------QKVQPLH
SRLKVLGLYDN-------------------GDWYEAEIESMVDGKIILRCEMFPFLLW--
------------------------------------------------------------
---------------------DDGDTFDTVKNPEDVRPRD--------------------
-----------------ENSHSKQLSAR-AVEEQEKDADMGA------------------
-------------------------------------------------TRVTRRRSKLK
AQLGNKEDEAGPP------------DKQRELDLSPFSIGMKVEEARRRGQV---------
------------------------------------------------------------
--------------------------------------
>MMETSP1042_Chroomonads-Hemiselmis__Euk-CCTH-Cryptomonads-Chroomonads-Hemiselmis%CAMPEP_0169438518
--------------------------------------------MTDWSNGSEGLGIDED
----------TRARIGILAIKVLLN-----------------------------------
--------------QELRENVFGSLPQ---------RWREMLCRVCKA------------
--LDEVVRGD-----------GLDYGVATLCAVLA---------GEGGCTE------ALR
RMYRANPRGI----------PCDLGRLDQARRFIVF--HKKAENRVSSVDGWLQLA----
-SQEPDRG--------WLCKAAKVAKLEGRE-----------------------------
----GGLLVQAWG---KPQGYSPLLS-------------------------------SLK
QNDEVNFV-------------------------------------AFSPDGNTIASVTDK
----NVELRNAHTM---------------------------------------------E
LKGTLRGHSERVN-CVAWSPD--------------------------GVFVASA------
----------------SNDETVKTWNVETM------------------KKVGSLRGNSLQ
VHSVAWN------HDG--------------------------------------------
TLLASGN---------------------SDGTVHLWTRNGQKMMKK--------------
---------------------------KKGKLVFHFGDAVLSV-----------------
----------AFS--PD--------------G-KTLASASEDG----------RINL-WD
LS---------GETPVEKGTLHDYSRFSSDC--------AVYCVAWS-PD----------
----------------------GE----FVASAMDFQRE---------------------
-------------------SWRAE-----------------------------------S
ESDGDTEEIQN--------------------PHVVK--------IW--------------
------------------------------------------------------------
------SVNTMEEVATLKGHSDWVLSVAYS-------------PDGKTLASASRD-----
--KTV---KLW--------------------DLSG-GYNAGDPRVDLGDSP--------T
SPSYAPTS--------------------PS------------------------------
-----------------------------------------------------YSPYSPR
YSLVVKDTIKW-----------------------------HSKS--------VTSISWN-
------------------------------------------------------------
---------------------HDGSIIASGSCDKTVKLWD--------------------
---------------------------P-KPVQEKGTWDDPS------------------
-----------------------------------------------------PPLQMMY
SKSVSTEFSSSSDDE---------------------------------------------
------------------------------------------------------------
--------------------------------------
>MMETSP0484_Pyrenomonadaceae__Euk-CCTH-Cryptomonads-Pyrenomonadaceae%CAMPEP_0177716312
--------------------------------------------MSEMEGAEVAEDVGKI
------------------------------------------------------------
---------------------FAQFKS---------------------------------
--ATGDLTGP-----------QLEVPLNLTSRQLN---------G------------VLN
ELMGN-ERAE----------PYSFFIDDQEVA-------GTLQSMVDDLKLSTEVV--VS
ITYQPQAT--------FRVSEVTRCSGTL-------------------------------
------------------------------------------------------------
-PGHTEAI----------------------------------LCCAFSPDCKLLMTGSGD
---ATLRLWEISTE---------------------------------------------T
ATGTCKGHKNWVL-CCAFSPD--------------------------GAMAASG------
----------------SMDKDCRIWDPKSA-----------------QQMGKPLTGHSKW
ITSLAWE------PIH-------------------------------------LLPDGQC
RRLVTAS---------------------KDGTLRVWDAPTSRTLFV--------------
---------------------------LSGH-----TSSVTSV-----------------
----------RWS--GQ--------------G--LVMSGSEDR----------TIKV-W-
-D---------PVKGILCRS------LEGHAH-------WVNHVALSTDH----------
----------------------------AMRNA---PPN---------------------
--------------------AKER----------------------LLSPQQRYET---A
LGADGIERMVSASD-----------------DHTMY--------LW--------------
------------------------------------------------------------
-----EPSRSKKPIVRMTGHVQPINHVSFS-------------PNGRMIASASFD-----
--KSV---RLW--------------------NGVT-GKYLATLRGHVGAVY---------
QVAWSSDSRLLV----------------SA------------------------------
-----------------------------------------------------SKDSTLK
LWDVEVGSKTF-------------------GKLRI-DLPGHADE--------VFACDWS-
------------------------------------------------------------
---------------------ADGAKVASGVQGLLSEALA--------------------
----------------------PLATSS-TFATRSVGWNTSK------------------
-----------------------------------------------------APVAALN
GQHGG-------------------------------------------------------
------------------------------------------------------------
--------------------------------------
>Guillardia_thetaAAC_Geminigeraceae__312529-Guillardia_theta.AAC.50
-----------------------MKRQVASGGDEEESFAAAKRFRRLQPSDEGFWNSVKI
-------CYGHSDAVSSIACSPMGN--LIASGSWDKTVRIW-------------------
--------------NKTSLQEICCMKG---------HLHRVTCVAFPLDSTEEVVASAS-
--EDGTIRTW-------------EVRSGSELRRFK---------GHTG---------NVT
SIAWS-PTSD----------RIASASEDKTVR--IW--EVSSGKEIKICRGHQDKI--TS
LAWSPDGT--------MIATGSMDYTVRIWREDDEN-----------------------E
IKCFRADEAGRWIPRMVPLA-------------------------------------WFL
NNADGSGI----------------------------------RSVAWSTCGKMIASGCSD
---TTIRIWDVNKN---------------------------------------------K
QIHCCEGHKRFVT-SVAWSKN--------------------------GDLVSSS------
-----------------EDGSVRIWQKRKR------------LFLSWPQNLCGHNLNSAP
VNSVAWS------PNE--------------------------------------------
LSIVMGS---------------------SNNTVRIWQKDCWQVVKR--------------
---------------------------YEVH-----KNEVASV-----------------
----------AWS--PD--------------G-QMIATGSEDK----------MLRT-HS
FT---------NPDEKTL--------YEGHAG-------SVMTVAWS-PC----------
----------------------GS----LIASG---SED-----------KIIS------
-------------------LWNSKSSDKVRD---------------LVGHEETITS---L
SWSPDGAKLASGSW-----------------DTTLR--------IW--------------
------------------------------------------------------------
------KVSTGRKERCFKGHAHRVSSVAWS-------------PDGKTIATASWD-----
--KTV---RIW--------------------EVSS-GKSSQHCCSKTAALT---------
SVAWSPDGKMIV----------------TL------------------------------
-----------------------------------------------------SGEGIVA
VWKVSS----W-------------------ASQNC-FIPDRTAV--------VTSVAWS-
------------------------------------------------------------
---------------------PDGSTIACGCENGQVTMLD--------------------
--------VMMDPWTNATVTTLKLDRSK-RAKIVHLAWSSDA------------------
------------------------------------------------------------
CYVACGSDDGTIT------------IIRDAASVLK-------------------------
------------------------------------------------------------
--------------------------------------
>Guillardia_thetaPRE_Geminigeraceae__37-Guillardia_theta.PRE.235
-----------------------MKRQVASGGDEEESFAAAKRFRRLQPSDEGFWNSVKI
-------CYGHSDAVSSIACSPMGN--LIASGSWDKTVRIW-------------------
--------------NKTSLQEICCMKG---------HLHRVTCVAFPLDSTEEVVASAS-
--EDGTIRTW-------------EVRSGSELRRFK---------GHTG---------NVT
SIAWS-PTSD----------RIASASEDKTVR--IW--EVSSGKEIKICRGHQDKI--TS
LAWSPDGT--------MIATGSMDYTVRIWREDDEN-----------------------E
IKCFRADEAGRWIPRMVPLA-------------------------------------WFL
NNADGSGI----------------------------------RSVAWSTCGKMIASGCSD
---TTIRIWDVNKN---------------------------------------------K
QIHCCEGHKRFVT-SVAWSKN--------------------------GDLVSSS------
-----------------EDGSVRIWQKRKR------------LFLSWPQNLCGHNLNSAP
VNSVAWS------PNE--------------------------------------------
LSIVMGS---------------------SNNTVRIWQKDCWQVVKR--------------
---------------------------YEVH-----KNEVASV-----------------
----------AWS--PD--------------G-QMIATGSEDK----------MLRT-HS
FT---------NPDEKTL--------YEGHAG-------SVMTVAWS-PC----------
----------------------GS----LIASG---SED-----------KIIS------
-------------------LWNSKSSDKVRD---------------LVGHEETITS---L
SWSPDGAKLASGSW-----------------DTTLR--------IW--------------
------------------------------------------------------------
------KVSTGRKERCFKGHAHRVSSVAWS-------------PDGKTIATASWD-----
--KTV---RIW--------------------EVSS-GKSSQHCCSKTAALT---------
SVAWSPDGKMIV----------------TL------------------------------
-----------------------------------------------------SGEGIVA
VWKVSS----W-------------------ASQNC-FIPDRTAV--------VTSVAWS-
------------------------------------------------------------
---------------------PDGSTIACGCENGQVTMLD--------------------
--------VMMDPWTNATVTTLKLDRSK-RAKIVHLAWSSDA------------------
------------------------------------------------------------
CYVACGSDDGTIT------------IIRDAASVLK-------------------------
------------------------------------------------------------
--------------------------------------
>Guillardia_thetaPRE_Geminigeraceae__23-Guillardia_theta.PRE.37
---MAESVHGMVQSILVSMWNEAHLAMANQEQLQSLASDVKDVMSPLLELLRRSLRIDQE
QQVGFALNRVYFTLSSVLAFIKMKA--GGRSESSVTLEGKLDAELGGKRAEMYFAVEALM
QALQGEGGTAMSEAGDGKQDEVVTSKP---------AYRRMKEAAEQLAAEADIFSSSEA
EESDGTRHPW----CLNPLELQVERNSRGQPKHVL---------GSGGFAVVYRASYQGT
EVAVKEPHNPCDLEGSKLMRKAFFREANNLFRIHHRNVIELVGAMVVDEEGNPCFLLVTE
LLRRPLTE--------YIEETMKPASESERRARGHVVMLGLAEGLAYLHSMRIIHRDIKP
QNIMLDDKDIPKL---IDLGLSKEKQSMVAPVHSAGGGTL-----------------DWM
SPEKRRGE-----------PSTTASDVYALGLVMMNVMTLETPPESQEEREKLLKETSDK
GVSGQVSLWCIHED--------------------------------------PSRRPTAA
TVAMSLTMDRDL--CGGGQVLKGR-----------------------GGSLIRG------
---------------SEEDDNMVQWRYNSC-----------------------LRGDIGS
VCSVCWS------WDG--------------------------------------------
KFIVSGS---------------------ADETVRLWDPNTYQEVAC--------------
---------------------------FRGH-----SGIVNCV-----------------
----------SWS--AD--------------G-RFIASSSDDR----------SIRI-WD
AN---------SRNQISC--------LLGHTD-------CVKSVSWS-AD----------
----------------------GR----LVVSG---SND-----------ETLR------
-------------------VWEVSNGREILR---------------LQGTNNKVTS---V
SWSGDGKMIASGSE-----------------DGTIR--------IW--------------
------------------------------------------------------------
------EASSGSEMTCLEGHTHSVTCVSFS-------------ADSKMIASGSHD-----
--NTV---RIW--------------------EVQG-GRQMSCCEGHTHVVT---------
SVSWSGDARMIA----------------SS------------------------------
-----------------------------------------------------SWDKTLR
IWEVVTGKRIW-------------------------YLRGHASG--------VSCVSWS-
------------------------------------------------------------
---------------------WNGRVIASGSWDRTIKIWQ--------------------
----------------------GILWVR-SPKRVSINWRE--------------------
----------------------------------------------------WLSKKRRR
GRAGSDNEDGDAE------------EMKGQLQSGKRMRA---------------------
------------------------------------------------------------
--------------------------------------
>Guillardia_Geminigeraceae__Euk-CCTH-Cryptomonads-Geminigeraceae%Guillardia_genomicjgi_Guillardia_110128_au.43_g11230
---------------------------------------METGLVEVRDAESMVLRLSLL
PSKKDEGNLPIAMAVSNDSGHPVLY--ITRGGNALEKVTLF-------------------
--------------NQKNEKPLR-MEG---------KWKPISAIQVSHARKSLVAIGL--
--QDGEVRILDAYTLVQGQTLGASSADGGKHAAVT---------PLRS---------AVC
GISFCETNES----------VMVVFHQQGAIA--VW---NLKDEIVECVRVLEETI--AH
GTWHPWLP--------HLYTLSSRCSIRCWSIVTGRKGGVSVEEEPRLACSRRLEFSSSS
SESSSVLGCSKGP---AHLCFHRRFNLFCIVSSQP----------------------PPP
LISDSQAV------------------------LPVLQLVDLLNPSCLLPIGCSFGAGSDS
---ELKRTEGRGAM----------------DEPGHAVREDVVYLRGSSVCVFRPQYKKPV
SVGTIPCEDNQGLGCHPVSLSYSSTLRM-------------------GLLLQAN------
---------------SRGGRNFSLLSLSSP-------------TPSSSSPGVKRQGEDGS
HLQLLISDAM---PARDAVFVGRKFLALLSSAGDSIQLHLLNPRSAANTEEGRGSFSSAC
ARLQSSEFLLCEAAVPHGLTLDRLYGRMQQGGEELDDVSSSASSSSPSPSTIELLGLDRT
RGLLLYFKADVDGKEIRVREEREEHKLSQGE-------QVMQV-----------------
----------NWRPRAEEAEEAKDASLAVLTSRRLMILDDEGRKHVEVPLPNLLSSI-WI
GE----------TLCVSCMSQVFAVSLDGFCSRVATLECYGAVLCSCSMSSIAFLSHDKG
SSLLYTRRVNLLLPLLRSALFKDDVSRALELVSSCDGDMLTPEVVQLLSSSPCKDLAIAV
KELFLSWLPWHDQLSLAFAVRDFDLCLALLDAAATNHPPLLQELGSVYAMLADIALLSRC
SLTAANALLRAGAC-----------------GVTAC--------LW--------------
-----------------------------------------------------RLLEQLR
EEDDVKGMRHLKRFAELTGDKYLALECSLL-LGEVSGLDDLRGFSLRLSLAPTWD-----
--KKFRRAPMP-----SAFFSIVNPSQEEEEDGQGETRRFTFSLQNSGEGWLQEIRSSAS
TLIQQLKEGREG----------------TA------------------------------
-----------------------------------------------------KSPSSLS
SWFSHRLSEDWSAGEDKSNRPPAAPTVPQRSPASSDFSPSRAPSESARTEPDVDEFGFSI
RPDERAPDSNPFGSAELFGEEEEDAGQKPQLLVRIRSAEESKVADADELLHAVKSMSLSA
EGNETNMAVRNMLDIGL----GAGASLFSEKSRRRAGSRTADSKHASTKNTPIVSPMVSI
VEHEDMPHFPPAEPSSDSFSNMIFDFDPFAAESSSGGFRNEFDNHFGFGDPFSAFVGDGK
LAEEQEGESSSDFMPFQQDASAQEGSGDMESGQGSESSERSMQSDKGKGRTSFGSVEDWV
VQNRGGKWQGGKEEQKQEEAAHVGIEDGKEQGMEDEEVGGVAVHASLEGSEIQLPAPPLA
GQSAGGDGGGGDGGGGDGDFKDPSNTQEQQSEPGGWVSFGDSGMGFSDDDFS--------
--------------------------------------
