# Supplementary material for: Prevalence and environmental abundance of the TSET complex in cosmopolitan algal groups
Source: iScience. 2025 May 15;28(6):112679. doi: 10.1016/j.isci.2025.112679 (PMC12167817; doi:10.1016/j.isci.2025.112679)
Supplement: Data S3. Datafiles used in informatic analyses, related to Figures 1 and 2 — List of TSET homologues, sequences of query TSET proteins, alignments and curated tree topologies, and Ref_seqs_1_manual_predictions.csv used for the AMOEBAE searches. [file mmc4.zip › S3_files/TSET_sequences/raw_AMAEBAE_output/TTRAY1_green.afaa]

>MMETSP0941_Palmophyllophyceae__Euk-Green-Chlorophytes-Palmophyllophyceae%CAMPEP_0196287796
------------------------------------------------------------
-----------------------XSAGTSTAAMEATCHPLKLPPAA--------------
-----------------------------------------------YEALALHPSQPTL
AAAVRDQVYIIDTVSGCTVAHLYISRRYGSRVQVLRFSRFGQLLALTAKRTGSDARDA--
-----------------------------RIEGNLVIWETSMWRLLKAC-----------
-------PLRSVDLGNVDGGSFLLCCSRVQPRVLVCEAGCKSGPTLVGLDVKTSRSVRLT
RVREEG------------------------------LPSLSISRSGMQADI---------
------------------SHRPRRPKTPFVALDAHWTRDWFA------------AVSADG
LL-----------TVYD-------------------------------------------
---CA---QQIMMYEMDFQA-----PAAIVAMAF--------HPT---HDVL--------
ILLDAAG------------------------------------KFQAFLGIGTQSEPSK-
------------------------VIGS------------------------------AT
S--------------GVQSNSSDAT------------------PLLFC------------
------------------------------------------------------------
----------------------------FTNTNSIPRLFSVSASAVFV------------
-WNVG---------------RACTF-----------ARLVGCVPVATDRSYTTVLGMSAA
KILEQEEDTSSLAQAM--------------------------------------------
--------PISS--------AA--------------------------------------
---------------------------------------VSGIADRKDWYLEGSANLADM
SVGLPYICVANSRGQTPMIRL-------------------------------------LQ
L-----------------------------------------------------------
IPPQGPTQRLKRCFWPLCGQLHQRPSKFLGGHDHGTDFYPEFPVVDAGRGGIKTYRIQSK
DLAHAFDIPTDFCPSSIVHSQTHDLVCCFGSTGSGGE-----------------------
-----------------------LCYLVRTS-----------LRL---------------
------------------------------------------------------GTFSPE
TITSAMHGAFLGEEENTLGLLMDSDAPNQTKLRLY-------------------------
-------------RLGQTGQTSLEQAYAELDLYLPVVAVFNA------------------
------------------------------------------------------------
--------------------------------------AAAFPGAGKSQMRALYYVKDRS
STVSYLHYSASIVADG-----------------------------------GEGEDHEGL
HPLDEPLFEFES-WE---------------------------------------------
----------------------------------------GLRELAVQHIDAGAAAASLV
ALLTSRRICLL----------SA--RVDGLQL-------LR-------------TYSMAP
------------PPQ-----------------------------------------GVKP
GIASILW-----------------------------------------------------
------------------------------------------------------------
------------AGPVLLF-----------------------------------------
------------------------------------------------------------
------------------------------------------------------------
----------STETFCNYLTVEGNT-GTLC---------------SI----PFSLWGPSL
ATVLHDR----------------------------------------------LVYAW--
---------------------ADVEGAVHIQV-----------RPVGLMEPMLRGWLDCE
QMLRHIHPDVASQVSDGMATQLEQTLETFDVQRIDTALIDA-------------------
------------------------------------------------------------
--------------------------------LSLSMQTSSARRLASATHLGEQKRLATA
LVAKQFD-AVY-------------------------------------------------
------------------------------------------------------------
-------------------------------------SSLY----------RKWRSSPLF
PSIPTRIDKHL------MHVREEAMQAG--------------------------------
-----HFDI----VLSILDITGRY------------------------------------
------------------------------------------------------------
------------------------------------------------------------
-------------------------------------WE---------------------
-------IFSLLVVTDNMDGARALCGASFRARASDP-----------------------Q
LRDVAYACAIWLLAKGET---------------------------------SLS------
-----SDYDGVSLQ----TVLQEVSVRRGG---VVASRHVEAEASFRDKEGLL-----LP
GLSLQ--R--------------------WRIGRASANREVDAEVMELKEQTETIF-----
-------------------NIRARFPNEQVQIGRFGSVVEKGRLTA--------------
---------MLVDS-ASQLLGCCE---------------QDMHVLP--------------
PESGLAVTDQE------GISSA-----------------NIGGD----------------
--AGLGDTDVVPGVGESVNLINMQSLATSVSRTEDAQSDEEDGTGG--------------
-------------QLSSMMMSNIGSKSRRKKV------------MIKIRDKSDVSTSSSQ
TVTPIQPLSISLGKLSPQVSSSDNALGAAP------EL----------------------
-----AIPGG-----------------LGKSESSLEF-------------S---------
-------------------LGGHLGPQAGGGTSVGV--------------------GN--
-----------------------AMGVSGDQPSATF------------------------
------------------------------------------------------------
-------------------------------DFSMP------------------------
------------------------------------------------------------
------------------------------------------------------------
------------------------------------------------------------
------------------------------------------------------------
------------------------------------------------------------
----------------------SVAMKPNPASGLAQPPAQPAVAPSSALPMPSGGPTSGQ
TAATLPSLGASGLSAGKKXQLPQENTGLELRRGLRQPPLRGPTSGQTAATLPSLGASGLS
AGKKFSFRKKVQVSHGGILEGPSQQQGANXVLLGMEHRTRAPTRIEAAPSAPAARTARGR
ATATRAAAYLRRLNGFIRESVTLERAEEPLASGEFAAATLYITSSRSFPCGLCGKRPRSS
LSPVFAFFTNTSQGVSPIAPPCQAHSTDPSILVNMPVTSKGRYEYKMGAVRVSAWQFSAR
TVQVALSRWCVSHMRIILLTAVRCPSLALAIMTSSTARA---------------------
------------------SPSTETNC----------------------------------
------------------------------------------------------------
--------------------------------------------SANALSSSDLGVIKRE
EQFIGTGGQ---------------------------------------------------
---------------------LTEAFAGRKTATLSGVKASETSSRASSSIRPVLSSRTGS
SMAMLRTVPPGTLLAEDPALFAPNPLGLPKPPFALAPRGCPAGLANSFTYRSNAMRAFEG
PLVLWPAPRAVDRRSREPQNHLALAVSGLTRGDSPMPVSSVACTGPWPGQQAIPATKVLA
GTLHNRSDPAGMWPRVPDAQHGRTRSTSTGHRA---------------------------
------------------------------------------------------------
------------------------------------------------------------
------------------------------------------------------------
------------------------------------------------------------
------------
>MMETSP0308_Glaucophytes__Euk-Green-Glaucophytes-MMETSP0308.pep.fa.fasta%CAMPEP_0184676702
------------------------------------------------------------
----------------------------------LMTVDAGSSATK--------------
------------------------------------------------VLGIGFAGQ---
------------------------------------------------PTAS--------
-----------------------------LVALTSDNLIR-AWTCNDPP-----------
-------ATPYLT---------------------------TAGGSIAFESDIGNSNE---
------------------------------------LQLVT------HPT----------
------------------MD-------------------FVA------------VIGAPG
GA-----------AIWS-------------------------------------------
------------VYGGGVGR----------------------EKR---PSLV--------
----CEP---------------------------------------------LRSTVDC-
-----------------WLL----SSPE--------------------------------
---------------KGPSPYHTST-------------LYYXXXXXXX------------
------------------------------------------------------------
---------------------------------XXSTLYYASRSCIWT------------
-YDLV--------------TRNATP-----------TLTLPHHPPSKPNSAP--------
------------LLVT--------------------------------------------
--------RLTY--------SP--------------------------------------
---------------------------------------IQKV-----FLAVM-------
---------------EASSDS-------------------------------------MD
G-----------------------------------------------------------
-------------------------------------------------PAPVPTMCLFL
STRAAVAPHSISGRDALFLGRSHEQVLVVA---ADGM-----------------------
----------------RVGISSMFSSSKERPPAVMVVLSNPVSRV---------------
-------------------FS---------------------------------------
------------------------XXXXXQSLX---------------------------
-------------VFSTPLAAGCGVIYVDCTSSSPSSLQRLV------------------
------------------------------------------------------------
-----------------------------------------------FSANIHSSPSTTP
ATPQQAY-----SPSK-------------------------------------SVFFQ--
--LYPAESVYQIEWQ---------------------------------------------
--------------------------------------------GSGSEGVIDPDRGQCV
CAVLTSRRIVF----------LSATTLT---P----------------------ICSIVP
------------DVS-----------------------------------------APHP
PFISCLW-----------------------------------------------------
------------------------------------------------------------
------------AGPTLLY-----------------------------------------
------------------------------------------------------------
------------------------------------------------------------
----------TTRSHVMAASLDGSS-NAVC-------TTPSHDNVLAGCTIDRLVLLSGR
QQTKA------------------------------------------------QVLLRPV
HLSQS----------------LILG---------------------------IPAW--LS
FL----------------KTAQ--------------PHSLG-------------------
------------------------------------------------------------
-------------------------------------------------HSL--------
--------IER-------------------------------------------------
------------------------------------------------------------
-------------------------------------LLAW----------Y--------
-----------------GT----GHF----------------------------------
-----TKEG-----------IERL------------------------------------
------------------------------------------------------------
------------------------------------------------------------
-------------------------------------ID---------------------
--------PHLAISVALAQKPL-------------------------------------P
TRHLTPLLTVLKLCARLLRSCPPPDLSH-----------------------RTS------
-----ELIRVLGLPSTAAQLVLAALEEGDPNAARL-----------------STMAK-DL
DVDLGVIV--------------------DAVSE---------------------L-----
-------------------KKEASASPSSSSTS-WTNR--IPLT----------------
---------YDPSP-TSKVLVVQSSSSTAAG--------DQTSPTA--------------
VPLP-------------SLHTT-----------------TAADK----------------
KLGA------------------ILCPSPEHTPSDATPLASQAMAS---------------
-------------VVSG------GRE-------------PPASIRVDFVATDT-------
------------------------------------AN----------------------
-----TMDTH---------------RRTSLGKALDDQ-------------S---------
-------------------HPP------MRRDSVVS--------------------NK--
----------------------------AK---EHV------------------------
------------------------------------------------------------
-------------------------------K----------------------------
------------------------------------------------------------
------------------------------------------------------------
------------------------------------------------------------
------------------------------------------------------------
------------------------------------------------------------
----------------------------------------EEEEDSTIQKDKRSTENVVE
EKTTYKPSAKLYSTAEKTHTDNAHNDKSSPHVPLSDANTPQSVNSSSSGFSPTLSPATRS
RGAGAAKREPMVDEDGFI---------------------------------VRDEISKDV
TAGLS-------------------------------------------------------
------------------------------------------------------------
------------------------------------------------------------
------------------PQSDFDSS----------------------------------
------------------------------------------------------------
------------------------------------------------------------
------------------------------------------------------------
------------------------------------------------------------
----------------DEEVQMPKRAQSIRVVIKEKTEASSSGPAAPIPIPALSMAPIPP
TSSRGRRSFLPPPPSS--------------------------------------------
------------------------------------------------------------
------------------------------------------------------------
------------------------------------------------------------
------------------------------------------------------------
------------------------------------------------------------
------------
>FPCO_UTC__Euk-Green-Chlorophytes-UTC%FPCO2030352-Interfilum_paradoxum
------------------------------------------------------------
----------------MEWLTTRQLRLQSVGDGPEQAQAAAFHPTQ--------------
------------------------------------------------AILAVAVGRTII
EFDALTGCKLSSVDIGGGVVKLAY------------------------SPAG----GH--
-----------------------------VLLAVLQDWTIRSWDLDAEHTTVLYSPASAD
RKQDKPASGAPVQAHIALTPLKPWLFFAAHMRTSVNVVGIKEGGKAALKLKTDYKKA---
------------------------------------VTQLA---C--HPT----------
------------------SA-------------------LLF------------VSYADG
II-----------RAHE----FQTFGVR--------------------------------
---FT---VGDPALKLVGAG----------AIAF--------QSS---QDIM--------
----FVG--------------------------------------------DRSGTLLA-
-----------------WDIKVQPVLVG------------------------------SV
R--------------VSDGADTAIV------------------SVAYH------------
------------------------------------------------------------
--------------------------------SLLQLLITLTQDGKVQ---------T--
-WKIRGANNPNKPAMKANFFEPSGM-----------GLLDVADILTQQGGVPVYPVPKAV
KILVHQRLNIATALFD--------------------------------------------
--------SPSSKDGSGRPGNSS-------------------------------------
---------------------------------------RAARKELLAALQAA-------
-------RAAPHSKKEDAASV-------------------------------------TQ
Q-----------------------------------------------------------
-----------------------VMKEKLGGALFSDHHQLQLLLQQQQLKHGADRVTQTT
VADFARKAYLYGTAKELHSTSGPVRSLPLLCITDEEH-----------------------
-----------------PLRDIPVCSPIQRD-----------LNF---------------
-------------------FA--------------------------------------S
EQMNSVYPPRADFMDGCTLRGFILSTGEYTTHKKLSPMAASGAERHATSLIFSEQQQAWA
LTFKCQGASSEVSLIRTTNSPVNSGEGVSTLPGRDATFTGPG------------------
----------------------------------------------------------DN
QFLVLHEDGEHVDVLRLGPADPYSSQNGNGGEEVMAMRFDAPVNRVFRTPIESSVLYIAR
RHMGLAR-----IPPG--------------------------SGLGMEPILRTNRSAGKV
IDLKPMEQVLNVQWQ---------------------------------------------
-----------------------------------------------------TSGLGPV
AGIVTTHRVLIADSNLDVIASSSAPCDSGFPP-------FR-------------TCLWAG
------------PAL------------------------------LFS--------TATT
VAVLG-W-----------------------------------------------------
------------------------------------------------------------
------------DGQVRPF-----------------------------------------
------------------------------------------------------------
------------------------------------------------------------
----------VT--------LDGQNTAL-----------------LG--------VLND-
-----------------------------------------------------RILLA--
----S----------------RGEG------G--------------------VEVKYRLV
GL----------------LEPL--------------IVGYV-------------------
------------------------------------------------------------
-------------------------------------------------TMQ--------
--------AVF-------------------------------------------------
------------------------------------------------------------
-------------------------------------DTRIELTETLYRLTSRFDNLRIT
PRMVDVLTMGSTASANLGV----ELAQG--------------------------------
-----GPQFTQELRSRYAMRARRF------------------------------------
------------------------------------------------------------
------------------------------------------------------------
-------------------------------------ET---------------------
--------ALTILRDDFLRSKDYPRCPPSSRLFQRFR----------------------E
LGKACIKYGQFDRAKETYEVA------------------------------GDY------
-----ESMFDLFVT-----------HMNPSALRRL--------------------AQ-KL
EETKADPE--------------------LLRQT---------------------------
-------------------QQLLQL-----RSAGWGTGGAFTQLSG--------------
---------DSMAP-KGPEWGGGN-----WE-IKVTPQEDKVPDWE--------------
LASEVT-----------AFMQD-----------------SFGGP----------------
----------------------IPNI---------VPDSLG-------------------
-------------VYLG---TERGRGVAPPT-------------GDRFAAAVS-------
----------------------AARVGAPI------AI----------------------
-----GSDGA----------------PNLLGDELEAL-------------GKVAR-----
-------------------LSE------DGAETPSR--------------------GSTP
SRGTSQKGTPPPSIKRSSEEETEEQARAAEAFRKGF------------------------
------------------------------------------------------------
------------------------------------------------------------
------------------------------------------------------------
------------------------------------------------------------
------------------------------------------------------------
------------------------------------------------------------
------------------------------------------------------------
----------------------------------------AMEDEDSDEDENGVSARPKR
LQIRIKARDTNAPSVKDSIDVDKLKEATKAFKLGDASGPLALPPRPKPAPPQALPTPQPM
PFPAQLFSQGAATAANPTPPQASGLFGQLLPFVPQGTAINPQQTNAGPEGGSQDFTFPGV
AALPPVTGAPPPVVSGQLFPQPGQTPPLQPAGLPPLPGGELALRDDGVPPQGPPSSTLSP
DLGLFSGPASFAGTSRPSSAPNSVGPLSSTGFLDLDGLPGLGAPQSTGPPPRSWDATAGG
QPPSSTGAEHGPPQKISA------------------------------------------
------------------RPGEVPRG----------------------------------
------------------------------------------------------------
-------------------------------APASHCFKTGVAHVEANQLRDALACFDEA
FAALRKERGGNKDVKAQ-------------------------------------------
---------------------AKMASHYKQAALLLQEIARLQRLADVGTQQVGAREEMAR
LSRLLSAIPLQAKHRISCIRTAIKRNMDVQNYAFAKRMLDLLVAKAPPAKQGEFKVLVNV
CMQKGLVDRAIDGPEDITKFDAATLGRLPTIGHDTCDFCGANFGAGNVSCSICGIGSLQR
SDAATGTVASPF------------------------------------------------
------------------------------------------------------------
------------------------------------------------------------
------------------------------------------------------------
------------------------------------------------------------
------------
>MMETSP0419_Chlorodendrophytes-Pedinophytes__Euk-Green-Chlorophytes-Chlorodendrophytes-Pedinophytes%CAMPEP_0177580886
------------------------------------------------------------
---------------------------MHFEADNGPRALCKLCDGL--------------
------------------------------------------------KLKSWTS-----
------------------------------------------------APQG----LS--
-----------------------------RLPFGLQVQCL-CYHPQRPL-----------
-------IAVGLE-------------------------RCLGEYXYLTGAKLGCTQF---
------------------------------------FASPXALSY--LPD----------
------------------GN-------------------AVA------------VLTQNG
GI-----------TAWS--------TVT------------------------------WR
SRTVC---TPVEKLSGSKGL----------SEGF--------LAV---GHNL--------
--LFFAG--------------------------------------------FMRTTVRC-
---------------AMWEPGAGPKKPI------------------------------RL
---------------KLDS-SKKPV-------------A----GLQCP------------
------------------------------------------------------------
-------------------PS-------------GKQLYVAYADCTVR--GFNVGSNTPI
-FSLS--------------VPVK-------------------------DARP--------
---------PSGAAVL--------------------------------------------
--------SVSR------------------------------------------------
---------------------------------------HXHKPGCHLILAAY-------
-----------G---NGCIGA-------------------------------------WE
A-----------------------------------------------------------
------------------------------------------------------ADGQQP
SRLGLVELPDAAAVVGLGVSSEAKAIVAIA---QGSQ-----------------------
-----------------------RTSHTVHA-----------------------------
-------------------WR---------------------------------------
-----ILQD--------------AVTRETRLAD---------------------------
-------------ARVEPQESGRLCLMGAALPRMEGPQAHLL------------------
------------------------------------------------------------
----------------------------------------------SGTGGAGLRGGRSG
ALEHCSW-----GYGS--------------------------------------------
AAVSPADGTIAVLFR---------------------------------------------
-------------------------------------------PPLSLLKQPTRVIGELS
GEEAAVARSLLTVPVIRVVAAEGPSSAS---P----------------------TGRVAP
---------MHTPTS------------------------------FWT--------SASR
HSPLV-F--R--------------------------------------------------
------------------------------------------------------------
------------RGVH--V-----------------------------------------
------------------------------------------------------------
------------------------------------------------------------
--------------------LSGNT----L---------------QV--------HSPGD
GSRVD-S----------------------------------------------FSLPS--
----S----------------TEDG------Q----------------------------
SL-------Q--------ARTL--------------VYSDA-------------------
------------------------------------------------------------
-------------------------------------------------QAA--------
--------WLV-------------------------------------------------
------------------------------------------------------------
-------------------------------------FFSE----------A--------
-----------------DR----KAAKG--------------------------------
-----SPAS-----------TGRF------------------------------------
------------------------------------------------------------
------------------------------------------------------------
-----------------------TLLMASQIRDRALPWL---------------------
--------LPGVSGAFVGRGD--------------------------------------R
HFAVLEPSMDFVAVYRTE---------------------------------AMAEVHPPL
YRAALERCAGELFPGPILPAAEAGVEAEDPEPDLL----------------GGAEAG-QH
DVALGSIA--------------------WVRLA---------------------------
----------------PPALCLARL-----------------------------------
---------PGAAP-GPEGAPEGS-----PERG------RVPQLSP--------------
LAVS-------------SSLPL-------------------GPA----------------
--EG------------------LRQVAW----QPHEPDTELPP-----------------
-------------LIAG---AVLTDE------------------RLALVDSNL-------
----------------------KVLLQHPA------RA----------------------
-----EAPGA-------------------APSIINCL-----------------------
-------------------WVG------PALLYINA--------------------SG--
----------------------------QV---MMM------------------------
------------------------------------------------------------
----------------------------------GW------------------------
------------------------------------------------------------
------------------------------------------------------------
------------------------------------------------------------
------------------------------------------------------------
------------------------------------------------------------
-------------------------------------------DGSVTLVCSVADVAPAP
VLVGALSDRLLLLRAS--QDGEELCSRAAXLXXPLAXXXXXXSXXGXRGGVPAMRAALRR
IASSFGAGAADRNTLASVAAR---------------------------------------
------------------------------------------------------------
------------------------------------------------------------
------------------------------------------------------------
------------------GAGDLAVA----------------------------------
------------------------------------------------------------
------------------------------------------------------------
------------------------------------------------------------
------------------------------------------------------------
------------------------------------------------------------
------------------------------------------------------------
------------------------------------------------------------
------------------------------------------------------------
------------------------------------------------------------
------------------------------------------------------------
------------------------------------------------------------
------------
>MMETSP0419_Chlorodendrophytes-Pedinophytes__Euk-Green-Chlorophytes-Chlorodendrophytes-Pedinophytes%CAMPEP_0177619106
------------------------------------------------------------
---------------------XGPFQHVHRLQNEIISSSNIYLLDM--------------
------------------------------------------------HFEADNGPRALC
KLCDGLKLKSWTS-----------------------------------APQG----LS--
-----------------------------RLPFGLQVQCL-CYHPQRPL-----------
-------IAVGLE-------------------------RCLGEYNYLTGAKLGCTQF---
------------------------------------FASPVALSY--LPD----------
------------------GN-------------------AVA------------VLTQNG
GI-----------TAWS----TVTWRSR--------------------------------
--TVC---TPVEKLSGSKGL----------SEGF--------LAV---GHNL--------
--LFFAG--------------------------------------------FMRTTVRC-
---------------AMWEPGAGPKKPI------------------------------RL
---------------KLDS-SKKPV-------------A----GLQCP------------
------------------------------------------------------------
-------------------PS-------------GKQLYVAYADCTVR------------
GFNVG--------------SNTPIF-----------S-----------LSVP--------
------------------------------------------------------------
--------VKDA--------RP--------------------------------------
---------------------------------------PSGAAAATXILAAY-------
-----------G---NGCIGA-------------------------------------WE
A-----------------------------------------------------------
------------------------------------------------------ADGQQP
SRLGLVELPDAAAVVGLGVSSEAKAIVAIA---QGSQ-----------------------
-----------------------RTSHTVHA-----------------------------
-------------------WR---------------------------------------
-----ILQD--------------AVTRETRLAD---------------------------
-------------ARVEPQESGRLCLMGAALPRMEGPQAHLL------------------
------------------------------------------------------------
----------------------------------------------SGTGGAGLRGGRSG
ALEHCSW-----GYGS--------------------------------------------
AAVSPADGTIAVLFR---------------------------------------------
-------------------------------------------PPLSLLKQPTRVIGELS
GEEAAVARSLLTVPVIRVVAAEGPSSAS---P----------------------TGRVAP
---------MHTPTS------------------------------FWT--------SASR
HSPLV-F--R--------------------------------------------------
------------------------------------------------------------
------------RGVH--V-----------------------------------------
------------------------------------------------------------
------------------------------------------------------------
--------------------LSGNTLQV---------------------------HSPGD
GSRVD-S----------------------------------------------FSLPS--
----S----------------TEDG------Q----------------------------
SL-------Q--------ARTL--------------VYSDA-------------------
------------------------------------------------------------
-------------------------------------------------QAA--------
--------WLV-------------------------------------------------
------------------------------------------------------------
-------------------------------------FFSE----------A--------
-----------------DR----KAAKG--------------------------------
-----SPAS-----------TGRF------------------------------------
------------------------------------------------------------
------------------------------------------------------------
-----------------------TLLMASQIRDRALPWL---------------------
--------LPGVSGAFVGRGD--------------------------------------R
HFAVLEPSMDFVAVYRTE---------------------------------AMAEVHPPL
YRAALERCAGELFPGPILPAAEAGAEAEDPEPDLL----------------GGAEAG-QH
DVALGSIA--------------------WVRLA---------------------------
-------------------PPALCL---------------ARLP----------------
----------GAAP-GPEGAPEGS-----PERG------RVPQLSP--------------
LAVS-------------SSLPL-------------------GPA----------------
--EG------------------LRQVAW----QPHEPDTELPP-----------------
-------------LIAG---AVLTDE------------------RLALVDSNL-------
----------------------KVLLQHPA------RA----------------------
-----EAPGA-------------------APSIINCL-----------------------
-------------------WVG------PALLYINA--------------------SG--
----------------------------QV---MMM------------------------
------------------------------------------------------------
----------------------------------GW------------------------
------------------------------------------------------------
------------------------------------------------------------
------------------------------------------------------------
------------------------------------------------------------
------------------------------------------------------------
-------------------------------------------DGSVTLVCSVADVAPAP
VLVGALSDRLLLLRASQD---------------------------------GEXALLARX
SLASRGGVRGGVPAMRAA---------------------------------LRRIASSFG
AGAAD-------------------------------------------------------
------------------------------------------------------------
------------------------------------------------------------
------------------RNTLASVX----------------------------------
------------------------------------------------------------
------------------------------------------------------------
------------------------------------------------------------
------------------------------------------------------------
------------------------------------------------------------
------------------------------------------------------------
------------------------------------------------------------
------------------------------------------------------------
------------------------------------------------------------
------------------------------------------------------------
------------------------------------------------------------
------------
>Chlorella_desiccata-AAC_UTC__scaffold250_cov460-Chlorella_desiccata.AAC.4
--------------------------------------MSRLKPAFGAIAPAAGRQQTAS
KQQQAFEQDDGLVLEKAHLISRECVDASLQGGDLAAGLVTCWHPKY--------------
------------------------------------------------PILAVATSTAVV
EYDAVSGCRRNFVESTGSPVKLRY------------------------TPNGDHLLLL--
-----------------------------TKERNIISWSTSSWRRNALL--------IAE
ARYADRPLVSGLLAISTGKQPVVYYSPMGKNTIRSIHMVPPTATSTTKVEKEFQPGYKLK
TENKKP------------------------------IVGLAAHPY--DPSILFLLLVD--
------------------GT-------------------LLV------------CGVGSG
TL-----------SILSGVAVHFDASKE--------------------------RVQLHA
MPHPQQQGAALVLVEAERSGLTVLNVPSRNEIRV---VCELSVGS---GAVLAGSGLLHK
SCILVAA----------------------------------------VRHAGGNVGMKT-
-----------------WRLRTDSRAGI--------------------------------
---------------TINAITTSPS-------------T----IWDAL------------
------------------------------------------------------------
---------------------------QSDSAADASSLTDVSGEALVAGMVPHGPSGLLA
FWTTRQNDTNGGA------AHFRLPLLAMVDGDDPLEGLGAAKMVVQLNTAP--------
--SFWTAHSGHDGVVP--------------------------------------------
--------KLQF---------P--------------------------------------
---------------------------------------RYAH-----ALNYG-------
-------RVSSYDLTHGLLAD-------------------------------------FM
V-------------------------------------------------------PPML
NSAGQERTLLRTVQSSKQALWLPFMQIVSSTTPSTVANSTAVSSSFGPGHIQFTAVPEAE
ASISAGGNWWMAGRDACFAGGRDELTVVLS---NSGS-----------------------
----LLAVFDTPKLTVQQQSTQQQGHNTPRALFIAELKDTSAIRL---------------
-------------------FS---------------------------------------
------------------------GPCSHIPAA---------------------------
-------------PKPRPKEPEAQLEAGEETDEEAEEALREW------------------
------------------------------------------------------------
-------------------------------------EENEARRLELPRKMMILTTDNKL
ILSDVSQ-----NSLG---------------------------GGGGRAHGGALSKAKHV
LKLRVSEAVIQVTWQ---------------------------------------------
-------------------------------------TLLDPTENFHLGCQGAGTSLPCV
ASVVTTERVLLVDDRLRILAASN--FAG---D-------MG----------IPISSLWVG
------------PAL------------------------------LVT--------TSAN
QVMHMRW--DGQIDHVASLLSGHPVVLVA-------------------------------
------------------------------------------------------------
------------ALADRLV-----------------------------------------
------------------------------------------------------------
------------------------------------------------------------
----------LASRGAGPGILAGKT-EVAT---------------RAFAVLPPMLVGWA-
----G------------------------------------------------VVAKG--
----W----------------LPGG------TTRARKEMKILLASYDASQLPVAVL----
DVMASSGFADVAAAAAARSELV--------------AVTPA-------------------
------------------------------------------------------------
-------------------------------------------------RKAALAAAA--
--------GDW-------------------------------------------------
------------------------------------------------------------
-------------------------------------TAVL----------QLVANELEN
SEWHPYPPPKWSSLYKKVV----ALART--------------------------------
-----CEAHGRFTQARQLFEAAGA------------------------------------
------------------------------------------------------------
------------------------------------------------------------
-------------------------------------WN---------------------
ELLALCVFQGDFNAVQGYARQAGKDVEGLAD----------------------------Q
LLAVNENTFMRLSNQSAF---------------------------------GGR------
-----PNVEDWTVQVGQNPVLQDGDIDGGG---GV-----------------S--TGVGL
DFAAKLQIKDTEGSEDNDASLMDFMDVEWEVAP---------------------A-----
-------------------GRLPSMEASLRVTSAAAASGVLPLERQIAGGGEKEEEREEE
EGQPIAA--LDLYSLDAYLGVCGA--SVLKD---------AITGGG--------------
GGGGGGGAAAAMLLDRSDTTTSTELGAAAAQLAGGSTPRLSGAG----------------
--DSASMPDSEADAA-------TTAAAA-------AARGET-------------------
-------------IAQSAARAAFKRDTNEDD-------------EDDFFSSDE-------
----------------------DESTTHHHQGTGGGADSRSQASFAGSSSNRLLISIRSP
NEISQPGTGAPTPADGATLRRAALSLKLGGSGSITGA----------PSTS---------
-------------------ASAGAVPASTGRSSLSE------------------------
----------------------------DDRSSMSS------------------------
------------------------------------------------------------
-------------------------------MDMMF------------------------
------------------------------------------------------------
------------------------------------------------------------
------------------------------------------------------------
------------------------------------------------------------
------------------------------------------------------------
----------------------------------------NIGPSRTSTIHSIPTPPPAA
PLGPAVDAAMSPAVDDPFADFGNRSSKAIDGGAKAKEAIVSKDPFSGLPGLPPTLAQAAS
TSTGAGAEGAGGKAGPFASSAAAAAGASVPLAAAAFSEESATTPPSGAPMRAQPAAPVAQ
SDLLS-------------------------------------------------------
----GWDEFEALFGGGGGGGVAAASAASTTSQQDMTLFPVEERPEAGASEYQANTTAPST
AAPSSAAPVP--------------------------------------------------
------------------PPSNVKKA----------------------------------
------------------------------------------------------------
----------------------------------------YSAGLAAFRKGKWSQASEQL
AKALGGASGHK-------------------------------------------------
-------------------DPAVAAAFRQQCAYLYAAATLIVRSAAAPPSAASRLSRFAT
ALPLGEEQRAVTAAFAVEANMAAGNYAWAGDQLTWLVVVASEGMISGPGLDPGTLAERLA
ACDRAGNTNTALPDEEDVESFAAIVGSCEEKNDIDELLANLVQG----------------
------------------------------------------------------------
------------------------------------------------------------
------------------------------------------------------------
------------------------------------------------------------
------------------------------------------------------------
------------
>Chlorella_desiccata_UTC__41212-Chlorella_desiccata.70
--------------------------------------MSRLKPAFGAIAPAAGRQQTAS
KQQQAFEQDDGLVLEKAHLISRECVDASLQGGDLAAGLVTCWHPKY--------------
------------------------------------------------PILAVATSTAVV
EYDAVSGCRRNFVESTGSPVKLRY------------------------TPNGDHLLLL--
-----------------------------TKERNIISWSTSSWRRNALL--------IAE
ARYADRPLVSGLLAISTGKQPVVYYSPMGKNTIRSIHMVPPTATSTTKVEKEFQPGYKLK
TENKKP------------------------------IVGLAAHPY--DPSILFLLLVD--
------------------GT-------------------LLV------------CGVGSG
TL-----------SILSGVAVHFDASKE--------------------------RVQLHA
MPHPQQQGAALVLVEAERSGLTVLNVPSRNEIRV---VCELSVGS---GAVLAGSGLLHK
SCILVAA----------------------------------------VRHAGGNVGMKT-
-----------------WRLRTDSRAGI--------------------------------
---------------TINAITTSPS-------------T----IWDAL------------
------------------------------------------------------------
---------------------------QSDSAADASSLTDVSGEALVAGMVPHGPSGLLA
FWTTRQNDTNGGA------AHFRLPLLAMVDGDDPLEGLGAAKMVVQLNTAP--------
--SFWTAHSGHDGVVP--------------------------------------------
--------KLQF---------P--------------------------------------
---------------------------------------RYAH-----ALNYG-------
-------RVSSYDLTHGLLAD-------------------------------------FM
V-------------------------------------------------------PPML
NSAGQERTLLRTVQSSKQALWLPFMQIVSSTTPSTVANSTAVSSSFGPGHIQFTAVPEAE
ASISAGGNWWMAGRDACFAGGRDELTVVLS---NSGS-----------------------
----LLAVFDTPKLTVQQQSTQQQGHNTPRALFIAELKDTSAIRL---------------
-------------------FS---------------------------------------
------------------------GPCSHIPAA---------------------------
-------------PKPRPKEPEAQLEAGEETDEEAEEALREW------------------
------------------------------------------------------------
-------------------------------------EENEARRLELPRKMMILTTDNKL
ILSDVSQ-----NSLG---------------------------GGGGRAHGGALSKAKHV
LKLRVSEAVIQVTWQ---------------------------------------------
-------------------------------------TLLDPTENFHLGCQGAGTSLPCV
ASVVTTERVLLVDDRLRILAASN--FAG---D-------MG----------IPISSLWVG
------------PAL------------------------------LVT--------TSAN
QVMHMRW--DGQIDHVASLLSGHPVVLVA-------------------------------
------------------------------------------------------------
------------ALADRLV-----------------------------------------
------------------------------------------------------------
------------------------------------------------------------
----------LASRGAGPGILAGKT-EVAT---------------RAFAVLPPMLVGWA-
----G------------------------------------------------VVAKG--
----W----------------LPGG------TTRARKEMKILLASYDASQLPVAVL----
DVMASSGFADVAAAAAARSELV--------------AVTPA-------------------
------------------------------------------------------------
-------------------------------------------------RKA--------
------------------------------------------------------------
------------------------------------------------------------
-------------------------------------ALAA-------------------
AA---------------GDWTAGVVVNT--------------------------------
-----LYDH-----------LLNF------------------------------------
------------------------------------------------------------
------------------------------------------------------------
------------------------------LFFPPPKWS---------------------
--SLYKKVVALARTCEAHGRFT-------------------------------------Q
ARQLFEAAGAWNELLALCVFQGDFNAVQGYARQAGKDVEGLADQLLAVNENTFMRLSNQS
AFGGRPNVEDWTVQVGQNPVLQDGDIDGGG---GV-----------------S--TGVGL
DFAAKLQIKDTEGSEDNDASLMDFMDVEWEVAP---------------------A-----
-------------------GRLPSMEASLRVTSAAAASGVLPLERQIAGGGEKEEEREEE
EGQPIAA--LDLYSLDAYLGVCGA--SVLKD---------AITGGG--------------
GGGGGGGAAAAMLLDRSDTTTSTELGAAAAQLAGGSTPRLSGAG----------------
--DSASMPDSEADAA-------TTAAAA-------AARGET-------------------
-------------IAQSAARAAFKRDTNEDD-------------EDDFFSSDE-------
----------------------DESTTHHHQGTG--GGADSRSQASFAGSSSNRLLISIR
SPNEISQPGTGAPTPADGATLRRAALSLKLGGSGSIT-------------GAPSTS----
-------------------ASAGAVPASTGRSSLSE------------------------
----------------------------DDRSSMSS------------------------
------------------------------------------------------------
-------------------------------MDMMF------------------------
------------------------------------------------------------
------------------------------------------------------------
------------------------------------------------------------
------------------------------------------------------------
------------------------------------------------------------
----------------------------------------NIGPSRTSTIHSIPTPPPAA
PLGPAVDAAMSPAVDDPFADFGNRSSKAIDGGAKAKEAIVSKDPFSGLPGLPPTLAQAAS
TSTGAGAEGAGGKAGPFASSAAAAAGASVPLAAAAFSEESATTPPSGAPMRAQPAAPVAQ
SDLLS-------------------------------------------------------
--------GWDEFEALFGGGGGGGGGGGGGGGGGGGGGGGGPTQGGVAAASAASTTSQQD
MTLFPVEERPEAGASEYQANTTAPSTAAPSSAAPVP------------------------
------------------PPSNVKKA----------------------------------
------------------------------------------------------------
----------------------------------------YSAGLAAFRKGKWSQASEQL
AKALGGASGHK-------------------------------------------------
-------------------DPAVAAAFRQQCAYLYAAATLIVRSAAAPPSAASRLSRFAT
ALPLGEEQRAVTAAFAVEANMAAGNYAWAGDQLTWLVVVASEGMISGPGLDPGTLAERLA
ACDRAGNTNTALPDEEDVESFAAIVGSCEEKNDIDELLANLVQG----------------
------------------------------------------------------------
------------------------------------------------------------
------------------------------------------------------------
------------------------------------------------------------
------------------------------------------------------------
------------
>Picochlorum_UTC__Euk-Green-Chlorophytes-UTC%Picochlorum_genomicjgi|Picsp_1|3928|NSC_01440-R1_vascular
------------------------------MSRLKPFFGGLTPPAVVSQGNPGVGGPAQL
KQLQMLEQDVEPLTSSLIFVSKESIDASIQGGDAAAGSVLCWHPYF--------------
------------------------------------------------PVLAVATNAAIV
EYDAVSGCRRNMVDCDGIPVKLQY------------------------SFDGSYIVLL--
-----------------------------TKERNIFAWSTKTWKKETLL--------IAP
AKYADRPLVSGML------AVSAGASPVVYYSPMGKKTLRTVHTSLPSLGKGEKREKELL
PGHKLKTENKKPLVGLASDPTEESVVYVLSVEGELMACRVAGGML--VPM----------
------------------GQ------------------CSLP------------FVATQE
RV-----------KVHTKLHPLNPRYTL--------------------------------
-----------IFVEAERSGITVVESTSLGDLKI---ITTLKSGT---GGVISGFGLVRR
NWTVIAA----------------------------------------AKQARGNVGFFA-
-----------------WKMF---ASKS------------------------------GM
V--------------FVPCNASPSS------------------LWSVL------------
------------------------------------------------------------
-------------------------QGDAGPGGGSQNIADVSGDSLVAGAVIHEETGMMA
FWTTN--------------AQQLGVSHFRIPVITTVDVSNSAGGYGTPSCLP--------
--------MHSSPDFWIQG-----------------------------------------
--------ANDH--------DS--------------------------------------
---------------------------------------ITSQLYLPRMLYLS-------
-----------T---DEKVFS-------------------------------------YD
L--------------------------------------------------------AHG
LLSGHMAPNLSTGSTQQVLLRCAHSNKKSLWLSFSTIISPAKPDLPFATGTCMFTAVPDK
DVAVSPGSWWFPGRDGTFVGSRDELTAILS---NSGS-----------------------
-------------SVAVFDTTKLAQHGVKGMLYVSKFEEGRISRL---------------
-------------------FP---------------------------------------
------------------------GPPSRISGV---------------------------
-------------PKPRPEVNEDPENDETDEEEELAMQEWES------------------
------------------------------------------------------------
--------------------------------------------YEAKRVEVPKRMLVLT
MTNKLCLVDVSQSGSI---------------------------------YHQSSKVLSSR
NFCQLPSAIVQVGWQ---------------------------------------------
-------------------------------------TLLDPFDEFHEGLDGADQALPCL
LAILLCDRIMI----------LS--DNL---D-------VICTAFIPADSGNPTSCLWIG
------------PSL------------------------------LVS--------TSAN
HLFYVSI-----------------------------------------------------
------------------------------------------------------------
------------EGTLSHA-----------------------------------------
------------------------------------------------------------
------------------------------------------------------------
----------AS--------LLMGPPTVLL-------------------------AAQG-
----D------------------------------------------------RIVMAYK
LKTGA----------------AESA---------------------------TRAW----
DPMPMMLLGWAQLS----SKGI---------------LPGG-------------------
------------------------------------------------------------
-------------------------------------------------HSR--------
--------AER-------------------------------------------------
------------------------------------------------------------
-------------------------------------AMKRLLSSYDATKVP--------
-----------------VQVLDRLAASGFSTLASAAATVS--------------------
-----ELDSISDTRKAILEAAAGN------------------------------------
------------------------------------------------------------
------------------------------------------------------------
-------------------------------------WA---------------------
--PITQKILSEYENSEYYPDHPSNGSPLYLKLV--------------------------T
LGRACELHGHFKHARDLFEAA------------------------------GAW------
-----SDLFSLCIFQGDFAGLQMYASRGGQEAQLL-----------------SHHLLAVN
EDAFRRSVSIGNPKFGGRPFVDD-----WDLKRQKTSKDELDSNDLLPEEHLDVM-----
-------------------ETFDLG---------PIDR--LPFM-E--------------
---------ASLKV-DEDAVASGKVLMEHEE----EDKGEPIGTLDRTKLESYIGIPGAV
LRPNAILAKEKNSV---EPERD-----------------INGFE-----SDIDFDDNESS
GLGA------------------VQRVITGAAGPASETATET-------------------
-------------SLTA------SVDKSKASKSPQRQTKDEYRRSVNLIDHDD-------
----------------------DDDFFSSDDE----SS----------------------
-----QFGGK--------------------SASSFAA-------------A---------
-------------------TTS---------KFLFT-------------------IKS--
----------------------------KD---DVA------------------------
------------------------------------------------------------
-------------------------------E----------------------------
------------------------------------------------------------
------------------------------------------------------------
------------------------------------------------------------
------------------------------------------------------------
------------------------------------------------------------
----------------------------------------EDTASLKSAAQSLTLGNVTK
TSFKKQLSMRNSDIDQLSKSSSQSSLDNALSSFSGMNIGREGSAQQPINDPFTDLTALRP
SIESIDSRSDIAEHEEIATAPELPEDMFGGSTQPMKPELAPQMPKSDLLAGWDEFEALFS
LTTDG-------------------------------------------------------
------------------------DNAIKESGQVMDLEGSSTMAMDTTTVPTMLDTSNGL
PAEAFVE-----------------------------------------------------
------------------PPKPARKP----------------------------------
------------------------------------------------------------
--------------------------------------------------HENGTKAFKS
SQWSKAT-----------------------------------------------------
---------------------ANFSKSFFAISNFTGQDVDNFRRQCAKEYAAAFLLQKAD
SSTSVTAARLARYAAALTLQPSMQVITKFHAAELNIKARNFGWAGDTLSTMMVTLNENEN
LQRLIKEKSLKQNLAQCDEQGAQNESIRSDEDMSSFEMIIEVSQSLQEIEEIVAELCL--
------------------------------------------------------------
------------------------------------------------------------
------------------------------------------------------------
------------------------------------------------------------
------------------------------------------------------------
------------
>Nannochloris_RS-PRE_UTC__81-Nannochloris_RS.PRE.136
----------------------------MSRLRPFAYSTGATRPNTTIPQQHPPGNQSHT
KQMQGLEQDIDPIPHLVNFMPRESIDASVQGGDVEAGSVLCWHPTL--------------
------------------------------------------------QVLAVATNAAVV
EYDALSGCRRTMVDCDGSPVKLKY------------------------TADGEYLILL--
-----------------------------TRERNIFAWSTRTWKKETLL--------VAE
SKYAGRPLVSGMLAVSVSRDNPIVFYSPMGKKTIRTIHIHSNRGTEEVKKDMYRAGYKLK
TENKQVFVGLAA------------------------DAVEADKVYALTVD----------
------------------GD-------------------VLA------------CRVSNG
SL-------IPVLAVNGVPFSATQERVKLHAFPHVDKKKGGS-IVVVEAERSGISILESI
GNTMR---MIHVLKTGTGGV-------VG-GFGF--------VQQ---GSLA--------
----VAA----------------------------------------VCQARGNVGFFA-
-----------------WKYTVSEDMGI--------------------------------
---------------CFSSCHAIPS-------------S----LWAAL------------
--------DGNG------------------------------------------------
-------------------RGSSQSMLGMSDTAVMAGSVIHPKSGMMA---------F--
-WSAASDNSVAVSTFKIPLISIISD-----------DEMG------TPPCHP--------
--------LHSSPYFW--------------------------------------------
--------LQGS--------ET--------------------------------------
---------------------------------------SHDGTVSELHFPRS-------
-------TYVIT---ADSILM-------------------------------------FD
I-----------------------------------------------------------
---AHGVLSTYMRPKLQSGKVGRMLVGTAHSSKRGVWMLFSRITTGEHAGSFQFSATMDS
QAAVSPGSWWFSGRDGVFAGSRDELAVVLT---NSGK-----------------------
-------------SLMIFDTVKLANHGTKGM-----------ISA---------------
------------------------------------------------------------
-------------------IHGIEDGIIAAVFRGPVS-----------------------
-------------RIPGPPKPKPEMHGADDDETDEEEEAAMQ------------------
------------------------------------------------------------
-----------------------------------EWEAYEVRRREIPKSILALTMRNKL
CLVEVSQ-----ASSI-------------------------------YSHNARSLRSKAA
YQLPASSAVVQVAWQ---------------------------------------------
-------------------------------------NLVDPVGTYHADMEGADEAIPCV
LAVTMSDRVVF----------LS--DKL---E-------LISSCLLPADAGIPVSSLWIG
------------PSL------------------------------VVS--------TSMD
QFLYVCI-----------------------------------------------------
------------------------------------------------------------
------------DGSVVHA-----------------------------------------
------------------------------------------------------------
------------------------------------------------------------
----------ASAIMGPSVSLLGAL-GDRLLYAYRTASGAIESSYRAWDPVPMMLLGWA-
-----------------------------------------------------HLYSN--
----CV---------------LPGGFERAEKS--------------------LKSLLSSY
G--------A---T----KIPV--------------SILDG-------------------
------------------------------------------------------------
-------------------------------------------------ISN--------
--------LGF-------------------------------------------------
------------------------------------------------------------
-------------------------------------ADIA----------SATAACSEL
SD---------------MNDAKKGILKA--------------------------------
-----AAGD---------------------------------------------------
------------------------------------------------------------
------------------------------------------------------------
-------------------------------------WQ---------------------
--EIVAHIMSEYEESEFYPDHPE------------------------------------E
TSLLYEKMVVLARSCELY---------------------------------GHF------
-----KYAKDLLEA-------------AGAWRELF---------------ALCVFQG-DF
DGLHR-----------------------YASRG---------------------------
------------G------RKAELL---------ANHL--LAVNEDAFRRSVASNPTKFG
GRAFV----EDYELQESREPTSAD----ETDSPKDVLPADHFPSWE--------------
LAPS-------------DRLPF-----------------MEATL----------------
--RV------------------DQSAIA-------SGEIST-------------------
-------------SMEMDSD---SDD----GHKGDPINRVDKSKLVSYLGFSG-------
------------------------------------AT----------------------
-----VKPGA---------------IITESKDEIADV-------------D---------
-------------------IDH------AE-EFDFD--------------------DQ--
----------------------------EDSALGVV------------------------
------------------------------------------------------------
-------------------------------QRVIT------------------------
------------------------------------------------------------
------------------------------------------------------------
------------------------------------------------------------
------------------------------------------------------------
------------------------------------------------------------
---------------------------------------AGPESDTATETSVSESVGVKA
SLKPPKAQEEARAAFFASKKLIDDEFYSSDDESSLMGAESAANFASTTTNKLLFKIKAKE
EIESVNDSESLLDAAKSLTLGPVSKTSFKGLSSAKKVAESSEDFETEPSLSESDLQNPMK
EAVED-------------------------------------------------------
-----------------------RDAFASLSGLGGASQRISPQPSGALPEEYFAPMKPEN
QRAQVPQSDLLSGWNEFEALFAS-------------------------------------
------------------PETKVDKT----------------------------------
------------------------------------------------------------
----------------------------------DNEEMLQTGESSLLDFDEGDLISEQP
STLLAAIPPESEKYHENASKLFIASSWQK-------------------------------
---------------------ASRDFGRAFSKMHLKPENEDFRRRCVNEYAASKLMLKAS
KSDSELAARLSRHAASLTLETTLQLVCQARAAELNIKVGNHAWANGILPMVLGAMEASNV
KVKSIDSSKIQKLFTSCEGRDSNASVPFDEDTDSTCKIIEVSQTLEEIDEIIAEFS----
------------------------------------------------------------
------------------------------------------------------------
------------------------------------------------------------
------------------------------------------------------------
------------------------------------------------------------
------------
>MMETSP1473_UTC__Euk-Green-Chlorophytes-UTC%CAMPEP_0206146808
----------------------------------------------MPPRRTKRKARVVQ
EEERVPTPDLQIKLLRNVDFSTLCSVDHIRLRAGAFAHAVALHPQL--------------
------------------------------------------------ATAAFGTHQRIG
EYDLASGCCLATANLASPPTNLAY------------------------STDGKLLIAL--
-----------------------------LEDRSLVAFIG-QLSASKTL-------LTAP
SRLEKKHLLYHLAVGPGSRPAIFVAQHRASGVRIAYIPEGKEKLKQGLQLKADRGAP---
------------------------------------IVGLA---S--HPS----------
------------------RA-------------------VLL------------VAFADG
TMSGCHVSQKSLQSMWN------VPLEE--------------------------------
-----------APEEGQKAPVMRRAFITAEPHPL--------LNG---AALI--------
----VVG--------------------------------------------TSAGYVTA-
-----------------WELTDTKSTPA------SAGRFMIQDGHFIIGAGVLVASACVL
VFAKDVRGTIKTYAHRLVNQQSGTT------------------LVPLIVQPENLQDAFGA
EFKALRGEADVP------------------------------------------------
-------------------EEGKEGNDGKDGKAEPQELEKNTEHGFWT---------ATP
IWSSE--------------SASS-V-----------RRGVDIGQVVLHQSTGVAALQWVP
TGLSSINDGVPIDALS--------------------------------------------
--------AADA------------------------------------------------
---------------------------------------LAAK-----QLMRSTLLSISE
TIHASLAGTPPHMALHTSLAF-------------------------------------WA
L-----------------------------------------------------------
-----------------------------------LPGGLSQKLVFPRHAYLVDGGHLAA
YSLRTGAVAPYALVPVRSDSGALRSPHHLLHSPARGT-----------------------
-----------------WLLFCRVAASDGYG------------DG---------------
-------------------WE--------------------------FARFTQRGVELPG
DAAPSFLPGVSGAFVGPNDEYFAVLALDRATIQ---------------------------
----LYQTDADELPKKPPGSSPAKGGGVLALFPGPKLRAPPP------------------
------------------------------------------------------------
--------------------------------------SPEEAMRALEAMEEGAPPPDSK
GEEGRWLCWESVASEL---------------------SMGHLPAPAGKKGRNAPLQPMYT
LALLPGEHILQVAWQ---------------------------------------------
----------------------------------------ALREDIDMGDTPQAGNHPAS
VGAVLTSQRLLLLSPQLRVLVAAPPGPA-----------IT-------------SFLWLG
------------PAL------------------------------LYA--------TSDH
QVWLLRW-----------------------------------------------------
------------------------------------------------------------
------------DGQAALV-----------------------------------------
------------------------------------------------------------
------------------------------------------------------------
----------ASFGAGPRAALLGALPDRLL---------------MVR-------AAPG-
----G------------------------------------------------RIAMA--
----T----------------RATS--LLAPL--------------------LQSW----
AT-------L---P----GSGLLPDGQWRSRMEIRRVLETF-------------------
------------------------------------------------------------
-------------------------------------------------DSS--------
--------GID-------------------------------------------------
------------------------------------------------------------
-------------------------------------TATL-------------------
-----------------GT----LVAAG--------------------------------
-----YADL-----------AVQL------------------------------------
------------------------------------------------------------
------------------------------------------------------------
--------------TLPSRALHLTAADTAACAAAAGQWS---------------------
--------TALVTLMAEYKRSIYFPDPPPKGSALYQRLIILG-----------------R
GAMAYGKFSVARDCFEAA---------------------------------GQW------
-----EEVLPLCAFQGDFSALRNFTSKAAPGSQAARDAPLVDKLRWLLEARFARASA-IG
ARTLT--AD-------------------WSVSMGGLIGDAREAMLLAAPGSCVAMESSVA
GLPS---------------DALKAVTDVGAIERLDASS--LSAYVGGQVARGSTGVAVVN
QDRLPDEEVFDLSI-LEALAAQGSSAGGDWEDEDVDGSVHSSNVWAAQPRARRAGRGGGG
YAPS-------------SVADT-----------------VDPDPTTAAFDAIAAAGRVEG
GGGPAP----------------LLDMAH-------TPKAIANPLVDLSDGVPTATGEGAP
LPSTSAAAAQPPRAAAA------GQDLLGAGTTPTASNAAQEAAQSQFQEQKS-------
---------------------PGDAFFDSD------EERGGPGGGDSAAAG---------
-----SEPGSTAGQPRKKFDIHIRDRPEGAQADVEAVQAAVGGLKLDATPSPTPSRASSM
ASMASTSTPGIGGPAMRPAMRPAPQPTGMR-PPLATVVNDPFAVSALLPPQQVGASGQ--
----------------------------MPGVGAGM------------------------
------------------------------------------------------------
-------------------------------RPMRA------------------------
------------------------------------------------------------
------------------------------------------------------------
------------------------------------------------------------
------------------------------------------------------------
------------------------------------------------------------
----------------------------------------VAAAAPIRVPSPGAPPPRAA
PLPALFGEPMEDAPLQPLSSGLALPDMQRPTAANPLPVDRVPAFAAGRSTQQQQQLAAAA
ARAAVLPGATAAQPAQPAAGPPSGDFHQQGVAAMEAGQWDAAVAAFTSALHAAAAQRRPT
GQGAQ---------------------------------------YLAAVRLVKESTVAGN
KLQRARLTRYAAALNGLEERHRLALAQSAATRNMEVGNFRYAGEQLTWLIEKSSGVAPES
YLRKLQQNILECDRRGPLNANLPSDETTASLRLLTTAA----------------------
------------------SPSEVEAI----------------------------------
------------------------------------------------------------
-------------------------LRPIXQAMTSDSVQTPSPLLLCLGCHVGVRGRGEN
GCWTLLRPALGGDGASVTLHYVLGRVRGFRCKTAQTKLITSEEANRYPTSNWDQQNHCTA
VIGTASDXIHQHFDLYSVMTPQAASPAAKLAAPRSAVVDRTVVAVVSAARGQSSKLTXKS
GNDAVVETKHTYMLLKHLLLLCFRQLVSRLVDSGHDAFLHLAGGAPIFEHRGAGCFWKRH
GLSRHPPDDLPASQHPDFLCVEVVPGGGTRPSPAAAADDTGTSAPRGARCTALSNPAPSG
REGRSRKQKPSASGEAKLTGVLALDHLSGLLCVPQGR-----------------------
------------------------------------------------------------
------------------------------------------------------------
------------------------------------------------------------
------------------------------------------------------------
------------
>Tetraselmis-striata-LANL1001_Chlorodendrophytes-Pedinophytes__Euk-Green-Chlorophytes-Chlorodendrophytes-Pedinophytes%CAMPEP_0200942050
------------------------------------------------------------
------------------------TSARQLLSVPILQLTSSSPTDL--------------
------------------------------------------------------------
------------------------------------------------GLHG--------
-----------------------------SFSPIHTSSEF--WSERPRG-----------
---QPLEFSSSLH-----------------------------------------------
------------------------------------VLCSGQLQVRQLPG----------
------------------GT-----------------AQPVK------------LPSVDD
NG-----------SPVD-------------------------------------------
-----------AKHIVESPA-------QQACLVF--------FCS---LDVP--------
----AKG--------------------------------------------TKGGPKQA-
-----------------WRFTCLVRHQT--------------------------------
---------------PGPG------------------------EWWFL------------
------------------------------------------------------------
---------------------------------PGVSGAFLGEDGAHF------------
-AVLE-------------------------------------------QSMA--------
------------------------------------------------------------
--------RAAV------------------------------------------------
------------------------------------------------YLTED-------
-----------MKSLSPPLHF-------------------------------------VT
L-----------------------------------------------------------
------------------------------------------------------------
----SSPAAGMFAGPPSAQAPERDDSQDDA---DAGG-----------------------
-----------------LLELSDDMEAARAE-----------AAL---------------
-------------------WV---------------------------------------
------------------------------------------------------------
-------TQEGALQLCALPLEAHRGEGADPGELADEMEAARA------------------
------------------------------------------------------------
----------------------------------------EAALWVTQEGALQLCAVPLE
AHRGEGA-----DPGE-----------------------------------LAAQAVTAQ
LQLDAGERVLQVAWQ---------------------------------------------
----------------------------------------------RLGPSEAAAGTACV
GAILTSVRLMVVTSQLKVVLQHEPSTESRGAP-------AR-----------IINCLWVG
------------PAL------------------------------LFV--------NASS
QVMMLGW-----------------------------------------------------
------------------------------------------------------------
------------DGSCHHV-----------------------------------------
------------------------------------------------------------
------------------------------------------------------------
----------CS--------IAENGAPPML---------------AA--------AMADR
LLMLR------------------------------------------------PPESGDA
MELCT----------------RA-----------------------------VRLF----
QP-----------LAISWATLA------------SSGLLAG-------------------
------------------------------------------------------------
---------------------------------------------GVPRMRA--------
--------ALH-------------------------------------------------
------------------------------------------------------------
-------------------------------------SLSA----------S---FDACS
PD---------------RELLGTLLLHG--------------------------------
-----AGDL-----------ASAL------------------------------------
------------------------------------------------------------
------------------------------------------------------------
-------------------------------------AD---------------------
--------ASTGVPLAAED----------------------------------------A
ITCHALAGHWSRAADALLE--------------------------------SYQRSIYYP
GPPPPGSTLHLRMLALARGATAYGQFQTAGKLYKV--------------------AGEVP
DLLVL--A--------------------FLAGD---------------------F-----
-------------------QTLQRY---------TAYG--LSAASD--------------
---------GEAPP-RSAAAAAEA-----RQ--------LALALIS--------------
ANED-------------AFQSG-----------------APGDM----------------
--QW------------------QLVRQP-------VPGAAG-------------------
-------------SSGS------GWDLAPPG----------ALPEMRVAAASE-------
----------------------GEDAST--------VD----------------------
-----PLPLH----------------ELVPYLGVNAA-----------------------
-------------------AKTSVTSKSRAKKAAAD--------------------GD--
----------------------------DD---GSF------------------------
------------------------------------------------------------
------------------------NEGSPGGGGMGW------------------------
------------------------------------------------------------
------------------------------------------------------------
------------------------------------------------------------
------------------------------------------------------------
------------------------------------------------------------
----------------------------------------NPDEDDDGDGGDVDAQEAAR
QAFQAHADAFNSSDDDSSDASSLASSGRHKLSIKIRAAAAEGSGVQGDTSASLKAAAMSL
KLGPPGQFTSXAAARKVRVR-------------------------------HLHRLHAGL
LGAL--------------------------------------------------------
------------------------------------------------------------
------------------------------------------------------------
------------------QPPALRQA----------------------------------
------------------------------------------------------------
------------------------------------------------------------
------------------------------------------------------------
------------------------------------------------------------
--------------------------------------LPKLQAQLLSGAVLRGLILARA
RRAAVPGARAARACASRGARGAAAPGX---------------------------------
------------------------------------------------------------
------------------------------------------------------------
------------------------------------------------------------
------------------------------------------------------------
------------------------------------------------------------
------------
>MMETSP0804_Chlorodendrophytes-Pedinophytes__Euk-Green-Chlorophytes-Chlorodendrophytes-Pedinophytes%CAMPEP_0117652236
---------------------------------------------------------MAP
SAQSDGRATFKLRRTLAIDFSSAIPQEAARLPRGLHARNMCFHPHR--------------
------------------------------------------------SVIAVGLERCIG
EYDVLSGAKLGCAHFVGTPVSMCY------------------------MPDGNAIAVLLE
NGSIMAWNTTNWRSR--------------VICQPLEKLAG-DKAMDEGFLAIGHNVLFFA
ERMHTTIRGVLWN-------------------------AAADKKKSMKLKLDNYKKP---
------------------------------------IVGME---C--GPG----------
------------------GK-------------------QLY------------IAYADF
TV-----------RAYN----ISSQSLA--------------------------------
---FN---PISLASKESRAAVGTGVISVA-AHPF--------IPT---ASLL--------
----MAA--------------------------------------------FSNGRVGV-
-----------------WEV----VPGK------------------------------QA
V--------------RLGQVELPDV-------------A----DVVGV------------
--------GLHC------------------------------------------------
-------------------PG-----------NAVTAFTYSARTNSYS----------AY
AWQIL--------------VDRRSR-----------DVTLLGANMEPKDIKSFAQEAGRA
ALHHAGSSALYEQCWW-Q------------------------------------------
--------ECSW----GSLRSP--------------------------------------
---------------------------------------GVGSPAIRSIILSP-------
-----------H---DGSLAL----------------------------------HL-WP
S-----------------------------------------------------AHKLQA
KLIGELGTEEVVAARKLLAIPILQAVMASAPSHSAPLSKVAAMHSPMGFWSEASRTKPLL
FSQSLNFLENGKLQSHRLSDGSRGDSVPLPAVDGDGR---------------------SL
EPQLLVESSVQQASLIFFIGTEPVAKGSKGG-----------SKP---------------
------------------SWR---------------------FTCLQKDMQDEEGSGEFW
FLPGVTGAFFGERDLHFAILEQNLQNAAVYQTQEMTRIR------------PPIYRVSLE
APGGIFPGVVRPKRERNDDTQEESSQEVDFLDTGDDNTDDET------------------
------------------------------------------------------------
--------------------------------------------PAGCLMWVALGGRLCM
GDLPAGV-----PPTE-----------------------------GAGLCQLGTPAAQAS
IQLMPSERVLQVCWQ---------------------------------------------
---------------------------------------HFTEDYTAG--SIYAAGAVL-
---TNMRLLVVSPALQELMEYVPDHFHGSVLP-------VI-------------SCLWVG
------------PAL------------------------------LLM--------IASG
QVMILAW-----------------------------------------------------
------------------------------------------------------------
------------DGSVQPV-----------------------------------------
------------------------------------------------------------
------------------------------------------------------------
----------CS--------VADKSPTPAL---------------VG---------ALG-
----D------------------------------------------------RLILL--
---------------------RN--------T--------------------EDAMEV--
-------------S----IRAV------------SLFQPLA-------------------
------------------------------------------------------------
------------------------------------------------------------
--------IAW-------------------------------------------------
------------------------------------------------------------
-------------------------------------ATLA----------ERGILPGGV
PE------------------MRSALRSL--------------------------------
-----AANY-----------DCST------------------------------------
------------------------------------------------------------
------------------------------------------------------------
-------------------------------------VD---------------------
--------RKLLAVLAVSGAA--------------------------------------D
LAAELV---------EAI---------------------------------PRS------
-----GGSATLACHAAAGN--------WTRAAGIL-----------------------LS
DFQRS--V--------------------YYPKP---------------------------
----PPEGSSLH-------RKMLSL----------GRG--AAAH----------------
---------GQFGT-ARQMYEAAG-----DT--------SSVLLLA--------------
FLAGDF-----------DCLRR-----------------YTRYG----------------
--TTDDFETNSSPADAAEVRRLSTALIA-------ANEAGF-------------------
-------------QQSV------SSD--------------------PQWTLKR-------
----------------------LYP-----------EG----------------------
-----TADGE--------------EWDIAPPGAVPSM-------------Q---------
-------------------TSQDA----MG-GRIPP--------------------IS--
----------------------------GD---SLV------------------------
------------------------------------------------------------
----------------------------------PY------------------------
------------------------------------------------------------
------------------------------------------------------------
------------------------------------------------------------
------------------------------------------------------------
------------------------------------------------------------
-------------------------------------LGVSGSAQPQSSVGSGGVGRPAH
SDDGGFQEVGADDDDGDMDGGEDAQEAARQAFQMQSDSGFDSSDDESDAGSVSGADASRQ
RLQIKIRAAAPPEAAADPNALKAAAMNLSLAPASQLKFKRANTADSSFSTEDSSESSKAS
SPTKS-------------------------------------------------------
--------------------------IDLQRPSFLHPQHPPPAAPAPPPPKAAMGFSPPP
LPPQPQANP---------------------------------------------------
------------------APGGMSLG----------------------------------
------------------------------------------------------------
------------------------------------LFKAGVTEMEKGTWDQAIVLLTKA
MDAVEEEARTG-------------------------------------------------
-------------------RLDTARKQQRMALMSQYLAAVQMLQYSREAVSGPGASDASL
ELRAKMLRFTSGLRLESKHAIALKQTAVQRNMEVCNYGFAIGALESLISDALQANASPEY
TTKLQQTLEECDAKGGGDASVPDDEDCTVIPDILSQASSAAEVVSLVKQLYEG-------
------------------------------------------------------------
------------------------------------------------------------
------------------------------------------------------------
------------------------------------------------------------
------------------------------------------------------------
------------
>Chromochloris_zofingensis_UTC__Euk-Green-Chlorophytes-UTC%Chromochloris_zofingensis_genomicCz08g12050.t1
------------------------------------------------------------
-------MVLQGVQSSVGGYDLLSGCRMGRAEVRTPAIHMVFSRDG--------------
------------------------------------------------SLLVVATQEWHI
IGINTHNWRSRVLAPCREPRGAVLDAILLAITAGPRPLIFF-------TRHGKDSVRLAS
SG---------------------------AVAGNKKSMEKSTWGLKVKL-----------
---DVKKPIIGLAAHPTDGQLLVLFQDGGLRSYAIAAGDLAPVYALPVDPLGGHTSLS--
------------------------------------VGLLETAGHPFIPG----------
------------------AC-------------------ILL------------YGTRTG
TV-----------AVME---AVGQNEPR--------------------------------
-----------VLLRGRTPD----------GLPVIGMGLHSASRT---ILVF--------
----AST-------------------------------------------PSGGVKVVG-
-----------------WQLHNSSTAGV------------------------------SL
VPIPV----------DLDSLERRPV-------------TAKTAGSVIE------------
------------------------------------------------------------
--------------------SQQQQPTSSLDTAAPPAAAAASAAPSWQ-----------A
LWDASGATPASDASDSNPLLGKLLA-----------PVVSSVVLHPLLGAVAVQHLPPLA
LRQAANIMAQPIGMIS--------------------------------------------
--------PSEAAISRQTASVPLLR-----------------------------------
---------------------------------------VLGDCQPTSYWPGG-------
-------ITAPM---HTSIDF-------------------------------------WQ
G-----------------------------------------------------------
---------------------------------------GTGLSAKLQYPCHLYFLASGK
VCKYGLVTKATGAFMHLPATNKQNRAHESRYMIHSAK-----------------------
--------------QHAWLVFCESLEAPDKQ-----------HRS---------------
-----------------HTWE-------------------FTLIRGGVGDQATWFLPGKY
GAFLGPQDAYFGILPAASSTVSVYPTSHFKGKGPASFTIELHKPSRVEPGLFAGPAALGV
PEVGAEARAAAEAAAAAEAAAANGADGKAADEDGDAAKDKEV------------------
------------------------------------------------------------
----------ADDEEPVDSMIPVLGVRGGAFGAAAGGSRVSPFASAQGSSAEAQSSSHKG
GGVILWH---AAGNKLVMAGLPAPGIQYAAGDDSDDPDAEEHDTATVKAPSMGVVHAAHS
LQLQPDERVVSVSWQ---------------------------------------------
----------------------------------------------NLSTTTPLDPHHCA
AAILTTQRLMIVSGDLSLVAAID--SSC---GAVGMTHAIT-------------SFLWAG
------------PAL------------------------------LYM--------TAAG
QIMQLTW-----------------------------------------------------
------------------------------------------------------------
------------TGQPQHV-----------------------------------------
------------------------------------------------------------
------------------------------------------------------------
----------ASVASYPPAILAGALADSVLLLRQNTATQDYEVTSRAVGLLQPLVLGWCS
LAACG------------------------------------------------LLPKG--
--LNTARTALQAILQQFDASNITSGLLWALTN--------------------SWCW----
DIAASLSQHG---TNVDPTVKLAANAAAGNWSVVVTALQSE-------------------
------------------------------------------------------------
-------------------------------------------------HAR--------
--------SIW-------------------------------------------------
------------------------------------------------------------
-------------------------------------YPKP----------A--------
PA---------------GTQLHNTLLAA--------------------------------
-----AAGAIMHGQFNAAQECLRS------------------------------------
------------------------------------------------------------
------------------------------------------------------------
----------------------------------AGEWE---------------------
--------TALSLAVCQAD----------------------------------------F
AALRQLSVNVEATDAAAL---------------------------------GGK------
-----DATEISRLA----RALVIAYEQGGR----------------------TYSTATVH
DWKVR--C--------------------LMADD---------------------------
-------------------SFFSHA-----NDWHFGRAGKLPAMET--------------
---------SSFNA-PSQFIQEGEVGPIPRA------DASTVGVYL--------------
GMTDLAAAAGPTPAEAEEVAME-----------------LLSSKLASAGRASSAASSASS
DVEAP-----------------AGNKAA-------ARDDFF-------------------
-------------CLDK------GDDFSDDD-----GVADDGMGIPYLYTPKK-------
----------------------FKIHIKSKEEADAAAG----------------------
-----QTPGA--------------------AAAATAT------------PD---------
-------------------LKEAAQKLKLGGLTLSP--------------------PG--
----------------------------KSGFGSKL------------------------
------------------------------------------------------------
-------------------------------K----------------------------
------------------------------------------------------------
------------------------------------------------------------
------------------------------------------------------------
------------------------------------------------------------
------------------------------------------------------------
----------------------------------------QQDSKSSLDSGDGDAADSMF
GASSSRTSSVGGAAAAKPGAPTSAAGSLPSPSSALPPRPPAPSVVLGGPPMRVPSVKSTP
SQPMISDEDFFAALAPVIPPT------------------------------TMSSLAAPP
PPPTT-------------------------------------------------------
------------------------------ASGAKSSLKTPMQKQPAALKPPTSSISPPS
TSVAAVAKP---------------------------------------------------
------------------SPASSSSL----------------------------------
------------------------------------------------------------
-----------------------------------------APDASATDLYMTGVSRMES
ADWQGSA-----------------------------------------------------
-------------------DAFAATLTALAKEPKGEATTQKIQFAAQYLACVLLLEAAIA
GSGPREARLYRYAAALKLDDKHQLALVKESVVRNKAVANFRYCADQLTWLITKSLGSAPM
DVMARLQEDIDDCDRKGGRDATVPADEKLDDFVLIVASAESRQDVEEVIVPLLSG-----
------------------------------------------------------------
------------------------------------------------------------
------------------------------------------------------------
------------------------------------------------------------
------------------------------------------------------------
------------
>Chlamydomonas_UTC__Euk-Green-Chlorophytes-UTC%Chlamydomonas_genomicjgi_Chlamydomonas_Cre08.g366150.t1.3_PACid:27562893
----------------------------------------------------------MS
KEASSGPSFLRFNLAQSLDVSSVVPAPVSSLIRGLYPKCMCFHPTK--------------
------------------------------------------------PLLAVGVSGYVA
VYDLQSNSRVGRVDLKSVPVELAF------------------------APDGSVLIVV--
-----------------------------VQDWMVYSVSTSSWKSRLLV-----------
------PRRSKMDKPLSSCMLAVAPGSNPFIYFCRYAKDTLRLATLPSRGGAPAADAA--
------------------------------------AVAAAAKDGKDGPGRGASSASGWG
------------------SRVKLDVQKAILGLACHVVDAQLMVLTADGQLRGYAIAGGGG
DV---------MTPLWA----VQVQDAADKVVPPLGILTCVPHPAVAGGALILQGSRTGT
ATVLE---APGRGTPAQIVRGRVPNWAATLGMGF--------DKA---SSTV-------L
AFGLSEG--------------------------------------------GGRLKSVS-
-----------------WRLGYRLGASG------------------------------VT
M--------------RPSRVEPQDITNMLDSTRRTKAALATSMAAGAV------------
-----------------------------------------------AAAASATGAATSS
ALQR---------------NLTAGGAAGGAAAGAGANAAPPAWHGLWS---------VTP
GWSHDASSSCLLEGQLAPVVSRVAV----HPSL---------------GVIAAATEPSVA
VQVNKELLFGGRGALS--------------------------------------------
--------AEEA------------------------------------------------
---------------------------------------NLAR-----RTATV-------
-------SLLTVTNLEAHACG-------------------------------------WR
G---------------------------------------------------GRAAPQHT
SLAAWLPPGAATAAATAAAAAAAAAAGDSSSDDEAPAPADPASDPAAEVVAGSGDSAALQ
LPPHVYYLAGNRLMKYSLVTRSCGTVAMLPVDAPDGD-----------------TRTPRQ
LVYSSKRAAWLIFFESQAAGGVAASGGGANG-----------AAA---------------
------------AAPERFTWT-----------------------------YVTAAALSVG
GSEGGAGPQSWVRAGKYGCFVGPDDEHFAVVSSNGRLLELFDSAAPPGQLAGGRPLLSCV
LEGGVLLPGLGAPLFAGPPMYNAPVPEARAPADAAPHDLRRF------------------
------------------------------------------------------------
-------------------------------------RGAGCVLWQSADMNLSLATLPAL
ARVPVDA---P-APGAAGGGGAAAGDSSDEDADPNADASGAYYPTLGHGHHFGNVGRQAS
LPLLPNETVLHVAWQ-----------------------SLTLAAPPPPPKAKKPAAAAAV
AAEDDAGAEPFRTNSTFAGAAAAIAAATAAAGGVSAAAAAARAPPPGLGGPTDAVAAVLT
TQRLMVVTAALRVVASVSLAALGCPAAA-AEP-------LT-------------SVLWAG
------------PML------------------------------LAT--------TAAG
QVLQLTW-----------------------------------------------------
------------------------------------------------------------
------------TGQLLPV-----------------------------------------
------------------------------------------------------------
------------------------------------------------------------
----------ATLSPTGHVALLGVTGDSLL-------------------------LLRSL
LGSPPVG----------------------------------------------AAVAA--
---------------------AGGN------AAAAAALAEAVARPASLLQPLLIGW----
---------ASLAA----TGLL--------------SYGGT-------------------
------------------------------------------------------------
-------------------------------------------------SGS--------
--------PSA-------------------------------------------------
------------------------------------------------------------
-------------------------------------AAVV----------R--------
PA---------------LR----HALAS--------------------------------
-----YDASAVTPRGVWALIAAGA------------------------------------
------------------------------------------------------------
------------------------------------------------------------
-------------------------------------WD---------------------
--------VAAAVAAHMPPLDA-------------------------------------A
VKLAAA---------AAA---------------------------------GEW------
-----GGVAAALAAEARRALHAPLPPPRGS---ELHSKLVAAAAGALFHGQLSKAGE-LF
QAAGE-----------------------WPAAM---------------------------
--------------------ILAVC---------SGNL----------------------
---------QGVHAIASKLAGEGG-----HG-----------------------------
APAGPPSPDAPQAMQLASALRS-----------------LYGGS----------------
--GSGPVADLVLRME-------PLQLQA-------GPQAMP-------------------
-------------AVGG------GPE--------------PELERAEAWALAP-------
-----------PHASPAAVAVAGALPRASVVLTDGELG----------------------
-----PIPAA-------------------DPGRAPAV-------------A---------
-------------------YYALTATAAASVAATAA-AGGSAGQRPDGGAASGRGAGG--
----------------------------TE---SSS------------------------
------------------------------------------------------------
------------------------------------------------------------
------------------------------------------------------------
------------------------------------------------------------
------------------------------------------------------------
------------------------------------------------------------
------------------------------------------------------------
----------------------------------------HRGPGGGGTSAGDNLETTSV
ASSDAAQAAARAEFLGAGGFGALGGGPAIDFSSDDDSDSEATSAAGSSAVGGAGAAAQRR
IKIQIRDAKAAAAAGGAAAAGPTGG--------------------------DGGSLREAA
KGLRL-------------------------------------------------------
---------------------------------------MPPGVGGSSRLAVGSGVVPGA
APSTGLTPA---------------------------------------------------
------------------PSSGLTPA----------------------------------
------------------------------------------------------------
----------------------------LSATPSGGGAYQFPPGMSSAQLYAGGAALMET
GDWRGAAAHFS-------------------------------------------------
-------------------RAMSVLSHEERAAMDEASRRARLAFCANYYAAVRLLEGVGA
GAGGREARLYRYLAALRLDARHGDALLREAISRNKAVRNYRYAGDQLTALIGRVADTAPG
DYLAQLQAEIEDCDRHGGGNADLPFDEQTSDWSALVAAAGESGGSKEDVDALVLPLL---
------------------------------------------------------------
------------------------------------------------------------
------------------------------------------------------------
------------------------------------------------------------
------------------------------------------------------------
------------
>Chlor_UTC__Euk-Green-Chlorophytes-UTC%Chlor_genomicjgi_Chlamydomonas_Cre08.g366150.t1.3_PACid:27562893
----------------------------------------------------------MS
KEASSGPSFLRFNLAQSLDVSSVVPAPVSSLIRGLYPKCMCFHPTK--------------
------------------------------------------------PLLAVGVSGYVA
VYDLQSNSRVGRVDLKSVPVELAF------------------------APDGSVLIVV--
-----------------------------VQDWMVYSVSTSSWKSRLLV-----------
------PRRSKMDKPLSSCMLAVAPGSNPFIYFCRYAKDTLRLATLPSRGGAPAADAA--
------------------------------------AVAAAAKDGKDGPGRGASSASGWG
------------------SRVKLDVQKAILGLACHVVDAQLMVLTADGQLRGYAIAGGGG
DV---------MTPLWA--VQVQDAADKVVPPLGILTCVPHPAVAGGALILQGSRTGTAT
VLEAPGRGTPAQIVRGRVPN-------WAATLGM--------GFDKASSTVL--------
----AFG----------------------------------------LSEGGGRLKSVS-
-----------------WRLGYRLGASG------------------------------VT
M--------------RPSRVEPQDITNMLDSTRRTKAALATSMAAGAV------------
-----------------------------------------------AA-----------
----AASATGAATSSALQRNLTAGGAAGGAAAGAGANAAPPAWHGLWS---------VTP
GWSHDASSSCLLEGQLAPVVSRVAVHPSL-------------------GVIAAATEPSVA
VQVNKELLFGGRGALS--------------------------------------------
--------AEEA------------------------------------------------
---------------------------------------NLAR-----RTATV-------
-------SLLTVTNLEAHACG-------------------------------------WR
G---------------------------------------------------GRAAPQHT
SLAAWLPPGAATAAATAAAAAAAAAAGDSSSDDEAPAPADPASDPAAEVVAGSGDSAALQ
LPPHVYYLAGNRLMKYSLVTRSCGTVAMLPVDAPDGD-----------------TRTPRQ
LVYSSKRAAWLIFFESQAAGGVAASGGGANG-----------AAA---------------
------------AAPERFTWT-----------------------------YVTAAALSVG
GSEGGAGPQSWVRAGKYGCFVGPDDEHFAVVSSNGRLLELFDSAAPPGQLAGGRPLLSCV
LEGGVLLPGLGAPLFAGPPMYNAPVPEARAPADAAPHDLRRF------------------
------------------------------------------------------------
-------------------------------------RGAGCVLWQSADMNLSLATLPAL
ARVPVDA----PAPGAAGGGGAAAGDSSDEDADPNADASGAYYPTLGHGHHFGNVGRQAS
LPLLPNETVLHVAWQ-----------------------SLTLAAPPPPPKAKKPAAAAAV
AAEDDAGAEPFRTNSTFAGAAAAIAAATAAAGGVSAAAAAARAPPPGLGGPTDAVAAVLT
TQRLMVVTAALRVVASVSLAALGCPAAA-AEP-------LT-------------SVLWAG
------------PML------------------------------LAT--------TAAG
QVLQLTW-----------------------------------------------------
------------------------------------------------------------
------------TGQLLPV-----------------------------------------
------------------------------------------------------------
------------------------------------------------------------
----------ATLSPTGHVALLGVTGDSLL-------------------------LLRSL
LGSPPVG----------------------------------------------AAVAA--
---------------------AGGN------AAAAAALAEAVARPASLLQPLLIGW----
---------ASLAA----TGLL--------------SYGGT-------------------
------------------------------------------------------------
-------------------------------------------------SGS--------
--------PSA-------------------------------------------------
------------------------------------------------------------
-------------------------------------AAVV----------R--------
PA---------------LR----HALAS--------------------------------
-----YDASAVTPRGVWALIAAGA------------------------------------
------------------------------------------------------------
------------------------------------------------------------
-------------------------------------WD---------------------
--------VAAAVAAHMPPLDA-------------------------------------A
VKLAAA---------AAA---------------------------------GEW------
-----GGVAAALAAEARRALHAPLPPPRGS---ELHSKLVAAAAGALFHGQ-LSKAGELF
QAAGE-----------------------WPAAM---------------------------
--------------------ILAVC---------SGNL----------------------
---------QGVHAIASKLAGEGG-----HG-----------------------------
APAGPPSPDAPQAMQLASALRS-----------------LYGGS----------------
--GSGPVADLVLRME-------PLQLQA-------GPQAMP-------------------
-------------AVGG------GPE--------------PELERAEAWALAP-------
-----------PHASPAAVAVAGALPRASVVLTDGELG----------------------
-----PIPAA-------------------DPGRAPAV-------------A---------
-------------------YY-ALTATAAASVAATAAAGGSAGQRPDGGAASGRGAGG--
----------------------------TE---SSS------------------------
------------------------------------------------------------
------------------------------------------------------------
------------------------------------------------------------
------------------------------------------------------------
------------------------------------------------------------
------------------------------------------------------------
------------------------------------------------------------
----------------------------------------HRGPGGGGTSAGDNLETTSV
ASSDAAQAAARAEFLGAGGFGALGGGPAIDFSSDDDSDSEATSAAGSSAVGGAGAAAQRR
IKIQIRDAKAAAAAGGAAAAGPTGG--------------------------DGGSLREAA
KGLRL-------------------------------------------------------
---------------------------------------MPPGVGGSSRLAVGSGVVPGA
APSTGLTPA---------------------------------------------------
------------------PSSGLTPA----------------------------------
------------------------------------------------------------
----------------------------LSATPSGGGAYQFPPGMSSAQLYAGGAALMET
GDWRGAAAHFS-------------------------------------------------
-------------------RAMSVLSHEERAAMDEASRRARLAFCANYYAAVRLLEGVGA
GAGGREARLYRYLAALRLDARHGDALLREAISRNKAVRNYRYAGDQLTALIGRVADTAPG
DYLAQLQAEIEDCDRHGGGNADLPFDEQTSDWSALVAAAGESGGSKEDVDALVLPLL---
------------------------------------------------------------
------------------------------------------------------------
------------------------------------------------------------
------------------------------------------------------------
------------------------------------------------------------
------------
>Chlor_UTC__Euk-Green-Chlorophytes-UTC%Chlor_genomic302834485_Volvox_carteri_f._nagariensis
-----------------------------------------------------------M
NKEQGGPSFLRLQVCQTLDVSSVVPAPATTLIRGLYPKCVCFHPSK--------------
------------------------------------------------PLIAVGVSGYMA
VYDLQTNTRLGRVDLKSVPVEMAF------------------------APDGSVIIAV--
-----------------------------VQDWILYSVSTTSWKARPVV-----------
------PRRAKMDKPLESCLLAVAPGHNPYIYFCRYAKDTLRLANLPTRAGMGAVVD---
------------------------------------HHSHHASSGGAGGG----------
------------------GERERSDRGGWGTRVKLDVQKAILGLACHHIDAQVLVLTADG
QL-----------RSYA----IAAGSGD-------VLAPLYTVQASRAGGAFTVLEAPGR
TTPTV---VLSNRVPGHYST-----IGMGVCRAHQTLLVFGHNEM---GRVR-----CSS
YRLVLRG--------------------------------------------AAGGTLIA-
----------RVSRVEPQDITSLMDLGR--------------------------------
---------------RTKAALAGAM-------------TAGPLNNTAI------------
----------GS------------------------------------------------
-------------------PGSMMTTTTTTTVAAAAAAVSSSCQGLWA---------LTP
AWSHDVSSSCLLEPQLGSSAGRVLV-----------HPGLGILALA--PVLPRAALMNRE
VLFAGRGGLTTEEAAL--ARRVHTRT----------------------------------
--------STVVLLMVHNPEAP--------------------------------------
---------------------------------------AGGWRGA--RMAPQ-------
---------------HTPLTA-------------------------------------WL
P-------------------------------------------PGCQPPNKQQDLQQQQ
QQQQQQQLGSRQQHTNNAAGKAADDSSDEELAAAVPPPRHDVAAAAAAAPAADGGALALP
PHVYYLAGNRLMKYSLVTRSTCTLANLPADAVTPDGD-----------------------
-VRTARQLMHSSKAGAWLVFFEAGAGGGGGAVTGGGNGATGGGGV---------------
--GTGGGGGGTSTALDRFSWT--------------------------------LLNATSF
SAESGAGDVTWVRQGKTGCFLGPDDSHVCILSSNGKLLELFHTPSLSGSTAGGVPLLTLT
LEGAVLMPGVGTSVFPGPPMTNAPVPEACAPPDAPPHDLRRF------------------
------------------------------------------------------------
-------------------------------------HGSGVLLWQSSDLSLSMTTLPAL
QRVPLDAPSPTDAAAAAAAAATATAAAAADDSDSDADGLPPVYPSMPAGHYFGVIPRQAH
LPLLAQEIVIHVAWQ---------------------------------------------
-----------------------------------SLSLAGPAAAAGGGGAVDAVAAVLT
TQRLLLVTAALRVVCSVSLAAHG--SAVLMEP-------LT-------------SVVWAG
------------PML------------------------------LAT--------TASG
QVLQLTW-----------------------------------------------------
------------------------------------------------------------
------------TGALLPV-----------------------------------------
------------------------------------------------------------
------------------------------------------------------------
----------ATLSPTGHIALMGVTADS-L-------------------------LVLRT
PLAAP------------------------------------------------PPVVAPP
AGAAA----------------SSGG---GSAAPAAAALAEVVARPAALLQPLLIAW---A
SL-------A---A----TGLL--------------SFSSS-------------------
------------------------------------------------------------
------------------------------------------------------------
--------GAA-------------------------------------------------
------------------------------------------------------------
-------------------------------------TVVV----------R--------
PA------------------MR-HVLAS--------------------------------
-----YDAASFTPRGVWALIAAGA------------------------------------
------------------------------------------------------------
------------------------------------------------------------
-------------------------------------WD---------------------
--------VAAAVAAHMPPLDS-------------------------------------A
VRVASA---------AAA---------------------------------GDW------
-----SDVSSTLLAEASRALHAPAPPPRGS---ELHCKLVAAGAGALMHGQVATAGN-LF
QAAGE-----------------------WAVAM---------------------------
--------------------ILAVC---------QGNSEGLSAI-A--------------
---------HKLSQPEGAATAVVQ--------------TPEAQLAT--------------
QLA--------------SALRN-----------------VYGGI-------------GTP
VGDA------------------PLALTL-------TPEAAA-------------------
-------------AAAGPTPAYPPGS-----------SKLEALERAERWGFAP-------
-------PLAAPAAVAVPLGLPRTAVPDAE------LG----------------------
-----AIPAY--------------------PDRGYVV-------------S---------
-------------------YYGLTAMA-AGVVAAAA--------------------GG--
---------------------------------AGS------------------------
------------------------------------------------------------
-------------------------------G----------------------------
------------------------------------------------------------
------------------------------------------------------------
------------------------------------------------------------
------------------------------------------------------------
------------------------------------------------------------
----------------------------------------RPTTAAAAAAAAGTAAASAT
GSSNHRPGGSNALGDLEAPSVDSSEAAQVAARAEFLNQFAGSGGGGGFGRGPTVDFSSDD
DDTASEATGSGADTLGGFSGGGA----------------------------TQRRIKVHI
RDAAT-------------------------------------------------------
-------------------------------GSGGGGGGGGASGSTLREAASNIRVAPPG
ALPSAASRLSTASSLALLPPPP--------------------------------------
------------------PAGAPAAP----------------------------------
------------------------------------------------------------
------------------------------------SAPQFPPGMSSAQLYGGGVGLMES
GDWRGAAAHFS-------------------------------------------------
-------------------RAMSVLQHEERGVLDEPSRQARLAFCAHYYAAVLLLEAVGG
GAGPREARLYRYLAGLTLDPKHSNALLREAITRNRTVGNYKYAADQLTALIVKVAETAPA
EYLAQLQTEIEECDRQGGRNAGLPADEQVADWALLLSKAAEGPGPGAFKGHVDELVLPLI
R-----------------------------------------------------------
------------------------------------------------------------
------------------------------------------------------------
------------------------------------------------------------
------------------------------------------------------------
------------
>Volvox_UTC__Euk-Green-Chlorophytes-UTC%Volvox_genomic302834485_Volvox_carteri_f._nagariensis
-----------------------------------------------------------M
NKEQGGPSFLRLQVCQTLDVSSVVPAPATTLIRGLYPKCVCFHPSK--------------
------------------------------------------------PLIAVGVSGYMA
VYDLQTNTRLGRVDLKSVPVEMAF------------------------APDGSVIIAV--
-----------------------------VQDWILYSVSTTSWKARPVV-----------
------PRRAKMDKPLESCLLAVAPGHNPYIYFCRYAKDTLRLANLPTRAGMGAVVD---
------------------------------------HHSHHASSGGAGGG----------
------------------GERERSDRGGWGTRVKLDVQKAILGLACHHIDAQVLVLTADG
QL-----------RSYA----IAAGSGD-------VLAPLYTVQASRAGGAFTVLEAPGR
TTPTV---VLSNRVPGHYST-----IGMGVCRAHQTLLVFGHNEM---GRVR-----CSS
YRLVLRG--------------------------------------------AAGGTLIA-
----------RVSRVEPQDITSLMDLGR--------------------------------
---------------RTKAALAGAM-------------TAGPLNNTAI------------
----------GS------------------------------------------------
-------------------PGSMMTTTTTTTVAAAAAAVSSSCQGLWA---------LTP
AWSHDVSSSCLLEPQLGSSAGRVLV-----------HPGLGILALA--PVLPRAALMNRE
VLFAGRGGLTTEEAAL--ARRVHTRT----------------------------------
--------STVVLLMVHNPEAP--------------------------------------
---------------------------------------AGGWRGA--RMAPQ-------
---------------HTPLTA-------------------------------------WL
P-------------------------------------------PGCQPPNKQQDLQQQQ
QQQQQQQLGSRQQHTNNAAGKAADDSSDEELAAAVPPPRHDVAAAAAAAPAADGGALALP
PHVYYLAGNRLMKYSLVTRSTCTLANLPADAVTPDGD-----------------------
-VRTARQLMHSSKAGAWLVFFEAGAGGGGGAVTGGGNGATGGGGV---------------
--GTGGGGGGTSTALDRFSWT--------------------------------LLNATSF
SAESGAGDVTWVRQGKTGCFLGPDDSHVCILSSNGKLLELFHTPSLSGSTAGGVPLLTLT
LEGAVLMPGVGTSVFPGPPMTNAPVPEACAPPDAPPHDLRRF------------------
------------------------------------------------------------
-------------------------------------HGSGVLLWQSSDLSLSMTTLPAL
QRVPLDAPSPTDAAAAAAAAATATAAAAADDSDSDADGLPPVYPSMPAGHYFGVIPRQAH
LPLLAQEIVIHVAWQ---------------------------------------------
-----------------------------------SLSLAGPAAAAGGGGAVDAVAAVLT
TQRLLLVTAALRVVCSVSLAAHG--SAVLMEP-------LT-------------SVVWAG
------------PML------------------------------LAT--------TASG
QVLQLTW-----------------------------------------------------
------------------------------------------------------------
------------TGALLPV-----------------------------------------
------------------------------------------------------------
------------------------------------------------------------
----------ATLSPTGHIALMGVTADS-L-------------------------LVLRT
PLAAP------------------------------------------------PPVVAPP
AGAAA----------------SSGG---GSAAPAAAALAEVVARPAALLQPLLIAW---A
SL-------A---A----TGLL--------------SFSSS-------------------
------------------------------------------------------------
------------------------------------------------------------
--------GAA-------------------------------------------------
------------------------------------------------------------
-------------------------------------TVVV----------R--------
PA------------------MR-HVLAS--------------------------------
-----YDAASFTPRGVWALIAAGA------------------------------------
------------------------------------------------------------
------------------------------------------------------------
-------------------------------------WD---------------------
--------VAAAVAAHMPPLDS-------------------------------------A
VRVASA---------AAA---------------------------------GDW------
-----SDVSSTLLAEASRALHAPAPPPRGS---ELHCKLVAAGAGALMHGQVATAGN-LF
QAAGE-----------------------WAVAM---------------------------
--------------------ILAVC---------QGNSEGLSAI-A--------------
---------HKLSQPEGAATAVVQ--------------TPEAQLAT--------------
QLA--------------SALRN-----------------VYGGI-------------GTP
VGDA------------------PLALTL-------TPEAAA-------------------
-------------AAAGPTPAYPPGS-----------SKLEALERAERWGFAP-------
-------PLAAPAAVAVPLGLPRTAVPDAE------LG----------------------
-----AIPAY--------------------PDRGYVV-------------S---------
-------------------YYGLTAMA-AGVVAAAA--------------------GG--
---------------------------------AGS------------------------
------------------------------------------------------------
-------------------------------G----------------------------
------------------------------------------------------------
------------------------------------------------------------
------------------------------------------------------------
------------------------------------------------------------
------------------------------------------------------------
----------------------------------------RPTTAAAAAAAAGTAAASAT
GSSNHRPGGSNALGDLEAPSVDSSEAAQVAARAEFLNQFAGSGGGGGFGRGPTVDFSSDD
DDTASEATGSGADTLGGFSGGGA----------------------------TQRRIKVHI
RDAAT-------------------------------------------------------
-------------------------------GSGGGGGGGGASGSTLREAASNIRVAPPG
ALPSAASRLSTASSLALLPPPPPAG-----------------------------------
------------------APAAPSAP----------------------------------
------------------------------------------------------------
---------------------------------------QFPPGMSSAQLYGGGVGLMES
GDWRGAAAHFS-------------------------------------------------
-------------------RAMSVLQHEERGVLDEPSRQARLAFCAHYYAAVLLLEAVGG
GAGPREARLYRYLAGLTLDPKHSNALLREAITRNRTVGNYKYAADQLTALIVKVAETAPA
EYLAQLQTEIEECDRQGGRNAGLPADEQVADWALLLSKAAEGPGPGAFKGHVDELVLPLI
R-----------------------------------------------------------
------------------------------------------------------------
------------------------------------------------------------
------------------------------------------------------------
------------------------------------------------------------
------------
>MMETSP1473_UTC__Euk-Green-Chlorophytes-UTC%CAMPEP_0206152496
------------------------------------------------------------
--------------------------------MTSSNQQLSLLPTA--------------
------------------------------------------------------------
------------------------------------------------QHGE----TA--
-----------------------------LEGPKTHRPVV--------------------
-------LRRTLD-------------------------------------ISGSVVN---
------------------------------------LMQRRLTQR--NVC----------
------------------DA-------------------YNV------------PPTLAG
SL-----------EILP-------------------------------------------
------------------------------PAAY--------ARQ---PATS--------
----FST-----------------------------------------------------
------------------------RFVH------------------------------AL
V-------------------NKSKT-------------T----XXXXX------------
--------XXXX------------------------------------------------
-------------------GG--------------DXVYSGAQTGEVT---------I--
-WGGT-------------------------------------------------------
------------------------------------------------------------
--------TLTF------------------------------------------------
------------------------------------------------------------
---------------ESSMQA-------------------------------------HE
C-----------------------------------------------------------
------------------------------------------------------------
----------------------PVKTMTFT---GDGI-----------------------
-----------------FM----LSGDEQGS-----------VRY---------------
-------------------WS---------------------------------------
------------------------------------------------------------
------------------------------------------------------------
------------------------------------------------------------
------------------------------------------------------------
-PQLALL-----KDAR--------------------------------------------
------------------------------------------------------------
------------------------------------------------------------
---------------------GE--HRE---A-------VL-------------ALSVAP
------------SHL-K----------------------------FAT--------ASKD
STLKV-W--D-----------------FA-------------------------------
------------------------------------------------------------
------------TAKP--E-----------------------------------------
------------------------------------------------------------
------------------------------------------------------------
----------ET--------LTGHG-GD-V---------------NT--------VHWH-
-PNYA------------------------------------------------LVATG--
----S----------------KD-G------L--------------------VKMW----
DV-------K---G----GDAV------------A-TLH-G-------------------
------------------------------------------------------------
-------------------------------------------------HKA--------
--------PVT-------------------------------------------------
------------------------------------------------------------
-------------------------------------AAAW----------N--------
AN---------------GN----WLLTA--------------------------------
-----SRDH-----------TCKV------------------------------------
------------------------------------------------------------
------------------------------------------------------------
-------------------------------------WD---------------------
--------LRTQRELGSFRG---------------------------------------X
XXXXXX---------XXX---------------------------------XHN------
-----RDVVTAAWHPQHEE--------------LF-----------------A--SG-AM
NGSLL--Y--------------------WLVSR--------------------PG-----
-------------------PQDKVL---------GAHY--GSIT-A--------------
---------LAWHP-QGHVLCTGS-----ND--------QMLRFWA----------RRRP
GDGP-------------DHHQE-----------------AMRQQ----------------
--EAGEGEAPK-----------VKTAPT-------VAASAS-------------------
-------------VIPG------IGA------------------AVTFIPTAA-------
----------------------FDA----T------QL----------------------
-----ERPGS--------------------PAXXXXX-------------XXXXXXERR-
-------------------LSD------RGTAPVAT----------EAEPIATRAAAH--
----------------------------HAQPVRST------------------------
------------------------------------------------------------
-------------------------------H--RW------------------------
------------------------------------------------------------
------------------------------------------------------------
------------------------------------------------------------
------------------------------------------------------------
------------------------------------------------------------
------------------------------------------------------------
------------------------------------STFPSEDTGTAWAAFAAGIGTAAW
LAPXVGAAEGVVGADGAETGA------------------------------EVEAGHHSS
------------------------------------------------------------
------------------------------------------------------------
------------------------------------------------------------
------------------------------------------------------------
------------------------------------------------------------
------------------------------------------------------------
------------------------------------------------------------
------------------------------------------------------------
------------------------------------------------------------
------------------------------------------------------------
------------------------------------------------------------
------------------------------------------------------------
------------------------------------------------------------
------------------------------------------------------------
------------------------------------------------------------
------------
>ZIVZ_UTC__ZIVZ2006917-Phacotus_lenticularis
------------------------------------------------------------
--------------------------------------MLRFTPSH--------------
------------------------------------------------AVDVTGLVP---
------------------------------------------------SATS--------
-----------------------------QLTREAHSRAV-CYHPEKPL-----------
-------VAVAAL-------------------------GYVGIHDLLSGTRIGRLDL---
------------------------------------KSPVVEMSF--SPD----------
------------------GA-------------------WLV-----------------L
VV-----------QDWT----MFAVSVS-------------------TLRSRIIIPRRQD
IDKKL---EGCLLTITPASQ----------PVAY----FCKYGRE---TLRM--------
----CHV-------------------------------------------SRQDRTERV-
---------KGKEKDSSWGVKLKLEGAK------------------------------PI
L--------------GLAAHPTDQQ------------------QLMVL------------
--------QADG------------------------------------------------
-------------------VL--------------RGYIANSPEQLSP---------L--
-YSLP--------------VADAAV-----------G-----------KTMPAVGTLEAM
P------HPLVPGGLL--------------------------------------------
--------LLQA------------------------------------------------
---------------------------------------SRLG-----AVSVG-------
-------RAAPVVLMKQRIQG-------------------------------------WV
A-----------------------------------------------------------
------------------------------------------------------------
--------VLGGGIHR---DTQQLLVFGMN---EGGR---VQA-----------------
---------------RAWRMQAQSGSGGTGS-----------LSL---------------
------------------------------------------------------------
-----TSNKVDPPDLAPLLDQMMKADAQQAGAA---------------------------
---APL-------RVSAADASSGGAATSGRGPAAAAAAQANK------------------
------------------------------------------------------------
------------------------------------------------------------
-WRSLWA-----PSAP------------------------------TGQLHQRPGVLA--
TRTSLLDGSLGP-LV-------------------QRV-----------------------
------------------------------------------------------------
---------VM--------------HRG--LG-------IA-------------ACQLEP
--------------S------------------------------LFV--------QSTQ
PALEQQL-----------------------------------------------------
------------------------------------------------------------
-------------GTMTPE-----------------------------------------
------------------------------------------------------------
------------------------------------------------------------
----------EA--------AVARR-TASV---------------PT--------FLLQ-
----D---------LE-------------------------------------SHFAG--
----W----------------KG-G------L--------------------VAHA----
HV-------PCTGS----GGAT------------SLGLTGA-------------------
------------------------------------------------------------
-------------------------------------------------HGG--------
--------SAA-------------------------------------------------
------------------------------------------------------------
-------------------------------------TTRP----------S--------
-----------------GG----GAEAGA-------------------------------
-----AADE-----------GRRS------------------------------------
------------------------------------------------------------
------------------------------------------------------------
----------------------------AGGDLE--SNA---------------------
--------GGTPRQSDAAGPSQA------------------------------------H
SGEPSGGQVYFVSAGQLM------------------------------------------
-----KHSCATRTTTPMVQ--LLGGSSEGRQPRYM--------------------TA-GP
TGALL--I--------------------FFESP--------------------GAARD--
-------------------RWTWTLVTSATLTDGRGMP--GGLW----------------
---------FKPGK-YGAFLGDGS---------------HFAVV----------------
EPTG-------------QVAA------------------VFGTA----------------
--HC------------------TSAAAV-------PQYTMQ-------------------
-------------LQSA------SLG----G-------------TVAQPIFAG-------
----------------------APL-----------AS----------------------
-----LAPGG---------------TDVEEEGGESDS-------------D---------
-------------------DSD------NGASHASG--------------------SG--
----------------------------TD---SDM------------------------
------------------------------------------------------------
------------------------------------------------------------
------------------------------------------------------------
------------------------------------------------------------
------------------------------------------------------------
------------------------------------------------------------
------------------------------------------------------------
----------------------------------------ESGDGGGPSYDYGVLGVPPP
TSSRGARRKEREEARESKRTHKKAASTKLTGLGMLLWQAADGCLSGAMVPQPAQGVQGGH
LGMLERHAALPLQAGESVLQV------------------------------SWQLLSEGG
GAFVS-------------------------------------------------------
------------------------------------------------------------
------------------------------------------------------------
------------------PSAGAERY----------------------------------
------------------------------------------------------------
-------------------------------------------AGAVLTSNRALIVTGAL
NVHVSVDLKLH-------------------------------------------------
-------------------PSAGLPAPWPATSLLWVGPALLCTTSSGAVMQLCWSGDFRP
VCH---------------VACSTGDVIVAGASPESLVVVRNAPPALAVGTPSGAATLPSA
SPGMAPREAVVRPAVLLQPLML--------------------------------------
------------------------------------------------------------
------------------------------------------------------------
------------------------------------------------------------
------------------------------------------------------------
------------------------------------------------------------
------------
>Chlamydomonas_debaryana-PRE_UTC__1088-Chlamydomonas_debaryana.PRE.1
------------------------------------------------------------
----------------------------------MDSSNLSSPAPA--------------
------------------------------------------------------------
------------------------------------------------LPPF--------
-----------------------------VLAPPEDCSPL--------------------
-------VSPALA-----------------------------------------------
------------------------------------LHRCPQPPY--HSR----------
---------------------------------------VLA------------SGGNEE
GV-----------RLWD----VGAVVQR--------------------------------
----T---EALRADAGHSAA------ALAGPLPS--------------GAVI--------
---------------------------------------------------RDDDAAAT-
----------------------------------------------------------CR
V--------------PAPGEPPSWS------------------RIELL------------
------------------------------------------------------------
----------------------------------CVAAVSLRRDPLLP------------
-LVDK--------------PGTL-------------------------HHMP--------
------------------------------------------------------------
--------NHCL------------------------------------------------
---------------------------------------EHPT-----TLTTQ-------
---------------GAQSPP-------------------------------------NP
A-----------------------------------------------------------
------------------------------------------------------------
--------PPSPPCPPLHSHPGVISCLAHS---PSGS-----------------------
-----------------QL----AAGLTDGG-----------VVV---------------
-------------------WD---------------------------------------
------------------------------------------------------------
--------------AAAPSERLARLRGAHRRP----------------------------
------------------------------------------------------------
------------------------------------------------------------
-VGRVVY-----SDDG-------------------------------------ELLA---
--SASDEGCVCV-WG---------------------------------------------
------------------------------------------------------------
---------AA----------AGAGSAG---PH------PR-------------TIPLLT
---------TIQADA-----------------------------------------GIGR
GGGGG-W-----------------------------------------------------
------------------------------------------------------------
------------------------------------------------------------
------------------------------------------------------------
------------------------------------------------------------
----------VT--------LACTV----A-------------------------FSPG-
----G-S----------------------------------------------HVVTA--
---------------------HDNG------A--------------------VLFW----
SL-------P--------GGHL------------AARLNGG-------------------
------------------------------------------------------------
-------------------------------------------------HSM--------
--------LAA-------------------------------------------------
------------------------------------------------------------
-------------------------------------ALVF----------S--------
PD---------------GA----MLASC--------------------------------
-----SDDG-----------SVCV------------------------------------
------------------------------------------------------------
------------------------------------------------------------
-------------------------------------WD---------------------
--------REEAAAAEGGRTQRP------------------------------------R
FGLARS--------GGSL---------------------------------GSA------
-----AGPVSQPFQPLAAP--------------PC--------------------AD-RA
HGAQR-----------------------PRVRH---------------------------
-------------------RHLARL---------FISR----------------------
---------LDLSRRNAERVGLPY---RRAD--------GILPAWP--------------
----------------PNHHQG-----------------LGGGR----------------
----------------------ALQPQR-------PAASYR-------------------
-------------QLRG------GRR----T-------------AVARGHVRA-------
------------------AAGGGGA-----------------------------------
-----AAAGV--------------------AGGAWGH-------------R---------
-------------------PRA------LG-RCVST--------------------GL--
---------------------------------RPL------------------------
------------------------------------------------------------
-------------------------------R----------------------------
------------------------------------------------------------
------------------------------------------------------------
------------------------------------------------------------
------------------------------------------------------------
------------------------------------------------------------
------------------------------------------------------------
---------------------------------------------------RATARAVRH
AGEPWGGGRGGGEL----------------------------------------------
------------------------------------------------------------
------------------------------------------------------------
------------------------------------------------------------
------------------PGGDTEREA---------------------------------
------------------------------------------------------------
------------------------------------------------------------
------------------------------------------------------------
------------------------------------------------------------
------------------------------------------------------------
------------------------------------------------------------
------------------------------------------------------------
------------------------------------------------------------
------------------------------------------------------------
------------------------------------------------------------
------------------------------------------------------------
------------
>MMETSP1400_Mamiellophytes__Euk-Green-Chlorophytes-Micromonas%CAMPEP_0202999876
------------------------------------------------------------
----------------------------------XESPPGESPPAV--------------
------------------------------------------------------------
------------------------------------------------ESPP--------
-----------------------------AVDPTDDDVPVPTTVVEEGS-----------
---------------------------------------------GGGPSAGPARTG---
------------------------------------PARAGPAAV--LPP----------
------------------GE----------------------------------SPTVDD
LL-----------EQLS-------------------------------------------
-----------ARWRSTSAE----------NARL--------RSD---VDRL--------
--EEECG--------------------------------------------YLREALRAA
------------------------RVEN------------------------------DA
L--------------RAGGTTTTAR------------------HAKTL------------
------------------------------------------------------------
--------------------------------VEPPRIEPAAEPSAAP------------
-------------------PRDP-------------------------GTLG--------
------------------------------------------------------------
--------------------DP--------------------------------------
------------------------------------------------RLATA-------
-------ASRVE---DAVAGL-------------------------------------WR
S-----------------------------------------------------------
--------------------------------------------RGDPRSPKPPVATVNV
HDSQTSRPIHAAAIKPAPANTTRPEDVASS---SSSS-----------------------
-----------------FVCVTASWDGAAKV-----------HAV---------------
------------------------------------------------------------
------------------------------------------------------------
-----------------TRHGGGXDDRGDDTDGVDVPGALDG------------------
------------------------------------------------------------
------------------------------------------------------------
ALRVRIF-----VPLA--------------------------------------------
---GTPRNRLRR-WH---------------------------------------------
----------------------------------------------------VPTLDRS-
-------------------------RRK---P----------------------GVRMRR
------------GAG-----------------------------------------GPSR
RGQRA----R-----------------VR-------------------------------
------------------------------------------------------------
------------AQRA--------------------------------------------
------------------------------------------------------------
------------------------------------------------------------
--------------------AFGDGVRRRX-------------------------XXXX-
-----------------------------------------------------XLATA--
---------------------SDDG------S--------------------AVVW----
DV-------SGGGG----YVPV--------------AHCSG-------------------
------------------------------------------------------------
-------------------------------------------------HGA--------
--------EVY-------------------------------------------------
------------------------------------------------------------
-------------------------------------GVGW----------S--------
-----------------AD---NALATV--------------------------------
-----AFDR-----------TCKL------------------------------------
------------------------------------------------------------
------------------------------------------------------------
-------------------------------------WD---------------------
------------------------------------------------------------
------------------------------------------------------------
----------VRCD-----------------------------------------GG-SA
DPRSG--A----------------------------------------------------
-------------------VCARTL---------TGHG--DDVV-G--------------
---------VCFHPRDPRVLATGS-----DD--------GTVRVWD-----------LRG
TSDG-------------GVVTT-----------------LTLHG----------------
--GRE-----------------TKRIAF-------SPNGAM-------------------
-------------LAAG------GAD----G-------------TCAVVDAST-------
----------------------WER-----------IA----------------------
-----TLAGH--------------------ADTVFDV-------------A---------
-------------------WSP------DA-KSVVT--------------------AS--
----------------------------HD---ASW------------------------
------------------------------------------------------------
-------------------------------R--VW------------------------
------------------------------------------------------------
------------------------------------------------------------
------------------------------------------------------------
------------------------------------------------------------
------------------------------------------------------------
------------------------------------------------------------
------------------------------------------------------------
------------------------------------------------------------
------------------------------------------------------------
------------------------------------------------------------
------------------------------------------------------------
------------------------SV----------------------------------
------------------------------------------------------------
------------------------------------------------------------
------------------------------------------------------------
------------------------------------------------------------
------------------------------------------------------------
------------------------------------------------------------
------------------------------------------------------------
------------------------------------------------------------
------------------------------------------------------------
------------------------------------------------------------
------------------------------------------------------------
------------
>Micromonas-sp-NEPCC29_Mamiellophytes__Euk-Green-Chlorophytes-Micromonas%CAMPEP_0190201898
--------------------------------XSLQFRRTPLNIDGALLEPQRPRAFEAR
RIVEHGKMVRFGGVPMPDETIEDPTLQHNFKGHKGVVHALAFKPNL--------------
-----------------------------------KQLVSAAEDHSLMIWSPGVPNARAY
KFSGHTDAVTAVAYSPDGTTIASGSRDRSIRMWTPSIVGLYEPKAMKSAHGGCIRSVSFS
QDAS-------------------------LLVSAADDKTIKIWSAPEGK-----------
-------FMHTFT---------------------------------------GHSNW---
------------------------------------VRCAE---F--NHD----------
------------------NG-------------------LVV------------SASDDK
TA-----------RLWD----VQGQKCA--------------------------------
-----------FIYDDFKAP-------VR-AAKF--------HPD---GAAI--------
----ATA--------------------------------------------GDDRTVQI-
-----------------WDL----RSQK------------------------------LV
Q--------------HYHAAHAGKV-------------N----SLSFH------------
------------------------------------------------------------
-------------------PS-------------GDFLLSTSDDGTVK---------V--
-WDLR--------------EGQL-F-----------------------YTLN--------
---------GHEGPST--------------------------------------------
--------CAEF--------SP--------------------------------------
---------------------------------------D-GS-----YFASG-------
-------G---D---DQSVMV-------------------------------------WK
T------------------------------NFDAVLKKHAGATASQVKMPAPFTGAAPA
VGVKEDSTVRAAPVMSTESALEGVKPGSKTPLREANKKAAPAVKKTPAKKQVGGGNSAVP
EALTQTLGHIVGQLDVLTKSMSLIEDRLSM---NEAR-----------------------
--------------TENLIGVVGQLEQSKKGRSKIAKWGTKYLELCQYNRVNRTLLQLSS
LPVLFNLRVFDQTAFGSFHEGFVLSHDVLLVVADGTALALVHALLDALVVPVLDLRAPEF
DPPVTEQSSQHKLVPGLQLLSQVSHEQHEERPEQHGVQHVPVPQLLERRLVYAPHDRRRA
RRMHAPRPHHEPQRRRHGQRPGPPAAAEEHDHRRHDERGRHRRHDAVVKPRRRVLYRAEC
EDADCPPRAGHERQPVRDVHVLIHQPERRERDEASEKGPEDVARRSFLDLLAPAPVGHGH
PRVRVEREMNSSDLIGVAGQVPSGSSFLELTEGAAASDEEDNXDVTLTAPAVTLLIHPDA
GHDALAM-----GRQQ-------------------------RGCGDTRRCREHRGGAHPR
RGFRSGRTVVRR-WSCSLGNAKRAEFPSLLCLISLETLFRVSTPTRASSTVNRAESMRLA
ATNLSSIFGLSSTRSALARSLAAARAPRSSQLPRARESALENRARNVATSSPFMTSAAAS
ASLLGLARFPAPRPSARGGIAVPAAHRR---RFTSSVVAVAADADVETANLLPDALQWPS
RDQTCGTLREGDEGKTVTLCGWVDKQRDMGGIVFADVRDHTGFVQVVSDKDTPKDATDAL
AAMRAEW--VVCVTGRVKKRTAPNDKVPTGIVEVAADKVTVLNTVAKSLPFSISGAPEGD
DDELREEVRLKHRVLDLRRPQMVRNLRLRAKTIRALREVLEDTYDFLEVETPILTRSTPE
GARDYLVPSRLQPGACFALPQSPQLFKQMLMVAGADRYYQVARCFRDEDLRADRQPEFTQ
LDIEMSFTDMDGILSLGEDLMCAAFSKGADVELPRPFKRMTYAEAMSKYGSDKPDVRYGL
EMAELADVVAGTEFKLFAGAIEAGGVVKAIAVPEGKRISNSRLKPKGDVFNEAIAGGAGG
LAFARVGEDGVT--------LEGGK-AL-C--EGLQPVAEKLIARCGASAGDLLLFGAGD
EGTVNKA--LDRVRQFVAKTLDMVPEGQHAVLWITEFPMFEFNEDENRLEALHHPFTAPN
QSDVANGGDIKQARAIAYDLVYN-GVEVGGGS--------------------LRIY--RR
DV-------Q--------EKVFDAIGLSEEEAEEKFGYPESNTTRLKYRSRSPTERSSRV
QPTLLKQNPRFVKTINRFTQADPSSEPLATAIDWFSPIIRMVSRVLALSRSYXLTIGYSY
KLLLRAPRWLNQREPPGPKAALLNRPGEPSQPPMKPSVTGLDAPNRPATHPPTQPDEPAR
SQSGYRGPWVWYPRAFQRESRLALARLSSHEGXVGDRGDVYVKTYQNASIKMIVSGKMGF
LKHYAAAAQYDTETVLRDKFGNRSSSASRISQANSEDGXDNVPFELNAMSAIAQAYSNAN
ASERGETVMRAMTMEEAPKVKAMRKDVESTVREGGCPTHRL----------AKKYSDSWF
PGEISAETIGGVLPTPRQA----GFVGGVRLSVPRVSVVFVPAEVLGGLRVPVAVPVGHP
DRPLLCRDA-----------NVRAGRERLGHARQARDTHGRAAGGGQERRDLRVLLPEVL
LDGFPGRTGLHGQDLREAGPDPPVMAVRENIFASDNTXRDVSDEGIKPRWFEVPRRSPVD
YCLLMYNYVLTHAXLTRRFRFNSSRDSRGVDVHPPKRRRPRATTHKPPLVRPAYLPAPQL
LRHVHPGPSIRCVRHIQAPLGHPFAAPAVPGVPGVVDWNPPRREWVAADAVVHLSDQHVL
LKRRGRADGGGPVHAHGLPAHQRDVARAREGGGGGGGGGGGGDGRGGLPAEPALTHGVES
VGGDDSVVSSLRVTLRETQRVVVGGAHLDAMAVXGARVG------------GESVSRLPR
RVQEPGAASARRLQDLEPP--------ATQVPREL-----------------GDVVG-GD
DLVLRKRRPSLAEGPRDVSLPP------FDPAH-AHDTAPVVASTVGKHPARVGSKSPNS
RSRTDADGSAAASTXASRLATLPTEFLKPEEGLGWGHR--RPRRLPARCESDELLAKKYH
NFDCLR---LGIRLHNTHNAASMS-----GD------RASKRGRWG----------AGAG
IPPGMGVQEVPPPPPGGSVVDV-----PPPPPAQSGTPDFAAAGVSAMSVMAAKAAAAKA
AAAIQAQLQGAGSGADVNSKYPGMPIAWGLNMTEAQRETAYAQHTRQSRRLYVGSLPKPV
TDESLHKFFNDAMVNSGAAIDPSGGP----AVVNTTITHDKGFAFIEFRRLED-------
----------------------AESALMFD------GI----------------------
-----VFNGS-------KLVIKRPKDYDAARNPIWAMRGQAPPEEEVKLLGAKDELPIGT
VVLDGAEVKIPMPPPLPSEWPRIPRRTPNGPHKMYC--------------------GG--
-----------------------FHPLHTDLQVRQVVQSVGELKSIAVMPDENGKSTGHA
FFEYKDPRVSAVAEVVLTGIKVRGTRLVCKRMNPDAAPEKPGETATYEIPDVAWPLLEPA
STSLAVYRAIREEHDAVERKEIEEAVHLEAARVARW------------------------
------------------------------------------------------------
------------------------------------------------------------
------------------------------------------------------------
DPDFIAHRRIFDDACVSLEFKDGGVLPGETEGEEGEENTAEDAAVRCSCGMNGRTFEGRR
IYVRYLQPEGGDEEGEQLEAGEGAVAIVIDLSKFVTTGYQKSRRDFRELRYVERGRRRRL
TRVPHVVSSSVAAWARAXSRFCEPLTGRSHDSLTTCVTDAALNPTPDTPPASPQSTPRQG
LLQNGKPSEDDDGDNEDGYESAKSDFSTCTWTSERSVESSRGTPSPRLATLATPQPTAPT
DVGTTRGAGGSPRDHEGDAHTPDAWRALSEATAHLEDDALDRLEGESGGPKKPKRGGVAA
RLAKVAAGMRMLRAVGRAIYAAGGSLDLTNFAGTPIRWHTPMSTLRTHHRAESTLRKSNG
DLRRSRAHRMFTQTHRDFGRAWDTVRLSICDSDNEEDVGDDRAIDRETRGVFPDAASPEG
RLLRVVRCVVADVD----------------------------------------------
------------------CPGHLQKP----------------------------------
------------------------------------------------------------
--------------------FNPILGETARHELRLVGGCRVRSIIEQVSHHPPVSAFHCE
GDGWTVRGHFQPQPRLRGMGGVEVDMLGRRIWETGPPNRREAYVSDFVGFVWKFLPRMKT
KIAGTWSVTCRQTGLGAEVTHGSKKSLKGRVFDVTEPSETLFEISGAYDSRVLVTDVTTN
ETHVLFDADEAAAAEEAYCESDCAFELEGDDRSSERVWGPVIDAMNTCEWDKARLLKREV
EERERRERRRRKETGEPPRRPRYFEWSDVDGTWELRRDIX--------------------
------------------------------------------------------------
------------------------------------------------------------
------------------------------------------------------------
------------------------------------------------------------
------------------------------------------------------------
------------
>Nannochloris_eucaryotum-AAC_UTC__9352-Nannochloris_eucaryotum.AAC.27
------------------------------------------------------------
---------MAHPQGKGGVLVAVEGSYSGVTVIEMLPKRTPYVIGT--------------
-----------------------------------------------LGFGAGAV-----
------------------SCGVGL------------------------VEGGNVLLAS--
-----------------------------ARQANGNIQLR-SWKLVGGE-----------
---GELSVLPMTP-------------------------SPGSVWDAFGGSPALLSEGIA-
------------------------VAGWLAIHGPTGLVAVCSGVR--GNEF---------
------------------GAAAHARLPLLQVLDSSDVTKALGAPR---------ALPVHS
GL-----------EFWT----YSGDIEPFRNTVVSKLRFPQYGHVFSAD-----------
---GH----VSSFDLSHCIC---TEALVLPCLNS--------MQQ---ERVL--------
----SRV--------------------------------------------VRSSSRAV-
-----------------WAAFMCITSKG------------------------------TA
S--------------EGEAPRSSNL-------------I----PGQFE------------
--------FTIV------------------------------------------------
-------------------PD-------HEATIAGQQVFLPGRDGAFI------------
-------------------GQND-------------------------ELFA-------V
L------SN--SGRII--------------------------------------------
---------AVF------------------------------------------------
---------------------------------------ETGKFKLGVKPLFC-------
-------AECKE---GNMISI-------------------------------------FK
G-----------------------------------------------------------
----------------------------------------------PPALIPQPPEPKPE
PPSEVSITSKNGDDDKDEMEREEQPTGSPP---SDGR-----K-----------------
---------------QYPE----VEGGEAQQ------EYLEALKH---------------
-------------------WS---------------------------------------
------------------------AAEARRLA----------------------------
---PPK-------MATILTASNKVCLLDVSSSGGYSQAGRLG------------------
------------------------------------------------------------
----------------------------------------------VLQPKYSLQLSPSE
ALVQFAW-----QKLL-----------------------PVDEEFNVKSPGATSVCAS--
AAAILTTQRVLI-VD---------------------------------------------
----------------------------------------------------EKLKIVA-
---SA----PL----------PG--DTG---P-------PV-------------SCLWVG
------------PAL------------------------------LLS--------TSGG
QILQANW--D--------------------------------------------------
------------------------------------------------------------
-------------GRVTHA-----------------------------------------
------------------------------------------------------------
------------------------------------------------------------
----------CS--------LISSE-RPVV---------------LA--------AALA-
----D-R--LI---LV-------------------------------------STLPG--
----SHGK-------------ADVA------K-----------RAFSPLIPMLEAW----
TT-------L---A----LMHILPGDQGRIRRHLR-TLISS-------------------
------------------------------------------------------------
-------------------------------------------------YDA--------
--------SKI-------------------------------------------------
------------------------------------------------------------
-------------------------------------KLDL----------LSRMAAAGF
PD---------------IS----AAVAK--------------------------------
-----NSETVSPVHVAVLQAATGQ------------------------------------
------------------------------------------------------------
------------------------------------------------------------
-------------------------------------WD---------------------
--------QLIEMVMND------------------------------------------W
EKSEYH-PRPPPKGSKLQ---------------------------------KRM------
-----VSLARTCEQYGKFK--------AAREVFQA--------------------AG-AW
SELMALCI--------------------FQADF--------------------IGV----
-------------------ASIARL---------SGERDVAALAEQLVAVNE--------
---------VAHRRVNTALFNRGKTPPGCGR--------VNTEDWS--------------
LGNG-------------STVAA--------------AGALMDHEPPGGDFDAAADDGRNL
DFGSSSVDEDLDVAPAGRIPFMEVSLAV-------GAADGT-------------------
-------------APAA---TLGGGEEEEEEEEDGQPIPPLDHSTLEAYLGIA-------
----------------------GATVNRAS------VITPTAAAAAARNRATTPHDVRAA
AAAPADLEPH----------------MLVMGDDSISQ-----------------------
-------------------SSG------TGVVVQGS--------------------GG--
----------------------------GETDAQMA------------------------
------------------------------------------------------------
-------------------------------ARAAF------------------------
------------------------------------------------------------
------------------------------------------------------------
------------------------------------------------------------
------------------------------------------------------------
------------------------------------------------------------
--------------------------------TQQSGGSFNQEEEEEDDFFSSDEESSAQ
DTQSMGGRSGATPSLRFKVAIKSAEEAAAGSGVTNVAQLKSAAASLKLGGLGSSKSGGGL
LGSARSDTFGLSRLGGGATSP------------------------------TPSSARSEA
AEDPF-------------------------------------------------------
--------------AALTLMTRTSSVSSSAAAAQPPSVAGDAFADIRRPPPTAVGYPPQA
SPFESPLKA---------------------------------------------------
------------------PPLKTSKA----------------------------------
------------------------------------------------------------
-------------------------PMKPQPTPATDLLSGWDEFEAMFSGNVAPTQQAPS
PFDTIPPPPQA-------------------------------------------------
-------------------EEAEYQSEGKVVEWVGQIKAGEWSAAVSSLGEALNEGARDP
SYFELYAASKLLMKAESTTDPARFSRFAASLPLEENVDVQHAVLARAVDLNMAQKNYGYA
ATLIPRLAARYSDKQVQHLLDKCKKGGNKDKNIAKDEDLETFAAIAASCGTKDEVDDLIE
NLSA--------------------------------------------------------
------------------------------------------------------------
------------------------------------------------------------
------------------------------------------------------------
------------------------------------------------------------
------------
>Pandorina_unicocca-AAC_UTC__scaffold248_cov526-Pandorina_unicocca.AAC.15
------------------------------------------------------------
---------MAHPQGKGGVLVAVEGSYSGVTVIEMLPKRTPYVIGT--------------
-----------------------------------------------LGFGAGAV-----
------------------SCGVGL------------------------VEGGNVLLAS--
-----------------------------ARQANGNIQLR-SWKLVGGE-----------
---GELSVLPMTP-------------------------SPGSVWDAFGGSPALLSEGIA-
------------------------VAGWLAIHGPTGLVAVCSGVR--GNEF---------
------------------GAAAHARLPLLQVLDSSDVTKALGAPR---------ALPVHS
GL-----------EFWT----YSGDIEP-----------------------FRNTVVSKL
RFPQY---GHVFSADGHVSSFDLSHCICTEALVL---PCLNSMQQ---ERVL--------
----SRV--------------------------------------------VRSSSRAV-
-----------------WAAFMCITSKG------------------------------TA
S--------------EGEAPRSSNL-------------I----PGQFE------------
--------FTIV------------------------------------------------
-------------------PD-------HEATIAGQQVFLPGRDGAFI------------
-------------------GQND-------------------------ELFA--------
--------------VL----SNSGRI----------------------------------
--------IAVF------------------------------------------------
---------------------------------------ETGKFKLGVKPLFC-------
-------AECKE---GNMISI-------------------------------------FK
G-----------------------------------------------------------
----------------------------------------------PPALIPQPPEPKPE
PPSEVSITSKNGDDDKDEMEREEQPTGSPP---SDGR-----K-----------------
---------------QYPE----VEGGEAQQ------EYLEALKH---------------
-------------------WS---------------------------------------
------------------------AAEARRLAP---------------------------
-------------PKMATILTASNKVCLLDVSSSGGYSQAGR------------------
------------------------------------------------------------
--------------------------------------------LGVLQPKYSLQLSPSE
ALVQFAW-----QKLL-----------------------PVDEEFNVKSPGATSVCAS--
AAAILTTQRVLI-VD---------------------------------------------
----------------------------------------------------EKLKIVA-
---SA----PL----------PG--DTG---P-------PV-------------SCLWVG
------------PAL------------------------------LLS--------TSGG
QILQANW--D--------------------------------------------------
------------------------------------------------------------
-------------GRVTHA-----------------------------------------
------------------------------------------------------------
------------------------------------------------------------
----------CS--------LISSE-RPVV---------------LA--------AALA-
----D-R--LI---LV-------------------------------------STLPG--
----SHGK-------------ADVA------K-----------RAFSPLIPMLEAW----
TT-------L---A----LMHILPGDQGRIRRHLR-TLISS-------------------
------------------------------------------------------------
-------------------------------------------------YDA--------
--------SKI-------------------------------------------------
------------------------------------------------------------
-------------------------------------KLDL----------LSRMAAAGF
PD---------------IS----AAVAK--------------------------------
-----NSETVSPVHVAVLQAATGQ------------------------------------
------------------------------------------------------------
------------------------------------------------------------
-------------------------------------WD---------------------
--------QLIEMVMND------------------------------------------W
EKSEYH-PRPPPKGSKLQ---------------------------------KRM------
-----VSLARTCEQYGKFK--------AAREVFQA--------------------AG-AW
SELMALCI--------------------FQADF--------------------IGV----
-------------------ASIARL---------SGERDVAALAEQLVAVNE--------
---------VAHRRVNTALFNRGKTPPGGGR--------VNTEDWS--------------
LGNG-------------STVAA--------------AGALMDHE----------------
-----------------------------------PPGGDF-------------------
-------------DAAA------DDG----R-------------NLDFGSSSV-------
----------------------DEDLDVAP------AG----------------------
-----RIPFM--------------------EVSLAVG-------------A---------
-------------------ADG------TAPAATLG--------------------GG--
-----------------------EEEEEEEEDGQPI------------------------
------------------------------------------------------------
-------------------------------P--PL------------------------
------------------------------------------------------------
------------------------------------------------------------
------------------------------------------------------------
------------------------------------------------------------
------------------------------------------------------------
----------------------------------------DHSTLEAYLGIAGATVNRAS
VITPTAAAAAARNRATTPHDVRAAAAAPADLEPHMLVMGDDSISQSSGTGVVVQGSGGGE
TDAQMAARAAFTQQSGGSFNQ------------------------------EEEEEDDFF
SSDEE-------------------------------------------------------
--------------------------------------------SSAQDTQSMGGRSGAT
PSLRFKVAI---------------------------------------------------
------------------KSAEEAAA----------------------------------
------------------------------------------------------------
--------------------------------------GSGVTNVAQLKSAAASLKLGGL
GSSKSGGGLLG-------------------------------------------------
------------------------------------------------------------
-----------------------------------------SARSDTFGLSRLGGGATSP
TPSSARSEAAEDPFAALTLMTRTSS-----------------------------------
------------------------------------------------------------
------------------------------------------------------------
------------------------------------------------------------
------------------------------------------------------------
------------------------------------------------------------
------------
>MMETSP0491_Chlorodendrophytes-Pedinophytes__Euk-Green-Chlorophytes-Chlorodendrophytes-Pedinophytes%CAMPEP_0177792588
------------------------------------------------------------
-------------------------------------GYPCQIPNT--------------
------------------------------------------------------------
------------------------------------------------------------
------------------------------------------------------------
------------------------------------------------------------
------------------------------------LMQL-------LPG----------
------------------TP----------------------------------LGATAL
SF-----------AHNG-------------------------------------------
-----------TLLAVAVGG----------TMLW--------------GVQV--------
------------------------------------------------------------
-----------------WDV----ITGA------------------------------LM
I--------------TMTG-HYEMI-------------Y----DISWS------------
------------------------------------------------------------
--------------------------------PDDDTIVTASSDFTAK---------V--
-WDVS-------------------------------------------------------
------------------------------------------------------------
--------SLDA-------LNP--------------------------------------
------------------------------------------------RAPLK-------
---------------RPPPAV-------------------------------------LQ
H-----------------------------------------------------------
------------------------------------------------------------
------------------------------------------------------------
------------------------------------------ACF---------------
------------------------------------------------------------
------------------------------------------------------------
------------------------------------------------------------
------------------------------------------------------------
------------------------------------------------------------
-VYCAAF-----HPSE-----------------------------------------QHI
VVTGCYDHTICI-WN---------------------------------------------
----------------------------------------------------------HE
YPPHLMHKMKL--------------HHA---C-------VN-------------RLAFDP
------------LGK-----------------------------RLYS--------ADGK
GFIRV-WSSD-----------------AR-------------------------------
------------------------------------------------------------
------------TRNL--------------------------------------------
------------------------------------------------------------
------------------------------------------------------------
--------------------AEGLR------------------------------FLKEL
DELDG------------------------------------------------EAITG--
----------------------------------------------------LRIH----
---------P---N----GRRL--------------LVLTK-------------------
------------------------------------------------------------
-------------------------------------------------HSR--------
------------------------------------------------------------
------------------------------------------------------------
-------------------------------------LVTF----------N--------
-----------------IS----KLFSI--------------------------------
--------------------NSQY------------------------------------
------------------------------------------------------------
------------------------------------------------------------
------------------------------------------------------------
------------------------------------------------------------
AGVKCI------------------------------------------------------
-----NAPIQSTFS----P--------DGR---FI-----------------I--SG-SE
DGRVY--V--------------------WDVEH---------------------------
----------------PEPHHLSRI---------SFRG--APVY-C--------------
---------VSWSP--------------------------TLHCFA--------------
-----------------ACSFT-----------------PLAPV----------------
--QX------------------ALLRGI-------PAAREL-------------------
-------------DVTR------GSA----G-------------LAAEWDAAR-------
------------------------------------------------------------
-----AHPGG----------------PSVSERTARMV-------------A---------
-------------------TLPDKLTPEHLADILAS--------------------IR--
---------------------------------ASV------------------------
------------------------------------------------------------
-------------------------------RAKGY------------------------
------------------------------------------------------------
------------------------------------------------------------
------------------------------------------------------------
------------------------------------------------------------
------------------------------------------------------------
----------------------------------------SSSKAPLEQELLMVREGSPE
AKRSPMSAPRRRAAREEAARA------------------------------EARALRGPE
VLDFSTRAQEGAQRGDNET-----------------------------------------
------------------------------------------------------------
------------------------------------------------------------
------------------------------------------------------------
------------------TPPDPRMV----------------------------------
------------------------------------------------------------
------------------------------------------------------------
------------------------------------------------------------
------------------------------------------------------------
----------------------------------------------------LASGRICP
RFE---------------------------------------------------------
------------------------------------------------------------
------------------------------------------------------------
------------------------------------------------------------
------------------------------------------------------------
------------------------------------------------------------
------------
>JKKI_UTC__Euk-Green-Chlorophytes-UTC%JKKI2001773-Lobomonas_rostrata
------------------------------------------------------------
---------------------------------MQPPEATQFQRHI--------------
------------------------------------------------------------
------------------------------------------------LSGQ--------
------------------------------------------WAEALAL-----------
------------------------------------------------------------
------------------------------------LPAL-------TPH----------
------------------------------------------------------ELLKDA
RF----------------------------------------------------------
-----------LILQQQYLE-------ALERQDF--------------GSAL--------
------------------------------------------------------------
-----------------FCL----RNEM--------------------------------
---------------APLGVQQQQL-------------H----HLAGL------------
------------------------------------------------------------
------------------------------------LLCPAGSEGVDR-----------C
TWLGG--------------GAAHRP-----------------------HLLA--------
------------------------------------------------------------
--------LLQS------------------------------------------------
---------------------------------------KLPP-----SLMLP-------
---------------DGRLEA-------------------------------------LV
E-----------------------------------------------------------
------------------------------------------------------QALEAQ
VARCPYHNALEARLSLLADYQAGVECL------PTST-----------------------
-----------------------VQVLEQHG-----------DEV---------------
-------------------WH---------------------------------------
------------------------------------------------------------
------------------------------------------------------------
------------------------------------------------------------
------------------------------------------------------------
----SAW-----SHGG------------------------------------------TM
LATASKDKTAII-WT---------------------------------------------
------------------------------------------------VKGGGTPGQPAS
QPPQLSAVHML----------SG--HTH---P-------VA-------------FLAWSP
------------DDR-----------------------------------------SCSE
ETVRL-W--D-----------------VA-------------------------------
------------------------------------------------------------
------------TGQL--L-----------------------------------------
------------------------------------------------------------
------------------------------------------------------------
----------HT--------FSAHKDTVNS---------------CS--------WMPD-
------------------------------------------------------------
---------------------KL-----------------------------LVLW----
DA-------A---S----GAEL--------------QRWK--------------------
------------------------------------------------------------
-------------------------------------------------RTY--------
--------RVQ-------------------------------------------------
------------------------------------------------------------
-------------------------------------DLAI----------G--------
PS---------------GA----VLAVA--------------------------------
-----CSDR-----------AVRL------------------------------------
------------------------------------------------------------
------------------------------------------------------------
------------------------------------------------------------
----------------------------------------------------------LR
LTDQKE---------AVL---------------------------------MAP------
-----APIPSLALS----R--------DCR---LL-----------------L--VA-LQ
SGGLQ--L--------------------WEIGN---------------------------
----------------------------------AMQP--YPQA----------------
---------LDVGPDPLDGLPLGP-----------------LSEFK--------------
-PAG-------------DAKAS-------------------GRY----------------
----------------------VLRCAF------GGSDCNF-------------------
-------------VVHG------SED----G-------------QVYVWHRDT-------
----------------------VEL-----------LL----------------------
-----KLQGH--------------------VGTVNSV-------------A---------
-------------------WNP------ANPYLLVS--------------------VG--
----------------------------DD---KTL------------------------
------------------------------------------------------------
-------------------------------R--VW------------------------
------------------------------------------------------------
------------------------------------------------------------
------------------------------------------------------------
------------------------------------------------------------
------------------------------------------------------------
------------------------------------------------------------
------------------------------------------------------------
------------------------------------------------------------
------------------------------------------------------------
------------------------------------------------------------
------------------------------------------------------------
-----------------LAAAALQHGG---------------------------------
------------------------------------------------------------
------------------------------------------------------------
------------------------------------------------------------
------------------------------------------------------------
------------------------------------------------------------
------------------------------------------------------------
------------------------------------------------------------
------------------------------------------------------------
------------------------------------------------------------
------------------------------------------------------------
------------------------------------------------------------
------------
>MMETSP1326_Mamiellophytes__Euk-Green-Chlorophytes-Micromonas%CAMPEP_0197591282
------------------------------------------------------------
-----------------------------MASSLPLESVIGFEGKV--------------
------------------------------------------------------------
------------------VGGLVL------------------------HPNG----KT--
-----------------------------MIYPLGATIVI--KELGDAF-----------
-------SQSFLQ---------------------------------------GHSDE---
------------------------------------VSVLT---I--SAD----------
------------------GR-------------------YLASGQITY------MGFTAD
II------------VWD----LETRTMV--------------------------------
-----------HRMSLHKVK-------VQ-SLAF--------SHD---GKYL--------
--ASLGG--------------------------------------------QDDNSLVI-
-----------------WDV----ETGN------------------------------AI
C--------------GSPTANEQVL------------------CVKFF------------
------------------------------------------------------------
-------------------------------NNTNTKLATGGHNNLDV------------
-WDFDRANRKIR-------PTNCRL-----------------------GQLR--------
------------RICC--------------------------------------------
--------YITV--------D---------------------------------------
---------------------------------------EYDE-----NMYVG-------
---------------TTSGDV-------------------------------------MQ
V-----------------------------------------------------------
------------------------------------------------------------
-SLAQHLFKNAGPSKS--RIPKGVISNAIA---PTGE-----------------------
------------------L----VLGGGDGS-----------VSV---------------
-------------------LD---------------------------------------
------------------------------------------------------------
-------------RTTMKTLAHTKLVSG--------------------------------
------------------------------------------------------------
------------------------------------------------------------
-VTSCVV-----APGV----------------------------------HKDGGFG---
--LYCGTETCNIYYL---------------------------------------------
--------------------------------------------------KYSPTQGFL-
-------SELI----------QTCHHQT-----------IN-------------DIAFPQ
------------GYS-----------------------------EVFA--------TCGS
SDIRV-W--H-----------------IN-------------------------------
------------------------------------------------------------
------------EARE--L-----------------------------------------
------------------------------------------------------------
------------------------------------------------------------
----------LR--------IQVPNVECKC---------------VA--------FMTD-
---GG------------------------------------------------SIISG--
----W----------------SD-G------K--------------------IRAF----
AP-------Q---S----GRLL------------Y-TINDA-------------------
------------------------------------------------------------
-------------------------------------------------HS---------
--------AVT-------------------------------------------------
------------------------------------------------------------
-------------------------------------AIIA----------T--------
ND---------------CT----RIISG--------------------------------
-----GKEG-----------NVRV------------------------------------
------------------------------------------------------------
------------------------------------------------------------
-------------------------------------WR---------------------
--------VGP------------------------------------------------Q
SQTMVA---------SMK---------------------------------EHK------
-----GPVNSIALR----R--------NDS---EC-----------------V--SA-SS
DGSAI--I--------------------WDLTR---------------------F-----
-------------------ARNNSL---------FAST--FFKA----------------
---------CAYHP-DESQIVTTG-----TD--------RKVTWWD--------------
AFDG-------------QAIRI-----------------LDGSD----------------
--TAE-----------------LNSLDV-------SAAGDV-------------------
-------------VVTG------GGD----K-------------DVKIWGYDE-------
----------------------GHC-----------YH----------------------
-----VGKGH--------------------SGTITKV-------------K---------
-------------------FTP------DG-EKIIS--------------------IG--
----------------------------AE---GAI------------------------
------------------------------------------------------------
-------------------------------F--IW------------------------
------------------------------------------------------------
------------------------------------------------------------
------------------------------------------------------------
------------------------------------------------------------
------------------------------------------------------------
------------------------------------------------------------
------------------------------------------------------------
------------------------------------------------------------
------------------------------------------------------------
------------------------------------------------------------
------------------------------------------------------------
------------------QNVGIRH-----------------------------------
------------------------------------------------------------
------------------------------------------------------------
------------------------------------------------------------
------------------------------------------------------------
------------------------------------------------------------
------------------------------------------------------------
------------------------------------------------------------
------------------------------------------------------------
------------------------------------------------------------
------------------------------------------------------------
------------------------------------------------------------
------------
>QXSZ_Mamiellophytes__QXSZ2043006-Mantoniella_squamata
------------------------------------------------------------
----------------------------MATGQLPLESVIGFEGKV--------------
------------------------------------------------------------
------------------NGGLVL------------------------HPNG----KT--
-----------------------------MIYPLGATIVI--KELGDAF-----------
-------SQSFLQ---------------------------------------GHSDE---
------------------------------------VSCLT---L--SAD----------
------------------GR-------------------YLASGQITY------MGFTAD
II------------VWD----LETRAMV--------------------------------
-----------HRMSLHKVK-------VQ-ALTF--------SYD---GKYL--------
--ASLGG--------------------------------------------QDDNSLVI-
-----------------WDV----ETGN------------------------------AI
C--------------GSPT-SNERV-------------T----CVKFF------------
------------------------------------------------------------
-------------------------------SNTNTKLATGGHNNLDV------------
-WDFDRANRKIR-------PTNCRL-----------------------GQLR--------
------------RICN--------------------------------------------
--------SITV--------D---------------------------------------
---------------------------------------EYDE-----FMYVG-------
---------------TTSGDI-------------------------------------MQ
V-----------------------------------------------------------
------------------------------------------------------------
-SLSQHLFKAAGPLKS--RVPKGVLTSALA---PTGE-----------------------
------------------L----VIGGGDGS-----------VTV---------------
-------------------LD---------------------------------------
------------------------------------------------------------
-------------RASMKTLATTKLVSG--------------------------------
------------------------------------------------------------
------------------------------------------------------------
-VTSCVM-----APGV----------------------------------HKDGGFG---
--LYCGTETCNIYYL---------------------------------------------
--------------------------------------------------KFSPTQGFL-
-------SELI----------QTCHHEH-----------IN-------------DVAFPQ
------------GYS-E----------------------------VFA--------TCGS
SDIRV-W--H-----------------IN-------------------------------
------------------------------------------------------------
------------EARE--L-----------------------------------------
------------------------------------------------------------
------------------------------------------------------------
----------LR--------IQVPNVECMC---------------VAF-------FSDG-
----G------------------------------------------------SIISG--
----W----------------SD-G------K--------------------IRAF----
AP-------Q---S----GRLL------------Y-TINDA-------------------
------------------------------------------------------------
-------------------------------------------------HSA--------
------------------------------------------------------------
------------------------------------------------------------
-------------------------------------VTAI----------I--------
-----------------GTNDCSRIISG--------------------------------
-----GKEG-----------NVRV------------------------------------
------------------------------------------------------------
------------------------------------------------------------
-------------------------------------WR---------------------
--------IGP------------------------------------------------Q
AQTMVA---------SMK---------------------------------EHK------
-----GPVNAIALR----A--------NDS---EC-----------------V--SA-SS
DGSAI--I--------------------WDLSR---------------------F-----
-------------------SRNNSL---------FAST--FFKA----------------
---------CAYHP-DESQIVTTG-----TD--------RKLTWWD--------------
AFDG-------------QAIRI-----------------LEGSS----------------
--SAE-----------------INALDI-------SAAGDV-------------------
-------------VVTG------GGD----K-------------DVKIWGYDE-------
----------------------GHC-----------YH----------------------
-----VGKGH--------------------SGSITMV-------------K---------
-------------------FSP------DG-QKIVT--------------------VG--
----------------------------AE---GAI------------------------
------------------------------------------------------------
-------------------------------F--IW------------------------
------------------------------------------------------------
------------------------------------------------------------
------------------------------------------------------------
------------------------------------------------------------
------------------------------------------------------------
------------------------------------------------------------
------------------------------------------------------------
------------------------------------------------------------
------------------------------------------------------------
------------------------------------------------------------
------------------------------------------------------------
------------------QNVPIQ------------------------------------
------------------------------------------------------------
------------------------------------------------------------
------------------------------------------------------------
------------------------------------------------------------
------------------------------------------------------------
------------------------------------------------------------
------------------------------------------------------------
------------------------------------------------------------
------------------------------------------------------------
------------------------------------------------------------
------------------------------------------------------------
------------
>BAZF_UTC__Euk-Green-Chlorophytes-UTC%BAZF2071677-Chaetopeltis_orbicularis
------------------------------------------------------------
------------------------------------------------------------
------------------------------------------------------------
------------------------------------------------------------
------------------------------------------------------------
------------------------------------------------------------
------------------------------------------------------------
------------------------------------------------------MGFTAD
II------------IWD----LENRALL--------------------------------
-----------HRMNLHKVK-------IQ-ALDF--------SFD---ERYL--------
--ASLGG--------------------------------------------TDDNSLVL-
-----------------WDV----ASGT------------------------------AI
C--------------GSPAHSNFTL------------------AVRFF------------
------------------------------------------------------------
-------------------------------NHSNDRLVTAGNYNLIV------------
-WEYDKPNNKLR-------PQDVRL-----------------------GQLQ--------
------------RIFT--------------------------------------------
--------TLTV--------D---------------------------------------
---------------------------------------ARDQ-----YVYCG-------
---------------TTTGDI-------------------------------------LQ
V-----------------------------------------------------------
------------------------------------------------------------
-SLDNNIFRNSGPNKGLVSQGVTASCES-----PTGD-----------------------
----------------------IIIGGGDGT-----------LAI---------------
------------------------------------------------------------
------------------------------------------------------------
-------------LATAPEASAHNPKVLKKMMTIAQIKLEGE------------------
------------------------------------------------------------
---------------------------------------------------VTSIVLDEL
NQKNFTF-----------------------------------------------------
YASTKACNIYRVTYD---------------------------------------------
-----------------------------------------------------PAVKTL-
---HEDLVQTA--------------HPE---K-------IN-------------SLAFPT
------------ELS-----------------------------DVFA--------TASI
GQIRV-W--H--------------------------------------------------
------------------------------------------------------------
------------LQTCREL-----------------------------------------
------------------------------------------------------------
------------------------------------------------------------
----------LR--------INVPNLECNC---------------LA--------FTQD-
----G-T----------------------------------------------KIVSG--
----W----------------SD-G------R--------------------IRAF----
GP-------Q---S----GKLL-------------WTINDA-------------------
------------------------------------------------------------
-------------------------------------------------HHK--------
--------AVT-------------------------------------------------
------------------------------------------------------------
-------------------------------------AIAG----------T--------
SD---------------CQ----RIISG--------------------------------
-----GEEG-----------MVRV------------------------------------
------------------------------------------------------------
------------------------------------------------------------
-------------------------------------WH---------------------
--------IGK------------------------------------------------Q
AQTMEA---------SMK---------------------------------DHK------
-----GAVNSIRVR-----------RCDEE---CV--------------------SA-SS
DGSCI--I--------------------WDLKT---------------------F-----
-------------------KRRISL---------FANT--FFMD----------------
---------VVYHP-DESQLVTTG-----TD--------RKITYWD--------------
AFDG-------------QAIRI-----------------IDGSD----------------
--SQQ-----------------VNALAI-------DRDGEA-------------------
-------------VISG------GSD----K-------------LVKLWGYDE-------
----------------------GHC-----------YF----------------------
-----VGVAH--------------------SGDVTSV-------------A---------
-------------------VTP------NK-DKVVS--------------------VG--
----------------------------TE---GGI------------------------
------------------------------------------------------------
-------------------------------F--IW------------------------
------------------------------------------------------------
------------------------------------------------------------
------------------------------------------------------------
------------------------------------------------------------
------------------------------------------------------------
----------------------------------------EYQ-----------------
------------------------------------------------------------
------------------------------------------------------------
------------------------------------------------------------
------------------------------------------------------------
------------------------------------------------------------
------------------QPQTIADL----------------------------------
------------------------------------------------------------
------------------------------------------------------------
------------------------------------------------------------
------------------------------------------------------------
------------------------------------------------------------
------------------------------------------------------------
------------------------------------------------------------
------------------------------------------------------------
------------------------------------------------------------
------------------------------------------------------------
------------------------------------------------------------
------------
>RAWF_UTC__RAWF2043404-Uronema_belka
------------------------------------------------------------
-----------------------------MAEPLNLQSVIGFGGQV--------------
------------------------------------------------------------
-------------------------------------------------EGG--------
-----------------------------LILHPDGRTLI--YPLGSTI-----------
-------VLRDKH------------------------------DPRSQEFLQGHSDK---
------------------------------------VSCLAISRT---------------
------------------GR-------------------YLASGQVTY------MGFTAD
VV------------IWD----LENRQLL--------------------------------
-----------HRMALHKVK-------IQ-ALAF--------SYD---EQYL--------
--ASLGG--------------------------------------------QDDNALVL-
-----------------WDV----ESGT------------------------------AI
C--------------GSPASKDFAL------------------TVKFF------------
------------------------------------------------------------
-------------------------------NNRNDALITAGNYNLNV------------
-WNYDKPNNKLR-------PHDVQL-----------------------GQLQ--------
------------RIFR--------------------------------------------
--------SLTI--------D---------------------------------------
---------------------------------------AADK-----YVYCG-------
---------------TTTGDI-------------------------------------LQ
V-----------------------------------------------------------
------------------------------------------------------------
-GLESLIFKNQGPGKNLVSLGITASCEC-----PTGD-----------------------
----------------------VIIGGGDGT-----------IGV---------------
------------------------------------------------------------
------------------------------------------------------------
-------------ICSNPGPSKTNPKALKPMAMIASTKVEGG------------------
------------------------------------------------------------
---------------------------------------------------ITSIVLDQV
HPKHYTF-----------------------------------------------------
FVGTAACNMYRVMYD---------------------------------------------
-----------------------------------------------------TVTAKI-
---SEELIQTA--------------HAE---K-------IN-------------DMAFPH
------------EYS-----------------------------EVFA--------TAGI
GQIRV-W--H--------------------------------------------------
------------------------------------------------------------
------------ISSCREL-----------------------------------------
------------------------------------------------------------
------------------------------------------------------------
----------LR--------INVPNLECHC---------------VE--------FTQD-
----G-K----------------------------------------------QIISG--
----W----------------SD-G------R--------------------IRAF----
GP-------Q---S----GKLF------------W-TINDA-------------------
------------------------------------------------------------
-------------------------------------------------HQK--------
--------AVT-------------------------------------------------
------------------------------------------------------------
-------------------------------------AIAT----------T--------
SD---------------SE----RLVSG--------------------------------
-----GEEG-----------LVRV------------------------------------
------------------------------------------------------------
------------------------------------------------------------
-------------------------------------WK---------------------
--------LGK------------------------------------------------Q
SQTLEA---------SLK---------------------------------DHR------
-----GPVNSIKMK-----------TSDDE---CV--------------------SA-SS
DGSCI--I--------------------WDLKL---------------------F-----
-------------------RRRTSL---------FANS--FFMS----------------
---------VIYHP-DESQLVTTG-----TD--------RKVTYWD--------------
AFDG-------------QAIRI-----------------IDGSD----------------
--NSQ-----------------VNTLAI-------DRDGEA-------------------
-------------IISG------GAD----K-------------LVKLWGYDE-------
----------------------GHC-----------YF----------------------
-----IGVAH--------------------SGSVTTV-------------A---------
-------------------VTH------DK-SRIVS--------------------VG--
----------------------------TE---GGI------------------------
------------------------------------------------------------
-------------------------------F--IW------------------------
------------------------------------------------------------
------------------------------------------------------------
------------------------------------------------------------
------------------------------------------------------------
------------------------------------------------------------
----------------------------------------DYQ-----------------
------------------------------------------------------------
------------------------------------------------------------
------------------------------------------------------------
------------------------------------------------------------
------------------------------------------------------------
------------------QPQTIGDL----------------------------------
------------------------------------------------------------
------------------------------------------------------------
------------------------------------------------------------
------------------------------------------------------------
------------------------------------------------------------
------------------------------------------------------------
------------------------------------------------------------
------------------------------------------------------------
------------------------------------------------------------
------------------------------------------------------------
------------------------------------------------------------
------------
>JKHA_Glaucophytes__Euk-Green-Glaucophytes%JKHA2121440-Cyanoptyche_gloeocystis
------------------------------------------------------------
---------------------------------MFVGNYGVKMPED--------------
------------------------------------------------------------
------------------------------------------------LASQ--------
-----------------------------KLKIEAKIFSE-YYEVKD-------------
-------LPPPVS-----------------------------------------------
-----------------------------------------------GP-----------
------------------GT-------------------ALS------------NPAEKG
AV-----------PLYV-------------------------------------------
----------------HPTQ----------QLGI---------PD---GTHK--------
----LEG-----------------------------------------------------
-----------------RQV----AANH--------------------------------
---------------PYPNAPGVQL-------------T---------------------
------------------------------------------------------------
---------------------------------ASTAVNTTLSESTVE------------
------------------------------------------------RALA--------
------------------------------------------------------------
--------TLGP--------SKAS------------------------------------
---------------------------------------IEGG-----KVSQG-------
----------------------------------------------------------LA
E-----------------------------------------------------------
------------------------------------------------------------
------------------YKQAAGLAERYK---PVQN-----------------------
-----------------------AAQSLIKK-----------AKA---------------
------------------------------------------------------------
------------------------------------------------------------
------------------------------------------------------------
------------------------------------------------------------
------------------------------------------------------------
-VKPQWH-----PP----------------------------------------------
-------------WK---------------------------------------------
------------------------------------------------------------
------LMRVI----------SG--HQG---W-------VR-------------SVSVDV
------------TNQ-----------------------------WFCT--------GSAD
RTIKI-W--D-----------------LA-------------------------------
------------------------------------------------------------
------------TGTL--K-----------------------------------------
------------------------------------------------------------
------------------------------------------------------------
----------LT--------LTGHI-NA-I---------------RG--------LAVD-
----P-R----------------------------------------------HPYLF--
----SCG--------------ED-K------M--------------------VKCW----
DL-------E---Y----NKQI--------------RHYHG-------------------
------------------------------------------------------------
-------------------------------------------------HLS--------
--------GVY-------------------------------------------------
------------------------------------------------------------
-------------------------------------SISL----------H--------
PT---------------LD----VLVTG--------------------------------
-----GRDS-----------VARV------------------------------------
------------------------------------------------------------
------------------------------------------------------------
-------------------------------------WD---------------------
--------M--------------------------------------------------R
TKAQIH---------CLS---------------------------------GHN------
-----NTVCDVRAQ----G--------SDP---QI-----------------V--TA-SM
DTTVR--L--------------------WDLAA---------------------G-----
-------------------KTMATL---------TNHK--KSVR-S--------------
---------IFLHP-SENTFVSAS-----AD---------NMKVWK--------------
FPEG-------------EFVRN-----------------VSGHN----------------
--D-------------------IINAVT-------INQDNV-------------------
-------------LVSG------GDK----G-------------QLYFWDWKT-------
----------------------GYNFASDQ------SI----------------------
-----PQPGS-----------------LDSESGIFAM-------------A---------
-------------------FDQ------TG-SRLIT--------------------CE--
----------------------------AD---KTI------------------------
------------------------------------------------------------
-------------------------------K--VW------------------------
------------------------------------------------------------
------------------------------------------------------------
------------------------------------------------------------
------------------------------------------------------------
------------------------------------------------------------
----------------------------------------REDDKATPETHPIQWK----
------------------------------------------------------------
------------------------------------------------------------
------------------------------------------------------------
------------------------------------------------------------
------------------------------------------------------------
------------------PSNDVKRW----------------------------------
------------------------------------------------------------
------------------------------------------------------------
------------------------------------------------------------
------------------------------------------------------------
------------------------------------------------------------
------------------------------------------------------------
------------------------------------------------------------
------------------------------------------------------------
------------------------------------------------------------
------------------------------------------------------------
------------------------------------------------------------
------------
>MMETSP1086_Glaucophytes__Euk-Green-Glaucophytes-MMETSP1086.pep.fa.fasta%CAMPEP_0196662840
------------------------------------------------------------
---------------------------XKVFEDDDMPAAVAQEEPV--------------
------------------------------------------------------------
------------------------------------------------EPQS--------
-----------------------------VNTLCLKSLKR-TYDMFVGN-----------
---YGLKMPEDLA----------------------------SQKLKIEAKIFSEYSE---
------------------------------------VKDLPPPVS--GP-----------
------------------GT-------------------ALA------------NPAEKG
AV-----------PLYV-------------------------------------------
----------------HPTQ----------QLGI---------PD---GTHK--------
----LEG-----------------------------------------------------
-----------------RQV----AANH--------------------------------
---------------PYPNAPGVQL-------------T---------------------
------------------------------------------------------------
---------------------------------ASTAVNTTLSESTVE------------
-RALA-------------------------------------------TLAP--------
------------------------------------------------------------
--------SKAS------------------------------------------------
---------------------------------------IEGG-----KVSQG-------
----------------------------------------------------------LA
E-----------------------------------------------------------
------------------------------------------------------------
------------------YKQAAGLAERYK---PVQN-----------------------
-----------------------AAQSLIKK-----------AKA---------------
------------------------------------------------------------
------------------------------------------------------------
------------------------------------------------------------
------------------------------------------------------------
------------------------------------------------------------
-VKPQWH-----PP----------------------------------------------
-------------WK---------------------------------------------
------------------------------------------------------------
------LMRVI----------SG--HQG---W-------VR-------------SVSVDV
------------TNQ-W----------------------------FCT--------GSAD
RTIKI-W--D-----------------LA-------------------------------
------------------------------------------------------------
------------TGTL--K-----------------------------------------
------------------------------------------------------------
------------------------------------------------------------
----------LT--------LTGHI-NA-I---------------RG--------LAVD-
----P-R----------------------------------------------HPYLF--
----SCG--------------ED-K------M--------------------VKCW----
DL-------E---Y----NKQI--------------RHYHG-------------------
------------------------------------------------------------
-------------------------------------------------HLS--------
--------GVY-------------------------------------------------
------------------------------------------------------------
-------------------------------------SISL----------H--------
PT---------------LD----VLVTG--------------------------------
-----GRDS-----------VARV------------------------------------
------------------------------------------------------------
------------------------------------------------------------
-------------------------------------WD---------------------
--------M--------------------------------------------------R
TKAQIH---------CLS---------------------------------GHN------
-----NTVCDVKAQ----G--------SDP---QI-----------------V--TA-SM
DTTVR--L--------------------WDLAA---------------------G-----
-------------------KTMATL---------TNHK--KSVR-S--------------
---------IFLHP-SEHTFVSAS-----AD---------NMKVWK--------------
FPEG-------------EFVRN-----------------VSGHN----------------
--D-------------------IINAVT-------INQDNV-------------------
-------------LVSG------GDK----G-------------QLYFWDWKT-------
----------------------GYNFASDQ------SI----------------------
-----PQPGS-----------------LDSESGIFAM-------------T---------
-------------------FDQ------TG-SRLIS--------------------CE--
----------------------------AD---KTI------------------------
------------------------------------------------------------
-------------------------------K--VW------------------------
------------------------------------------------------------
------------------------------------------------------------
------------------------------------------------------------
------------------------------------------------------------
------------------------------------------------------------
----------------------------------------REDDKATPXDAPDPVEALQR
RQALVIAVSISLSTPCWPTQRYVCLLFGGRPGGHGQDGPTEHVPRARVCADGIMPCDAVP
VRTLLLGTPKHVRSVMCGTPC------------------------------AASRTWIVL
RHIHV-------------------------------------------------------
------------------------------------------------------------
------------------------------------------------------------
------------------VPGRMRFP----------------------------------
------------------------------------------------------------
----------------------------------------------CATCAVRSEGSLRV
RRKVLRCVQRH-------------------------------------------------
-------------------HDSQQELCHTLAAVLVNNAHDLHIGALSVLLDLANQRPSGT
------------------FFLQPAASVRTSTMFQQMAISLHCPVAPQCPIDSSFALHVFS
HFAPLHRSSCPX------------------------------------------------
------------------------------------------------------------
------------------------------------------------------------
------------------------------------------------------------
------------------------------------------------------------
------------------------------------------------------------
------------
>MMETSP1330_UTC__Euk-Green-Chlorophytes-UTC%CAMPEP_0182605824
-------------------------------------------------------XEEIV
SRRCAGLQVIDIDMDGLEGTTGGPPDVAGAGQFGATDAALNECPNA--------------
-----------------------------------------------PGLGAAQQG----
------------------GDGGLGEETA--------------------SESNMDYTNT--
-----------------------------NDPQGTSMFQS--WNVSTDH-----------
-------LADFAE-------------------------AKKRKGGGRRA---GGITL---
------------------------------------KLLIEDGLI--SPG----------
------------------KH-------------------VLSVEYKTMTHV---ADLTDD
GK-----------IEVN--------VNG-------------------RHMVFDSPSAFSI
YLKRL----SNPSR-KADDG-------WK-SVRY----------N---GNLL-EHYKLEF
ARKRVGGGTMEELFPRRTYNKKPKPLFVNDPEPPPSPPRGQRPRQAVHVLIGADTAEYL-
-----------------VELADHDPIMDPQPFHLQVAPV--------------AEAVMDI
H---AHLCYDEVAGVLLGTYHSEST-------------T----MNVLV------------
--------AVPV------------------------------------------------
-------------------ET-------KPVGVSVAKVQVDEEDLENR---------VKA
AISKS--------------GGKL-------------------------EVVG-------R
Y------HS--HPDFS--------------------------------------------
--------SRPSLIDVVGVVRD--------------------------------------
---------------------------------------QIQA-----RAAAG-------
-----------G---SSTNVV-------------------------------------PQ
I--------------------------NCILSPYDKADIPQDDRAVEMAPCTWYHVTVPP
SLTALDDNVSPLSLGCVPYRTRAMVLSGEKPSNEDVSALEKTVEELAKRYASSPDRANIM
GLWRKTGQDRVVLRLRKMIQSFEAKLKKGA---FEGK-----L-----------------
---------------RNFA----QYRLEVLL-----------RAI---------------
-------------------WS---------------------------------------
-----VYGPEEASHPATVTPGANQSAAVATVEA---------------------------
---PEK-------AGCDGEPDEEVSEINSNFFTLLPVTDLASRFETHPTMVRATKRKEVG
AGDDSRSMLAAIQSSCGKLELFPAGCLGHMGYEDERALRLKIKSKISDAYDNLESFVPTE
GKLSKPPTIQKIDSSKSAVLVDALVDGKAGRFRREEVVPDGATGQLVVASNERVTASAKQ
ALASTLM-----VPTA----------------------------------TGGEKEYV--
PSATIAKRAASK-WP---------------------R-----------------------
---------PD-----------------------------------------WHQHMEL-
---YR----VV----------SG--HQG---W-------VR-------------CLAFDP
------------SNE------------------------------FFAS-------GSND
RTIRI-W--D-----------------LA-------------------------------
------------------------------------------------------------
------------SGQL--R-----------------------------------------
------------------------------------------------------------
------------------------------------------------------------
----------LT--------LTGHL-ES-I---------------TG--------LKIS-
----D-R----------------------------------------------SPYMF--
----SCA--------------LD-K------K--------------------VKCW----
DL-------E---T----NRVI------------R-HYH-G-------------------
------------------------------------------------------------
-------------------------------------------------HLS--------
--------AVN-------------------------------------------------
------------------------------------------------------------
-------------------------------------ALEL----------H--------
PK---------------LD----ILATG--------------------------------
-----GRDG-----------TCRV------------------------------------
------------------------------------------------------------
------------------------------------------------------------
-------------------------------------WD---------------------
----------------------------------------------------------IR
TKVQAM----------AL---------------------------------STG------
-----DSCQSILMQ----G--------SDP---QL-----------------I--TG-SA
DGSLR--L--------------------WDLRT---------------------G-----
-------------------KTFATV---------NMHR--KGIR-A--------------
---------LAMHP-TEYNFASGA-----AD---------NIKKWA--------------
LPRG-------------EFLFN-----------------FLERP----------------
--TE------------------VINDLC-------VNEDGV-------------------
-------------LATA------GDN----G-------------ALTLRDWKS-------
----------------------GNTFQTIR------TP----------------------
-----VQPGS-----------------LDAESGVLAC-------------D---------
-------------------WDK------SG-TRLVC--------------------GV--
----------------------------MD---KTI------------------------
------------------------------------------------------------
-------------------------------R--FYRGRASSTPQSDPIXVQAAKAVVHI
KWFKSNGQRIEIQKADCRGFALSAATSASRRIFMCSSSSAVGKIRAVALSSKPSRVVRAR
FAAFSPVTYXALLRQPQRTVERTPHIVTGDEQRWMARRLLWTIHVRTGREVGNRLRESQH
RPVDELGVLERPITFRDRVQRHLDNIIIAQGHERRRTKKSELIAVTPSSSSPGIAKYVCA
AIPSDATSSPMTTFAGNLVGIRPSNHNLVAMASMDLNEPMRANSGRAPSAGLAATIDFVP
FMEVAKMTASAFTTCFLALSLLPTXYLELDRPVILGVDPGHERRALNLPPVLYNARHQRL
KNTLRNRPLAPPNVKARRRAQRVKVEQLQHHRRTELMRRRKQTDRQGRRDKPVEGPGTHA
RSLKQLAAGXYDRTSHTSPGPGCRPASPLRMESSKPDQQLADCRISARCSSTXPKMVGSL
SFSAENTGASVMSFEDVPLFS------------------------------QNPDVRYSV
KGEXAQRINEGVDIRIIVPKPPSPRLHVPPPFRLHQARAWLCGGVIEHDIDTLCPRQMKA
GTKSGPSTADDHDLLPAIGAVRAAAAAAAAAAAFYSLNLARRGTLPARLFDXREGPPPRS
QTRPMARVCSARERPALECQRRKALTLTERKRTHHGLKTQPPVEDRGGASAACPRHHTAR
IVESRPYRAAEHEHEISKRPERCGPR-ERKKERSGLTRRDXGQREVDTGNHQHVEQLNRR
STRRRTSSLCIRSLVSRSLPACVSVCDAPGAGAVAGTVTGTVTRTVTGTVTNAGTXLKRR
RCCAHVHXQVGVSCYANVARSLPALSSPWMHAASAMVGAGAATYVVGYEEKTSTYVKGQL
EDRMQAERARR-------------------------------------------------
-------------------AASPNQADSVKKIVTHGVFPSLTSDVVHMEALYETVSQKVA
ETLAGSKAKAKTGARSADDLAPAIASLIDIALAPNDRFESSKTSSTPAEADSAILKVKER
AIEDAIRAMVEVGDAEGLRALLGRLRELFQGIPKAKTAKIVRNVIEGISKIPDSNDILMT
VCREQAAWATAEKRTFLRQRIDIKLSSLYYSTKQYKPALDLLSALISEVKKLDDKVLLVE
IHVLESKIHHALRNMPKARAALVSARTAANAVYVPPSLQADMDAQSGILHGEEKDFKTAY
SYFYESFEQFNSLDDPRSILVLKYMLLSKIMAGDVMDVSSIISSKAGLKYAGSEVDALKA
VAKAYQSRSLGDFQEVLGSYKDELQEDPVVHSHLKALYNALMEQNLIRIIEPYSRVDVAH
VADAIKLPVADVESKLSQMILDRKFAGTLDHSKGGILEIYEEEAGDELYGNALGTVDNVS
KVLDSLMGRSLX
>Nannochloris_X1-PRE_UTC__681-Nannochloris_X1.PRE.1
------------------------------------------------------------
-----------------------------------MPPKRKNRPEK--------------
------------------------------------------------------------
------------------------------------------------GRGE--------
-----------------------------DMTKSIEFLVS--QSMRNSF-----------
---------DLFV-----------------------------------------------
------------------------------------------------------------
------------------GN-------------------VYD------------TNSVDE
KA-----------EEMK--------IKS--------------------------------
-----------KII-DEYSF----------LKNY--------------------------
----VPR-----------------------------------------------------
------------------------EGAN------------------------------GV
P-------------------GRKQV-----------------------------------
------------------------------------------------------------
---------------------------------TTQRISKNDASGTAR---------I--
------------------------I-----------------------DSLD--------
------------------------------------------------------------
--------------------DD--------------------------------------
---------------------------------------TASR-----RTEVP-------
-----------A---SNQLAL-------------------------------------VS
D-----------------------------------------------------------
------------------------------------------------------------
--------VRAGISDSAKASLQGTIMIPTA---AGGQ-----R-----------------
---------------EYVP----SATIAKRA-----------AAK---------------
-------------------W----------------------------------------
------------------------------------------------------------
------------------------------------------------------------
------------------------------------------------------------
------------------------------------------------------------
-PRPEWH-----AP----------------------------------------------
-------------WK---------------------T-----------------------
---------YR-------------------------------------------------
---------VI----------SG--HLG---W-------VR-------------SIAFDP
------------TNE------------W-----------------FVT--------GSAD
RTIKV-W--D-----------------TA-------------------------------
------------------------------------------------------------
------------SGQL--R-----------------------------------------
------------------------------------------------------------
------------------------------------------------------------
----------LT--------LTGHI-EQ-V---------------TG--------LAVS-
----A-R----------------------------------------------HPYMF--
----SCG--------------LD-K------Q--------------------VKCW----
DL-------E---Q----NKVI------------R-NYH-G-------------------
------------------------------------------------------------
-------------------------------------------------HLS--------
--------GVY-------------------------------------------------
------------------------------------------------------------
-------------------------------------SLAL----------H--------
PK---------------LD----ILATG--------------------------------
-----GRDA-----------TCRV------------------------------------
------------------------------------------------------------
------------------------------------------------------------
-------------------------------------WD---------------------
----------------------------------------------------------MR
TRTQIY---------ALG---------------------------------GHE------
-----DNVSGILMQ----P--------TDP---QV-----------------I--TG-SH
DKTIK--L--------------------WDLRM---------------------G-----
-------------------KTLSTL---------TYHK--KSVR-A--------------
---------LAAHP-TEYNFASGG-----AD---------NVKKFG--------------
LPRG-------------EFLFN-----------------FLQQQ----------------
--GS------------------IINAMA-------VNEDGV-------------------
-------------LATG------GDN----G-------------SLWFRDWKS-------
----------------------GNTFQQTE------AV----------------------
-----VQPGS-----------------LDSEAGIYAM-------------S---------
-------------------FDI------TG-TRLVT--------------------CE--
----------------------------AD---KTI------------------------
------------------------------------------------------------
-------------------------------K--MW------------------------
------------------------------------------------------------
------------------------------------------------------------
------------------------------------------------------------
------------------------------------------------------------
------------------------------------------------------------
----------------------------------------KEDETA--------------
------------------------------------------------------------
------------------------------------------------------------
------------------------------------------------------------
--------------------------------------------------------TPET
HPIDFQ------------------------------------------------------
------------------PPRNIKRY----------------------------------
------------------------------------------------------------
------------------------------------------------------------
------------------------------------------------------------
------------------------------------------------------------
------------------------------------------------------------
------------------------------------------------------------
------------------------------------------------------------
------------------------------------------------------------
------------------------------------------------------------
------------------------------------------------------------
------------------------------------------------------------
------------
>Axilococcus_clingmaniiAAC_UTC__9827-Axilococcus_clingmanii.AAC.15
------------------------------------------------------------
----------------------------------MPRQPERRNTAI--------------
------------------------------------------------------------
------------------------------------------------KAHD--------
-------------------------------DAHLSTATE-ATNRVQGL-----------
---------ALLS-----------------------------------------------
------------------------------------LKRTFDLFM--ENL----------
------------------GQ-------------------YVP------------LDEESQ
KL-----------KLT--------------------------------------------
-----------CKVRDEYGQ----------IQGF--------------------------
----VSK-----------------------------------------------------
------------------------TAAT--------------------------------
---------------AKPAVSQPEV-------------V---------------------
------------------------------------------------------------
--------------------------------SDMAKLIDSIPAEGTR------------
-------------------HQEM-------------------------------------
------------------------------------------------------------
--------NLEN------------------------------------------------
---------------------------------------KEKQ-----LIVQS-------
---------------EGKPGI-------------------------------------TA
V-----------------------------------------------------------
------------------------------------------------------------
----------------AKEALSSTVMVPTA---TGGQ-----------------------
--------------KEYTP----SATIARRA-----------AAK---------------
-------------------W----------------------------------------
------------------------------------------------------------
------------------------------------------------------------
------------------------------------------------------------
------------------------------------------------------------
-PRPQWR-----AP----------------------------------------------
-------------WK---------------------------------------------
------------------------------------------------------------
------AYRVI----------SG--HQG---W-------VR-------------SVAFDP
------------SND-----------------------------WFAT--------GSGD
RTIKI-W--D-----------------VA-------------------------------
------------------------------------------------------------
------------SGTL--K-----------------------------------------
------------------------------------------------------------
------------------------------------------------------------
----------LT--------LTGHI-EQ-V---------------TG--------LSIS-
----N-R----------------------------------------------HPYMF--
----SCA--------------LDKQ---------------------------VKCW----
DL-------E---V----NKVI--------------RHYHG-------------------
------------------------------------------------------------
-------------------------------------------------HLS--------
--------GIY-------------------------------------------------
------------------------------------------------------------
-------------------------------------SIAL----------H--------
PT---------------LD----IIATG--------------------------------
-----GRDA-----------TCRV------------------------------------
------------------------------------------------------------
------------------------------------------------------------
-------------------------------------WD---------------------
--------M--------------------------------------------------R
TRTQIF---------ALG---------------------------------GHE------
-----DTVAAILTQ----G--------TDP---QI-----------------V--TG-SY
DKTIK--L--------------------WDLRA---------------------G-----
-------------------KTMSTL---------TYHK--KAVR-G--------------
---------LAAHP-TEHTFMSGA-----AD---------NIKKFG--------------
LPNG-------------EFLHN-----------------FLDQQ----------------
--KA------------------IVNCVA-------VNDDGV-------------------
-------------AVSG------GDN----G-------------SLWFWDYKS-------
----------------------GHCFQRGE------SL----------------------
-----PQPGS-----------------LDAEAGIYAC-------------G---------
-------------------FDM------TG-SRLVT--------------------CE--
----------------------------AD---KTI------------------------
------------------------------------------------------------
-------------------------------K--MW------------------------
------------------------------------------------------------
------------------------------------------------------------
------------------------------------------------------------
------------------------------------------------------------
------------------------------------------------------------
----------------------------------------KEDERATPDMYPLDFR----
------------------------------------------------------------
------------------------------------------------------------
------------------------------------------------------------
------------------------------------------------------------
------------------------------------------------------------
------------------PPKDIKRF----------------------------------
------------------------------------------------------------
------------------------------------------------------------
------------------------------------------------------------
------------------------------------------------------------
------------------------------------------------------------
------------------------------------------------------------
------------------------------------------------------------
------------------------------------------------------------
------------------------------------------------------------
------------------------------------------------------------
------------------------------------------------------------
------------
>Pandorina_unicocca-AAC_UTC__scaffold478_cov583-Pandorina_unicocca.AAC.3
------------------------------------------------------------
----------------------------------MPRQPERRNTAI--------------
------------------------------------------------------------
------------------------------------------------KAHD--------
-------------------------------DAHLSTATE-ATNRVQGL-----------
---------ALLS-----------------------------------------------
------------------------------------LKRTFDLFM--ENL----------
------------------GQ-------------------YVP------------LDEESQ
KL-----------KLT--------------------------------------------
-----------CKVRDEYGQ----------IQGF--------VSK---------------
----TAA-----------------------------------------------------
------------------------TAKP------------------------------AV
S-------------------QPEVV-------------S----DMAKL------------
------------------------------------------------------------
---------------------------------IDSIPAEGTRHQEMN------------
-LENK--------------EKQLIV-----------------------QSEG--------
------------------------------------------------------------
--------------------KP--------------------------------------
-----------------------------------------GI-----TAVAK-------
------------------------------------------------------------
------------------------------------------------------------
------------------------------------------------------------
------------------EALSSTVMVPTA---TGGQ-----------------------
--------------KEYTP----SATIARRA-----------AAK---------------
-------------------W----------------------------------------
------------------------------------------------------------
------------------------------------------------------------
------------------------------------------------------------
------------------------------------------------------------
-PRPQWR-----AP----------------------------------------------
-------------WK---------------------------------------------
------------------------------------------------------------
------AYRVI----------SG--HQG---W-------VR-------------SVAFDP
------------SND-W----------------------------FAT--------GSGD
RTIKI-W--D-----------------VA-------------------------------
------------------------------------------------------------
------------SGTL--K-----------------------------------------
------------------------------------------------------------
------------------------------------------------------------
----------LT--------LTGHI-EQ-V---------------TG--------LSIS-
----N-R----------------------------------------------HPYMF--
----SCA--------------LD-K------Q--------------------VKCW----
DL-------E---V----NKVI--------------RHYHG-------------------
------------------------------------------------------------
-------------------------------------------------HLS--------
--------GIY-------------------------------------------------
------------------------------------------------------------
-------------------------------------SIAL----------H--------
PT---------------LD----IIATG--------------------------------
-----GRDA-----------TCRV------------------------------------
------------------------------------------------------------
------------------------------------------------------------
-------------------------------------WD---------------------
--------M--------------------------------------------------R
TRTQIF---------ALG---------------------------------GHE------
-----DTVAAILTQ----G--------TDP---QI-----------------V--TG-SY
DKTIK--L--------------------WDLRA---------------------G-----
-------------------KTMSTL---------TYHK--KAVR-G--------------
---------LAAHP-TEHTFMSGA-----AD---------NIKKFG--------------
LPNG-------------EFLHN-----------------FLDQQ----------------
--KA------------------IVNCVA-------VNDDGV-------------------
-------------AVSG------GDN----G-------------SLWFWDYKS-------
----------------------GHCFQRGE------SL----------------------
-----PQPGS-----------------LDAEAGIYAC-------------G---------
-------------------FDM------TG-SRLVT--------------------CE--
----------------------------AD---KTI------------------------
------------------------------------------------------------
-------------------------------K--MW------------------------
------------------------------------------------------------
------------------------------------------------------------
------------------------------------------------------------
------------------------------------------------------------
------------------------------------------------------------
----------------------------------------KEDERA--------------
------------------------------------------------------------
------------------------------------------------------------
------------------------------------------------------------
--------------------------------------------------------TPDM
YPLDFR------------------------------------------------------
------------------PPKDIKRF----------------------------------
------------------------------------------------------------
------------------------------------------------------------
------------------------------------------------------------
------------------------------------------------------------
------------------------------------------------------------
------------------------------------------------------------
------------------------------------------------------------
------------------------------------------------------------
------------------------------------------------------------
------------------------------------------------------------
------------------------------------------------------------
------------
>Nannochloris_eucaryotum-AAC_UTC__9774-Nannochloris_eucaryotum.AAC.15
------------------------------------------------------------
----------------------------------MPRQPERRNTAI--------------
------------------------------------------------------------
------------------------------------------------KAHD--------
-------------------------------DAHLSTATE-ATNRVQGL-----------
---------ALLS-----------------------------------------------
------------------------------------LKRTFDLFM--ENL----------
------------------GQ-------------------YVP------------LDEESQ
KL-----------KLT--------------------------------------------
-----------CKVRDEYGQ----------IQGF--------VSK---------------
----TAA-----------------------------------------------------
------------------------TAKP------------------------------AV
S-------------------QPEVV-------------S----DMAKL------------
------------------------------------------------------------
---------------------------------IDSIPAEGTRHQEMN------------
-LENK--------------EKQLIV-----------------------QSEG--------
------------------------------------------------------------
--------------------KP--------------------------------------
-----------------------------------------GI-----TAVAK-------
------------------------------------------------------------
------------------------------------------------------------
------------------------------------------------------------
------------------EALSSTVMVPTA---TGGQ-----------------------
--------------KEYTP----SATIARRA-----------AAK---------------
-------------------W----------------------------------------
------------------------------------------------------------
------------------------------------------------------------
------------------------------------------------------------
------------------------------------------------------------
-PRPQWR-----AP----------------------------------------------
-------------WK-------------------AYR-----------------------
------------------------------------------------------------
---------VI----------SG--HQG---W-------VR-------------SVAFDP
------------SND-W----------------------------FAT--------GSGD
RTIKI-W--D-----------------VA-------------------------------
------------------------------------------------------------
------------SGTL--K-----------------------------------------
------------------------------------------------------------
------------------------------------------------------------
----------LT--------LTGHI-EQ-V---------------TG--------LSIS-
----N-R----------------------------------------------HPYMF--
----SCA--------------LD-K------Q--------------------VKCW----
DL-------E---V----NKVI------------R-HYH-G-------------------
------------------------------------------------------------
-------------------------------------------------HLS--------
--------GIY-------------------------------------------------
------------------------------------------------------------
-------------------------------------SIAL----------H--------
PT---------------LD----IIATG--------------------------------
-----GRDA-----------TCRV------------------------------------
------------------------------------------------------------
------------------------------------------------------------
-------------------------------------WD---------------------
--------M--------------------------------------------------R
TRTQIF---------ALG---------------------------------GHE------
-----DTVAAILTQ----G--------TDP---QI-----------------V--TG-SY
DKTIK--L--------------------WDLRA---------------------G-----
-------------------KTMSTL---------TYHK--KAVR-G--------------
---------LAAHP-TEHTFMSGA-----AD---------NIKKFG--------------
LPNG-------------EFLHN-----------------FLNQQ----------------
--KA------------------IVNCVA-------VNDDGV-------------------
-------------AVSG------GDN----G-------------SLWFWDYKS-------
----------------------GHCFQRGE------SL----------------------
-----PQPGS-----------------LDAEAGIYAC-------------G---------
-------------------FDM------TG-SRLVT--------------------CE--
----------------------------AD---KTI------------------------
------------------------------------------------------------
-------------------------------K--MW------------------------
------------------------------------------------------------
------------------------------------------------------------
------------------------------------------------------------
------------------------------------------------------------
------------------------------------------------------------
----------------------------------------KEDERA--------------
------------------------------------------------------------
------------------------------------------------------------
------------------------------------------------------------
--------------------------------------------------------TPDM
YPLDFR------------------------------------------------------
------------------PPKDIKRF----------------------------------
------------------------------------------------------------
------------------------------------------------------------
------------------------------------------------------------
------------------------------------------------------------
------------------------------------------------------------
------------------------------------------------------------
------------------------------------------------------------
------------------------------------------------------------
------------------------------------------------------------
------------------------------------------------------------
------------------------------------------------------------
------------
>DUMA_Chlorodendrophytes-Pedinophytes__Euk-Green-Chlorophytes-Chlorodendrophytes_Pedinophytes%DUMA2003589-Tetraselmis_cordiformis
------------------------------------------------------------
----------------------------------MISLKRTFDLFN--------------
------------------------------------------------------------
------------------------------------------------GNHGE-------
-----------------------------KLPQDIESQRV--------------------
------------------------------------------------------------
------------------------------------------------------------
---------------------------------------KLA------------IKIRDE
FA-----------HVKD-------------------------------------------
-----------LSAPEARER----------GAAG--------ETG---GAPE--------
----QSG-----------------------------------------------------
------------------------ESAP------------------------------GQ
H--------------PSEAASKDAA------------------EKAAA------------
------------------------------------------------------------
------------------------------SHSATAKLISIISEAKRP------------
-------------------TKPS-------------------------DALV--------
------------------------------------------------------------
--------LHSK------------------------------------------------
---------------------------------------AGGA-----SPALS-------
---------------GSSKAV-------------------------------------VP
L-----------------------------------------------------------
------------------------------------------------------------
---------------------------------AGGR-----------------------
-----------------SKPYMPSAELAKRL-----------PSK---------------
-------------------W----------------------------------------
------------------------------------------------------------
------------------------------------------------------------
------------------------------------------------------------
------------------------------------------------------------
-PRPEWH-----AP----------------------------------------------
-------------WK---------------------------------------------
------------------------------------------------------------
------LYRVI----------SG--HLG---W-------VR-------------CVAFDP
------------SNE-----------------------------FFVT--------GSAD
RTIKV-W--D-----------------TA-------------------------------
------------------------------------------------------------
------------TGQL--R-----------------------------------------
------------------------------------------------------------
------------------------------------------------------------
----------IT--------LTGHIEQVTA---------------IA--------LSAR-
-----------------------------------------------------HPYMF--
----SAG--------------LDKQ---------------------------VKCW----
DL-------E---Y----NKVI--------------RQYHG-------------------
------------------------------------------------------------
-------------------------------------------------HLS--------
--------GIY-------------------------------------------------
------------------------------------------------------------
-------------------------------------ALSL----------H--------
PT---------------LD----LIMTG--------------------------------
-----GRDS-----------TCRV------------------------------------
------------------------------------------------------------
------------------------------------------------------------
-------------------------------------WD---------------------
----------------------------------------------------------MR
TKLQIH---------CLT---------------------------------GHD------
-----STVCSILAQ----G--------TDP---QV-----------------I--TG-SH
DSTIR--L--------------------WDLRK---------------------A-----
-------------------KTATTL---------TYHK--KSVR-A--------------
---------MAMHP-TEYAFGSAS-----AD---------NIKKFK--------------
LPNG-------------EFLHN-----------------TLQNQ----------------
--KT------------------IVNSMA-------LNEDGV-------------------
-------------LVTG------GDN----G-------------SVWFWDWRS-------
----------------------GNCFQREN------AI----------------------
-----VQPGS-----------------LESEAGIFAS-------------T---------
-------------------FDV------TG-TRLVT--------------------VE--
----------------------------AD---KTI------------------------
------------------------------------------------------------
-------------------------------K--MW------------------------
------------------------------------------------------------
------------------------------------------------------------
------------------------------------------------------------
------------------------------------------------------------
------------------------------------------------------------
----------------------------------------KQDESATPETHPVNFR----
------------------------------------------------------------
------------------------------------------------------------
------------------------------------------------------------
------------------------------------------------------------
------------------------------------------------------------
------------------PPRDIRRY----------------------------------
------------------------------------------------------------
------------------------------------------------------------
------------------------------------------------------------
------------------------------------------------------------
------------------------------------------------------------
------------------------------------------------------------
------------------------------------------------------------
------------------------------------------------------------
------------------------------------------------------------
------------------------------------------------------------
------------------------------------------------------------
------------
>MMETSP1473_UTC__Euk-Green-Chlorophytes-UTC%CAMPEP_0206148308
------------------------------------------------------------
----------------------------------MAPAMP--------------------
------------------------------------------------------------
------------------------------------------------AEGG--------
-----------------------------PSSSSAEVDDI-PVEVKPLK-----------
-------ALVILS-----------------------------------------------
------------------------------------QKRTRDMFT--ANH----------
------------------GQ-------------------RIP------------TDETSE
KI-----------KIH--------------------------------------------
-----------TKIRDEYAA-------LD-AFNL--------PEP---GAKL--------
----AVP-----------------------------------------------------
------------------------SAAG------------------------------GA
A--------------PAAA-DSTET------------------EAPVP------------
------------------------------------------------------------
---------------------------------SGAKVESRSATAKII------------
------------------------------------------------DAMP--------
------------------------------------------------------------
------------------------------------------------------------
------------------------------------------------KVSDG-------
---------------EAAAAR-------------------------------------QR
A-----------------------------------------------------------
------------------------------------------------------------
--------------QAMVLHAGGGAVVPTA---GGGQ-----------------------
---------------QAYV---PSAAVARRM-----------PSK---------------
-------------------W----------------------------------------
------------------------------------------------------------
------------------------------------------------------------
------------------------------------------------------------
------------------------------------------------------------
-PRPAWH-----AP----------------------------------------------
-------------WK---------------------------------------------
------------------------------------------------------------
------LYRVI----------SG--HLG---W-------VR-------------SIAFDH
------------GNE-----------------------------WFVT--------GSAD
RTIKV-W--D-----------------TA-------------------------------
------------------------------------------------------------
------------SGQL--K-----------------------------------------
------------------------------------------------------------
------------------------------------------------------------
----------LT--------LTGHI-EQ-V---------------TG--------LAVS-
-ARHP------------------------------------------------YMFSG--
----S----------------LDKE---------------------------VKCW----
DL-------E---Y----NKVI--------------RQYHG-------------------
------------------------------------------------------------
-------------------------------------------------HLS--------
--------GIY-------------------------------------------------
------------------------------------------------------------
-------------------------------------SLAL----------H--------
PT---------------LD----VLVTG--------------------------------
-----GRDS-----------VARV------------------------------------
------------------------------------------------------------
------------------------------------------------------------
-------------------------------------WD---------------------
--------M--------------------------------------------------R
TKVQVH---------CLS---------------------------------GHD------
-----ETVASILTQ----G--------TDP---QI-----------------I--TG-SH
DKTIK--M--------------------WDLRK---------------------G-----
-------------------KTMSTL---------TYHK--KSIR-A--------------
---------MAAHP-QEYSFAAGS-----AD---------NIKKYR--------------
LPQG-------------EFLHN-----------------TLQEP----------------
--RT------------------IVNALA-------INEDNV-------------------
-------------MMTG------GDN----G-------------SLWGYDWKS-------
----------------------GNRFQAGI------SP----------------------
-----VQPGS-----------------LESESGIFAL-------------A---------
-------------------FDR------SG-SRLAS--------------------AE--
----------------------------AD---KSI------------------------
------------------------------------------------------------
-------------------------------K--MW------------------------
------------------------------------------------------------
------------------------------------------------------------
------------------------------------------------------------
------------------------------------------------------------
------------------------------------------------------------
----------------------------------------KEDENATPETHPINFR----
------------------------------------------------------------
------------------------------------------------------------
------------------------------------------------------------
------------------------------------------------------------
------------------------------------------------------------
------------------PPRDIKRF----------------------------------
------------------------------------------------------------
------------------------------------------------------------
------------------------------------------------------------
------------------------------------------------------------
------------------------------------------------------------
------------------------------------------------------------
------------------------------------------------------------
------------------------------------------------------------
------------------------------------------------------------
------------------------------------------------------------
------------------------------------------------------------
------------
>Pyramimonas-parkeae-CCMP726_Mamiellophytes__Euk-Green-Chlorophytes-Pyramimonadales%CAMPEP_0191501060
------------------------------------------------------------
------------------------------------------------------------
------------------------------------------------------------
------------------------------------------------MSDT--------
--------------------------------KTLKTLTL--QSLKRTH-----------
------------------------------------------------------------
------------------------------------------------------------
---------------------------------------DLF------------QGNHGQ
RI-----------PLDE--------LSQ-------------------SR-----------
---KL----KCKIR-DEYAV-------VR-DLPA-------DFQI---AKPV--------
----SSS-----------------------------------------------------
------------------------PAAP------------------------------VA
A--------------SVPALPDGAV-------------P----TVLGM------------
------------------------------------------------------------
-------------------PA------------GPRAPAGPSKPEKPS---------A--
-------------------IQRL-I-----------------------DDIP--------
------------------------------------------------------------
--------------------KT--------------------------------------
---------------------------------------E-GA-----TSSNG-------
-----------G---AGQIVA-------------------------------------FN
E-----------------------------------------------------------
------------------------------------------------------------
--------------------SSKALANLAA---ASKD-----T-----------------
---------------TKPT----SAAVIRRM-----------PSK---------------
-------------------W----------------------------------------
------------------------------------------------------------
------------------------------------------------------------
------------------------------------------------------------
------------------------------------------------------------
-PKPQWR-----AP----------------------------------------------
-------------WK---------------------L-----------------------
---------YR-------------------------------------------------
---------VI----------AG--HLG---W-------VR-------------SVAVDP
------------GNE------------W-----------------FCT--------GSAD
RTIKI-W--D-----------------LA-------------------------------
------------------------------------------------------------
------------SGQL--K-----------------------------------------
------------------------------------------------------------
------------------------------------------------------------
----------LT--------LTGHI-EQ-V---------------TG--------LAVS-
----P-R----------------------------------------------HPYMF--
----SCG--------------LD-K------M--------------------VKCW----
DL-------E---Y----NKVI------------R-HYH-G-------------------
------------------------------------------------------------
-------------------------------------------------HLS--------
--------GVY-------------------------------------------------
------------------------------------------------------------
-------------------------------------SMAL----------H--------
PS---------------LD----VLMTG--------------------------------
-----GRDS-----------VCRV------------------------------------
------------------------------------------------------------
------------------------------------------------------------
-------------------------------------WD---------------------
----------------------------------------------------------MR
TKAQAF---------CLS---------------------------------GHE------
-----NTVCSIISQ----S--------ADP---QV-----------------V--TG-SH
DSTVK--L--------------------WDLST---------------------G-----
-------------------KTITTL---------THHK--KSVR-A--------------
---------MTMHP-KEFTFASAS-----AD---------NIKKFV--------------
LPRG-------------NFLHN-----------------MLSNQ----------------
--RT------------------IINAMA-------VNEDGV-------------------
-------------LATG------GDN----G-------------SLWFWDWKS-------
----------------------GHNFQKHQ------VQ----------------------
-----VQPGS-----------------LESEGGIFSA-------------V---------
-------------------FDQ------TG-SRLIT--------------------CE--
----------------------------AD---KTI------------------------
------------------------------------------------------------
-------------------------------K--MW------------------------
------------------------------------------------------------
------------------------------------------------------------
------------------------------------------------------------
------------------------------------------------------------
------------------------------------------------------------
----------------------------------------KEDENATQETHPGLAFR---
------------------------------------------------------------
------------------------------------------------------------
------------------------------------------------------------
------------------------------------------------------------
------------------------------------------------------------
------------------PPKDIRRF----------------------------------
------------------------------------------------------------
------------------------------------------------------------
------------------------------------------------------------
------------------------------------------------------------
------------------------------------------------------------
------------------------------------------------------------
------------------------------------------------------------
------------------------------------------------------------
------------------------------------------------------------
------------------------------------------------------------
------------------------------------------------------------
------------
>Chromochloris_zofingensis_UTC__Euk-Green-Chlorophytes-UTC%Chromochloris_zofingensis_genomicCz13g19220.t1
------------------------------------------------------------
------------------------------------------------------------
------------------------------------------------------------
------------------------------------------------------------
-----------------------------MATSIAADLPI------EGK-----------
-------TVKALT-----------------------------------------------
------------------------------------LLSLK-------------------
------------------------------------------------------------
-------------RTYD-------------------------------------------
------------LFAGNHGQ----------GIPL--------DEE---SQRI--------
----KLA--------------------------------------------CKIRDEYS-
------------------------AAQH------------------------------LS
A--------------PSAATKATQL------------------DAVPA------------
------------------------------------------------------------
----------------------------------GAPAATSAGNVQAQ------------
--NLE--------------SKTPVS-----------------------KLID--------
------------------------------------------------------------
--------TISV------------------------------------------------
---------------------------------------QDRQ-----KAAAG-------
---------------ASTSGT---------------------------------------
------------------------------------------------------------
------------------------------------------------------------
-------------------AQQSTAVVPYAAGGAGGA-----------------------
-----------------------AGPTSQRA-----------IME---------------
------------------------------------------------------------
------------------------------------------------------------
-------------VLRDKPHSSAAVSARLASKW---------------------------
------------------------------------------------------------
------------------------------------------------------------
-PKPAWH-----AP----------------------------------------------
-------------WK---------------------------------------------
------------------------------------------------------------
------LYRVI----------SG--HLG---W-------VR-------------CVAFDP
------------SNE-----------------------------WFAT--------GSGD
RTIKL-W--D-----------------TA-------------------------------
------------------------------------------------------------
------------SGQL--K-----------------------------------------
------------------------------------------------------------
------------------------------------------------------------
----------LT--------LTGHI-EQ-V---------------TG--------VAVS-
----P-R----------------------------------------------HPYMF--
----SCG--------------LDKQ---------------------------VKCW----
DL-------E---Q----NKVI--------------RNYHG-------------------
------------------------------------------------------------
-------------------------------------------------HLS--------
--------GVY-------------------------------------------------
------------------------------------------------------------
-------------------------------------SLCL----------H--------
PT---------------LD----VLMTG--------------------------------
-----GRDS-----------VCRV------------------------------------
------------------------------------------------------------
------------------------------------------------------------
-------------------------------------WD---------------------
----------------------------------------------------------MR
TKVQVY---------ALS---------------------------------GHT------
-----NTVASILSY----P--------TDP---QI-----------------I--TG-SH
DTTIK--M--------------------WDIRK---------------------G-----
-------------------STMATL---------TYHK--KSVR-A--------------
---------LASHP-TEYSFASAG-----AD---------NIKKFK--------------
LPKG-------------EFLHN-----------------MLQQQ----------------
--RS------------------IVNCMA-------VNEDGV-------------------
-------------LASG------GDN----G-------------SIWFWDWRS-------
----------------------GNCFQQQD------TI----------------------
-----VQPGS-----------------LESEAGIYAM-------------S---------
-------------------YDM------SG-SRLVT--------------------CE--
----------------------------AD---KTI------------------------
------------------------------------------------------------
-------------------------------K--MW------------------------
------------------------------------------------------------
------------------------------------------------------------
------------------------------------------------------------
------------------------------------------------------------
------------------------------------------------------------
----------------------------------------REDENATPQSHPVNFR----
------------------------------------------------------------
------------------------------------------------------------
------------------------------------------------------------
------------------------------------------------------------
------------------------------------------------------------
------------------PPKDIRRF----------------------------------
------------------------------------------------------------
------------------------------------------------------------
------------------------------------------------------------
------------------------------------------------------------
------------------------------------------------------------
------------------------------------------------------------
------------------------------------------------------------
------------------------------------------------------------
------------------------------------------------------------
------------------------------------------------------------
------------------------------------------------------------
------------
>PZIF_UTC__PZIF2015997-Scenedesmus_dimorphus
------------------------------------------------------------
-------------------------------MLTLLSAKRTYDLFA--------------
------------------------------------------------------------
------------------------------------------------QDSA--------
------------------------------------------------------------
------------------------------------------------------------
--------------------------------------------A--QPG----------
------------------------------------------------------LDPESQ
KI-----------KLAC-------------------------------------------
-----------KIK-DEYAA----------AQHF----------D---AAAL--------
----AQR-----------------------------------------------------
------------------------------------------------------------
---------------ATSAAQQQPS-----------------------------------
------------------------------------------------------------
-------------------PA------------GPVGPKPESKTPLAK---------L--
------------------------I-----------------------DTIP--------
------------------------------------------------------------
-----------V--------QP--------------------------------------
---------------------------------------RQQN-----GAAAG-------
-------AAAAG---AGALIP-------------------------------------FA
G-----------------------------------------------------------
-----------------------------------------------------------P
AGAGPAAAAAAAPGGVAAPQQQKAIMAVIN---EKGS-----------------------
----------------------SSAAVSRRL-----------ASK---------------
-------------------W----------------------------------------
------------------------------------------------------------
------------------------------------------------------------
------------------------------------------------------------
------------------------------------------------------------
-PRPVWH-----AP----------------------------------------------
-------------WK-------------------CYR-----------------------
------------------------------------------------------------
---------VI----------SG--HLG---W-------VR-------------CIAFDS
------------SNE-W----------------------------FAT--------GSAD
RTIKL-W--D-----------------AG-------------------------------
------------------------------------------------------------
------------SGQL--K-----------------------------------------
------------------------------------------------------------
------------------------------------------------------------
----------LT--------LTGHI-EQ-V---------------TG--------LAVS-
----A-R----------------------------------------------HPYMF--
----SAS--------------LD-K------E--------------------VKCW----
DL-------E---Q----NKVI------------R-NYH-G-------------------
------------------------------------------------------------
-------------------------------------------------HLS--------
--------GVY-------------------------------------------------
------------------------------------------------------------
-------------------------------------CLAL----------H--------
PT---------------LD----LIMTG--------------------------------
-----GRDS-----------TCRV------------------------------------
------------------------------------------------------------
------------------------------------------------------------
-------------------------------------WD---------------------
--------M--------------------------------------------------R
TKTQVF---------ALA---------------------------------GHT------
-----NTVSSVLTQ----P--------TDP---QV-----------------L--TG-SH
DSTIR--L--------------------WDLRK---------------------G-----
-------------------STLATL---------TYHK--KSVR-A--------------
---------LTAHP-SEHTFASGG-----AD---------NIKKFK--------------
LPNG-------------DFLHN-----------------MLAQQ----------------
--RA------------------IINAMA-------VNEDGV-------------------
-------------LASG------GDN----G-------------SLWMWDWRS-------
----------------------GHCFQQQD------SI----------------------
-----VQPGS----LDS-------------EAGIYAL-------------A---------
-------------------YDM------SG-SRLVS--------------------CE--
----------------------------AD---KTV------------------------
------------------------------------------------------------
-------------------------------K--MW------------------------
------------------------------------------------------------
------------------------------------------------------------
------------------------------------------------------------
------------------------------------------------------------
------------------------------------------------------------
----------------------------------------REDEAA--------------
------------------------------------------------------------
------------------------------------------------------------
------------------------------------------------------------
--------------------------------------------------------TPQT
HPVNFK------------------------------------------------------
------------------PPKDIRRF----------------------------------
------------------------------------------------------------
------------------------------------------------------------
------------------------------------------------------------
------------------------------------------------------------
------------------------------------------------------------
------------------------------------------------------------
------------------------------------------------------------
------------------------------------------------------------
------------------------------------------------------------
------------------------------------------------------------
------------------------------------------------------------
------------
>MMETSP1392_UTC__Euk-Green-Chlorophytes-UTC%CAMPEP_0202902252
------------------------------------------------------------
----------------------------------MAAAEATAVPAG--------------
------------------------------------------------------------
------------------------------------------------NAAE----LP--
-----------------------------VEGKTIKTLTL--LSLKR-------------
------------------------------------------------------------
------------------------------------THDMYSSNY---------------
------------------GE-------------------SLP------------MDETSQ
RL-----------KIA--------------------------------------------
-----------IKVRDEYSS-------TS-HLKA--------PAP---GQKP--------
----AAG--------------------------------------------PAPSPA---
------------------------TGPA------------------------------SL
K--------------ALPGPAAPAA------------------PVVPD------------
------------------------------------------------------------
-------------------------------------VRPESRSGVAK------------
---LI-------------------------------------------DTIP--------
------------------------------------------------------------
--------AAST-------AKP--------------------------------------
---------------------------------------DNSS-----ALVIY-------
---------------NDQAKN---------------------------------------
------------------------------------------------------------
------------------------------------------------------------
-------------------QQKAVMDIIKD---TGNS-----------------------
-----------------------SAAVSRRL-----------ASK---------------
-------------------W----------------------------------------
------------------------------------------------------------
------------------------------------------------------------
------------------------------------------------------------
------------------------------------------------------------
-PRPVWH-----PP----------------------------------------------
-------------WK---------------------------------------------
------------------------------------------------------------
------MYRVV----------AG--HLG---W-------VR-------------SIAVDP
------------SNE-----------------------------WFAT--------GSAD
RTIKI-W--D-----------------LA-------------------------------
------------------------------------------------------------
------------TGQL--K-----------------------------------------
------------------------------------------------------------
------------------------------------------------------------
----------LT--------LTGHI-EQ-V---------------TG--------LAVS-
----S-R----------------------------------------------HPYMF--
----SVG--------------LD-K------T--------------------VKCW----
DL-------E---Q----NKVI--------------RNYHG-------------------
------------------------------------------------------------
-------------------------------------------------HLS--------
--------GVY-------------------------------------------------
------------------------------------------------------------
-------------------------------------SVAL----------H--------
PT---------------LD----VLCTG--------------------------------
-----GRDS-----------VCRV------------------------------------
------------------------------------------------------------
------------------------------------------------------------
-------------------------------------WD---------------------
----------------------------------------------------------IR
TKVQIM---------CLS---------------------------------GHE------
-----QTVCSILTQ----P--------TEP---QV-----------------I--TG-SH
DSTIR--L--------------------WDLAA---------------------G-----
-------------------KTRTTL---------TYHK--KAVR-A--------------
---------MAAHP-SEYAFASAS-----AD---------NIKKFA--------------
LPDG-------------VFLHN-----------------MLSQQ----------------
--KS------------------IINAMA-------LNQDGV-------------------
-------------MATG------GDN----G-------------TMWFWDWTS-------
----------------------GHCFQQDE------VK----------------------
-----VQPGS-----------------LDAEAGIYAM-------------S---------
-------------------FDN------SG-SRLIT--------------------CE--
----------------------------AD---KTI------------------------
------------------------------------------------------------
-------------------------------K--MW------------------------
------------------------------------------------------------
------------------------------------------------------------
------------------------------------------------------------
------------------------------------------------------------
------------------------------------------------------------
----------------------------------------REDERATPQSAPGLTFR---
------------------------------------------------------------
------------------------------------------------------------
------------------------------------------------------------
------------------------------------------------------------
------------------------------------------------------------
------------------PPKDIKRF----------------------------------
------------------------------------------------------------
------------------------------------------------------------
------------------------------------------------------------
------------------------------------------------------------
------------------------------------------------------------
------------------------------------------------------------
------------------------------------------------------------
------------------------------------------------------------
------------------------------------------------------------
------------------------------------------------------------
------------------------------------------------------------
------------
>Dunaliella-tertiolecta-CCMP1320_UTC__Euk-Green-Chlorophytes-UTC%CAMPEP_0187390596
------------------------------------------------------------
-------------------------------------MPAAQEAGA--------------
------------------------------------------------------------
------------------------------------------------EAGG----LP--
-----------------------------QQQQPAQQQQQ--HEQQPGF-----------
------------------------------------------------------------
------------------------------------NMPIE-------------------
------------------GK-------------------TIK------------ALTTLH
LK-----------RTYD-------------------------------------------
-----------MFA-GDLGQ----------HAPL--------HED---GQKL--------
----KAS------------------------------------------CKMRDEYESV-
-----------------MHL----DAPA------------------------------AV
S--------------RGQAASGKPA-------------A----NGGAI------------
--------TAGH------------------------------------------------
-------------------PG------------GTSSALTAPSTTKTP------------
--SLP--------------PSSA-------------------------LALP--------
------------------------------------------------------------
--------SSAG------------------------------------------------
---------------------------------------QGGA-----LVPAG-------
-----------P---NQPLAA-------------------------------------VQ
A-----------------------------------------------------------
------------------------------------------------------------
------------------AQKQREIMRVIE---DKGN-----T-----------------
-----------------------SAAVSRRM-----------ASK---------------
-------------------W----------------------------------------
------------------------------------------------------------
------------------------------------------------------------
------------------------------------------------------------
------------------------------------------------------------
-PKPAWH-----PP----------------------------------------------
-------------WK---------------------L-----------------------
---------YR-------------------------------------------------
---------VV----------SG--HLG---W-------VR-------------SLAVDP
------------GNE------------Y-----------------FAT--------GSGD
RTIKI-W--D-----------------LA-------------------------------
------------------------------------------------------------
------------SGQL--K-----------------------------------------
------------------------------------------------------------
------------------------------------------------------------
----------LT--------LTGHI-EQ-V---------------TG--------LAIS-
----P-R----------------------------------------------HPYMF--
----SCG--------------LD-K------M--------------------VKCW----
DL-------E---Q----NKVI------------R-HYH-G-------------------
------------------------------------------------------------
-------------------------------------------------HLS--------
--------GVY-------------------------------------------------
------------------------------------------------------------
-------------------------------------SLAL----------H--------
PK---------------LD----VLMTG--------------------------------
-----GRDS-----------VCRV------------------------------------
------------------------------------------------------------
------------------------------------------------------------
-------------------------------------WD---------------------
----------------------------------------------------------MR
TKVQVH---------CLS---------------------------------GHD------
-----QTVCSILSQ----P--------GDP---QV-----------------I--TG-SH
DSTIR--L--------------------WDLRT---------------------A-----
-------------------KTMSTL---------TFHK--KSVR-A--------------
---------MALHP-FEHAFGSAS-----AD---------NIKKFA--------------
LPRG-------------EFLHN-----------------TLIPQ----------------
--RA------------------IVNAMA-------INQDNV-------------------
-------------MVTG------GDN----G-------------SLWFWDWTS-------
----------------------GHCFQQNE------TL----------------------
-----VQPGS-----------------LEAEAGINAA-------------G---------
-------------------FDV------SG-SRLIT--------------------CE--
----------------------------SD---KTI------------------------
------------------------------------------------------------
-------------------------------K--MW------------------------
------------------------------------------------------------
------------------------------------------------------------
------------------------------------------------------------
------------------------------------------------------------
------------------------------------------------------------
----------------------------------------KEDEEATEATHPGLPFR---
------------------------------------------------------------
------------------------------------------------------------
------------------------------------------------------------
------------------------------------------------------------
------------------------------------------------------------
------------------PPRDIKRF----------------------------------
------------------------------------------------------------
------------------------------------------------------------
------------------------------------------------------------
------------------------------------------------------------
------------------------------------------------------------
------------------------------------------------------------
------------------------------------------------------------
------------------------------------------------------------
------------------------------------------------------------
------------------------------------------------------------
------------------------------------------------------------
------------
>MMETSP1391_UTC__Euk-Green-Chlorophytes-UTC%CAMPEP_0202860802
------------------------------------------------------------
-------------------------------------MATAVQSGA--------------
------------------------------------------------------------
------------------------------------------------PPSG--------
-----------------------------PDPVPVEGKTV--------------------
-------KALTLL-----------------------------------------------
------------------------------------------------------------
---------------------------------------HLK------------------
-------------RTYD-------------------------------------------
------------LFAGNHGE----------PLSA--------YEE---GQRL--------
----KLA------------------------------------------CKVHDEYAHV-
-----------------MHL----EAPA--------------------------------
---------------PAPRPSAPAA------------------SAAPS------------
------------------------------------------------------------
---------------------------------ADGHAAGPRPESRTS---------V--
-------------------AKML-------------------------DSIP--------
------------------------------------------------------------
--------AAAP--------AP--------------------------------------
---------------------------------------AASK-----------------
---------------DNALVV-------------------------------------FN
G-----------------------------------------------------------
------------------------------------------------------------
--------------GPAAAQQQKAIMRVIE---DKGH-----------------------
----------------------SSAAVSRRL-----------GSK---------------
-------------------W----------------------------------------
------------------------------------------------------------
------------------------------------------------------------
------------------------------------------------------------
------------------------------------------------------------
-PKPKWH-----AP----------------------------------------------
-------------WR---------------------------------------------
------------------------------------------------------------
------MYRVI----------AG--HLG---W-------VR-------------SVALDP
------------GNE-----------------------------WFAT--------GSAD
RTIKI-W--D-----------------LA-------------------------------
------------------------------------------------------------
------------SGQL--K-----------------------------------------
------------------------------------------------------------
------------------------------------------------------------
----------LT--------LTGHV-EQ-V---------------TG--------LAIS-
----D-R----------------------------------------------SPYMF--
----SCG--------------LD-K------T--------------------VKCW----
DL-------E---Q----NKVI--------------RSYHG-------------------
------------------------------------------------------------
-------------------------------------------------HLS--------
--------GVY-------------------------------------------------
------------------------------------------------------------
-------------------------------------SIAL----------H--------
PK---------------LD----VLFTG--------------------------------
-----GRDS-----------VCRV------------------------------------
------------------------------------------------------------
------------------------------------------------------------
-------------------------------------WD---------------------
--------I--------------------------------------------------R
TKTQIH---------VLS---------------------------------GHD------
-----QTVCSILSQ----P--------TDP---QV-----------------I--TG-SH
DSTIR--M--------------------WDLRT---------------------A-----
-------------------KTLSTL---------TYHK--KSVR-A--------------
---------MALHP-EEHAFASAS-----AD---------NIKKFA--------------
LPDG-------------DFLHN-----------------MLSQQ----------------
--RA------------------IVNAMA-------VNHDGV-------------------
-------------MVTG------GDN----G-------------SMWFWDWTS-------
----------------------GHCFQQQE------TL----------------------
-----VQPGS-----------------LEAEAGIYAS-------------T---------
-------------------FDA------SG-SRLIT--------------------CE--
----------------------------AD---KTI------------------------
------------------------------------------------------------
-------------------------------K--MW------------------------
------------------------------------------------------------
------------------------------------------------------------
------------------------------------------------------------
------------------------------------------------------------
------------------------------------------------------------
----------------------------------------KEDENATPTSDPGLPYK---
------------------------------------------------------------
------------------------------------------------------------
------------------------------------------------------------
------------------------------------------------------------
------------------------------------------------------------
------------------PPKDIRRF----------------------------------
------------------------------------------------------------
------------------------------------------------------------
------------------------------------------------------------
------------------------------------------------------------
------------------------------------------------------------
------------------------------------------------------------
------------------------------------------------------------
------------------------------------------------------------
------------------------------------------------------------
------------------------------------------------------------
------------------------------------------------------------
------------
>Ostreococcus_lucimarinus-PRE_Mamiellophytes__10-Ostreococcus_lucimarinus.PRE.284
------------------------------------------------------------
-----------------------------MGADAAISDHLLYHAET--------------
------------------------------------------------------------
------------------------------------------------ETDP--------
-----------------------------RGAASGYATLR-EWAQNSLD-----------
-------MYKSEL-----------------------------------------------
------------------------------------CRVLFPMFA--HVL----------
------------------LD-------------------LVK------------KGYAED
AR-----------EFYA-------------------------------------------
---------------THHAD----------HMRL--------YGE---DLAA--------
----LSA--------------------------------------------LSDPEHVL-
------------------------TDPV------------------------------AR
K--------------FLDNKVSLKM-------------T----QYSFE------------
------------------------------------------------------------
---------------------------------LLVKFLHAQNLISML------------
-AVLN--------------AHLC-V-----------------------EVLK--------
------------GEPS--------------------------------------------
--------PYE---------DE--------------------------------------
---------------------------------------KEGS-----VVITG-------
-------RAPEA---QRKFNS-------------------------------------IK
G-----------------------------------------------------------
------------------------------------------------------------
----------RWGLVDSCLEIERVKQFRKE---SKEK-----------------------
-----------------------EKEAAAKA-----------------------------
------------------------------------------------------------
------------------------REEAKKSKK---------------------------
-------------QKKEEAAAAEERDAAGG------------------------------
------------------------------------------------------------
------------------------------------------------------------
-DEEMED-----APEK--------------------------------------------
--KTEAEYPVAM-LE---------------------------------------------
----------------------------------------------------DPPN----
---------VI----------KG--KVP-----------VP-------------QLDYDA
---------------------------------------------FEE--------ALED
LRWRIRLSKD-----------------VL-------------------------------
------------------------------------------------------------
------------PTVA--F-----------------------------------------
------------------------------------------------------------
------------------------------------------------------------
----------FT--------FTHAH-GLLI---------------CA--------DATG-
----DVK----------------------------------------------HVAGG--
----F----------------SD-S------V--------------------VRVW--HL
EE-------E---DEDDKDKEIPVDRDAKTPRSIPMTEFVG-------------------
------------------------------------------------------------
-------------------------------------------------HSA--------
--------PVQ-------------------------------------------------
------------------------------------------------------------
-------------------------------------QVAF----------S--------
PC---------------GK----FLLSV--------------------------------
-----SRDC-----------HVRV------------------------------------
------------------------------------------------------------
------------------------------------------------------------
-------------------------------------WS---------------------
--------M--------------------------------------------------E
LKICLC---------AYE---------------------------------GHL------
-----HPIWDVQWS----P--------FGH---YF-----------------A--TA-CH
DRVAR--V--------------------YAMDA---------------------------
-------------------PFPRRMF--------VGHL--SNVD-C--------------
---------VAWHP-NCNYVATGS-----AD--------RTVRLWD--------------
MFDG-------------ECVRV-----------------FAGHA----------------
--AG------------------VRAIVF-------APDGRT-------------------
-------------IASA------SDD----G-------------RICMWDLRR-------
----------------------ASC-----------VI----------------------
-----SYKGH--------------------VGPVYSM-------------D---------
-------------------FAG------GG-NLLVS--------------------GG--
----------------------------AD---DTV------------------------
------------------------------------------------------------
-------------------------------R--VW------------------------
------------------------------------------------------------
------------------------------------------------------------
------------------------------------------------------------
------------------------------------------------------------
------------------------------------------------------------
----------------------------------------DATVPADEVEKLK-------
---------------------------------------------------EVPADADAA
TLAAAAAAAAAAKAAADAAAA------------------------------RREVIRRVP
LETF--------------------------------------------------------
------------------------------------------------------------
------------------------------------------------------------
------------------PTKNTPVF----------------------------------
------------------------------------------------------------
----------------------------------------------RVKFSRRNLCLAMG
ARRSTKE-----------------------------------------------------
------------------------------------------------------------
------------------------------------------------------------
------------------------------------------------------------
------------------------------------------------------------
------------------------------------------------------------
------------------------------------------------------------
------------------------------------------------------------
------------------------------------------------------------
------------
>JKHA_Glaucophytes__Euk-Green-Glaucophytes%JKHA2120441-Cyanoptyche_gloeocystis
------------------------------------------------------------
----------------------------------MVKAYLRYSLSQ--------------
------------------------------------------------TFGVVCSS----
------------------SSNIVL------------------------DPSA----RI--
-----------------------------VYAAALENIAV--WSLKQAS-----------
-------LVRLLT---------------------------------------GGKGE---
------------------------------------ITALAS-----SPD----------
------------------GK-------------------HIA------------AGHSDG
SI-----------QIWD----LSQGSLR--------------------------------
-----------VTFNGHKSA-------VS-ILRY--------SSD---GSTL--------
----VSG--------------------------------------------ARDTDLVM-
-----------------WDT----IADA------------------------------GL
Y--------------RLKG-HKDSI-------------T----DCAFL------------
------------------------------------------------------------
--------------------------------ESRRQLVSSSKDGLVK---------V--
-WDLE--------------TQSCVQ-----------------------TLVG--------
----------HKGEVT--------------------------------------------
--------AMHV--------SK--------------------------------------
---------------------------------------DQTR-----LVTAC-------
-----------M---DNLLRL-------------------------------------WI
V-----------------------------------------------------------
---------------------------------------------PGTEAAADTTATEAS
PEVSPTDIRLLGAVPR--QNSERVTTLRYD---PSGS-----------------------
-----------------LI----GCQTNDKM-----------IQF---------------
-------------------FR---------------------------------------
------------------------------------------------------------
------------------------------------------------------------
------------------------------------------------------------
------------------------------------------------------------
-----VH-----TPEE--------------------------------------------
-----VQKKLRR------------------------------------------------
------------------------------------------------------------
-------------------------KKK---R-------LR--------------EKLAT
------------KEV-----------------------------------------ADGE
SGNAV----D--------------------------------------------------
------------------------------------------------------------
------------------------------------------------------------
------------------------------------------------------------
------------------------------------------------------------
----------QT--------TEAESSELEA---------------SN-------------
----E------------------------------------------------VSYLY--
----T-----------------------------------------------LRCG----
------------------GKAR--------------SFAFG-------------------
------------------------------------------------------------
------------------------------------------------------------
--------SAR-------------------------------------------------
------------------------------------------------------------
------------------------------------------------------------
-----------------GS-----------------------------------------
-----FAEK-----------KFCF------------------------------------
------------------------------------------------------------
------------------------------------------------------------
------------------------------------------------------------
-----------------------------------------------------------Q
VVVALS---------------------------------------------NNS------
-----IELHEVKCE--------------------------------------T--EG---
----------------------------IDSSR---------------------------
-------------------VSAVEL---------PGHR--SDIR-S--------------
---------LAISA-DDTLLASTS-----NN---------SLKIWN--------------
ARTG-------------ACIRS-----------------LESGY----------------
----------------------GLCSMF-------VPGNKQ-------------------
-------------VIVG------TKE----G-------------KVELHEVSS-------
----------------------GTV-----------LE----------------------
-----LVDAH--------------------EGAVWSV-------------A---------
-------------------LRP------DGRGMMSG------------------------
------------------------------------------------------------
------------------------------------------------------------
------------------------------------------------------------
------------------------------------------------------------
------------------------------------------------------------
------------------------------------------------------------
------------------------------------------------------------
------------------------------------------------------------
------------------------------------------------------------
------------------------------------------------------------
------------------------------------------------------------
------------------------------------------------------------
------------------------------------------------------------
------------------------------------------------------------
------------------------------------------------------------
------------------------------------------------------------
------------------------------------------------------------
------------------------------------------------------------
------------------------------------------------------------
------------------------------------------------------------
------------------------------------------------------------
------------------------------------------------------------
------------------------------------------------------------
------------------------------------------------------------
------------------------------------------------------------
------------------------------------------------------------
------------
>Coccomyxa_UTC__Euk-Green-Chlorophytes-UTC%Coccomyxa_genomic384247637_Coccomyxa_subellipsoidea_C-169
------------------------------------------------------------
----------------------------------MVKAYLRYELSN--------------
------------------------------------------------TFGVVTS-----
------------------NSALVH------------------------DNSG----KS--
-----------------------------VVTAALENVAV--WNIRQGT-----------
-------LVRMLV--------------------------------PPTSAEGRAPAE---
------------------------------------VTQLA---A--APA----------
------------------SP-------------------HVA------------AGHSDG
TI-----------RIWN--------LET-------------------GD-----------
---CE------VTWTGHRRA-------VT-ALRY--------NRS---GGML--------
----ASG--------------------------------------------SQDTDIIL-
-----------------WDV----VGET------------------------------GL
F--------------RLRA-HTAEV-------------T----DLAFV------------
--------E---------------------------------------------------
---------------------------------RCNVLVSGSKDGYVR---------A--
-WDLG--------------TQHC-F-----------------------QTVL-------G
Q------Q----GEVW--------------------------------------------
--------SLDV--------DP--------------------------------------
----------------------------------------FEH-----QLAVG-------
-------G---V---SAQVHL-------------------------------------FR
L-----------------------------------------------------------
---------------------------------------------GGDASNAGEAGPSGR
EARTKEVLHAEGSVAR--QAPERVALLRYS---PTGH-----------------------
-----------------VL----GCQSAGKV-----------LEL---------------
-------------------FR---------------------------------------
-----LRSE---------------KEARKHMQR---------------------------
---RKK-------RKRDKASGGDAEQTGTAVQEADAAGDAIM------------------
------------------------------------------------------------
---------------------------------------------ASDLLAPLQVLRAKA
KIKAFAY-----GKQN-----------------------------------AKGVVAT--
VTLALSNNLIES-WS---------------------------------------------
-----------------------------------------------------VTEEEC-
---KRLRAVDA----------PG--HRS---G-------VR-------------ALALSS
------------DDA------------------------------VLL--------SAAA
GAVKL-W--N-----------------PT-------------------------------
------------------------------------------------------------
------------SGAC--L-----------------------------------------
------------------------------------------------------------
------------------------------------------------------------
----------RS--------IETGQ-GL-C---------------AL--------FAPG-
----N-R----------------------------------------------HAVVG--
----T----------------KE-G------S--------------------IQIL----
DI-------G---A----SEVC--------------DTIAA-------------------
------------------------------------------------------------
-------------------------------------------------HTA--------
--------AVW-------------------------------------------------
------------------------------------------------------------
-------------------------------------SVVA----------L--------
PD---------------SS----GFVSC--------------------------------
-----SADH-----------DVKF------------------------------------
------------------------------------------------------------
------------------------------------------------------------
-------------------------------------WE---------------------
--------WEVTTEAPAAGAAAGPAAR--------------------------------R
LGARHV---------RTL---------------------------------KMA------
-----DDVLCARIS----P--------DGR---LL-----------------A--VS-LL
DSTIQ--V--------------------FFMDT---------------------L-----
-------------------KFFLSL---------YGHK--LPVL-S--------------
---------MDISS-DSTLLISGS-----AD--------KNIKIWG--------------
LDFG-------------DCHRS-----------------IFAHS----------------
--DS------------------IMQVAF-------VPDTHY-------------------
-------------AFTV------GKD----G-------------LVKYWDADR-------
----------------------WEL-----------LL----------------------
-----TLEGH--------------------KAEVWCL-------------A---------
-------------------VSR------AG-DMCVS--------------------AG--
----------------------------AD---RSL------------------------
------------------------------------------------------------
-------------------------------R--VW------------------------
------------------------------------------------------------
------------------------------------------------------------
------------------------------------------------------------
------------------------------------------------------------
------------------------------------------------------------
----------------------------------------QRTEEP---FFVE--EEKEK
RLESLFEADLEENAASKQTGLEEAPAE------------------------TGTALAGRQ
TLEVLSGAESIADALELAAA-------------------------------EAERHRAFA
AEAAA-------------------------------------------------------
---------------------------------------AGAPGKAPPANPLLAGRSVEE
YVLAAVGRV---------------------------------------------------
------------------RAGDLEQA----------------------------------
------------------------------------------------------------
--------------------------------------------LLVLPFSDALRLLHYL
CSWLARG-----------------------------------------------------
---------------------SRVELVSRAAALLVRLH----------HAQLLATPSARA
------------------PLVRLRGLLRQRT----------QGLKDTLGFNLAAMAHLQR
ALKDRQQSAMA-------------------------------------------------
------------------------------------------------------------
------------------------------------------------------------
------------------------------------------------------------
------------------------------------------------------------
------------------------------------------------------------
------------
>GXBM_UTC__Euk-Green-Chlorophytes-UTC%GXBM2014271-Coccomyxa_pringsheimii
------------------------------------------------------------
----------------------------------MVKAYLRYELSS--------------
------------------------------------------------TFGVVTS-----
------------------NSALVH------------------------DNSG----KF--
-----------------------------VVTAALENVAV--WNIRQGT-----------
-------LVRMLV--------------------------------APTSAEGRAPAE---
------------------------------------VTQLA---A--APA----------
------------------SL-------------------HVA------------AGHSDG
TI-----------RIWN--------LET-------------------GD-----------
---CE------VTWTGHRRA-------VT-ALRY--------NRN---GGML--------
----ASG--------------------------------------------SQDTDIIM-
-----------------WDV----VGET------------------------------GL
F--------------RLRA-HTAEV-------------T----DLAFV------------
------------------------------------------------------------
--------------------------------ERCNVLVSGSKDGYVR---------A--
-WDLG--------------TQHCFQ-----------------------TALG--------
----------QQGEVW--------------------------------------------
--------SLDV--------DP--------------------------------------
---------------------------------------A-ER-----QLAVG-------
-------G---V---SAQVHL-------------------------------------FR
L-----------------------------------------------------------
---------------------------------------------GGDVSDVGEAGPSGR
EARTKEVLQAEGSVAR--HAPERVALLRYS---PSGH-----------------------
-----------------VL----ACQSAGKA-----------LEL---------------
-------------------FR---------------------------------------
-----SRSE---------------KEARKHMQR---------------------------
---RKK-------RKRDKASGGDAQQNGAAEPKAHAAGDDVM------------------
------------------------------------------------------------
---------------------------------------------ASDLLAPLQVLRAKA
KIKAFAY-----GKQT-----------------------------------AKGVLAT--
VTLALNNNLIES-WS---------------------------------------------
-----------------------------------------------------VTEEEC-
---KRVRAVDA----------PG--HRS---G-------VR-------------ALALSS
------------DDA------------------------------VVL--------SAAA
GAVKL-W--N-----------------PT-------------------------------
------------------------------------------------------------
------------SGAC--L-----------------------------------------
------------------------------------------------------------
------------------------------------------------------------
----------RT--------IETGQ-GL-C---------------AL--------FAPG-
----N-R----------------------------------------------HAVVG--
----T----------------KE-G------S--------------------IQVL----
DI-------G--------ASQV------------SDTIA-A-------------------
------------------------------------------------------------
-------------------------------------------------HTA--------
--------AVW-------------------------------------------------
------------------------------------------------------------
-------------------------------------SVVA----------L--------
PD---------------SS----GFVSC--------------------------------
-----SADH-----------DVKF------------------------------------
------------------------------------------------------------
------------------------------------------------------------
-------------------------------------WE---------------------
------------------------------------------------------------
------------------------------------------------------------
------------------------------------------------------------
----------------------------WEVTT---------------------------
------------------------------------------------------------
------------------------------------------------------------
------------------------------------------------------------
--DA--------------------------------------------------------
------------------------------------------------------------
------------------------------------------------------------
-----PAAGA----------------------------------------A---------
----------------------------AG------------------------------
------------------------------------------------------------
------------------------------------------------------------
------------------------------------------------------------
------------------------------------------------------------
------------------------------------------------------------
------------------------------------------------------------
------------------------------------------------------------
------------------------------------------------------------
------------------------------------------------------------
------------------------------------------------------------
------------------------------------------------------------
------------------------------------------------------------
------------------------------------------------------------
------------------------------------------------------------
------------------------------------------------------------
------------------------------------------------------------
------------------------------------------------------------
------------------------------------------------------------
------------------------------------------------------------
------------------------------------------------------------
------------------------------------------------------------
------------------------------------------------------------
------------------------------------------------------------
------------------------------------------------------------
------------------------------------------------------------
------------------------------------------------------------
------------
>GYBH_UTC__Euk-Green-Chlorophytes-UTC%GYBH2005735-Codium_fragile
------------------------------------------------------------
----------------------------------MVKAYLRYEADH--------------
------------------------------------------------TFGLVCSS----
------------------LGNSIF------------------------SASA----KF--
-----------------------------FICPCLENIAV--WNIKRGQ-----------
-------VDRKLT-------------------------------LGTSSEAAAAPHE---
------------------------------------VSRLAA-----SPD----------
------------------AS-------------------LLC------------AGYGDG
SI-----------AFWD----MHGDWLR--------------------------------
----------KFVLKAHKGP-------VT-ALRF--------SKD---GALL--------
----VSG--------------------------------------------GADTNVCV-
-----------------WDV----LGER------------------------------GI
C--------------KLRG-HKGQI-------------T----DVVLL------------
------------------------------------------------------------
--------------------------------KEGRVLVSASKDSFLR---------V--
-WDMD--------------TQHCCQ-----------------------TVVG--------
---------EGNAEVW--------------------------------------------
--------SLDV--------DP--------------------------------------
---------------------------------------E-ER-----LIVVG-------
-------S---A---RKALSV-------------------------------------YQ
V-----------------------------------------------------------
-----------------------------------------------------QEAPGKE
ENSLSSLLVKLGDLER--KERDRVELVRFN---ELGE-----------------------
-----------------YL----VCQSSGKV-----------VEL---------------
-------------------FK---------------------------------------
----------------------VHSEAEAGKSS---------------------------
-------------RKRARRRKKKLEKEGLPMEESEPLAFVVA------------------
------------------------------------------------------------
-----------------------------------------------DFLSSWRSIRCKY
KVRSVCF-----QPDQ-----------------------------------GKKKQVIAT
LGIAYRNNLFQI------------------------------------------------
----------------------------------------------------ANLVEETD
DGNGVRLRSLA----------DAFGHRS---G-------IR-------------ALALSS
------------DES------------------------------MLA--------STSE
KELKV-W--N-----------------PA-------------------------------
------------------------------------------------------------
------------TGSP--L-----------------------------------------
------------------------------------------------------------
------------------------------------------------------------
----------HT--------MVCGY-GLSC---------------L---------FVPG-
----D-T----------------------------------------------YIVVG--
----T----------------KD-G------T--------------------LQIA----
DL-------A---S----SEVV--------------QVVDA-------------------
------------------------------------------------------------
-------------------------------------------------HDG--------
--------PIW-------------------------------------------------
------------------------------------------------------------
-------------------------------------SLSP----------L--------
PE---------------ED----GMLSA--------------------------------
-----GSKD------------IKF------------------------------------
------------------------------------------------------------
------------------------------------------------------------
-------------------------------------WK---------------------
-----------WKSKKTEDGNR-------------------------------------Q
LTIKNY---------HTH---------------------------------ECE------
-----EDILSIRIS----P--------DGK---ML-----------------A--VS-LL
NCTIK--V--------------------FFMDS---------------------L-----
-------------------KLFLTL---------YGHR--LPAL-T--------------
---------MDISS-DNQLLATGS-----AD--------KNIKIWG--------------
LDYG-------------DCHKS-----------------IFAHN----------------
--DS------------------VTHLSF-------VHSTHY-------------------
-------------IFSV------GKD----K-------------EVKFWDMDK-------
----------------------FEL-----------LL----------------------
-----VLPGH--------------------HAEVWCL-------------A---------
-------------------LTK------RG-DKLFT--------------------GS--
----------------------------ND---RSI------------------------
------------------------------------------------------------
-------------------------------R--CW------------------------
------------------------------------------------------------
------------------------------------------------------------
------------------------------------------------------------
------------------------------------------------------------
------------------------------------------------------------
----------------------------------------QRTDEP---FFLE--EEKEK
RLESLFEEEVTEDRDDHMTED------------------------------QKTEPAGRK
SIESVSAADSIIDALEMAGH-------------------------------EARRISEHA
AQPTS-------------------------------------------------------
---------------------------------------------RFDANPLLLGMNPSS
YVLQAVQKV---------------------------------------------------
------------------KSGDLEMA----------------------------------
------------------------------------------------------------
--------------------------------------------LMSVPFLDSLRLLGYL
CDWLEESG----------------------------------------------------
---------------------SHAETVARVSTLLVRLH----------QQQLSSSLSSRG
------------------TLVRLQNTLRVIL----------KDMKDTLGFNLAGIRYLQ-
------------------------------------------------------------
------------------------------------------------------------
------------------------------------------------------------
------------------------------------------------------------
------------------------------------------------------------
------------------------------------------------------------
------------
>Picocystis_sp-AAC_Picocystis-Pycnococcus__scaffold5465_cov87-Picocystis_sp.AAC.11
------------------------------------------------------------
------------------------------------------------------------
------------------------------------------------------------
------------------------------------------------------------
-----------------------------MHVQEGESSAA--------------------
------------------------------------------------------------
------------------------------------VSAIERGHE---------------
---------------------------------------GLA------------TAYEDG
AV-----------RIWK--------EET--------------------------------
---CV------ATFKGHKGR-------VE-ALKF--------AQD---GDLL--------
----ASG--------------------------------------------GVDGHIVV-
-----------------WDV----GDEA------------------------------GR
F--------------RLRG-HVGPI-------------T----DLAWI------------
------------------------------------------------------------
------------------------------HWQRKRFVVSASKDGRLK---------V--
-WDVN--------------QQHC-C-----------------------QTLV--------
--------VGQTGEGA--------------------------------------------
--------SLDY------------------------------------------------
---------------------------------------LGER-----LLVTG-------
-----------P---DGKVLV-------------------------------------YV
A-----------------------------------------------------------
---------------------------HEEREQVDGTKARHGTDPKVQEGKEVAAMDQAT
ESTTMELLIFHGALKR--TDTSKATLLHWE---ESGH-----------------------
-----------------GF----GVLGTGKS-----------IEF---------------
-------------------YR---------------------------------------
-----VRSA---------------DEVRKKLRR---------------------------
---KQKRRREKLSKQTTKEVQSGEVEAEPKSTSTVEGIAGRE------------------
------------------------------------------------------------
--------------------------------SLPEAAGDLARITVEDEYEMLPPLRLKH
KVKGFSF-----CPHS---------------------------------WSLEDSILRFK
VAVSLHNNQIEE-WE---------------------------------------------
-----------------------------------------------------LIEEKW-
---EKVHTIDM----------AG--HRA---D-------IR-------------SVSLSE
------------DDS------------------------------VLM--------TCSH
SSVKF-W--N-----------------PR-------------------------------
------------------------------------------------------------
------------TGSC--L-----------------------------------------
------------------------------------------------------------
------------------------------------------------------------
----------RT--------IESGY-GL-S---------------SL--------FVPG-
----G-R----------------------------------------------QAVCG--
----T----------------KA-G------E--------------------LEIF----
DV-------G---S----GMRV------------G-GAVSA-------------------
------------------------------------------------------------
-------------------------------------------------HNG--------
--------AVW-------------------------------------------------
------------------------------------------------------------
-------------------------------------SLAA----------L--------
AD---------------GS----GFVSG--------------------------------
-----SADK-----------DVKF------------------------------------
------------------------------------------------------------
------------------------------------------------------------
-------------------------------------WE---------------------
--------YEVTEDVRDGQFASR------------------------------------Q
LGIAHT---------RTL---------------------------------KMT------
-----DDVLCVRVS----P--------SGS---LI-----------------A--VA-LL
DATIK--V--------------------FFTDS---------------------L-----
-------------------KFFLSL---------YGHK--LPVL-C--------------
---------MDISS-DGTLLASGS-----AD--------KNLKLWG--------------
LDFG-------------DCHRS-----------------LFAHS----------------
--DS------------------VMACAF-------VQDTHY-------------------
-------------LFTA------GKD----K-------------LIKYWDADK-------
----------------------FQL-----------LL----------------------
-----TLDGH--------------------HAEVWSL-------------A---------
-------------------VST------GG-DFLTS--------------------GS--
----------------------------HD---RSV------------------------
------------------------------------------------------------
-------------------------------R--IW------------------------
------------------------------------------------------------
------------------------------------------------------------
------------------------------------------------------------
------------------------------------------------------------
------------------------------------------------------------
----------------------------------------ERTDEP---FFVQ--EEEER
RMDAMFEEGLEGATGVPQEEDALTIEGHE----------------------QESLPAGQR
TGETIDATDAIISALDLAEA-------------------------------QMERDTEYM
EMQAR-------------------------------------------------------
---------------------------------------GPQAPLPPPPNPLLLGLRPAQ
FVLRTVANV---------------------------------------------------
------------------RSADLEQA----------------------------------
------------------------------------------------------------
--------------------------------------------LMILPFTSAIRLLDIL
QDNLDRG-----------------------------------------------------
---------------------QDVELICRVMTLLVRLH----------LRQLVHTPDARR
------------------VLTSLRDRLRPRM----------ESLKDTLGFNLAGMDHMKR
TLQARRQGRVLLGTEE--------------------------------------------
------------------------------------------------------------
------------------------------------------------------------
------------------------------------------------------------
------------------------------------------------------------
------------------------------------------------------------
------------
>OAEZ_UTC__Euk-Green-Chlorophytes-UTC%OAEZ2029993-Persursaria_percursa
------------------------------------------------------------
----------------------------------MVKAYLRYEHGH--------------
------------------------------------------------QFGVVAVP----
------------------NCNTCS------------------------SPDG----AT--
-----------------------------LYTGALENING--WRSRTCE-----------
-------LDVCLE--------------------------------QRIRESEQSTPE---
------------------------------------VTRIA---H--SPL----------
------------------PA-------------------VIA------------AGYANG
SL-----------RIWN------------------------------GT-----------
---EA---TSIAVFHSHSAA-------IS-ALAF--------NAN---GSLV--------
----ASG--------------------------------------------SQDTDIIL-
-----------------WDV----AGEV------------------------------GL
Y--------------KLKG-HTNQV-------------T----AVAFL------------
--------D---------------------------------------------------
---------------------------------GQNKLLSTGKDGFVR---------V--
-WDLS--------------VQFC-M-----------------------QVVP-------I
H------S----GAAW--------------------------------------------
--------SLAV--------NP--------------------------------------
---------------------------------------E-QT-----CAVVG-------
-------S---V---ANEVQM-------------------------------------FR
V-----------------------------------------------------------
-------------------------------AHANLELPQDHSTGMEKSGDVHDVAMEPV
SESQPQVLVLTGTLDH--DTTHRVAYVAFS---GDGK-----------------------
-----------------FL----AACSTGNK-----------LQI---------------
-------------------WR---------------------------------------
-----RRSD---------------KEAQKKFKR---------------------------
-------------RKKRVAARGKDEDDVAEEPAAEVALKPSD------------------
------------------------------------------------------------
------------------------------------------------EWETHAVHRAVV
AIRSFAF-----VPAA---------------------------------ASSKGILCK--
LGVTLADNSIIV-VN---------------------V-----------------------
-----------------------------------------------------MEDGTA-
---VAVNEIAL----------QG--NRS---D-------VR-------------ALALSD
------------DDT------------------------------LLI--------SCGN
GGTKV-W--D-----------------TV-------------------------------
------------------------------------------------------------
------------SGEC--L-----------------------------------------
------------------------------------------------------------
------------------------------------------------------------
----------NN--------IPSSY-GL-S---------------VI--------FAPA-
----G-K----------------------------------------------FAVVG--
----S----------------KS-G------K--------------------LDLI----
SL-------G---A----AEVI------------R-QID-A-------------------
------------------------------------------------------------
-------------------------------------------------HEK--------
--------QVW-------------------------------------------------
------------------------------------------------------------
-------------------------------------CLDS----------L--------
PD---------------RT----GFVSC--------------------------------
-----SADN-----------YIKV------------------------------------
------------------------------------------------------------
------------------------------------------------------------
-------------------------------------WK---------------------
-----------WAASEQGGM---------------------------------------R
LTVTES---------VSI---------------------------------NTG------
-----QDVLCVRVS----P--------DSK---LI-----------------A--AS-LI
SNVIK--V--------------------FYLDS---------------------M-----
-------------------KWFVDL---------YGHK--LPAL-T--------------
---------MDVSS-DSTLLVSGS-----AD--------KNIKIWG--------------
LDFG-------------DCHKS-----------------LFAHQ----------------
--DS------------------VMAVAF-------VRNTHY-------------------
-------------VFTA------GKD----K-------------MVKYWDADT-------
----------------------FEL-----------LL----------------------
-----DLPAH--------------------HGSVWSL-------------K---------
-------------------VSS------LG-DFFVT--------------------GS--
----------------------------HD---RSI------------------------
------------------------------------------------------------
-------------------------------R--RW------------------------
------------------------------------------------------------
------------------------------------------------------------
------------------------------------------------------------
------------------------------------------------------------
------------------------------------------------------------
----------------------------------------NKTDDT---FFLE--EEREK
RLERVLDVDVGKSGPSNGAADPQNG--------------------------SAVVTASLQ
TQESAQGADRIIDALDIMET-------------------------------EEERKEELG
------------------------------------------------------------
----------------------------------------------YQPNVLLMGLSGSE
YVLKAVCSI---------------------------------------------------
------------------RANDLEAV----------------------------------
------------------------------------------------------------
--------------------------------------------VTTLSFPDALALLKLV
PQWLDGP-----------------------------------------------------
---------------------LNAELCVRVTVCILKAH----------QAKLKASPGCKN
------------------LLAEVQKCLRDQL----------GYMKHLLGFNMAGLRHV--
------------------------------------------------------------
------------------------------------------------------------
------------------------------------------------------------
------------------------------------------------------------
------------------------------------------------------------
------------------------------------------------------------
------------
>GJIY_UTC__Euk-Green-Chlorophytes-UTC%GJIY2021436-Neochloris_sp.
------------------------------------------------------------
----------------------------------MVKAYLRYEHSA--------------
------------------------------------------------QFGVVASG----
------------------ACGICF------------------------DADG----KT--
-----------------------------LYSGGLENVNA--WRIRQGT-----------
-------LTATLR--------------------------------QEALDETKAPPE---
------------------------------------ATCMA---H--CPV----------
------------------SP-------------------LLA------------VGYADG
SV-----------RLWN--------TAA-------------------NE-----------
---CT------ITLNGHRTA-------VT-ALAF--------NGT---GSNL--------
----ASG--------------------------------------------SKDTDIIV-
-----------------WDV----VAES------------------------------GL
Y--------------RLRA-HTDQV-------------T----ALHFV------------
--------D---------------------------------------------------
---------------------------------AHSKLLSTSKDGGLR---------V--
-WDLV--------------TQHC-C-----------------------QFIP-------N
H------A----GEIW--------------------------------------------
--------AMAV--------DS--------------------------------------
---------------------------------------E-QR-----RVCIG-------
-------S---V---DAQLRL-------------------------------------FH
I-----------------------------------------------------------
----------------------------GADDAADDGAAAMADDRHDQGAHDQGGLTASE
GADKHALLRSYGTLRR--ETSQRVAHIAFS---PDGA-----------------------
-----------------YL----AASSAGKQ-----------VQL---------------
-------------------WH---------------------------------------
-----KRSP---------------HEAAKKLKR---------------------------
---RRK-------RHKEKVEKRAAGVLEGGEEDGAASLDSVS------------------
------------------------------------------------------------
---------------------------------------------AGDEWGPEAVVRTET
QVKSFAF-----APHV----------------------------------SRQTALCQ--
LALSLASNSVHV-VN---------------------V-----------------------
-----------------------------------------------------LPDGES-
---EVVRRVDS----------GS--NRS---D-------VR-------------AVALSE
------------EDR------------------------------MLL--------STGN
GGTRI-W--N-----------------PL-------------------------------
------------------------------------------------------------
------------NGAC--L-----------------------------------------
------------------------------------------------------------
------------------------------------------------------------
----------NS--------IETGY-GL-C---------------CM--------FAPG-
----G-R----------------------------------------------FAVAG--
----C----------------KD-G------K--------------------IDVI----
DV-------G---A----ASVI--------------ERVDA-------------------
------------------------------------------------------------
-------------------------------------------------HSG--------
--------QVW-------------------------------------------------
------------------------------------------------------------
-------------------------------------SLAA----------L--------
PG---------------GK----GFISG--------------------------------
-----SADQ-----------SLKI------------------------------------
------------------------------------------------------------
------------------------------------------------------------
-------------------------------------WH---------------------
-----------WESAAGEGPAQ-------------------------------------R
LGITEA---------AAI---------------------------------NTG------
-----QDVLCVRVS----P--------DGK---LV-----------------A--AS-LI
SNVIK--V--------------------FYLDT---------------------M-----
-------------------KWFVDL---------YGHK--LPAL-T--------------
---------MDISS-DSALLVSGS-----AD--------KNIKIWG--------------
LDFG-------------DCHKS-----------------LFAHQ----------------
--DS------------------VMSVAF-------VNKTHY-------------------
-------------AFSA------GKD----K-------------MVKYWDCDK-------
----------------------FEL-----------LL----------------------
-----ELPAH--------------------HAEVWCL-------------A---------
-------------------VST------LG-DFVIS--------------------GS--
----------------------------HD---RSL------------------------
------------------------------------------------------------
-------------------------------R--RW------------------------
------------------------------------------------------------
------------------------------------------------------------
------------------------------------------------------------
------------------------------------------------------------
------------------------------------------------------------
----------------------------------------ERTDEP---FFIE--EEKEK
RLEGV-----FEEGLASERRDKLPESSLTE---------------------GVAEAPGHK
TQESVSATDRIIEALDMAEA-------------------------------EAEAATEPG
AR----------------------------------------------------------
------------------------------------------------PNPLMLGLTGSQ
YVLRAVAAV---------------------------------------------------
------------------RANDLELV----------------------------------
------------------------------------------------------------
--------------------------------------------LLMLPFPDALKLLRFV
EDWLSDT-----------------------------------------------------
---------------------AQVELTVRVALLLLKMH----------HAQLAATPSARQ
------------------LLVNLQVQLRRRI----------QAFKNVMGFNMAGLRHLQQ
VAKERTAVGRTDAQPPAKRKL---------------------------------------
------------------------------------------------------------
------------------------------------------------------------
------------------------------------------------------------
------------------------------------------------------------
------------------------------------------------------------
------------
>AJAU_UTC__Euk-Green-Chlorophytes-UTC%AJAU2004898-Helicodictyon_planctonicum
------------------------------------------------------------
----------------------------------MVKAYLRYEPVA--------------
------------------------------------------------QFGVTASS----
------------------SCNVSF------------------------SDDA----NL--
-----------------------------VFSGSLEDVNA--WSVRQGT-----------
-------LVSALR--------------------------------QGRPESVKAAPA---
------------------------------------ATRIA---H--SPT----------
------------------PG-------------------ILA------------VGYADG
SV-----------RVWK--------TDV-------------------PE-----------
---CL------VVLSGHTSA-------VT-ALAF--------SRD---GDLL--------
----ASG--------------------------------------------SQDTDIIV-
-----------------WDV----VGEV------------------------------GL
Y--------------KLRA-HTDQV-------------T----DVVFL------------
--------D---------------------------------------------------
---------------------------------AHNMLVSGSKDGAVR---------V--
-WDLT--------------SRHC-C-----------------------QYIP-------I
H------V----GEVW--------------------------------------------
--------ALAV--------DP--------------------------------------
---------------------------------------S-HE-----RVVLG-------
-------S---T---DSELRM-------------------------------------FA
V-----------------------------------------------------------
----------------------------------------SPPQPSAAGPHQGDPVAADA
ADRKHVVLSPIGSLAR--ESTQRVAQLSFS---PNGA-----------------------
-----------------LL----AASSTGKQ-----------LQL---------------
-------------------WH---------------------------------------
-----KRAP---------------QEVVKKQKRR--------------------------
-------------RKRQREKSGKHGDDGEEAGGAATSGDGLG------------------
------------------------------------------------------------
---------------------------------------DTVTAADEWAPQTTVRVDSKV
SLRSFAF-----APVV----------------------------------AKHTVLCQ--
LALGLSTNSIHV-VN---------------------V-----------------------
--------------------------------------------------LQGGTETVL-
---------KI----------EGQNNSS---S-------VR-------------ALALAE
------------GDL------------------------------RLL--------TTGG
DGTKV-W--N-----------------PT-------------------------------
------------------------------------------------------------
------------TGAC--L-----------------------------------------
------------------------------------------------------------
------------------------------------------------------------
----------NT--------ISTGY-GL-C---------------CL--------FAPG-
----G-R----------------------------------------------FAVVA--
----T----------------KD-G------Q--------------------IEIL----
DV-------G---A----AEVV--------------ERVDA-------------------
------------------------------------------------------------
-------------------------------------------------HSS--------
--------QVW-------------------------------------------------
------------------------------------------------------------
-------------------------------------SIAP----------L--------
PK---------------GK----GFVTG--------------------------------
-----SADK-----------TLKF------------------------------------
------------------------------------------------------------
------------------------------------------------------------
-------------------------------------WH---------------------
-----------WATTIGEEPP--------------------------------------R
LTLKLA---------TTV---------------------------------NTG------
-----QDVLCVRVS----P--------NGS---LV-----------------A--AS-LI
SNVIK--V--------------------FYLDT---------------------M-----
-------------------KWFVDL---------YGHK--LPAL-T--------------
---------MDISS-DNALLVSGS-----AD--------KNIKIWG--------------
LDFG-------------DCHKS-----------------LFAHQ----------------
--DS------------------VMAVAF-------VPNTHY-------------------
-------------VFTA------GKD----K-------------MLKYWDADK-------
----------------------FEL-----------LL----------------------
-----ELPAH--------------------HAEVWCL-------------A---------
-------------------ISR------MG-DFVVT--------------------GS--
----------------------------HD---RSL------------------------
------------------------------------------------------------
-------------------------------R--RW------------------------
------------------------------------------------------------
------------------------------------------------------------
------------------------------------------------------------
------------------------------------------------------------
------------------------------------------------------------
----------------------------------------ERTDEP---FFVD--EEKER
RLESLFENVPDNDRDRRKSVDGATEE-------------------------GVVEAPAHK
SQESVDAVDRIIEALDMAAA-------------------------------EVARQAEAS
GAVVQ-------------------------------------------------------
------------------------------------------------PNPFLLGLSPSD
YVLRLLSDV---------------------------------------------------
------------------KANDLESV----------------------------------
------------------------------------------------------------
--------------------------------------------LIMLPFTDALKLLTYL
STWLGSS-----------------------------------------------------
---------------------SQVELAVRTTVLLLKLH----------HGQLTANPSCRP
------------------LLANLQVKLRTRV----------QALKNVMGFNLAGMRHVQR
CLRDARSLQPPDAAIVPIKRKLA-------------------------------------
------------------------------------------------------------
------------------------------------------------------------
------------------------------------------------------------
------------------------------------------------------------
------------------------------------------------------------
------------
>LETF_UTC__Euk-Green-Chlorophytes-UTC%LETF2024750-Planophila_terrestris
------------------------------------------------------------
----------------------------------MVKAYLRYNHAA--------------
------------------------------------------------QYGVTASG----
------------------ACNVCF------------------------GKDG----RI--
-----------------------------LYTGALEDVNS--WNLRQGT-----------
-------LVATLK--------------------------------QALPERVQAAPE---
------------------------------------ATTLA---H--SPN----------
------------------SE-------------------HLA------------VGYADG
SI-----------RIWI--------TGA-------------------SE-----------
---CV------VVLSGHSAA-------VT-ALCY--------SAD---GSQL--------
----ASG--------------------------------------------SKDTDIIM-
-----------------WDT----VGET------------------------------GL
Y--------------RLRA-HTDQV-------------T----GVLVL------------
------------------------------------------------------------
--------------------------------DAHNLLVSSSKDGAVR---------V--
-WDLT--------------TRHC-C-----------------------QYIP--------
---------IHVGEVW--------------------------------------------
--------ALAL--------DP--------------------------------------
---------------------------------------A-HE-----RLALG-------
-------S---V---DNELRL-------------------------------------FS
I-----------------------------------------------------------
----------------------------------------APSGGPRARASSSPASASAG
DAGSHTWLHPIGSLKR--DTSQHVTQLAFS---HSGA-----------------------
-----------------YL----AAASTGKQ-----------LQV---------------
-------------------WH---------------------------------------
-----RRAP---------------QEAAKKLKR---------------------------
---RQR-------RQKGKGSKGDAEDGAVEISRADDGGAQNG------------------
------------------------------------------------------------
-------------------------------------DDDVAAVAAQDEWGSQLTLRTDA
QLRSFAF-----APHT-----------------------------------KHSVLCQ--
LALGLADNTVQV-VN---------------------------------------------
-----------------------------------------------M--LQEGSEVAL-
---------KI----------EGQGNAS---D-------VR-------------AIALSS
------------DDQ------------------------------RLL--------TTGR
GGSKL-W--N-----------------PA-------------------------------
------------------------------------------------------------
------------TGVC--L-----------------------------------------
------------------------------------------------------------
------------------------------------------------------------
----------NS--------IASGY-GL-C---------------CL--------FAPG-
----G-R----------------------------------------------FAVLG--
----C----------------KD-G------E--------------------LQVV----
DI-------G---A----AQVV--------------EKVEA-------------------
------------------------------------------------------------
-------------------------------------------------HSS--------
--------QIW-------------------------------------------------
------------------------------------------------------------
-------------------------------------SLAA----------L--------
PQ---------------GK----GFISG--------------------------------
-----SADK-----------TLKF------------------------------------
------------------------------------------------------------
------------------------------------------------------------
-------------------------------------WS---------------------
-----------WSSASEGAGPE-------------------------------------R
LTLKLT---------KSV---------------------------------NTG------
-----QDVLCVRVS----P--------DGS---LV-----------------A--AS-LI
SNVIK--V--------------------FYLDT---------------------M-----
-------------------KWFIDL---------YGHK--LPAL-T--------------
---------LDISS-DSTLLVSGS-----AD--------KNIKIWG--------------
LDFG-------------DCHKS-----------------MFAHQ----------------
--DS------------------VMSVAF-------VPRTHY-------------------
-------------VFSA------GKD----K-------------MVKYWDADK-------
----------------------FEL-----------LL----------------------
-----ELPGH--------------------HAEVWCQ-------------A---------
-------------------VSS------NG-DFLVT--------------------GS--
----------------------------HD---RSL------------------------
------------------------------------------------------------
-------------------------------R--RW------------------------
------------------------------------------------------------
------------------------------------------------------------
------------------------------------------------------------
------------------------------------------------------------
------------------------------------------------------------
----------------------------------------ERTDEP---FFID--EEKER
RLESMFEANLDAERREKVSEAAAVE--------------------------GVVDTPSHK
TQEAVSAVDQIIEALDLAASE------------------------------AERRRTNAG
GGQAA-------------------------------------------------------
------------------------------------------------ANPFMLGLAPNE
FVLRALADV---------------------------------------------------
------------------RANDLETV----------------------------------
------------------------------------------------------------
--------------------------------------------LIMLPFSDALTLLGYL
ATGLSNP-----------------------------------------------------
---------------------SQVELTVRTIVLLIKLH----------HGQLSSTPSCRS
------------------LLSSLRDRLRGRV----------QGLKNVMGFNLAAVRHLQQ
RVREESSMAPADTLLPLKRKLVG-------------------------------------
------------------------------------------------------------
------------------------------------------------------------
------------------------------------------------------------
------------------------------------------------------------
------------------------------------------------------------
------------
>BTFM_Mamiellophytes__Euk-Green-Chlorophytes-Monomastix_Dolichomastix%BTFM2008052-Monomastix_opisthostigma
------------------------------------------------------------
----------------------------------MVKAYLRYESKD--------------
------------------------------------------------SWGIITSA----
------------------ACSIVY------------------------DSTG----KL--
-----------------------------LYTGCLENVGV--WNVKQGA-----------
-------LARKFV---------------------------------GLPPTAGPSPE---
------------------------------------ATSLV---L--APG----------
------------------NK-------------------QLA------------VGYSDG
TV-----------RIWN--------TVT-------------------GD-----------
---CE------VTLSGHKSA-------VS-ALRF--------DRT---GTLL--------
----ASG--------------------------------------------GRDTDVIV-
-----------------WDV----VAEA------------------------------GL
Y--------------RFKG-HRDQV-------------T----DVVFL------------
------------------------------------------------------------
-------------------EG------------GGGRLLSSSKDGFVR---------V--
-WELV--------------TQHC-S-----------------------QTLT-------G
H------R----CEVW--------------------------------------------
--------SLDV--------DP--------------------------------------
---------------------------------------A-GT-----RLVTG-------
-------A---A---DGQLRV-------------------------------------FS
V-----------------------------------------------------------
------------------NSRDGESARDPQPRADGGAADGDGELEALPSADGVERGSSGA
GRATEDSLRLVGVLAR--QGASRVTSVRFD---ASGG-----------------------
-----------------VL----AVAAAGRL-----------VEL---------------
-------------------WE---------------------------------------
-----SRGE---------------EEAKRRARR---------------------------
---RRK-------RKRDKLEKAGKAAEEEEAGVPAAEEEGLA------------------
------------------------------------------------------------
---------------------------------------------ASDEFGLLVSIPIKA
KVASFAF-----SPRP-----------------------------------RAGLLAT--
LAVATCANAVEV-YE---------------------V-----------------------
-----------------------------------------------A--HGEPPEAKR-
---VG----DL----------EHAGHRS---D-------IR-------------SVSMAA
------------DDS------------------------------LVL--------STSQ
SGAKI-W--N-----------------PR-------------------------------
------------------------------------------------------------
------------TGAC--L-----------------------------------------
------------------------------------------------------------
------------------------------------------------------------
----------RS--------VDTGY-GL-C---------------CA--------FVPG-
----N-R----------------------------------------------HALVG--
----T----------------KA-G------A--------------------LEFV----
DV-----------A----AAAV------------TRSIA-A-------------------
------------------------------------------------------------
-------------------------------------------------HAG--------
--------PLW-------------------------------------------------
------------------------------------------------------------
-------------------------------------SLAL----------Q--------
PD---------------GE----GFVTG--------------------------------
-----GADK-----------EVKF------------------------------------
------------------------------------------------------------
------------------------------------------------------------
-------------------------------------WE---------------------
--------YSLTLPDGAEEGATK------------------------------------T
LSARHL---------RTL---------------------------------RMT------
-----DDVLCVRFS----P--------DGK---LL-----------------A--VA-LL
DATVK--V--------------------FFADS---------------------L-----
-------------------KFFLSL---------YGHK--LPVL-S--------------
---------MDISD-DGTLLASGS-----AD--------KNIKIWG--------------
LDFG-------------DCHRS-----------------IRAHD----------------
--DS------------------VMSVAF-------VPKTHY-------------------
-------------LFSA------SKD----R-------------TIKYWDADK-------
----------------------FEA-----------LL----------------------
-----TLDGH--------------------QGMVWCL-----------------------
-------------------AVG------AGGEFIVT--------------------GG--
----------------------------SD---RSL------------------------
------------------------------------------------------------
-------------------------------R--RW------------------------
------------------------------------------------------------
------------------------------------------------------------
------------------------------------------------------------
------------------------------------------------------------
------------------------------------------------------------
----------------------------------------ERTEET---FFVE--EERER
RLENL-----FEQGLEDGPDSNKE----------------AGEPGEGEPGSAAVALAGRR
SLTTLGASEAIVDALEMAAA-------------------------------EGARLSEHR
KGRGE-------------------------------------------------------
----------------------------------------AGAAAGFVANPLLLNLSPSA
FVLRTLSSV---------------------------------------------------
------------------RTSDLEQA----------------------------------
------------------------------------------------------------
--------------------------------------------LLMLPFASALLLLEYL
SVWLDEG-----------------------------------------------------
---------------------VKVELSCQVATMLLKLH----------QRQLAGTARTRE
------------------ILQSLRQKVRPQL----------QQLKDVMGFNLAGVGVLKR
MI----------------------------------------------------------
------------------------------------------------------------
------------------------------------------------------------
------------------------------------------------------------
------------------------------------------------------------
------------------------------------------------------------
------------
>MMETSP0939_Mamiellophytes__Euk-Green-Chlorophytes-Ostreococcus%CAMPEP_0179740496
------------------------------------------------------------
----------------------------------XVKAYLRYEQAA--------------
------------------------------------------------AWGVVATGISDT
AGALTYVPASTSRGNDDFSDA---------------------------QPAAAAARER--
-----------------------------LAVVALERVGI--WDLKRGV-----------
-------RDTSLI----------------------------PQPQPDDHGVTKATPR---
------------------------------------VTCVA---R--SPN----------
------------------GD-------------------VVA------------CGASDG
SI-----------RLWS--------LSD-------------------LD-----------
---CD------VTFRGHKRD-------VT-ALRF--------SQD---GSLL--------
----VSG--------------------------------------------GRDADVVV-
-----------------WDV----VAES------------------------------GL
T--------------RLRG-HRDQI-------------T----DVVII------------
--------DGKM------------------------------------------------
-------------------HK--------SAELFGRKVVSTSKDGYVK---------V--
-WDLG--------------TRAC-T-----------------------QTCT-------G
F------E----GETW--------------------------------------------
--------SLDV--------NP--------------------------------------
---------------------------------------T-QT-----RCVIG-------
-------T---W---DDKLHV-------------------------------------YD
C-----------------------------------------------------------
-------------------------------------------------------DESRD
GYDQESPLVRMGTVTR--AAKGRAMTVRFH---QTGN-----------------------
-----------------YL----GVQGAGRG-----------LEI---------------
-------------------YR---------------------------------------
-----VRGD---------------KEAMKKQKR---------------------------
---RLK-------RKREKMEAKAREAEELGDLDAAKEAREEH------------------
------------------------------------------------------------
--------------------------------------DEEGARSAGDELELASTVTTKT
KMRGFAF-----ATEA---------------------------------PKRTDVMCK--
VAVLLDDNSVQE-WE---------------------I-----------------------
-----------------------------------------------------IEEEEP-
---EKLHAIEN----------PG--HRS---D-------VR-------------AVALSP
------------DDE------------------------------TVL--------SCSS
HGCKL-W--N-----------------VA-------------------------------
------------------------------------------------------------
------------DGAC--L-----------------------------------------
------------------------------------------------------------
------------------------------------------------------------
----------RT--------VKGGY-GL-C---------------AS--------FAPG-
----G-R----------------------------------------------HAIIG--
----T----------------KQ-G------A--------------------IELV----
DV-------N---A----GTQL------------T-VPDEA-------------------
------------------------------------------------------------
-------------------------------------------------HEG--------
--------AVW-------------------------------------------------
------------------------------------------------------------
-------------------------------------AFAM----------L--------
PD---------------DS----GFVSA--------------------------------
-----SADK-----------TVQF------------------------------------
------------------------------------------------------------
------------------------------------------------------------
-------------------------------------WE---------------------
-----------WTLEKGENGLR-------------------------------------T
LSFNHM---------RTL---------------------------------QMA------
-----EDVLSCQIS----P--------DGK---LL-----------------S--VS-LL
DNTLK--V--------------------FFVDS---------------------L-----
-------------------KFNLSL---------YGHR--LPAL-C--------------
---------HDISS-DSQLLASAG-----AD--------KNIRIWG--------------
LDFG-------------DCHRS-----------------IFAHQ----------------
--DS------------------VMALKF-------VPKTHY-------------------
-------------LFSV------GKD----K-------------LVKYWDADK-------
----------------------FDP-----------LL----------------------
-----TLEAH--------------------HGPVWCL-------------A---------
-------------------VST------RG-NFVIT--------------------GS--
----------------------------GD---RSI------------------------
------------------------------------------------------------
-------------------------------R--MW------------------------
------------------------------------------------------------
------------------------------------------------------------
------------------------------------------------------------
------------------------------------------------------------
------------------------------------------------------------
----------------------------------------ERTDEP---FFVD--EEQEK
RLESM-----LDEGIDDERVRPNTDLPAE----------------------GEAGMAGRK
TLETLTAADAIVEALELAEH-------------------------------ETKRLAEHA
ADSAK-------------------------------------------------------
---------------------------------------SGGKLAPIQPNPLLLGQSPET
YALNAIAKI---------------------------------------------------
------------------RPSELEQA----------------------------------
------------------------------------------------------------
--------------------------------------------ILCIPFDFAHEILNHL
TTWLNAG-----------------------------------------------------
---------------------QKVELTCKIAALVMRLH----------ANSFGRTPETRR
------------------TLVKLRPLLRARA----------KEARDLMGFNLAGLNVLDA
FIRDNEEVKDDLIDX---------------------------------------------
------------------------------------------------------------
------------------------------------------------------------
------------------------------------------------------------
------------------------------------------------------------
------------------------------------------------------------
------------
>Ostreococcus_Mamiellophytes__Euk-Green-Chlorophytes-Ostreococcus%Ostreococcus_genomicjgi_Ostreococcus_311_PACid:27420026
------------------------------------------------------------
------------------------------------------------------------
------------------------------------------------------------
------------------------------------------------------------
------------------------------------------------------------
------------------------------------------------------------
------------------------------------VTCVA---R--SPN----------
------------------GD-------------------VVA------------CGASDG
SI-----------RLWS--------LSD-------------------LD-----------
---CD------VTFRGHKRD-------VT-ALRF--------SQD---GSLL--------
----VSG--------------------------------------------GRDADVVV-
-----------------WDV----VAES------------------------------GL
T--------------RLRG-HRDQI-------------T----DVVII------------
--------DGKM------------------------------------------------
-------------------HK--------SAELFGRKVVSTSKDGYVK---------V--
-WDLG--------------TRAC-T-----------------------QTCT-------G
F------E----GETW--------------------------------------------
--------SLDV--------NP--------------------------------------
---------------------------------------T-QT-----RCVIG-------
-------T---W---DDKLHV-------------------------------------YD
C-----------------------------------------------------------
-------------------------------------------------------DESRD
GYDQESPLVRMGTVTR--AAKGRAMTVRFH---QTGN-----------------------
-----------------YL----GVQGAGRG-----------LEI---------------
-------------------YR---------------------------------------
-----VRGD---------------KEAMKKQKR---------------------------
---RLK-------RKREKMEAKAREAEELGDLDAAKEAREEH------------------
------------------------------------------------------------
--------------------------------------DEEGARSAGDELELASTVTTKT
KMRGFAF-----ATEA---------------------------------PKRTDVMCK--
VAVLLDDNSVQE-WE---------------------I-----------------------
-----------------------------------------------------IEEEEP-
---EKLHAIEN----------PG--HRS---D-------VR-------------AVALSP
------------DDE------------------------------TVL--------SCSS
NGCKL-W--N-----------------VA-------------------------------
------------------------------------------------------------
------------DGAC--L-----------------------------------------
------------------------------------------------------------
------------------------------------------------------------
----------RT--------VKGGY-GL-C---------------AS--------FAPG-
----G-R----------------------------------------------HAIIG--
----T----------------KQ-G------A--------------------IELV----
DV-------N---A----GTQL------------T-VPDEA-------------------
------------------------------------------------------------
-------------------------------------------------HEG--------
--------AVW-------------------------------------------------
------------------------------------------------------------
-------------------------------------AFAM----------L--------
PD---------------DS----GFVSA--------------------------------
-----SADK-----------TVRF------------------------------------
------------------------------------------------------------
------------------------------------------------------------
-------------------------------------WE---------------------
-----------WTLEKGENGLR-------------------------------------T
LSFNHM---------RTL---------------------------------QMA------
-----EDVLSCQIS----P--------DGK---LL-----------------S--VS-LL
DNTLK--V--------------------FFVDS---------------------L-----
-------------------KFNLSL---------YGHR--LPAL-C--------------
---------HDISS-DSQLLASAG-----AD--------KNIRIWG--------------
LDFG-------------DCHRS-----------------IFAHQ----------------
--DS------------------VMALKF-------VPKTHY-------------------
-------------LFSV------GKD----K-------------LVKYWDADK-------
----------------------FDP-----------LL----------------------
-----TLEAH--------------------HGPVWCL-------------A---------
-------------------VST------RG-NFVIT--------------------GS--
----------------------------GD---RSI------------------------
------------------------------------------------------------
-------------------------------R--MW------------------------
------------------------------------------------------------
------------------------------------------------------------
------------------------------------------------------------
------------------------------------------------------------
------------------------------------------------------------
----------------------------------------ERTDEP---FFVD--EEQEK
RLESM-----LDEGIDDERVRPNTDLPAE----------------------GEAGMAGRK
TLETLTAADAIVEALELAEH-------------------------------ETKRLAEHA
ADSAK-------------------------------------------------------
---------------------------------------SGGKLAPIQPNPLLLGQSPET
YALNAIAKI---------------------------------------------------
------------------RPSELEQA----------------------------------
------------------------------------------------------------
--------------------------------------------ILCIPFDFAHEILNHL
TTWLNAG-----------------------------------------------------
---------------------QKVELTCKIAALVMRLH----------ANSFGRTPETRR
------------------TLVKLRPLLRARA----------KEARDLMGFNLAGLNVLDA
FIRDNEEV----------------------------------------------------
------------------------------------------------------------
------------------------------------------------------------
------------------------------------------------------------
------------------------------------------------------------
------------------------------------------------------------
------------
>MMETSP1402_Mamiellophytes__Euk-Green-Chlorophytes-Micromonas%CAMPEP_0203025024
------------------------------------------------------------
-------------------------------XRVMVKAYLRYEQAR--------------
------------------------------------------------SFGVVASP----
------------------DCAPVY------------------------DAGG----KN--
-----------------------------LVCAALERLAV--WDVRRGI-----------
-------LASSLV---------------------------------PPPRESGALPA---
------------------------------------VTRIA---R--APG----------
------------------SD-------------------VVA------------AGASDG
SI-----------RLWN----LVDGSTD--------------------------------
-----------VLLKGHKSE-------VT-ALRF--------SRD---GSLL--------
----VSG--------------------------------------------GKDTNVVV-
-----------------WDV----VAEA------------------------------GL
C--------------RLRG-HKGQV-------------T----DACFV------------
------------------------------------------------------------
--------------------DGDNNADTRGASASGRRLVTCSKDATVR---------V--
-WDLD--------------TQHCAQ-----------TV----------SALG--------
------------AEAW--------------------------------------------
--------SLDV--------D---------------------------------------
---------------------------------------ARGA-----RLAVG-------
-------T---S---DDRLHL-------------------------------------FA
V-----------------------------------------------------------
-----------AGGKSTPTPKGSDSDENTDLVAAETETETATANRNEPKAPLTREQIASS
IEDASRTLTPMGHLPR--ADKSRASLVRFD---DDGE-----------------------
-----------------LL----GVQTVGRA-----------VEM---------------
-------------------YR---------------------------------------
-----VRND---------------AEMAKRRKR---------------------------
-------------KAKRKREKGRDGGGGDDDANENENVAADE------------------
------------------------------------------------------------
-------------------------------------------------LELAAVVRTKA
KTRGFAF-----APRS----------------------------------RRGRPGVRAV
VAVLLDNNAVEE-WE---------------------------------------------
------------------------------------------LEAADDAAANDAATASAS
KFAEPTRSRAL----------EAAGHRS---D-------IR-------------AVALSS
------------DDA------------------------------TLV--------SCSA
KGAKV-W--D-----------------PS-------------------------------
------------------------------------------------------------
------------RGAC--L-----------------------------------------
------------------------------------------------------------
------------------------------------------------------------
----------RS--------VDGGY-GL-C---------------VA--------FAPA-
----G-R----------------------------------------------HVVVG--
----T----------------KS-G------A--------------------LELV----
DV-------Q---A----GARL------------R-GAPDA-------------------
------------------------------------------------------------
-------------------------------------------------HEG--------
--------AVW-------------------------------------------------
------------------------------------------------------------
-------------------------------------GVST----------L--------
PD---------------GS----GFVSC--------------------------------
-----SADK-----------TVKF------------------------------------
------------------------------------------------------------
------------------------------------------------------------
-------------------------------------WE---------------------
--------WRLVDVDDDDDGETGGDGDGVAPGAGPGRR---------------------E
LGVAHV---------RTL---------------------------------QMS------
-----EDVLSVRVT----K--------DGK---LL-----------------S--VS-LL
DNTLK--V--------------------FFVDT---------------------L-----
-------------------KFFLSL---------YGHR--LPAL-C--------------
---------HDVSD-DGALLASGG-----AD--------KNIRIWG--------------
MDFG-------------DCHKS-----------------VFAHG----------------
--DS------------------VTAIAF-------VPKTHY-------------------
-------------MFST------GKD----R-------------AVKYWDADK-------
----------------------FEP-----------LL----------------------
-----TLQGH--------------------HGEAWCV-------------A---------
-------------------VSA------RG-DFCVT--------------------AG--
----------------------------HD---RAI------------------------
------------------------------------------------------------
-------------------------------R--VW------------------------
------------------------------------------------------------
------------------------------------------------------------
------------------------------------------------------------
------------------------------------------------------------
------------------------------------------------------------
----------------------------------------ERTDEP---FFVD--EEKER
RLESLLEEGGGNGADDDDDDD---------------------------------------
------------------------------------------------------------
------------------------------------------------------------
------------------------------------------------------------
------------------------------------------------------------
------------------------------------------------------------
------------------------------------------------------------
------------------------------------------------------------
------------------------------------------------------------
------------------------------------------------------------
------------------------------------------------------------
------------------------------------------------------------
------------------------------------------------------------
------------------------------------------------------------
------------------------------------------------------------
------------------------------------------------------------
------------------------------------------------------------
------------
>Micromonas_Mamiellophytes__Euk-Green-Chlorophytes-Micromonas%Micromonas_genomicjgi_Micromonas_18664_PACid:27341051
------------------------------------------------------------
----------------------------------MVKAYLRYEQAR--------------
------------------------------------------------SFGVVASP----
------------------DCAPVY------------------------DAGG----KN--
-----------------------------LVCAALERLAV--WDVRRGI-----------
-------LASSLV---------------------------------PPPRESGALPA---
------------------------------------VTRIA---R--APG----------
------------------SD-------------------VVA------------AGASDG
SI-----------RLWN----LVDGSTD--------------------------------
-----------VLLKGHKSE-------VT-ALRF--------SRD---GSLL--------
----VSG--------------------------------------------GKDTNVVV-
-----------------WDV----VAEA------------------------------GL
C--------------RLRG-HKGQV-------------T----DACFV------------
------------------------------------------------------------
--------------------DGDNNADTRGASASGRRLVTCSKDATVR---------V--
-WDLD--------------TQHCAQ-----------TV----------SALG--------
------------AEAW--------------------------------------------
--------SLDV--------D---------------------------------------
---------------------------------------ARGA-----RLAVG-------
-------T---S---DDRLHL-------------------------------------FA
V-----------------------------------------------------------
-----------------------------------AGGKSTPTPKGSDSDENTDLQIASS
IEDASRTLTPMGHLPR--ADKSRASLVRFD---DDGE-----------------------
-----------------LL----GVQTVGRA-----------VEM---------------
-------------------YR---------------------------------------
-----VRND---------------AEMAKRRKR---------------------------
-------------KAKRKREKGRDGGGGDDDANENENVAADE------------------
------------------------------------------------------------
-------------------------------------------------LELAAVVRTKA
KTRGFAF-----APRS----------------------------------RRGRPGVRAV
VAVLLDNNAVEE-WE---------------------------------------------
------------------------------------------LEAADDAAANDAATASAS
KFAEPTRSRAL----------EAAGHRS---D-------IR-------------AVALSS
------------DDA------------------------------TLV--------SCSA
KGAKV-W--D-----------------PS-------------------------------
------------------------------------------------------------
------------RGAC--L-----------------------------------------
------------------------------------------------------------
------------------------------------------------------------
----------RS--------VDGGY-GL-C---------------VA--------FAPA-
----G-R----------------------------------------------HVVVG--
----T----------------KS-G------A--------------------LELV----
DV-------Q---A----GARL------------R-GAPDA-------------------
------------------------------------------------------------
-------------------------------------------------HEG--------
--------AVW-------------------------------------------------
------------------------------------------------------------
-------------------------------------GVST----------L--------
PD---------------GS----GFVSC--------------------------------
-----SADK-----------TVKF------------------------------------
------------------------------------------------------------
------------------------------------------------------------
-------------------------------------WE---------------------
--------WRLVDVDDDDDGETGGDGDGVAPGAGPGRR---------------------E
LGVAHV---------RTL---------------------------------QMS------
-----EDVLSVRVT----K--------DGK---LL-----------------S--VS-LL
DNTLK--V--------------------FFVDT---------------------L-----
-------------------KFFLSL---------YGHR--LPAL-C--------------
---------HDVSD-DGALLASGG-----AD--------KNIRIWG--------------
MDFG-------------DCHKS-----------------VFAHG----------------
--DS------------------VTAIAF-------VPKTHY-------------------
-------------MFST------GKD----R-------------AVKYWDADK-------
----------------------FEP-----------LL----------------------
-----TLQGH--------------------HGEAWCV-------------A---------
-------------------VSA------RG-DFCVT--------------------AG--
----------------------------HD---RAI------------------------
------------------------------------------------------------
-------------------------------R--VW------------------------
------------------------------------------------------------
------------------------------------------------------------
------------------------------------------------------------
------------------------------------------------------------
------------------------------------------------------------
----------------------------------------ERTDEP---FFVD--EEKER
RLESLLEEGGGNGADDDDDDDRVAAAARER----------AAARGASAPAGAEAGMAGRK
TLETLSAADAIVDALDERD--------------------------------DGDAVADAV
VLGNA-------------------------------------------------------
--------------------------------NALGLKGTDVYPPGLMPNPLLMGQTPER
YALAAIEKV---------------------------------------------------
------------------RAADLEQA----------------------------------
------------------------------------------------------------
--------------------------------------------ILALPFSSALALLDYL
AGWLHAG-----------------------------------------------------
---------------------ENIELTCRLAALIVRLH----------YVQLGATSAARG
------------------VLLKVRPLLRKRA----------EEIRDVFGFNLAGLGMLEA
HLKEGAEGDDGGGDDEDDEDVKGVWKNNDVLDDEDVGREAKKESGGEKKKKKRSSAKRAA
DDD---------------------------------------------------------
------------------------------------------------------------
------------------------------------------------------------
------------------------------------------------------------
------------------------------------------------------------
------------
>WCLV_UTC__WCLV2002996-Prasiola_crispa
------------------------------------------------------------
----------------------------------MVKAYLRFEQAG--------------
------------------------------------------------NFGLISA-----
------------------AGSLAY------------------------TDQG----QL--
-----------------------------LAAAALEDIAL--WNIKQGS-----------
-------LVRKLT-----------------------------------------AAG---
------------------------------------TTPVAVTKLAASPA----------
------------------TD-------------------LLA------------AGYSDG
TV-----------RIWQ----PDASECD--------------------------------
-----------VSLSGHKAA-------VS-ALRF--------NGS---GTVV--------
----ASG--------------------------------------------GQDTDVIV-
-----------------WDV----VAQA------------------------------GL
F--------------RLRG-HHGQV-------------T----GVAFV------------
------------------------------------------------------------
--------------------------------EEGNRLVSSSKDGSIR---------V--
-WDLA--------------TQHCSQ-----------------------NIMA--------
----------HGGEVW--------------------------------------------
--------SLDI--------NP--------------------------------------
---------------------------------------QQDR-----LATGG-------
-----------S---DQKLRL-------------------------------------YS
I-----------------------------------------------------------
-----------------------------------------------------SASQISG
AATSYESLHPLGGVSR--SAPERAATVRFS---SDGS-----------------------
-----------------LL----AVQSSGRA-----------IEI---------------
-------------------YR---------------------------------------
-----IRSQ---------------ADSVKHMKR---------------------------
-------------RRKRKREKAAKSASGTEGGTTAADDDDDV------------------
------------------------------------------------------------
-------------------------------------------INASDELEAFQVVRAKP
KVRDFVF-----TATG-------------------------------------RKGVITQ
LTLALADNTIEV-WD---------------------------------------------
-----------------------------------------------------VSTEST-
---LKSATLES----------SG--HRA---D-------VR-------------ALALSS
------------DGA------------------------------SLL--------SAST
AAVKV-W--N-----------------PR-------------------------------
------------------------------------------------------------
------------SGAC--T-----------------------------------------
------------------------------------------------------------
------------------------------------------------------------
----------AT--------IETGY-GL-C---------------LL--------LAPG-
----N-R----------------------------------------------HAVVG--
----T----------------KE-G------T--------------------LQVI----
DI-------G---L----SAVC--------------TTIAA-------------------
------------------------------------------------------------
-------------------------------------------------HQG--------
--------AVW-------------------------------------------------
------------------------------------------------------------
-------------------------------------SIAA----------L--------
PD---------------QS----GFVSG--------------------------------
-----SADH-----------DLKF------------------------------------
------------------------------------------------------------
------------------------------------------------------------
-------------------------------------WE---------------------
-----------WQLESGEGDEGRQ-----------------------------------R
LTARHK---------RTL---------------------------------KMT------
-----DDVLCVRIS----P--------DGK---LL-----------------A--VA-LL
DCTIK--V--------------------FFMDS---------------------L-----
-------------------RFFLSL---------YGHK--LPVL-S--------------
---------MDISS-DGTLLASGS-----AD--------KNLKIWG--------------
LDFG-------------DCHRS-----------------LFAHG----------------
--DS------------------IMAVVF-------QPNTHY-------------------
-------------VFTA------GKD----K-------------LVKYWDADN-------
----------------------FQL-----------LL----------------------
-----SLDGH--------------------HGAVWGL-------------A---------
-------------------VSN------LG-DMLLS--------------------CG--
----------------------------AD---RAI------------------------
------------------------------------------------------------
-------------------------------R--RW------------------------
------------------------------------------------------------
------------------------------------------------------------
------------------------------------------------------------
------------------------------------------------------------
------------------------------------------------------------
----------------------------------------ERSDEP---FFVE--EEREA
RLESLFEADLEEPIEKQTPADGE----------------------------GATAPATRR
TLASLTATDTIADALEAADA-------------------------------EERRSADHA
ASGTT-------------------------------------------------------
--------------------------------------------GSLPANVLMRGMDAAT
YVRSAVAAV---------------------------------------------------
------------------KPGDLEIA----------------------------------
------------------------------------------------------------
--------------------------------------------LTCLPFADALRLLPRM
SQWLRSG-----------------------------------------------------
---------------------TQIELGCRVTILLIRLH----------RSQLVATASART
------------------VIQQLQELLGSQV----------ACIKDNLGVNLAAMRHL--
------------------------------------------------------------
------------------------------------------------------------
------------------------------------------------------------
------------------------------------------------------------
------------------------------------------------------------
------------------------------------------------------------
------------
>Nannochloris_RS-PRE_UTC__80-Nannochloris_RS.PRE.321
------------------------------------------------------------
----------------------------------MVKAYLRYELAD--------------
------------------------------------------------TWGVIAS-----
------------------RSDICH------------------------DASG----KF--
-----------------------------VFTASLERVAV--WDVKQAV-----------
-------LLRTLD--------------------------------PPETLSVGKRRP---
------------------------------------VTCMA---R--SPV----------
------------------SD-------------------HLA------------VGYGDG
SI-----------RIWN--------TAQ-------------------WE-----------
---CE------CTLTGHTGA-------VT-CLDY--------SSS---GDRL--------
----ASG--------------------------------------------SQDTDIVV-
-----------------WDV----SSES------------------------------GL
F--------------KLRG-HRGQV-------------T----GLVFL------------
------------------------------------------------------------
--------------------------------TGSSYLVTVSKDEQIR---------V--
-WDLD--------------SERC-I-----------------------QTVV--------
---------CHGGELW--------------------------------------------
--------GVSF--------DK--------------------------------------
---------------------------------------ENG------RLAVG-------
-------A---S---DSQLRI-------------------------------------YK
V-----------------------------------------------------------
-----------------------------------------------------------D
GASRSGVLEDYGSLKR--STGDRVAKCEYV---SRGE-----------------------
---------------AAFL----VCQGAGKV-----------VDI---------------
-------------------WR---------------------------------------
-----IRSG---------------KEAEKRKKR---------------------------
---REKRKEEKNKKKKKKNDTEVDGEDALKAEEQGEEEEDVK------------------
------------------------------------------------------------
---------------------------------------------AMDEVELIQTIRCKS
KVASFSV-----DPAR----------------------------------HKKKYLLR--
IVFVTSHNALEV-WD---------------------------------------------
---------------------------------------------------VKKLEDGI-
---ESAKRATI----------DGPGHRS---D-------VR-------------SLALSS
------------DDS------------------------------LCV--------STSN
AGVKV-W--N-----------------SK-------------------------------
------------------------------------------------------------
------------KGLC--I-----------------------------------------
------------------------------------------------------------
------------------------------------------------------------
----------CS--------IESGY-GL-C---------------SS--------FVPG-
----N-K----------------------------------------------HAIVG--
----T----------------KE-G------T--------------------IEIL----
DI-------G---S----SSRL--------------EVIDA-------------------
------------------------------------------------------------
-------------------------------------------------HEG--------
--------PVW-------------------------------------------------
------------------------------------------------------------
-------------------------------------SICL----------Q--------
PD---------------GS----GFVSG--------------------------------
-----SADK-----------TIKF------------------------------------
------------------------------------------------------------
------------------------------------------------------------
-------------------------------------WE---------------------
-----------WTVAEEDGGAS-------------------------------------H
LSIECT---------QTL---------------------------------TMS------
-----DDVLHVKFT----P--------NGA---LL-----------------I--AS-LL
DSTVK--V--------------------YFADT---------------------L-----
-------------------KFFLSL---------YGHK--LPVL-T--------------
---------MDVSS-DSTLLVTGS-----AD--------KNIKIWG--------------
LDYG-------------DCHKS-----------------IFAHD----------------
--DS------------------VMSVAF-------VPGTHY-------------------
-------------FFTA------GKD----G-------------LIKYWDADK-------
----------------------FEH-----------LL----------------------
-----DLPGH--------------------HSEVWAL-------------A---------
-------------------VSS------LG-EFIVS--------------------GS--
----------------------------HD---RSI------------------------
------------------------------------------------------------
-------------------------------R--RW------------------------
------------------------------------------------------------
------------------------------------------------------------
------------------------------------------------------------
------------------------------------------------------------
------------------------------------------------------------
----------------------------------------EKTEEA---FFVE--EEKEK
RLESLFEEDLERKPIGEDEEPPPED--------------------------GVSTVAGKK
TLETVSAADAIVEALDMAAA-------------------------------EEERIQESR
KALAE-------------------------------------------------------
--------------------------------------------EDYVPNPLLLGLSPSD
YVLRAVGQV---------------------------------------------------
------------------RGGDLQQA----------------------------------
------------------------------------------------------------
--------------------------------------------LLLVPFLDALRLLEFC
CDWLKQS-----------------------------------------------------
---------------------SNVELLARVTILLCRVH----------MHQLMATPSARA
------------------TLMKLKDLLHSRL----------VDLKDTWGYNSAAIEFLKR
HMQTNKRGSIELAATFEEQQAHLAAALKQRKSS---------------------------
------------------------------------------------------------
------------------------------------------------------------
------------------------------------------------------------
------------------------------------------------------------
------------------------------------------------------------
------------
>Nannochloris_sp-AAC_UTC__scaffold122_cov694-Nannochloris_sp.AAC.12
------------------------------------------------------------
----------------------------------MVKAYLRYELAD--------------
------------------------------------------------TWGVIAS-----
------------------RSDICH------------------------DARG----KC--
-----------------------------VFTASLERVAV--WDVKQAV-----------
-------LLRTLD--------------------------------PPETLSVGKRRP---
------------------------------------VTCMA---R--SPV----------
------------------SE-------------------HLA------------VGYGDG
SI-----------RIWN--------TAR-------------------WE-----------
---CE------CTLTGHTGA-------VT-CLEY--------SGS---GDRL--------
----ASG--------------------------------------------SQDTDIVV-
-----------------WDV----SAES------------------------------GL
F--------------KLRG-HRGQV-------------T----GLVFL------------
------------------------------------------------------------
--------------------------------TGSSYLVTVSKDEQIR---------V--
-WDLD--------------SERC-V-----------------------QTVV-------C
H------G----GELW--------------------------------------------
--------SVSF--------DK--------------------------------------
---------------------------------------E-ND-----RLAVG-------
-------A---S---DSQLRI-------------------------------------FK
V-----------------------------------------------------------
-----------------------------------------------------------D
GSNASRVLEEYGSLKR--STGDRVTKCEYV---GGGD-----------------------
---------------AVFL----VCQGAGKV-----------VDI---------------
-------------------WR---------------------------------------
-----IRSE---------------KEAEKRKKR---------------------------
---REKRKEEKKKKKKNSSKDKKEEHADDEVPKAEAEEEGHE------------------
------------------------------------------------------------
---------------------------------------EEEEVKAMDEVELIETIRCKS
KVASFSV-----DPSR----------------------------------NKKKYILR--
IVFVTSHNALEV-WD---------------------V-----------------------
----------------------------------------------------KKVDEDI-
---ESSKRATI----------DGPGHRS---D-------VR-------------SVALSS
------------DDS------------------------------LCV--------STSN
SGVKV-W--N-----------------PK-------------------------------
------------------------------------------------------------
------------KGLC--I-----------------------------------------
------------------------------------------------------------
------------------------------------------------------------
----------CS--------IESGY-GL-C---------------SS--------FVPG-
----N-K----------------------------------------------HAIVG--
----T----------------KE-G------T--------------------IEIL----
DI-------G---S----SSRV--------------EVIDA-------------------
------------------------------------------------------------
-------------------------------------------------HEG--------
--------PVW-------------------------------------------------
------------------------------------------------------------
-------------------------------------SICL----------Q--------
PG---------------GS----GFVSG--------------------------------
-----SADK-----------TIKF------------------------------------
------------------------------------------------------------
------------------------------------------------------------
-------------------------------------WE---------------------
-----------WTVAEEDNGAS-------------------------------------H
LSIECT---------QTL---------------------------------TMS------
-----DDVLHVKFT----P--------NGA---LL-----------------I--AS-LL
DSTVK--V--------------------YFADT---------------------L-----
-------------------KFFLSL---------YGHK--LPVL-T--------------
---------MDVSS-DSTLLVTGS-----AD--------KNIKIWG--------------
LDYG-------------DCHKS-----------------IFAHD----------------
--DS------------------VMSVAF-------VPGTHY-------------------
-------------FFTA------GKD----G-------------LIKYWDADK-------
----------------------FEH-----------LL----------------------
-----DLPGH--------------------HSEVWAI-------------A---------
-------------------VSS------LG-DFIVS--------------------GS--
----------------------------HD---RSI------------------------
------------------------------------------------------------
-------------------------------R--RW------------------------
------------------------------------------------------------
------------------------------------------------------------
------------------------------------------------------------
------------------------------------------------------------
------------------------------------------------------------
----------------------------------------EKTEEA---FFVE--EEKEK
RLESL-----FEEDLERKPIGEEEEPPPED---------------------GVSTVAGKK
TLETVSAADAIVEALDMAAA-------------------------------EEERIQESR
KALAE-------------------------------------------------------
--------------------------------------------DDYVPNPLLLGLSPSD
YVLRAVGQV---------------------------------------------------
------------------RGGDLQQA----------------------------------
------------------------------------------------------------
--------------------------------------------LLLVPFLDALRLLEFC
CDWLKQS-----------------------------------------------------
---------------------SNVELLARVTILLCRVH----------MHQLMATPSARA
------------------TLLQLKDLLHSRL----------VDLKDTWGYNSAAIEFLKR
HMQNNKRGSIELATTLEDQQAHLAAALKQRKTS---------------------------
------------------------------------------------------------
------------------------------------------------------------
------------------------------------------------------------
------------------------------------------------------------
------------------------------------------------------------
------------
>Picochlorum_SENEW3-PRE_UTC__467-Picochlorum_SENEW3.PRE.29
------------------------------------------------------------
----------------------------------MVKAYLRYELAD--------------
------------------------------------------------TWGIIAS-----
------------------RSDICH------------------------DASG----KC--
-----------------------------VFTASLERVAV--WDVKQAV-----------
-------LLRTLD--------------------------------PPETLSVGKRRP---
------------------------------------VTCMA---R--SPV----------
------------------SE-------------------HLA------------VGYGDG
SI-----------RIWN--------TAR-------------------WE-----------
---CE------CTLTGHTGA-------VT-CLEY--------SGS---GDRL--------
----ASG--------------------------------------------SQDTDIVV-
-----------------WDV----SAES------------------------------GL
F--------------KLRG-HRGQV-------------T----GLVFL------------
------------------------------------------------------------
--------------------------------TGSSYLVTVSKDEQIR---------V--
-WDLD--------------SERC-V-----------------------QTVV-------C
H------G----GELW--------------------------------------------
--------SVSF--------DK--------------------------------------
---------------------------------------E-ND-----RVAVG-------
-------A---S---DSQLRI-------------------------------------FK
V-----------------------------------------------------------
-----------------------------------------------------------D
GSNASRVLEEYGSLKR--STGDRVAKCEYV---GGGD-----------------------
---------------AACL----VCQGAGKV-----------VDI---------------
-------------------WR---------------------------------------
-----IRSE---------------KEAEKRKKR---------------------------
---RGKRKEEKKKKKKNSSKDKKEEDADDEVPKAA-AAEEEH------------------
------------------------------------------------------------
---------------------------------------EEEEVKAMDEVELIETIRCKS
KVASFSV-----DPSR----------------------------------NKKKYILR--
IVFVTSHNALEV-WD---------------------V-----------------------
----------------------------------------------------KKVDEDI-
---ESSKRATI----------DGPGHRS---D-------VR-------------SVALSS
------------DDS------------------------------LCV--------STSN
SGVKV-W--N-----------------PK-------------------------------
------------------------------------------------------------
------------KGLC--I-----------------------------------------
------------------------------------------------------------
------------------------------------------------------------
----------CS--------IESGY-GL-C---------------SS--------FVPG-
----N-K----------------------------------------------HAIVG--
----T----------------KE-G------T--------------------IEIL----
DI-------G---S----SSRL--------------EVIDA-------------------
------------------------------------------------------------
-------------------------------------------------HEG--------
--------PVW-------------------------------------------------
------------------------------------------------------------
-------------------------------------SICL----------Q--------
PG---------------GS----GFVSG--------------------------------
-----SADK-----------TIKF------------------------------------
------------------------------------------------------------
------------------------------------------------------------
-------------------------------------WE---------------------
-----------WTVAEEDNGAS-------------------------------------H
LSIECT---------QTL---------------------------------TMS------
-----DDVLHVKFT----P--------NGA---LL-----------------I--AS-LL
DSTVK--V--------------------YFADT---------------------L-----
-------------------KFFLSL---------YGHK--LPVL-T--------------
---------MDVSS-DSTLLVTGS-----AD--------KNIKIWG--------------
LDYG-------------DCHKS-----------------IFAHD----------------
--DS------------------VMSVAF-------VPGTHY-------------------
-------------FFTA------GKD----G-------------LIKYWDADK-------
----------------------FEH-----------LL----------------------
-----DLPGH--------------------HSEVWAI-------------A---------
-------------------VSS------LG-DFIVS--------------------GS--
----------------------------HD---RSI------------------------
------------------------------------------------------------
-------------------------------R--RW------------------------
------------------------------------------------------------
------------------------------------------------------------
------------------------------------------------------------
------------------------------------------------------------
------------------------------------------------------------
----------------------------------------EKTEEA---FFVE--EEKEK
RLESL-----FEEDLERKPIGEEEEPPPED---------------------GVSTVAGKK
TLETVSAADAIVEALDMAAA-------------------------------EEERIQESR
KALAE-------------------------------------------------------
--------------------------------------------DDYVPNPLLLGLSPSD
YVLRAVGQV---------------------------------------------------
------------------RGGDLQQA----------------------------------
------------------------------------------------------------
--------------------------------------------LLLVPFLDALRLLEFC
CDWLKQS-----------------------------------------------------
---------------------SNVELLARVTILLCRVH----------MHQLMATPSARA
------------------TLLRLKDLLHSRL----------VDLKDTWGYNSAAIEFLKR
HMQNNKRGSIELATTLEDQQAHLAAALKQRKTS---------------------------
------------------------------------------------------------
------------------------------------------------------------
------------------------------------------------------------
------------------------------------------------------------
------------------------------------------------------------
------------
>MMETSP0804_Chlorodendrophytes-Pedinophytes__Euk-Green-Chlorophytes-Chlorodendrophytes-Pedinophytes%CAMPEP_0117665256
------------------------------------------------------------
----------------------------------LVSTSAVAH-----------------
------------------------------------------------------------
------------------------------------------------DGSG----KL--
-----------------------------LVAAALENVAV--WNLKSGT-----------
-------LVRTLV--------------------------------PARGVAGRPVGE---
------------------------------------VTQLA---L--SPC----------
------------------SP-------------------QVA------------AGHTDG
SV-----------RVWN--------LET-------------------GD-----------
---CD------VTLTGHKTA-------VT-ALRF--------HSG---GLLL--------
----ASG--------------------------------------------SQDTNIVV-
-----------------WDV----VGEA------------------------------GL
Y--------------KLSG-HRDQV-------------T----DVAFL------------
--------E---------------------------------------------------
---------------------------------KANKLVSCSKDSYVK---------V--
-WDME--------------TRHC-C-----------------------QTVV-------G
Y------K----GEIW--------------------------------------------
--------SLDV--------DP--------------------------------------
---------------------------------------S-QQ-----RLAVG-------
-------S---N---DSEVRV-------------------------------------YA
I-----------------------------------------------------------
-------------------------APAGSGDHAVGQQGPPPPKVQETAAGAAEGEEDAA
EANKRNVLVAMGSLKR--TAPGRCSSVRYS---TDGH-----------------------
-----------------LL----GVLSIGKG-----------VEV---------------
-------------------FR---------------------------------------
-----ALTA---------------EEAKKKMKR---------------------------
---RKK-------RRKEKAAAGKEEAGDWEVADEGPTVSDEM------------------
------------------------------------------------------------
--------------------------------------------------APLVAYFSKH
KIRSFSF-----RGKG-------------------------------GRDSSRGRLDQ--
LALGLTTNAVEV-VD---------------------V-----------------------
-----------------------------------------------------MQDGTA-
---NKVSSLDH----------GG--HRA---D-------VR-------------CVRLSS
------------DDS------------------------------LAL--------STSS
NSAKV-W--N-----------------LQ-------------------------------
------------------------------------------------------------
------------TGAC--V-----------------------------------------
------------------------------------------------------------
------------------------------------------------------------
----------RT--------IESGY-GLSC---------------M---------WAPG-
----D-R----------------------------------------------HAVIG--
----T----------------KD-G------K--------------------LQII----
NV-------G---M----ASVI------------E-TVDDA-------------------
------------------------------------------------------------
-------------------------------------------------HSG--------
--------AVW-------------------------------------------------
------------------------------------------------------------
-------------------------------------SLSP----------L--------
PD---------------RS----GFVSG--------------------------------
-----SADK-----------TVKF------------------------------------
------------------------------------------------------------
------------------------------------------------------------
-------------------------------------WE---------------------
-----------WSLAEGEDGGPK------------------------------------Q
LSCENT---------RTL---------------------------------KLT------
-----DDVLCCRLS----P--------DGR---LL-----------------A--VA-LL
DCTIK--V--------------------FFTDS---------------------L-----
-------------------KFSLSL---------YGHK--LPVL-C--------------
---------MDISS-DGTLLASGS-----AD--------KNIKFWG--------------
LDFG-------------DCHRS-----------------VFAHN----------------
--DS------------------VMDLAF-------VNQTHY-------------------
-------------CFTV------GKD----G-------------ALKYWDADK-------
----------------------WEL-----------LL----------------------
-----ELNAH--------------------HSEVWCC-------------A---------
-------------------VSS------NG-DYVVT--------------------GG--
----------------------------HD---KSL------------------------
------------------------------------------------------------
-------------------------------R--RW------------------------
------------------------------------------------------------
------------------------------------------------------------
------------------------------------------------------------
------------------------------------------------------------
------------------------------------------------------------
----------------------------------------ERTDEP---FFVE--EEREK
RLESL-----FEADLESQQQRAASEGIGSD---------------------GKAGVAGER
TLESLTATDKIVEALEMAAN-------------------------------ETKRIADSK
PGEVL-------------------------------------------------------
-----------------------------------------------PPNVLMLGMRPSQ
YVLKAVSSV---------------------------------------------------
------------------RPADLEQA----------------------------------
------------------------------------------------------------
--------------------------------------------LMCLPFTSALELLGYL
RDWLQCG-----------------------------------------------------
---------------------TKVELTARLAVLLLRLH----------HVQLVGTPAART
------------------VLAALRGLLRPRV----------AGLRDLLGCNIAALQHLQR
AHAAEKAGFGEAGPTLPIKRTISXAVAAPHPSSTAPPYPSWARFIPX-------------
------------------------------------------------------------
------------------------------------------------------------
------------------------------------------------------------
------------------------------------------------------------
------------------------------------------------------------
------------
>GDUD_UTC__Euk-Green-Chlorophytes-UTC%GDUD-3065994-Chloromonas_reticulata-B
------------------------------------------------------------
----------------------------------MVKAYLRYEFSE--------------
------------------------------------------------AFGVITS-----
------------------GASPVF------------------------DVSG----KH--
-----------------------------LLTPALEDVLQ--WNIKSGT-----------
-------RVSRWV---------------------------------PDASSSAALHA---
------------------------------------VAEVTHLER--SPT----------
------------------GE-------------------TVA------------AGYSDG
TV-----------RIWD----ADTGICR--------------------------------
-----------VSLRGHKSA-------VT-SLRY--------TAS---SALL--------
----ASG--------------------------------------------SNDTDIIV-
-----------------WDV----VAET------------------------------GL
Y--------------RLRG-HRAPV-------------T----DLAFV------------
------------------------------------------------------------
-------------------PR------------GPPRLLSCSKDGMLK---------V--
-WELD--------------TQHC-S-----------------------QTVG--------
--GGGSKAHGGGAEVW--------------------------------------------
--------SLDV--------DP--------------------------------------
---------------------------------------S-GR-----RLVTG-------
-------A---S---DAELRM-------------------------------------FA
I-----------------------------------------------------------
----------------------------RVPEDGDEDTSAPAAIDVSRPAGSTGDVLPAT
TSGRPPLLYAMGSVRR--VATERVMALRFD---PSGA-----------------------
-----------------WL----ACQSAGKR-----------VEI---------------
-------------------YR---------------------------------------
-----LRGE---------------DESRKKLKR---------------------------
-------------RKKRKREKVAKKVAAGDAAQGEEDGLDDA------------------
------------------------------------------------------------
-------------------------------------------TTAADELEASHIIMLKH
KLKGCAW-----APAT----------------------------------AKPLEGEVGR
LAVALASNAVEV-LS---------------------------------------------
-----------------------------------------------------VRPHSH-
---DVVQRLDM----------GG--HRT---D-------IR-------------ALALAP
------------DDS------------------------------QLL--------SAAS
TSVKL-W--N-----------------PR-------------------------------
------------------------------------------------------------
------------TGAC--V-----------------------------------------
------------------------------------------------------------
------------------------------------------------------------
----------GT--------MDSGF-GL-C---------------AL--------YAPG-
----N-K----------------------------------------------HAIVG--
----T----------------KE-G------K--------------------LEVF----
DL-------A---S----LTRV--------------AVEDA-------------------
------------------------------------------------------------
-------------------------------------------------HSA--------
--------SVW-------------------------------------------------
------------------------------------------------------------
-------------------------------------SLAA----------L--------
PD---------------RT----GFVSG--------------------------------
-----SADK-----------EVKF------------------------------------
------------------------------------------------------------
------------------------------------------------------------
-------------------------------------WQ---------------------
------------------------------------------------------------
------------------------------------------------------------
------------------------------------------------------------
----------------------------WAVRV---------------------------
------------------------------------------------------------
------------------------------------------------------------
------------------------------------------------------------
--DS--------------------------------------------------------
------------------------------------------------------------
------------------------------------------------------------
--------------------------------------------------S---------
----------------------------AG------------------------------
------------------------------------------------------------
------------------------------------------------------------
------------------------------------------------------------
------------------------------------------------------------
------------------------------------------------------------
------------------------------------------------------------
------------------------------------------------------------
------------------------------------------------------------
------------------------------------------------------------
------------------------------------------------------------
------------------------------------------------------------
------------------------------------------------------------
------------------------------------------------------------
------------------------------------------------------------
------------------------------------------------------------
------------------------------------------------------------
------------------------------------------------------------
------------------------------------------------------------
------------------------------------------------------------
------------------------------------------------------------
------------------------------------------------------------
------------------------------------------------------------
------------------------------------------------------------
------------------------------------------------------------
------------------------------------------------------------
------------------------------------------------------------
------------
>KADG_UTC__Euk-Green-Chlorophytes-UTC%KADG2004120-Ignatius_tetrasporus
------------------------------------------------------------
----------------------------------MVKAYLRYEQAG--------------
------------------------------------------------TFGVITS-----
------------------AATICY------------------------DSSG----KL--
-----------------------------LYAPSLESVCC--WNLKQGS-----------
-------QVACLT----------------------------------PTFNDTAAAE---
------------------------------------VTQIA---T--SPD----------
------------------GE-------------------LVA------------AGYSDG
SV-----------RLWS----TKQYVCT--------------------------------
-----------TTFSGHKSA-------VT-ALRF--------NKD---GSLL--------
----ASG--------------------------------------------AKDTDVIV-
-----------------WDV----VGEA------------------------------GL
F--------------RLRG-HRDQV-------------N----DLVFV------------
------------------------------------------------------------
--------------------------------DRHNVLISCSKDSYIR---------V--
-WDLD--------------TQHC-C-----------------------QTVT--------
---------GFQGEVW--------------------------------------------
--------SIDA--------NP--------------------------------------
---------------------------------------D-RT-----RLVAG-------
-------S---V---DADLRV-------------------------------------FS
I-----------------------------------------------------------
-----------------------------LQAIGSNHNDDAETAATAAAADGGAQTNGVV
HSVKANILTAMGAVRR--QSTQRVVTLRYS---CDGV-----------------------
-----------------FI----ACQAAGKQ-----------VDL---------------
-------------------FR---------------------------------------
-----VRSG---------------DEVKKHQRR---------------------------
-------------RKKRRKDKASKANDGDAEHNDGDVDAADD------------------
------------------------------------------------------------
---------------------------------------TLHKIVASDEIAPFNTIQTGS
KVQSIAL-----PPPS------------------------------AARHNSKSDAATLE
LALALANNTLKV-VS---------------------------------------------
-----------------------------------------------------VSETAV-
---ADMHTIER----------QG--HRS---D-------VR-------------AMALSS
------------DDT------------------------------MLL--------STSS
SGAKV-W--N-----------------AR-------------------------------
------------------------------------------------------------
------------TGAC--I-----------------------------------------
------------------------------------------------------------
------------------------------------------------------------
----------RD--------IEAGY-GL-C---------------AL--------FAPG-
----N-K----------------------------------------------HAVVG--
----T----------------KT-G------A--------------------IDVL----
DV-------G---A----ASRL--------------ESVEA-------------------
------------------------------------------------------------
-------------------------------------------------HGG--------
--------AVW-------------------------------------------------
------------------------------------------------------------
-------------------------------------SFAP----------M--------
PD---------------GS----GFASC--------------------------------
-----SADH-----------NIKF------------------------------------
------------------------------------------------------------
------------------------------------------------------------
-------------------------------------WE---------------------
--------WCIIQSDDGSPP---------------------------------------R
LSITHT---------KTL---------------------------------KMT------
-----EDVLCIRIS----P--------DGR---LL-----------------A--AA-LL
DCTIK--V--------------------FFMDS---------------------F-----
-------------------KFFLSL---------YGHK--LPVL-S--------------
---------MDISS-DNTLLVSGS-----AD--------KNIKIWG--------------
LDFG-------------DCHRS-----------------LFAHS----------------
--ES------------------VMSVVF-------VPNTHY-------------------
-------------VFTA------GKD----R-------------SIKYWDVDK-------
----------------------WEV-----------LL----------------------
-----ELNAH--------------------FGEVWCL-------------A---------
-------------------VSR------LG-DVLYS--------------------GS--
----------------------------HD---RSL------------------------
------------------------------------------------------------
-------------------------------R--RW------------------------
------------------------------------------------------------
------------------------------------------------------------
------------------------------------------------------------
------------------------------------------------------------
------------------------------------------------------------
----------------------------------------ERTDEP---FFVE--EEREK
KLESLFEQEQDARDDRPTLNGENGAVEEQ----------------------TSTALAGRR
TAASVAAADAVIDALEIAAH-------------------------------ESQRMADYE
REKRS-------------------------------------------------------
----------------------------------------NAALKPPPPNPLLLGLTPSA
YILRSLSSI---------------------------------------------------
------------------RVTDIEQS----------------------------------
------------------------------------------------------------
--------------------------------------------LLVIPFTDALRLLGYM
AQWLVDG-----------------------------------------------------
---------------------SHIELTCRVTTLLLRLH----------HAQLAATPSARP
------------------LLLSLQRRLRGGI----------VRMKDMMGFNAAGIKHIRT
SLQQHHDVSAADVVLPIKRQL---------------------------------------
------------------------------------------------------------
------------------------------------------------------------
------------------------------------------------------------
------------------------------------------------------------
------------------------------------------------------------
------------
>Axilococcus_clingmaniiAAC_UTC__9775-Axilococcus_clingmanii.AAC.19
------------------------------------------------------------
----------------------------------MVKAYLRYELAS--------------
------------------------------------------------SWGVITS-----
------------------NSNICI------------------------DRTG----KL--
-----------------------------LITSALENVAI--WNVKQGV-----------
-----RQLIPPVS------------------------------------QSGKSAGE---
------------------------------------VTQVA---V--SPT----------
------------------SS-------------------QIA------------VGYADG
AI-----------RLWD--------TDS-------------------GI-----------
---CQ------TTLTGHKGA-------VS-AIRY--------DPS---GALL--------
----ASG--------------------------------------------GRDTNIVV-
-----------------WDI----SAES------------------------------GL
Y--------------KLRS-HTGQV-------------T----DVVFV------------
------------------------------------------------------------
--------------------------------SEDRKLISSSKDGLVK---------V--
-WDLD--------------TQHC-M-----------------------QTLV--------
---------IPSGEVW--------------------------------------------
--------SMDI--------DP--------------------------------------
---------------------------------------T-EK-----RLAVG-------
-------S---N---DGDLRV-------------------------------------YE
V-----------------------------------------------------------
------------------------------------------------------------
QSNGEKYLVSIGSLRR--SAPERAATVRYT---KNAR-----------------------
--------------GACYL----TCQGAGKV-----------VEI---------------
-------------------WQ---------------------------------------
-----IRSE---------------SEATKKAKR---------------------------
-------------RKKRKREKKKGEEADSVSELDELHAGDEL------------------
------------------------------------------------------------
--------------------------------------------------EPTAALRTKH
KVRSFAY-----LPKA-----------------------------------RSGCVAT--
VVLSLANNSLEM-WD---------------------V-----------------------
-----------------------------------------------------KEGGGS-
---EKVQVIDS----------AG--HRS---D-------VR-------------ALALAS
------------DDS------------------------------LCL--------SASS
SGVKV-W--N-----------------AR-------------------------------
------------------------------------------------------------
------------SGSC--L-----------------------------------------
------------------------------------------------------------
------------------------------------------------------------
----------KS--------IDSGY-GL-S---------------AV--------FAPG-
----N-K----------------------------------------------HAVVG--
----T----------------KD-G------A--------------------LEIF----
NL-------N---A----SSKT--------------AISQA-------------------
------------------------------------------------------------
-------------------------------------------------HQG--------
--------AIW-------------------------------------------------
------------------------------------------------------------
-------------------------------------SVAL----------L--------
PD---------------NA----GIVSG--------------------------------
-----SADK-----------SVKF------------------------------------
------------------------------------------------------------
------------------------------------------------------------
-------------------------------------WD---------------------
-----------WELADQ------------------------------------------S
LSLVNT---------RTL---------------------------------KMT------
-----DDVLGVRVS----P--------DGR---LL-----------------A--VA-LL
DSTVR--I--------------------FFSDS---------------------L-----
-------------------KFFLSL---------YGHK--LPVL-C--------------
---------MDISS-DSTLLATGS-----AD--------KNLRIWG--------------
LDFG-------------DCHKS-----------------MFAHG----------------
--DS------------------VMAVAF-------VPGTHY-------------------
-------------LFTA------GKD----K-------------TIRYWDADK-------
----------------------FEQ-----------LL----------------------
-----VLEGH--------------------QGEVWSL-------------A---------
-------------------ISS------MG-DFLIS--------------------GS--
----------------------------HD---RSL------------------------
------------------------------------------------------------
-------------------------------R--RW------------------------
------------------------------------------------------------
------------------------------------------------------------
------------------------------------------------------------
------------------------------------------------------------
------------------------------------------------------------
----------------------------------------ERTEEP---FFLE--EEKEK
RLESLFEADLEAPEREPLVLGTHTDE-------------------------AEAAPAGRK
TLETVGAADQIIDAIDIATS-------------------------------EEEKLKEYA
EDAKH-------------------------------------------------------
----------------------------------------NPSAKAPPPNPLLLGRNPSA
YVLSVVSGV---------------------------------------------------
------------------RSSDLEQA----------------------------------
------------------------------------------------------------
--------------------------------------------LLLLPFNDALKLLSYV
LLWLEHS-----------------------------------------------------
---------------------SNVELLCRIATLLLRLH----------MQQLMSTPAAKP
------------------ALVKLQHILRTRV----------QDLKDVMGYNLAALNYLQA
GLKLSTGGFEPPEEELEEMAQQVRIFKAHVAEEATKTLVM--------------------
------------------------------------------------------------
------------------------------------------------------------
------------------------------------------------------------
------------------------------------------------------------
------------------------------------------------------------
------------
>Nannochloris_eucaryotum-AAC_UTC__9495-Nannochloris_eucaryotum.AAC.31
------------------------------------------------------------
----------------------------------MVKAYLRYELAS--------------
------------------------------------------------SWGVITS-----
------------------NSNICI------------------------DRTG----KL--
-----------------------------LITSALENVAI--WNVKQGV-----------
-----RQLIPPVS------------------------------------QSGKSAGE---
------------------------------------VTQVA---V--SPT----------
------------------SS-------------------QIA------------VGYADG
AI-----------RLWD--------TDS-------------------GI-----------
---CQ------TTLTGHKGA-------VS-AIRY--------DPS---GALL--------
----ASG--------------------------------------------GRDTNIVV-
-----------------WDI----SAES------------------------------GL
Y--------------KLRS-HTGQV-------------T----DVVFV------------
------------------------------------------------------------
--------------------------------SEDRKLISSSKDGLVK---------V--
-WDLD--------------TQHC-M-----------------------QTLV--------
---------IPSGEVW--------------------------------------------
--------SMDI--------DP--------------------------------------
---------------------------------------T-EK-----RLAVG-------
-------S---N---DGDLRV-------------------------------------YE
V-----------------------------------------------------------
------------------------------------------------------------
QSNGEKYLVSIGSLRR--SAPERAATVRYT---KNAR-----------------------
--------------GACYL----TCQGAGKV-----------VEI---------------
-------------------WQ---------------------------------------
-----IRSE---------------SEATKKAKR---------------------------
-------------RKKRKREKKKGEEADSVSELDELHAGDEL------------------
------------------------------------------------------------
--------------------------------------------------EPTAALRTKH
KVRSFAY-----LPKA-----------------------------------RSGCVAT--
VVLSLANNSLEM-WD---------------------V-----------------------
-----------------------------------------------------KEGGGS-
---EKVQVIDS----------AG--HRS---D-------VR-------------ALALAS
------------DDS------------------------------LCL--------SASS
SGVKV-W--N-----------------AR-------------------------------
------------------------------------------------------------
------------SGSC--L-----------------------------------------
------------------------------------------------------------
------------------------------------------------------------
----------KS--------IDSGY-GL-S---------------AV--------FAPG-
----N-K----------------------------------------------HAVVG--
----T----------------KD-G------A--------------------LEIF----
NL-------N---A----SSKT--------------AISQA-------------------
------------------------------------------------------------
-------------------------------------------------HQG--------
--------AIW-------------------------------------------------
------------------------------------------------------------
-------------------------------------SVAL----------L--------
PD---------------NA----GIVSG--------------------------------
-----SADK-----------SVKF------------------------------------
------------------------------------------------------------
------------------------------------------------------------
-------------------------------------WD---------------------
-----------WELADQ------------------------------------------S
LSLVNT---------RTL---------------------------------KMT------
-----DDVLGVRVS----P--------DGR---LL-----------------A--VA-LL
DSTVR--I--------------------FFSDS---------------------L-----
-------------------KFFLSL---------YGHK--LPVL-C--------------
---------MDISS-DSTLLATGS-----AD--------KNLRIWG--------------
LDFG-------------DCHKS-----------------MFAHG----------------
--DS------------------VMAVAF-------VPGTHY-------------------
-------------LFTA------GKD----K-------------TIRYWDADK-------
----------------------FEQ-----------LL----------------------
-----VLEGH--------------------QGEVWSL-------------A---------
-------------------ISS------MG-DFLIS--------------------GS--
----------------------------HD---RSL------------------------
------------------------------------------------------------
-------------------------------R--RW------------------------
------------------------------------------------------------
------------------------------------------------------------
------------------------------------------------------------
------------------------------------------------------------
------------------------------------------------------------
----------------------------------------ERTEEP---FFLE--EEKEK
RLESLFEADLEAPEREPLVLGTHTDE-------------------------AEAAPAGRK
TLETVGAADQIIDAIDIATS-------------------------------EEEKLKEYA
EDAKH-------------------------------------------------------
----------------------------------------NPSAKAPPPNPLLLGRNPSA
YVLSVVSGV---------------------------------------------------
------------------RSSDLEQA----------------------------------
------------------------------------------------------------
--------------------------------------------LLLLPFNDALKLLSYV
LLWLEHS-----------------------------------------------------
---------------------SNVELLCRIATLLLRLH----------MQQLMSTPAAKP
------------------ALVKLQHILRTRV----------QDLKDVMGYNLAALNYLQA
GLKLSTGGFEPPEEELEEMAQQVRIFKAHVAEEATKTLVM--------------------
------------------------------------------------------------
------------------------------------------------------------
------------------------------------------------------------
------------------------------------------------------------
------------------------------------------------------------
------------
>Pandorina_unicocca-AAC_UTC__scaffold417_cov499-Pandorina_unicocca.AAC.4
------------------------------------------------------------
----------------------------------MVKAYLRYELAS--------------
------------------------------------------------SWGVITS-----
------------------NSNICI------------------------DRTG----KL--
-----------------------------LITSALENVAI--WNVKQGV-----------
-----RQLIPPVS------------------------------------QSGKSAGE---
------------------------------------VTQVA---V--SPT----------
------------------SS-------------------QIA------------VGYADG
AI-----------RLWD--------TDS-------------------GI-----------
---CQ------TTLTGHKGA-------VS-AIRY--------DPS---GALL--------
----ASG--------------------------------------------GRDTNIVV-
-----------------WDI----SAES------------------------------GL
Y--------------KLRS-HTGQV-------------T----DVVFV------------
------------------------------------------------------------
--------------------------------SEDRKLISSSKDGLVK---------V--
-WDLD--------------TQHC-M-----------------------QTLV--------
---------IPSGEVW--------------------------------------------
--------SMDI--------DP--------------------------------------
---------------------------------------T-EK-----RLAVG-------
-------S---N---DGDLRV-------------------------------------YE
V-----------------------------------------------------------
------------------------------------------------------------
QSNGEKYLVSIGSLRR--SAPERAATVRYT---KNAR-----------------------
--------------GACYL----TCQGAGKV-----------VEI---------------
-------------------WQ---------------------------------------
-----IRSE---------------SEATKKAKR---------------------------
-------------RKKRKREKKKGEEADSVSELDELHAGDEL------------------
------------------------------------------------------------
--------------------------------------------------EPTAALRTKH
KVRSFAY-----LPKA-----------------------------------RSGCVAT--
VVLSLANNSLEM-WD---------------------V-----------------------
-----------------------------------------------------KEAGGS-
---EKVQVIDS----------AG--HRS---D-------VR-------------ALALAS
------------DDS------------------------------LCL--------SASS
SGVKV-W--N-----------------AR-------------------------------
------------------------------------------------------------
------------SGSC--L-----------------------------------------
------------------------------------------------------------
------------------------------------------------------------
----------KS--------IDSGY-GL-S---------------AV--------FAPG-
----N-K----------------------------------------------HAVVG--
----T----------------KD-G------A--------------------LEIF----
NL-------N---A----SSKT--------------AISQA-------------------
------------------------------------------------------------
-------------------------------------------------HQG--------
--------AIW-------------------------------------------------
------------------------------------------------------------
-------------------------------------SVAL----------L--------
PD---------------NA----GIVSG--------------------------------
-----SADK-----------SVKF------------------------------------
------------------------------------------------------------
------------------------------------------------------------
-------------------------------------WD---------------------
-----------WELADQ------------------------------------------S
LSLVNT---------RTL---------------------------------KMT------
-----DDVLGVRVS----P--------DGR---LL-----------------A--VA-LL
DSTVR--I--------------------FFSDS---------------------L-----
-------------------KFFLSL---------YGHK--LPVL-C--------------
---------MDISS-DSTLLATGS-----AD--------KNLRIWG--------------
LDFG-------------DCHKS-----------------MFAHG----------------
--DS------------------VMAVAF-------VPGTHY-------------------
-------------LFTA------GKD----K-------------TIRYWDADK-------
----------------------FEQ-----------LL----------------------
-----VLEGH--------------------QGEVWSL-------------A---------
-------------------ISS------MG-DFLIS--------------------GS--
----------------------------HD---RSL------------------------
------------------------------------------------------------
-------------------------------R--RW------------------------
------------------------------------------------------------
------------------------------------------------------------
------------------------------------------------------------
------------------------------------------------------------
------------------------------------------------------------
----------------------------------------ERTEEP---FFLE--EEKEK
RLESLFEADLEAPEREPLVLGTHTDE-------------------------AEAAPAGRK
TLETVGAADQIIDAIDIATS-------------------------------EEEKLKEYA
EDAKH-------------------------------------------------------
----------------------------------------NPSAKAPPPNPLLLGRNPSA
YVLSVVSGV---------------------------------------------------
------------------RSSDLEQA----------------------------------
------------------------------------------------------------
--------------------------------------------LLLLPFNDALKLLSYV
LLWLEHS-----------------------------------------------------
---------------------SNVELLCRIATLLLRLH----------MQQLMSTPAAKP
------------------ALVKLQHILRTRV----------QDLKDVMGYNLAALNYLQA
GLKLSTGGFEPPEEELEEMAQQVRIFKAHVAEEATKTLVM--------------------
------------------------------------------------------------
------------------------------------------------------------
------------------------------------------------------------
------------------------------------------------------------
------------------------------------------------------------
------------
>NKXU_UTC__Euk-Green-Chlorophytes-UTC%NKXU2027558-Trebouxia_arboricola
------------------------------------------------------------
----------------------------------MVKAYLRYDLAN--------------
------------------------------------------------TFGVVAS-----
------------------NSNVVY------------------------DHTG----KL--
-----------------------------VVTACLENVCV--WNVKQGT-----------
-------VVKTLI---------------------------------TPSSSGKAPAE---
------------------------------------VTQIAVGRS--DSH----------
---------------------------------------QIA------------VGHADG
TV-----------RLWN----VQSGTCD--------------------------------
-----------VTLSGHKGQ-------VT-ALKY--------NQQ---GGLL--------
----ASG--------------------------------------------AQDTDIIV-
-----------------WDI----AAES------------------------------GL
Y--------------RLRG-HQDQV-------------T----DLVFL------------
------------------------------------------------------------
--------------------------------QHGNKLVSCSKDSHIR---------V--
-WDLG--------------TQHC-S-----------------------QTLV--------
---------GYRGEVW--------------------------------------------
--------ALAL--------DP--------------------------------------
---------------------------------------S-QR-----RLVTG-------
-------S---A---DVDLQV-------------------------------------YE
V-----------------------------------------------------------
-------------------------------------------------VSHEAAELEAG
GSAQYDTLKSLGSIRR--QSTDRVSRLCYD---QPGE-----------------------
-----------------VL----ACQTTGKL-----------LDF---------------
-------------------FK---------------------------------------
-----VRSE---------------SEAQKHMRR---------------------------
---RKK-------RKREKMSKSQPGDSTEAEQAADAAAAGRE------------------
------------------------------------------------------------
--------------------------------------EEDETLTAADELAPLQTIRCKH
KIRSFAL-----APAR----------------------------------SNKGGVT---
ATIALVNNSLEV-WN---------------------------------------------
-----------------------------------------------------LKDGDV-
---SILHGMEA----------PG--HRS---D-------IR-------------TVALSS
------------DDS------------------------------LLL--------SGSN
NEVKI-W--N-----------------PR-------------------------------
------------------------------------------------------------
------------SGAC--L-----------------------------------------
------------------------------------------------------------
------------------------------------------------------------
----------RT--------IEAGY-GL-C---------------AI--------FAPG-
----N-R----------------------------------------------HAVVG--
----T----------------KE-G------H--------------------LDII----
DV-------G---A----SSRL--------------ESLQA-------------------
------------------------------------------------------------
-------------------------------------------------HSG--------
--------AVW-------------------------------------------------
------------------------------------------------------------
-------------------------------------SLAA----------L--------
PD---------------NS----GFVSG--------------------------------
-----SAAK-----------EVRF------------------------------------
------------------------------------------------------------
------------------------------------------------------------
-------------------------------------WE---------------------
--------WAILEQQPGQAR---------------------------------------Q
LTVNNT---------RTL---------------------------------EMT------
-----DDVLCVRIS----P--------NGK---LI-----------------A--VA-LL
DSTIK--L--------------------FFTDT---------------------L-----
-------------------KFFLSL---------YGHK--LPVL-S--------------
---------MDISS-DSSLLVSGA-----AD--------KNIKIWG--------------
LDFG-------------DCHRS-----------------LFAHA----------------
--DS------------------VMQVAF-------VHNTHY-------------------
-------------VFTA------GKD----K-------------VVKYWDADK-------
----------------------FEH-----------LL----------------------
-----TLEGH--------------------HSEVWCM-------------A---------
-------------------LSA------HG-DFLVT--------------------GS--
----------------------------HD---RSL------------------------
------------------------------------------------------------
-------------------------------R--RW------------------------
------------------------------------------------------------
------------------------------------------------------------
------------------------------------------------------------
------------------------------------------------------------
------------------------------------------------------------
----------------------------------------ERTDEP---FFVE--EEREK
RLESLFEADMEGPSGRPKDGKAALE--------------------------GSVAPAGKK
TLETLGAADSIAEALEMAAN-------------------------------ERQRHEEYV
KERQG-------------------------------------------------------
----------------------------------------DPSTTAPPPNPLMMGMDAGG
[truncated: 130,583 more chars]
