# Supplementary material for: Prevalence and environmental abundance of the TSET complex in cosmopolitan algal groups
Source: iScience. 2025 May 15;28(6):112679. doi: 10.1016/j.isci.2025.112679 (PMC12167817; doi:10.1016/j.isci.2025.112679)
Supplement: Data S3. Datafiles used in informatic analyses, related to Figures 1 and 2 — List of TSET homologues, sequences of query TSET proteins, alignments and curated tree topologies, and Ref_seqs_1_manual_predictions.csv used for the AMOEBAE searches. [file mmc4.zip › S3_files/TSET_sequences/raw_AMAEBAE_output/TTRAY1_red.afaa]

>MMETSP0312_Proteorhodophytina__Euk-Red-Proteorhodophytina-Compsopogonophytes%CAMPEP_0184679764
---------------------------MADGRAVLEVDLVDAAIS---------------
--------ARIPVPREAVFACFVEARNLIVAFLENSSVVVL----------HSARGKASW
HPLSDPAVVPGGNIGRELQLAASSSVK---------------------------------
------PVVAFCKRGSPSVWLIQLDDPQKPEF----------------------------
VKLK-SEVSGFIARTAR------------GLSSRKADQVSTITSLEVHRRRPWVAAAYEN
GV-VRVW--------------------DMDTSTLFAECDVQITRG-EQ---------PTS
IAFHPVEE------------------------------VLAFATNAGTMGIF--------
KLRNTASAKGAPLTV--------PSAKASERGLIRSVMFL-------------DSRTIVA
VAEDGSVFMKRIHSETGKLLPNYAISRSLSGILPEGDLVRAAKCEMRTKTLVVSSQNSQE
ISLFRLKRARDDRSWGGHACCGVSTPFSLEPGRVLEGPVTVRNSALFVVDNTLYSYSLEV
GQIIELCTLPSGPIHRISASFDIKNEPHAAIIIFDTEEPSDEFEVDSGSPSRYLIASRTG
KGEKWNTSEPQSVLDAIFLGPQTRNDSILLLSSGGKSVSTVSFGESTNR-----------
-------GVQREKLTVESSRTFRAPFNNWYSVAYWLRKPNAVALSNNWLGHATQGNLYNV
DDSTRLPLRKGEVV----TDLDWQAMP--------KSGGGPEFLGYALTNQRIILFADDF
RAVSVFPLGPSD-------FIQRPWSLRTALWIGPCICLSDGDSVRTIAMDGGSSLLMRC
TGRERDET-----------------------------MIAALPDRLVFVRRSSHA-----
-DKRICLTTRTFSRAQVLVQGLLELPSTR-------------------------------
-------------SGETYSTKIKSIFERCDMTQI------STSLIDVLADKGLSELGIAL
VL---SP----------AGELALSRLDAIRLLTELGSL---------------------R
NALTRAED---EYRRLPMAR-DFHQGTELYRNFQLLCNQSFLQGEFE-ICR--RCARILG
RAGVLSAFKDREGGLA---------AIHRLCRMASEAS--------------NAEILQRL
TPLVQLSEKSSIAV-------------------------LQLTGGQPRSVLVEGSNLKL-
----ANETEEVEVYLAGDRHTELRLEAIKNDSIATLLESSIVEEVTFLRDP----EIFDS
TEDLATNKRSPINDSNEGDPTV--VEPDEVAGQLSTDIKTTSSSE---------------
-----TLG---------------FMERCYMLIDQRNISEANF------------------
VLEHGV-----EELGSVGESEIRHVANYRF------FVRALSYLMRNKSSLSQMAAFTHP
MQLATMR-AQ-----------------LAHIGTALTVIPGLLP-RHHARAVQYAVGLHME
AGNFGYAAQGIQSIAQSVEPS-K-------------------------------------
----------------------------LQDLQRMLMNCQSQQFRNQSILPPGTRVCFFS
I------------------SLIPPGASVATCSLCPAVFSPVALLQSNVSSGNLAQFVPKA
SSARTYWPNQGVDQMIYPVRNAPPVFPKMRKLPIQSG-----------------------
------------------------------------------------------------
------------
>Rhodella-maculata-CCMP736_Proteorhodophytina__Euk-Red-Proteorhodophytina-Rhodellophytes%CAMPEP_0191537942
---------------------VCFMEGARPMYLLLLTALHRVVVR---------------
--------IVTPDGRIEKSALYPGPTAALLP--------------------AAAEREPDA
VVGKKARVDEPAVICAAAGTNAIAVQT---------------------------------
------GAVAES------------------------------------------------
LSVFVPFREGLIASRRAH-----------ARPHGFGFSKAAGMALEGPTETDPDAVFAAA
GA-LFRH--------------------GLVDGDV---TRLSGALI-AV---------ILT
MVVEGED-------------------------------DLIAAAPGGSEGRY--------
LLCTRRKEGEA---W-----------NVSEPQEGRDACFMGAVGA--------SSKIAVV
SASGKAVSVVAFG-----------------------------------------------
------------------------------------------------------------
----------------------------------------------TGSTHS--RGVQ--
-RYRL----------------------------NDAVVRRAFWTPMGDG-----------
-------L----------------------ALLYWDQAAKKMGLTRNARYHADGRTDYEL
NSENVLEIEDNESV----LDVQWSAIP--------TAGKASQYLGFVLTNLRLIMFKNLL
QVSGTVRLETLY------GVDVPFCLP-QATWLGPCVGLFLGSALHTVTLDGLTDLLSTF
SDTDGNGT-----------------------------LLRVLPDRAIYLRPPPR------
-GAPFMLSVRPLGTAQVLLRGILALPASG-------------------------------
-------------DASAYQNKILSVLTKRDASQL------SHKALFELSGSGLTGVAHGL
VS---SS------GSADMLRSSLTPDLLALLYIELHDF---------------------R
RALLVLEE---EYSTLSDIERDFHSGTALFRAFQSLGNHAMIGQDYQ-VAQ--RCAKILG
RKAFFSAFLDREAGYA---------AISSIARIAASKG--------------HLALIKKL
QPIVDAASRSSVAIETQC---------------------EFPGVPRQN----------VT
IPPLGRIDQNEISVRGAGGAQ-KLAKVEAETMDDR-IEYIRVDYFTTLR------ESEDG
LASLESNAYQAELPADP-------SAAEGMNVDGARQAPGGSD-----------------
-----YSS---------------LMNDCVRLIDQADLQGALM------------------
RGREAL-----SLIT-RGAAPRSELARCVF------YLLFVGGLMKVLQL------RGKT
GVNAGDQ-RAHAIE-------------IAQITTAFTNLP-LQK-HHVAKIVNLAIASNIQ
IGNYGTAAKGLALLEQRK------------------------------------------
------------------------LSEVTPEIEKQFKLCKERGMAD-AAPVTVSGICFLT
L------------------SPIRSGERMIRCTACPAVFCERSKLQPG-------------
----QVCPVCSLGRASG-------------------------------------------
------------------------------------------------------------
------------
>Porph_Protheorhodophytina__Euk-Red-Proteorhodophytina-Porphyridiophytes%Porphyridium_genomicjgi_Porphyridium_contig_2489.2
-----------------MFHGGGFSHAANAPLFLALTIAGRLICK---------------
--------NIGTDGTIIPSALFPKPSAPLL---------------------NAAGCDHTT
RMAGEPVHGNLMLWNNAQSAERAVTKS---------------------------------
------KVYV--------------------------------------------------
MRPL-PIISGVFQSSAIL-----------APGIDTPFSTDPQNVIGGTVMVRSDAVFAAD
GK-LYVY---------SLQKGTAVPVCELPRGSVYRLCVAYGSTTTGSDSSSRGV--VAV
LVFMASEPQALDEGEMLS--------------------DLMYVEAGDAQFKY--------
VMCTKRGENENDTEW-----------NVSEPQEGRDGCFLGPVDN--------QNRLLVI
SASGAAFAAFQFR-----------------------------------------------
------------------------------------------------------------
-----------------------------------------------GDKSNSLGMHR--
-AKFASASGNAGNVTQTA--------------PTAVVMTRVFASPMNNG-----------
-------N----------------------AVVYFQRQLSRLVASQNWRFGAP-EHLLDA
DDETAVPLQRSERV----LDLRWQQIPSGG-----TNSSSKQYLAVALTSKRILFFKNRL
EPLSALALDSVAFGPSKHRAVVATGAPLNIVWNGPVVALLMGAHIYSISIKAKADLLASC
SRADAAPS----------------------------CLIAALPDRVIYGVHTAAAGGGTS
RENRFAIISRSAGFIQPSVFGALGIPSA--------------------------------
-------------SAAATDAKIRSLLADHDAAQV------SVGVVRGLVSAGHDSIATAL
LLMDENDRKGRGIGNANGGTLSLPPVLRAKMLVQLRNV---------------------R
AALSVLEA---EYVTLSAAS-DFYPGCELYHAFQMLFNHAIVLGDFN-TAK--RCSSVLG
REGTLRAFVDREGGAQ---------AFRALDSLAAQYK--------------NDTIAGAI
SALQLRVSNSSVAKCNV-------WQ-------EKDVDAEGVKHAGPNEFLEMGVADSVN
VRAMTNGGQDGETASLPPNTASSVSTILETSL----LAEFSNQIIAPTAGAV--GGFTAP
TMFGAFEEDGE-------------QQAGQADGGSTSSASTASIES---------------
-----VKV---------------MLSNAVTAIDAGRLEEAFD------------------
VCGQAL-----QMHA-VCAKKDRALMIALVW-----HRIAARIMKRVVECLERARDETKA
PTPQQKM-EA--------------KRYAAHYATVLTEIPLRP--DQWIRGMNAAINFNLG
IENYGLAAQGIRVLQSRSRGA-AT------------------------------------
--------------------DQPEAQDQAQQLVSKLNLCMSKQMTN-KYPQPGMSVCFNT
L------------------TFLGFGVPSVQCSLCPCRLAVPQNAT--------------L
PLQRTKCSFCLLGTI---------------------------------------------
------------------------------------------------------------
------------
>MMETSP0313_Protheorhodophytina__Euk-Red-Proteorhodophytina-Porphyridiophytes%CAMPEP_0184699318
-----------------------XFTESNPSLLIALAHNNRIMFK---------------
--------KFAPDGQPIASSLFPKISKPLLQMGRQLTLEVSTE--------QAQTANSPS
MVEPRELQVEPGLGMMAMHFDSKLTSA---------------------------------
-----VYLFEPT------------------------------------------------
VISH-LFRSQETI----------------PCPIDTPLSTEKLNAVGGSVVVNPNVLFISQ
SR-LYEY---------HVQDKRASELCHVSPGSVYRLHSARDESS-AA---------VAA
MVFLGVESNIEGTEM-----------------------DIDYQDDGESRFKY--------
VICIKKGEKEG---W-----------NSSEPQDGRDGCFLGEPGK--------HSRLLVI
SATGKAFAALNFK-----------------------------------------------
------------------------------------------------------------
---------------------------------------------MTASKGTTSNEQI--
-GGVY--------RSKFT---------------EPCRASRVFASPMNNG-----------
-------N----------------------AVVYWDEWENRLVVSKNWRFGGD-VNNLDF
DLDTVVKLKAGEAV----YDLRWQEVP--------TGTAKRQFFASALTSQRVLFFKNRM
EPLAAFRFDFLE-------RCSVPCMQPTMVWNGPVVSVMVGSQLYSISIDGQHDLLASC
GNAENMAK-----------------------------LITVLPDTVVYLCKPPA------
-DRPFSIGSRSIASVQPYINGVLGIPTSSPNHHGG-------------------------
-------------EANPHIEKVKSLLARFDSNYI------SSTLIEKLMESGLSSIAHTL
VL---SQ----------QGLVSIPALQRARFLVALKDL---------------------R
RSLQVLEG---EYSLLPNAS-YFHPECELYRLFQTLFNHAVALRDFN-VAK--RCSSVLG
RNGTLMAFVDREGGME---------ALQSLLKMSEQFQ--------------NDLVKQAL
IRIHGRAKNSSVAISHLVIDTRSKYE----------------PNAPIMKLDLADDTLCDV
YVKTDNDAQGNRALLKKEGSKSIAAMLERNYIQGQSGADSVGEREFFVFAAG---EEANN
MVQDNDNDEEGVVEPNSMSRGL--SVPGGIGGAGTPDIEIQKCRQ---------------
-----------------------CLTDAIISIDSGDLNNALV------------------
LVAQGI-----KTYASLNTLQNKEILVSLVW-----HNLAIRLMSHVVELLKPADPATES
NAASQQR-ATQAVQTSQPRTQEQRRCMATWYATILTEIPIASR-EIWLRSVKAAIQFNIS
LGNYGVAGRGIQLLRSRDPS----------------------------------------
-------------------------FMEDAVMSKNLMLCQSRKFMN-AHPQPSSLICFKS
L------------------VFLKMGMPVASCNVCPAKFAPSAITAGVAAA-A-------P
PNNRYLCPGCSLGSLH--------------------------------------------
------------------------------------------------------------
------------
>MMETSP1353_Protheorhodophytina__Euk-Red-Proteorhodophytina-Porphyridiophytes%CAMPEP_0185843230
---------------------------------------XMAVER---------------
--------SAEPDDGFD-------------------------------------------
----------DADLDGSVGSGKSMARY---------------------------------
------------------------------------------------------------
-----------------------------------------KYVLCVRKNA---------
---GASW-----------------------------------------------------
------------------------------------------------------------
--------------------------GCSEPQSGIDGCFLGAPGR--------HDRLLIV
APSGKMVFSIQFA-----------------------------------------------
------------------------------------------------------------
---------------------------------------AKSDAASHNHEATNVRSSR--
-GSVV--------RIQID---------------KSRRISRVFATPMNAG-----------
-------H----------------------AVVYFEESKGQFVLSQNWRGGAD-PDLLDV
DESTAVPLKTDEVP----VDLRWQEIPGVSSGSSQSRPASRQFFAAALTSMRILMFKNRM
QPLAALRLQTIC-------HGILPFVEPSFTWFGPIVSLMHGSHVYSVSVDGRCDPLASC
GSSRFAGK-----------------------------LACIIPGRGAFYFAPGNA-----
-KHPFVLESRPVGVAQPYIAGVLAIAKVAGA-----------------------------
-------------DSSSQLAKITSLLEQTDASQI------SEGVVAFLVQGGLGQIAHEL
LL---SD-IARCAIPALQRARLXXALQRARLLIQLCDL---------------------V
EALLALEE---EYADLPSAG-ALHAESELYRYFQVLLNHAMVRQEYE-VAK--RCSAVLG
RQGTLHAFLDREGGLE---------ALRALAAAGEQYN--------------NAIVKNAA
QVMLRKSVNSSAARCHL-------WA----DLSRGAWKRRGPSQPLANALKSEQDSVQAY
ILAPKSVVDGRDSSQSTPVEKHQVSRVTQQTIADR-LQTSRITTFSRLMGEDAAFDQDQS
ELDVDFDALGIEMQENATNVLT--SAAENVKVEESSAF-IGRQQP-------RLAGEAAS
E----LRG---------------RLDAVVGLVDTGKLDEALQ------------------
ACNAAL-----RAHA-SGGQRDEATMRSLVW-----YHLGVRIMKRVVDLMQQQPPSSGA
QGATPQQ-RA-----------------GTHYATMLTSVPLRS--EHWIRAVRAAIDYNIG
IGNYGAGARGVEMLRRKAQED-LTVR----------------------------------
------------------------GALDASNLESKQAQCAANRFAN-AFPQPSMVCCFHT
L------------------NFL------------------NSSSAAV-------------
------------------------------------------------------------
------------------------------------------------------------
------------
>Chondrus_crispus-PRE_BF-clade__734-Chondrus_crispus.PRE.68
MQESLRQETGPSRKRRKIRSPDVFISHAGPDKLHIARPLSKKLHAQGLNCFLDKTSMEPG
DCGPYEMETAMESAKVAVFILSPEFAARKWTMRELRCFLRRRREAIESGMRAPTLIPVFY
RLSIRECRELEPDRYQDDEGKNIFEVE---------------------------------
------KFFSEKRQREASTELVKRELQELADITGIENDEEATNDLEDEFGHLARENLVKR
VSRWVKKKSEEDSSDEVREVLNA------SGCTYDLFRPCILAELNPEEIYLQLNSRGID
GS-PNTCEARLKEAVLSTDRNTYIGATATGKGGVGKTCALRAIAH-DD---------DVK
ARFS----------------------------------GGVYLMSLGKDANVGRLIEQLC
IAVEASGGNQAAAK------------MREQSELSRVLTKMRAWFNTRVCLFIIDDLWAVN
GIDACILQKLSTL-----------------------------------------------
------------------------------------------------------------
----------------------------------------------AAATGDMRERRS--
-RLLY-----STRDSKLK--------------HVGKQVTFEPREREGGD-----------
-------S----------------------VHMLMLAGGANPEEANDPRCKKAVSEILKM
CAGLPLALNVAGTG-VRYMRDRWEGEKSQAWEAYLSKMKRRNTLRSESPEDGYSSLDATL
HASLDIVESGIG-------SDGERLRQFSFRKIHRSLCVMKKQDGMPLALVRELWEMDYE
SAEKYAKQMERVGLVDLHYDKDC-------------EWVRMHDLTHDFAVQEAQK-----
-EESVTFWYKKLADVCRQGRGLLAITESEGRESKDAREKYVFESIYRVLKQGGCVEELKR
LFLSARWVKTVIQKGGVWQYGEAVKDLSSFLRNTGGSESLSRGTGEEDSVYAMELMMRAA
RL---SV--------------PFCGEGSAGIYFQLYGRIKHRASELGSVQRILEEIERHA
PRPWVRPV---SECVERADGRLVEQIVLPYFGSR-----EIQVGMDSSGQV--YGCQVKE
SGAEVTVFTQSAEKET------------KIVRLEGEFE--------------TESQSPGD
VEARSVTSEVTEKKRSVTRATCATFC------ERKGYVVVGCEDGTLRLWSTSEKKVLRS
F---HGHRSKVACVAMSGDGR----LVVSGSEDSKKIRVWDVETGAKVGKVL--GGHTGL
VYSVAMSGDGRRVVSGSHDESV--RLWDVETGAQVGEALVGHTSS---VLCVAMSGDERR
V----VSG---------------SEDRSVRVWDVETGAQVGE-----------------A
LVGHTS-----SVLC-VAMSEDGRIVVSGS------GDKSVRVWDVETGVQVGEALVGHT
GYVYSVA-MSEDGRRVVSGSRGK------------------SV-RVWDVETGAQVGEALV
GHTDGVLCVAMSEDGRRVVSG-SGDVRVW---------------DVETGAQVGEALVGHK
REVNSVAISGDGRCVVSGSFDKSVRVWDVERGITLYVGRVKDLGEI-KSRFLRTEDLGTG
A------------------SRAGRTSHIFSREGGIVQRREDGSEAVLAEL-D-------D
PEDLQIDHDHGVAVARV-----------GHLVAIMKLVV---------------------
------------------------------------------------------------
------------
>Chrondrus_BF-clade__Euk-Red-Proteorhodophytina-Florideophytes%Chrondrus_genomic507114083_Chondrus_crispus
MQESLRQETGPSRKRRKIRSPDVFISHAGPDKLHIARPLSKKLHAQGLNCFLDKTSMEPG
DCGPYEMETAMESAKVAVFILSPEFAARKWTMRELRCFLRRRREAIESGMRAPTLIPVFY
RLSIRECRELEPDRYQDDEGKNIFEVE---------------------------------
------KFFSEKRQREASTELVKRELQELADITGIENDEEATNDLEDEFGHLARENLVKR
VSRWVKKKSEEDSSDEVREVLNA------SGCTYDLFRPCILAELNPEEIYLQLNSRGID
GS-PNTCEARLKEAVLSTDRNTYIGATATGKGGVGKTCALRAIAH-DD---------DVK
ARFS----------------------------------GGVYLMSLGKDANVGRLIEQLC
IAVEASGGNQAAAK------------MREQSELSRVLTKMRAWFNTRVCLFIIDDLWAVN
GIDACILQKLSTL-----------------------------------------------
------------------------------------------------------------
----------------------------------------------AAATGDMRERRS--
-RLLY-----STRDSKLK--------------HVGKQVTFEPREREGGD-----------
-------S----------------------VHMLMLAGGANPEEANDPRCKKAVSEILKM
CAGLPLALNVAGTG-VRYMRDRWEGEKSQAWEAYLSKMKRRNTLRSESPEDGYSSLDATL
HASLDIVESGIG-------SDGERLRQFSFRKIHRSLCVMKKQDGMPLALVRELWEMDYE
SAEKYAKQMERVGLVDLHYDKDC-------------EWVRMHDLTHDFAVQEAQK-----
-EESVTFWYKKLADVCRQGRGLLAITESEGRESKDAREKYVFESIYRVLKQGGCVEELKR
LFLSARWVKTVIQKGGVWQYGEAVKDLSSFLRNTGGSESLSRGTGEEDSVYAMELMMRAA
RL---SV--------------PFCGEGSAGIYFQLYGRIKHRASELGSVQRILEEIERHA
PRPWVRPV---SECVERADGRLVEQIVLPYFGSR-----EIQVGMDSSGQV--YGCQVKE
SGAEVTVFTQSAEKET------------KIVRLEGEFE--------------TESQSPGD
VEARSVTSEVTEKKRSVTRATCATFC------ERKGYVVVGCEDGTLRLWSTSEKKVLRS
F---HGHRSKVACVAMSGDGR----LVVSGSEDSKKIRVWDVETGAKVGKVL--GGHTGL
VYSVAMSGDGRRVVSGSHDESV--RLWDVETGAQVGEALVGHTSS---VLCVAMSGDERR
V----VSG---------------SEDRSVRVWDVETGAQVGE-----------------A
LVGHTS-----SVLC-VAMSEDGRIVVSGS------GDKSVRVWDVETGVQVGEALVGHT
GYVYSVA-MSEDGRRVVSGSRGK------------------SV-RVWDVETGAQVGEALV
GHTDGVLCVAMSEDGRRVVSG-SGDVRVW---------------DVETGAQVGEALVGHK
REVNSVAISGDGRCVVSGSFDKSVRVWDVERGITLYVGRVKDLGEI-KSRFLRTEDLGTG
A------------------SRAGRTSHIFSREGGIVQRREDGSEAVLAEL-D-------D
PEDLQIDHDHGVAVARV-----------GHLVAIMKLVV---------------------
------------------------------------------------------------
------------
>Chondrus_crispus-PRE_BF-clade__530-Chondrus_crispus.PRE.136
-----MDILGLTGPAEQVVRLIASLIERHKAYKENKTLSTEVLTA---------------
--------YTTLQADITELENMPIHGTSSQHTRLLQREVADISS-------FILNSLAEL
RKESKDPKARLGAYASAVGDREVLEKR---------------------------------
------KQEADRLHNRILHASAGIDTRATRVA----------------------------
VESI-SIDTGATRAAVELT----------RPGTSDKFKASIRAERNPASICVKLNSQGSD
GL-PNTCESRLKAAVLRRDRNEQVGATAVGQGGVGKTCALRAIAH-DV---------EIK
AEFS----------------------------------GGVYFMSLGKDGNVGRLIEELC
LIVEASGGNQRAVE------------MREQSEFESVLAKVQAWFCSHVCLFIIDDVWVVN
DMDANILQKLSVL-----------------------------------------------
------------------------------------------------------------
----------------------------------------------TGTLGGSGGRRS--
-RLLY-----STRDKELR--------------QIGERVAFEPREKVGKE-----------
-------A----------------------VEMLVHASEANGEEVDDARCKEAVGEILKM
CGGLPLALNVAGTS-VRYMRDRWQGELSEAWGAYLSKMKSRNTIRGESPKDGYSSLDGTL
HTSLDILESDVG-------RSGETVDEFSFRKMHRSLCVMKKQDRIPLSLVGNLWEMNEE
RTERCAKEMERVGLVEVQYEKGC-------------GGLGVHDLTHDFAVEEAKK-----
-KEGVEEWYKKMADVCRAGEGLLAMSEDRDGEGKSAREEYVFENIYRVLKQGGCVEELKR
LFLSARWVKTVLRRGGVWQYEEAVKGLSRDLKGKRGRGKVGMGRVDEDAVDGMVLMMRAA
RL---SV--------------PFCGENSAGIYFQLYGRVKHKARDSSCVRKMLKEIERYA
PRPWVRPV---SECVARADGKMVEQIVLPYFGNG-----EIQVGMDSRGEV--YGCQVEE
SGAKVLVFRQSAEKET------------KMVELEGEFETESQGPGANEP---SSQLEGEF
ETESQGPGDLQASRRKMCRRFRAYFG-------MCCGSVTSEVTGENPSVTVENPSVTVE
NPSVTRATCAILCERKEN--------VVVGYEDGT-LRLWSTSERKVLRIFR---GHKSE
VTCVAMSGDGRRVVSGSGDMSV--RVWDVETGAQVGEALVGHTES---VCSVAMSGDGRR
V----VSG---------------SYDGSVRVWDVETGAQVGE-----------------A
LVGHTG-----GVSS-VAMSGDGRRVVSGS------VDETVRVWDVETGRQVGQALVGHT
GGVLSVA-MSGDGRRVVSGSDDE------------------SV-RVWNVETGRQVGEALV
GRTDAVISVAMSGDGRRVVSG-SK------------------------------------
--------------------DESVHVWDVERGITLHTGRKEDWEEI-TSRFLKTADLGT-
A------------------FRAGRTSQIFSRDGRIVQRGQDGSEAVLAQL-D-------N
ARDLQIDHDHGVVVAGV-----------GNVVAIMKLVV---------------------
------------------------------------------------------------
------------
>Porphridium_purpeum-PRE_Protheorhodophytina__1088-Porphridium_purpeum.PRE.5
------------------------------------MAAVLTLTA---------------
--------HRLGVTAVQ-------------------------------------------
-----------------FSHDSRFIKS---------------------------------
------GSWDKT------------------------------------------------
VKVW-DSRTGAQVRTM-------------------TGHASVVRAVDISHDDRFIVSGSKD
KM-VMVW--------------------DTQTGTC---VRTMMERS-DD---------VRA
VSFSP---------------------------------DGRFIASASKDKTV--------
KVWDASTGA--CVRT-----------MMEHSDEVRAVRFSP------------DGRLIAS
GSNDCTVKVWDVS-----------------------------------------------
------------------------------------------------------------
----------------------------------------------TGTCVRTVTGHS--
-NLVW--------AVDFS--------------PDGRFIA-----SGSCD-----------
-------D----------------------TIKLWDAKT---------------------
------------------------------------------------------------
---------------------------------GECM-----------------------
------------------------------------------------------------
------------------------------------------------------------
-----------------------------------------------LTMVGHSSSVRTV
QF---SP-------------------NGRLIASGSDDE---------------------T
VKVWDAQT---GTCVRTMTGHSDQVNAVHFSPDGQ----FIASSSED-KTI--KVWDTSD
LKCGSASVSSAADEEQ---------YCRAYWAVAVSEN--------------SGALDAQE
AQAFFSNAQLSASVLYQM------WN-------------EIVTARRKRALSYDDFVLALR
WVALAQNGEEASLARVEKGSSSLRAKIDVPERNPF-VKGVRSQLETSRFDEYWKVADADG
SGEVDVQKAVAFLSKSGLRNRVLNEIWGLATSQGVYSS-LDMERFKTVLRLVAMAQKGMK
LD---LNE---------------AESGEMELIADIKVESAKP------------------
VPEHAAEPAPVPAPV-PAPEPAPKPVIPVGLSSDDESDTELDSMLTETPLDDMTCEQLAR
VLEKVLQ-VD-------------------------------------LESVKNVRERKVN
GEALHDM-KEFQEFVQLSFPD-KRKIEKW-------------------------------
----------VAGRKSYEGFEEYLKGVLGGDSERAEHACALLLESH-AVSNLDEWLWFR-
-------------------------------------KQPSKRTNMRAIV-R-------L
FPELGTWPGGPDAKELK-------------------------------------------
------------------------------------------------------------
------------
>Porphyridium_cruentum-AAC_Protheorhodophytina__scaffold1328_cov176-Porphyridium_cruentum.AAC.5
------------------------------------MAAVLTLTA---------------
--------HRLGVTAVQ-------------------------------------------
-----------------FSHDSRFIKS---------------------------------
------GSWDKT------------------------------------------------
VKVW-DSRTGAQVRTM-------------------TGHASVVRAVDISHDDRFIVSGSKD
KM-VMVW--------------------DTQTGTC---VRTMMERS-DD---------VRA
VSFSP---------------------------------DGRFIASASKDKTV--------
KVWDASTGA--CVRT-----------MMEHSDEVRAVRFSP------------DGRLIAS
GSNDCTVKVWDVS-----------------------------------------------
------------------------------------------------------------
----------------------------------------------TGTCVRTVTGHS--
-NLVW--------AVDFS--------------PDGRFIA-----SGSCD-----------
-------D----------------------TIKLWDAKT---------------------
------------------------------------------------------------
---------------------------------GECM-----------------------
------------------------------------------------------------
------------------------------------------------------------
-----------------------------------------------LTMVGHSSSVRTV
QF---SP-------------------NGRLIASGSDDE---------------------T
VKVWDAQT---GTCVRTMTGHSDQVNAVHFSPDGQ----FIASSSED-KTI--KVWDTSD
LKCGSASVSSAADEEQ---------YCRAYWAVAVSEN--------------SGALDAQE
AQAFFSNAQLSASVLYQM------WN-------------EIVTARRKRALSYDDFVLALR
WVALAQNGEEASLARVEKGSSSLRAKIDVPERNPF-VKGVRSQLETSRFDEYWKVADADG
SGEVDVQKAVAFLSKSGLRNRVLNEIWGLATSQGVYSS-LDMERFKTVLRLVAMAQKGMK
LD---LNE---------------AESGEMELIADIKVESAKP------------------
VPEHAAEPAPVPAPV-PAPEPAPKPVIPVGLSSDDESDTELDSMLTETPLDDMTCEQLAR
VLEKVLQ-VD-------------------------------------LESVKNVRERKVN
GEALHDM-KEFQEFVQLSFPD-KRKIEKW-------------------------------
----------VAGRKSYEGFEEYLKGVLGGDSERAEHACALLLESH-AVSNLDEWLWFR-
-------------------------------------KQPSKRTNMRAIV-R-------L
FPELGTWPGGPDAKELK-------------------------------------------
------------------------------------------------------------
------------
>Porphyridium_sp-AAC_Protheorhodophytina__scaffold1238_cov431-Porphyridium_sp.AAC.2
------------------------------------MAAVLTLTA---------------
--------HRLGVTAVQ-------------------------------------------
-----------------FSHDSRFIKS---------------------------------
------GSWDKT------------------------------------------------
VKVW-DSRTGAQVRTM-------------------TGHASVVRAVDISHDDRFIVSGSKD
KM-VMVW--------------------DTQTGTC---VRTMMERS-DD---------VRA
VSFSP---------------------------------DGRFIASASKDKTV--------
KVWDASTGA--CVRT-----------MMEHSDEVRAVRFSP------------DGRLIAS
GSNDCTVKVWDVS-----------------------------------------------
------------------------------------------------------------
----------------------------------------------TGTCVRTVTGHS--
-NLVW--------AVDFS--------------PDGRFIA-----SGSCD-----------
-------D----------------------TIKLWDAKT---------------------
------------------------------------------------------------
---------------------------------GECM-----------------------
------------------------------------------------------------
------------------------------------------------------------
-----------------------------------------------LTMVGHSSSVRTV
QF---SP-------------------NGRLIASGSDDE---------------------T
VKVWDAQT---GTCVRTMTGHSDQVNAVHFSPDGQ----FIASSSED-KTI--KVWDTSD
LKCGSASVSSAADEEQ---------YCRAYWAVAVSEN--------------SGALDAQE
AQAFFSNAQLSASVLYQM------WN-------------EIVTARRKRALSYDDFVLALR
WVALAQNGEEASLARVEKGSSSLRAKIDVPERNPF-VKGVRSQLETSRFDEYWKVADADG
SGEVDVQKAVAFLSKSGLRNRVLNEIWGLATSQGVYSS-LDMERFKTVLRLVAMAQKGMK
LD---LNE---------------AESGEMELIADIKVESAKP------------------
LPE--------PAPA-PAPAPAPKPVIPVGLSSDDESDTELDSMLTETPLDDMTCEQLAR
VLEKVLQ-VD-------------------------------------LESVKNVRERKVN
GEALHDM-KEFQEFVQLSFPD-KRKIEKW-------------------------------
----------VAGRKSYEGFEEYLKGVLGGDSERAEHACALLLESH-AVSNLDEWLWFR-
-------------------------------------KQPSKRTNMRAIV-R-------L
FPELGTWPGGPDAKEWK-------------------------------------------
------------------------------------------------------------
------------
>Pyropia_BF-clade__Euk-Red-Proteorhodophytina-Bangiales%Pyropia_genomicjgi_Pyropia_25270_g6230
----------------AAAAVAARARGSQRASAPRSRLASRLVFN---------------
--------ASEPTVKKEILSIIAQYLRDEGFASASASIAIH----------AGVKAAMAA
ATRADIRRMRGAILDGDWATVESLCGS---------------------------------
------EVFKTV---KPFHYAVGRQQYLELID----------------------------
GHEF-QKAFALLTKRL-------------KPLESYRFRMDEFRDLCYLLTCKSVTDACS-
---FRDW-----------------------NGVAAYRERLALEHQ------------VSS
SRYQPAV-------------------------------PPRIGSILSEYECF--------
VVPNVQRHA-----------------MVGHTGNVKCTVFVGD-----------EGLELAS
GSSDNTVALWETY-----------------------------------------------
------------------------------------------------------------
----------------------------------------------SGARIGVLTGHT--
-SRVW--------DVAAS--------------RNGGMLA-----SASGD-----------
-------G----------------------TVRLWNRGGADGSTGGSVPCGSPREPEGVL
GLAEKV------------------------------------------------------
---------------------------------GDVSSGDTGRGAMFYFKS---------
------------------------------------------------------------
------------------------------------------------------------
------------------------------------------------VLLGHRGDVYAV
QL---HP-------------------NGRHVVTAGYDK---------------------T
VRLFDVET---NQEIRSFRGHNSSVATIAFKPNSN----VVFTGSKD-STI--KCWDMTS
GRCTKTFS----------------------------------------------------
------------------------------------------------------------
-------------------------------------------------------SHLGE
VTSVDVNSAGTSMLSSSKDNSN--RLWDLRLGKPLRRF-KGHQNTSKNFIRSAFGPNESL
V----VGG---------------SEDGLLYIWDVDTSCVVQK------------------
LGPCSG-----AVYA-AKWNPYQSLLASCG------HDGVVRTWWYDDSP----------
--------------------------------------------------SGAARGHSPG
GGSIV-------------------------------------------------------
------------------------------------------------------------
------------------------------------------------------------
------------------------------------------------------------
------------------------------------------------------------
------------
>CKXF_BF-clade__Euk-Red-Proteorhodophytina-Florideophytes%CKXF2020982-Gymnogongrus_ftabelliformis
------------------------------------------------------------
--------MVVQDETNV-------------------------------------KIRNVA
NKRSQMKRMKRAILDGDWSEVERLLSR---------------------------------
------TTFKNM---KAFRYAVYRQQFLEFIE----------------------------
AQDS-QKAFSVLQLRL-------------KELEAYAHTADEFRDLCYLLTCKSVAEAPS-
---FRDWDGVASSRAGLVEQYSRLLEFDAFQRDGHIPISARSGQT-GV---------GHA
KEIPP-------------------------GRLLQLLQQALAFQIGSSRHMP--------
KAPPRIGTILEDFESVLIPNTRQHA-FVGHTGNVKCVSFVGV-----------EGCTLAS
GSSDNTIRVWETA-----------------------------------------------
------------------------------------------------------------
----------------------------------------------TSRCKAVLKGHR--
-SRIW--------DVSAT--------------ANGMMMA-----SGSGD-----------
-------G----------------------TIRVWDTSKLVGASTNAPWPLRNRLDGADS
GDGYGGSL----------------------------------------------------
---------------------------------QPSFQGARAEGHYSNGIVMSRDAAEHD
A-----------------------------------------------------------
------------------------------------------------------------
----------------------------------------SGDAECRAVLYGHSNDVYTV
RF---HP-------------------RGNAVVSGGYDR---------------------C
VRLYDTAT---QQILKTFNGHKSSISSIAFNGRGN----MIITGSKD-STI--KFWDILS
GLCIKTMS----------------------------------------------------
------------------------------------------------------------
-------------------------------------------------------SHLGE
VTSVETNESGTLILSSSKDNSN--RLWDMRTSKAVRRF-KGHQNTSKNFIRTGFGPRENV
V----MGG---------------SEDGFVYIWDVETGDVVGK------------------
LGAAEG-----PVYE-ARWNGRQSLLASCS------HDGIVSSWWYDE------------
------------------------------------------------------------
------------------------------------------------------------
------------------------------------------------------------
------------------------------------------------------------
------------------------------------------------------------
------------------------------------------------------------
------------
>Chondrus_crispus-PRE_BF-clade__726-Chondrus_crispus.PRE.58
---------MSDLYRTHSLPAQSSHVTRRTSDESKRPRLSEPSLR---------------
--------AAVLDQSIFDPNDPDVKHDIIQTIVQYLQDEGYHGSSMVVQDETNVKIRNAA
NRRSQMKRMKRAILDGDWPEVERLLAR---------------------------------
------TTFKNM---KAFRYAVYRQQFLELVE----------------------------
AQDS-QKAFSLLQLRL-------------KELEAYAHAADEFRDLCYLLTCKSVAEAPS-
---FRDWDGVASSRSGLVEQYSRLLEFDAFQREGSIPTSRRSTRG-AV---------RNA
KEIPP-------------------------GRLVQLMQQALAFQIGSSRHMP--------
KAPPRIGTILEDFESVVIPNTRQHS-FVGHYENVKCVSFVGI-----------EGCTLAS
GSSDNTIRVWETS-----------------------------------------------
------------------------------------------------------------
----------------------------------------------TSRCKALLKGHR--
-SRIW--------DISGT--------------ANGKLMA-----SGSGD-----------
-------G----------------------TVRIWDTSQLVEANTNTPWPVRSRSESAED
GLGRVGHV----------------------------------------------------
---------------------------------RNPILTGRFSGIDQVYSNGSQGSRRNQ
EQHLRGDA----------------------------------------------------
------------------------------------------------------------
--------------------------------------------ECKAVLYGHSNDVYTV
RF---HP-------------------TGDAVASGGYDR---------------------C
VRLYDTAT---QQILKTFNGHKSSISSIAFNARGN----MIITGSKD-STI--KFWDIVS
GLCVKTMS----------------------------------------------------
------------------------------------------------------------
-------------------------------------------------------SHLGE
VTSVETNESGTLLLSSSKDNSN--RLWDVRTNKAVRRF-KGHQNTSKNFIRTGFGPSESV
V----VGG---------------SEDGFVYIWDVETTDVVGK------------------
LGPAEG-----PVYE-ARWNSRQSLLASCS------HDGLVSSWCYDQEPETN-------
------------------------------------------------------------
------------------------------------------------------------
------------------------------------------------------------
------------------------------------------------------------
------------------------------------------------------------
------------------------------------------------------------
------------
>UGPM_BF-clade__Euk-Red-Proteorhodophytina-Florideophytes%UGPM2024934-Chondrus_crispus
--------------------------------------------M---------------
--------VVQDETNVK--------------------------------------IRNTA
NRRSQMKRMKRAILDGDWPEVERLLAR---------------------------------
------TTFKNM---KAFRYAVYRQQFLELVE----------------------------
AQDS-QKAFSLLQLRL-------------KELEAYAHAADEFRDLCYLLTC---KSVAEA
PS-FRDWDGVASSRSGLVEQYSRLLEFDAFQREGSIPTSRRSTRG-AV---------RNA
KEIPP-------------------------GRLVQLMQQALAFQIGSSRHMP--------
KAPPRIGTILEDFESVVIPNTRQHS-FVGHYENVKCVSFVGI-----------EGCTLAS
GSSDNTIRVWETS-----------------------------------------------
------------------------------------------------------------
----------------------------------------------TGRCKAMLKGHR--
-SRIW--------DISGT--------------ANGKLIA-----SGSGD-----------
-------G----------------------TVRIWDTSQLVEANTNTPWPVRSRSESAED
GLGRVGHV----------------------------------------------------
---------------------------------GNPILTGRFSGINQVNLNGSQGNRRNQ
EQHLRGDA----------------------------------------------------
------------------------------------------------------------
--------------------------------------------ECKAVLYGHSNDVYTV
RF---HP-------------------TGDAVASGGYDR---------------------C
VRLYDTAT---QQILKTFNGHKSSISSIAFNARGN----MIITGSKD-STI--KFWDIVS
GLCVKTMS----------------------------------------------------
------------------------------------------------------------
-------------------------------------------------------SHLGE
VTSVETNESGTLLLSSSKDNSN--RLWDVRTNKAVRRF-KGHQNTSKNFIRTGFGPSESV
V----VGG---------------SEDGFVYIWDVETTDVVGK------------------
LGPAEG-----PVYE-ARWNSRQSLLASCS------HDGLVSSWCYDQE-----------
------------------------------------------------------------
------------------------------------------------------------
------------------------------------------------------------
------------------------------------------------------------
------------------------------------------------------------
------------------------------------------------------------
------------
>MMETSP0315_Proteorhodophytina__Euk-Red-Proteorhodophytina-Stylonematophytes%CAMPEP_0184737948
---------------------MNSQGDAQPGFIEGSALARFDIGR---------------
--------WKEVLDQLKANYEAATQEYG-----------------------GYGTVAEQY
QAKIDAQRAEMNSMEMAVSNLQRKLIN---------------------------------
------------------------------------------------------------
AQENYETELGRLRDKLL------------VAGGDPGAQQAPLPQIAALP--RAEKQGAKT
GI---------------------------VPGSL---PALAGTFP-ET---------QSS
LVEPP---------------------------------LKKLREDGLGGGID--------
VAGD------------------------KKPSLVRGGTLPS-----------------VT
ATTDHSNTTAPFS-----------------------------------------------
------------------------------------------------------------
------------------------------------------------LPSLTGLGNS--
-RLMV--------SSHVQ--------------KEPK--------TSATE-----------
-------S----------------------ATIIESAPKPVPRSYNSVTTSSPENDYTVV
HGKELTGNPVNVVL----------------------------------------------
---------------LNTFHHKEVVCCVRYSWDGEYVATGSNRHAYMFNASTGKNYASFS
R----------------------------------------------------GDG----
------------------------------------------------------------
------------------------------------------------DDSGDT-YVRAM
CF---SP-------------------DGNSLITGSEDK---------------------L
VKIWDIRK---RSVKRKLAGHDGDIYAVESTRDGS----IIVSGSAD-KTA--KIWDARS
GR-----ILHTLGGAE------------------------------------NDVLDGIT
SISISNNGK---------------------------------------------------
-------------------------YVAAGSLDKT-VRVWDVETAQLLCAYT---GHADA
VYSVAFSPDCRSLLSGSSDKTL--RLWDLSNSNEPSLTFVGHKNF---VLSVAFSPNGRL
V----LSG---------------SKDRTVQFWEPRNARTSLI------------------
LQGHKN-----SVIS-IAHSPTNKMVATGS------GDNRARTW----------------
------------------------------------------------------------
------------------------------------------------------------
------------------------------------------------------------
------------------------------------------------------------
------------------------------------------------------------
------------------------------------------------------------
------------
>Cyanidioschyzon_Cyanidiales__Euk-Red-Cyanidiales-Cyanidioschyzon.fasta%Cyanidioschyzon_genomic544213626_Cyanidioschyzon_merolae_strain_10D
-------------MVLSCFVPPDYERGQPTDRVCIGPPVDLPLTT---------------
--------TSLQLAQLLLSFLAQERERASKERWANLRTLAAA---------SRNRKRDNS
RNASDADQLTESQILADQERLAVLQAE---------------------------------
-------HWEAS-----------EKERAEAEL----------------------------
YADW-SKRLEHLARELE------------ASTTPDDTNSAGAAGIALQQLAALPFAFVVL
ET-GREV-------------------RQTLADAL---STTQMTST-ER---------LLH
IQFFL---------------------------------QASFRIRLISRCSA--------
TVP-------------------------GHTDAILCLSFSP------------DAKWLAS
GSGDKTVRLWDPD-----------------------------------------------
------------------------------------------------------------
----------------------------------------------AQLPRAMLNGHQ--
-GWVL--------NLAWS--------------PDGRWLA-----SGSMD-----------
-------H----------------------TVRIWDMES---------------------
------------------------------------------------------------
-----------------------------------CLVSGRGSKTNASDVR---------
------------------------------------------------------------
------------------------------------------------------------
-----------------------------------------------WVFTGHSRWITAL
CW---EP-------------YHCNQGRCERLASASKDG---------------------S
IRVWNIRL---GRCERSLTGHSASVTALRWSGHG-----MLYSASQD-CTI--RVWEPST
GVCWKVLPIHGH------------------WVNAMTLH--------------TDHLLRCG
AYSVEDNAGRS----------------------------NGAAASRIRRLSVEEAADRV-
----ARLGPERLCAGSDDHTLSLLTLEFDRNQDWS-TARWRVKRLT---------GHQQL
VNHVSFSPDGRWIASASFDKSV--RLWNGFSGQHVATF-RQHVQA---VYMCCWSSDSRL
L----ATA---------------SRDSTVKVYDIREGLLKRD------------------
LPGHAD-----EVYA-IDWSVDGRTAASGG------KDCVLKLWR---------------
------------------------------------------------------------
------------------------------------------------------------
------------------------------------------------------------
------------------------------------------------------------
------------------------------------------------------------
------------------------------------------------------------
------------
>JJZR_Proteorhodophytina__Euk-Red-Proteorhodophytina-Compsopogonophytes%JJZR2002773-Rhodochaete_parvula
---------------------------MVKAYLKYEPVSQFGIIT---------------
--------GTDAVAQVVPV-----------------------------------------
----DGPSAKNHDIERKIGARGVLVAA---------------------------------
------PAADA-------------------------------------------------
IVLW-NVRQGTPVAKL---------------SDLASLKAGKVTALAVSRSGSFAAVGYSN
GV-VRVW-----------------DIRKAVAGSDSAAISTFSGHK-SR---------VSS
LSWSR---------------------------------SETRLASGSGDGDI--------
VLWDAVGER-GLFRL-----------RSAHSNEVTSLHFIESH----------GLDHLVS
SSKDGVMKVFESA-----------------------------------------------
------------------------------------------------------------
----------------------------------------------TQHCVQVIVGHR--
-GEIW--------SSAIN--------------SDGTLLC-----SGSVD-----------
-------S----------------------LIRMWTIRDPAADGSQSTENDAPQQDTEAE
ILQPLGHATRKTSG----------------------------------------------
---------------------RTVSLAFGLAGDVEMFAVHGVDKTVELFQVRSPDEAERH
RKRRRSRQAEKRKRRTAQRQEGHEDDEEADDLDRV-IAKDYLLHLRQFGIGH-RSR----
-SVQFVGHTHKQKKSQGRYTTLLVQLHNN-------------------------------
-------------SIEMYKVPLAKSTETEV----------EPSKVNALLVEGHRGDIRAV
SM---SP------------------KDDARLISVSSSK---------------------T
MKLWNGRE---GTCIRTFPLSGYGLCCTFYPQRGSAAGRYAIVGTKE-GHL--DGVDLSS
GESAFS-IQGAHGGSV--------------WSLTSLVT---------------------N
DTFVSGGADKKVHF----------WD-------YSSQNTEGPVQNRTL------------
-----ELTEDVLCVRATWNNK----LLLVSLLDAT-VRAIYMDSLKQFLSFY---GHKLP
VLSVDVSSDNSLMVTGSADKTI--KIWGLDFGDCRRSL-RAHNES---VMCVIFQPFTHY
F----FSG---------------SRDGSVKYWDADRQDLITE------------------
LDGSSN-----EVWS-LSVGVDGETLCSAN------HDRSIRIWSRTDEQVFMEEEREKR
MDEMFEA-AAADGEEEARVT------------------------PFALGPGDAETETAMA
GKRTLDTVKGAEGLLEAMALA-EEEKTRL------------------EGDGDEPANPLLL
GLSPDVYVLRSLRLVRPADVDQALLVLPLKSAMNLLGFCERWLEADSIAATGTELICRVV
L------------------FLIQIHHSQILASGDRGQVARIRNLLHRRLT-ECRDVMGFN
LAALRFWSGELADQDMKPFQNA--------------------------------------
------------------------------------------------------------
------------
>Porphyridium_sp-AAC_Protheorhodophytina__scaffold3818_cov304-Porphyridium_sp.AAC.40
---------------------------MNHLMILIEEKERSAWTA---------------
--------ARPSDTETATFSGHQAWCIVMVKAYLRYELVSTFGVVA-----SAGSLIGRA
AVVGHHHALESGKAKGNTSARRQCVVT---------------------------------
------PAVDA-------------------------------------------------
LLVW-DIKTTSLIVRL---------------ANEATARAGSVTAIAVAPSGRDVAAGYAD
GS-IRIW------PLDVLESESRADMHTSALGMDSAPPRMTLNAHYAG---------ISA
LAWDQ---------------------------------ASGVLASGANDGDI--------
IVWDVVAEC-GMFRL-----------RAAHSDAVTTLSFCNSGSE--------GQNLLIS
SSKDGVMRVFDTR-----------------------------------------------
------------------------------------------------------------
----------------------------------------------SQFCVQTIVGHR--
-GEIW--------AHCIV--------------ANGAFLV-----SGSIN-----------
-------S----------------------ELRVYKMERRDTNGLDGLSAQGELLKFIGS
VRRRSSARVVDMDV-----------------------MERTHASGNDASYVGTLVVVGGD
RSVECFSIRDVLAAEAHRKRRARRAKERAKRKLTEKPASSASKRLLLDEEVDEEEKGDKM
VAGTYTPDDTEST-----------------------IAIDVLAAIRLVRLKSRVHAI---
-SVLDIRSSRGSSSSPGLTSSRLLIHCHSN------------------------------
-------------GLEIIDLPLVPLAETGLFE--------NMEKRGSFDSMGHRGDVRAL
AM---SH-------------------DESFLVTASAAK---------------------T
LKVWSLSELSRGQCLRSMTTDGHALGCLFVPDRRS----LVIVATKE-GAL--QVLRTGS
GESVCS-IPQAHTGAI--------------WSIVWHPK--------------QAQHLSGS
YTLISGGADKKIRF----------WR-----------FHADRAEKHVAGDDDESSKGLLE
LERTAELTDEVLCVRCSPDGKMLLASLLDST-----VRAFYADTLAPFVSFY---GHKLP
VLSMDISSDGEMLVTGSADKTI--KIWGMHFGDLRKSLARAHDDS---VLNVRLQAGTHY
F----FSG---------------SRDGRLKYWDGDRFELICD------------------
LTRHHG-----ECWA-ISTSADGEVVASVS------SDRAIRVWRRSDEQMFLEDEREQR
LDEMFERDLLTDPALGALDDDDNGRANRHSLIMYEPDAGTQQAVGQSSVAVKRTLESVRG
SEALMEALELAAKEQERKEEEQGVNPSMY------------------------KPSMLLL
GLQPDQYVLRSLRRIKVAEVESALMLLSYSQARSLLEYCVGFLRDPATAILHGEMVVRMA
I------------------ILVRNYQNQIIASGERELLQQLAFLVRKCTN-ELKQLLGCN
MAALDVWGQDLAERDQAPFREAIKRVNVEHRLAIKKKSKKRRIGSKGI------------
------------------------------------------------------------
------------
