# Supplementary material for: Prevalence and environmental abundance of the TSET complex in cosmopolitan algal groups
Source: iScience. 2025 May 15;28(6):112679. doi: 10.1016/j.isci.2025.112679 (PMC12167817; doi:10.1016/j.isci.2025.112679)
Supplement: Data S3. Datafiles used in informatic analyses, related to Figures 1 and 2 — List of TSET homologues, sequences of query TSET proteins, alignments and curated tree topologies, and Ref_seqs_1_manual_predictions.csv used for the AMOEBAE searches. [file mmc4.zip › S3_files/TSET_sequences/raw_AMAEBAE_output/TTRAY2_cryptophytes.afaa]

>Guillardia_Geminigeraceae__Euk-CCTH-Cryptomonads-Geminigeraceae%Guillardia_genomicjgi_Guillardia_133576_fgenesh2_pg.8_#_72
------------MLSLLYRALDDTKTRCASIHPSMPWVAAGDDRGYVGAVLRVSIHDYSQ
NMQMYK----ARSFASLLTLMSLPQAQVEQGLEGRAIGAKCSPVRHLIFCDAHANEWKE-
------RAILDESLPLEDAATFKGDASGPS------------------------------
--------------------GMMDGEARLLIVTDSALLFLDYITLQVKEVRG--------
----------IDPRSILQLHLVPGRRIPRVACACSDGIVRI---------LSCSMQAGAA
KELQSGRSRALAHLSSCASCKPKEGREH-VMKVGLVAASSDGYIHLWDLNNSQNVSTVQA
AGHIQSL--------------------APSSPACQSFVVMYVDKTMGMWE-VSPQLREVQ
RLKLHEAKTRQGN----ASLDHVVGLRQRHPHG---------------------------
LVWLLLGS-------------------KHANIELLSSHCSASGFMVEATRDYTSLLHLPD
VMGRGDKKMPSKFKMY----AAVSSELQGDVLGLATSHG---------------------
---------------------------LLVFRLEMGGGNHVQEVQPESVEASKSFVMLER
NANDKHVEFSLLHGSVSVPNHPLPP---------------------------------CT
GHLPMLRVEWRHALPGEAFAADDQ------------------------------------
------------------------------------------------------------
-----------------------------DVSSRLPVLKTAGEGRGSILSILSHKPPSPQ
DPSTRRVQF---------------------------------------------------
------VRRKEGKFHVVEAMSCQDAAWDSEGEKCAVLLPH---SPSNIPRGDG-------
-------------------EHNFSTAAVVLDWSGDHARAR--------------------
-----RAEIILQANVEKLLDGALLCGIFAKKEGQGSGC----------------------
---------------------------------------------------MFYQWDGSP
ASAVLPAPDMVKWSRT--------------------------------RTMCAAAY----
----------KSFISIFQRR----------------------------------------
------------------------------------------QEDVYMQSI---------
-------LFFASRHSLHMWSAVFPNDQPVEI--------GRAF-----------------
------------------------------------------------------------
------------------------------------------------------------
------------------------------------------------------------
------------------------------
>MMETSP0046_Geminigeraceae__Euk-CCTH-Cryptomonads-Geminigeraceae%CAMPEP_0113795268
------------MLSLLYRALDDTKTRCASIHPSMPWVAAGDDRGY------VSIHDYSQ
NMQMYK-------------------AQVEQGLEGRAIGAKCSPVRHLIFCDAHANEWKE-
------RAILDESLPLEDAATFKGDASGPS------------------------------
--------------------GMMDGEARLLIVTDSALLFLDYITLQVKEVRG--------
----------IDPRSILQLHLVPGRRIPRVACACSDGIVRI---------LSCSMQAGAA
KELQSGRSRALAHLSSCASCKPKEGREH-VMKVGLVAASSDGYIHLWDLNNSQNVSTVQA
AGHIQSL--------------------APSSPACQSFVVMYVDKTMGMWE-VSPQLREVQ
RLKLHEAKTRQGN----ASLDHVVGLRQRHPHG---------------------------
LVWLLLGS-------------------KHANIELLSSHCSASGFMVEATRDYTSLLHLPD
VMGRGDKKMPSKFKMY----AAVSSELQGDVLGLATSHG---------------------
---------------------------LLVFRLEMGGGNHVQEVQPESVEASKSFVMLER
NANDKHVEFSLLHGSVSVPNHPLPP---------------------------------CT
GHLPMLRVEWRHALPGEAFAADDQ------------------------------------
------------------------------------------------------------
-----------------------------DVSSRLPVLKTAGEGRGSILSILSHKPPSPQ
DPSTRRVQF---------------------------------------------------
------VRRKEGKFHVVEAMSCQDAAWDSEGEKCAVLLPH---SPSNIPRGDG-------
-------------------EHNFSTAAVVLDWSGDHARAR--------------------
-----RAEIILQANVEKLLDGALLCGIFAKKEGQGSGC----------------------
---------------------------------------------------MFYQWDGSP
ASAVLPAPDMVKWSRT--------------------------------RTMCAAAY----
----------KSFISIFQRR----------------------------------------
------------------------------------------QEDVYMQVMRTISAEPTD
VLWRNSILFFASRHSLHMWSAVFPNDQPVEI--------ASSTRDKMKLLEEDSTDRPCQ
RPVCPLGHLHILGMTDEDPSCLIVASSLKRTNINLL---------------PLCSDALRF
RTLASTGHSKVAWNAISQTDEEMKQ---------------------------KLLDAARP
PMSSKTLLLLMMWRLEMQRSL---------------------------------------
------------------------------
>Guillardia_thetaPRE_Geminigeraceae__23-Guillardia_theta.PRE.39
-----------------------------------------MAESVHGMVQSILVSMWNE
AHLAMA-------------------NQEQLQSLASDVKDVMSPLLELLRRSLRIDQEQQV
GFALN-RVYFTLSSVLAFIKMKAGGRSESS------------------------------
--------------------VTLEGKLDAELGGKRAEMYFAVEALMQAL-----------
----------QGEGGTAMSEAGDGKQDEVVTSKPAYRRMKE-------AAEQLAAEADIF
SSSEAEESDGTRHPWCLNPLELQVERNS-RGQPKHVLGSGGFAVVYRASYQGTEVAVKEP
HNPCDLEGSKLMRKAFFREANNLFRIHHRNVIELVGAMVVDEEGNPCFLL--VTELLRRP
LTEYIEETMKPASESERRARGHVVMLGLAEGLAYLHSMRIIHRDIKPQNIMLDDKDIPKL
IDLGLSKE------------------KQSMVAPVHSAGGGTLDWMSPEKRRGEPSTTASD
VYALGLVMMNVMTLET----PPESQEEREKLLKETSDKG---------------------
--VSGQVSLWCIHEDPSRRPTAATVAMSLTMDRDLCGGGEVL--TGDCFEGNNNRCDDDE
MLLLWKEAKTLSGHTDVVNCVSWSGDGK----------------------------MIAS
VSGDKTLRIWEASSGRQISCLEGH------------------------------------
------------------------------------------------------------
------------------------------------------TDIIWFVSWSGQGGLIAT
ASSDKTVRI---------------------------------------------------
--------------------------WNPVSGKELRILRHKNRVNCVSWSGDG-------
-------------------------KKIVSGCSDHKVRIW--------------------
-----DATFGYEIKCCKGHSQFVRCVVFSSDGKLVVSG----------------------
-----------------------------------------------------SMDKTLR
MWDAVTGKEVRCWKAHSKGIN---------------------------SLSFSPDG----
----------SKIASTSSDN----------------------------------------
------------------------------------------TVKVWDVSN---------
----GDQVHCFAGHEEKVLSACWSADGGLIA-------SGSSDKTVR-------------
---------------------------------------------------LWDASNGRA
IRYLKGHTWTVGSVSFSQNNMMIAS---------------------------GSSDKTVR
IWEATVWVQSKRMRLK--------------------------------------------
------------------------------
>Goniomonas-pacifica-CCMP1869_Goniomonads__Euk-CCTH-Cryptomonads-Goniomonads%CAMPEP_0188535780
------------------------------------------------------------
--------------------------------XGAPADALVSGHLLGLRCDMGDGEMLR-
------FLDWDAGQPVGHPLLSPRSIGWST------------------------------
-----------------------EANLVVLLYKN--------------------------
----------FTALLQLQPTMKVVRRLPLVVSSCHWHKGAL--------FMTTPQDVCVW
FSCDPHRVHTIASLDVDDKSGLGHSIPPRPCGALSVIGVMNDAVLLCD------------
---------------------------ARFRVSC--LPITSPDTVLCLHA----TVADRQ
DLGGAP----ADA----LVSGHLLGLRCDMGDGEMLRF----------------------
LDWDAGQP---------------------VGHPLLSP--RSIGWSTEANLVVLLYKNFTA
LLQLQPTMKVVRRLPL----VVSSCHWHKGALFMTTPQD---------------------
-----------VCVWFSCDPHRVHTIASLDVDDKSGLGHSIP----------PRPCGALS
VIGVMNDAVLLCDARFRVSCLPITSPDTVLC-------------------------LHAT
VADSAAALALASELTPESHDNAA-------------------------------------
------------------------------------------------------------
-------------------------------------------GILQRAGLPQTALSLPG
VSALRRIGV---------------------------------------------------
---------------------------MS--DSAMWLPAV--------------------
---------------------EALRKLVDADSPDVQHAAV--------------------
-----RVATAAAAAGQTDVVTNVLLVAMHSKNSLVIPA----------------------
----------------------------------------------------ILQCAGSH
PASAHLPAALSARGLTR-------------------------------ESALAATL----
----------GRHAEALD------------------------------------------
------------------------------------------RPSTWQLST-LV------
-------AFTDKHPGLQSKVGAWNSHLSTLH-----------------------------
---------------------------------------------------SYAPATIGI
PGQA------------------------------------------------PAVVADAP
AQGGADLVGLF-------------------------------------------------
------------------------------
>MMETSP0038_Cryptomonadaceae__Euk-CCTH-Cryptomonads-Cryptomonadaceae%CAMPEP_0113686498
------------------------------------------------------------
------------------------------------------------------------
------MSFLLTSKPKQASQGENGTTPGVV------------------------------
-----------------GPAVKLDDHTNTVFCCA--------------------------
----------FSDHSTSSD--------VDLATASYDSTTRI-------WDVSKALAGNRK
SQCKYVLKGNLGGVWCCAYS---------PRSEWLVSGCSKGSLAVYAAARKYQKLNTVP
NAHGSSAIF------------------TASIGKDDILATGGGDNNLKLWK--INGSNEST
PLAPVH----TLS----SHSGDVVS-----------------------------------
CAFRPQSS----------------------FVASGSQDRHIRVW------DITTFDCVQT
LIGHTDEVCSCSY-------NSTGTVLASASS----------------------------
-------------------------------DKGVRLWDARM------------------
--KNRPIQELKLHKSSVYSVVFNRGGSYE---------------------------LLAS
ASQDCTVALWDPRNWRCCQVVRHH------------------------------------
------------------------------------------------------------
------------------------------------------AGEVVGLAFHPQSLALAT
GSADMTIGL---------------------------------------------------
-------HPLRTAPPTDADYALAESARPE--DQKLWASPG---GGDGPKKGSP-------
-------------------KASPMFMEVPSDVGVSPITGP--------------------
-----TPYTGPNITTMPSSSRALLAASASHRNAASKVS----------------------
------------------------------------------------PEVRKELEDELA
QQVQLLGMAMRELERSNGHVPPPAD-----------------------PADVEDLR----
----------RRLTAFYNKI----------------------------------------
------------------------------------------NPAKLANVD---------
----VIVRDYATRGGGASERAALNEDLRTVY--------GCDMSLVS-------------
---------------------------------------------------PEDVAALGV
PQSXAAGGGX------------------------------------------GAGMRAVS
TATAGAGMRAAARGGRFGGG----------------------------------------
------------------------------
