# Supplementary material for: Prevalence and environmental abundance of the TSET complex in cosmopolitan algal groups
Source: iScience. 2025 May 15;28(6):112679. doi: 10.1016/j.isci.2025.112679 (PMC12167817; doi:10.1016/j.isci.2025.112679)
Supplement: Data S3. Datafiles used in informatic analyses, related to Figures 1 and 2 — List of TSET homologues, sequences of query TSET proteins, alignments and curated tree topologies, and Ref_seqs_1_manual_predictions.csv used for the AMOEBAE searches. [file mmc4.zip › S3_files/TSET_sequences/raw_AMAEBAE_output/TTRAY2_green.afaa]

>Cyanophora_Glaucophytes__Euk-Green-Glaucophytes-Cyanophora.fasta%Cyanophora_genomicjgi_Cyanophora_Contig53383-maker-ConsensusfromContig53383-snap-gene-0.0-mRNA-1:cds:10683/298-333:0:+
------------------------------------------------------------
------------------------------------------------------------
--------MAAATLPTSSSLLAPEEAPFVQIERISKYACPRCNIR---------------
-------------------------------------------------YCSIQCYKILE
ILRRMPLDDSDGSDAEDDE-----------------------------------------
------------------------------------------------------------
------------------------------------------------------------
------------------------------------------------------------
-------------------------------------------------------GGVKE
DVLKRLSQQLSTASAEEVLAGMPEELVKEFQQSLANGELSEHVELWKPFWSPEIAIRDIP
QVVGAPPEIQSL------------------------------------------------
---TKVEPSSELKYHAVNV----------------YAYASTCRYYNGAWRDDSVNAAATF
M-----------QIARVV-------SENAQYQ----------------------------
-------------------SLVD--ALDGSVSQAMQSADA-------DRPRRPVLRTHFE
VGSTLSMF-----YTGGRVAVLPSEDA---------------------------------
----------------------------LACPCAEKIKI---------------------
------------------------------------------VDLETGDLYV---WD-LE
TGA--------------------------------------------------------Q
KRVFRAHEGNVVT--AMEFD--------ST------------------------GHYLCT
GA-----ADGTVRV-W------DSEGWY-----------------CTHQFKGHRAVITRI
--LFHP---------DPHRYMVITGAEDGSLRCWDM---------VSK------------
--------KTSSEL-------------------------AGHDSAITGIAV---------
--SPCGWLLVSGSRDKTMNVWDLRK--------F-----------------LLLTSAPVY
EA----------------------------------------------------------
----------------------------------------VESI----------------
------------------------------------------------------RVLPSD
MQIREKVGENRKPSF-----------------------KSSKKG----------------
----------------------------------------------ASCAFEVLVVGDRG
ELRVFDLQRQPSDSWMA-------------------------------------------
--TSCFVQANKIS----------GTVYKDVVLSAKHQI---------------------I
SVSAEHN----IE---------------------------VLDFLEE-------------
-------DP--------------ASQRFSLRKV------------------LLGNMDELI
DVCYIASSSYVAVATNSEHLLAS-------------------------------------
--------------------------------AGKDNTVRVWSLTKEDATGSMQSSVA--
--------IGNGHTASIGAVSFS-----KKTKN---------------------------
---------------FVASVAEDRTLKVWD------------------------------
-------LRPLKH-KIDNAPN---------------ELQLKAAATVIAH-----------
-------------NGDINCVAVSPN-------------DKFIATGSQ-------DKTVKI
WALSEGKAQSLTLAGTCTGHKRTIWSA---------------------------------
-------------------------AFSPVDLCLASSSGDQTIKILSTSSDT--------
----------------------------LVKLWNVKTSECV--STMDAHSDKIWAL----
----AVHANEEEFITGGSDSVMNIWADKTTAVAEEKTRNLEMNILEQQLANFIRQ-----
-------------------------KEFLKAAEIAFRLDR-----LLHYIRDWNTSARHA
TVAQMVLASILRLFPPEEILKSSNFTED--------------------------------
------------------------------------------------------------
------------------------------------------------------------
------------------------------------------------------------
------------------------------------------------------------
------------------------------------------------------------
------------------------------------------------------------
------------------------------------------------------------
------------------------------------------------------------
------------------------------------------------------------
--------
>Pyramimonas_sp-AAC_Mamiellophytes__9401005-Pyramimonas_sp.AAC.1
------------------------------------------------------------
------------------------------------------------------------
------------------------------------------------------------
------------------------------------------------------------
------------------------------------------------------------
------------------------------------------------------------
------------------------------------------------------------
------------------------------------------------------------
------------------------------------------------------------
--------------MEAPASESTDPVPTPSEPTAAADDSVA-------------------
-PVVETEQLAEA------------------------------------------------
----SLRPAEGLSNGGTVG----------------MDTASASTGA-----GSEAKGSKPS
YRLLHTLQG---HTSSVS-SVK---FSPDGTM----------------------------
-------------------LATA--SADNT----IKLWDW-------TNGEHLH----TF
EG-----------HTGGVNDIAWTKDS---------------------------------
-----------------------------------KYLA---------------------
------------------------------------------SASDDMTIRL---WD-VE
QRR--------------------------------------------------------Y
LNTWLGH-TSYVF--CVNFN--------HK------------------------GNILVS
GS-----FDETLRM-W------EVKS-----------------GECINVLPAHSDPVTAV
--NFNK-----------DSSMIVSSSYDGLCRIWNS------------------------
------------------------------------------------------------
-------------ANGTCLKTIIRD--------D-----------------NPPVSFVKF
TP----------------------------------------------------------
----------------------------------------NGKF----------------
------------------------------------------------------------
ILVGTLDSQIKLWNY---------------------------------------------
------------------------------------------------------ESRQCV
K---------------T-------------------------------------------
--FKGHKNDKFCC----------FSNFM-------------------------------Q
SASLGAN----GI-----------------------------------------------
------PQH--------------QYIVSGSEDH---------------------------
------------------------------------------------------------
------------------------------------------------------------
-------------GVYLWDLNSR-----EIVQK---------------------------
------------------------------------------------------------
--------------LDGRESA---------------DAQGDGHCDVV-------------
-------------VAIDCH-ANRPV---------------IASGSLE------KDKTVKI
WIEN-------------------GHAV---------------------------------
------------------------------------------------------------
------------------------------------------------------------
------------------------------------------------------------
------------------------------------------------------------
------------------------------------------------------------
------------------------------------------------------------
------------------------------------------------------------
------------------------------------------------------------
------------------------------------------------------------
------------------------------------------------------------
------------------------------------------------------------
------------------------------------------------------------
------------------------------------------------------------
------------------------------------------------------------
--------
>Chlamydomonas_UTC__Euk-Green-Chlorophytes-UTC%Chlamydomonas_genomicjgi_Chlamydomonas_Cre03.g160450.t1.2_PACid:27577153
------------------------------------------------------------
------------------------------------------------------------
------------------------------------------------------------
-----------------------------------------------------MSSSRYA
KLVEFAAHAGDVRCV---------------------------------------------
------------------------------------------------------------
------------------------------------------------------------
------------------------------------------------------------
------------------------------------------------------------
------------------------RIGRKTAGVLVTGGDDKKVNVW--------------
-ALGKTTASFSL------------------------------------------------
--TGHQSSVESVSFDNDEM----------------VVAAGGSNGSIKVF-ELQTGKVTKS
L------SG---HKSNVM-CLA---WHPYDST----------------------------
-------------------IISG--SMDTN----VKLWNL-------RDKEAVM----TF
KG-----------HNAGVTHVRYSPDG---------------------------------
-----------------------------------NWVA---------------------
------------------------------------------SASGDGAVKI---WD-VR
QGR-----------------------------------------------------LLQD
LCPPTKY---EIT--GVEFS--------PT------------------------EYLMAT
SS-----RDKLVRF-W------DLETFA-----------------CIDQTTPEATPVRNI
--CFYN-----------DGRTIFSAVQDG-CRVWNV---------DPT------------
-----QQQDY-VDV------PWY---------------------RVADLAI--------S
TIRGTQRLIGCSFNSTMVGLFYIVL--------K-NV--------------RPFCEDPDF
MA----------------------------------------------------------
----------------------------------------REPA----------------
-------------------------------------------------------ASVDG
NPYAAAGGSRSNLAG-----------------------AAAAAQ----------------
----------------------------------------------LPPESAVRRLSLND
R-----AADPPRAGSAG-------------------------------------------
--NLGDAAAAAAA----------AAGYGNGRGAGVAAGVG-------------------P
SVGVGRS----QE---------------------------RSSSMGS-------------
------RPP--------------QAPSSSAVAA---------------------GGDRLP
PVALYGAPDRDRERDRSSNRYAG-------------------------------------
--------------------------------AAGASADFGGGPGDSVASDAQLGRAA--
----SGHAAGARPGMVSIGVGVG-----DSLMR---------------------------
----------------GQLQPDDLSRMA--------------------------------
------GGGGGGLARQRSQPR-------------------EPTIEVHAP----AAP----
-------------PASRSA-GSGPG------------YRGAGSGPDR-------GVGVGV
GVG----------VGEDRDMD-QRY-----------------------------------
-----------------------------------PWQGPGGAAAGPSGMDRL-------
----------------------------GGGGGGAGGGGYA--SVVPSDLEAASALSSRH
----GMFLSAMKKRANTLMIMRNFVQKGDWRNAIAAARRGDDTAALADLLSAMHD-----
----------------------RRDVFTLDLVGEVMTVVE----TVLSLPSD--------
---------RQQQTGLEVLALHIRAFGPVIRDLCGPGARGVGIDLSFEERRERAAKAKLV
LQNMVPRLNSLARSSETLGVRAGELAAQLAQL----------------------------
------------------------------------------------------------
------------------------------------------------------------
------------------------------------------------------------
------------------------------------------------------------
------------------------------------------------------------
------------------------------------------------------------
------------------------------------------------------------
------------------------------------------------------------
--------
>RNAT_UTC__RNAT2010633-Eudorina_elegans
------------------------------------------------------------
------------------------------------------------------------
------------------------------------------------------------
------------------------------------------------------------
------------------------------------------------------------
------------------------------------------------------------
------------------------------------------------------------
------------------------------------------------------------
------------------------------------------------------------
------------------------------------------------------------
------------------------------------------------------------
----------------------------------MVVAAGGSNGSIKVF-ELQSGRVTKS
L------SG---HKSNVT-CLA---WHPYDST----------------------------
-------------------IISG--SMDTN----VKLWNL-------RDKEAIM----SF
KG-----------HNTGVTHVRYSPDG---------------------------------
-----------------------------------NWVA---------------------
------------------------------------------SASSDGAVKI---WD-VR
GGR-----------------------------------------------------LVTD
LCAPTKH---EIT--GLEFS--------PT------------------------EYLLAT
AA-----RDKVVRF-W------DLETFT-----------------NIEQTTPEATPVRNI
--AFHS-----------DGRYIFSAVQDG-CKVWSV---------EPA------------
------------EQYDYVDVPWY---------------------RVSDLTV--------N
THRGSQRLIGCSFNSTMVGLFYITL--------R-NV--------------RPFNEDPDF
MA----------------------------------------------------------
----------------------------------------REQA----------------
------------------------------------------------------------
----SSVDGNPYAGV----------GASRS--------NLAAVA----------------
----------------------------------------------AAAQLPPEAAMRRA
SLNDNAASNQNGGGRPS-------------------------------------------
--SGGLGAGQPVS----------AGRSSDRAGGQSGAG---------------------R
LQPAGHS----AG----------TQP----------------------------------
------MLP--------------PVSLYAAGSS-------------------GSGSNRYG
GISAVNSQDFAGAGDSMDHPVAS-------------------------------------
--------------------------------------------------SRASSGPA--
--------ASVRPPMVSVGVGVG-----DSLMR---------------------------
--------------GQLDAIPEPSRAQQQQ------------------------------
------QQQQPG--RQRPYND---------------RQSRDPPPDLPTY-----------
-------------PRMQQQQRVEPP------------PDPHSA-----------ADQRHS
WQSG----------PGQGGAG-AGPSG---------------------------------
-------------------MDRRGGGGYDGMDRRGGGGYDGMDRRGGGG-----------
----------------------------YDGNGGGGAQYAN--VVPSDMEAASALQSRHA
-----MFASVMKKRAHALSLIRNFVAKADWRGAISCARRCDENAAFADLLAAMYE-----
---------------------------RRDAFNLDLVSEVVSVVDVVLSLPSDRQVQVGL
DVMTLHVRFF--------------------------------------------------
------------------------------------------------------------
------------------------------------------------------------
------------------------------------------------------------
------------------------------------------------------------
------------------------------------------------------------
------------------------------------------------------------
------------------------------------------------------------
------------------------------------------------------------
------------------------------------------------------------
--------
>MMETSP0308_Glaucophytes__Euk-Green-Glaucophytes-MMETSP0308.pep.fa.fasta%CAMPEP_0184660030
------------------------------------------------------------
------------------------------------------------------------
------------------------------------------------------------
----------------------------------------------HIDEGMIFCTSASE
TVVPALSLGVGVAGLDMQR-----------------------------------------
------------------------------------------------------------
------------------------------------------------------------
------------------------------------------------------------
------------------------------------------------------------
------RAFKYQEFNAHSGAVRCLRIGRRTSTVLATGGEDKRVNLW--------------
-AVGKPNAVMSL------------------------------------------------
--TGHKTSIECVTFDAAEE----------------AVVAGSQGGTLMMW-DLETQKVVRT
L------KG---HMTVCT-AVD---FHPYGQY----------------------------
-------------------FASG--SQDTT----LRIWDE-------RKTTSVQ----IY
KG-----------HTQTISCIKFSPDG---------------------------------
-----------------------------------KWVV---------------------
------------------------------------------TGSEDGTVKL---WD-LT
AGK-----------------------------------------------------CMQD
F---STH-SGPIT--GVDFH--------PH------------------------EFLLAT
GS-----QDRTVKF-W------DVETFK-----------------LVSSTNEAETGIRSV
--AFTP-----------NGNVCMAASGQS-VRTWAW---------EPV------------
---------HQYDV---VDVSWS---------------------NLSDMAF---------
---SQDTLLGCTLHNSFVAVWCVNLKEV-----------------------RPFSNASDY
RP----------------------------------------------------------
------------------------------------------------------------
--------------------------------------------------------PTTN
RTSAALSRGPPPAPV-----------------------PN--------------------
----------------------------------------------HPDIEDVSALADNL
R---------------V-------------------------------------------
--VGLRPSSADIP----------RSTSVPV-----------------------------A
RISHTPA----EQ-----------------------------------------------
------PGP----------------PPAGSSKR------------------TSITPPPPN
LSNFVTTPGEIHTTESPKAQASS-------------------------------------
------------------------------------------------------------
-------RTSISSNGPLPRSRSA-----IGQPP---------------------------
----------ATAPASSSSPSASLSATGHH------------------------------
------VSVGTGMGDTLAGPS---------------SSSSAPHPKSSA------------
-------------SSATAN-DLPPA-----------SYDRPPSNSPR-------RPERQL
SARR---------VPTPSPPT-SASSE---------------------------------
----------------------HPPPNMHTLIPERPNAPLGLDINA--------------
----------------------------FLPRTNSSPRGDV--PVPATDEEMIGILTKDH
----AQICSVIGMRLTHLKACRAMWNRGDAKATVETMLGTGDDSTVVDILSVLVH-----
----------------------KPSLFNLDIAQMLLPTLE--------------------
--RLIGAKFESHVARGIETVALLVMSFSRIILETRAAHFNVGIDLVAEERRKKCDACFAS
LSRIRPSVAALSKRPGKAGSSARELYSSLDCFAA--------------------------
------------------------------------------------------------
------------------------------------------------------------
------------------------------------------------------------
------------------------------------------------------------
------------------------------------------------------------
------------------------------------------------------------
------------------------------------------------------------
------------------------------------------------------------
--------
>Gloeochaete-witrockiana-_Glaucophytes__Euk-Green-Glaucophytes-Gloeochaete-witrockiana-SAG46_84.pep.fa.fasta%CAMPEP_0194014240
------------------------------------------------------------
------------------------------------------------------------
------------------------------------------------------------
------------------------------------------------------------
------------------------------------------------------------
------------------------------------------------------------
------------------------------------------------------------
------------------------------------------------------------
------------------------------------------------------------
------------------------------------------------------------
---------MSL------------------------------------------------
--TGHKTSIECVTFDAAEE----------------AVVAGSQGGTLMMW-DLETQKVVRT
L------KG---HMTVCT-AVD---FHPYGQY----------------------------
-------------------FASG--SQDTT----LRIWDE-------RKTTSVQ----IY
KG-----------HTQTISCIKFSPDG---------------------------------
-----------------------------------KWVV---------------------
------------------------------------------TGSEDGTVKL---WD-LT
AGK-----------------------------------------------------CMQD
F---STH-SGPIT--GVDFH--------PH------------------------EFLLAT
GS-----QDRTVKF-W------DVETFK-----------------LVSSTNEAETGIRSV
--AFTP-----------NGNVCMAASGQS-VRTWAW---------EPV------------
---------HQYDV---VDVSWS---------------------NLSDMAF---------
---SQDTLLGCTLHNSFVAVWCVNLKEV-----------------------RPFSNASDY
RP----------------------------------------------------------
------------------------------------------------------------
--------------------------------------------------------PTTN
RTSAALSRGPPPAPV-----------------------PN--------------------
----------------------------------------------HPDIEDVSALADNL
R---------------V-------------------------------------------
--VGLRPSSADIP----------RSTSVPV-----------------------------A
RISHTPA----EQ-----------------------------------------------
------PGP----------------PPAGSSKR------------------TSITPPPPN
LSNFVTTPGEIHTTESPKAQASS-------------------------------------
------------------------------------------------------------
-------RTSISSNGPLPRSRSA-----IGQPP---------------------------
----------ATAPASSSSPSASLSATGHH------------------------------
------VSVGTGMGDTLAGPS---------------SSSSAPHPKSSA------------
-------------SSATAN-DLPPA-----------SYDRPPSNSPR-------RPERQL
SARR---------VPTPSPPT-SASSE---------------------------------
----------------------HPPPNMHTLIPERPNAPLGLDINA--------------
----------------------------FLPRTNSSPRGDV--PVPATDEEMIGILTKDH
----AQICSVIGMRLTHLKACRAMWNRGDAKATVETMLGTGDDSTVVDILSVLVH-----
----------------------KPSLFNLDIAQMLLPTLE--------------------
--RLIGAKFESHVARGIETVALLVMSFSRIILETRAAHFNVGIDLVAEERRKKCDACFAS
LSRIRPSVAALSKRPGKAGSSARELYSSLDCFAA--------------------------
------------------------------------------------------------
------------------------------------------------------------
------------------------------------------------------------
------------------------------------------------------------
------------------------------------------------------------
------------------------------------------------------------
------------------------------------------------------------
------------------------------------------------------------
--------
>PQED_Glaucophytes__Euk-Green-Glaucophytes%PQED2054405-Gloeochaete_wittrockiana
------------------------------------------------------------
------------------------------------------------------------
------------------------------------------------------------
------------------------------------------------------------
------------------------------------------------------------
------------------------------------------------------------
------------------------------------------------------------
------------------------------------------------------------
------------------------------------------------------------
------------------------------------------------------------
---------MSL------------------------------------------------
--TGHKTSIECVTFDAAEE----------------AVVAGSQGGTLMMW-DLETQKVVRT
L------KG---HMTVCT-AVD---FHPYGQY----------------------------
-------------------FASG--SQDTT----LRIWDE-------RKTTSVQ----IY
KG-----------HTQTISCIKFSPDG---------------------------------
-----------------------------------KWVV---------------------
------------------------------------------TGSEDGTVKL---WD-LT
AGK-----------------------------------------------------CMQD
F---STH-SGPIT--GVDFH--------PH------------------------EFLLAT
GS-----QDRTVKF-W------DVETFK-----------------LVSSTNEAETGIRSV
--AFTP-----------NGNVCMAASGQS-VRTWAW---------EPV------------
---------HQYDV---VDVSWS---------------------NLSDMAF---------
---SQDTLLGCTLHNSFVAVWCVNLKEV-----------------------RPFSNASDY
RP----------------------------------------------------------
------------------------------------------------------------
--------------------------------------------------------PTTN
RTSAALSRGPPPAPV-----------------------PN--------------------
----------------------------------------------HPDIEDVSALADNL
R---------------V-------------------------------------------
--VGLRPSSADIP----------RSTSVPV-----------------------------A
RISHTPA----EQ-----------------------------------------------
------PGP----------------PPAGSSKR------------------TSITPPPPN
LSNFVTTPGEIHTTESPKAQASS-------------------------------------
------------------------------------------------------------
-------RTSISSNGPLPRSRSA-----IGQPP---------------------------
----------ATAPASSSSPSASLSATGHH------------------------------
------VSVGTGMGDTLAGPS---------------SSSSAPHPKSSA------------
-------------SSATAN-DLPPA-----------SYDRPPSNSPR-------RPERQL
SARR---------VPTPSPPT-SASSE---------------------------------
----------------------HPPPNMHTLIPERPNAPLGLDINA--------------
----------------------------FLPRTNSSPRGDV--PVPATDEEMIGILTKDH
----AQICSVIGMRLTHLKACRAMWNRGDAKATVETMLGTGDDSTVVDILSVLVH-----
----------------------KPSLFNLDIAQMLLPTLE--------------------
--RLIGAKFESHVARGIETVALLVMSFSRIILETRAAHFNVGIDLVAEERRKKCDACFAS
LSRIRPSVAALSKRPGKAGSSARELYSSL-------------------------------
------------------------------------------------------------
------------------------------------------------------------
------------------------------------------------------------
------------------------------------------------------------
------------------------------------------------------------
------------------------------------------------------------
------------------------------------------------------------
------------------------------------------------------------
--------
>MMETSP1391_UTC__Euk-Green-Chlorophytes-UTC%CAMPEP_0202876672
------------------------------------------------------------
------------------------------------------------------------
------------------------------------------------------------
----------------------------------------------------MNRMPRYI
KIQEFPAHSAAVNCA---------------------------------------------
------------------------------------------------------------
------------------------------------------------------------
------------------------------------------------------------
------------------------------------------------------------
------------------------KIGRKSSGVLVTGGEDKKVNLW--------------
-TIGTQSRTLSL------------------------------------------------
--AGHQTAVESVCFDTNEE----------------VVAAGAVSGSIKMF-DLEQAKVTKS
L------PG---HKSNVT-CLD---FSSSFG-----------------------------
-------------------LLSG--SMDTN----IKLWDI-------RCKDASM----TC
KG-----------HSSGVRHVKFSPDG---------------------------------
-----------------------------------KWVA---------------------
------------------------------------------SGSDKGEVKI---HD-LT
TGR-----------------------------------------------------VVQE
FGGPGTH-TNSIT--GLEFH--------PQ------------------------EYLMAT
SS-----ADKTVKV-W------DLDT-----------------MCLLETTPPETTGVRAL
--AFHP-----------DGRCLFSALQDG-LRVWQW---------EPP------------
------PALQ-YDN---VDVPWT---------------------KVSDMVV---------
-MKEKNKLVGCSFNQTFVGLWVVDL--------K--D------V-------RPFGSWAGD
DA----------------------------------------------------------
----------------------------------------ARGG----------------
---------------------------------------------------AYMPANAYD
ARSSGSAGGNAPNLQ----------DFALR--------RGQFPT----------------
----------------------------------------------AGRNESLEGLHKGM
QQMGQDDRRASNNA--A-------------------------------------------
--VGRSASGSMGA--------GADRRYPSNHQ---------------------------S
EVSTSIG----QP-------PVGRQP--------------SQPAMPA---------PVMR
SSSGTQCAP--------------PSPERAMPPR------------------PPAAADGAG
PSHRGGMVSVGVGVGDSLFKGQV-------------------------------------
--------------------------------EPGGLSKIAR--------DAASQPPL--
-P-------------PARALSQG-----RGLEQ---------------------------
---------------AGVGPQSALEHVRAS--G---------------------------
------SAGAMGR-PPAAGLS-----------------DVEVITGIVSK----SDS----
-------------THTMLL-NRLNI------------IRTMGGFIKR-------GDLKGA
MTAA--RRNGGDPAAAADALQ-AALQS---------------------------------
------------------------------------------------------------
----------------------------PKFGNLITPDAMA--ELAPVLETILALP--DD
----VHVQVAVEI-GTIMCRATIPWIIETLAAGNGRMVDIAAEQRKSKAERAR-------
----------------------------LAMMGLQNRYLF----VARQRPGT-----PMA
S-RAADIADQLSKLL---------------------------------------------
------------------------------------------------------------
------------------------------------------------------------
------------------------------------------------------------
------------------------------------------------------------
------------------------------------------------------------
------------------------------------------------------------
------------------------------------------------------------
------------------------------------------------------------
------------------------------------------------------------
--------
>ODXI_UTC__Euk-Green-Chlorophytes-UTC%ODXI2020914-Haematococcus_pluviali
------------------------------------------------------------
------------------------------------------------------------
------------------------------------------------------------
------------------------------------------------------------
------------------------------------------------------------
------------------------------------------------------------
------------------------------------------------------------
------------------------------------------------------------
------------------------------------------------------------
-----------------------------------------MVNLW--------------
-TIGAQTRTLSL------------------------------------------------
--AGHQTPVEAVCFDLNEE----------------IVAAGAASGSIKLF-DLDQAKVNRA
L------TG---HRSNVR-CLD---FTLTN------------------------------
-------------------LLSG--SMDTN----VKLWDL-------RRKDSVM----TC
KG-----------HRSGVLHVRFSPDG---------------------------------
-----------------------------------RMAA---------------------
------------------------------------------SGSEDGEVKI---FD-IT
AGK-----------------------------------------------------IIQE
F---SHH-THQIT--GLDFH--------PQ------------------------EYLMAT
CS-----ADKTVKI-W------DLDRWQ-----------------LLESTPPETTAIRAT
--AFHP-----------DGNLLFSALADG-LRVWQF---------ENG------------
------PITQ-LDS---VDVPWA---------------------KVSDMTM---------
MRDRDK-LVGCSFHNSFLGMWVVDL--------K--E------V-------RPFCQQNLS
PH----------------------------------------------------------
----------------------------------------NGKA----------------
------------------------------------------------------------
----AARGGRPPPPY----------TAAPF--------PDSPQA----------------
----------------------------------------------LRGKDLGLPSSQPI
K------AGGPEKASSN-------------------------------------------
--TLVYESGPGPN----------LQDYALRRQGQGSAAAMGGKAAA-------------L
HSDSSLH----RG---DEWSGGLVEA----------------------------------
--GADDAGP--------------ALGRQHLLRQ------------------PNNGGDAVG
AAMQQLQLGDVKRSANRQASQPT-------------------------------------
--------------AEVSDIGCWPQPAL----RSSSRTDLQPGSTGAT--DVATSGSG--
-PLLPA-------GSGLGPLAAN-----RPLPS-------------TSYLTQR-------
--------------NGAAPCLEPVKPGNAG------------------------------
------QGTAEG--LRVPRRG---------------AEAARPSMVSVGV----GVG----
-------------DSLMRR-DVQPS-----------QLQKLAQMASE------HPGQSPA
AGPA--RGF----LAGPVPVQ-GPSSS---------------------------------
-----------RDAPEPPRANRYSQGSSRTDCQLLPSSQVNQPQLPQQQEGYGSAGGP--
----------------------------WHARGIQGGGGPA--PCARTDMELMDDITQDC
----DTMQRLLRARASGTQAMRAFLQRGDLRGALGAARRQSEPSIAADVLAALAS--RP-
-----GFGNMLM----------------LEHVPDLVPVLE----AILGLPGD-----PHV
Q-VALDLGLVVCKC-----------FGATIKDVCAAVPARGGVDMAFEQRQAKCETARMV
LQGL--------------------------------------------------------
------------------------------------------------------------
------------------------------------------------------------
------------------------------------------------------------
------------------------------------------------------------
------------------------------------------------------------
------------------------------------------------------------
------------------------------------------------------------
------------------------------------------------------------
--------
>MMETSP0491_Chlorodendrophytes-Pedinophytes__Euk-Green-Chlorophytes-Chlorodendrophytes-Pedinophytes%CAMPEP_0177792292
------------------------------------------------------------
------------------------------------------------------------
------------------------------------------------------------
------------------------------------------------------------
------------------------------------------------------------
------------------------------------------------------------
------------------------------------------------------------
------------------------------------------------------------
------------------------------------------------------------
-----------------XSRVTCLEIGRMSSGLLVTGGDDRKVNVW--------------
-AIGKRDVLLSL------------------------------------------------
--TGHQSPVDCVSFDSAEQ----------------VVAAGAQSGTVKIW-DLHEAKVVRT
L------TG---HRSNCQ-SVD---FHPFGDY----------------------------
-------------------LATG--SLDTN----VKVWDL-------RGKDCIR----TF
KG-----------HTKGINHLSFSPDG---------------------------------
-----------------------------------RWIA---------------------
------------------------------------------SGSEDGTVKI---WD-MA
AGK-----------------------------------------------------LIFD
I---NQH-THPIT--GLEFH--------PN------------------------EFLLGT
SS-----MDRSIKF-W------DLDTF-----------------ELVDTAGPDALPARAL
--RFTP-----------DGTHMLAAQQDG-LRVYSW---------EPA------------
------------QQHDWVDAAWT---------------------KVADMSL---------
---HEGKLIGCSFNQTMVGVWVVDL-----------------------ARVKPFCTSAGA
RE----------------------------------------------------------
----------------------------------------SKSG----------------
-------------------------------------------------RTGGLPRPQAN
VTQAPEPHTLPSITS-----------------------SGADQG----------------
----------------------------------------------LQSAAAAVVPGPRP
S-----------------------------------------------------------
--VATPSTSAPSE----------------------------------------------T
PSARTQH----AS-----------------------------------------------
-----TPTP--------------ACDPPKQMVS-----------------IGTAIGDSLP
MGGLDMSALSVDGHCSGSRLRRE-------------------------------------
--------------------------------------------------AHDQGGGT--
--------SRSASSGPHFTIVAP-----DPPSA---------------------------
-------------SSQQRRATPDLDPASTS------------------------------
------ASASTSRMKSAPQHA---------------------------------------
-------------SASPAA-TSAPA-------------SAPAPLPVG-------------
--------------PQPQGLDLEAFLP---------------------------------
------------------------------------------------------------
----------------------------ASIAPAVIEAADI--TDEETLAEMLGKH----
----AKMQAIVSTRLSTLQVVKGFWAKGDVRGAIAALKRSKDMSAAADLLSTTIH-----
--------------------------------------------ERAAFKLDTIPEVSPL
LFDLLKSGHERWQMVAIDNSSSLIRDFGQLIRDTLQAVSGIGTDLSMEDRRRRCEASRRA
LQKLVPWLTTLSQSGGEVGRKSQDLVGEIEAL----------------------------
------------------------------------------------------------
------------------------------------------------------------
------------------------------------------------------------
------------------------------------------------------------
------------------------------------------------------------
------------------------------------------------------------
------------------------------------------------------------
------------------------------------------------------------
--------
>Chromochloris_zofingensis_UTC__Euk-Green-Chlorophytes-UTC%Chromochloris_zofingensis_genomicCz01g23110.t1
------------------------------------------------------------
------------------------------------------------------------
------------------------------------------------------------
--------------------------------------------------------MRSY
RLEEFTAHSSTVNCL---------------------------------------------
------------------------------------------------------------
------------------------------------------------------------
------------------------------------------------------------
------------------------------------------------------------
------------------------KIGRKSSGVLVTGGDDKKVNVW--------------
-AIGRPHAILSF------------------------------------------------
--SGHQSPIDCVNFDYAEE----------------VVAAGGANGTIKLW-DLDSSKVVRN
L------TG---HRASCV-SLE---FHPFGYF----------------------------
-------------------LASG--SLDTN----IKIWDV-------RRRECIA----TL
KG-----------HTQPVRQLAMSPDG---------------------------------
-----------------------------------KWVA---------------------
------------------------------------------SGCDNGDVKL---WD-VS
SGR-----------------------------------------------------LVHE
F---APH-DNKVT--SLQFH--------PH------------------------EFILAT
SS-----ADKTVRV-W------DLETWD-----------------LLKSIGPDALPMKAI
--HFHP-----------AGQHLLTATQDG-LKVWDW---------ESG------------
---------QQKDM---EPVGWS---------------------KLADMSI---------
---YEHRLIGCSFNLTVVGVHVVDL----------------------------SRIAPFD
EP----------------------------------------------------------
----------------------------------------HDDV----------------
------------------------------------------------------RQDDAV
DDAAHASAREHLHGV-----------------------AEHLAA----------------
----------------------------------------------QPSNNHPTTLAGRP
A-----DVSSSMSGVTS-------------------------------------------
--SSSHSDQRSVR---------HSRSFAERNLTPSS-----------------------E
QAHEVAS----SQ-----------------------------------------------
-----------------------QHSLSGSLPR------------------SFTMPKASP
ASEGRPLMVSAATSMGDSLLRPP-------------------------------------
------------------------------------------------------------
-----------QPDEPVTTASTR-----EQPAA---------------------------
----------------STMPHRLQKPQQWD------------------------------
------DNVRHKP-PAYMQPR-------------------EYPCEVNDIATTSTTA----
-------------AAASTAVSRAPD-------------PLLAAIAAS-------ASLKAE
LSKQ----------LSAVQVA-KGFIG---------------------------------
----------RGNMAGAYKSLSNSADPTAAAIVLDSVQGRKDAF----------------
----------------------------ELPSIESLVKVLE--VLLSSSKEQHWSTSLDV
---------LSLVLNGPGTVIRETCTAAPI------------------------------
------------------------------------------------------------
-----------------------------------------GVDLNFEQRKNRCVVAKLA
LQGLGMKLGVVARGGGTLTARAHQLMAELDLLG---------------------------
------------------------------------------------------------
------------------------------------------------------------
------------------------------------------------------------
------------------------------------------------------------
------------------------------------------------------------
------------------------------------------------------------
------------------------------------------------------------
------------------------------------------------------------
--------
>FPCO_UTC__Euk-Green-Chlorophytes-UTC%FPCO2029792-Interfilum_paradoxum
------------------------------------------------------------
------------------------------------------------------------
------------------------------------------------------------
------------------------------------------------------------
------------------------------------------------------------
------------------------------------------------------------
------------------------------------------------------------
------------------------------------------------------------
------------------------------------------------------------
--------------------------------------------MW--------------
-TLGKPEANMSL------------------------------------------------
--TGHTSPIECVTFDLAEE----------------IVVAGAAGGTLKIW-DLEVQKVVRT
L------TG---HRANCI-SVD---FHPYGEY----------------------------
-------------------FASG--SLDTN----LKIWDI-------RRRGCVH----TY
KG-----------HTGGVRCAKFSPDG---------------------------------
-----------------------------------RWLV---------------------
------------------------------------------SGGQDNTVKL---WD-LT
AGK-----------------------------------------------------IMHD
F---KYH-DGPIN--DLAFH--------PH------------------------EFVLAT
GS-----QDRTVKL-W------DLETYE-----------------LIGSAGPEATGVRNV
--LFTP-----------DGRTVLSAIQDN-LKVWGW---------EPI------------
--------VC-HDV---VDNNWG---------------------RISDMAL---------
--SGDGKVIGCTMHQSTVGVWIVDL--------S--R------L-------APYSAGAKQ
VN----------------------------------------------------------
----------------------------------------KPVS----------------
---------------------------------------------------RQLSEPKIA
GNGSSASSRDASQHS----------SRATT--------PAKDQN----------------
----------------------------------------------NRARTPPQEAVDSA
K---------TPPRVPS-------------------------------------------
--STEHPSTRSFS---PPV----VPKAADFYAGARA-----------------------T
PAAKSSA----RQPGSIASTSPRGSPRPSSD---------GSAVVSR-----------ND
SSRKESSKP--------------PTPRREETHS------------------MVEAGSSLL
PRGEVRGPSNHRIAAESGQNVDI-------------------------------------
--------------GRETDASSRPATPQ----SDVDSREGAGQASETKGRPKRFNRGE--
-KKEIEFEILTPPGPNPHRLSES-----DAAGV---------------------------
-----PSGSEKPVKSGGKRRSGLFKPEDND------------------------------
------IFGPVRT-ADGAGPS---------------------GRDFAQN----GQD----
-------------VRIEPA-KKSPQ------------ERESRRDERK-------SPREDG
KHSK--SVA----LPAPGDSL-TRGTA------------------------------LPA
VTPPEPSGREHFVTNHTPSSNGSSRPKVDALSALSALARSPSISGDRARKDGPLGLDIKA
FL--------------------------PKSASKLSVNGDV--PTVSDGELIEELM-SQH
----ATMSTIMQSRLTNLAIVRTFWARDDLKGAIEAMEKMADHALLVDVLGTMS------
-----HKTDVFT----------------LDLCVQVLPLLG----ELLTSQHD-----RYV
L-VAIAVAASLLKS------------FGTVIKDARLASPAVGVDLSAEERLERCNACYRG
FLLVRSKLESLARRNGEVGKMSREL-----------------------------------
------------------------------------------------------------
------------------------------------------------------------
------------------------------------------------------------
------------------------------------------------------------
------------------------------------------------------------
------------------------------------------------------------
------------------------------------------------------------
------------------------------------------------------------
--------
>MMETSP0941_Palmophyllophyceae__Euk-Green-Chlorophytes-Palmophyllophyceae%CAMPEP_0196287530
------------------------------------------------------------
------------------------------------------------------------
------------------------------------------------------------
-----------------------------------------------------MTARRAE
RHHEFVAHDLKVNCA---------------------------------------------
------------------------------------------------------------
------------------------------------------------------------
------------------------------------------------------------
------------------------------------------------------------
------------------------RLGRKTASVMVTGGDDKRVNLW--------------
-AVDRPNVILSL------------------------------------------------
--TGHNSEVESVCFDRDEE----------------FVAAGAVNGSVKVW-DLMEAKVVRS
L------AG---HRANAI-SVD---FHPYGEF----------------------------
-------------------CASG--SLDTN----LKIWDI-------RRKGCIH----TY
KG-----------HTMGVNVVRFSPDG---------------------------------
-----------------------------------RWIV---------------------
------------------------------------------SGGEDGHVKL---WD-LT
AGK-----------------------------------------------------LLHD
F---KVH-EGPVT--SVDFH--------PH------------------------EFLLAT
GS-----ADRTIRF-W------DLETY-----------------ELISAGGPEATAVRTV
--GFTP-----------DGSSLLTGSTDC-LRVWGW---------EPS------------
------------QTYDVLDTGWG-----------------NKIQDLCAVAP---------
DGYGPK-VLACSCNQQSVGLWVIDL-----------------------SSVPPFHRGNIA
ER----------------------------------------------------------
------------------------------------------------------------
-------------------------------------------------------SSPQR
TQAPQRPGGNHKEIS---------------------------------------------
----------------------------------------------EALQQMCLKTAQEG
S---------VAPLRSK-------------------------------------------
--RAALPKENCAP----------------------------------------------R
SGSQGGK-----------------------------------------------------
-----------------------AAVPRAARDL----------------------PKGSV
LEASSVGSGMAANALRPSRSQHS-------------------------------------
------------------------------------------------------------
---------AGTTGGDLEGTYER-----QVVEE---------------------------
----------------------IEKHHDKV------------------------------
------TAVLTGRLENLRSVR----------------PLWDRGDVKEAT-----------
-------------AAMVAMEDPAAV------------VDVIAAITSS-------GIQSVT
LETT---------LPLLPVLQ-ELLSS---------------------------------
--------------------------QYNRHALLAVRAAQEVVKMFATI-----------
----------------------------IRQTRAASPSVGVDLSLEARRERCETAY----
----KGIRALCPGLEHLAAGRGHSQMDGADSALLQAEAQALLRDIEQQLP----------
------------------------------------------------------------
------------------------------------------------------------
------------------------------------------------------------
------------------------------------------------------------
------------------------------------------------------------
------------------------------------------------------------
------------------------------------------------------------
------------------------------------------------------------
------------------------------------------------------------
------------------------------------------------------------
------------------------------------------------------------
--------
>Micromonas-sp-NEPCC29_Mamiellophytes__Euk-Green-Chlorophytes-Micromonas%CAMPEP_0190204020
------------------------------------------------------------
------------------------------------------------------------
---------------------------XLCAHRLAPTRSRRASGA---------------
------------------------------------------------------MVKRAY
RLQEFNAHQSAVNCL---------------------------------------------
------------------------------------------------------------
------------------------------------------------------------
------------------------------------------------------------
------------------------------------------------------------
------------------------KIGRKSSGVMVTGGDDKKVNLW--------------
-SIGKSTPILSL------------------------------------------------
--AGHQSAVECVTFDHAEE----------------VVVAGAAGGTLKLW-DLEEAKVVRT
L------TG---HRSNVI-SVD---FHPFGEF----------------------------
-------------------FASG--SLDCN----TKIWDI-------RRKGCIH----TY
KG-----------HDRGVSVTKFSPDG---------------------------------
-----------------------------------KWVL---------------------
------------------------------------------SGGQDGRIKL---WD-LT
AGK-----------------------------------------------------LLKE
L---PAH-DGPVT--SVEFH--------PN------------------------ELLVAT
GS-----ADRTVKF-W------DLETFD------------------LVDTAVEATGVRSM
--LFTP-----------EGDALLTGTSEF-LKVWKW---------EPS------------
--------RC-CDA---VDVSWT---------------------KLTDLST---------
---HEGKLLGASCSNSFVGVWVVDL--------ARC---------------EPFHSGKDV
GP----------------------------------------------------------
----------------------------------------GGGG----------------
------------------------------------------------------TRDAPD
RRGEFDENRPPPTHS----------GRAEE--------AVAAAV----------------
----------------------------------------------LAAKARVEASADRA
R--------EASARPSH-------------------------------------------
--LTSEPRGSALG----------SSARVELNDGAGAQSR--------------------M
EMNTGFA----AA------HGIGADP------------------MAD----------KPP
TVVYANPKP--------------TTPLTRALNL--------------------AVPGGAE
TRAVNEDSGRPESRDQSDWETDL-------------------------------------
----------------------------GDGDESDAAEVIEE--------GIPTPEPE--
-----PDVIVSPPGGLHDSMELR-----RSMPP-------------------PTIEVHES
PAQSPSPSPVKAQVSAATRQSRERKRYVH-------------------------------
------TATGMGS-SRAFDLDVLR------------SAALEATSEFVVN-----------
-------------ESGVET-NEETN-------------------TLA-------AAMARA
RSER--ERANNGGVGDGAGIK-DGRVA--------------------------------T
MAVDRGRVTERHGQHEEQRKPAYEPPKYVASPERKPSPATKPPPPAAAAAPPPPKSPGG-
------------------PHGINFAAFLPGGGAGAAPASPP--P-PSEEEVLKRLGGSDG
----GTVSGILTARLTTLTACKNMWVKGDTRGVAETLVKSGDQSAVVDVATAAMD-----
----------------APVVAGGHETLSLELAAALTPSMR----DLLKSPHA------SY
VDLALRFTRTVSQR-------FMSLLRDAPRAMDAVRRGGIGVDLVGEERASRAWACRGA
LEALRPRLDDIDRGGGELAPRAREMRGLLDQMSAS-------------------------
------------------------------------------------------------
------------------------------------------------------------
------------------------------------------------------------
------------------------------------------------------------
------------------------------------------------------------
------------------------------------------------------------
------------------------------------------------------------
------------------------------------------------------------
--------
>MMETSP1393_Mamiellophytes__Euk-Green-Chlorophytes-Micromonas%CAMPEP_0202939608
------------------------------------------------------------
------------------------------------------------------------
------------------------------------------------------------
-----------------------------------------------XRRASGAMVKRAY
RLQEFNAHQSAVNCL---------------------------------------------
------------------------------------------------------------
------------------------------------------------------------
------------------------------------------------------------
------------------------------------------------------------
------------------------KIGRKSSGVMVTGGDDKKVNLW--------------
-SIGKSTPILSL------------------------------------------------
--AGHQSAVECVTFDHAEE----------------VVVAGAAGGTLKLW-DLEEAKVVRT
L------TG---HRSNVI-SVD---FHPFGEF----------------------------
-------------------FASG--SLDCN----TKIWDI-------RRKGCIH----TY
KG-----------HDRGVSVTKFSPDG---------------------------------
-----------------------------------KWVL---------------------
------------------------------------------SGGQDGRIKL---WD-LT
AGK-----------------------------------------------------LLKE
L---PAH-DGPVT--SVEFH--------PN------------------------ELLVAT
GS-----ADRTVKF-W------DLETFD------------------LVDTAVEATGVRSM
--LFTP-----------EGDALLTGTSEF-LKVWKW---------EPS------------
--------RC-CDA---VDVSWT---------------------KLTDLST---------
---HEGKLLGASCSNSFVGVWVVDL--------A-RC--------------EPFHSGKDV
GP----------------------------------------------------------
----------------------------------------GGGG----------------
------------------------------------------------------TRDAPD
RRGEFDENRPPPTHS----------GRAEE--------AVAAAA----------------
----------------------------------------------LAAKARVEASADRA
R--------EASARPSH-------------------------------------------
--LTSEPRGSAPG----------SSARVELNDGAGAQSR--------------------M
EMNTGFA----AA------HGIGADP------------------MAD--------KPPTV
VYAN--PKP--------------TTPLTRALNL--------------------AVPGGAE
TRAVNEDSGRPESRDQSDWETDL-------------------------------------
----------------------------GDGDESDADEVIEE--------DIPTPEPE--
-----PDVIVSPPGGLHDSMELR-----RSMPP-------------------PTIEVHES
PAQSPSPSPVKAQVSAATRQSRERKRYVH-------------------------------
------TATGMGS-SRAFDLDVLR------------SAALEATSEFVVN-----------
-------------ESGAET-NEETN-------------------TLA-------AAMARA
RSER--ERANNGGVGDGAGIK-DGRVA--------------------------------T
MAVDRGRVTERHGQHEEQRKPAYEPPKYVASPERKPSPATKPPPPAAAAAPPPPKSPGGP
RGINFAXXXXXXXXXXX-PRGINFAAFLPGGGAGAAPASPP--P-PSEEEVLKRLGGSDG
----GTVSGILTARLTTLTACKNMWVKGDTRGVAETLVKSGDQSAVVDVATAAMD-----
----------------APVVAGGHETLSLELAAALTPSMR----DLLKSPHA------SY
VDLALRFTRTVSQR-------FMSLLRDAPRAMDAVRRGGIGVDLVGEERASRX------
------------------------------------------------------------
------------------------------------------------------------
------------------------------------------------------------
------------------------------------------------------------
------------------------------------------------------------
------------------------------------------------------------
------------------------------------------------------------
------------------------------------------------------------
------------------------------------------------------------
--------
>Micromonas-sp-RCC472_Mamiellophytes__Euk-Green-Chlorophytes-Micromonas%CAMPEP_0190230256
------------------------------------------------------------
------------------------------------------------------------
------------------------------------------------------------
--------------------------------------------------------XRAY
RLQEFNAHQSAVNCL---------------------------------------------
------------------------------------------------------------
------------------------------------------------------------
------------------------------------------------------------
------------------------------------------------------------
------------------------KIGRKSSGVMVTGGDDKKVNLW--------------
-SIGKSSPILSL------------------------------------------------
--AGHQSAVECVTFDNAEE----------------VVVAGAAGGTLKLW-DLEEAKVVRT
L------TG---HRSNVI-SVD---FHPFGEF----------------------------
-------------------FASG--SLDCN----TKIWDI-------RRKGCIH----TY
KG-----------HDRGVSVAKFSPDG---------------------------------
-----------------------------------KWVL---------------------
------------------------------------------SGGQDGRVKL---WD-LT
AGR-----------------------------------------------------LLKE
L---PAH-DGPVT--SVEFH--------PN------------------------ELLVAT
GS-----ADRTVKF-W------DLETFD------------------IVDTCVEATGIRSM
--LFTP-----------EGDALLTGTSEF-LKVWRW---------EPA------------
--------RC-ADA---VDVSWT---------------------KLADLST---------
---HEGKLLGASCQNSFVGVWVVDL--------A-KC--------------EPFRSGKEI
GP----------------------------------------------------------
----------------------------------------GGGG----------------
------------------------------------------------------TRDAPD
RAGAVEGGRREPPDA---------SGRAEE--------AVAAAQ----------------
----------------------------------------------LAAKARVVASEERA
R-----EATGVTGVTGG-------------------------------------------
--TTREPRGSGSS----------VTHHQIGEASSRGEAPR-------------------M
EMNTGFA----AA------HGIGADP------------------LAD---------KPKV
VYANAPRQP--------------ATPLTRALNL-------------------------AV
PEVSESGPRAPSSRDQSDWETDQ-------------------------------------
-----------------------GSAKD----ESDADEVIEE--------NLPPPSTE--
-LEEPDVCVVSPPGGLHDSAELR-----RSMPP--------------------PTIEVHE
SPTPSTAVSPAKRTSNATRQSCERKRYVQD------------------------------
------RATGMGS-SRAFDLDVLR------------SAALEAETEFVAP----ADG----
-------------GGGSSD-HAASA--------------ALGENTLA-------AAMARA
RAER--ERANNGGVGDGGGIR-EGRVA---------------------------------
------------------------------------------------------------
-----------------------------EVKVDRGRGSPV--TKPSRREVPETTA----
------------------------------------------------------------
------------------------------------------------------------
------------------------------------------------------------
------------------------------------------------------------
------------------------------------------------------------
------------------------------------------------------------
------------------------------------------------------------
------------------------------------------------------------
------------------------------------------------------------
------------------------------------------------------------
------------------------------------------------------------
------------------------------------------------------------
--------
>Micromonas_commoda-PRE_Mamiellophytes__4-Micromonas_commoda.PRE.987
------------------------------------------------------------
------------------------------------------------------------
------------------------------------------------------------
------------------------------------------------------------
------------------------------------------------------------
------------------------------------------------------------
------------------------------------------------------------
------------------------------------------------------------
------------------------------------------------------------
---------------------------------MVTGGDDKKVNLW--------------
-SIGKSSPILSL------------------------------------------------
--AGHQSAVECVTFDNAEE----------------VVVAGAAGGTLKLW-DLEEAKVVRT
L------TG---HRSNVI-SVD---FHPFGEF----------------------------
-------------------FASG--SLDCN----TKIWDI-------RRKGCIH----TY
KG-----------HDRGVSVAKFSPDG---------------------------------
-----------------------------------KWVL---------------------
------------------------------------------SGGQDGRVKL---WD-LT
AGR-----------------------------------------------------LLRE
L---PAH-DGPVT--SVEFH--------PN------------------------ELLVAT
GS-----ADRTVKF-W------DLETFD------------------LVDTCVEATGVRSM
--LFTP-----------EGDALLTGTSEF-LKVWRW---------EPA------------
--------RC-CDA---VDVSWT---------------------KLADLST---------
---HEGKLLGASCSNSFVGVWVVDL--------A-KC--------------EPFHSGKEL
GP----------------------------------------------------------
----------------------------------------GGGG----------------
----------------------------------------------------TRDAPDRT
LGAVENRAREPPTCS----------GRAEE--------AVAAAQ----------------
----------------------------------------------LAAKARVVASEERA
R-------EAAAGAAGA-------------------------------------------
--TTREPRGSGSV----------RIDHRIDHQGSR------------------------M
EMNSGFA----AA------HGIGADP------------------LAD---------KPKV
VYVANPPTP--------------PTPLTRALNL------------------AVPETRAVP
ESAAESGPRGVESRDQSDWETDQ-------------------------------------
-----------------------GSAKD----ESDADEVIEE--------DLPMEPTE--
-PDV----VVSPPGGLHDSAELR-----RSMPP-------------PTIEVHQSPAPSPT
PSPAKSNARVTHVSTHATRQSRERGRYVHA------------------------------
-------ATGMGS-SRAFDLDVLR------------SAALEAETEFVAT----GMD----
-------------GGGSSE-RANDG-----------------ENTLA-------AAMARA
RAER--ERANNGGVGDGGGIR-DGRVA---------------------------------
-----------EVKVDRGRGSPETKPNRREVPETKASPETKAPPPPPPAAAPKSPGG---
------------------PRGINFAAFLPGGGGGGGAPASP--PPPSEEEVLRRLGGPDG
----GTVSGILTARLTTLTACKNMWVKGDTRGVAETLAKSGDQSAVVDVATAALD-----
----------------APAVAGGHETLTLELAAALTPLMR----DLLKSPHA------SY
VDLALRFARTVARR-------FMSLLKSAPEAMEAVRRGGIGVDLVGEERATRAYSCVHA
LEALRPQLETIDRGGGELAPRAREMRGLLDQMSAE-------------------------
------------------------------------------------------------
------------------------------------------------------------
------------------------------------------------------------
------------------------------------------------------------
------------------------------------------------------------
------------------------------------------------------------
------------------------------------------------------------
------------------------------------------------------------
--------
>AGIO_UTC__Euk-Green-Chlorophytes-UTC%AGIO2012699-Haematococcus_pluvialis
------------------------------------------------------------
------------------------------------------------------------
------------------------------------------------------------
--------------------------------------------------------MMEQ
VLERNNPTKCSAGVLAMRV-----------------------------------------
------------------------------------------------------------
------------------------------------------------------------
------------------------------------------------------------
------------------------------------------------------------
-------------PDPPSYAPPSICAISKDGKIVAVGGKDVELYLW--------------
-STDSGELMSTL------------------------------------------------
------RGHEIAWTSSNDN---------------TFFVTVQEDSKVFIW-DQQQLRQRQL
L-------G---HPDEPLTCCS---VSLDDLY----------------------------
-------------------VVVG--GARGT----VYSWDS--------DSGVEYRQ--CE
DG-----------HTGPVSTVMCYPMP---------------------------------
-------------------------------DGTHVIIS---------------------
------------------------------------------CGAADHTIVV---WDLET
ASKRNTILIDELEHAKNVRYHISKEGTQVAAWCTDSVPFPNLIFVDA---------LNGA
KNAVYCH-DGLVR--HATFA--------KD------------------------AAKIIS
CG-----SDGKIVL-W------DTLSFE---------------PQVTLVGHNGSVLCCGI
---------------NEEGNRIVSSGEDCTIRVWSTEDGQQLMMMQAQ---DEPIKFCAF
AKSSSSNKVLSCDMSGRVYVWNV-------LSEVVASLIRRFADNISSVVL---------
--SNDNKLLAAGCNNGRIMMWDAEM--------------------------RENVWEYSH
HT----------------------------------------------------------
----------------------------------------GRVE----------------
------------------------------------------------------ALAFNS
LNDLVATAGADGRVS-----------------------IIAVDS----------------
----------------------------------------------GKQMNCFSGTEEPI
M-----SICFSPDDEKV-------------------------------------------
--AGLSADGKLLVYVVASTSRTPRLTLQNSIARVTGFV-----------------WSPNS
KLLAGCG----SDGCVMVWNATTGS---------------IFTVLEG--------DASAT
CCCFDVVGK--------------LLAVGNVLGR-------------TVLYNLESAEELCE
LRNNASSVVEVMFSQDTTRLTTM-------------------------------------
-----------------------CSRQAIIWDTSSASKLRVYDFVNDQAGDFSAMPNP--
------FRTTVAHSGTVLFDSES-----EAIDD---------------------------
---------------------PLMRSFYLS------------------------------
------DTRTIGSGGATHRR----------------VMVWSAAGNNAPD----KFHTTH-
-------------DAITSC-HFSLD-------------DRLVVMGTQ-------DGNIVV
YDVLHNETVEVINAHQNGPCR-CVRLS---------------------------------
-----------------YDNSQVLSCGADAKVILWNWRNRTAERIFSGHFI---------
----------------------------SIGTCDIAYQDHR--VVSGDNHGMISVFEKDT
----GNTVQTLPLAHSRAVLSVSMSSDGSTVASVGADDKVSIWNVDEGVELVSLT-----
---------------------------------------------------------AAI
ESHPLYCSFSADGNKLAVTESNGNVMVWNAIAGCQWYQINAAHKGRVTGCCWSFDCRRFV
TCGQDSTLAVWDAESGAPLFRFKVNSGALATCAVS-------------------------
------------------------------------------------------------
------------------------------------------------------------
------------------------------------------------------------
------------------------------------------------------------
------------------------------------------------------------
------------------------------------------------------------
------------------------------------------------------------
------------------------------------------------------------
--------
>MMETSP1392_UTC__Euk-Green-Chlorophytes-UTC%CAMPEP_0202923764
------------------------------------------------------------
------------------------------------------------------MPAKGE
VKATFQVEDTLECIKSLHIGPATSGVKRTSAAECGVSLAFLLKVA---------------
-------------------------------------------------PLIPDDWTTAQ
VVTQLVLPATTAYKCRFVE-----------------------------------------
------------------------------------------------------------
------------------------------------------------------------
------------------------------------------------------------
------------------------------------------------------------
-----IPCLIPPECVAPPTFFISHKWGGQFSHLVKILREHLSGALPG-------------
-QVFLWLDIFAV------------------------------------------------
-----NQHPGAEQADDLRN---------------LKAAIQIASGTLVIL-DKEGGPLRRV
WCLYEFWNTLKVKGPEGLHMLTGGGFSPKDMLGVLGNINVSEADATVASDKERILMDINL
DVGITKFNAILKMLFLFNPLDYSSDISALKQHVKTSQWSLAKVHQWMRTPLNMTLGDAAA
AAAAARVAPVEVVQKKKIKRYVPPPKP---------------------------------
------------------------VYRVYRREGAPPWLLEEKRLRMKKVESESSSEPEPE
EEAPVEESEEEEESSEEEEETDYETTESEEGSSDDDDDDDSDSDNERKRLRMRRARPGIA
AAQNKRNAIQAQSANHLPEVTIVGSRVLAITAARAQAKXXXXXXXXXXXXXGSPGSGKTT
LAVALCQEPGLVQAYHMCKH--------ND-----------VRRQDIIKVLMSLAYQLGT
CNELTELRDEYTSA-LSSDDAQRLVQPDDPNEIFEILLKRPLNKLQAERAAAGKAEPRVT
--ILLDGLDEADGQFSGLDNRLLQFLRDHFATLPNWVRFIVTSRPRPHIKASLKYKYHAV
ELVPGHLRLT-TDLQKQLGNRLVGLVHTDAVDAVAGLLVEQSNGSMVYLTVAIELLKRRK
KALQSSAVGAVSAARAMANAQAIASEFPTSLADG-YR--------------QLFRQDLAK
LS----------------------------------------------------------
----------------------------------------RDDT----------------
--------------------------------TRVMKLLEVLVAAREPLSPSQLHMLNLE
SALTMLPGGGILFYE---------REYRIYYLHKSLFDFMTDKD----------------
----------------------------------------------AAGEFYVDATLGHC
T-------LGPALFDMV-------------------------------------------
--MPRRTGGREML----------GDDYALRYTAVHLALAGNMALLEMFLLEFDIWV---A
IFARGFGFNVMMDLELYAWDMSTLNPTGRKDAHLVVSTSVIIDVIRWLKRDTLVLTRHPA
NALQCALDCPLSSEVRNAAVGYYKRPITRLLGN---PFVDWPSLIAVIRGHAASVLSVAF
SSDSRHVASGSMDSTARLWDAKT-------------------------------------
-----------------GQQVAIFEGHE----DGVTSVAFSPDGTQLATASVDCTARLWL
TESAQELYVIRDHGEWVTGVAFS-----TDGKMLATCSRDSTARVFLVKAHSRLMMMRAH
SPFNGVAFHPDGKSIMCCCDDSTVRLYDIQ------------------TGQQTSLLKGHE
FRVSSCIFSPDGSTALSSSIDKTSRLFDTKTGKELPWVYTHEGGVMAAVYAPDGSVFVTA
CEDQGVRVWDAKTNRLLSTKRGHTG---TVRGVTFSSDSTLVASGAD-------DTTVRL
WDGT-PARYAPLVQGHFSPIRWCGFSP--------------------------DGTLVTS
YGDDKSVRIWSSGSGQQVAAMEAPHDKRVCWACWAPVDENPILATCGTDQSVQLWSPGGE
QLHRLWRHEG------------------TVVHVSWSPDGSM--LISSSEDGTARLWDAEA
----GHHMVAFEKHPRPVTASAFHPTSNTVATSCEDGAVRLWDTRNGKCLATLKGHTAAV
SCVVFSSDGRLASWSTDGTARLWDTAHMLPLAAMRGHEEGGPVHHVAFSPGGGRLATCGQ
DGKVILWDSKTGAQLFSCTPPQTSITSTGHAHLRAALHAAFSPDAQMLATCSADSTVRVW
NMLNGEQLSVVYGHVGAVHRVAWGPDGDLLASCGDDGTLRGVDLSHGGLQQEYRHVYSL-
------------------------------------------------------------
------------------------------------------------------------
------------------------------------------------------------
------------------------------------------------------------
------------------------------------------------------------
------------------------------------------------------------
------------------------------------------------------------
------------------------------------------------------------
--------
>GUBD_UTC__Euk-Green-Chlorophytes-UTC%GUBD2051708-Brachiomonas_submarina
------------------------------------------------------------
------------------------------------------------------------
MDKNNDFVTAPHPLRTTVAHG---------------------------------------
-------------------------------------------------GTVLFDAESEA
LVYDMVPIDDPLLRSFFLN-----------------------------------------
------------------------------------------------------------
------------------------------------------------------------
------------------------------------------------------------
----------------------------------------------DTQMITSGGSNYRQ
VMVWSAASNAAPDKFHTTHDAITSCHFSQDDRLVVMGTQDGNIVVY--------------
-DVEHNETIENI------------------------------------------------
-SAHQNGPCRCVKFSYDNS----------------QILSCGADAKVILW-DWRQRTAARI
F------SGHFISIGTC--DLA---FQDNR------------------------------
-------------------VASG--DNHGM----ISVWDK-------ETGNSVAS---MP
LA-----------HSRAVLCVSLSTDG-------------------------STVASVGA
DKKVSIWSVDDVMELVSLTPAIESEPLYCAFSADGNKLA---------------------
------------------------------------------VTESNGNVLV---WNALA
--------------------------------------------------------GCQW
YQIFKAH-KGKVT--SCFWS--------FD------------------------CRRFVT
AG-----VDSVMAV-W------DAES-----------------GAPLFKFDVKSGPLTTI
--SVSP-----------RGNYVAGGSTTGTLSVCSI---------PQF------------
---TRTMPEP-SFL-----YHWMS------------THEPKPAAKLYARMQAMHPYLANI
QDAQGWSLISHVVHKGHATVATIVL--------E--SAAQGCAQLGLISS-VPFTIRTRV
QF----------------------------------------------------------
----------------------------------------HQAG----------------
-------------------------EDGFDEEGNAIGDSIPMAKRIMSITAGKRMSGRKQ
MSGVMGTKSLRAATG----------ANSNG--------GEEDDD----------------
----------------------------------------------MGGDDLIQKSTKSF
S------NVMKKAAVEL-------------------------------------------
--FTEKKQGDHLE-LIMNN----ALALALNSKSSECVQ---------------------V
VLDAAAA----DK---VTWGSYHAIT-------------DMIPSLAI-----------RY
PYMCYQFLA--------------QLELVGLGDL------------------EVPVAFIRG
LDRSVIRTAPIFTNVHMLWQSRL-------------------------------------
---------------SVHEVRSGPQPYA----HVKASMVRLPFACSLGRGSLLQTLVE--
-SDVPVQAFSTPTLKAVIRHKWRLYASSKLIVRALVYFFYTLSFTIFGIIFAQEDHTLSL
GDYWASSATARFHILLSAYLIMQALFFLWVELNQVWAISIVVYFRSAWNVLDMVSINLMI
IIMGLQLGRAVNEAGSALAPLIAFEVIMTWFKVFFYALAFEPTGPVVHMLFQISWAVMPW
AILLFMNIVSFGTALMVLY-QYTPT-DDSFMGFDRALFSLWNALFGV--YDMSSNLTDGS
WRQLSIIFFSAFLFLTNIVLL-NMLIA---------------------------------
---LMRDIYQKVRDTELDVFLRGRAQLIVEVETLMSAAQQDMYSMMPPYVH---------
----------------------------MLTEVQRKVHNSD--SMLGRLDRLEAMF--GA
----MGEQLAQLLRNAGIKPGRGLGGGGVMVGQGGTAAGEAGMAAADAVGMQQGM--GMG
MGGMMGPNGMPM--------DPAMMQQWMQMMGGQPGMDGA---NGMNGMGMGMQFPGMM
A-PGMMMGGMGGMGGMFGASLVIDPNTGQPMSAQDQLNLVQMTATRVRESETQLPAILRQ
LDRLQRTINNQEMRMEGVVIVLRDIENLLRNQQPVIIHQEARPQPRRGAVLTEAELELEV
KRLLGKSEAKL-------------------------------------------------
------------------------------------------------------------
------------------------------------------------------------
------------------------------------------------------------
------------------------------------------------------------
------------------------------------------------------------
------------------------------------------------------------
------------------------------------------------------------
--------
>RAWF_UTC__RAWF2042921-Uronema_belka
------------------------------------------------------------
------------------------------------------------------------
------------------------------------------------------------
------------------------------------------------------------
------------------------------------------------------------
------------------------------------------------------------
------------------------------------------------------------
------------------------------------------------------------
------------------------------------------------------------
---------------------MYRGELKRILYPVFLHAYIDLIRLS--------------
-RTQVAAELMNR------------------------------------------------
---HKKQLVDSAPPSASHH----------------------RENELR---DLQSVAVPQH
LETNPRAKSLKSKKHRIRLCAP---AYHLLLN----------------------------
-------------------FLQS-----------SRLWPI-------LNIINQNLELEIY
AG---------------------DPQG---------------------------------
---------------------------------HQQAYE---------------------
------------------------------------------DGEDEEEEAV--------
------------------------------------------------------------
--------DPAIV--ALNRT--------EI------------------------DLQLLK
GN-----LEDKL---W------ELVHP----------------EGEERGEGPREGGKEGE
--GAPK----TKKQKSEDKQKQNQRRQHDREVEKRM---------EPK------------
-----------VKL----------------------------------------------
-PELSEEQQKAALEEMRRRQEVGPS--------R-----------------PPSCCFFTL
CN----------------------------------------------------------
----------------------------------------TRQT----------------
---------------------------------------------------LTCAAHTQD
AAYLAGGFSDATIRL-----------------------YSVDAL----------------
----------------------------------------------SSSSTDPPQPSSPP
A---------------G-------------------------------------------
--QEPQDDGR----LRWRE----------------------------------------Q
VTLHGHT----AS---------------------------VNAVSFQ-------------
------PDS--------------QLLFSASSDG---------------------------
--------------TVRLWSTEL-------------------------------------
-----------------------------------AANLVVW------------------
-------------RGHVLPVWDV-----AACPA---------------------------
-------------GYFLASCSADRTAHLWC------------------------------
--------------TEHPAPL------------------------RVFA----GHD----
-------------ADVDVV-RWHPN------------CHYIATGST--------DKTVRL
WDIQ---------TGACVRVM-QGHGA---------------------------------
--------------------------------PLSALAFSPDGSYLASAATDG-------
----------------------------AIMIWDLGSARRM--ATLLSHDGPVWTLGYS-
----HGRGSVLAS-GGADCTVKLWSPHGNVSVSGEVSERPTRGAEAS-------------
-----------------------------------------------------------W
N-LLSSYRTKSTPVYSLQFSTRNLLLGAGALCLRSN------------------------
------------------------------------------------------------
------------------------------------------------------------
------------------------------------------------------------
------------------------------------------------------------
------------------------------------------------------------
------------------------------------------------------------
------------------------------------------------------------
------------------------------------------------------------
------------------------------------------------------------
--------
>Dunaliella_RO_UTC__21045-Dunaliella_RO.1
------------------------------------------------------------
----------------MPVQTKLRRIVAPPGSPPLNLLTGETPTQVAYEAVRSHLAKSDP
ASCAQDPPTPPAKMQLLTVHPSQPLVAYYLEEHKPESPSTPVK-----------------
-------------------------------------------------LIQVQHLQTRN
VLWTCYLTDLASMLFDYEP-----------------------------------------
------------------------------------------------------------
------------------------------------------------------------
------------------------------------------------------------
------------------------------------------------------------
-----------VAQDAIKKFPPAMKTLGQVISMQFFDPSTL-------------------
--------YFSG------------------------------------------------
---MADPASDSSVFGQVER---------------WQTLLVQFDKRIVML-NLRKGPASVA
LLP----PGKGRAARNFYSPIL---LHLTKDVAGL------------------------N
SPPSSNALPLTKSL-----LLLG--CADGT----FKCYDW--------KKSKLQKSIKGL
GKNDWIV------HLIAANCYPTLDES---------------------------------
----------------TGEVPPTSSSDSPSEIHKVRRFI---------------------
------------------------------------------TVTKKGTAYL---IE-VI
VTP----------------DAID---------------------------------IRPP
LARFEGG-ASPIP--SVENS--------PP---------ETYHWEHQLLHYDPDRDIFMW
GLPSNKSKQGQKIFCW------DLNSLQARFQAEKGSKSVFKPEPTIVIQLPFESEVAVY
--PAWS-----HPAFPDDAIVCAVVTKTGNLHIMGT---------TRSGTSGSGATVTAS
AITSTNIRAV-VQRDTGMVTGPIL--------------------QLHFVGC---------
APLWDSGVLLLGSNLGVVMVDFESQ--------H--S--------------IPGSRHNHF
GA----------------------------------------------------------
----------------------------------------GLGH----------------
----------------------------------------------------------LG
KSVLFVKHSTVVYGS--------VDVFKAN--------PVGQME----------------
----------------------------------------------IKNPYDVFESPAAT
H-LPIEIQKRPFRLPPC-------------------------------------------
--FLPSPSGIYLC-LYWNE----EMRYEVLHVPTVMQRVSQRSKDAPSSS---------A
SVASGTG----IS--SFAWVG--END--------------MFAVINF---------PDAE
KHWQASSVD--------------AATPGAEGKDFGAAQKLKDFTDIRQLGSNLKELANVK
ELAVNTTKGATKVVTSTAKIATATGKAGYSATKAMTGATVTATSKVVGTAGAVTAKTAGV
VGGAVHKTSKVFSLGRFRGKKKNADSEG----SGIMTAADDEDYDGGSAPMTPTPMMQ--
-PGMFDPNLAAQKDAKKAWVELKELVAVDVNQS--AMSGSITPATASSLGELSLRGGNRI
PPKVLFGGPVLCVGCRTEDEEGMAYFYTRK-----------------------------K
GEAGNSASVYVSSGPSMPYPD---------------LVVWDDDGKLCAV----VIQ----
-------------SRVAIYLSQEPE------------FVLLGTVRVGSPADPDGAAISVK
FVHG--VLY----CCTRNSIV-CVFLG---------------------------------
--------------------DISGGICHLNSYTIASTDVHMLPGKSIISGYSS-------
----------------------------LTPPTLPMPLNHP--TVLGYQSGSLIVS----
----TARGLLAVPLSHPLLRIGSLLAAGQSVRATKWFDA-VPDSDHEALATFLER-----
-----RGYPDLA----------------VDLPGLSLETTI----DFCMRYGYVDRLVHTV
ETYGVSGLHSIDMG------RGVSSSIFGPEEYGHSVVVCVGVYLLAHGRVELVRQLAGE
CLKSGVAKKDAFVLASVLLNFDRENARRLLAKAVEETDDGPENWAIGNFVRTHMLNQQK-
------------------------------------------------------------
------------------------------------------------------------
------------------------------------------------------------
------------------------------------------------------------
------------------------------------------------------------
------------------------------------------------------------
------------------------------------------------------------
------------------------------------------------------------
--------
>Micromonas_ASP10-PRE_Mamiellophytes__649-Micromonas_ASP10.PRE.2
------------------------------------------------------------
------------------------------------------------------------
------------------------------------------------------------
------------------------------------------------------------
------------------------------------------------------------
------------------------------------------------------------
------------------------------------------------------------
------------------------------------------------------------
------------------------------------------------------------
----MGEANVVAAPPPGVSAPGPDSRAETTRPEKWVDDPT--------------------
-GLRFEHTRSLE------------------------------------------------
---GHAKPVSAVRFSPDGT----------------RCASASADKSVRIW-NVTDGVCIAT
L------VG---HEKGVS-DVT---WTKCGRY----------------------------
-------------------VVSA--SDDKN----IHLWCV-------DERLRVE----MG
RGE----------TGHGSPNHLHDSNR---------------------------------
------------------------------------------------------------
------------------------------------------VGIQSANLEH---MDTPT
STDPK---------------------------------------------------YGQC
LRVFTGH-TAHVF--CVDVA--------PA------------------------GNILAS
GS-----CDETVRL-W------DVAK-----------------GTCLNVLPAHSDPVTSV
--CFSH-----------DGTVVCSGSYDGLVRIWSV---------ATG------------
--------------------------------------GCLRTVAVFPTTA---TDGNDT
HTLRKENTIQSGSPPPVARAVFSPN--------------------------SLFLLIGTL
DS----------------------------------------------------------
------------------------------------------------------------
-----------------------------------------------------------T
LRLVDLRIKNASPVL-----------------------KTFVGH----------------
----------------------------------------------VNHAYCVFSGFAEV
R-----------------------------------------------------------
--RKNNNNGKSDE----------------------------------------------K
SDDDGGT----SQ-----------------------------------------------
-----------------------TYVISGSEDG------------------CVCVWDLQT
RRQVTRVTLSSNRMGSQPEEGDE-------------------------------------
------------------------------------------------------------
----------ENAGGANAQIENA-----PDASA---------------------------
------------------------------------------------------------
------------------------------------------------------------
-------------GAVVGC-DFRNN--------------TLATCGLG------EDRSVKI
W-----------------------------------------------------------
------------------------------------------------------------
-------------------------------------------TVLG-------------
------------------------------------------------------------
------------------------------------------------------------
------------------------------------------------------------
------------------------------------------------------------
------------------------------------------------------------
------------------------------------------------------------
------------------------------------------------------------
------------------------------------------------------------
------------------------------------------------------------
------------------------------------------------------------
------------------------------------------------------------
------------------------------------------------------------
--------
>Dunaliella_M2-10xG_UTC__122-Dunaliella_M2-10xG.437
------------------------------------------------------------
------------------------------------------------------------
------------------------------------------------------------
------------------------------------------------------------
------------------------------------------------------------
------------------------------------------------------------
------------------------------------------------------------
------------------------------------------------------------
------------------------------------------------------------
----------------------------MLTHRQFFPSNDR-------------------
-VSVLHDAYASC------------------------------------------------
-----------------------------------FWAASRAQARTCIEAHVQSVTIKER
HS----------STPARLGACT---HTCGGSAHC--------------------------
-------------------GEAG--RTRGI----LFVFDA------------------QT
PI-----------SVRPALCIAWVEKH---------------------------------
----------------------------------SRWLC---------------------
----------------------------------------------------------PP
AGA----------------A------------------------------------PHPA
VAGHRLQIRCGHHL-GLDHT--------PA------------------------CGRALA
AE-----SSCSRSL-W-----------------------------------------HTA
--WHCP-----------REFACCLTTCQGDPRLGHA---------TRA------------
------------------------------------------------------------
--TAGGPAVPARCTGGGGHVWGCRP--------V-----------------SPACTGPRA
CC----------------------------------------------------------
----------------------------------------EPLS----------------
-----------------------------------------------------------C
GLCHQQVGSQALWEG---------------------------------------------
----------------------------------------------GRGRKEAAHERADG
M---------------L-------------------------------------------
--SAASSKTRLLM----------RDTF---------------------------------
------------------------------------------------------------
------YLP--------------LKPQHSHTHT---------------------------
-------------HTHTHTHTHT-------------------------------------
------------------------------------------------------------
--------LFRTATGKVREVRFF-------------------------------------
-----------------DRDVAQLHLTTQH------------------------------
-------LLSTG--PCSPAPN---------------------AQDFEKL-----------
--------------------SARSA------------RLRVAAISSV-------QCESMA
WLMV---------VVCDSKVL-LY------------------------------------
------------------------------------------------------------
----------------------------ELGSKNVREVNKN--YLDGKSPTCCAFLMLGG
--------------------KRCGTCAGAVL-----------------------------
------------------------------------------------------------
------------------------------------------------------------
------------------------------------------------------------
------------------------------------------------------------
------------------------------------------------------------
------------------------------------------------------------
------------------------------------------------------------
------------------------------------------------------------
------------------------------------------------------------
------------------------------------------------------------
------------------------------------------------------------
--------
>Chlamydomonas_3112-PRE_UTC__374-Chlamydomonas_3112.PRE.59
------------------------------------------------------------
------------------------------------------------------------
------------------------------------------------------------
------------------------------------------------------------
------------------------------------------------------------
------------------------------------------------------------
------------------------------------------------------------
------------------------------------------------------------
------------------------------------------------------------
----------------------------------MTDGAP--------------------
-QIHCNCQHIFT------------------------------------------------
---GHTKAVSSVKFAPSGG----------------LLASASADRSVCLW-DLSTGARAQT
L------TG---HSAGIS-DVA---WNPNERY----------------------------
-------------------LATA--ADDFS----LKLWDA-------ETGTCLR----TL
TG-----------HTNYVFCCNFDSAG---------------------------------
-----------------------------------HLLA---------------------
------------------------------------------SGSFDETLRM---WD-VR
SGK-----------------------------------------------------CLRE
V---PAH-SDPVT--SVSFT--------YD------------------------GTMMVS
SS-----LDGLIRL-W------DTQTG----------------KCLKTLFDRDSPPVSYA
--TFSP-----------NAKYVLCNTLDSAARIWDY---------EKG------------
-----------RTV------------------------------KTYKGGH---------
--VNKQFCLASGFCTTELGQWVVIG-----------------------------------
------------------------------------------------------------
----------------------------------------SEDC----------------
-----------------------------------------------------------S
ACVYDLNSQQAVCHI-----------------------PGAAAA----------------
----------------------------------------------ATANTPATAGKPGS
P-------QGGAGAGAG-------------------------------------------
--VGAEAGADGGM----------------------------------------------K
QEEAGAN----GG-----------------------------------------------
------AGP--------------METSNGAGGG---------------------------
------------------------------------------------------------
------------------------------------------------------------
-------------GGGGDAAAAA-------------------------------------
------------------------------------------------------------
------GGGGAG-----------------------------------------GHT----
-------------AAVLAL-SVHPS------------LPVVATGGHS------PDNTVRV
WAAS--RAA---------------------------------------------------
------------------------------------------------------------
------------------------------------------------------------
------------------------------------------------------------
------------------------------------------------------------
------------------------------------------------------------
------------------------------------------------------------
------------------------------------------------------------
------------------------------------------------------------
------------------------------------------------------------
------------------------------------------------------------
------------------------------------------------------------
------------------------------------------------------------
------------------------------------------------------------
------------------------------------------------------------
--------
>Chlamydomonas_3222-PRE_UTC__386-Chlamydomonas_3222.PRE.59
------------------------------------------------------------
------------------------------------------------------------
------------------------------------------------------------
------------------------------------------------------------
------------------------------------------------------------
------------------------------------------------------------
------------------------------------------------------------
------------------------------------------------------------
------------------------------------------------------------
----------------------------------MTDGAP--------------------
-QIHCNCQHIFT------------------------------------------------
---GHTKAVSSVKFAPSGG----------------LLASASADRSVCLW-DLSTGARAQT
L------TG---HSAGIS-DVA---WNPNERY----------------------------
-------------------LATA--ADDFS----LKLWDA-------ETGTCLR----TL
TG-----------HTNYVFCCNFDSAG---------------------------------
-----------------------------------HLLA---------------------
------------------------------------------SGSFDETLRM---WD-VR
SGK-----------------------------------------------------CLRE
V---PAH-SDPVT--SVSFT--------YD------------------------GTMMVS
SS-----LDGLIRL-W------DTQTG----------------KCLKTLFDRDSPPVSYA
--TFSP-----------NAKYVLCNTLDSAARIWDY---------EKG------------
-----------------------------------------RTVKTYKGGH---------
--VNKQFCLASGFCTTELGQWVVIG-----------------------------------
------------------------------------------------------------
----------------------------------------SEDC----------------
-----------------------------------------------------------S
ACVYDLNSQQAVCHI-----------------------PGAAAA----------------
----------------------------------------------ATANTPATAGKPGS
P-------QGGAGAGAG-------------------------------------------
--VGAEAGADGGM----------------------------------------------K
QEEAGAN----GG-----------------------------------------------
------AGP--------------METSNGAGGG---------------------------
------------------------------------------------------------
------------------------------------------------------------
-------------GGGGDAAAAA-------------------------------------
------------------------------------------------------------
------GGGGAG-----------------------------------------GHT----
-------------AAVLAL-SVHPS------------LPVVATGGHS------PDNTVRV
WAAS--RAA---------------------------------------------------
------------------------------------------------------------
------------------------------------------------------------
------------------------------------------------------------
------------------------------------------------------------
------------------------------------------------------------
------------------------------------------------------------
------------------------------------------------------------
------------------------------------------------------------
------------------------------------------------------------
------------------------------------------------------------
------------------------------------------------------------
------------------------------------------------------------
------------------------------------------------------------
------------------------------------------------------------
--------
>Picocystis-salinarum-CCMP1897_Picocystis-Pycnococcus__Euk-Green-Chlorophytes-Picocystis-Pycnococcus%CAMPEP_0190742794
------------------------------------------------------------
------------------------------------------------------------
-----------MQCVTVSKHFNPSKVKGISVHPRLPWTAAWDGAE---------------
-------------------------------------------------TCTVWDYERSS
LVFSFN------------------------------------------------------
------------------------------------------------------------
------------------------------------------------------------
------------------------------------------------------------
------------------------------------------------------------
--------------STRLGRRFGYATLGNVTTACFCDND---------------------
-VLLHARDIFPG---------------------------------------------EDG
YHYTEQAPDGMELSKYLHS---------------RRICMVGCEVGIVVH-DIPTRSTVLI
SRLQN--TK---KNPPSQMMITFPDFRDARGVIPY-------------------------
-------------------VFLG--TEKGS----VEIYDT--------ASRELVGV--LN
SA-----------SKSRVTSLLQSNIA---------------------------------
----------------------------------GTEVL---------------------
------------------------------------------VGSSDGSLVA---WEIRS
KGQ-----------------------------------------------------IGEE
RARLPQAHRGCIL--ELHLV--------PH------------------------EKLIVS
LG-----ADKVVGL-W------NSSTM----------------VRLSSFQIPLKDPALSM
TPGMKL-----------NGRADFLIPSANLLSWMRL---------EVR------------
---TGEFSRL-VEF-----PQSL-------------QRLSGKESRVFAVAS---------
CPGDRQ-KVVLGSSAGFEAMLFRTA-------------------------DFNFLPASSL
IP----------------------------------------------------------
------------------------------------------------------------
-------------------------------------------------------APSVD
PIAVIARESCLSCLQ----------------------YSLKVQE----------------
----------------------------------------------DGSKAVIMREQEAA
P-----ISSHLVNETPL-------------------------------------------
--ICVSGDSMYIS-VMWKL----RQEYRVYKVSASGL------------------W---T
EVDHGKA----LS---IAWHLWKP----------------TYAVLAS-------------
-----KSAL--------------DVPDPGNDTE----------------IYPTPDPDDDL
SDNETMLRVYTLHSEGRKVFQDN-------------------------------------
--------------------------------ERSFSEFFAE------------------
----------SLCSGPLLCVCFT-----RRSDE---------------------------
------------------LRTKFLGFHSWE------------------------------
------TLEFI---NEVENPR---------------WIAWS-GHDFMAL----GYL----
-------------DCVAIF-RQRPQ------------FQCKIIVDVS-------NCTAGL
WQRN--VLT----LTTPREIK-AVFVG---------------------------------
-------------------MLEGGETDYVEIVPIASSGASHVLSADTNAKTC--------
----------------------------PLPHIKFRPFGPL--KILGIKNTELWVM--DA
----QFRAHAFDL-SHAGTHARILASQGDIYSVKPVLAR-LYCEYHDQIANYLVA-----
------LNIEGAVSLVSGTSLLARFYQCLDHEDYHSALTFI---EDMLLPKEFEKESVPD
LALVLPAAKR-EKQVGDNIDEMLDLAPGAPEEETRRQLMLKREFLGGVTRTQRFCQMWVE
PLQDLKDLAVRAHNRNALQRILQIFQMAGNQVPENAHPTAIAQKNIRNIPSIYRRLGSSG
VLAAAMSGNIEVIQRSLARESNYACAGLLSYTHNQQDVSYLISAWNNKLWPVAVEPRQI-
------------------------------------------------------------
------------------------------------------------------------
------------------------------------------------------------
------------------------------------------------------------
------------------------------------------------------------
------------------------------------------------------------
------------------------------------------------------------
--------
>Picocystis_sp-AAC_Picocystis-Pycnococcus__scaffold11863_cov79-Picocystis_sp.AAC.38
------------------------------------------------------------
------------------------------------------------------------
------------------------------MHPRLPWLAAWDGAE---------------
-------------------------------------------------TCTVWDYERSS
LVFSFN------------------------------------------------------
------------------------------------------------------------
------------------------------------------------------------
------------------------------------------------------------
------------------------------------------------------------
--------------STRLGRKFGIDTLGSVKAACFCDND---------------------
-VLLQAKDVFPG---------------------------------------------EDG
YHYTEQAPDGVQLSKYLHS---------------RRICMVGCEFGIVVH-DIPTRSTVLI
PRQ----QGSKKNPPTRM-TVA---FPDFGDARGVLPY----------------------
-------------------VFLG--TEKGY----VEIYDT--------ASREKVGV--LS
ST-----------SKSKVTSLLVSNVA---------------------------------
----------------------------------GTDVV---------------------
------------------------------------------GGFADGSLVL---WEVRS
KGQ----------------I------------------------------------GEER
SRLPQAH-KGSIQ--ELHLV--------SH------------------------EKLFVS
LG-----ADKVVGL-W------NSSTM----------------VRLSSFQIPLKDPVLTM
----TP-------GMGLGGRSDFIIPSVNLLSCMRL---------EVR------------
---TGEFSRM-VEF-----PKSL-------------QRLAGKEARVFAVAS---------
SPGDRQ-KIVMGTSFGFEAIRFRIF--------D-----------------PTSLPVCAL
IP----------------------------------------------------------
----------------------------------------APSV----------------
----------------------------------------------------------DP
IAVVARDGCLSCLQY----------SLKLQ--------EDGSKK----------------
----------------------------------------------VTMREQEAALIPSH
L----------VNDTPL-------------------------------------------
--ISVSGDRMYIS-VFWKQ----RQEYKLYRISSAGL------------------W---T
EVEHGRA----MS---IAWHM--WRP--------------TYAVLAP-------------
--KSAFQVP--------------DSQNEGAAEY------------------QVPELDDDL
HVDESMLRVYTLHSEGRKVFQEK-------------------------------------
--------------------------------ERTFSEFIAESLC---------------
-------------SGPLLCVKFT-----RRGDD---------------------------
------------------LGTKLLGFHSWE------------------------------
------TLEFI---NEVESPE---------------WVAWS-GHDFVAL----GYL----
-------------DCVAIF-KQCPQ------------FQCKAILDIS-------NCKTGL
WQRN--MLT----LCTPREIK-LVFVG---------------------------------
-------------------MLEGGETDYVEVVPIASSGASHVLSSDASAKTS--------
----------------------------PLPNVKFRPFGPL--RILGIKNTDLWVV--DA
----QFRAHAFDL-SHAGTHARILASQGDVYSVKPVLAR-LYYEFHDQISNYLVALNVEG
AVSLVSGTSLIA-----------RFYQCLDHEDFQSALSFI---EDMLLPKEFEKERTPN
LMLVLPAAANRRKRKEGNIDDMLDLESGAPEEEPRKHLMLKREFLSGVTRTQRFCQMWVE
PLQDLKDLAIRAGNRNALQKILQIFQMAGNHVPENADPIAIAQKNLRNIPPIYRRLGSSG
VLAAAMSGNIEVIQRALARESNYACAGLLSHAHDQQDVSYLIDAWNSKLAGVVVAPKQV-
------------------------------------------------------------
------------------------------------------------------------
------------------------------------------------------------
------------------------------------------------------------
------------------------------------------------------------
------------------------------------------------------------
------------------------------------------------------------
--------
>GYBH_UTC__Euk-Green-Chlorophytes-UTC%GYBH2023032-Codium_fragile
------------------------------------------------------------
------------------------------------------------------------
------------------------------------------------------------
------------------------------------------------------------
------------------------------------------------------------
------------------------------------------------------------
------------------------------------------------------------
------------------------------------------------------------
------------------------------------------------------------
---MAEEDTAFWGRKTSQDHQVSKLVSGKARKVIFLDVETL---FW--------------
-HQVSQLGIIKG------------------------------------------------
-KMEEFSEGNIAGGEVLTG--------Q-------RWLLVVCDNKVVMH-EMLSHKTREI
PKVAF--EG---KNPVCIAAFA---GPQGSNIRTEPI-----------------------
-------------------LAVG--CMDGC----IRIISF-------SSLKVLR----KL
SH-----------KATTITCLMALHLS---------------------------------
--------------------------------DTVTRLV---------------------
------------------------------------------SGSSDGSLCL---WD-PF
LSI----------------AAQGT--------------------------------AVPS
VAI-KAH-DGEIL--GLVLC--------HR-------------------TSEGKMPRIFT
IG-----SDKSVAA-W------EVGTFK---------------EVLRFKQPSQRFPCHSI
--CYSP-----SLAGPSESYPVLLATNA--NKIWGA---------SMA------------
---TGSIKSI-AET-----GHLL-------------GNAGKSAGKIYSMTL---------
HPVQTH-LIAIGTGSGLAILTAPLN--------G--H--------------THMEMLPRS
TG----------------------------------------------------------
----------------------------------------KRTS----------------
-------------------------------------------------------DHEIA
VLVHLKGGVSQREYV-----------------------SVHQDG----------------
----------------------------------------------SSTSRQSYTSELVQ
DNEVITPVQLETKGPCE-------------------------------------------
--ISAHSSGLKIA-LLWKG----ASHFKIFRRKGTD-------------------W---E
RVLEGSG----AR---VVWHA--HAS--------------TIAILEI-------------
------PTP--------------NQAQAVQSER------------------KFKSRSKSD
VVSLDSMMGASLEPVIKIMKIPS-------------------------------------
--------------------------------TGSIQQV-----------DLVHVSGI--
-PDY----LY---GGPILGIAFK-----PSANE---------------------------
----------------PTIDKHTCRFYDWR------------------------------
------TRECYS--SEFLAPR---------------WIKWSWEGDVCAL----AYP----
-------------SHVLIC-DAVDT------------FAPIASVPML-------EPVSGA
WEKR--QFY----ITTPKTIE-CIVV----------------------------------
------------------------------------------------------------
------------------------------------------------------------
------------------------------------------------------------
------------------------------------------------------------
------------------------------------------------------------
------------------------------------------------------------
------------------------------------------------------------
------------------------------------------------------------
------------------------------------------------------------
------------------------------------------------------------
------------------------------------------------------------
------------------------------------------------------------
------------------------------------------------------------
------------------------------------------------------------
--------
>Pyramimonas-parkeae-CCMP726_Mamiellophytes__Euk-Green-Chlorophytes-Pyramimonadales%CAMPEP_0191472306
------------------------------------------------------------
------------------------------------------------------------
------------------------------------------------------------
------------------------------------------------------------
------------------------------------------------------------
------------------------------------------------------------
------------------------------------------------------------
------------------------------------------------------------
------------------------------------------------------------
------------------------------------------------------------
------------------------------------------------------------
------------------------------------------------------------
-------MG---------------------------------------------------
-------------------LVMV--SLEGP------------------------------
-------------HTPAAATIADA------------------------------------
------------------------------------------------------------
------------------------------------------SGCAHSAVGV--------
------------------------------------------------------------
--------YQNIL-----------------------------------------------
---------------Y--------------------------------------------
--ALSP-------------------TTDRESR-------------SPR------------
------------------------------------------------------------
----------VSSRRG-----------------------------------SKLADLPGK
GD----------------------------------------------------------
----------------------------------------GRVS----------------
------------------------------------------------------------
------------------------------------------------------------
------------------------------------------------------------
------------------------------------------------------------
--IAASTSGRYLA-VIWPE----ATEFAIYQTDC---------------------W---E
QVHSGNA----TQ---IVWSA-------------------TMDVFAA------------D
VHATTAPSP--------------KSTKRRSGLL------------------SSAKTVEKE
KAKAEAAAAEAAKLNTSVAVYEV-------------------------------------
--------------------------------SNGEVREVNE--------KVGTDEGV--
-------MFTNLHGGFLLGVSTSGKGASKTEQS---------------------------
-----------------NEAHDELSFYSWD------------------------------
------GQTQVG--GKIPDPL---------------ALQWDNSSEYCAM----AYS----
-------------HGLSIY-RSRPD------------FREIAHLGFP-------NAEAMC
WAKQ--QLF----VATPSSVH-IVYVA---------------------------------
------------------------KGAVLATFQLASHETTPCALVRFPYADMPSEADAKR
G---------------------------EAPPISYRPPGPV--ALLGVKAGALWVV--DH
----TLRSHMIQL-SHPTVLCRCMAAHGDVNGAMSYAMQHLPPQQHDSFAIFLSK-----
---------------------LGGAAHALWLPGLSQRTVVEI--ALEAGGEFVGRALTTI
DAMVVAAASGAWANGMPAAPAHATDAASGFPTPSGIPSETWAQHAELLVRAYDAGIRASA
DESSCDIGAITAQAAMTRLRLATLSINARSLTPCVSKWLADMCFRLGESGDLSSIRQTTQ
QVVHQQ------------------------------------------------------
------------------------------------------------------------
------------------------------------------------------------
------------------------------------------------------------
------------------------------------------------------------
------------------------------------------------------------
------------------------------------------------------------
------------------------------------------------------------
--------
>RRSV_Chlorodendrophytes-Pedinophytes__RRSV2023176-Pedinomonas_minor
------------------------------------------------------------
------------------------------------------------------------
------------MLEIKGYHATEGKVKTLDFHPSRPLLVLTDKEA---------------
-------------------------------------------------IVEVWNYDTGR
PVMAFYPSELDATVNAELQ-----------------------------------------
------------------------------------------------------------
------------------------------------------------------------
------------------------------------------------------------
--------------------------------------------------------LQKL
AEKQPQFYGPKLTKGAEKDLQKSQSSFGLVRQALFLDEDTHFWQT---------------
-EKFRDQRNQSG------------------------------------------------
-DKFVLTMPTVDPPKALKG---------------RRFLVVVCEAKIVLL-DLETRRRKDA
SSRAHF-EG---NALSNVAFFPSLSALGTAQLH---------------------------
-------------------LAVG--CGDGS----VRLLNL--------ETWAVDAI--LN
PH-----------KGSQITALAVVPGP---------------------------------
----------------------------------SDRVV---------------------
------------------------------------------AAYADGQLSC---WEPAN
MLARAPPPQPPSSTGAKVPPPAPP--------------------------------TVEV
VFSFAAH-KSAIM--SMTVA--------PG---------------RWAPNSRPPLPVLVT
SG-----RDNATAT-W------DTAVSVGGGKEKPAF------KELSRFQAVWKAPVISV
--CHAPSAQSHTLFGITTAPKVIGMGGGITTDLHSR---------APG-------GSEKA
NKKEFVPSPDICDL-----RPFVP-------------AGEKKMAKSYCIAA---------
HSLRPGPILAVGLNTGFVLLAGDRL-----------------------EMSPAVAPLPKL
IN----------------------------------------------------------
----------------------------------------SATL----------------
--------------------------------------------------NGLSLFSLRG
SELLFSTHTLNPPSV-----------------------LAPQPL----------------
----------------------------------------------VRGAAPDNAYTLSQ
KWQPAIQEQLKAPGRCE-------------------------------------------
--VTVCPTGRGLG-LCWPE----QGYHKVFLDTLAGGGAPKY-----------------E
KVQEGRG----LA---LAWRTVDRDSPS------------QFAVLAR-------------
---RQIAAP--------------KEEADKKKKG-----------------FFSRKPKESK
DASEAPGMIFEAPMLQVHQLTPA-------------------------------------
--------------------------------TGSITQVAEST-------RLSSMGLD--
--------AVKLYSGPLIGLVYYKGGVYGNMTP---------------------------
QEGGGGGPGTPTAQRRSPGEQRLLRFLSWQ------------------------------
------DLQPLS--PEIPDPE---------------FLSWDPMCAFCLM----ARK----
-------------TRVDIY-AARSA------------FTLIASLPIV-------GVTSCF
WHCR--QAY----VTSQTGVH-VIFVS---------------------------------
----LPSTPKAKTLFPGAKEKKKRKDAFIQAIQIASFEPTRATPLASQQTASGGPEFIDV
SAA-------------------------SLPPCQILPAGAL--RAVGVREAGLLLA--DR
----NGDCHMVWM-QHPGLRARTQAAAGNLKGAIDIAFFEMPPSAHDDIAKFLSS-----
------------------MYGPSGAREALRLPGVTPVVEA----ELALFCGDLDRAM---
------------------------------------------------------------
------------------------------------------------------------
------------------------------------------------------------
------------------------------------------------------------
------------------------------------------------------------
------------------------------------------------------------
------------------------------------------------------------
------------------------------------------------------------
------------------------------------------------------------
------------------------------------------------------------
--------
>ALZF_UTC__Euk-Green-Chlorophytes-UTC%ALZF2003668-Halochlorococcum_marinum
------------------------------------------------------------
------------------------------------------------------------
------------------------------MHPVQPWVATVDKAN---------------
-------------------------------------------------CVTVRNWATHE
LLYHAQLGVEMKEEHTELQ-----------------------------------------
------------------------------------------------------------
------------------------------------------------------------
------------------------------------------------------------
------------------------------------------------------------
LQRLAEAEPEFYGPERSSRMVRGDTPSGEVHRVRFLDQDVA---YW--------------
-QVALQARMKQG------------------------------------------------
---GAGATPPGAHCSTLKG---------------RRLVVIVCDNKVIMH-DLTTGVSRET
LRAEF--DG---KTLTDV-AFL---FTDAPGR----------------------------
-------RLLHAPM-----LAVG--CSDGV----VRITSF--------SGMKVVAK--CA
TG-----------QAKAIVRVSAMSFD---------------------------------
------------------------------APGHSDGLA---------------------
------------------------------------------ALTLDGTVCVFHPFDLKT
AAP----------------GSGGAAGAGP---------------------------DVGP
VASAPSL-HKEAT--DFAWV--------CG-----------------PESKKDPHPWLCV
LG-----KDGSVVT--------LNESLKEV-------------PDSRGKPLAKRASDRPR
CLVGAP-----RGPSVGPLPTVLMVTGDEGGVVWGINPIATGINAQPV------------
----GSLSSCRVSG------------------------GKRRAPKCYHMTA---------
HPLQPE-LAAIATNTGVVVIRFDAV--------------------------RPHVAPILQ
GG----------------------------------------------------------
------------------------------------------------------------
--------------------------------------------------------VAPG
MQYLALLQGQLSVVT----------ARVRKGRHAKKKGAGGGGAP---------------
----------------------------------------------LPATPEIIVKSQPL
P-----GAASGDEGRGS-------------------------------------------
--ISASADGSCVA-------VLRGPSYEILAADGAGQ------------------W---S
RVDSGRA----KA---VVWHLTET----------------TYAVLEQ-------------
------PPP--------------PMPVPLKSAA-------------------SKKDKAAY
EAAVASAVQEAQLVRATVTIKTL-------------------------------------
--------------------------------RRGEASVLR---------EVDLSGES--
--------AVELHGGRLLGVVIR-------------------------------------
------------------------------------------------------------
------------------------------------------------------------
------------------------------------------------------------
------------------------------------------------------------
------------------------------------------------------------
------------------------------------------------------------
------------------------------------------------------------
------------------------------------------------------------
------------------------------------------------------------
------------------------------------------------------------
------------------------------------------------------------
------------------------------------------------------------
------------------------------------------------------------
------------------------------------------------------------
------------------------------------------------------------
------------------------------------------------------------
------------------------------------------------------------
------------------------------------------------------------
--------
>AJAU_UTC__Euk-Green-Chlorophytes-UTC%AJAU2037508-Helicodictyon_planctonicum
------------------------------------------------------------
------------------------------------------------------------
---------------MQALLPSTNKVSFVELHPTLPWLACFDRND---------------
-------------------------------------------------YLMVWDWHKQE
VVMECQLGSNTQLNRQEVE-----------------------------------------
------------------------------------------------------------
------------------------------------------------------------
------------------------------------------------------------
---------------------------------------------------------LHS
RTEADVNFFGRPLSEYVARNYTIGQATGKIRSLAFIDLDAV---YW--------------
-KTSMQTLFSQG------------------------------------------------
---PAATSPSVGHLGYLAD---------------ARHLMIVAERAVILM-DLLSKRVKTI
PSQNPALGGKSFYDAAFLLRDVTGAVLPSPM-----------------------------
-------------------VAIA--CSDNT----IRVVDA--------LRLTVHHV--LV
SG-----------FNAPVSCMLVIPCP---------------------------------
-------------------------------NAGGDWLL---------------------
------------------------------------------VGDEKGNVVV---WR-PL
SAV-----------------------------------------------------ETTP
PVLVLAH-KEAVI--SMLYI--------PW-----------------VDETGASAPRLAV
VT-----TDNRITT-Y------DVKSM----------------KVLYRVKVLEKIKAKVT
GACVAA------SGVANDRSVNSIIVSTNVPFVFAL---------SPE------------
---DCRVPHIVINL-----ESSIP------------ARTDKKEAKLYHIAC---------
HPLRPD-VVAAATNAGVAILRTQPQ--------RDFPICGLNVVLSFKVAQAPTEDMLIA
PN----------------------------------------------------------
----------------------------------------SPTG----------------
-------------------------------------------------VDEPEESKARS
LSFITASNGKLEGVT----------FKAQPEDGAALDRVGRRAA----------------
----------------------------------------------TKDRAGVNESPLNI
LLASRCVIGAIEDGRAD-------------------------------------------
--VKANAAGNLVA-VCWHSIERAAAALKGAAQAVPTGVGRYRVFRLVSEEGRGVEW---V
CVDEGHA----SQ---VEWHTSHD----------------WLAVLVA-------------
----PKPLP--------------EAPVAAGKGK-------------------ASKESALE
AAQREAALREAAAARAAAFVAVR-------------------------------------
--------------------------------EFTPMGAVKQ--------RLRVNSTP--
-----ESAIVGLHAGTLLGIVRS-----PLTDP---------------------------
---------------KSVASIRMLHLYDWE------------------------------
------TGLTSG--IELPEPK---------------FASFAPSGEYAAL----AYS----
-------------EGIDLY-TLDES------------FRHLTRLGVR-------DATSAV
WHES--QLF----TTTNGSLF-VTFVV---------------------------------
----PPAEADSSLTRTTNLFAQTGGDGLPELSSVPPVSTTKLTTIELATLAVGSARDFKK
AGVAAGT---------------------ELPPLSIRPGHGA--QLLRATDSTVWMV--TC
----HGHPCAISL-QHPGVKCRQLASAGDLKGARKLAQVALDPRFHNGVALFFSA-----
-------------------FGQDGCAEALLLPGLTLELEL----ALSIKCGALKRGWACL
ASL---------------------------------------------------------
------------------------------------------------------------
------------------------------------------------------------
------------------------------------------------------------
------------------------------------------------------------
------------------------------------------------------------
------------------------------------------------------------
------------------------------------------------------------
------------------------------------------------------------
------------------------------------------------------------
--------
>LSHT_UTC__Euk-Green-Chlorophytes-UTC%LSHT2040948-Bolbocoleon_piliferum
------------------------------------------------------------
------------------------------------------------------------
------------------------------------------------------------
------------------------------------------------------------
------------------------------------------------------------
------------------------------------------------------------
------------------------------------------------------------
------------------------------------------------------------
------------------------------------------------------------
------------------------------------------------------------
------------------------------------------------------------
------------------------------------------------------------
------------------------------------------------------------
------------------------------------------------------------
------------------------------------------------------------
------------------------------------------------------------
--------------------------------------------MGKGSMLV---WH--S
T-----------------------------------------------------------
--------DLLVA--ILSVA--------PA------------------------------
---------------------------------------------------AASPATRTK
--KFKR-----------------------------K---------EPS------------
-----------SQL----------------------------------------------
SQMLQG---GAGTAQGAASVSIKRM--V-----------------------PN-------
------------------------------------------------------------
------------------------------------------------------------
-------------------------------------------------------QGSQD
VTTLKMPPGCKPTAV----------HGGP---------VVGVNV----------------
------------------------------------------------------------
----------------T-------------------------------------------
--VATSSAGERSS-----------------------------------------------
--------------------------------------------LDA-------------
------KAP--------------PNDASSQLER---------------------------
------------------------------------------------------------
------------------------------------------------------------
------------------------------------------------------------
-----------------------LLLYSWD------------------------------
--GELQSTGSVKT-TGLPAPK---------------FITYSPSGEFAAL----AYH----
-------------EAIDIY-SIASS------------LTLITRIATL-------GPLGAV
WNDT--TLF----TSTSNSVH-AHFIV---------------------------------
----PPAPPSQQLVQTSSLFHQSSSDGFQDLSGLATAAAYEVQTVEVATTRVSRGKSLSD
IAANS-----------------------GLPPVTLRPGTLW--ALVRATNETLWMV--SS
----SGHPWAMSL-AHPGFRCRVLAQQGDLKGARQAAADGLNHRHHDDLARYLSA-----
-------------------FGAAGAAEALLLPGLTLELEL----ELAVKCGALARGVACL
SALLAG------------------------------------------------------
------------------------------------------------------------
------------------------------------------------------------
------------------------------------------------------------
------------------------------------------------------------
------------------------------------------------------------
------------------------------------------------------------
------------------------------------------------------------
------------------------------------------------------------
------------------------------------------------------------
--------
>MMETSP0804_Chlorodendrophytes-Pedinophytes__Euk-Green-Chlorophytes-Chlorodendrophytes-Pedinophytes%CAMPEP_0117651228
------------------------------------------------------------
------------------------------------------------------------
------------------------------------------------------------
------------------------------------------------------------
------------------------------------------------------------
------------------------------------------------------------
------------------------------------------------------------
------------------------------------------------------------
------------------------------------------------------------
-----------------------------LHSVAYTPHSHA-------------------
-GLGADAGIILS------------------------------------------------
-----GVVPQVFGFRETGT------------------IDKLCDLTSQLP-TLAK------
------------KQPKVGVAVV---HPTKPHL----------------------------
-------------------VALG--TNVG-----MALLSF--------------------
-------------SDTIAPPAVTLKGV---------------------------------
------------------------------------------------------------
------------------------------------------SEGTEGGYEA--------
--------------------------------------------------------SLGR
RSRTACY--------AVAFN--------SS------------------------------
-------------L-W--------------------------------------------
--MVAC---------------------------------------SPT------------
------------------------------------------------------------
QPHAPQ--EGGGGAAQAEGVEVVKC--------------------------QPVANLSRN
GP----------------------------------------------------------
------------------------------------------------------------
-----------------------------------------------------------A
VQQLLREGVGGVLAR-----------------------PRGILS----------------
----------------------------------------------LPLEAWFRGLGEDK
R-----------WGRFQ-------------------------------------------
--RGMEQQGTTFA----------------------------------------------V
VVAPVMQ-----------------------------------------------------
-------AP--------------KNPDTKKGRR------------------RGGGPDAAQ
MEAALAAARHAAAAAAKVTINEV-------------------------------------
--------------------------------------SLATNTVEGMAGDLELSGKV--
--------PENVHG------XFQ-----QPLSR---------------------------
----------------AQGSGRAFQFFSWV------------------------------
------TREATG-------------------------ERWDSYAELCAL----GYQ----
-------------EEVIVC-RCNPR------------MQRIASLAIA-------GVTSAL
WGTR--QLF----LSGPDSLD-LAFVD---------------------------------
RGSQPDEDPYSGSPSSTPEPQPQPLTPLLQVVRLAGTALPPSCNLASPKLQQPSH-----
----------------------------LQASQGMRPFGPL--AILGMHGNTLWAV--DT
----WGQPQMIDL-SHPSIRMRIEAAEGDIASAKRTAARGIPGEANESSAAFLAG-----
-------------------MCDDGALQAMDLPGISIRSKL----SLSIQAGQLSRAQRYL
QALAAGATDAAHLKGLGGSSLSTSSSLRSSPQGTPPGAGTPYDGRTPRTSHTSQQQMSPL
SCSEDGGDDLLGLTGGRDMSSPAASPSHNLLSSLAGGAPGGIIGRQEGAVVPTKTTGEID
WDAAIPKHQRPSPTSTKREHPSRDVSQHALRLVDEALE----------------------
------------------------------------------SGDYPVAAGCMGLLFKGA
ASLPSSALLHAVHLRMVQCGMSEDANALLSRHTALAKSLVGSCNRDVVLEAALTGETAVV
KQLLHGLSPEESLYNRSWGHSAELQSSLDEWNTKLGAATGKTLEVSPY------------
------------------------------------------------------------
------------------------------------------------------------
------------------------------------------------------------
------------------------------------------------------------
--------
>MMETSP0419_Chlorodendrophytes-Pedinophytes__Euk-Green-Chlorophytes-Chlorodendrophytes-Pedinophytes%CAMPEP_0177585004
------------------------------------------------------------
------------------------------------------------------------
------------MLTLRQFRASGRRXTCLQFHPSLPVLALADKED---------------
-------------------------------------------------VLQIWDFSANE
VVYESPLGSNDDFFVTEMQ-----------------------------------------
------------------------------------------------------------
------------------------------------------------------------
------------------------------------------------------------
------------------------------------------------------------
LQVLAERDPMFQGTKMGDAAPVSKSAPGTVKSLSFCDSDVL---YW--------------
-QSTRQAAMRGV------------------------------------------------
---GTTQEAGCAGLRGCRK------------------ILAACENKVVVL-DILAGTQYEI
GKXGL--ES---KSPTVS------------------------------------------
-------------------XVIRQRCSDGV----VRCXDV--------DTLKLFAR--LT
G------------VKAAATCILPLCGL---------------------------------
------------------------------SANGADKLX---------------------
--------------------------------------------TSDGSLVM---WD-PV
AAP----------------SAAGAR-------------------------------EVSP
STAAKGH-DSAVL--SMDLV--------PP-------------RVDQPIRPQGAALRLVT
LG-----GENRVAI-W------ELTPL----------------REVYRAKPVGKIQLHSV
--VYTP------YGLSGQGAEPGILLSGAAPQVFGM---------RES------------
----GSVETV-CDI-----SNRLP-------------AVAKXTPRVGKCVA---------
HPTQPH-LVALATNVGLALLSSEPX--------------------------AAPLALPIR
AA----------------------------------------------------------
----------------------------------------SDLS----------------
-------------------------------------------------HESAYGGAAPS
MDFVTLHSGRLWSVS-----------------------CKGSRS----------------
----------------------------------------------PAGGDPEILKCHQV
A-------SVPFEGRME-------------------------------------------
--MSSSACGRVVS-ICWPG----KNAYVLFRTSSDGAS-----------------W---D
QIESGTA----SS---VAWASTGT----------------LFATVHM-------------
---PEVSKP--------------QLTTQGSRGR------------------RKGGPSAKE
AAAAAAAARDAAAATARVSLKEV-------------------------------------
--------------------------------------SVVTSEVHTVLDELELKGRI--
--------PERVHGGALLGVAYR-----QTSAR---------------------------
--------------VIGGGGGRSFQFHSWL------------------------------
------THSATG--ESFPEPL---------------WVRWDSYNELCAL----GYP----
-------------EEVVVC-LCRPQ------------LQRIASLGVA-------GVISAA
WGTR--QLF----LASPSGVD-LAFVD------------------------------KGT
EAEEPYNNANSPTSSYDPQQPPAQLPPVIQVVRLASACVPAGTRLPGGAALGAPK-----
----------------------------LQPPQALIPXGPL--AVLNAHGGSLWLV--DV
----FGQPQGISL-SHPVLRAMIQIATNDPEGAKLTAERGVPAQGHERTAAFMCS-----
-------------------MLDDGAQQGMDLPGIGAGSQQASPSEPATSPEPCGASTGSQ
PASRAVAARSLGVAPADAAGLAAVLLCRHPARPDSVH---VXVRVDGAERKDXGDTDLLG
MEPAAPAAAALDLSGAWAFDAPEDDVPMTAAGDIDWDAGAPGAXAGARCRGPSAAS----
------------------------------------------------------------
------------------------------------------------------------
------------------------------------------------------------
------------------------------------------------------------
------------------------------------------------------------
------------------------------------------------------------
------------------------------------------------------------
------------------------------------------------------------
--------
>MMETSP0419_Chlorodendrophytes-Pedinophytes__Euk-Green-Chlorophytes-Chlorodendrophytes-Pedinophytes%CAMPEP_0177582038
------------------------------------------------------------
------------------------------------------------------------
------------------------------------------------------------
------------------------------------------------------------
------------------------------------------------------------
------------------------------------------------------------
------------------------------------------------------------
------------------------------------------------------------
------------------------------------------------------------
------------------------------------------------------------
------------------------------------------------------------
------DPVAAPSAAGARE-----------------------------------------
------------VSPST-------------------------------------------
-------------------AAKG-------------------------------------
-------------HDSAVLSMDLVPPR---------------------------------
------------------------------------------------------------
---------------------------------------------------V--------
------------------------------------------------------------
--------DQPIR---------------PQ----------------------GAALRLVT
LG-----GENRVAI-W------ELTPL----------------REVYRAKPVGKIQLHSV
--VYTP------YGLSGQGAEPGILLSGAAPQVFGM---------RES------------
----GSVETV-CDI----------------------------SNRLPAVAK---------
-XTQPH-LVALATNVGLALLSSEPQ--------------------------AAPLALPIR
AA----------------------------------------------------------
----------------------------------------SDLS----------------
-------------------------------------------------HESAYGGAAPS
MDFVTLHSGRLWSVS-----------------------CKGSRS----------------
----------------------------------------------PAGGDPEILKCHQV
A-------SVPFEGRME-------------------------------------------
--MSSSACGRVVS-ICWPG----KNAYVLFRTSSDGAS-----------------W---D
QIESGTA----SS---VAWASTGT----------------LFATVHM-------------
---PEVSKP--------------QLTTQGSRGR------------------RKGGPSAKE
AAAAAAAARDVSLKEVSVVTSEV-------------------------------------
-------------------------------------HTVLD--------ELELKGRI--
--------PERVHGGALLGVAYR-----QTSAR---------------------------
--------------VIGGGGGRSFQFHSWL------------------------------
------THSATG--ESFPEPL---------------WV----------------------
-------------SVVCLC---RPQ------------LQRIASLGVA-------GVISAA
WGTR--QLF----LASPSGVD-LAFVD------------------------------KGT
EVEEPYNNGNSPTSSYDPQQPPAQLPPVIQVVRLASACVPAGTRLPGGAALGAPK-----
----------------------------LQPPQALIPFGPL--AVLNAHGGSLWLV--DV
----FGQPQGISL-SHPVLRAMIQIATNDPEGAKLTAERGVPAQGHERTAAFMCSML---
------------------------------------------------------------
------------------------------------------------------------
------------------------------------------------------------
------------------------------------------------------------
------------------------------------------------------------
------------------------------------------------------------
------------------------------------------------------------
------------------------------------------------------------
------------------------------------------------------------
------------------------------------------------------------
------------------------------------------------------------
--------
>MMETSP0491_Chlorodendrophytes-Pedinophytes__Euk-Green-Chlorophytes-Chlorodendrophytes-Pedinophytes%CAMPEP_0177788470
------------------------------------------------------------
------------------------------------------------------------
------------------------------------------------------------
------------------------------------------------------------
------------------------------------------------------------
------------------------------------------------------------
------------------------------------------------------------
------------------------------------------------------------
------------------------------------------------------------
------------------------------------------------------------
------------------------------------------------------------
------------------------------------------------------------
------------------------------------------------------------
-------------------------XDGEA------------------------------
------------------------------------------------------------
------------------------------------------------------------
------------------------------------------SGGGTGSSS-------PA
PAP-----------------------------------------------------LVKQ
AKPVARLLRGGAV--ELSLS--------AC------------------------SQLLAA
C--------------W--------------------------------------------
-----P-----------GANTYALYRCSKGTAQWEQ------------------------
------------------------------------------------------------
--------IESGSADSVAWAHHGTM--------------------------FATASVPVV
QP----------------------------------------------------------
------------------------------------------------------------
------------------------------------------------------------
------------------------------------------------------------
------------------------------------------------------------
------------------------------------------------------------
--PSMDPKGKG------------------------------------------------K
RRSTGAA----EM-----------------------------------------------
-----------------------EAALAAAREA--------------------------A
ASSAAVSIKEVDLTTNKVNDRHG-------------------------------------
--------------------------------------------------SLGLRGKV--
--------PRNVHGGALLGVTYR-----QPLHS---------------------------
-----------------AQGGNAFQFYSWA------------------------------
------TQEATG--EVFPEPR---------------WVRWDSYAELCAI----GYP----
-------------SEVLVC-RCRPR------------LERIASLAIP-------GVSSAM
WHVR--QLY----LASPDAVD-LVFVD--------------------------------A
GGAAEEPYDSPRSSEALKTPPPPALPPLVKATRLASLQLPQACSRLSSKFYKPSA-----
----------------------------QQAETAVRPFGAL--QLLCVHEAQLWLV--DG
----WGQPRTVDL-SHPSLRLQIQVASGREEAARQGAVHGMLPETHETAAAFLAS-----
-------------------MSEDGARQALGLPGVSVRGRL----GLSMQARELAGAQSYL
HALSCGITDPVYFKPELTTAGPQRTPRDSSETPSPPGSPWGRQSSALPTLSEDGNDLLGM
DDVSGTSSPAARPSALELTEMCNASLPTNDDGSINWDGTLPRAPDRESFRRRVAASSMLP
HALRLVDEALESGDHPVAARCMAVLADAAGSMQANNPM----------------------
------------------------------------------------------------
--------RHAVQLRMVQCGMGDAASSLLTEHKTMAKATSRSHREAVX------------
------------------------------------------------------------
------------------------------------------------------------
------------------------------------------------------------
------------------------------------------------------------
------------------------------------------------------------
--------
>Tetraselmis-striata-LANL1001_Chlorodendrophytes-Pedinophytes__Euk-Green-Chlorophytes-Chlorodendrophytes-Pedinophytes%CAMPEP_0200940796
------------------------------------------------------------
------------------------------------------------------------
------------------------------------------------------------
------------------------------------------------------------
------------------------------------------------------------
------------------------------------------------------------
------------------------------------------------------------
------------------------------------------------------------
------------------------------------------------------------
------------------------------------------------------------
------------------------------------------------------------
------AVDPASMSPVMKG---------------TRLLMAVCEQKVVMM-DLTRSRSTDI
PRAAL--DS---KAPTAV-AVLQEAQPDSAPV----------------------------
-------------------AAVG--CSDGV----IRCVQL--------GTNKLIMR--LA
G------------LKVAPSCMLALCRS---------------------------------
------------------------------SATGADKLL---------------------
------------------------------------------TGSGDGSLAL---WDPLI
QAG----------------GPGGVK-------------------------------EVAP
QGVQKAH-EGGVA--SMALA--------PP--------------AAGQPLGEAAALRLIT
LG-----TDSRVAI-W------SLAPL----------------RELSRVKPLSKVALHSV
--LYAP------RGQAGTGMQAGILLSGANNQVYAM---------SEA------------
----GKIETL-VDL----TAQLI--------------SSGKKAARCSLAVA---------
HPTLPH-LLAVATGAGLALLEFVQQ------------------------GAPPALLTKSM
KT----------------------------------------------------------
----------------------------------------GAEA----------------
-------------------------------------------------AYQQASGSTQL
PSFVLAKDGALWSVT-----------------------CGLGDG----------------
----------------------------------------------DPPAPVAHAAKPVA
T--------LPRSGCVE-------------------------------------------
--LSTSTCGRLVG-VCWPG----ANTYAVYRCTPGSAP-----------------W---Q
QVDTGEG----DS---VAWAHRGT----------------VFATASV-------------
------PVM--------------QQQSPGGAKG----------------RSKKSAKGGAQ
MEAAMAAAREAAAASANVSLREV-------------------------------------
--------------------------------DMETNKAAVQRS------SLDLRGKL--
--------PRNVHGGALLGVTYR-----QQLRS---------------------------
----------------AQGGGNAFQFYSWA------------------------------
------TLEPTG--EVFPEPL---------------WVQWDSYAELCAI----GYP----
-------------SEVLVC-RCRPR------------VERIASLAIP-------GVTSAL
WHTR--QLY----LASPAGVD-LAFVD---------------------------------
-----SGGAGEEPHKPTNTAPPPPLPPLLKAVRLAALQLPLACSRLSSKFYRPSA-----
----------------------------CQARAGVRPFGPL--RLLGVREQLLWLV--DA
----WGQPQVVDL-GHPSLRLCIQTAAGQEEVARQGAVHGLPSEAHETAAAFLAS-----
-------------------MSDVGAQESLNLPGVSIHARL----GLSLQAGELARAQTYL
QALASGVTDAAHLKAEPAERATPRPSMSDASSPPSSPLPLGGSPRPGGPPGSSTDGHDLL
GVEELSGASTPVAKLSTNDLRELDTAGVPTLPDGNINWDAALAPPATGRARRRADALSCL
PHALRLVDEALQSGDHPTAAGALGVVA---------------------------------
------------------------------------------------------------
------------------------------------------------------------
------------------------------------------------------------
------------------------------------------------------------
------------------------------------------------------------
------------------------------------------------------------
------------------------------------------------------------
--------
>MMETSP0052_UTC__Euk-Green-Chlorophytes-UTC%CAMPEP_0175046642
------------------------------------------------------------
------------------------------------------------------------
------------------------------------------------------------
-------------------------------------------------------MQLGD
QLDDVALETDLARQHLEDP-----------------------------------------
------------------------------------------------------------
------------------------------------------------------------
------------------------------------------------------------
------------------------------------------------------------
------SFEVNPSVLQKQSVVLKREAAGAVRDVRFLDPDVAAA-----------------
-QITHQHELVNG------------------------------------------------
---CGTPPPSVSTLESLRG---------------TRLIIVVCENKVLAY-DLLTHRLQEV
HRSAF--EG---KAPTCV-SFL---FLSGHLS----------------------------
--SPGRAVPLACPL-----LAFG--CSDGV----VRIMSL--------NPLRPHSK--LQ
PL-----------HKTPVTCLYTVASK---------------------------------
-------------------------------GQGHELLL---------------------
------------------------------------------AGHQSGSMTM---FAPLA
KSPQVSSPSSGSPPLLPTPSPSPDGPRV----------------------------NPVP
VLDAKVH-EKSIV--AIIMV--------PC-----------------LEDPERASVLLYT
AG-----LDNRIYG-L------NPSTF----------------KEEVKVKIDSKVALTHL
--ALSL-----RGLAVSNVHSLVVSSDSG--VILSV---------HPI------------
---KGDVRLV-VNL-----QGLIP-------------VGQKKSPKIYHLAV---------
HPSLPH-LLLAGTNTGTAVLEIEHP--------------------------PPLAAAALP
LT----------------------------------------------------------
----------------------------------------SPAA----------------
-----------------------------------------AYDIDATAVRAYGGASGAG
CSYVTSLGLDVLCVS-----------------------VGALMQ----------------
----------------------------------------------SSAVVMGDEGSGEG
E----------RGKKGG-------------------------------------------
--RGGGKEGRSIT----------------------------------------------K
DGNLGMG----KA-----------------------------------------------
------PVA--------------LTARTSNGKK---------------------------
----SGRHDDDGRHHHHVVVQGT-------------------------------------
------------------------------------------------------------
-------------SGVVHVEHFG-----RTVVD---------------------------
------------------------------------------------------------
------SGTPGGKA----------------------HVTVSHTGEYVAV----VWS----
-------------VAKQFA-VYRQG------------AAQWDMVIRG-------SGSNVA
WHGS--QNL---------------------------------------------------
------------------------------------------------------------
----------------------------FAVLEDARSSVPS--PAVGGVGGV--------
----GERERQYPL--------VSIWIVSNRTAKILVPNLDLKGDTPLAIHSGGLX-----
------------------------------------------------------------
------------------------------------------------------------
------------------------------------------------------------
------------------------------------------------------------
------------------------------------------------------------
------------------------------------------------------------
------------------------------------------------------------
------------------------------------------------------------
------------------------------------------------------------
------------------------------------------------------------
------------------------------------------------------------
--------
>MMETSP0052_UTC__Euk-Green-Chlorophytes-UTC%CAMPEP_0175066244
------------------------------------------------------------
------------------------------------------------------------
------------------------------------------------------------
------------------------------------------------------------
------------------------------------------------------------
------------------------------------------------------------
------------------------------------------------------------
------------------------------------------------------------
------------------------------------------------------------
---------------------------XAVRDVRFLDPDVAAA-----------------
-QITHQHELVNG------------------------------------------------
---CGTPPPSVSTLESLRG---------------TRLIIVVCENKVLAY-DLLTHRLQEV
HRSAF--EG---KAPTCV-SFL---FLSGHLS----------------------------
--SPGRAVPLACPL-----LAFG--CSDGV----VRIMSL--------NPLRPHSK--LQ
PL-----------HKTPVTCLYTVASK---------------------------------
-------------------------------GQGHELLL---------------------
------------------------------------------AGHQSGSMTM---FAPLA
KSP----------------QVSSLLLPTPSPSPDGPRV------------------NPVP
VLDAKVH-EKSIV--AIIMV--------PC-----------------LEDPERASVLLYT
AG-----LDNRIYG-L------NPSTF----------------KEEVKVKIDSKVALTHL
--ALSL-----RGLAVSNVHSLVVSSDSG--VILSV---------HPI------------
---KGDVRLV-VNL-----QGLIP-------------VGQKKSPKIYHLAV---------
HPSLPH-LLLAGTNTGTAVLEIELA-----------------------------------
------------------------------------------------------------
----------------------------------------RTAA----------------
-------------------------------------------------------RLGRA
ARXVTSLGLDVLCVS-----------------------VGALMQ----------------
----------------------------------------------SSAVVMGDEGSGEG
E----------RGKKGG-------------------------------------------
--RGGGKEGRSIT----------------------------------------------K
DGNLGMG----KA-----------------------------------------------
------PVA--------------LTARTSNGKK---------------------------
----SGRHDDDGRHHHHVVVQGT-------------------------------------
------------------------------------------------------------
-------------SGVVHVEHFG-----RTVVD---------------------------
------------------------------------------------------------
------SGTPGGKA----------------------HVTVSHTGEYVAV----VWS----
-------------VAKQFA-VYRQG------------AAQWDMVIRG-------SGSNVA
WHGS--QNL---------------------------------------------------
------------------------------------------------------------
----------------------------FAVLEDARSSVPS--PAVGGVGGVGGVGGVGE
----RERQYPLVX-----------------------------------------------
------------------------------------------------------------
------------------------------------------------------------
------------------------------------------------------------
------------------------------------------------------------
------------------------------------------------------------
------------------------------------------------------------
------------------------------------------------------------
------------------------------------------------------------
------------------------------------------------------------
------------------------------------------------------------
------------------------------------------------------------
--------
>MMETSP0034_Nephroselmids__Euk-Green-Chlorophytes-Nephroselmids%CAMPEP_0182876124
------------------------------------------------------------
------------------------------------------------------------
-------------------------XRHLSVHPVLPWIAAADEND---------------
-------------------------------------------------NVTIWNFEINK
VVYHILEKEAGASDAQENQ-----------------------------------------
------------------------------------------------------------
------------------------------------------------------------
------------------------------------------------------------
-----------------------------------------------------------L
HKQAEADPGFYGPSTTSPGGETVATSATGIHCMRFCDEDIK----W--------------
-EQFMSSCMLHG------------------------------------------------
---ITLSSPSLGGSGVLRG---------------RRWLLLCCDTKVRFL-DLVSGRTRDV
LSKEQL-EG---KAALCA-ELIFRDLLPERAR------------PTLEPSQSFRFPAERP
SAGASGHGQIEAPY-----AALG--CSDGS----IRLLSM--------GAWKVTRR--LH
GG-----------HKGAVAEMAVVGAH---------------------------------
-----------------------------RGRGEALHLV---------------------
------------------------------------------SGGADGQVAL---WD-LT
SG------------------------------------------------------SESP
LVTVKAH-EGGVV--ALALI--------PA-------------------ERDGDPPVLAT
TG-----ADRSVAT-W------ATGTLS---------------EIFRMKALPKGLIPHSM
SLTTYP-----------GLDEVPLLIAGKTPSIACI---------NPA------------
-GVTGPPREL-CNLQRILHAHNE----------SKGREPAKVKIKVYAMLP---------
HPTVPH-VIALATNVGVALLAMPTG--------------------------AAPQGTPLA
MS----------------------------------------------------------
----------------------------------------RTPA----------------
----------------------------------------------HKDVMFVQGNRLGK
LSFQLQGGGPPTAPG----------QAGAR--------GAEVSM----------------
----------------------------------------------GGSAAFGLASTYRS
I---EFVKDLPYKGPAR-------------------------------------------
--VSMSAGGGHVG-VLWEA----QSQFAVYRLGSQGT------------------W---D
LADSGAA----TA---LVWDTTSE----------------RYAVLRA-------------
------PPP--------------VAEPTPKKKG---------------FKELMKGEDKAA
AAAALEAAKLAAQAQVGVVVKRV-------------------------------------
--------------------------------AGGEGGAAIDVSAR----EVPLPSGP--
--------PQGLLGGALLGMVHS-------------------------------------
----------------SGRGAPTVQLFSWG------------------------------
-----GSMEPVG--PPMPRPT---------------WIEWDVDVTACAM----GYA----
-------------QSVYVF-RTRPE------------FEVIGSVRVS-------NPTXRD
VVPT--PIVRCHALDDPRGVR-RHWGA---------------------------------
------------------RAGGAPGVCEGAPAGLAGWAAPWAHPRPTAAQA---------
----------------------------GGGGSVGGAAPPP--RTAGGGGGAGGGAVAAG
----LSHARACDSHRGPLAEDEVSDGVRGHEAAVQCAIRGLKYEHHDDLAAFMGA-----
---------------------MGHAREALALPGISAPVAF----GLAMKVGDAARAVACL
EGILCGCTDGHA------------------------------------------------
------------------------------------------------------------
------------------------------------------------------------
------------------------------------------------------------
------------------------------------------------------------
------------------------------------------------------------
------------------------------------------------------------
------------------------------------------------------------
------------------------------------------------------------
------------------------------------------------------------
--------
>MMETSP0063_UTC__Euk-Green-Chlorophytes-UTC%CAMPEP_0201465680
------------------------------------------------------------
----------------------------------XGKPMQAIAAALTAAAQSGAKLFHCR
PSPAARARPGGAARRDAEPQGFPAHFGEGRASGAAPNSAMDRGSD---------------
----------------------------------------------QGRLRVRMGLEERA
GGVEFQLGGPEDELLQDVD-----------------------------------------
------------------------------------------------------------
------------------------------------------------------------
------------------------------------------------------------
-------------------------------------------------------IGRQA
AAGHGAPFQANPSLMQQTAGLPSRTATGKVRDIKFLDADVAQA-----------------
-QLASQHYLVNG------------------------------------------------
---SGSVPQSAEGATWLAG---------------KRFLLVVCENKALLL-DLVTRKATEV
PRAAL--DG---KAPTCC-CLL---LLGGGAV----------------------------
PGGTPGSLVMRRPA-----VAFG--CADGV----VRVLQA--------GTWTPMLR--LV
SG-----------HKSAISRVQSVLMR---------------------------------
-------------------------------GATWETVI---------------------
------------------------------------------AGHSYGSLCA---WE-PF
SRN----------------LGAGP--------------------------------DMPV
RQDVKAH-DKEVV--AVMLA--------CV-----------------GEDSDNLRRSLLT
VG-----IDNKLMA-W------DASSL----------------QETNKYKLDAKAQTTHA
--AVIQ-----RGFVANGRHSLLIGTEV--GVLLSM---------HAA------------
---SGSTRLA-ANL-----AGLIP-------------AGAKKLPKIYWVAP---------
HPLQTH-LVAVGTNSGAVLLAFPAS--------E---------P-------MPLAALPLL
SP----------------------------------------------------------
----------------------------------------AQAH----------------
------------------------------------------------------------
------RQLPPPPGP----------PRGPL--------LSSVGC----------------
----------------------------------------------GSGATFVIALGDAV
H---------------C-------------------------------------------
--VNCVTGGGGDS-------------------GDGA-----------------------T
RANRQAQ----TA-----------------------------------------------
------AAV--------------AAAMARARTT------------------SSNLDDALG
AMTEATTTAADGDASTSRPGDAV-------------------------------------
------------------------------------------------------------
-------------GGGGLSWVRT-----RVMSR---------------------------
------------------------------------------------------------
--------TPVA--KDRPAQHA--------------VVVPSFDGAYCAV----VWP----
-------------QLRRYS-IFCKG------------ASAWDEISAG-------HGTSVA
WHAT-------------QHVF-AVVED---------------------------------
------------------------------------------------------------
------------------------------ASPAAPAAAPL--PAAKPRKGILGMGGKDG
---------------KEGSARGGFELRGSSFDVATVVKIKQVSGRAX-------------
------------------------------------------------------------
------------------------------------------------------------
------------------------------------------------------------
------------------------------------------------------------
------------------------------------------------------------
------------------------------------------------------------
------------------------------------------------------------
------------------------------------------------------------
------------------------------------------------------------
------------------------------------------------------------
------------------------------------------------------------
--------
>FPCO_UTC__Euk-Green-Chlorophytes-UTC%FPCO2002665-Interfilum_paradoxum
------------------------------------------------------------
------------------------------------------------------------
---------------MKAFLPGHEKIHLLDVHPTQPWVVTADEAD---------------
-------------------------------------------------SVVVWDWEHRQ
ILYQVNAAGIDVRRVIDTQ-----------------------------------------
------------------------------------------------------------
------------------------------------------------------------
------------------------------------------------------------
------------------------------------------------------------
--------LQKLAGESEETSGAEGLKGGSVKYVKFYDDDIRFWTAW--------------
-KNRAAASELSI------------------------------------------------
-AAASPPPPIGPGPAALRG---------------RRFLVTCSTNKAVFL-DLVTMKARDV
PKAAL--DN---KAPLCV-EFLPRTTGTDGPF----------------------------
-------------------AAFG--GPDGA----IRVLSM--------SNWQPYKR--LV
GG-----------HKNAVSCMLTYATS---------------------------------
--------------------------------AGETQLV---------------------
------------------------------------------TGGTDGSLVF---WN-LD
SGISTVKD------------------------------------------------GSPK
LALSKVH-DGGVL--SISLA--------RI---------------------VGAAPQLIT
TG-----ADRSLAI-W------DTLTFK---------------EMRRIKQAIGKLACHSV
CAWSHP-----------RAPTFESLVAGKDPNLWGV---------ERG------------
----TGARPL-VDLNKFVPPNAVP---------------QGKKLKIYSMIV---------
HPLQPQ-LVVMGTNAGIALLEFDCK------------------------AIPPATALPTP
SG----------------------------------------------------------
----------------------------------------AKEH----------------
------------------------------------------------TVVYTAQREMRA
LTFSLGPGNAAPKIE-----------------------PT--------------------
----------------------------------------------SPTKAGMAPEAASI
RQTRNRLASALHEEMAR-------------------------------------------
--VAASPSGKYVS-VRWPS----QNAYAIYNCRN---------------------W---S
VVDSGAA----RY---FAWDTVRD----------------RYSILAA-------------
---VAIEKP--------------QLPTKGSSKK---------------------KAEAAA
AAQAAAAAAAAAAASATVEVREI-------------------------------------
-------------------------------SDSGAVDQLRK--------AIDGRKEP--
--------VTGLQGGALLGVSYRINVARERVTS--------AVALIASAQGAYQTAAAGG
GVAPSSVGAGPDESSVYTEAPPNFQFYSWE------------------------------
------TFKPVS--GLLPQPE---------------WSAWDAGVEYCAL----VYK----
-------------AYIVFC-AARPS------------FRSLGSVAIP-------GAVSGV
WHRR--QFF----VATPTTIE-VVFVD----GGIDPEEEEKRRKKKQEEEDKKAREKADP
NALALAVLTIDAPQSATPQSTLKARPPLLQVVRLASFATPPAAPAVARPKTEETARSPLS
EIDGSEKKTEVAIAGGGQSAAAS-----RLPPEQRRPVGPL--VVIGVREGVLWLV--DR
----YFSVHAITL-SHPGIRCRCLAAYGDAVSAVKWAAR-LGREHHDDLATFMVG-----
---------------------MGYAKEALHLPGLSKRLEF----DLAMQCNELQRALRVL
LELSNSKEAPPEPANQTAGLDVGLTLLAIEQKHASLTDAVAGTARFAAEFLAMIDAADAT
GQKDIALAALRRLAVAGEVEGALKPKEHRALSLRLASHGERARLAVQSNALISAKQGREA
AVAAALLGDPNLIERAFADTGLFPEAALHAYQHGRVSSLQLIQEWNRMLQKQ--------
------------------------------------------------------------
------------------------------------------------------------
------------------------------------------------------------
------------------------------------------------------------
------------------------------------------------------------
------------------------------------------------------------
------------------------------------------------------------
--------
>MMKU_Nephroselmids__Euk-Green-Chlorophytes-Nephroselmids%MMKU2006227-Nephroselmis_olivace
------------------------------------------------------------
------------------------------------------------------------
------------------------------------------------------------
------------------------------------------------------------
------------------------------------------------------------
------------------------------------------------------------
------------------------------------------------------------
------------------------------------------------------------
------------------------------------------------------------
------------------------------------------------------------
------------------------------------------------------------
---MNLKIPFHSVIFNPRQ-----------------------------------------
-------DG---REPTSL------------------------------------------
-------------------LL----CAKAS-----VVWGM--------------------
-------------------------DP---------------------------------
------------------------------------------------------------
------------------------------------------QAGKGG------------
--------------------------------------------------------CFEP
LAD------------TLQVV--------PA------------------------------
------------------------------------------------------------
--AYAP---------------------------------------PPK------------
-----------AKL------------------------------KAYCLSA---------
HALLPH-LVFVGTNVGLMAMKFSAR------------------------RCPPCTQLAAA
AL----------------------------------------------------------
----------------------------------------PTAR----------------
---------------------------------------------------------GRS
PEVLSLSGATLSSFT-----------------------LGLADT----------------
----------------------------------------------KPQEGYLATACSHR
P-----IKSLPKMGCAV-------------------------------------------
--LKASLSGQCVS-VYWPD----QKQFHVYGHLGRSQ------------------W---E
LVDQGQC----TS---LVWDLNPPGSHRGGHAEGGGNS--RYAIITI-------------
------PPP--------------AVTPEKKKKK-----------------KKLSKEEAAA
EMAMSIAAAAAAEAAVKVEIRTL-------------------------------------
-------------------------------HIGRETRLESA--------ELPSGPGR--
--------PLQLYGGALLGVTWQ-------------------------------------
-----------------GKSQDNRELMSWS------------------------------
------HLSAVG--SPLPLPH---------------WVEWSSSSPHCAL----GYA----
-------------SHVAVF-SYKES------------FSLIGCVQVK-------EAVQGH
WEAQ--QLF----LLSPSALL-LVFV----------------------------------
------------------------------------------------------------
------------------------------------------------------------
------------------------------------------------------------
------------------------------------------------------------
------------------------------------------------------------
------------------------------------------------------------
------------------------------------------------------------
------------------------------------------------------------
------------------------------------------------------------
------------------------------------------------------------
------------------------------------------------------------
------------------------------------------------------------
------------------------------------------------------------
------------------------------------------------------------
--------
>MMETSP0941_Palmophyllophyceae__Euk-Green-Chlorophytes-Palmophyllophyceae%CAMPEP_0196284290
------------------------------------------------------------
----------------------------------------------------------GG
PLRPGEGRAANAMLGLAAWRPNDAKVVSIDAHPTQPWIAFGDLKA---------------
-------------------------------------------------TLTVWDWRSQE
VLYEVIGGQDEAARVSVQL-----------------------------------------
------------------------------------------------------------
------------------------------------------------------------
------------------------------------------------------------
------------------------------------------------------------
-QQQAERNPAYYGPRVAQDGPTKQEQSGAFKGVAFFDEDVINWRAY--------------
-RWSTLAEAYAG------------------------------------------------
-REISKLEPFPRAAAGFAG---------------KRWLVAAWDTKVLFL-DLANERTKEI
HKADL--EG---KAIAALEVVL---YGGQMPC----------------------------
-------------------ALIG--GTDGV----VRVFSL--------LSWQVVGR--LA
GG-----------HKTALNCALAIPSN---------------------------------
-----------------------------DGSTHAHRFI---------------------
------------------------------------------TGCAGGTLAW---WNLTP
GVK-----------------------------------------------------DFAP
QKAFKAH-DGGVV--CATLT--------SG----------------------AQLPSLIT
TG-----NDGTVAV-W------NLAT-----------------TSEVARFKPHKLPCIGV
ASWLHP-----------RCPDFSAVVITKEPIVLMV---------NPA------------
-AKNGGLVGL-CDVGEKAPKELLA------------LLANKSPLKAYSMIS---------
HPLQNH-ILFIGTNLGVAVLGASPR--------V-----------------RPPAILART
GT----------------------------------------------------------
----------------------------------------GQGS----------------
-----------------------------------------------------------G
MLYVSSNALHSGSFK-----------------------TTQPAA----------------
----------------------------------------------IVERSRVASLPHPG
Y--------------AV-------------------------------------------
--MDMSPEHKHLS-LLWPQ----AKQFTILRMPDY------------------------V
QIEGGEG----SS---FAWSTTRQ----------------IYAVLSS-------------
------PTP--------------QIPNQKPSKK---------------LKGKAAEKAAAQ
ARAAAEAARHMALMGTKVSVYDL-------------------------------------
---------------------------P----TGASKGVLKC--------EIPIPPKT--
-------RPVQVYHGALLGVSFA------ALPG---------------------------
-----------------ETTSPCFKFYDFD------------------------------
------GGEAVG--EELPVPE---------------WVEWDQGVELCAI----GYA----
-------------NYVAVF-ACAPS------------FHLLGTISIV-------MATEGR
WYRQ--QLF----LLTPTSVE-CAFVQ---------------------------------
------------------PDVRDASHKMIHRLPIASMFSAAVGRSEYAGM----------
----------------------------PTYTNYKRPIGCL--KIGGVEGGKLCLI--DA
----MFRVYLLPL-TNPALQAHCLTAFGDIDGVIQVSSK-LAPEQHDLLADFMRT-----
---------------------MGYKRDALRLEHLSHRKRL----QLALDNTDLDQALTVL
A-KIAEETQDLESSNAADALALESFADGTMDIPNKTATGHLADDYMNVAEEAFKMGNTQL
LEKCLDTLICVAQHVPKNSRASLALLFAKMQKSRTLEQYLETLIKLQDHDAAIVAAMALN
DDTHVHRVVKELGTPSEQALHAHSCGAADAQACLDRMNSALNGWRVTPN-----------
------------------------------------------------------------
------------------------------------------------------------
------------------------------------------------------------
------------------------------------------------------------
------------------------------------------------------------
------------------------------------------------------------
------------------------------------------------------------
--------
>XMCL_Palmophyllophyceae__XMCL2003499-Prasinococcus_capsulatus
------------------------------------------------------------
------------------------------------------------------------
------------------------------------------------------------
------------------------------------------------------------
------------------------------------------------------------
------------------------------------------------------------
------------------------------------------------------------
------------------------------------------------------------
------------------------------------------------------------
------------------------------------------------------------
------------------------------------------------------------
------------------------------------------------------------
--------------MPC-------------------------------------------
-------------------ALIG--GTDGV----VRVFSL--------LSWQVVGR--LA
GG-----------HKTALNCALAIPSN---------------------------------
-----------------------------DGSTHAHRFI---------------------
------------------------------------------TGCAGGTLAW---WN-LT
PG------------------------------------------------------VKDF
APAFKAH-DGGVV--CATLT--------SG----------------------AQLPSLIT
TG-----NDGTVAV-W------NLAT-----------------TSEVARFKPHKLPCIGV
ASWLHP-----------RCPDFSAVVITKEPIVLMV---------NPA------------
-AKNGGLVGL-CDVGEKAPKELLA------------LLANKSPLKAYSMIS---------
HPLQNH-ILFIGTNLGVAVLGASPR--------V-----------------RPPAILART
GT----------------------------------------------------------
----------------------------------------GQGS----------------
------------------------------------------------------------
--GMLYVSSNALHSG---------------------------------------------
----------------------------------------------SFKTTQPAAIVERS
R-----VASLPHPGYAV-------------------------------------------
--MDMSPEHKHLS-LLWPQ----AKQFTILRMPDY------------------------V
QIEGGEG----SS---FAWSTTRQ----------------IYAVLSS-------------
------PTP--------------QIPNQKPSKK---------------LKGKAAEKAAAQ
ARAAAEAARHMALMGTKVSVYDL-------------------------------------
-------------------------------PTGASKGVLKC--------EIPIPPKT--
-------RPVQVYHGALLGVSFA------ALPG---------------------------
-----------------ETTSPCFKFYDFD------------------------------
------GGEAVG--EELPVPE---------------WVEWDQGVELCAI----GYA----
-------------NYVAVF-ACAPS------------FHLLGTISIV-------MATEGR
WYRR--QLF----LLTPTSVE-CAFVQ---------------------------------
------------------------------------------------------------
---------------------------------------------------------PDV
------------------------------------------------------------
------------------------------------------------------------
------------------------------------------------------------
------------------------------------------------------------
------------------------------------------------------------
------------------------------------------------------------
------------------------------------------------------------
------------------------------------------------------------
------------------------------------------------------------
------------------------------------------------------------
------------------------------------------------------------
------------------------------------------------------------
--------
>KADG_UTC__Euk-Green-Chlorophytes-UTC%KADG2009603-Ignatius_tetrasporus
------------------------------------------------------------
------------------------------------------------------------
------------------------------------------------------------
------------------------------------------------------------
------------------------------------------------------------
------------------------------------------------------------
------------------------------------------------------------
------------------------------------------------------------
------------------------------------------------------------
-----------MAGRLNADLAAASRPSGRVRSAKFLDVETV---YW--------------
-QTALQMSALLG------------------------------------------------
---PTCRPPDATSMTALLG---------------TRLVVLVCDYKVVLY-DIVRKRTREI
PRGAL--DG---KSPTAVSVLVSSGSVASDGA------------------------AAAK
AASSAGMTLMSAPV-----LAVG--CSDGI----IRLVSF--------VTLEVIGK--LV
AA-----------HKGGVTALLTLTGM---------------------------------
------------------------------SEGAPDRLV---------------------
------------------------------------------SGDASGTIAV---WE-PF
SQP----------------LGVGNVAE-----------------------------ITPT
TLRPQAH-TTGIA--DALIV--------HG-----------------PEDTDQTLGMLLT
FG-----QDGSMLL-W------DGLSFQ---------------EVRKMPPIDKNVPYNAI
--AYTP------RHLAVSNFIPTCVVTAAAPIVYGV---------HHL------------
---SGAVREL-AHI-----DGIIP-------------AGKKPQPKIYSVAS---------
CALQPH-IIAVACNTGTAVFKFDVY--------------------------ERLCIAPLV
AP----------------------------------------------------------
----------------------------------------SATA----------------
-------------------------------------------AESQPLVPDMSPPPAEG
AKYMLVMGSNLFEFH-----------WTAR--------EVATTS----------------
----------------------------------------------VSTRRADVQLVARK
Q-----LASLGQGGRCI-------------------------------------------
--VQANAGGDMVA-VCWPV----ARSYEVFVRTASGA------------------W---V
QRDAGSA----VQ---VVWHQSDN----------------LLAVIDE-------------
-----PPPP--------------EFNMPAVQSG---------------SPRKAKGPDIDA
LKAAYMVATADAANRTRVVIREM-------------------------------------
-------------------------PKE----LSKPVKVVCA--------RLELRGDT--
--------PTSLHGGVLLGVGLR-----RMVER---------------------------
--------------NDDSGRAPALQFFNWH------------------------------
------TQERVG--TELEEPK---------------WIAWDNDMEFCAL----AYA----
-------------HGVQLF-GINPR------------FVPLVLIPLT-------NPTSGM
WGRR--VLH----VVTPSSVE-TVFAV---------------------------------
-PAGMVPEDAPGSMIGLKSGSGEHPHVLIQIVRLASFAGSRSSSVDASAQHVA-------
----------------------------ALPYECTRPEGPA--VVLGVHGDMLWLA--DA
----HGWPHALPL-NHPGLKARLEAAAGNYTAARAMAEEGLAPVYHDGIALFMSA-----
----AASSDALGPESLRTTAERQALQEALELSGLSLEVEL----QLSALLGDLKRAVACL
VAL---------------------------------------------------------
------------------------------------------------------------
------------------------------------------------------------
------------------------------------------------------------
------------------------------------------------------------
------------------------------------------------------------
------------------------------------------------------------
------------------------------------------------------------
------------------------------------------------------------
------------------------------------------------------------
--------
>MMETSP1315_Palmophyllophyceae__Euk-Green-Chlorophytes-Palmophyllophyceae%CAMPEP_0119187068
------------------------------------------------------------
------------------------------------------------------------
----------XTPLKLYRFRASAHKSVDACLHPCLPWVALCDQGD---------------
-------------------------------------------------EVVLWDYERKE
TLYHLQASGVSEEWVVGSA-----------------------------------------
------------------------------------------------------------
------------------------------------------------------------
------------------------------------------------------------
-----------------------------------------------------------L
QAAAESVPGYAGARQDQAAVPRLAGKVGSVRCVRLFDEDVHSWRQW--------------
-EGRRYSRAAPR------------------------------------------------
-DESQVGGPGPGQARQAVA---------------RQWLAVVWEAKAAFV-ELATGQARQL
WRADL--DG---KPQMTCVEMM---NVHGHTV----------------------------
-------------------ALVG--CADGA----ARVIAL--------PSFRPVSK--LA
GG-----------HRGSILCMLPLPDA---------------------------------
------------------------------------RLL---------------------
------------------------------------------TGGADGSLAL---WDLSM
MLA----------------RPGA---------------------------------DAQP
KLVVPAH-KDGVT--SLELY--------PG----------------------PIMPRVVT
AG-----GDKTVAL-W------EGQTL----------------RELGRQQPNEKLATLSA
VPWFHP---------RFPRVDCLIATRNAQVGVLGL---------TSK------------
-----GLPSLLVDL-----DQVIK------------PPQDKPHVKVYSLAV---------
HPLKPS-LIAIGTNTGLVMLEVDPA--------W-----------------LPAAAVLPA
AP----------------------------------------------------------
----------------------------------------GEAR----------------
------------------------------------------------------------
HRAVFARGRELTQLS----------------------FGFGAPD----------------
----------------------------------------------CDGQQPVEQAEQRV
A-------VLPSDGACV-------------------------------------------
--LMAHPVDPLLG-VLWPT----TRRYQVYRTGD---------------------W---R
VLDEGSA----TA---IGWDT--THP--------------RLVALTA-------------
-----PPPP--------------AAPPQMRGRG------------------KKARAEFEV
AMKAFAAAQAAVSTSIGVIIKGL-------------------------------------
--------------------------------EGDEMIVYNE--------SLEHGLKE--
--------ASTVFGGGLFGVGGQ-----PQLDK---------------------------
---AERAEGYHSDAVARRVERQALQLFRWD------------------------------
------AHTKIG--PQMPMPL---------------KVVWDVDCEYVAL----IYM----
-------------HSVSLF-TAQPR------------FRLLASVALE-------GVSDAQ
WFRS--QVF----LVTPTSIE-CAFVS---------------------------------
--------------------SSSDAVEFLTLATLAPWAPASHSYQQAEGAPSPAEVAAAA
----------------------------RLPPPARRPAGPL--MLLTIRDGAVWLA--DS
----IGVVHGVPL-KHPGVLCRCLNAYGDPSAAVACAEPLDSAHADDLAAHLAGR-----
----------------------GEPRAALGLRGVGPRTRA----AIASGRLKGAGALPPS
DALAIVEAAAVDVD-------PAGGRGSGVVVDQLEALTLGATAKVGRTGAAGIAAVAED
FLWVAALAEKQQQREVADRALAALASASPLLPSDALYATLARLATTGRVALLQEVAETLQ
AAASLGSVAADSR-----------------------------------------------
------------------------------------------------------------
--------------------------------------ANELASAAAAAALLLGKDKGDE
MLLRALRRAGAHAEAAVAARARGMDDGGALDAANDQLRASGVTMTL--------------
------------------------------------------------------------
------------------------------------------------------------
------------------------------------------------------------
------------------------------------------------------------
--------
>MMETSP0806_Palmophyllophyceae__Euk-Green-Chlorophytes-Palmophyllophyceae%CAMPEP_0195563768
------------------------------------------------------------
------------------------------------------------------------
------------------------------------------------------------
------------------------------------------------------------
------------------------------------------------------------
------------------------------------------------------------
------------------------------------------------------------
------------------------------------------------------------
------------------------------------------------------------
------------------------------------------------------------
-XARAKRPSMEF------------------------------------------------
--------VTLATLSPWAG------------------ASMACQQTNATPSPSEVAAAARL
PPPAR-------RPAGAL------------------------------------------
-------------------ALLT--IRDGA------VWLC--------DALGVVHSVPLK
-------------HPGVLCRCLAAYGD---------------------------------
------------------------------------------------------------
------------------------------------------AGAAVACSAS---LD-AA
HAD-----------------------------------------------------DLAT
HLAVAGEPRAALA--LRGVS--------PR------------------------ARAIVA
SG-----RGAGMRP-L------PPAEA----------------LAIVEQAAVDIDPLSGR
GTGFVT-------------DPLEALTLGTAAKVGRA---------AAA------------
-----------------------------------------------GIAA---------
---VAHDYLHVAAHAQRQGLRDVAA--------------------------KALSALAAA
AP----------------------------------------------------------
------------------------------------------------------------
----------------------------------------------------MLEEDALH
ATLARLAQGGQWAKL-----------------------EATAEA----------------
----------------------------------------------LLRAADLGSAAADA
R--STSLASNATMAALL-------------------------------------------
--LGRNAGGDALL-------------FTALKRSGA------------------------H
AXGSGXX----XXXXXXXXXXXXX------------------------------------
------HAE--------------AVVAARARGL---------------------EDDGGA
LEAANAALEKHGVESPTRDACPL-------------------------------------
---------------------------------GGWRSDIVKVQCIIPSTTFASPTDT--
--------YSSPYAGQTHCFKYF-----PSLAA---------------------------
-------SRLKRARSAKGNEVPGLPAHIGL------------------------------
------SVGALSXVVEAPRAR-------------------DNPLQVAALAREVLDD----
-------------AGVSFTMGPMPN--TGTKTVAMQLVMPLSCSPGG-------GENAPA
WKST-----------RSTPLARIAAVS---------------------------------
-------------------FFXERKHHVLGLVGLRVHGTAGVAQNGVHHHALLLALTAAQ
----------------------------YQPRCDILRVGEV--PLENGE-----------
----VLMRAEQVLALHGVAHARRVHAQAALDRPLHHLLPGPAGCAVDG------------
------------------------------------------------------------
------------------------------------------------------------
------------------------------------------------------------
------------------------------------------------------------
------------------------------------------------------------
------------------------------------------------------------
------------------------------------------------------------
------------------------------------------------------------
------------------------------------------------------------
------------------------------------------------------------
------------------------------------------------------------
--------
>MMETSP0806_Palmophyllophyceae__Euk-Green-Chlorophytes-Palmophyllophyceae%CAMPEP_0195546152
------------------------------------------------------------
---------------------------ACEVCGRCESPSSSPTSSPTGTPTTGCFCDFDG
PVAAAAAAAXPKPLKLLRFRASERKSVDACLHPVLPWVALCDQGN---------------
-------------------------------------------------GAVLWDYEQKE
TLYELSPEGVSNEWFVAAA-----------------------------------------
------------------------------------------------------------
------------------------------------------------------------
------------------------------------------------------------
-----------------------------------------------------------V
QASAEAQPSYTGQRDHAAMRPRTGGKLGAVRCVRLYDDDVAAWREW--------------
-ETARAARSAPR------------------------------------------------
---DASALGGSARSGAVRG---------------TQWLAVVWEQGATFV-ELSSGKARQV
FRSEL--EG---KPQMSRLEIM---GVHSHTI----------------------------
-------------------AAIG--CNDGS----IRVLAL--------GSFKPVAR--LA
GG-----------HRGAVLSMLVLPNS---------------------------------
------------------------------------RLL---------------------
------------------------------------------TGGADGSIAL---WDLSM
ARPSG---------------------------------------------------DTDP
KMVVPAH-KDGVS--SLAIY--------PG----------------------PMMPRVVT
AG-----GDKTVAL-W------DLATL----------------RELARQQPNDKLQCIRA
EPWFHP---------RFPRVDCVFATRNAQIGVVAL---------ESK------------
----GQPPSMLLDL-----DQVIR------------PPGDKPHVKVYTLAV---------
HPLRPS-VVSIGTNAGLVIIEVDPS-------------------------FAPAAAALPV
AP----------------------------------------------------------
----------------------------------------GGDV----------------
-----------------------------------------------------------S
HRAVYARGRNLLSLG----------FSVAA--------GGGDDG----------------
----------------------------------------------LPGVEQTEERVAVL
R----------SDAACS-------------------------------------------
--LHAHPSEELLA-VFWPG----AQSYAVYRTSD---------------------W---R
ILDEGRA----SS---LGWDAVHP----------------RLVLLSA-------------
------PPP--------------QQQPPQMRGR-----------------GKKAKEEYAM
AMKAYIAVQEASSTEARVQIKGL-------------------------------------
--------------------------------EGDKMEMYND--------ALEVESVE--
-------KRLGVFGGGFFGVRGT-----EPPQR---------------------------
-ADEDSLEGYRSSKAASARQRERVQLFRWD------------------------------
------THTAIG--PAMPCPS---------------KIVWDVECEFVAF----VYP----
-------------HSVSLF-QAQPS------------FHLLGSVSIE-------GVADAQ
WFRS--QLF----MLTPTTIE-CCFIS---------------------------------
------------------------------------------------------------
---------------------------------GGGAGG---------------------
------------------------------------------------------------
------------------------------------------------------------
------------------------------------------------------------
------------------------------------------------------------
------------------------------------------------------------
------------------------------------------------------------
------------------------------------------------------------
------------------------------------------------------------
------------------------------------------------------------
------------------------------------------------------------
------------------------------------------------------------
------------------------------------------------------------
--------
>HYHN_Palmophyllophyceae__Euk-Green-Chlorophytes-Palmophyllophyceae%HYHN2002687-Prasinoderma_coloniale
------------------------------------------------------------
------------------------------------------------------------
------------------------------------------------------------
------------------------------------------------------------
------------------------------------------------------------
------------------------------------------------------------
------------------------------------------------------------
------------------------------------------------------------
------------------------------------------------------------
------------------MRPRTGGKLGAVRCVRLYDDDVAAWREW--------------
-ETARAARSAPR------------------------------------------------
---DASALGGSARSGAVRG---------------TQWLAVVWEQGATFV-ELSSGKARQV
FRSEL--EG---KPQMSRLEIM---GVHSHTI----------------------------
-------------------AAIG--CNDGS----IRVLAL--------GSFKPVAR--LA
GG-----------HRGAVLSMLVLPNS---------------------------------
------------------------------------RLL---------------------
------------------------------------------TGGADGSIAL---WD-LS
MAR----------------PSG----------------------------------DTDP
KMVVPAH-KDGVS--SLAIY--------PG----------------------PMMPRVVT
AG-----GDKTVAL-W------DLATL----------------RELARQQPNDKLQCIRA
EPWFHP---------RFPRVDCVFATRNAQIGVVAL---------ESK------------
----GQPPSMLLDL-----DQVIR------------PPGDKPHVKVYTLAV---------
HPLRPS-VVSIGTNAGLVIIEVDPS--------F-----------------APAAAALPV
AP----------------------------------------------------------
----------------------------------------GGDV----------------
-----------------------------------------------------------S
HRAVYARGRNLLSLG----------FSVAA--------GGGDDG----------------
----------------------------------------------LPGVEQTERVAVLR
S-----------DAACS-------------------------------------------
--LHAHPSDELLA-VFWPG----AQSYAVYRTSD---------------------W---R
ILDEGRA----SS---LGWDA--VHP--------------RLVLLSA-------------
------PPP--------------QQQPPQMRGR-----------------GKKAKEEYAM
AMKAYIAVQEASSTEARVQIKGL-------------------------------------
--------------------------------EGDKMEMYND--------ALEVESVE--
-KRLGVF------GGGFFGVRGT-----EPPQR---------------------------
-ADEDSLEGYRSSKAASARQRERVQLFRWD------------------------------
------THTAIG--PAMPCPS---------------KIVWDVECEFVAF----VYP----
-------------HSVSLF-QAQPS------------FHLLGSVSIE-------GVADAQ
WFRS--QLF----MLTPTTIE-CCFIS---------------------------------
----GGGAGGAGDGGGMRARAKRPSMEFVTLATLSPWAGASMACQQTNATPSPS------
----------------------------EVAARARRPAGAL--ALLTIRDGAVWLC--DA
----LGVVHSVPL-KHPGVLCRCLAAYGDAGAAVACSASLDAAHADDLATHLAVA-----
----------------------GEPRAALALRGVSPRARA----IVASGRGAGMRPLPPA
EALAIVEQAAVDID-------PLSGRGTGFVTDPLEALTLGTAAKVGRAAAAGIAAVAHD
YLHVAAHAQRQGLRDVAAKALSALAAAAPMLEEDALHATLARLAQGGQWAKLEATAEALL
RA----------------------------------------------------------
------------------------------------------------------------
------------------------------------------------------------
------------------------------------------------------------
------------------------------------------------------------
------------------------------------------------------------
------------------------------------------------------------
------------------------------------------------------------
--------
>SYJM_UTC__SYJM2040097-Dunaliella_salina-UTEX_LB_1644
------------------------------------------------------------
------------------------------------------------------------
------------------------------------------------------------
------------------------------------------------------------
------------------------------------------------------------
------------------------------------------------------------
------------------------------------------------------------
------------------------------------------------------------
------------------------------------------------------------
------------------------------------------------------------
----MPVTLMMP------------------------------------------------
------PPTKASSKKAAAK-------------------------------EAEMRRAQQI
A-----------AEEAAA------------------------------------------
-------------------------AKPNT----VQIMRI--------------------
-------------QGRSVSGVGRVTLQ---------------------------------
------------------------------------------------------------
--------------------------------------------GGDPPLRV---HSGPL
LG------------------------------------------------------ITTR
KQLPEVHLTGALD-----------------------------------------------
-------ADAPLSF--------RLHTW----------------DSNSVQVGQDMPEPLVI
--SWDP------------TGILVALAYPAQVLICSV---------TPM------------
-----------IKV----------------------------------LAS---------
LPIQNTVGIQWAMRQLFVLTQTHAY--------------------------AVCVYLPGT
GP----------------------------------------------------------
----------------------------------------GFQR----------------
--------------------------------------------------------DVPI
VQLVLEVAAQGATPE-----------------------PSSAPS----------------
----------------------------------------------CTSLVAKAEAKEKE
A--------------SE-------------------------------------------
--IQLLKGGAAGG----------------------------------------------L
GAEDGPL----PS-----------------------------------------------
----TLPRP--------------PGLLTLLGPR------------------GGVLWVANA
HAQALALPLGQHPVLNAISIAAA-------------------------------------
------------------------------------------------------------
-------------GNVPDSVLYA-----KNNVH---------------------------
------------------PSQHGILAYFLA------------------------------
------AGGGDG-----------------------------------------DKP----
-------------HGANNA-LTLPG------------LTLLEEFVLR--------LKLNH
WQLA---------FEAMEALL-AGFHS---------------------------------
---------------------RPPADGSFRFPATTAAFGSWSGASDAAKAHGSVPGSL--
----------------------------TATPLMASSTNPL--ANQPYEDDMDWML----
----------------------PLRQAGTSTSARTASAVAA-------------------
------------------------------------------------------------
------------------------------------------------------------
------------------------------------------------------------
------------------------------------------------------------
------------------------------------------------------------
------------------------------------------------------------
------------------------------------------------------------
------------------------------------------------------------
------------------------------------------------------------
------------------------------------------------------------
------------------------------------------------------------
--------
>Dunaliella-tertiolecta-CCMP1320_UTC__Euk-Green-Chlorophytes-UTC%CAMPEP_0187375676
------------------------------------------------------------
------------------------------------------------------------
MFNLRQFFPSNDKVRHLELHPTQ------------PWLATASKSD---------------
-------------------------------------------------VVTIWDWSSRQ
VYQQYQLGAMGEEDMCGDA-----------------------------------------
------------------------------------------------------------
------------------------------------------------------------
------------------------------------------------------------
-----------------------------------------------------------D
LARLHAKDPLHAVNPSVPTSSTSRSATGKVREVRFFDQDVAQA-----------------
-HLTAQHLYSTG------------------------------------------------
---PCRPAPNIQDAAKLGA---------------RRLLVVVCDLKVLLY-ELGSKHVREV
PKAVL--EG---KSAQCC-AFL---LLGGKAS----------------------------
--SSQDSPLLPCPV-----LALG--CTDGI----VRMFSL--------STLKPVGR--LA
GA-----------HKSPVVSMAVMGMR---------------------------------
-------------------------------GGVDESVL---------------------
------------------------------------------VAHEGGNVQRFAPSNALY
RAM----------------ASGGADVRD----------------------------VAPI
RVSVKAH-KDNIQ--SMAVM--------AT----------------AESPEATPGRIVVT
CG-----ADKQLVG-F------GPGTM----------------QELYRIKMPSKESCL--
--AFCP-----RGMTSSGTHTLFLGTDNGAVMFVHL---------ESR------------
------SIRLAVDL---NDLPTVP----------GNPSSKRPQLAVNCIAV---------
HPLQPH-LFAVAATSGSYVLQFKET--------A-PP--------------MPYVALPLL
SPVQALASPTAGIEGAEVTYVVAVGDEVHCVTVSATQQEVPLLDEPEQISPAAMPLPEDL
SPLAIVQQQEQLQQQQQAQFLEQLQQQQQQQDPQQPGQPAPQEALPPAPAADAAATAGAG
DSPQPPQPPPKKKGLMAGLLGLAGVDKGDKADKAAAAKDKEGSKGGARAAANPEPSAAPG
AAGKREEKKESGLASMFGGGKASGPPPPSPAPAAAAAPPGVGPGGRPMGNMQRLAQRQEQ
QRQQQALREQRQEQQLKEQQEWLQQQQQQQQQQQPKQQQQQQPQRTGPGTPNVPPVPGQP
STLGIPGVPPPYAGPSAKPAGDQQDAGEQKRLRKLSGLPGSPAVQTMSCVIMDTGRPVTR
AQLGCSTDGAYVS-VVWPA----ARQYTIYRQGAAS-------------------W---E
SVASGSG----VD---VAWGWNEH----------------LFAVVEA-------------
----ATPPP--------------PVALPSPGKT------------------PSSKKAAAK
EAEMRRANALAAEAAAMAKPNTV-------------------------------------
-----------------------------------QIMKLSERSVSGVAHVNVQGGDA--
--------PVRVSSGPLLGITTR-----KQLPD---------------------------
---------VALGGGLEAEAPLSFRLHTWT------------------------------
-----NNSIQVG--QEMPEPT---------------AISWDPTGILVAL----AYP----
-------------AQVLLC-SVTPA------------LEVLASLPIQ-------GTVSMQ
WAMR--QLF----VLTHTHAY-AACVT---------------------------------
----------LPGTGPLYQGKLPVVQLLLEVAALGLLAEPTSLPPTLSCKVPEDATDEEK
ELHLTWGGSAGGLGLKEG----------PLPPSLPRPPGPL--ALLGPRGGVLWVGNVNA
------QALALPLAQHPVLHAISIAASGNVQGAIMYAKEALHPSHHGILASYLAD-----
-----GGGTGDK---------AHCANVALSLPGLSLLEEAVLRVQLHHWPMAVEAVEALL
AGFRRRPPVDSNFRFPATTAAFGSWSGAAEAAKANGGVPSTGVSAPLVASSTQALAGQPY
EDDLDWMTPLRQAGTSTSARTAASAAATLALRSQPLPQEMVAAAPLGMVADLAIDLMRGL
IGVGMHDAAQPLARLLIDHAAQLS------------------------------------
----------------------------------PLQLSALGICMAEVDMRRELPLLLAR
SCVPGADALSRESVGLLAAVMSGHTSLINEVLRQTGAPALAAAQADWSKDEYNNETTVAA
AGAEWVAQLAGQAHNMAPPTTPASAVPYMMVGKTLSIMINHNAPASGQFNARG-------
------------------------------------------------------------
------------------------------------------------------------
------------------------------------------------------------
------------------------------------------------------------
--------
>ZDIZ_UTC__ZDIZ2049957-Dunaliella_tertiolecta-CCMP_364
------------------------------------------------------------
------------------------------------------------------------
------------------------------------------------------------
------------------------------------------------------------
------------------------------------------------------------
------------------------------------------------------------
------------------------------------------------------------
------------------------------------------------------------
------------------------------------------------------------
------------------------------------------------------------
------------------------------------------------------------
------------------------------------------------M-----------
------------RRANAL-AAE--------------------------------------
-------------------AAAM--AKPNT----VQIMKL--------------------
-------------SERSVSGVAHVNVQ---------------------------------
------------------------------------------------------------
--------------------------------------------GGDAPVRV---SSGPL
LG------------------------------------------------------ITTR
KQLPDVALGGGLE-----------------------------------------------
-------AEAPLSF--------RLHTW----------------TNNSIQVGQEMPEPTAI
--SWDP------------TGILVALAYPAQVLLCSV---------TPA------------
-----------LEV----------------------------------LAS---------
LPIQGTVSMQWAMRQLFVLTHTHAY--------------------------AACVTLPGT
GP----------------------------------------------------------
----------------------------------------LYQG----------------
-------------------------------------------------------KLPVV
QLLLEVAALGLLAEP-----------------------TSLPPT----------------
----------------------------------------------LSCKVPEDATDEEK
E-----------------------------------------------------------
--LHLTWGGSAGG----------------------------------------------L
GLKEGPL----PP-----------------------------------------------
----SLPRP--------------PGPLALLGPR------------------GGVLWVGNV
NAQALALPLAQHPVLHAISIAAS-------------------------------------
------------------------------------------------------------
-------------GNVQGAIMYA-----KEALH---------------------------
-----------------PSHHGILASYLAD------------------------------
-------GGGTG-----------------------------------------DKA----
-------------HCANVA-LSLPG------------LSLLEEAVLR--------VQLHH
WPMA---------VEAVEALL-AGFRR---------------------------------
---------------------RPPVDSNFRFPATTAAFGSWSGAAEAAKANGGVPSTG--
----------------------------VSAPLVASSTQAL--AGQPYEDDLDWMT----
----------------------PLRQAGTSTSARTAASAAA-------------------
------------------------------------------------------------
------------------------------------------------------------
------------------------------------------------------------
------------------------------------------------------------
------------------------------------------------------------
------------------------------------------------------------
------------------------------------------------------------
------------------------------------------------------------
------------------------------------------------------------
------------------------------------------------------------
------------------------------------------------------------
--------
>VJDZ_UTC__VJDZ2012098-Botryococcus_sudeticus
------------------------------------------------------------
------------------------------------------------------------
------------------------------------------------------------
------------------------------------------------------------
------------------------------------------------------------
------------------------------------------------------------
------------------------------------------------------------
------------------------------------------------------------
------------------------------------------------------------
-------------------------MTSPVLAIGCSDGHVRLVHL---------------
-ATLRVVGKLAG------------------------------------------------
--NSNASISSLLAIPSKAG---------------VKAPAGQAPGTAAAG---PTGAGART
P------PG---AAATPT-AAA--------------------------------------
-------------------AAAG--GTGGF------------------------------
-------------FAGVTGSTPYFASR---------------------------------
-----------------------------------DFLV---------------------
------------------------------------------GGDSTGNMFV---WE-PF
SFP----------------LPGPDV-------------------------------EMAP
RIARTAH-KAEIW--SLCLV--------PG-----------------AEDAVRTEPRVYS
AA-----DDHRLAC-W------DATNF----------------NELYRMKVDAKTPITSM
--AYSH-----RYFNTSGAHALLTTVNNSAVMAMFT------LRALPP------------
---EQALRQC-LDV-----TGKVP-------------PGTKKVPKAYIVAT---------
TPLRPN-LAAVGVNTGLAFLTFDRM--------------------------FPLPVAPLA
LK----------------------------------------------------------
----------------------------------------DLGE----------------
----------------------------------------------AHLSPGRAEPVEPV
HVSYVAHIGDSLWHV----------SCAPS--------QQVVQG----------------
----------------------------------------------VPQQVPTVLSCMRI
G------EAAGAVGRAV-------------------------------------------
--VGASATGDYIS-ACWPA----ARKYVVYYRTVAGT------------------W---Q
QVDTGSG----VN---LVWHSHHN----------------AYAVLVE-------------
------PAP--------------PQVFLDKKGK----------------------KDPRV
AAAVQAQAAAEVAAGTHVRILAI-------------------------------------
--------------------------------DGLQVTVRCA--------HVTLGGEV--
--------PAGLHGGGLLGITYQ-----RTTTA---------------------------
-----------GVELSGEESSAVMQFYSWS------------------------------
------GMHKVG--PELPEPS---------------VVSWEPSLRYVAL----AYL----
-------------RHVQVF-RARPS------------FESLGSLPVA-------GVTQAV
WGLK--QLY----MATPLQLL-LAFVS---------------------------------
------------------------------------------------------------
------------------------------------------------------------
------------------------------------------------------------
------------------------------------------------------------
------------------------------------------------------------
------------------------------------------------------------
------------------------------------------------------------
------------------------------------------------------------
------------------------------------------------------------
------------------------------------------------------------
------------------------------------------------------------
------------------------------------------------------------
------------------------------------------------------------
------------------------------------------------------------
--------
>Chromochloris_zofingensis_UTC__Euk-Green-Chlorophytes-UTC%Chromochloris_zofingensis_genomicCz05g13070.t1
------------------------------------------------------------
------------------------------------------------------------
-------------MAILSSNPEMLRHMQSMIYAAE-------------------------
-----------------------------------------------------AFVGFLQ
LLHDLQLGGSDDDSNLEAA-----------------------------------------
------------------------------------------------------------
------------------------------------------------------------
------------------------------------------------------------
---------------------------------------------INRVSERETQFTTNP
---------------SAAAYVPSRIASGKVRQVKFLDVEVA---YW--------------
-QTATQHYIVNG------------------------------------------------
---TSMPAPRASSVHALEG--------------T-RLLVIVCDNKVMLY-DQASRKSFEV
PKASL--EG---KSPTCI-AFL---FRGGVHA------------------------PGG-
--LPAVDALMTSPL-----LAVG--CSDGF----VRLVHL--------ATLRIVGK--LA
GS-----------HKASTSCLMPMPSKGGYVTVPGTRPGPQQTSDTSRAGHSQAGTSPRT
TTAPPTPGNVPGPSISDIDLISTEPVKPPTYQAPTDLLI---------------------
------------------------------------------GGDSSGSLFV---WD-PF
ARP----------------LGSADR-------------------------------EIPP
KVSIAAH-QQELW--AICLA--------PG-----------------PEHPDDTHPKVFT
AG-----ADHRLVC-W------DALTF----------------KELFRTKLDSKTPATSL
--AYSH-----RYFNMSGAHAMLMTINNSQVMAMFT------LAQLPP------------
---EKALRPC-ANV-----AGLVP---------PGTKKVP----KAYVVAV---------
SALRPN-LAAVGTNTGMAFMTFDRM--------Y--P--------------LPVGALPLR
NM----------------------------------------------------------
----------------------------------------ANAH----------------
----------------------------------------ISPNRMGM-------AETIH
CSYVAHTGAA-VWLV----------HCSAV--------EKEVGS----------------
----------------------------------------------TRQLVPVVISKEQI
G------SAAGQTGRCI-------------------------------------------
--IGCSASGEYIS-ACWPA----TRTFAVFYRTLAGT------------------W---Q
EVDVGVG----VD---LVWHSHRN----------------TYAVLEE-------------
------PAP--------------SSPTLPQKKK------------------RMKKIDPRL
QQALDEQ------AAQAAQALTV-------------------------------------
---------------------VRIKAI-----DGMEVNVTCAQVGLHPDVPVGLH-----
-------------GGPLLGVAMK-----RGTSV---------------------------
-----------GSELSGEEAAPVLQFYSWD------------------------------
------GRTQIG--PELPEPS---------------LISWEPSLRFVAL----AYL----
-------------RQVHVF-RAQPA------------FESLGTVAVA-------GATAAT
WSLR--QLY----ISTPTSVV-LAFVA---------------------------------
----------GSDSMHKSLMDVSANGVDIQVVTLAAVSGTTATSSLRASSSSSDA-----
----------------------------ALPGADARPPGPL--ALLGPRGGNLWLV--NC
----YGQPMIIPL-THPGLRARCLVAMGDLQGAMQVAQFGLSHRQHDGLAGFMYL-----
------------L-----GHTAGAHVALMGLQGLTVQMQA----ELCMAVGQWRRALACC
QVLMMGGKDKTHSTALPGRQSYTGAAGMGLVSDTRTSLTGGLAAVPEQTQQSQNQSMWGL
MGFGGLYVDNFSTPEAAGGEEGVQEDKSGKVDWNAALSSDWSFQESAAVSQGDKAKKQSS
SSNATAASALAPQPSAVSLSLRLVDDSHQAGIWDVTVGAMQLLLQHKGLLQPAQLARLAA
KMAESGMGKEIVALADSSVASGSHQGQAVGFVAAALTGDLERLQKALKQSNTAALAALQA
NTFRLSSALQTEKKWNEALQSACCQMAAHPTNSYAYFMVTPGGL----------------
------------------------------------------------------------
------------------------------------------------------------
------------------------------------------------------------
------------------------------------------------------------
------------------------------------------------------------
--------
>PZIF_UTC__PZIF2009224-Scenedesmus_dimorphus
------------------------------------------------------------
------------------------------------------------------------
------------MLQLRGFSGTRDKVKLVEFHPVQPWIAFADKAD---------------
-------------------------------------------------NVRVWDWTTQQ
ALHELQLGGADDEGSMEAA-----------------------------------------
------------------------------------------------------------
------------------------------------------------------------
------------------------------------------------------------
------------------------------------------------------------
INTVPAKDPAFISNPSALSYAPSRTASGKVRQVAFLDPEVA---YW--------------
-QTATQHAMVNG------------------------------------------------
---NSTNTPDAVNVHALDG---------------TRLLVVVCENKVLLH-DLNTRKPYEV
PRAAL--DG---KSPTCV-SFL---FRGGKHA---------------------------P
GGQPDANSLMTSPV-----LAIG--CSDGA----VRLLHL--------ATLRVIGK--LV
GN-----------HKAAISCLLTLPSK--------------------AHFKTQEDTQQQA
AGSHKDRAGRHKQQQQQDRAAALAPQPPPEFVPSVDLVF---------------------
------------------------------------------GGDSAGGLFV---WE-PF
RLP----------------LGSAER-------------------------------EVAP
RVAVAGH-AGEVW--AACLA--------PG-----------------PEDSQAAAAKIFT
AG-----SDHRLAA-W------DATSF----------------AELWRTKLDAKSPATSL
--AYSH-----RYFNLSGAHALLATVNGPGVVAAYT------LASMPA------------
---ERGLRAC-ANL-----AGLVP-------------PGSKKVPKAYTVAV---------
SPVRPN-LAAVGCNTGMAFMAFDRM------------------------YPLPVAALPLR
NL----------------------------------------------------------
----------------------------------------AEAH----------------
------------------------------------------------ISPTHRLPREPV
AASYVGHMGDAVWFV----------NCTAV--------EKDVGG----------------
----------------------------------------------VKQLVPQVVSQEPI
G------PATGRTGRAI-------------------------------------------
--VGVSATGEYVS-VCWPA----SRAYVVYYRTLAAT------------------W---Q
QVDSGLG----VD---LAWHSSRN----------------MFAVLEE-------------
------PPP--------------PTPSSSKSKK-----------------WGARKEDPKA
AAAEAAVLAAAIAGATVVRIKSL-------------------------------------
--------------------------------DGLGVSMVCQQVALSGDVPVGLHGGG--
-------------GGPLLGIAMK-----RMTSS---------------------------
-----------GAELSGEEASPVLQFFSWN------------------------------
------GVSKLG--PELPEPS---------------AVAWDPTLRYLAL----AYL----
-------------RQVQIF-RAQPQ------------LESLGSLPIA-------GTTSVA
WGVR--QLY----IATPTSVL-LAFVA---------------------------------
---AEERSGASFSLLDMGPADDVAAGSTLQFVQLAGLTGTTATSSLREDSSGADA-----
----------------------------SLPGPCPRPAGPV--LLLGPRQGNLWLV--NC
----LGQPQMVPL-DHPGIRSRCLCAQGDLVGAVAVARHGLAPGQHDSIASFLRL-----
-----------------QGGLPGAHLGLMGLQGLSLEMEA----ELCMATGQWRRACVC-
------------------------------------------------------------
------------------------------------------------------------
------------------------------------------------------------
------------------------------------------------------------
------------------------------------------------------------
------------------------------------------------------------
------------------------------------------------------------
------------------------------------------------------------
------------------------------------------------------------
------------------------------------------------------------
--------
>BZSH_UTC__Euk-Green-Chlorophytes-UTC%BZSH2036446-Golenkinia_longispicula
------------------------------------------------------------
------------------------------------------------------------
------------------------------------------------------------
------------------------------------------------------------
------------------------------------------------------------
------------------------------------------------------------
------------------------------------------------------------
------------------------------------------------------------
------------------------------------------------------------
------------------------------------------------------------
------------------------------------------------------------
-------------------------------------MTLCWDPTLSMC-AMVYNTHVLV
FRL----------------KPV---FECIGT-----------------------------
-------------------VAVA--HVSGA------VWST-------RQ---------LY
LV-----------NPTSVFLAYVNEAG---------------------------------
------------------------------------STL---------------------
------------------------------------------PNTAYSPATT---PD---
--------------------------------------------------------QPPA
LQVVLLA-DVQIS--SATSS--------LL------------------------------
-------ADASLSS-------------------------------LSLPAPCMRAPGPLA
--LLGP-----------RGYHLYMVTAQGQLTVVPL---------LHP------------
------------GL------------------------------LVRSLCV---------
----QGDLLGAGTVAQNRVEQRHHD--------Q---------L-------AAFMCLMGG
PR----------------------------------------------------------
----------------------------------------AAEV----------------
-----------------------------------------------------ALRALPG
LSVETEAELC-LCTG----------QWQQA------------------------------
----------------------------------------------LCCCEALLLGCHDR
S---------------Q-------------------------------------------
--LTLSPEFQERA----------RST---------------------------------S
ILGRLGG----RS-----------------------------------------------
------PLP--------------ANGLVSSMDA---------------------------
------------------------------------------------------------
------------------------------------------------------------
-----------------LHLGFK-----PGQGP---------------------------
------------------------------------------------------------
------LSNPVSQ-FGIP--------------------MWEQPEEKEAP----EAE----
-------------DTKEEE-KAPDI--------------PPTDIDWT-------APLRNN
WTGS---------KNTPRSEE-PSSPD---------------------------------
----------------------SAAGPILRVPPSRRAIELTLRLMDQCL-----------
----------------------------NAGRKDLASAALH--LLLRHRQGLQPIYMARL
----ATKMSAVDMHQELRELVDVMVTAGAHDAQAIGLISAALSGNLEELQAALQT--S--
--------------------------GALSLAALQANSYH----LKCAQDTE-----RLW
N-DKLRAA----------------------------------------------------
------------------------------------------------------------
------------------------------------------------------------
------------------------------------------------------------
------------------------------------------------------------
------------------------------------------------------------
------------------------------------------------------------
------------------------------------------------------------
------------------------------------------------------------
------------------------------------------------------------
--------
>FOYQ_UTC__Euk-Green-Chlorophytes-UTC%FOYQ2006046-Microspora_cf._tumidula
------------------------------------------------------------
------------------------------------------------------------
MLSLRGFLPSSDKVKVVDFHPVQ------------PWIALASQAD---------------
-------------------------------------------------AVAIWDFTNGQ
VLHELQLGGADEEAVREVT-----------------------------------------
------------------------------------------------------------
------------------------------------------------------------
------------------------------------------------------------
------------------------------------------------------------
LAKLAEKDGAYSSNPSVGTQPPPRGASGHVKQVRFLDAEVA---YW--------------
-QSALQHYMVNG------------------------------------------------
---SATTPPTIDTLSTLEG---------------QKLLVVVCENKLVLY-DLGNKRGAEV
PRQQL--DG---KAPTCV-SFL---FRGPVTI----------------------------
NGVITPGQLMASPL-----LAVG--CSDGF----IRILHL--------NSLRMVGR--LQ
AN-----------PKGSITALTTVASR---------------------------------
----------------------------SLTGMSNDQLV---------------------
------------------------------------------AGDSDGYIYL---FD-PL
SRP----------------LTLH---------------------------------EMVP
KAMYRPH-EKEVT--DIVLA--------AG-----------------PEDVSDPQPRIIT
AG-----VDNRICI-T------DFFSFKEP-------------KGLKMPGLKMDKSYTHL
GLGYSH-----RYFNLSGAHNLLVSTGTG--VVLAM---------HTT------------
---TGALRPV-ADL-----TGVVP------------APQGKKAPKTYAVVA---------
NPLRPN-LVAVGCNSGLAFMTFERL--------F-P---------------LPAVGMPLL
PP----------------------------------------------------------
----------------------------------------RRTH----------------
------------------------------------------------LSPTDRPSTDPV
QCSFIMQLEDVIWSF----------TCGTP--------VGDA------------------
----------------------------------------------SDPLTINLPASPKV
LLREQVGSCKGQVNRAE-------------------------------------------
--VGTSPRGDYVS-LVWPG----TRTYIIFYKTIAGT------------------W---T
ECDRGSG----VD---IAWHT--HKD--------------WFAILDE-------------
------PQM--------------EAPVAPKRKK------------GLVALVSKKEPDLAA
QQAAALAAQAAAAAATCVRIRSL-------------------------------------
--------------------------------DGMVANTVCN----------EMRGDA--
--------PVAVHGGPVLGVAVR-----RPMSV---------------------------
------------PGLTGDEVNCVMMLFTWE------------------------------
------GQRRIG--PDVPEPT---------------WLKWDPSLQLVAM----AYP----
-------------QQVLVF-RLQPS------------FECIGSVALG-------LSTSGS
WALR--QLY----LVNHNSIV-VAFV----------------------------------
------------------------------------------------------------
------------------------------------------------------------
------------------------------------------------------------
------------------------------------------------------------
------------------------------------------------------------
------------------------------------------------------------
------------------------------------------------------------
------------------------------------------------------------
------------------------------------------------------------
------------------------------------------------------------
------------------------------------------------------------
------------------------------------------------------------
------------------------------------------------------------
------------------------------------------------------------
--------
>MMETSP1392_UTC__Euk-Green-Chlorophytes-UTC%CAMPEP_0202890686
------------------------------------------------------------
------------------------------------------------------------
------------MLHLRGFLPAVEKVRQVEFHPVQPWVVSVTKGD---------------
-------------------------------------------------QVTVWDWNNLQ
VLHNAQLGGPEDDLFKDMD-----------------------------------------
------------------------------------------------------------
------------------------------------------------------------
------------------------------------------------------------
---------------------------------------------------LTRPHVQDD
SFQPNPSVAAAAEAASTSMLSFSRGSTGKVRDVRFLDLDVARY-----------------
-QLVTQHTLVNG------------------------------------------------
---TGHAPPDTEKITGLRG---------------HRLLIIVCENKVLLY-DLLSRKVSEL
PKVSL--EG---KSATCV-SFL---FLGGQAL----------------------------
--PSKGSWVMQTPV-----LAFG--CSDGI----VRLIEL--------GSNRLVMR--LV
ST-----------HKSSIQCISTLAVR---------------------------------
-------------------------------GCHWEQVV---------------------
------------------------------------------VGHSYGSLAS---WE-PF
SRN----------------SVGG---------------------------------DMHC
KADVKAH-DKEVV--GLVLA--------CV-----------------QEAAEQGSRQLVT
AG-----IDNRLMS-W------DPVTL----------------KETNKIKLDPKAQTTCM
--TVSP-----RGFVSANTHSILVGTEVG--VLLSL---------HPV------------
---TGSVRLV-CNL-----QGLIP-------------SGQKRQPKVYWVSV---------
HPLQPA-IVCVGTNVGSVLLGLENL--------------------------PPLPAAPLP
LR----------------------------------------------------------
----------------------------------------HPSH----------------
--------------------------------------------AHVSPGKGASAAAGQG
MTYVMAAGEAGVVCL----------TLSTVEQQAAAAAASAVGS----------------
----------------------------------------------SSAMEQLLEAASPS
NDIQGSATQLPHQWPRVQVMSKFQLAAGDGRPRQRAV-----------------------
--ITASHDGTYVA-VAWPS----ARQYSVYRQGAAS-------------------W---D
EVCHGSG----SS---VAWHSSEP----------------CFAVLEE-------------
---SAAEVA--------------AAPAGKLSKK------------------PSKKDKGGK
EEAKVVAPTTALLQGPRVQVRRL-------------------------------------
--------------------------------EGRSMSVLHE--------SVRLPSKD--
-------SPAIVYSGPLLAVTYK-----RALKN---------------------------
-----------CDLISGSDTAAAMQFYSWD------------------------------
------GAYSVA--EEVPEPL---------------VLAWDPSLQYCAM----AYS----
-------------TQVVIC-TASPT------------FRVVASLPIS-------STTCME
WGAR--QLF----IGTPTHIY-LAFIA---------------------------------
----------------LPTATSAGVSPPIQVITLASFSEGVAAAPTTAAVALLHSTAVDS
----------------------------LVPPPMQRPAGPL--LVLGPRDGNLWVL--NA
----HGQPLALPL-SAPGLRVMCLISGGEMLPAVQMAARSLPHSQHDSLAAFLVD-----
------------------MEGVKGAMQALRLPGLSLVTEA----GLRMQCHHWQQSMEAV
EALLAGFTHRPAPGTFNYPETKAAFISTTSTSSFAATPSFSTRGAALDEGEWTMLPAAGT
TAAGTAAAAVGSPPLPDELDWSQPLHQASTAPVNPAAAAVAAAAAASGTGSSSNGVLPPT
SASTNHSIGYLTPEAHAGIELGLSLLESLISI----------------------------
--------------------------------------------GMADAARHLVRLLVRD
TGALSAAQLSRVVLMLARSQLTSELPALAAAIGPGGDALTQESVGLLAAAFSKQPALLQE
LLRQARANSLAAVQAAAFRLPTAAASLTQWKQALLAVSGGESSTHFTVTAATV-------
------------------------------------------------------------
------------------------------------------------------------
------------------------------------------------------------
------------------------------------------------------------
--------
>UTRE_UTC__UTRE2012708-Chloromonas_tughillensi
------------------------------------------------------------
------------------------------------------------------------
------------------------------------------------------------
------------------------------------------------------------
------------------------------------------------------------
------------------------------------------------------------
------------------------------------------------------------
------------------------------------------------------------
------------------------------------------------------------
------------------------------------------------------------
-MLARKATEIGK------------------------------------------------
-GPLDGKSPTCLSFMFMAG-----------------YAFMVPKGSWVMTSPL--------
------------------------------------------------------------
-------------------IAVG--CSDGI----VRIIHT--------SSLRQVAR--LV
DG-----------HKTPVVHLFSTLSR---------------------------------
-------------------------------GHPYEQLV---------------------
------------------------------------------VGHQSGNISM---FEPFT
SSLGQA--------------------------------------------------DISA
KMDYKAH-EKLVV--GIVQA--------AT-----------------CEDPELLTRLIFT
LS-----QDNRCSG-F------DPAGATL--------------KGSMQIKLDPKALATSL
--AYCP-----RGFSGSGTHTLLVGTEIGLLLCC-----------HPT------------
---LGSVHTI-ANL-----SGMIP-------------VGQKKAPKIYSVSV---------
HPTLPQ-YVVLGTNVGSVLLALDNL--------------------------PPLSVAPLP
LR----------------------------------------------------------
----------------------------------------SAAH----------------
---------------------------------------------AHSAMAGGAAGVLGE
VTYMSVVGDTVLCNT-----------------------VATLPT----------------
----------------------------------------------DDVRSGAVLTEVRG
K---LKIAGNKPSGRAL-------------------------------------------
--ITLSGDGTYVG-VSWPA----SRQYAIYRQGAAS-------------------W---D
EVASGFG----TA---LAWHATDD----------------HVAVLED-------------
------PLP--------------TAPSAAAGKV--------------KKLKGKAAEEAAA
AKEKADKAAAAAPITTSVQLRKM-------------------------------------
--------------------------------SGRSMAAQRR--------PLRLGDDT--
--------PIFVMSGPLLAVTLK-----RQDMP---------------------------
----------GGDLVGGEAEPNVMQFYDWE------------------------------
------SLSKVG--PELPEPL---------------ILAWDPSLQFAAL----AYS----
-------------SQVVLV-RASPT------------FSTLATIAVG-------GASCIE
WAMR--QLY----ISTVSHIY-CVFVS---------------------------------
----------------TQTPKDTLTASTTHIVVLASPDGVPTPTVLRATSAGAQIGT---
----------------------------LLPAPAQRPFGPL--LLLGPREGYLWTV--NA
----HAQALALPL-LHTGLRCMCLAASGDLQGSLELAVQTLSSELHDALAAFYVD-----
-----------------MDGALRGGGAALNLTGLSLAVET----RIRFQMRQWPAALECC
EALLSGYLRRPPAGSFTSIASVAAFSPPAHSGMGVPTVGPASTAGRLPGGGFAPPSALPA
ADFMAVAAVRPSISLSAHAGGVYDEVDWTQPLRAAGGAASSLATAATEALRP--------
------------------------------------------------------------
------------------------------------------------------------
------------------------------------------------------------
------------------------------------------------------------
------------------------------------------------------------
------------------------------------------------------------
------------------------------------------------------------
------------------------------------------------------------
--------
>Chlamydomonas_UTC__Euk-Green-Chlorophytes-UTC%Chlamydomonas_genomicjgi_Chlamydomonas_Cre12.g535350.t1.2_PACid:27582837
------------------------------------------------------------
------------------------------------------------------------
------------MLALKLFKPADDKVRQVEFHPVLPWIVSATKSN---------------
-------------------------------------------------HVSVWDWRTRQ
VVWEAQLGGSDEELSSDAE-----------------------------------------
------------------------------------------------------------
------------------------------------------------------------
------------------------------------------------------------
-----------------------------------------------------LARLHLR
DAAFAPNPSLLHPTPHAGGPGAKREPTGAVRDVKFLDSDVAQV-----------------
-QLSWGHSAVAG------------------------------------------------
---CGSPPPRAEDITALRG---------------HRLLVVACENKVLVV-DLASRRVIEL
GRGVF--EG---RSPTCVAFLFKAGLHTGGSL----GGAGPGVGSPVSVAALTAAAAGGK
GSGRGGGWLLDSPV-----LAVG--CSDGI----VRCLQI--------FPVKPVVR--LM
SA-----------HKTAVVAMAVMGVR---------------------------------
-------------------------------GQRFETLA---------------------
------------------------------------------VGHQGGSVAL---FEPMG
RAG----------------GGGGAGGGAAAAAASGGD-------------------ALGP
RADVKAH-DKELLPGSLVVV--------PV-----------------SEDPENSRCLLFS
AG-----GDHRVCG-L------DMSSLK-----------------ETTKIKVDRASLTCM
--AHWP-----RGWVCAGVHSLLLGTEGGHVLLAHA---------GSG------------
------SVRLAADL-----ADLVP-------------AGTKKAPKIYGLAV---------
HPTQPH-VVAAATNTGVAVLALAAL-----------------------PQPLPVVPLPLA
SP----------------------------------------------------------
----------------------------------------TQAL----------------
-----------------------------------YDDGAAGLGSAFGGGGGGAGGGSGG
CTYVAAMGSAVLCVT-----------------------AATLPGA---------------
----------------------------------------------ELADLPANQVMGKL
T-----VASDGPSGRAL-------------------------------------------
--LSASSDGGYVA-VAWPA----ARTYAVYRQGASA-------------------W---Q
EVARGSG----TA---VAWHASQP----------------IFAALEE-----------AP
PALGAAAAP--------------PGKPSKDPKK--------------------AAAAAEA
ARLAAEAAARAAAATAAVRIKGL-------------------------------------
--------------------------------GGVGGASVVPHGLGGG--GLDLGGEL--
--------PAYVQGGPLLAVTLR-----RAVAP---------------------------
-----------EGAELAGAEGPAMVWYDWE------------------------------
------GGRRLG--PELAEPL---------------LLAWDPSRSMVAL----AYP----
-------------SQILVV-RARPD------------FAVVAALPVG-------GAESLE
WAAR--QLF----ISTPTHIL-CALLA---------------------------------
-----PAPPPLPDSAAAAAAGAPPSYSAAAPARLITLAGPGVPVAAAAMGAVVHEG----
----------------------------LAPPPMMRPAGPL--ALLGPRDGCLWAVGL--
----LGQPLAMSL-AHPGLRCCSLVAAGDLHGAVQLASRALAPELHDPLAALMLE-----
------------------MDGLRGAAAAATLPGITLATEL----RLRANLRHWQQAVEAA
DALMAGFVRRPPPGQFRSAVAAAAFGTFGGGGGGGYGGGGGGGGPALGDEFVDLSAVGGG
KPANAPAHPQDLDWTQPLRAASSSARAAATAAVASRPLAAAYTPTSSSAAAAPTASSTTA
PLSPETVGLVLGLLDDLIRGGQHDVA----------------------------------
--------------------------------------------------RHLARPLLGG
AVALGGEQLRRLTAIMAQVGMKTDLPALSHAVASGADSAGRESAALLAALLCGHTAMAQD
ALRDGGAAALAALQAKVYGLSGAADAMAAWRRQLLAAAPLGTAAALGRLDVSLPAAV---
------------------------------------------------------------
------------------------------------------------------------
------------------------------------------------------------
------------------------------------------------------------
--------
>Chlor_UTC__Euk-Green-Chlorophytes-UTC%Chlor_genomicjgi_Chlamydomonas_Cre12.g535350.t1.2_PACid:27582837
------------------------------------------------------------
------------------------------------------------------------
------------MLALKLFKPADDKVRQVEFHPVLPWIVSATKSN---------------
-------------------------------------------------HVSVWDWRTRQ
VVWEAQLGGSDEELSSDAE-----------------------------------------
------------------------------------------------------------
------------------------------------------------------------
------------------------------------------------------------
-----------------------------------------------------LARLHLR
DAAFAPNPSLLHPTPHAGGPGAKREPTGAVRDVKFLDSDVAQV-----------------
-QLSWGHSAVAG------------------------------------------------
---CGSPPPRAEDITALRG---------------HRLLVVACENKVLVV-DLASRRVIEL
GRGVF--EG---RSPTCVAFLFKAGLHTGGSL----GGAGPGVGSPVSVAALTAAAAGGK
GSGRGGGWLLDSPV-----LAVG--CSDGI----VRCLQI--------FPVKPVVR--LM
SA-----------HKTAVVAMAVMGVR---------------------------------
-------------------------------GQRFETLA---------------------
------------------------------------------VGHQGGSVAL---FEPMG
RAG----------------GGGGAGGGAAAAAASGGD-------------------ALGP
RADVKAH-DKELLPGSLVVV--------PV-----------------SEDPENSRCLLFS
AG-----GDHRVCG-L------DMSSLK-----------------ETTKIKVDRASLTCM
--AHWP-----RGWVCAGVHSLLLGTEGGHVLLAHA---------GSG------------
------SVRLAADL-----ADLVP-------------AGTKKAPKIYGLAV---------
HPTQPH-VVAAATNTGVAVLALAAL-----------------------PQPLPVVPLPLA
SP----------------------------------------------------------
----------------------------------------TQAL----------------
-----------------------------------YDDGAAGLGSAFGGGGGGAGGGSGG
CTYVAAMGSAVLCVT-----------------------AATLPGA---------------
----------------------------------------------ELADLPANQVMGKL
T-----VASDGPSGRAL-------------------------------------------
--LSASSDGGYVA-VAWPA----ARTYAVYRQGASA-------------------W---Q
EVARGSG----TA---VAWHASQP----------------IFAALEE-----------AP
PALGAAAAP--------------PGKPSKDPKK--------------------AAAAAEA
ARLAAEAAARAAAATAAVRIKGL-------------------------------------
--------------------------------GGVGGASVVPHGLGGG--GLDLGGEL--
--------PAYVQGGPLLAVTLR-----RAVAP---------------------------
-----------EGAELAGAEGPAMVWYDWE------------------------------
------GGRRLG--PELAEPL---------------LLAWDPSRSMVAL----AYP----
-------------SQILVV-RARPD------------FAVVAALPVG-------GAESLE
WAAR--QLF----ISTPTHIL-CALLA---------------------------------
-----PAPPPLPDSAAAAAAGAPPSYSAAAPARLITLAGPGVPVAAAAMGAVVHEG----
----------------------------LAPPPMMRPAGPL--ALLGPRDGCLWAVGL--
----LGQPLAMSL-AHPGLRCCSLVAAGDLHGAVQLASRALAPELHDPLAALMLE-----
------------------MDGLRGAAAAATLPGITLATEL----RLRANLRHWQQAVEAA
DALMAGFVRRPPPGQFRSAVAAAAFGTFGGGGGGGYGGGGGGGGPALGDEFVDLSAVGGG
KPANAPAHPQDLDWTQPLRAASSSARAAATAAVASRPLAAAYTPTSSSAAAAPTASSTTA
PLSPETVGLVLGLLDDLIRGGQHDVA----------------------------------
--------------------------------------------------RHLARPLLGG
AVALGGEQLRRLTAIMAQVGMKTDLPALSHAVASGADSAGRESAALLAALLCGHTAMAQD
ALRDGGAAALAALQAKVYGLSGAADAMAAWRRQLLAAAPLGTAAALGRLDVSLPAAV---
------------------------------------------------------------
------------------------------------------------------------
------------------------------------------------------------
------------------------------------------------------------
--------
>Chlor_UTC__Euk-Green-Chlorophytes-UTC%Chlor_genomic302838476_Volvox_carteri_f._nagariensis
------------------------------------------------------------
------------------------------------------------------------
------------------------MVRQVEFHPVLPWIVSATKSD---------------
-------------------------------------------------NVSVWDWRTRQ
VVWEAQLGSGTDGDLCAEA-----------------------------------------
------------------------------------------------------------
------------------------------------------------------------
------------------------------------------------------------
--------------------------------------------------------ELAC
VHVRDPAFTPNPSLMHPIPSGPKKEPTGHVRDVRFLDCDVAQV-----------------
-QLTWQHTSSSG------------------------------------------------
---CGTPGPRAEEIRALRG---------------QRLLVIACENKVIVV-DLASRRVLEL
GKGVF--EG---KTPTSL-AFLFRAGRAASGH------------------AGFTYGGGTS
GGGGGSMGLLESPV-----LAVG--CSDGI----VRCVQL-------FPIKQPVAR--LI
SA-----------HKTAVVAMAVLGML---------------------------------
-------------------------------GQRHETLA---------------------
------------------------------------------VGHAGGRVVL---FE-PL
SGT----------------RAGGSSGGGAGLGAAGGGGAATSSPGSGGGASASMADGVSP
RAEYRAH-EREMLPGSLVLV--------PV-----------------NEDPEDRHFRLFS
AG-----SDNRVCG-L------DLAVLRSASPSSP--------SLELVRTKVEGAALTCL
--AHWP-----RGFTSNGVYSLLMGTEGGSLLLA-----------HPG------------
---GGEPRRA-VDL----------------------------------------------
AGLIPAGTVLCVTAATLPNHDLVDF-----------------------------------
------------------------------------------------------------
----------------------------------------TPNQ----------------
------------------------------------------------------------
------------------------------------------------------------
----------------------------------------------VMGKLQVASGTPVS
R--------------PL-------------------------------------------
--VTVSHDGGYVA-VAWPG----ARKYAVYQQGASA-------------------W---K
EVAQGTG----SS---VAWHSGRD----------------VFAALEE-------------
------TLP--------------AALSAAAAGA--------------AVSPGKHHKDPRK
AEKQAAAAAAAAEAAARAAADSA-------------------------------------
--------------------------------AVRVKEFYGGGTPMGMGVSLDLRGDT--
--------PSFVQGGPLLAVTVR-----RGLQS---------------------------
---------EAADLAPAGSFTPALLLFDWS------------------------------
------TGRRAG--PELPEPL---------------HLSWDPARTMLAL----AYP----
-------------SQLLII-RARPI------------FQVAASLPVC-------GAESLE
WSAR--QLF----IATPSHIL-CALVS---------------------------------
-PNPPNLPPSSPATALVAAAATSAGGTAAAAAAAATSPSARLITLAAPGVSAAIAGGAGS
GGLALEG---------------------LLPPPAVRPPGPL--VLLGPRDGCLWMVGV--
----LGQPMALGL-SHPGLRCFSMVAAGDLHGAVSLASRALVPELHDQLAGLMVE-----
------------------MDGLGGAAAAANLPGITLHMEL----RLRAALRHWQQAVEAA
EALLLGYTRRPAAGLFRSVVAAAAFGSGGVGVGGPQLGEEFVDLSMAEGGAPAHAPAHPE
DLDWTQPLRAAASSAKAAATAVVAARRPGGGGSGGVGTTGSSPGAALVLGLMEDLQRAAQ
YDVVRHLVKPLLVHAVY-------------------------------------------
------------------------------------------------------------
---LGGDQLRTLAGIMAQVGMKTDLPSLLHSVAAGADSSNREAAALLAAMLSGHTALVQD
SLRDDGAQPLAALQARVYGLSSTADSMAAWRRQLAAAAPPGAAAALGRLDVSDPVAAPDM
HNTAPPSAMGHKPPRAEGGIRDIGSAFQ--------------------------------
------------------------------------------------------------
------------------------------------------------------------
------------------------------------------------------------
--------
>Volvox_UTC__Euk-Green-Chlorophytes-UTC%Volvox_genomic302838476_Volvox_carteri_f._nagariensis
------------------------------------------------------------
------------------------------------------------------------
------------------------MVRQVEFHPVLPWIVSATKSD---------------
-------------------------------------------------NVSVWDWRTRQ
VVWEAQLGSGTDGDLCAEA-----------------------------------------
------------------------------------------------------------
------------------------------------------------------------
------------------------------------------------------------
--------------------------------------------------------ELAC
VHVRDPAFTPNPSLMHPIPSGPKKEPTGHVRDVRFLDCDVAQV-----------------
-QLTWQHTSSSG------------------------------------------------
---CGTPGPRAEEIRALRG---------------QRLLVIACENKVIVV-DLASRRVLEL
GKGVF--EG---KTPTSL-AFLFRAGRAASGH------------------AGFTYGGGTS
GGGGGSMGLLESPV-----LAVG--CSDGI----VRCVQL-------FPIKQPVAR--LI
SA-----------HKTAVVAMAVLGML---------------------------------
-------------------------------GQRHETLA---------------------
------------------------------------------VGHAGGRVVL---FE-PL
SGT----------------RAGGSSGGGAGLGAAGGGGAATSSPGSGGGASASMADGVSP
RAEYRAH-EREMLPGSLVLV--------PV-----------------NEDPEDRHFRLFS
AG-----SDNRVCG-L------DLAVLRSASPSSP--------SLELVRTKVEGAALTCL
--AHWP-----RGFTSNGVYSLLMGTEGGSLLLA-----------HPG------------
---GGEPRRA-VDL----------------------------------------------
AGLIPAGTVLCVTAATLPNHDLVDF-----------------------------------
------------------------------------------------------------
----------------------------------------TPNQ----------------
------------------------------------------------------------
------------------------------------------------------------
----------------------------------------------VMGKLQVASGTPVS
R--------------PL-------------------------------------------
--VTVSHDGGYVA-VAWPG----ARKYAVYQQGASA-------------------W---K
EVAQGTG----SS---VAWHSGRD----------------VFAALEE-------------
------TLP--------------AALSAAAAGA--------------AVSPGKHHKDPRK
AEKQAAAAAAAAEAAARAAADSA-------------------------------------
--------------------------------AVRVKEFYGGGTPMGMGVSLDLRGDT--
--------PSFVQGGPLLAVTVR-----RGLQS---------------------------
---------EAADLAPAGSFTPALLLFDWS------------------------------
------TGRRAG--PELPEPL---------------HLSWDPARTMLAL----AYP----
-------------SQLLII-RARPI------------FQVAASLPVC-------GAESLE
WSAR--QLF----IATPSHIL-CALVS---------------------------------
-PNPPNLPPSSPATALVAAAATSAGGTAAAAAAAATSPSARLITLAAPGVSAAIAGGAGS
GGLALEG---------------------LLPPPAVRPPGPL--VLLGPRDGCLWMVGV--
----LGQPMALGL-SHPGLRCFSMVAAGDLHGAVSLASRALVPELHDQLAGLMVE-----
------------------MDGLGGAAAAANLPGITLHMEL----RLRAALRHWQQAVEAA
EALLLGYTRRPAAGLFRSVVAAAAFGSGGVGVGGPQLGEEFVDLSMAEGGAPAHAPAHPE
DLDWTQPLRAAASSAKAAATAVVAARRPGGGGSGGVGTTGSSPGAALVLGLMEDLQRAAQ
YDVVRHLVKPLLVHAVY-------------------------------------------
------------------------------------------------------------
---LGGDQLRTLAGIMAQVGMKTDLPSLLHSVAAGADSSNREAAALLAAMLSGHTALVQD
SLRDDGAQPLAALQARVYGLSSTADSMAAWRRQLAAAAPPGAAAALGRLDVSDPVAAPDM
HNTAPPSAMGHKPPRAEGGIRDIGSAFQ--------------------------------
------------------------------------------------------------
------------------------------------------------------------
------------------------------------------------------------
--------
>WRSL_UTC__WRSL2007057-Volvox_aureus-M2242
------------------------------------------------------------
------------------------------------------------------------
------------------------------------------------------------
------------------------------------------------------------
------------------------------------------------------------
------------------------------------------------------------
------------------------------------------------------------
------------------------------------------------------------
------------------------------------------------------------
------------------------------------------------------------
------------------------------------------------------------
-------MPNLVAAATNSG---------------TAILAVTQPHQPLPAVPLPLSTPSQA
LRD----DG----------------AAGLG------------------------------
-------------------VAFGGSGSSEI----TYVTAM--------------------
--------------GSQVLCVTAATLP---------------------------------
-------------------------------NQDLEHLL---------------------
------------------------------------------PNQVMGKLQV------AN
GTP-----------------------------------------------------GSRP
LVT-VSH-DGGLV--AVAWP----------------------------------------
-------AARRYAV-Y------QQGTS---------------------------------
--AWRE-----------------VAQGTGTSVAWHY---------SRS------------
-----------------------------------------------VFAA---------
-------LEDDGPDTGLQTLSLSAG--------------------------KQHKDARKA
EK----------------------------------------------------------
----------------------------------------AAEE----------------
------------------------------------------------------------
--------------------------------------TRAAAE----------------
----------------------------------------------KAARAAATSAVVRV
K---------------E-------------------------------------------
--LRGEGGGGGVG----------------------------------------------V
RGSWGAG-----------------------------------------------------
------------------------------------------------------------
------------------------------------------------------------
--------------------------------------------------GLDMHGDV--
--------ATYIQGGALLAVTVQ-----RAVLS---------------------------
---------EAPDLALPSSSTPALLLFDWE------------------------------
------TGRRVG--PELPEPL---------------TLSWDPSRTMLAM----AYP----
-------------SQLLIV-RALPN------------FQMAASLPVC-------GAESLE
WSAR--QLF----IATPSHIH-CALIA---------------------------------
------PTPPQRPPSAAATAVVSQLSAGAPPARLITLAGPGVPTTFAASPGAASAGGLAL
EG--------------------------FLPPPAIRPPGPI--ALLGPRAWMVGV-----
----LGQPVALGM-SHPGLRCCCMVAAGHLHGAVSLATRALPTPLHDSLAALMVD-----
------------------MDGLRGAAAAVGLPGLTLETEL----RLRSALLHWQQAVEAA
EALLQGYTSRPPPGQFQSAVAAASFGSGESYGRSYGGDGDCRLPQLGEEFVDLSLMGGGA
PASAPAHPEDLDWTQPLRAASSSARAAATALVAVRGSSRVAARAPGPSAATVQVVLGLME
DLQRAGMYDVI-------------------------------------------------
--------------------------------------------------RHLVRPLLVH
AVHLGGEQLRMLAGIMAQAGMKVELPSLLHSVAAGADSASREAAGLLAALLSGHTGLVQD
SLRENGAQPLAALQARVYGLSTAPESMAAWRRQLAVAAPPGAAVALGRLEVADPAPA---
------------------------------------------------------------
------------------------------------------------------------
------------------------------------------------------------
------------------------------------------------------------
--------
>Haematococcus_NG2-PRE_UTC__189-Haematococcus_NG2.PRE.965
------------------------------------------------------------
------------------------------------------------------------
------------------------------------------------------------
------------------------------------------------------------
------------------------------------------------------------
------------------------------------------------------------
------------------------------------------------------------
------------------------------------------------------------
------------------------------------------------------------
------------------------------------------------------------
------------------------------------------------------------
-------MLDCS-----------------------VWHAINLPNHATQA-----------
------------ASMPCL------------------------------------------
-------------------VTVA--SQPCA----SLNWVQ--------------------
-------------HIRCRCNRRNNGPD---------------------------------
------------------------------------------------------------
------------------------------------------IGIRKGSDAL--------
------------------------------------------------------------
--------NDTVV--TIATN--------VQ------------------------------
---------------L--------------------------------------------
--GFMT--------------TCRIASGTGVSVAWHA---------SEP------------
------------------------------------------------------------
-------MFAVAIDGGVPLL-------------------------------SPAAAEPSK
KD----------------------------------------------------------
----------------------------------------KKED----------------
------------------------------------------------------------
--------------------------------------KRKDKK----------------
----------------------------------------------KDKKAAEAEAAAKA
A---------------A-------------------------------------------
--LAAAPAACVQV------------------------------------------W---E
ITGRSVN----LR-----------------------------------------------
-----HKLP--------------ASLGEGAARL---------------------------
------------------------------------------------------------
------------------------------------------------------------
------------YSGPLLGVALN-----KTLAS---------------------------
----------AAGVTGSGEAPPVLQLVDWV------------------------------
------GGAKVG--SELPEPQ---------------LIAWEPGGRCVAF----AYH----
-------------GQVVLC-AQRPA------------LTPIAVLPVA-------GVCGME
WAQR--QLY----LLSPTSIH-LAVVS--------------------------------F
PPDAALSGPDPVVAAGGLSMDLMLGAASAAVPSLTTATSTHVMLVELAALGAPPAGSGGS
SGFGSGGAGVQSTDTIVAAASGPGPAGTLLPPPHPRPPGPL--VLLGPRDGCLWVV--NA
----HGQPVALPLMQHAGLRAVCVAATGDAAAAAKVGHGLARY-----------------
------------------------------------------------------------
------------------------------------------------------------
------------------------------------------------------------
------------------------------------------------------------
------------------------------------------------------------
------------------------------------------------------------
------------------------------------------------------------
------------------------------------------------------------
------------------------------------------------------------
------------------------------------------------------------
------------------------------------------------------------
--------
>MMETSP1391_UTC__Euk-Green-Chlorophytes-UTC%CAMPEP_0202858054
------------------------------------------------------------
------------------------------------------------------------
MLSLKHFYRAPDKVRQVEFHPVL------------PWVVSATKSD---------------
-------------------------------------------------YITVWDYEKQQ
LILELQLGVVGEEELSGDA-----------------------------------------
------------------------------------------------------------
------------------------------------------------------------
------------------------------------------------------------
-----------------------------------------------------------E
LARVHAKDSAVTVNSSLPPHTTSRTPTGKVRDVRFLDADVAAA-----------------
-QLTANHLMASG------------------------------------------------
---TGAPQPTSAPLTGLRG---------------QRLLLVVGEVRVLLV-DLVSRAVREL
PRALL--EG---RAPTCV-AFLLMGGQSGGDR----------------------------
-----DTHVLSSPV-----LALG--CNDGV----VRLVAL--------STLRPVGR--CV
SA-----------HKSSVVALAVTGVR---------------------------------
-------------------------------GMPHESLV---------------------
------------------------------------------AGYAGGSVSA---WEPLS
KAL----------------PVGGAPSGMGVAD------------------------ISPK
ADADKVH-DKEVV--GVVAA--------AV----------------AEDPESAPSRLIMT
CG-----VDSRLYG-L------DPLTL----------------KEGVKVKLDPKAAPTCC
--AYAP-----RGFMASGAHCVLVGTQAG--IIMAV---------HPP------------
---SGSVKLA-AHL-----ASLVP-------------AGAKKAPKIYGLAV---------
HPGQPQ-LVAAACNTGTALLRLDAL--------------------------PPLPVAPLP
LR----------------------------------------------------------
----------------------------------------SPAQ----------------
------------------------------------------------ALPIGAGGGGSG
VTFLLALGQSVQCVSAAVVDTAQLEAAAAAPPPSPPKPRDNTHD----------------
---------------------------------LLDLLDDALPPTRTPPPAPSASALARK
RPTIVQVLGCMKVAQGKPTVRSV-------------------------------------
--LAASADGSYAS-AVWPA----ARSYAIFRQGAAS-------------------W---E
EIASGSG----VS---VAWHA--SAP--------------MFAVVVD-------------
-GGVPAPLP--------------AAPLDKKDKK------------EKEKKDKKKDKKKGG
EDATPSVSTPITPPGVQVWEVAG-------------------------------------
-------------------------------------------------ARAQLRHRL--
-PASVAEGGAKVYAGPLLGVGLT-----KTMAS---------------------------
--AASLAGVGGASDAAGGAPPCALQLVDWV------------------------------
------GGGKVG--PELPEPV---------------VMAWEPGGRCVAL----AYA----
-------------SQVLIC-AVRPH------------FTPIAVLPIA-------GAQCME
WALR--QLY----ILTPAHIH-LAIMS---------------------------------
LPQDPAAQGAQPAGISAMGMDMLGGLAGPAPTSVATAPGTHVLMVKLAALGAPPAGSGGS
SGFGSGGNGGQGTDAVVAAVTGASA---LLPPPVPRPPGPL--VLLGPRDGSLWVV--NA
----HGQPAALPLTNHAGLRALCMAANGDAVGAARLAAAEVAPHHHDTLAALLCG-----
-----------------LDGMRGAQAALAGLPGLSLAAEARVRLVLRQWPQAMEAVEALL
AGFKARPAPSQFTYPVASVAFGSTAHDTARPAGGALDLAYFGGSGSAVGRAHPDDLDWSQ
PLRGAATSGAVQAAAVAAAGAPAGPSAAPAPGAVELGLALLEALVPTGQHDVCRHLIHLL
MRAAHSMDVHQATRLAAAMSETGMRQDLPTLAAA--------------------------
------------------------------------------------------------
-----------LPAQGAAGPATGTLAALLSGHAALAGDALRASPGLHDAQAHAHHQNPAG
ARAQWSQSLAASAQALAGPGTWAEGLPHFVPAGKA-------------------------
------------------------------------------------------------
------------------------------------------------------------
------------------------------------------------------------
------------------------------------------------------------
--------
>SDPC_UTC__SDPC2070616-Oedogonium_foveolatum
------------------------------------------------------------
------------------------------------------------------------
------------------------------------------------------------
------------------------------------------------------------
------------------------------------------------------------
------------------------------------------------------------
------------------------------------------------------------
------------------------------------------------------------
------------------------------------------------------------
------------------------------------------------------------
-MV---------------------------------------------------------
--------------------------------------------------DLATRKVQEV
AKTLF--DK---GSPTCL-AFVFPQAHHASVI----------------------------
-----PSASVRQPI-----IVIG--CSDGA----VRLVSM-------GSTSRLLAK--LA
PG-----------SKNGISVITTIPVK---------------------------------
---------------------------TAAARGQGDMIL---------------------
------------------------------------------AGDKEGALIS---WD-PF
SRP----------------LGIIDR-------------------------------EVAP
KLAVAGH-EKEVL--SAVLT--------AQ-----------------AEDPECATPRLFT
AG-----ADNRVAA-W------DPVNL----------------KEQARVKIDSKTPLAGI
--DFCA-----RNFAAIGANNLLIATATAGLMAMHT---------GNL------------
-----AMRPV-ANL-----VGNIP-------------AGTKKTPKLYCMAC---------
HPSNPS-FSAVGAICGAAMLMFDTW------------------------TPLPVAPLPLA
SQ----------------------------------------------------------
----------------------------------------ALAH----------------
------------------------------------------------ISPIQINVEPEP
ASYVTTTGTDIWHVT----------------------MQAQITE----------------
----------------------------------------------SDEERSICCKIAKI
K-----VGNTGQSGKAL-------------------------------------------
--LQASFDGSYVS-VVYPN----SRQFYIYYRSATE-------------------W---I
EVDRGAA----AS---VSWHSHAN----------------KYALLVE-------------
------PPP--------------VAVPDLSKKV----------------KKSKKGPDPEA
VKAAVEAAQRAAAANTVIKIKEL-------------------------------------
--------------------------------QGTKSTELKS--------ELHIGSTE--
-------LPMVLHGGALLGVAMR-----RPAEG---------------------------
-----------SPDSTNGELIRAMCLFSWT------------------------------
------TFTKVG--PEIPEPI---------------WLSWDPTLTYCAA----AYS----
-------------SHILLF-SVHPT------------FHCVASLPIS-------GAQSAV
WSIR--QLY----VSTSNNVL-AVFIS---------------------------------
------------------------------------------------------------
--------------------------------------GPP--P----------------
------------------------------------------------------------
------------------------------------------------------------
------------------------------------------------------------
------------------------------------------------------------
------------------------------------------------------------
------------------------------------------------------------
------------------------------------------------------------
------------------------------------------------------------
------------------------------------------------------------
------------------------------------------------------------
------------------------------------------------------------
------------------------------------------------------------
--------
>BAZF_UTC__Euk-Green-Chlorophytes-UTC%BAZF2072482-Chaetopeltis_orbicularis
------------------------------------------------------------
------------------------------------------------------------
------------MLQVRSFYRSRDKVKQVELHPVQPWLCVVTNSD---------------
-------------------------------------------------TITVWDWSSSQ
VVHEVGMGGVDEDSNQEAM-----------------------------------------
------------------------------------------------------------
------------------------------------------------------------
------------------------------------------------------------
------------------------------------------------------------
LAKLADRDPMLGGNPSSVTAAPSRVLSGKVKDVKFLDPEVANY-----------------
-QLMAAQLTMTG------------------------------------------------
---TALPYLSCAAVGALEG---------------SRLLVICCENKLVVM-DLLSKRSQEL
PKVAFD------NKPPCAVAFM---FPHSKTA----------------------------
---------MSSSAAVGPILAVA--CGDGG----VRLVSL--------AGLRVIAR--LA
PA-----------HNKALTCILAQPPR---------------------------------
---------------------------GAPSASGGEVLI---------------------
------------------------------------------AGDAGGNLLM---WE-VF
GRP----------------FTLGEG-------------------------------APPP
KLVVQGH-EGIVT--SLLLG--------CV-----------------MEDVENTIPRLFT
AG-----SDNKVVG-W------DPLTL----------------KEQSRVKLDPKTPLAGV
--SYCP-----RNYAVLGAHNLLMGTGTPFLVALHT---------QSG------------
-----AVRPV-CNL-----TGLVP-------------SGSKKAPKIYAVAC---------
HPLQPH-IAVAGINTGAVLVTYDTS------------------------YLPPVLPLALR
RP----------------------------------------------------------
----------------------------------------PDPD----------------
-------------------------------------------------NLLAAFDDTPS
VSYATLMGTELMVMT------------ATA--------STMQDE----------------
----------------------------------------------LGGRSMVPRVTQKS
R-----AISLGQSGKAI-------------------------------------------
--LGASSDGRYIS-VLWPV----VRAYVIYHKPGAA-------------------W---E
ECDKGSA----VS---FAWHSQSA----------------SYALLDE-------------
---PASAVP--------------PDLQRSGSKK------------------RGKGPDPQM
LKAAMEAAQQAVAASTVVRVKRL-------------------------------------
--------------------------------QGGTAENVAG--------SLALRGDS--
--------PAALHGGPMLAVVFR-----NSAAL---------------------------
------------GDPGAAETPRAAHFFDWD------------------------------
------SLQRVG--RDFPEPA---------------WMSWDPSLHLCAM----GYP----
-------------TQVLLF-ALQPS------------FSCVASLPIS-------GATSAA
WSAR--QLF----ISTHSTVQ-LLFTI---------------------------------
------------TDKPDQAPLNGFTSSRFQSITIASFDAGASAHLPHRSSKDT-------
----------------------------GLPPPEPRPPGPL--VMLGISRDVLWLL--NA
----NGLPVALPL-THPGLRTRCLVANGEYDSARALAEQKLAPHHHDSLAAFMCA-----
------------------MGAMAGAQAALALPGLSLEMEL----EVCIAAQQWQRAL---
------------------------------------------------------------
------------------------------------------------------------
------------------------------------------------------------
------------------------------------------------------------
------------------------------------------------------------
------------------------------------------------------------
------------------------------------------------------------
------------------------------------------------------------
------------------------------------------------------------
------------------------------------------------------------
--------
>ODXI_UTC__Euk-Green-Chlorophytes-UTC%ODXI2020496-Haematococcus_pluviali
------------------------------------------------------------
------------------------------------------------------------
------------------------------------------------------------
------------------------------------------------------------
------------------------------------------------------------
------------------------------------------------------------
------------------------------------------------------------
------------------------------------------------------------
------------------------------------------------------------
---------------MAWDPTNLLVAMAYENQVLLCGVS---------------------
-PTFQQLAILPL------------------------------------------------
--------LGCTSLAWAQR---------------CLFLLSPTHLHAAFL-PLPPSNPTPP
L-----------PPPPLA-------TLPSSTQ----------------------------
-------------------PSVS-----------SPLLDL------------------DY
D------------LGWGAGSVAGVERG---------------------------------
------------------------------------------------------------
------------------------------------------AGGGQQGASGGGGWQLAA
AAPLSV--------------------------------------------------HLVP
LAALSAL-ASPAAGSSTGAV--------PQ----------------PGNSHAALVAALLS
AS-----GGAAAGS-W-------------------------------LPAPAARPPGHLA
--LLGP----------RDGALWLLNAQGHVLALPLA---------GAH------------
------------------------------------------------------------
AGLRAMMLAAAGDCSGAVQLANQEV-----------------------------------
------------------------------------------------------------
----------------------------------------AGGS----------------
-------------------------------------------------------HDSLA
AALQCSEGLRGAQLA---------------------------------------------
----------------------------------------------LGLTGLSLAASARL
QMGLHLWPQAFESVEAL-------------------------------------------
--LAGYTSKPSHA----------VFSYPVATAAFGAR----------------------S
VQQQGGG----NT-----------------------------------------------
-----WGEP--------------ALHPAHSPGQ---------------------------
LRHNLPSACGLLHPEDLDWSSPL-------------------------------------
------------------------------------------------------------
-------RHSSLPSTALAASRLA-----SSPAQ---------------------------
--------------PFPSANPSTTPATGIQ------------------------------
------AGSAND--AQIAVAL---------------ELGLSLAEALLAV-----------
-------------GMQDPVRHLAPQ------------LTRTLAPALD-------PASTSG
WEQL---------VRLMACMASVGLRD---------------------------------
-----------------------ELQLLADAVAVPGMTGVGPASAALMAC----------
----------------------------ALSGDGAKLGEAL------ARNGALALA----
---------AIHTRANGGTRSSTLKSMAS-------------------------------
------------------------------------------------------------
------------------------------------------------------------
------------------------------------------------------------
------------------------------------------------------------
------------------------------------------------------------
------------------------------------------------------------
------------------------------------------------------------
------------------------------------------------------------
------------------------------------------------------------
------------------------------------------------------------
------------------------------------------------------------
--------
>IJMT_UTC__Euk-Green-Chlorophytes-UTC%IJMT2019421-Aphanochaete_repens
------------------------------------------------------------
------------------------------------------------------------
------------MLQFRNFLPAYDKVKQVEFHPVQPWVAVVSKSN---------------
-------------------------------------------------SVTIWDWASLK
AIQELQMGGYDEEAATEQN-----------------------------------------
------------------------------------------------------------
------------------------------------------------------------
------------------------------------------------------------
------------------------------------------------------------
LAKLAEKDPSLGKAPASLQSPVSRLQSGSVKQVKFYDVDTAHY-----------------
-QLVGAHNVVNG------------------------------------------------
---TAAPLPSTPGIRAVSS---------------HSLLVMACENKVVVM-DLVSRRSQEV
PRAAL--EN---KAPTCL-AFLAPQARHAALL----------------------------
-----PAAAADSPI-----LAVG--LADGS----ARLIQL--------SNLRIIAK--LP
AA-----------HKAGLSQLLVVPSK---------------------------------
---------------------------------TGDLLL---------------------
------------------------------------------GGDSSGNVIV---WE-PF
GRP----------------LGMGAS-------------------------------DLPH
RLSFSAHKDKEIL--SMCLG--------YA-----------------GEEIDKTVPRLLT
AG-----ADNRVAS-W------DLSNW----------------REANKQKVDSKTPVMGI
--AFGS-----RNYSSIGSHNVTLATGTSVVFAMHA---------HSG------------
------SIRHVCNL-----NGIIP-------------SGSKKVPKIYCVAQ---------
HPLQPH-LVVVGANTGAAILSYDSI------------------------YLPPATGVPGD
TT----------------------------------------------------------
----------------------------------------APSL----------------
------------------------------------------------IDPMGSLGESSN
ISYATLLGSDLWTAT-------------------------ATPH----------------
----------------------------------------------LHEENGVVKASGRV
S-ASTKIGAVANSGKAW-------------------------------------------
--INVSHDGQYVS-VAWPI----ARSYTIYHRASPTS------------------W---Q
EVDKGSG----VC---VAWSTYHH----------------RYAVLEE-------------
PHVAALPEP--------------SKPKRGLGKN--------------------KGPDPAA
LKAAMQAAASAAAANTRVVVKEV-------------------------------------
--------------------------------NGRVSRVVKT--------EVGLRGDI--
--------PSYLHGGPVLGVVYR-----RSAGS---------------------------
------------TWQLSEDALQAMQFYSWD------------------------------
------DAERVG--GELPEPM---------------WMSWDQHNQHVAM----AYP----
-------------TKVMLC-AVRPT------------FHPLLSLPLA-------GSTSAT
WEGR--QLF----VATATKV----------------------------------------
------------------------------------------------------------
------------------------------------------------------------
------------------------------------------------------------
------------------------------------------------------------
------------------------------------------------------------
------------------------------------------------------------
------------------------------------------------------------
------------------------------------------------------------
------------------------------------------------------------
------------------------------------------------------------
------------------------------------------------------------
------------------------------------------------------------
------------------------------------------------------------
------------------------------------------------------------
--------
>RAWF_UTC__RAWF2041918-Uronema_belka
------------------------------------------------------------
------------------------------------------------------------
------------------------------------------------------------
------------------------------------------------------------
------------------------------------------------------------
------------------------------------------------------------
------------------------------------------------------------
------------------------------------------------------------
------------------------------------------------------------
------------------------------------------------------------
------------------------------------------------------------
--------------------------------------------------MLPLPRHAPL
LPSS--------AANSPL------------------------------------------
-------------------MAVG--LSDGS----ARLVQL--------SNLKVLTK--LA
PA-----------HKSALAHLLVVPGG---------------------------------
------------------------------KGAPGDYLV---------------------
------------------------------------------AADQGGNLTV---WE-PL
SRP----------------MGMAEA-------------------------------QLAP
KLTISAH-DKEIL--SLCLG--------YA-----------------NEDADKAHPRVFT
AG-----VDNRVAA-W------DPLTW----------------KEAVRVKVDSKTPVTGL
--AFSG-----RNLTGIGSHNLTLATGTSVLFAMHV---------QTG------------
------ASRHVCNL-----NGLIP-------------TGTKKVPKLYCVAT---------
HAALPH-LVIAGANTGAAVCTYDSV------------------------YLPPIARLPTA
AA----------------------------------------------------------
----------------------------------------ATLV----------------
------------------------------------------------DPLGGGTEGETK
MTYTWVQGANLASAT-----------VSAH--------VQEVEG----------------
----------------------------------------------VLQTSTHVTSSGKL
A-------EMGQSGKAC-------------------------------------------
--ISVSHDGQYVA-VAWPI----ARAYIVYCRTSPTA------------------W---E
EVDRGTG----VC---VVWCSYKP----------------RYAVLEE-------------
------PPP--------------SGIIPEIIKP---------------KGRKSKGPDPAQ
IKAAMEAANAAAAANTRVRVKEL-------------------------------------
--------------------------------SGKTARVVVG--------EMVLSPDT--
--------PTYLHGGPLLGVVYR-----RTIPD---------------------------
-----------VGPLTDGATLQAMQYFDWN------------------------------
------GTTKLG--TELPEPM---------------WMSWDPHHQFVAL----AYP----
-------------TQLLLC-SVRPS------------FHPLAALPIP-------SAQSAA
W-----------------------------------------------------------
------------------------------------------------------------
------------------------------------------------------------
------------------------------------------------------------
------------------------------------------------------------
------------------------------------------------------------
------------------------------------------------------------
------------------------------------------------------------
------------------------------------------------------------
------------------------------------------------------------
------------------------------------------------------------
------------------------------------------------------------
------------------------------------------------------------
------------------------------------------------------------
------------------------------------------------------------
--------
>Picochlorum_UTC__Euk-Green-Chlorophytes-UTC%Picochlorum_genomicjgi|Picsp_1|1340|NSC_04820-R1_transducin
------------------------------------------------------------
----------------------------------------------------MEEPPQEI
MPVTLPPKLEESGFVIDTILRSEEKIDRLAFHPSQPYLAYVDRVG---------------
-------------------------------------------------RVGVWDYESNE
TVYTNQLGGADEGAMQEYV-----------------------------------------
------------------------------------------------------------
------------------------------------------------------------
------------------------------------------------------------
----------------------------------------------------LRRRAEHA
ASALGGKQGQLATPKNDPKYSAKSAASGRVNDIIFLDHSTCLM-----------------
-QQAAQASIGNS----------------------------------------------CY
ETCGGISQLNKKSIKGISK---------------HCWIVAACDNKVSFH-DLASSRTHDF
SRSSIF-ES---KSPTRL-AVLVYNSRNFVRM------------------------PVHE
GQDETREEHLAFPV-----LAVG--TSSGS----IYLVHP--------EKGILYGK--CT
GG-----------HSKAVTAMKVIGPS---------------------------------
------------------------------SPGGPDRLV---------------------
------------------------------------------TGSADGSVAI---WDPSI
TAR----------------SMIGSAM------------------------------DISP
SKTVKAH-DGGVH--DLEFFGL------PK---------------ITADGRVVLQSYVAS
IG-----ADKQLAS-W------NAVNWM---------------QDFVPLQALPKDSLVSI
--STTN-----RSGLTVGSDIPLIGTSNRSCTVFGL---------DPK------------
----ESKAKILIDV-----EMLV-------------DKGEKKTPKIYHMKV---------
NQTNPD-LMALATNTGIVMLRDKAN-----------HTPGSMSVCAQSLFVAIYNKLNES
KE----------------------------------------------------------
----------------------------------------NKEK----------------
------------------------------------------EEKEDEPEETEMKKIPQG
ITAINVMEGKLVASI-----------YKME--------LNKSQK----------------
----------------------------------------------ILDRTMQLENLGSI
V---MGELDHPVQEPIV-------------------------------------------
--IETSPSGKSMS-VLWPD----LQRYSIYGCSDEYT------------------W---H
LIDSGIG----KS---LAWSS--TAP--------------IYAVLSG-------------
-----ESQP--------------LNTIQEAKPE-------------------EIAVDPQI
YQQPATEVQFLTMEPSRVKVHAI-------------------------------------
---------------------------D----ETSNPKYVGSN-------EVSLGGAR--
--------PIKIFGGALLGITAA-------------------------------------
---------------DATSGDCSLRFFSWV------------------------------
------DFSPIG--NNLPNPR---------------GISWEPECTMCAL----LYD----
-------------SGIQLF-SVYPT------------FHCFASLAIG-------KAESAL
WQSR--QLY----VSNPNGLY-LVYAD---------------------------------
-----------------------PLHEYVQEVFLADFHGHASEISGSSGAE---------
----------------------------VFGPVRLRPAGPV--RLVGIKHSHLIIH--DA
----HERPFILSL-RNHGLRARSLAAKGDVAGASALTIRNIHAPLHDNIGQFLIA-----
------------------MGSGRDYEEALRLPGLSPEMEI----SIAIRNEDWNRASLVF
QAYALGVSNIVYSSLTDLEATTSVVGLTSPQTTVERNMATVSNILEEAEREQNGLSGSEE
ESTHEQPSDQEASESEDESEGTSEEEFIDPVDWDTWDNDLENVQDIQIKQKNVSATPMLD
ASELQRILQSVDLGLDLSDL----------------------------------------
-----------------------------------------ALNGHTDAARTVLGALLGY
APMLPKGRLERLVEHMVMGGMTESLRNVLASIIASPPNNALHSTAVASLIAASVGGLQDG
PILDSLKCSGLYPLAFLFSAVWGQGNADACEDSWRESINHRS------------------
------------------------------------------------------------
------------------------------------------------------------
------------------------------------------------------------
------------------------------------------------------------
--------
>Nannochloris_RS-PRE_UTC__76-Nannochloris_RS.PRE.1118
------------------------------------------------------------
---------------------MLKSFRIARKPSAKAGDAPQELGDVKDVDTAPRMPEKQE
VPRFLAQDVNAGEMKIVTKKATGDKVERLVFHPTDSMVAVVDRGA---------------
-------------------------------------------------KVLVWDYEADD
VVYVNQAGGVDEGAIQEIL-----------------------------------------
------------------------------------------------------------
------------------------------------------------------------
------------------------------------------------------------
---------------------------------------------------LRKKAERHS
ALINNVVQEGSGKVKNDFQYQMKSVPSGRVNDIAFLDRHTC---LW--------------
-HQGYQESL---------------------------------------------------
---GGNSFESCRGISDLQQ-------VDVPELGKHCWLITATENKVSFH-DMASSSTSDF
SRQMYF-ES---KEPTRLAVLV---YNSLSLV---------------------GRRAEQV
SASAAQHMHGVSPL-----VAVG--TSSGS----IYLLHI--------GSGTVVAK--CA
GA-----------HGKPITCLQTIGPA---------------------------------
------------------------------HPGGPDRLV---------------------
------------------------------------------SGSADGTIAV---WD-PS
RSA----------------KTFEKGSAS----------------------------SIQP
VKSFKAH-DGGVF--DVDLF--------GL-------------QVVGKNGLLTVQPYVVS
VG-----ADKQLCA-W------NANTWN---------------RDHMPLQVLPKDCLVSV
--GSTI-----RAGIGLGSTMPLVGVSDKSCCVFAL---------DPK------------
---ESKFNVL-INL-----ESML-------------DKGDKKRPKIYRMAM---------
SPSKPS-IMGLATNTGVVILKDYTN--------A-IV--------------PSSVSLVSQ
GM----------------------------------------------------------
----------------------------------------FAES----------------
----------------------------------------------YMKLKESSKAVEPE
EEEDDDKGEKEPIRI--------------------------PPG----------------
----------------------------------------------LLSINVVDGKLVSS
LYQMDMDKNVDSKDRTM-------------------------------------------
--HLENVGSLVLA----------NLDFPVQEDTRIES----------------------S
PSGRGEG----SQ---LVWST--TAP--------------IYAVLTI-------------
-----ALMP--------------LATMPLALES--------------------------A
PMQMMYSKSEAADALPSVADGNQ-------------------------------------
------------------------------------------------------------
-------------DSGKDGDATE-----PAQPE---------------------------
---------------------PSLRFFSWV------------------------------
------DFSPVG--SNIPSPN---------------WISWDPESTMCAL----GYD----
-------------SSIQMC-AVYPQ------------FHCFASLGIS-------QSESAF
WQPR--QLY----VSTPTSIN-AIFTD---------------------------------
-----------------------SREGYVEVICLADFNGQNKGTQSQKQGY---------
----------------------------VFGHRRLRPSGPL--RLVGTKHSYLVIQ--DS
----LERPFLVSL-RSYGLRSRSVAAKGDIDTAVTLAAKYVRPVLHDGTAQCLLA-----
------------------MGSDKDFEKVLSLPGLSPEMRI----SIAIRHGDWHSAARAF
QAHSLGVNDTIYSNLINENVETLSPSTMLQSPMTIGERNMAAVSNILEEEAAAHNFEDDE
RTQGSDTESEEYSSASSSEAEDAAEEEEEYIDPIDWNSWRETKEETEEESQQRDGNRDRL
IRSVPILDRSETIRILESVDLGLELSS---------------------------------
----------------------------------------IALDGHTESARQILSALLAY
SSSISQDRLETLVDHMVMCNMTESLRNLW--SVTSSTSSASQNASVASILAASIGGSRDA
SMVESLKDAGLHPLAFLYAAVWGQGNPDQIESLWRDQLRNYS------------------
------------------------------------------------------------
------------------------------------------------------------
------------------------------------------------------------
------------------------------------------------------------
--------
>Nannochloris_X1-PRE_UTC__336-Nannochloris_X1.PRE.5
------------------------------------------------------------
---------------------MMKSFRISRKPSAKAGNAPREQGDPKDVDTEPRVAEKEE
IPKFLAQDVNAGGMSILKKKATTDKVERLVFHPTNSMVAVVDRGA---------------
-------------------------------------------------KVMVWDYEADD
VVYVNQAGSVDEGAIQEIL-----------------------------------------
------------------------------------------------------------
------------------------------------------------------------
------------------------------------------------------------
---------------------------------------------------LRKKAERHS
ALINDVVQEGSGKAKNDFQYQMKSVPSGRVNDIAFLDRHTC---LW--------------
-QQGYQESL---------------------------------------------------
---GGNSLDSCRGISDLQQ-------GDVRELGKHCWLITATENKVSFH-DMASSSTADF
SRQIYF-ES---KEPTRLAVLVYNSLSLVGRQ------------------------AEQV
SASAAQHMQGVSPL-----VAVG--TSSGS----IYLLHI--------GSGTVVAK--CS
GA-----------HGKPITCLQTIGPA---------------------------------
------------------------------HPGGPDRLV---------------------
------------------------------------------SGSADGTIAI---WD-PS
RSAKTFDKGSAS--------------------------------------------SIQP
VKSFKAH-DGGVF--DMGLF--------GL-------------QVVGKNGLLAVQPYIAS
VG-----ADKQLCA-W------NASTWN---------------RDHMPLQVLPKDCLVSV
--GSTM-----RAGIGLGSTMPLVGVSDKSCCVFAL---------DPK------------
----ESKFNVLINV-----ESMI-------------DKGDKKRPKIYRMAV---------
SPSKPS-IVGLATNTGVVILKDYTS----------AMIPSSVSLVSQNIFSESYMKLKEN
SK----------------------------------------------------------
----------------------------------------PAEE----------------
---------------------------------------------EEGEGEKEPIRIPPG
LLSINVVDGKLVSSL-----------YKMD--------MDKNID----------------
----------------------------------------------SKDRTMHLENVGSL
I---LANLDFPVQEDTR-------------------------------------------
--IESSPSGRYIS-VVWPK----LNQYSVYGYCSKGIESS---------------W---R
LIDSGEG----SQ---LVWSTTAP----------------IYAVLKV---------ASVP
LATAFEPAP--------------MQMMYSQNEV-----------ADAVPSIPAENQDKDK
DVDTTENATEPAQPEERTVPTPT-------------------------------------
--------------------------------ELNVSGNVIVHAIEDSEEPKYIGSSE--
-ISLGDGQPVKIFGGSLLGISAS-----EPSSK---------------------------
---------------------PSLRFFSWV------------------------------
------DFSPVG--SNIPSPN---------------WISWDPESTMCAL----GYD----
-------------SSIQMC-AVYPH------------FHCFASLGIG-------QSESAF
WQPR--QLY----VSTPTSIN-AIFTD---------------------------------
-----------------------SRESYVEVICLADFNGQNKGTPSQKQGY---------
----------------------------VFGHRRLRPSGPV--RLVGTKHSYLVVQ--DS
----LERPFLVSL-RSYGLRSRSVAAKGDIDTAVTLAAKYVRPVLHDGTAQCLLA-----
------------------MGSDRDFEKVLNLPGLSPEMRI----SIAIRHGDWHSAARAF
QAHSLGVNDTIYSNLINEHVESLSPSTMLQSPMTIGERNMAAVSNILEEEAAAYTFEDKE
RMQGSNTASEAYSSASSSEAEDVVVEEEEEEEYVDPINWNSWRETEEETEEESQHTGGMR
ADRSIHSSVPILDRTEIIRILESVDLGLELSSIA--------------------------
------------------------------------------LDGHGESARQILSALLAY
SSSVSQDRLETLVDHMVMCNMTESLRNLW--SVTSSTSAASQNASVASILAASIGGLRDT
NTVESLKDAGLYPLAFLYAAVWGQGNPDHIESLWREQLRHYS------------------
------------------------------------------------------------
------------------------------------------------------------
------------------------------------------------------------
------------------------------------------------------------
--------
>Nannochloris_sp-AAC_UTC__scaffold1_cov614-Nannochloris_sp.AAC.113
------------------------------------------------------------
--------------------MMKSFRISRKPSAKAENAPQEQGEPKDVDTAPRVAETKEE
IPKFLAQDVNAGGMSILKKKATTDKVERLVFHPTNSMVAVVDRGA---------------
-------------------------------------------------KVMVWDYEADD
VVYVNQAGGVDEGAIQEIL-----------------------------------------
------------------------------------------------------------
------------------------------------------------------------
------------------------------------------------------------
---------------------------------------------------LRKKAERHS
ALINNVVQEGSGKAKNDFQYQMKSVPSGRVNDIAFLDRHTC---LW--------------
-QQGYQESL---------------------------------------------------
---GGNSLDSCRGISDLQQ-------GDVRELGKHCWLITATENKVSFH-DMASSSTADF
SRQMYF-ES---KEPTRLAVLVYNSLSLVGRQ------------------------AEQV
SASAAQHMQGVSPL-----VAVG--TSSGS----IYLLHV--------GSGTVVAK--CS
GA-----------HGKPITCLQTIGPA---------------------------------
------------------------------HPGGPDRLV---------------------
------------------------------------------SGSADGTIAV---WD-PS
RSA----------------KTFDKGSAS----------------------------SIQP
VKSFKAH-DGGVF--DMGLF--------GL-------------QVVGKNGLLAVQPYIAS
VG-----ADKQLCA-W------NASTWN---------------RDHMPLQVLPKDCLVSV
--GSTM-----RAGIGLGSTMPLVGVSDKSCCVFAL---------DPK------------
---ESKFNVL-INV-----ESMI-------------DKGDKKRPKIYRMAV---------
SPSKPS-IVGLATNTGVVILKDYTS----------AMIPSSVSLVSQNMFAESYMKLKEN
SK----------------------------------------------------------
----------------------------------------PAEE----------------
---------------------------------------------EEAEGEKEPIRIPPG
LLSINVVDGKLVSSL-----------YKMD--------VDKNID----------------
----------------------------------------------SKDRTMHLENVGSL
I---LANLDFPVQEDTR-------------------------------------------
--IESSPSGRYIS-VVWPK----LNQYSVYGYCSKGIESS---------------W---R
LIDSGEG----SQ---LVWSTTAP----------------IYAVLKV---------ASVP
LATAFEPAP--------------MQMMYSQNEV-------------ADAVPSVPAENQDK
DVDTTENATEPAQPEERTVPTQT-------------------------------------
--------------------------------ELNVSGNVIVHAIEDSEEPKYIGSSE--
-ISLGDGQPVKIFGGSLLGISAS-----EPSSK---------------------------
---------------------PSLRFFSWV------------------------------
------DFSPVG--SNIPSPN---------------WISWDPESTMCAL----GYD----
-------------SSIQMC-AVYPH------------FHCFASLGIG-------QSESAF
WQPR--QLY----VSTPTSIN-AIFTD---------------------------------
-----------------------SREGYVEVICLADFNGQNKGTQSQKQGY---------
----------------------------VFGHRRLRPSGPV--RLVGTKHSYLVVQ--DS
----LERPFLVSL-RSYGLRSRSVAAKGDIDTAVTLAAKYVRPVLHDGTAQCLLA-----
------------------MGSDRDFEKVLNLPGLSPEMRI----SIAIRHGDWHSAARAF
QAHSLGVNDTIYSNLINEHVEALSPSTMLQSPMTIGERNMAAVSNILEEEAAAYTFEDKE
RMQGSDTASEAYSSASSSEAEDVVAEEEEEEYVDPIDWNSWRETEEETEEESQHTDGMRD
RSIHSSVPILDRTEIIRILESVDLGLELSSIA----------------------------
------------------------------------------LDGHGESARQILSALLAY
SSSISQDRLETLVDHMVMCNMTESLRNLW--SVTSSTSAASQNASVASILAASIGGLRDT
NMVESLKDAGLYPLAFLYAAVWGQGNPDHIESLWREQLRHYS------------------
------------------------------------------------------------
------------------------------------------------------------
------------------------------------------------------------
------------------------------------------------------------
--------
>Picochlorum_SENEW3-PRE_UTC__641-Picochlorum_SENEW3.PRE.11
------------------------------------------------------------
----------------------MMKSFRISRKPSVKAGNAPQEQGDPKDVDTAPREEKEE
IPKFLAQDVNAGGMSILKKKATTDKVERLVFHPTNSMVAVVDRGA---------------
-------------------------------------------------KVMVWDYEADD
VVYINQAGGVDEGAIQEIL-----------------------------------------
------------------------------------------------------------
------------------------------------------------------------
------------------------------------------------------------
---------------------------------------------------LRKKAERHS
ALINDVVQEGTGKAKNDFQYQMKSVPSGRVNDIAFLDRHTC---LW--------------
-QQGYQESL---------------------------------------------------
---GGNSLDSCRGISDLQQ-------GDLRELGKHCWLITATENKVSFH-DMASSSTADF
SRQMYF-ES---KEPTKLAVLVYNSLSLVGRQ------------------------AEQV
SASAAQHMQGVSPL-----VAVG--TSSGS----IYLLHV--------GSGTVVAK--CS
GA-----------HGKPITCLQTIGPA---------------------------------
------------------------------HPGGPDRLV---------------------
------------------------------------------SGSADGTIAI---WD-PS
RSA----------------KTFDKGSAS----------------------------SIQP
VKSFKAH-DGGIF--DMGLF--------GL-------------QVVGKNGLLAVQPYIAS
VG-----ADKQLCA-W------NASTWN---------------RDHMPLQVLPKDCLVSV
--GSTM-----RAGIGLGSTMPLVGVSDKSCCVFAL---------DPK------------
---ESKFNVL-INV-----ESMI-------------DKGDKKRPKIYRMAV---------
SPSKPS-IVGLATNTSVVILKDYTS----------AMIPSSVSLVSQNMFSESYMKLKEN
SK----------------------------------------------------------
----------------------------------------PAEE----------------
---------------------------------------------EEAEGEKEPIRIPPG
LLSINVVDGKLVSSL-----------YKMD--------MDKNID----------------
----------------------------------------------SKDRTMHLENVGSL
I---LANLDFPVQEDTR-------------------------------------------
--IESSPSGRYIS-VVWPK----LNQYSVYGYCSKGIESS---------------W---R
LIDSGEG----SQ---LVWSTTAP----------------IYAVLKV---------ASVP
LATAFEPAPMQMMYSQNEVADAVPSVPAENQDK-------------------DKDVDTTE
DATEPAQPEERIVPEERTVPTQT-------------------------------------
--------------------------------ELDVSGNVIVHAIEDSEEPKYIGSSE--
-ISLGDGQPVKIFGGSLLGISAS-----EPSSK---------------------------
---------------------PSLRFFSWV------------------------------
------DFSPVG--SNIPSPN---------------WISWDPESTMCAL----GYD----
-------------SSIQMC-AVYPH------------FHCFASLGIG-------QSESAF
WQPR--QLY----VSTPTSIN-AIFTD---------------------------------
-----------------------SRESYVEVICLADFNGQNKGTQSQKQGY---------
----------------------------VFGHKRLRPSGPV--RLVGTKHSYLVVQ--DS
----LERPFLVSL-RSYGLRSRSVAAKGDIDTAVTLAAKYVRPVLHDGTAQCLLA-----
------------------MGSDRDFEKVLNLPGLSPEMRI----SIAIRHGDWHSAARAF
QAHSLGVNDTIYSNLINEHVEALSPSTMLQSPMAIGERNMAAVSNILEEEAAAYTFEDKE
RMQGSDTASEAYSSASSSEAEDVIAEEEEEEYVDPIDWNSWRETEEETEEESQHTDGMRD
RSIHSSVPILDRTEIIRILESVDLGLELSSIA----------------------------
------------------------------------------LDGHGESARQILSALLAY
SSSISQDRLETLVDHMVMCNMTESLRNLW--SVTSSTSAASQNASVASILAASIGGLRDT
NMVESLKDAGLYPLAFLYAAVWGQGNPDHIESLWREQLRHYS------------------
------------------------------------------------------------
------------------------------------------------------------
------------------------------------------------------------
------------------------------------------------------------
--------
>MMETSP1330_UTC__Euk-Green-Chlorophytes-UTC%CAMPEP_0182606908
-----------------------------------------------RVPALVSTKRSVE
FNAMDRLNKLFSMGHRVEGQGGSQVGRAQNDSSRRTDQEEPGAGGASQAPLDGPGASASS
VAPQISLGHQSENVRIVNKKRTLDKLDRIAFHPVHSLIALSDRSG---------------
-------------------------------------------------RVQVYDYTSDT
VAYSNQFGGVDEGGMQEIV-----------------------------------------
------------------------------------------------------------
------------------------------------------------------------
------------------------------------------------------------
-----------------------------------LQRRAERYSAIINSSGVVDRDESEK
DAVVDVRKGERKLNQGDLRYQGMGVASGKVVDVGFVDWHMCVL-----------------
-QLHRQDSMTLG------------------------------------------------
EEQRGVETFDVFDEDGVSK--------------HHCWLVVASENKVTLH-DLASSRGMDF
VRSACF-EGSKPTRVACL-VRLGRGLVQGGVS--------------------------NA
SPASPNASNVISPV-----LAVG--TSTGS----IYLIHV--------SAGKVVAK--CA
GA-----------HSKAVTCLQVIGPA---------------------------------
------------------------------RRGGPDRLV---------------------
------------------------------------------SGSADGTIAV---WD-PS
RSA----------------KGVDAKGGV----------------------------CIQP
LTCFMAH-EGGVH--DVQLFGMQMQVDAPGGVAGRERREEGRATYATSMTSLQVQPYLAS
TG-----SDKQLCT-W------SVATWN---------------KAYMPIQTLPESSLVSI
--GATA-----RTGMAIGSNAPLVGVSDKSCALFAL---------DPS------------
DSRGRASVRVLMDL-----EGVL-------------EKGDKKRPKIYSMAV---------
NPSTPY-VYGLATNTGLVIVEDTEG--------T-KV--------------PSSTSLLSQ
QV----------------------------------------------------------
----------------------------------------FASS----------------
------------------------FLEMELNKRDVTSKEGSEEGAGKEPAEPEPIKIPQG
ITSVNVIGGCLVATLYEMKMEMKDVSGRRE--------RGMHLE----------------
----------------------------------------------NGGSLVIAGDAVEP
P-----SIFDSVQGDAT-------------------------------------------
--VDTSPSGKYIS-VVWAK----SNRYAVFAHSEPDDYGRR--------------W---H
FIDGGQG----RQ---LVWSS--TAP--------------IYAVLSSSGNFDESAPPGAP
VPVTAKAAPCDSSLAPEFSMTYESTPPGSDSLK------------------IGGGGDAEG
NADAIKGPPPQASPRMGNDHPAP-------------------------------------
---------SYDDVVSAGRFQQADTSSS----RVSTTSVRVHAIEETDDGRGPTYMGYSD
VALDSDAVAFKVYGGSLLGISTS-----SGGPA---------------------------
----------------TSGPVTKLRFYSWV------------------------------
------DVSPVG--KDLPAPN---------------WISWDPESTMCAL----GYK----
-------------TAIQMC-AMYPH------------FHCFATLGIH-------ASESAF
WQIR--QLY----VSTPTSIN-VVYVD---------------------------------
-----------------------SRQSFVEEICLADFTGHLSSIRPDEPSSAAKKHENF-
----------------------------VFGQRRLRPSGPV--RLVGIKHSYLVVH--DS
----LERPFLISL-RNHGLRARSLAAKGDIDTAVALTAKYVRPVLHDGTAQCILA-----
------------------MGAESDYEKVLTLPGLSPEMRI----SISIRHGDWNRAARAF
QAYSLGVNDAVYAGLINEDVAMYSSSGGVQSLQTSAERDVIGERNMAAVNNILEEAERNE
HADLGMASDDVINVESSKSPAEDSEDTEDSDGSEDSDGSEDSDAFEDPIDWTSWGNPALA
DASHPEPNSSTDQHVFSSSLSMPIVDHTELLRILESTD----------------------
---------------------------------LGLELASSALDSHRESSKQILGTLLAY
ASILSKDRLEQLVDQMAMANMTESLRNLWSETVSATKGSSQSVSVAALLAASVGGIQDAN
MIESLKEAGLYPLAFLYASVWGAGGPANRVESVETAWKQALALRPSERCRESVHKGQGSG
RAPVQSEEETPRGTSSQXNFLLQPFLSRFIFKMVPKPDDDYDYLFKVVLIGDSGVGKSNI
LSRFTRNEFSLESKSTIGVEFATRSIQVDGKTVKAQIWDTAGQERYRAITSAYYRGAVGA
LLVYDITKQVTFENVERWLKELRDHADSNIVIMLVGNKSDLRHLRSVSTEDAKAFSEKEG
LSFIETSALEATNVEESFQIILSEIYGILSKKALTSDEGVAAPTSGTSIKVTDAVPEGAK
KSSCCGSA
>BILC_UTC__Euk-Green-Chlorophytes-UTC%BILC2006056-Prototheca_wickerhamii
------------------------------------------------------------
------------------------------------------------------------
------------------------------------------------------------
------------------------------------------------------------
------------------------------------------------------------
------------------------------------------------------------
------------------------------------------------------------
------------------------------------------------------------
------------------------------------------------------------
------------------------------------------------------------
------------------------------------------------------------
-----------------------------------MACSASGRSVSVVW-----------
------------------------------------------------------------
------------------------------------------------------------
-------------PEKGVYCVYSLAP----------------------------------
------------------------------------------------------------
------------------------------------------SGA----------WEAID
RGS---------------------------------------------------------
---------------AISLV----------------------------------------
---------------W--------------------------------------------
------------------------------------------------------------
------------------------------------------------------------
NSLQPQYALLCS---------------------------------------PPVVVEAPR
AK----------------------------------------------------------
------------------------------------------------------------
----------------------------------------------------------KG
MFAAFGRRKAEKAAV---------------------------------------------
----------------------------------------------EQGAESVTAGSGAA
R----------PGSYVQ-------------------------------------------
--VHAVDEGRAAQ----------------------------------------------W
VVNQGLA-----------------------------------------------------
------------------------------------------------------------
-------------------LDGL-------------------------------------
------------------------------------------------------------
--------PSALHGGAMLGVVLE-----AGLEA---------------------------
------------------GRRSALQLFSWT------------------------------
------SFAAAG--PLLQEPR---------------WISWEPECTALAL----AYD----
-------------ESVELV-RTTPR------------FEVYASLPVA-------EATGGL
WQTR--QLF----LATPTSVL-AVFTD---------------------------------
-----------------------PAQEFVQTVVLAGCEGMPSAQTSPNAESS--------
----------------------------PLPHAAPRPPGPL--VLLGVRHSYLWLA--DG
----LGRPYLLSL-RHAGVRLRCLAARAELSTARTIAERGLGAVFHDDIARYLVA-----
------------------MGGQEGVAEALRLTGLSPSMET----VLAVRAEDWDRAAAAF
QTLALGIKDR--------------------------------------------------
------------------------------------------------------------
------------------------------------------------------------
------------------------------------------------------------
------------------------------------------------------------
------------------------------------------------------------
------------------------------------------------------------
------------------------------------------------------------
------------------------------------------------------------
------------------------------------------------------------
--------
>Pandorina_unicocca-AAC_UTC__scaffold154_cov444-Pandorina_unicocca.AAC.1
------------------------------------------------------------
------------------------------------------------------------
------------------------------------------------------------
------------------------------------------------------------
------------------------------------------------------------
------------------------------------------------------------
------------------------------------------------------------
------------------------------------------------------------
------------------------------------------------------------
---------MSWGEQMKLHCKKQVFVRGQQSKQLLSPSRAAQMNY---------------
-GLSLRHNAADG------------------------------------------------
-----NAIPHLGRTPGLGG---------------RRWVAIACENKIIIH-DLCSAEAIDV
ARSAAT-DS---KAPTTL------------------------------------------
------------------------------------------------------------
-------------AKAACHSVKWAPWG---------------------------------
------------------------------------------------------------
------------------------------------------SAGLNAHPSM------LL
ATG---------------------------------------------------------
--------DVPVV---LGLH--------PV-----------------------------T
GE-----VTRYISL-----------------------------ENMIDPGQKKIPKVYSL
--AVHP-----------TRPDIIAAATNTGAVLMQF---------DPL------------
------EKPAVVAL-------------------------PAAVLTLDALMA---------
QSNPNDQETGHGRDAGPSSVVAENV---------------------------NIESLPKA
AN----------------------------------------------------------
----------------------------------------PKEI----------------
------------------------------------------------------GKGAAG
PTFVSAINGKLWSTA----------LKLQS--------IRTAPG----------------
----------------------------------------------TERPVRVEPSPPEM
I-----AQLDHQDLRPV-------------------------------------------
--LSCSPSGRSLS-VVWPE----KRAYVVYNLAPTGT------------------W---E
PIARGMG----SC---VVWNSTGP----------------QYAVLTI-------------
-----PDIP--------------KHEIKLEKGL--------FSRILSSSKGPRKEAVEDA
EAAAAAETTRAAIASTTVSIFAI-------------------------------------
-------------------------------DESNATNLVGTQ-------NLQTSGSY--
--------PVLLHGGALLGVVLV-------------------------------------
---------------SQSTMDRTLRFFSWN------------------------------
------TFLPVG--ESLPEPE---------------WVSWEPECTLCAL----GYE----
-------------RCVQVC-RVRPA------------FERFAALSVP-------DSQGGL
WQSR--QLF----VVTPISIL-LIFAD---------------------------------
-----------------------PVTEFVQLVQLASIQGGVNSKTAPPSEAT--------
----------------------------PLPPEQARPAGPE-----------------DQ
----FCCLYGTPVSDSDV------------------------------------------
------------------------------------------------------------
------------------------------------------------------------
------------------------------------------------------------
------------------------------------------------------------
------------------------------------------------------------
------------------------------------------------------------
------------------------------------------------------------
------------------------------------------------------------
------------------------------------------------------------
------------------------------------------------------------
------------------------------------------------------------
--------
>Axilococcus_clingmaniiAAC_UTC__9798-Axilococcus_clingmanii.AAC.45
------------------------------------------------------------
-----------------------------------------------------------M
ADQQQKTMLEEELLQIKAVRSSKEKVDIVEFHPVQPWLAVVDRLS---------------
-------------------------------------------------NVTVWNYESNE
VVYDNQLGGADEAALQEAS-----------------------------------------
------------------------------------------------------------
------------------------------------------------------------
------------------------------------------------------------
------------------------------------------------------------
-----------------------LRQRAAIEAAAITQQGSPDVAFW--------------
-QMNYGLSLRHN------------------------------------------------
-AADGNAIPHLGRTPGLGG---------------RRWVAIACENKIIIH-DLCSAEAIDV
ARSAAT-DS---KAPTTL-AVLILNYPSLMGV------------------------AHMP
SDDGGGGNINTIAAEALPMLAVG--TSGGS----IYLISP--------TSGAVFAK--LT
GG-----------HKGSVTCMVALSGE---------------------------------
------------------------------KPGGPDMLI---------------------
------------------------------------------SGSADGSISV---WD-PS
RSA----------------ARGPDRE------------------------------ISPK
VTITKAH-EGAIH--DMCLF--------MH---------------HEGGPPVPPPLKLVT
VG-----EDKRLAM-W------EIGSW----------------KSLGKLQPLQKAACHSV
--KWAP-----WGSAGLNAHPSMLLATGDVPVVLGL---------HPV------------
---TGEVTRY-ISL-----ENMI-------------DPGQKKIPKVYSLAV---------
HPTRPD-IIAAATNTGAVLMQFDPLEKPAVVALPAAVLTLDALMAQSNPNDQETGHGRDA
GP----------------------------------------------------------
----------------------------------------SSLV----------------
------------------------------------AENVNNESLPKAANPKEIGKGAAG
PTFVSAINGKLWSTA----------LKLQS--------IRTAPG----------------
----------------------------------------------TERPVRVEPSPPEM
I-----AQLDHQDLRPV-------------------------------------------
--LSCSPSGRSLS-VVWPE----KRAYVVYNLAPTGT------------------W---E
PIARGMG----SC---VVWNSTGP----------------QYAVLTI-------------
-----PDIP--------------KHEIKLEKGL--------FSRILSSSKGPRKEAVEDA
EAAAAAETTRAAIASTTVSIFAI-------------------------------------
-------------------------------DESNATNLVGTQ-------NLQTSGSY--
--------PVLLHGGALLGVVLV-------------------------------------
---------------SQSTMDRTLRFFSWN------------------------------
------TFLPVG--ESLPEPE---------------WVSWEPECTLCAL----GYE----
-------------RCVQVC-RVRPA------------FERFAALSVP-------DSQGGL
WQSR--QLF----VVTPISIL-LIFAD---------------------------------
-----------------------PVTEFVQLVQLASIQGGVNSKTAPPSEAT--------
----------------------------PLPPEQARPAGPV--VLAGVRHSYLWLA--DS
----LGRPILLSL-RHPGLRLRCLAAKGELTTARTIAERGLSQAFHDDVARFLAA-----
------------------MSRQEGVQEALALPGLSPTGEM----ALCIRASLWDRAAAAF
QAHALGASNRAVLTMASGLSGTPTAVANTTSIVESILLEKDLEPQSTNPAEKVEVGESAD
EGNEGGEQEEEEEDGDIVDWESPLKGFLPDFAHLKIEDEQEEEEDPEELLYKSVVAHDEG
DLGSEKKPQQIASEPVQPGVHHSELSPSELHHVIEVVE----------------------
--------------------------------LGLRFSDQAAVSGHIAAARSALGVLICF
ADYLTPELMFQLVSRIGQAQMTESARNLSVAAATARPGSPLLDPGVAASLAALAGGYDAD
RVSKVLENAKLAPLASVFANAWGGDVDRYRKQWELQLNGRVVQPPIL-------------
------------------------------------------------------------
------------------------------------------------------------
------------------------------------------------------------
------------------------------------------------------------
--------
>Nannochloris_eucaryotum-AAC_UTC__9760-Nannochloris_eucaryotum.AAC.25
------------------------------------------------------------
-----------------------------------------------------------M
ADQQQKTMLEEELLQIKAVRSSKEKVDIVEFHPVQPWLAVVDRLS---------------
-------------------------------------------------NVTVWNYESNE
VVYDNQLGGADEAALQEAS-----------------------------------------
------------------------------------------------------------
------------------------------------------------------------
------------------------------------------------------------
------------------------------------------------------------
-----------------------LRQRAAIEAAAITQQGSPDVAFW--------------
-QMNYGLSLRHN------------------------------------------------
-AADGNAIPHLGRTPGLGG---------------RRWLAIACENKIIIH-DLCSAEAVDV
ARSAAT-DS---KAPTTL-AVLVLNYPSLMGV------------------------AHMP
SDDGGGGNINTIAAEALPMLAVG--TSGGS----IYLISP--------TSGAVFAK--LT
GG-----------HKGSVTCMVALSGE---------------------------------
------------------------------KPGGPDMLI---------------------
------------------------------------------SGSADGSISV---WD-PS
RSA----------------ARGPDRE------------------------------ISPK
VTITKAH-EGAIH--DMCLF--------MH---------------HEGGPPVPPPLKLVT
VG-----EDKRLAM-W------EIGSW----------------KSLGKLQPLQKAACHSV
--KWAP-----WGSAGLNAHPSMLLATGDVPVVLGL---------HPV------------
---TGEVTRY-ISL-----ENMI-------------DPGQKKIPKVYSLAV---------
HPTRPD-IIAAATNTGAVLMQFDPLEKPAVVALPAAVLTLDALMAQSNPNDQETGHGRDA
GP----------------------------------------------------------
----------------------------------------SSLV----------------
------------------------------------AENVNNESLPKAANPKEIGKGAAG
PTFVSAINGKLWSTA----------LKLQS--------IRTAPG----------------
----------------------------------------------TERPVRVEPSPPEM
I-----AQLDHQDLRPV-------------------------------------------
--LSCSPSGRSLS-VVWPE----KRAYVVYNLAPTGT------------------W---E
PIARGTG----SC---VVWNSTGP----------------QYAVLTI-------------
-----PDIP--------------KHEIKLEKGL--------FSRILSSSKGPRKEDAEDA
EAAAAAETTRAAIASTTVSIFAI-------------------------------------
-------------------------------DESNATNLVGTQ-------NLQTSGSY--
--------PVLLHGGALLGVVLV-------------------------------------
---------------SQSTMDRTLRFFSWN------------------------------
------TFLPVG--ESLPEPE---------------WVSWEPECTLCAL----GYE----
-------------RCVQVC-RVRPA------------FERFAALSVP-------DSQGGL
WQSR--QLF----VVTPISIL-LIFAD---------------------------------
-----------------------PVTEFVQLVQLASIQGGVNSKTAPPSEAT--------
----------------------------PLPPEQARPAGPV--VLAGVRHSYLWLA--DS
----LGRPILLSL-RHPGLRLRCLAAKGELTTARTIAERGLSQAFHDDVARFLAA-----
------------------MSRQEGVQEALALPGLSPTGEM----ALCIRASLWDRAAAAF
QAHALGASNRAVLTMASGLSGTPTAVANTTSIVESILLEKDLEPQSTNPAEKVEVGESAD
EGNEGGEQEEEEEDGDIVDWESPLKGFLPDFAHLKIEDEQEEEEDPEELLYKSVVAHDEG
DLGSEKKPQQIASEPVQPGVHHSELSPSELHHVIEVVE----------------------
--------------------------------LGLRFSDQAAVSGHIAAARSALGVLICF
ADYLTPELMFQLVSRIGQAQMTESARNLSVAAATARPGSPLLDPGVAASLAALAGGYDAD
RVSKVLENAKLAPLASVFANAWGGDVDRYRKQWELQLNGRVVQPPIL-------------
------------------------------------------------------------
------------------------------------------------------------
------------------------------------------------------------
------------------------------------------------------------
--------
>Chlorella_desiccata-AAC_UTC__scaffold314_cov483-Chlorella_desiccata.AAC.18
------------------------------------------------------------
------------------------------------------------------------
---MNDNNSGRDILSIRGIKASKDKVDRVIFHPVQPWVAYSERNN---------------
-------------------------------------------------AVVVWNYESNE
VIYNNQLGGADDGALQEAA-----------------------------------------
------------------------------------------------------------
------------------------------------------------------------
------------------------------------------------------------
----------------------------------------------------LRKRADAV
AAAAGAPPGPGLSPSQEASLATKSAASGSVNDLAFLDIDTC---FW--------------
-QIALQRWLQYG------------------------------------------------
-AHDASAIPAMSHIRGVDG---------------RRWIIAACENKVTLH-DLASSESLDL
SRAGAF-ES---KSPTRL-AFL---FLNSASL-----------------TGAMSSTSSTT
AGSAGAAAPHLSPV-----LAVG--VSSGA----IYLVSP--------TSMTVFAK--LS
GA-----------HRGAITALCPLGGE---------------------------------
------------------------------TLGAPDRLV---------------------
------------------------------------------STSADGTVAI---WD-PS
RTT----------------VRGSDR-------------------------------EMAP
VKSFKAH-ENGIK--DASFF--------IS---------------YAGDKPEELPLCLAT
VG-----DDKKLGL-W------NVSNW----------------GTLDKLQPLPKASCHSV
--KFAP-----WGGAGLGVHPSLIIASGESTILMGV---------NPS------------
---TKEIVPL-IDL-----QGMI-------------DPGFKKIPKVYQIGV---------
HPTRPH-LMAAATNTGVVLLTADPK--------E-Q---------------PAVVALPAQ
VM----------------------------------------------------------
----------------------------------------TLEA----------------
----------------------------LMQASEAKEEQAAAASGAAASTAAPAGKGALG
LTYVMATQGK-LWST----------ALRME--------SRAKTG----------------
----------------------------------------------ATERTVTLEASPRE
A-----IADLEQAGRPL-------------------------------------------
--LACSTSGRSIS-AVWPE----SRNYTVYSLAPTGT------------------W---D
VVDRGSG----NC---LAWAS--TAP--------------MYALISV-------------
-----ANIP--------------DFEVTTKKGL-----------LSTLTSKFSSAAASAA
AEEEAATVAAAARAAAAATTVQV-------------------------------------
------------------------HVVD----ESNAGQFVAAH-------DLALNGAQ--
--------PVLLHGGALLGVVAI-----DPVTL---------------------------
--------------------QRALRFFSWR------------------------------
------DFSPVG--PALPEPL---------------WVSWEPECTLVTL----GFE----
-------------HTVELC-RVHPN------------FERFATLSLA-------HAAAGI
WQSR--QLF----VSTPSSLH-LIFAD---------------------------------
-----------------------PAQEFVQEVTLASFQGGAASKTAPSLDAT--------
----------------------------PLPPEQMRPAGPV--TLAGVRHSYLWLA--DA
----FGRPFLVSL-RHPGLRLRCLAARGELTMARTIAERGLSAAFHDDVARFLAA-----
------------------MSPGDGVKEALLLPGLSPETEM----ALAIRDGSWDRAARCF
QAFALGVSDKALLTLTAGKAASGVAGDNSGGVADSLAGLSLGRDHVAAVVEILREHASGR
DVTNVDNDDEATTAATTAAASIKKASGDKESDSEEETDVPFVDPVDWDAPLSTLGQNFTD
GVEGNNETTTTAGEEDSQNTGSAITTTSSAATEIVEPG----------------------
----------------------ELRRISAAAQLGLRFADAAADAGQMDAARAALGALVRY
APVLPASVLEDLVARMGRCRMTESTRNLAAAAASARPGSALQDPGVAALLAALTGGLQGD
AVQATLHASGLAPLSAVYAAVWGQGNRDAAIERWKVQLADSSGVVQIAPPAAV-------
------------------------------------------------------------
------------------------------------------------------------
------------------------------------------------------------
------------------------------------------------------------
--------
>Chlorella_desiccata_UTC__40700-Chlorella_desiccata.14
------------------------------------------------------------
------------------------------------------------------------
---MNDNNSGRDILSIRGIKASKDKVDRVIFHPVQPWVAYSERNN---------------
-------------------------------------------------AVVVWNYESNE
VIYNNQLGGADDGALQEAA-----------------------------------------
------------------------------------------------------------
------------------------------------------------------------
------------------------------------------------------------
----------------------------------------------------LRKRADAV
AAAAGAPPGPGLSPSQEASLATKSAASGSVNDLAFLDIDTC---FW--------------
-QIALQRWLQYG------------------------------------------------
-AHDASAIPAMSHIRGVDG---------------RRWIIAACENKVTLH-DLASSESLDL
SRAGAF-ES---KSPTRL-AFL---FLNSASL-----------------TGAMSSTSSTT
AGSAGAAAPHLSPV-----LAVG--VSSGA----IYLVSP--------TSMTVFAK--LS
GA-----------HRGAITALCPLGGE---------------------------------
------------------------------TLGAPDRLV---------------------
------------------------------------------STSADGTVAI---WD-PS
RTT----------------VRGSDR-------------------------------EMAP
VKSFKAH-ENGIK--DASFF--------IS---------------YAGDKPEELPLCLAT
VG-----DDKKLGL-W------NVSNW----------------GTLDKLQPLPKASCHSV
--KFAP-----WGGAGLGVHPSLIIASGESTILMGV---------NPS------------
---TKEIVPL-IDL-----QGMI-------------DPGFKKIPKVYQIGV---------
HPTRPH-LMAAATNTGVVLLTADPKEQ------------------------PAVVALPAQ
VM----------------------------------------------------------
----------------------------------------TLEA----------------
----------------------------LMQASEAKEEQAAAASGAAASTAAPAGKGALG
LTYVMATQGK-LWST----------ALRME--------SRAKTG----------------
----------------------------------------------ATERTVTLEASPRE
A-----IADLEQAGRPL-------------------------------------------
--LACSTSGRSIS-AVWPE----SRNYTVYSLAPTGT------------------W---D
VVDRGSG----NC---LAWASTAP----------------MYALISV-------------
-----ANIP--------------DFEVTTKKGL--------LSTLTSKFSSAAASAAAEE
EAATVAAAARAAAAATTVQVHVV-------------------------------------
-------------------------------DESNAGQFVAAH-------DLALNGAQ--
--------PVLLHGGALLGVVAI-----DPVTL---------------------------
--------------------QRALRFFSWR------------------------------
------DFSPVG--PALPEPL---------------WVSWEPECTLVTL----GFE----
-------------HTVELC-RVHPN------------FERFATLSLA-------HAAAGI
WQSR--QLF----VSTPSSLH-LIFAD---------------------------------
-----------------------PAQEFVQEVTLASFQGGAASKTAPSLDAT--------
----------------------------PLPPEQMRPAGPV--TLAGVRHSYLWLA--DA
----FGRPFLVSL-RHPGLRLRCLAARGELTMARTIAERGLSAAFHDDVARFLAA-----
------------------MSPGDGVKEALLLPGLSPETEM----ALAIRDGSWDRAARCF
QAFALGVSDKALLTLTAGKAASGVAGDNSGGVADSLAGLSLGRDHVAAVVEILREHASGR
DVTNVDNDDEATTAATTAAASIKKASGDKESDSEEETDVPFVDPVDWDAPLSTLGQNFTD
GVEGNNETTTTAGEEDSQNTGSAITTTSSAATEIVEPG----------------------
----------------------ELRRISAAAQLGLRFADAAADAGQMDAARAALGALVRY
APVLPASVLEDLVARMGRCRMTESTRNLAAAAASARPGSALQDPGVAALLAALTGGLQGD
AVQATLHASGLAPLSAVYAAVWGQGNRDAAIERWKVQLADSSGVVQIAPPAAV-------
------------------------------------------------------------
------------------------------------------------------------
------------------------------------------------------------
------------------------------------------------------------
--------
>Chlor_UTC__Euk-Green-Chlorophytes-UTC%Chlor_genomic307106242_Chlorella_variabilis
------------------------------------------------------------
-----------------------------------------------------MAETSPP
PPTRLAFDRTPELLHVQAIRSTKEKVDRVEMHPVQSWLAYVDRNS---------------
---------------------------------------------------------TVC
LIYDVQLGGADEAALQEAA-----------------------------------------
------------------------------------------------------------
------------------------------------------------------------
------------------------------------------------------------
------------------------------------------------------LRQRAD
RGAAAAGLSAATAAMQEASLAAKGTASGLVRDVKFLDMDSC---FW--------------
-QIARQHWMQYG------------------------------------------------
-ASDDRTIPYLGKCKGLQG---------------KRWLVVACENKVVMH-DLASADSRDI
PRAACF-ES---KAPTCL-AFLLLNLPGLLGY------------SAPGSQAGMKQARLGA
RGSARAAPPPLHPAPPARWLAGG--HPPASQPCFIFLISP--------DTMTVYAK--LS
GA-----------HGKAVTAMLPLASE---------------------------------
------------------------------APGGPDMLL---------------------
------------------------------------------SASADGTLAV---WD-PS
RAP----------------MKGPDR-------------------------------EIAA
KLSFKAH-DSGVA--AMTYF--------LT----------------YTEKPEPPAMRLAT
TG-----DDKRVHM-W------DIGSW----------------KPFAKAQPLQKAGCHSI
--VWAP-----WGGTGLGAHPSLLLATGEAPLVLGL---------DPA------------
---TGGMERY-IGL-----EGKI-------------DPGQKKVPKVYHLAV---------
HPTRPH-LVAAATNTGAVLMSFDTNERPPVVVTL-----------------EALLQQNND
AP----------------------------------------------------------
-------------------------------------DKRGGGG----------------
----------------------------------------------EAQGGASGGKGAQG
LTYVMASGGR-LWST----------ALRME--------SQRAEG----------------
----------------------------------------------AAERTVSLAASPRE
P-----IAALDHPGRPV-------------------------------------------
--LGCSASGRSIS-VVWPQ----LRAYAVYSLAPTGS------------------W---E
VVDRGSG----NN---VVWSSTQP----------------MYAVISV-------------
------PNI--------------PTIAPKKKKG------------------FFGGKKAAA
AAAEQEAAAAVRFAAATATTVEV-------------------------------------
----------------------------HTVNEEAGSQFVATH-------EVRLGGDQ--
--------PVLLHGGGLLGVVLN-----KPAPG---------------------------
------------------GAGRVMQFVSWK------------------------------
------GFAPVG--PELPEPV---------------WVSWEPECTLLAL----AYQ----
-------------NAIELC-RTRPA------------FERCASVSIA-------DSVAGL
WQSR--QLY----ISTPTSVH-VAFAD---------------------------------
-----------------------PVTSFVQEVQLASFQGGVDGKTSASAEAT--------
----------------------------PLPPEQMRPAGPI--TLAGVRHSYLWLA--DC
----LGRPFLISL-RHPGLRMRCLAARGEITTARTIAERGLAAGFHDEAARFLAA-----
------------------MSPQEGVREALALPGLTPTAEM----ALSIRSGKWDRAARCF
QALALGVSDRGLLQLFGDGGGAGGGPLDLANRLTGLPPGVESPNHAATVAAMLEAHARDP
DASFAEGLGPTPAAAAAANGAGDDSSSEEAEAAGSGGAGAAPRDPVDWEAPLVAPQGLAA
APGTVAGLAAAEAAVAPWEGEGPADGGSGAAGGAAAGP----------------------
-------------GGGAFVGAAERQRLAAVAELGLRFAEAATENGHEDAACAALGVLVRS
AHLLPPALAEQLVLRMGQCRMTESARNLAAAAAAARAPGSLSDPAVSSLLAALVGGMHGP
AVQGTLQAAGLAPLAAVYATVWGNGDREAAVADWRRQLAAAHPETAAAVAVTPPVA----
------------------------------------------------------------
------------------------------------------------------------
------------------------------------------------------------
------------------------------------------------------------
--------
>EEJO_UTC__Euk-Green-Chlorophytes-UTC%EEJO2006476-Neochloris_oleoabundans
------------------------------------------------------------
------------------------------------------------------------
------------------------------------------------------------
------------------------------------------------------------
------------------------------------------------------------
------------------------------------------------------------
------------------------------------------------------------
------------------------------------------------------------
------------------------------------------------------------
--------------MQEASLAAKGTASGMVKDIKFFDMDTCFW-----------------
-QIARQHWMQYG------------------------------------------------
-ASDDTTIPYLGIYKGLQG---------------KRWLVMACENKVVMH-DLASADSRDI
PRSACF-ES---KAATSL-AFLLLNLPSLMSY-------------------------GAP
GSQAGSHQPSLMPV-----MAVG--TSGGS----IYLIGP--------DTMTVYAK--LS
GA-----------HGKAVTALLPLASE---------------------------------
------------------------------TPGGPDMLL---------------------
------------------------------------------SASADGSLAV---WD-PS
RTP----------------IKGTDR-------------------------------EVAP
KHSFKAH-DSGVS--AMTYF--------LS----------------YTETPAPPVLRLAT
TG-----EDKRVHM-W------EVGSW----------------KPFAKAQPLQKAGCHSI
--GWAP-----WGGTGLGAHPSLVLATGEAPLVLGL---------DPA------------
---TGGMERY-IGL-----EGKI-------------DHGQKKIPKIYHLAV---------
HPTRPH-LVAAATNTGAVLMSFYAN------------------------ERPPVVALPAQ
VV----------------------------------------------------------
----------------------------------------TLEA----------------
-----------------------------------LLKQNDGAAERGTTDGAGGGKGAQG
LTYVMASGGKLWSTA-----------FRME--------SQRAEG----------------
----------------------------------------------ATERTVSLAAGTRE
P-----IAALDHPGRPL-------------------------------------------
--LACSASGRSIS-AVWPH----LRAYAVYSLAPTGT------------------W---E
VVDRGSG----NN---VVWSSTQP----------------MYAVISV-------------
-----PNIP--------------TLAPKKKKGF----------------FGGKKAAQQQA
EEQAAAAAARAAAASTTVEVHVV-------------------------------------
-------------------------------NEEAGSQFVATH-------EVRLGGEQ--
--------PVLLHGGGLLGVVLN-----KLVPS---------------------------
------------------GTGRVLQFVSWK------------------------------
------GFAPVG--PELPEPV---------------WVSWEPECTLLAL----AYQ----
-------------NTIELC-RTRPA------------FERFASVSIA-------DSVAGL
WQSR--QLY----VSSPASLH-VVFAD---------------------------------
-----------------------PVTSFVQEVQLASFQGGVDGKTSAAAEAT--------
----------------------------PLPPEQMRPAGPI--TLAGVRHSYLWLA--DC
----LGSPFLISL-RHPGLRLRCLAARGEITTARTIAERGLAPGFHDEAGRFFAA-----
------------------MSPQEGVREALALPGLSPQAEM----ALSIRTGKWDRA----
------------------------------------------------------------
------------------------------------------------------------
------------------------------------------------------------
------------------------------------------------------------
------------------------------------------------------------
------------------------------------------------------------
------------------------------------------------------------
------------------------------------------------------------
------------------------------------------------------------
------------------------------------------------------------
--------
>MMETSP1473_UTC__Euk-Green-Chlorophytes-UTC%CAMPEP_0206149636
------------------------------------------------------------
------------------------------------------------------------
--------MADTSLQWRYLRPSGSKVKCIEFHPMQPWLGIADEAG---------------
-------------------------------------------------NVSVWDLHTQQ
LVYETKLATPDEVTFEDAM-----------------------------------------
------------------------------------------------------------
------------------------------------------------------------
------------------------------------------------------------
---------------------------------------------------------LQR
AAEREPDYFGPHLSHAMHPPKVKVSSGAAVKDMQFCDDETA---FW--------------
-QMASQHSQLHH------------------------------------------------
-AYSGSCHPHLGKVGGLRG---------------HRWLVLAIDAKVVIQ-DMISGQAREA
PRPLW--GN---KDPTAL-AFL---YANAARL-------------------------LGF
DGGSNANEVILGPV-----MAVG--STTGA----TTLLNF--------ITLQVYAK--LV
GG-----------HKGAVTALLPLGSV---------------------------------
------------------------------APGGPDRLL---------------------
------------------------------------------SAGADGTIAV---WEPST
AGR----------------GGAG---------------------------------VHSP
VATWKAH-DGAIT--GLTFY--------RH----------------LGDTPEQPPIKLAT
AG-----EDKKVLL-W------DTDKW----------------KLISSIRALPKGNVDAL
--MFSC-----HGSAAFGEEPCLLLASQERPALWGL---------HPG------------
---TGAVTQL-LAM-----EHLIP-------------PGHKKVPKVYTAAC---------
HPTLPH-LLAVAANSGVAILTFDAYDTXSGGAAA-XXXXXXXXXXXXXXXTPPVALLPLR
RS----------------------------------------------------------
----------------------TAEEAGEFEGGLLDDPAAGGDG----------------
----------------------------GLDELEAVLDPDGAAARAAAQAAAEAAEGHPQ
EAGVTLLGGLVDSTSKGQAYLTVVGKALWAVFYRTSSRDGWAGP----------------
----------------------------------------------QGPRQLTAELASRE
V-----IARLPHAGKPH-------------------------------------------
--LACSASGRCIS-VVWPH----VRHYIIWMAGEGGT------------------W---T
QLTDGVA----TH---LVWATKSS----------------TFAVLYA-------------
------PDA--------------QMPDLGPVSK----------------KKAKAREEEQA
RAAAVAEAQLRAHQATSVQVYEV-------------------------------------
--------------------------------DESSRQVVQVSA------LVDTGSER--
--------PIRLHAGPLLGIAFT-----STITN---------------------------
----------------GSRTGNALQFYSWG------------------------------
-----GSQQPVG--PQMVEPK---------------WLAWDPQVTLCAL----AYE----
-------------DAVTLA-VVRPE------------FRAFASLPIR-------QAVSGV
WRTH--QLF----LLTPDSLV-VAFAA---------------------------------
----------AGGGSGRIVGLGGTNQPFLEIVPLASLQGAVAESENDAG-----------
----------------------------ALPGEGMRPGGPA--AVLGPRDGNLWLA--DA
----LGQPFLVPL-TAPGLRARCKAALNKLEEAREQAEMGLVREHHDEVARFLAA-----
-------------------LQPEGAAEAQKLPGLSLSAEL----SLAIQRGQYTQALRCL
EALAAGHTERAAIAAMPALPQQESEPAAVDPVTALDSSIEALYGPPGLPPPGMPGKIADS
LAAEQPNFLSMRKAGYDSDDSDASDVSAESEGGTIDWDVPLKLPRSVLLAAKQAQAAQEA
ATNSTFGTAAASIAAAADQALQLAAAANSANETEVARG----------------------
---------------------------------------------------------ALR
IVAAGAAGLATEQVIRVLLEMARAGMAREADSLAALLSAPGARKAPQVVALAAAIAQDPL
IVQETLQSSGLVALASLYTHAWRAGNALNALNEWTRQLETSSGDPDARVTIQAPTAMS--
------------------------------------------------------------
------------------------------------------------------------
------------------------------------------------------------
------------------------------------------------------------
--------
>WCLV_UTC__WCLV2019029-Prasiola_crispa
------------------------------------------------------------
------------------------------------------------------------
---------------------------------MQPWLGSVDEAG---------------
-------------------------------------------------AVCVWNLSTRQ
QIYETKLSTPDDVTAEDFM-----------------------------------------
------------------------------------------------------------
------------------------------------------------------------
------------------------------------------------------------
---------------------------------------------------------LQQ
AAEKEKDFFGAHSSQSIRPPKGPIARNATVRAMLFCDSETA---FW--------------
-QMALQHSQLHN------------------------------------------------
-AYSGGCYPHIGKVGGLRA---------------HRWLVMAADSKVIIQ-DLVSGRAREA
VRSSWGPGS---KDPTAL-AFL---YANSARL-------------------------LGF
DGGSNADEIVLGPL-----LAVG--TTAGT----VTLMNF--------VTLQVYTR--LV
GA-----------HKGAITQLLPLGAV---------------------------------
------------------------------APGGAERLL---------------------
------------------------------------------SAASDGTIAV---WE-PS
TGT----------------EDG----------------------------------MHAP
VASWKAH-DGAVT--CMTLY--------RH----------------LSDTPERPTIKLAT
AG-----EDKRLCQ-W------DVGKWG---------------SLVGASRPLQKGSVDAL
--MFSC-----HGSAAYGEEPCLLLASQERPALWGL---------QPN------------
---KGETTML-ISM-----EHLLP-------------LGHKKVPKVYAAVC---------
HPTMPH-FVAVAANAGVGILTFDPY--------D-T---------------PPVACLQLR
HSTAEEDGEDIIDDEGPGEPVP--------------------------------------
----------------------------------------GGDG----------------
----------------TLDELEAVLAPEAAAKRKQGAEAEQGQQERGVTLLGGLIDSRSE
GQAFVTVVGKALWAV----------FYRKA--------SREGFG----------------
----------------------------------------------GPNSPRQLTADLAS
R---EIIARLPHAGKPT-------------------------------------------
--LECSASGRCVS-VVWPR----KRHYVIFLAGEGST------------------W---S
QVAEGAA----TH---LVWASSAS----------------TFAILFA-------------
---PTVQVS--------------LDNSPPSKKK------------------WRAREEELA
RSMEIARAKSAAHQATSVQVYAV-------------------------------------
--------------------------------DEINREVMETTA------LLDTKGER--
--------PIALHGGPLLGVAFA-----SIVSN---------------------------
----------------GSRTGNALQFFSWT------------------------------
-----GAQPAVG--PRMVQPK---------------WLAWDLDVTLCAL----AYE----
-------------DAVTLA-VVRPQ------------FRVFASLPLR-------QAVSGT
WARN--QLF----LLTPESLV-VAFAA---------------------------------
----------AGGGGGRIIGLGGTNDPFLEVVPLASLRGAVTKAETETG-----------
----------------------------ALPGEGMRPAGPA--VIVGVRNDNLWLA--DA
----LGQPFLVPL-SAPGLLARSRAAANNVVVAREEAEVGLLRGHHDEVAFFLAA-----
-------------------LQPGGAAEAQRLPGISLNTEL----SLAIQRNQFP------
--HALRCLEAMA------------------------------------------------
------------------------------------------------------------
------------------------------------------------------------
------------------------------------------------------------
------------------------------------------------------------
------------------------------------------------------------
------------------------------------------------------------
------------------------------------------------------------
------------------------------------------------------------
------------------------------------------------------------
--------
>NKXU_UTC__Euk-Green-Chlorophytes-UTC%NKXU2002772-Trebouxia_arboricola
------------------------------------------------------------
------------------------------------------------------------
------------------------------------------------------------
-------------------------------------------MADKAGTVTVWNWSTEQ
VLYEAQLEGGETLGMQDAL-----------------------------------------
------------------------------------------------------------
------------------------------------------------------------
------------------------------------------------------------
-----------------------------------------------------------I
QRLAEKDSQYYGEQISGTLTVAKSAAAGAIRDVKFLDTETC---FW--------------
-QLTQQQNMQHK------------------------------------------------
-SGTADLAPHLGKIRGLHG---------------HRWLVVACDTKLLMH-DLSSNLSREV
ARTAL--DG---KAPTSI-AFL---YLNNPGL-------------------------LGS
GIANNPNHLVMTPV-----IAVG--TATGS----IYIISV--------SSGQVCAKCQVN
G------------HIKAVTCLLPLSNP---------------------------------
------------------------------RSGCGDMLI---------------------
------------------------------------------SASLDGTVMV---WDPST
SLPKGPEK------------------------------------------------EVPA
KHTIKAH-VDGVL--SMALF--------QA----------------AVDTPDAQPLQLCT
TG-----GDYKTSV-W------DVASWKE--------------VGTGRAKPFAKHTVHTV
--VYSG-----RAGTSSLATPPLLMASDEAPAIWGM---------YPN------------
---NARIEQL-ISM-----ESILP-------------NGQKKVPKVYQIAS---------
HPLQPH-LVAVAANAGCAVLSFDPY------------------------QLPAIQPVPLL
LA----------------------------------------------------------
----------------------------------------TPAD----------------
--------------------------------------LDSPLDSTIPELGESYDTGFKG
AAYLMVHAGQLWSIQ-----------YKTG--------WRQDAK----------------
----------------------------------------------GTGRELTTDLKAKK
S-----IAKLNFSGAAV-------------------------------------------
--LRMSSNGRCCS-MVWPE----ARQYAVYAEGSSGE------------------W---R
KVDQESG----SS---VAWAGASS----------------TYAVLHQ-------------
------PKA--------------IQIDQRVTSK----------------KKSKQKEQEAA
IQAAQRAAEADAAAGVTVKIYSV-------------------------------------
------------------------------NETGGSVSLECS--------QLDLAGQR--
--------PTALHGGALLGVAVG-----KHIRS---------------------------
----------------GTRSGNAMQFYSWQ------------------------------
------KYIPVG--TPMVEPK---------------WIQWDPDVTVAAL----AYA----
-------------DSLVLC-RARPT------------FKAIASLSIQ-------EALSGV
WSRR--QLL----VATHTGLH-CIFVA---------------------------------
-------------------AHPDAQQPFLDVIKLASLRGGIISELTAAAQPTA-------
----------------------------ALPSEALQCAGPV--VVVGIREGSLWLV--DA
----KGQPFMVPV-NHAGLKARCLAAQGNSLAAKALAERDVWRQHHDELAGFMAA-----
-------------------MAADGAAQAINLTGLTLKGEM----DMALRIGQYRRALNCL
------------------------------------------------------------
------------------------------------------------------------
------------------------------------------------------------
------------------------------------------------------------
------------------------------------------------------------
------------------------------------------------------------
------------------------------------------------------------
------------------------------------------------------------
------------------------------------------------------------
------------------------------------------------------------
--------
>QYXY_UTC__QYXY2011412-Botryococcus_terribilis
------------------------------------------------------------
------------------------------------------------------------
------------------------------------------------------------
-------------------------------------------MADKNQVVTIWDYSTDQ
VVYESQLGVADDKALQDAM-----------------------------------------
------------------------------------------------------------
------------------------------------------------------------
------------------------------------------------------------
-----------------------------------------------------------L
QRLAEKDPAYYGSIASTGMVHQKAVAPGSVRSLKFLDTETC---YW--------------
-QLALQQQRQYR------------------------------------------------
-GTSDSGIPYLGRVRGLKG---------------HRWLVGACEAKIVML-DLVAGDTREV
PRALL--DG---KAPTCL-AFL---FTHSPNLLGY-------------------------
SSGESEGPTVISPV-----MAVG--TAGGT----IYLISI--------STLQVYA---KL
TG-----------HKAGVTCLLALGSR---------------------------------
------------------------------EAGGPDLLM---------------------
------------------------------------------SAAQDGSMAL---WD-PS
KTL----------------PKGPDK-------------------------------EVAP
VGTFKAH-EGEVL--DMSYF--------QG----------------VAQGGSLGPLCILT
SG-----ADKKLAVRW---------------------------KELARTKPLARGPVDAL
--AGSP-----RGAAACGLEPNVLLVSGEAPSVWGM------TLQLPG------------
GSRHLTVAPL-LNL-----ESLLP-------------PGLKKVPKLYSLVV---------
HPLQPH-LVAVGHNTGVALLTFDPH--------S-L---------------PPVAALPLL
HP----------------------------------------------------------
----------------------------------------RAED----------------
--------------------------------------------------LDEEGAATPN
RSSYDGGGFRGCQYL----------LATDTTLCHVYAKTQWAQD----------------
----------------------------------------------GNGRQVSADLLGRK
R----VFTYPPHGGRPE-------------------------------------------
--VAVSSDGAYAS-IVWPS----DREYIILAATGSEG------------------W---S
AVGSGSG----ID---VAWSHSGH----------------SFAVLHV-------------
------PQA--------------AAPAAAKKGR------------------WNARKAAEA
EAQMAAALAAAEAAALAATAVQV-------------------------------------
---------------------------F----TVVAEEGKCAASLNLVCENVVMGSDT--
--------PVVLHGGALLGVVLN-----RPMKS---------------------------
----------------GSRQGRTLCFYSWS------------------------------
------SFSAVG--EPIAEPK---------------LVAWEPEVSAVAL----AYD----
-------------DAMVLC-RTQPA------------FTAFTTLALP-------EVTSAS
WQRQ--QLF----VGTPTDVH-CLYVA---------------------------------
------------------------------------------------------------
----------------------------------------------------------AG
------------------------------------------------------------
------------------------------------------------------------
------------------------------------------------------------
------------------------------------------------------------
------------------------------------------------------------
------------------------------------------------------------
------------------------------------------------------------
------------------------------------------------------------
------------------------------------------------------------
------------------------------------------------------------
------------------------------------------------------------
------------------------------------------------------------
--------
>Chlor_UTC__Euk-Green-Chlorophytes-UTC%Chlor_genomic384245595_Coccomyxa_subellipsoidea_C-169
------------------------------------------------------------
------------------------------------------------------------
----------MSQLDFKAFKQAGAKVKTLVFHPVQPWLAYADVNQ---------------
-------------------------------------------------AITVWDWSSQQ
VVWEVQLSGADEGALQDAM-----------------------------------------
------------------------------------------------------------
------------------------------------------------------------
------------------------------------------------------------
----------------------------------------------------------LQ
RLAEKETGYYGKAGIPRPGATSKGAAPGAVKDLQFLDTEACYW-----------------
-QLALQNSMQYR------------------------------------------------
-AHSKAGIPHLGRVRGLKG---------------HRWLIAACETKILMT-DLVSRATREV
PRAVL--DG---RAPTSL-AFLYKCSPLLLGY----------------------------
GAGDNNSQAIITPV-----IAVG--TSAGV----VYLISV--------STLQVYAK--LT
GA-----------HKSAVTKLLVLGGR---------------------------------
------------------------------EQGGPDMLL---------------------
------------------------------------------SCSADGTVAV---WEPSA
TAPQGPDK------------------------------------------------EISA
KVTFKAH-DGAVL--TMQLF--------QV----------------NQGSPDPGPLRLIT
SG-----DDKRVAV-W------AAWTW----------------KEEARTRPFIKGAADSL
--AFSP-----RAGAATGAEPCIVLASGERAALWGL---------YPT------------
--SRQLEAKEVASL-----ESLVP-------------AGQKKAPKVYAVAC---------
HPLLPH-LIAVGANTGVGLLSFDPH------------------------VQLPFAAFPLI
AP----------------------------------------------------------
----------------------------------------SPAD----------------
------------------------------------------LDSPRASAASASASDYRG
CGYAFATDSQLWHVA---------------------YRPGWSDG----------------
----------------------------------------------PSGRQLTADLKSKR
S-----VASFGPHGRAE-------------------------------------------
--VAMSWDGAHCS-VVWPG----EAEYAVYATESLASKAP---------------W---R
QIARGSG----VS---LAWASASS----------------TFAVLHI-------------
------PKA--------------AAPELMRRSK----------------KKSKAKEEEAA
AAAAAAAASAAAAANTEVKVYRG-------------------------------------
-------------------------------EDGGAVKEVCS--------NVIMGSDR--
--------PTSLHGGAVLGVGFD-----KKIRP---------------------------
----------------GHRRGQTMRWYSWK------------------------------
------TYGGIG--GVMVEPR---------------WVSWAPDASVAVL----AYE----
-------------DTLVFC-RTQPS------------FSAFASLPLK-------DATSGA
WHSH--QLY----VTTPSSVH-CVMVA---------------------------------
-----------------------------------GGAGATAPHLEAAAAGDAVA-----
----------------------------ALPAETLRCAGPA--AAVGVREGVLWLL--DA
----RGQPFVLPV-SHAGLRARSLALAGAPAAARSIAEQGLWQGNHDGLAAFLAA-----
-------------------TGPAALPDAAALSGLSLRAEL----RLCRGAGQLRRALACL
TAMAAGASERSALTGLPCWRGSDSFMRPSTAAGRLSPQMRPSLSPEGAQAADFLSLDSIP
ATSGASPEGEEAVDWDAGMGSAAGGEASSESDMPVSSGSIPGVAEEALLLAEAAEGSKQS
HRGIAAAALRIAAQH---------------------------------------------
------------------------------------------------------------
------------VGGLPEERLPALVARLMRAGLLQEALAAAGNAPEQLLPLVAALSGPSP
AIPAALEAAGLVPQAAIYTHAWRAGNMLTATSVWGERLSSAAGHGHNVSVAPPVQ-----
------------------------------------------------------------
------------------------------------------------------------
------------------------------------------------------------
------------------------------------------------------------
--------
>Coccomyxa_UTC__Euk-Green-Chlorophytes-UTC%Coccomyxa_genomic384245595_Coccomyxa_subellipsoidea_C-169
------------------------------------------------------------
------------------------------------------------------------
----------MSQLDFKAFKQAGAKVKTLVFHPVQPWLAYADVNQ---------------
-------------------------------------------------AITVWDWSSQQ
VVWEVQLSGADEGALQDAM-----------------------------------------
------------------------------------------------------------
------------------------------------------------------------
------------------------------------------------------------
----------------------------------------------------------LQ
RLAEKETGYYGKAGIPRPGATSKGAAPGAVKDLQFLDTEACYW-----------------
-QLALQNSMQYR------------------------------------------------
-AHSKAGIPHLGRVRGLKG---------------HRWLIAACETKILMT-DLVSRATREV
PRAVL--DG---RAPTSL-AFLYKCSPLLLGY----------------------------
GAGDNNSQAIITPV-----IAVG--TSAGV----VYLISV--------STLQVYAK--LT
GA-----------HKSAVTKLLVLGGR---------------------------------
------------------------------EQGGPDMLL---------------------
------------------------------------------SCSADGTVAV---WEPSA
TAPQGPDK------------------------------------------------EISA
KVTFKAH-DGAVL--TMQLF--------QV----------------NQGSPDPGPLRLIT
SG-----DDKRVAV-W------AAWTW----------------KEEARTRPFIKGAADSL
--AFSP-----RAGAATGAEPCIVLASGERAALWGL---------YPT------------
-SRQLEAKEV-ASL-----ESLVP-------------AGQKKAPKVYAVAC---------
HPLLPH-LIAVGANTGVGLLSFDPH------------------------VQLPFAAFPLI
AP----------------------------------------------------------
----------------------------------------SPAD----------------
------------------------------------------LDSPRASAASASASDYRG
CGYAFATDSQLWHVA---------------------YRPGWSDG----------------
----------------------------------------------PSGRQLTADLKSKR
S-----VASFGPHGRAE-------------------------------------------
--VAMSWDGAHCS-VVWPG----EAEYAVYATESLASKAP---------------W---R
QIARGSG----VS---LAWASASS----------------TFAVLHI-------------
---PKAAAP--------------ELMRRSKKKS------------------KAKEEEAAA
AAAAAAASAAAAANTEVKVYRGE-------------------------------------
--------------------------------DGGAVKEVCS--------NVIMGSDR--
--------PTSLHGGAVLGVGFD-----KKIRP---------------------------
----------------GHRRGQTMRWYSWK------------------------------
------TYGGIG--GVMVEPR---------------WVSWAPDASVAVL----AYE----
-------------DTLVFC-RTQPS------------FSAFASLPLK-------DATSGA
WHSH--QLY----VTTPSSVH-CVMVA---------------------------------
-----------------------------------GGAGATAPHLEAAAAGDAVA-----
----------------------------ALPAETLRCAGPA--AAVGVREGVLWLL--DA
----RGQPFVLPV-SHAGLRARSLALAGAPAAARSIAEQGLWQGNHDGLAAFLAA-----
-------------------TGPAALPDAAALSGLSLRAEL----RLCRGAGQLRRALACL
TAMAAGASERSALTGLPCWRGSDSFMRPSTAAGRLSPQMRPSLSPEGAQAADFLSLDSIP
ATSGASPEGEEAVDWDAGMGSAAGGEASSESDMPVSSGSIPGVAEEALLLAEAAEGSKQS
HRGIAAAALRIAAQH---------------------------------------------
------------------------------------------------------------
------------VGGLPEERLPALVARLMRAGLLQEALAAAGNAPEQLLPLVAALSGPSP
AIPAALEAAGLVPQAAIYTHAWRAGNMLTATSVWGERLSSAAGHGHNVSVAPPVQ-----
------------------------------------------------------------
------------------------------------------------------------
------------------------------------------------------------
------------------------------------------------------------
--------
>GXBM_UTC__Euk-Green-Chlorophytes-UTC%GXBM2015629-Coccomyxa_pringsheimii
------------------------------------------------------------
------------------------------------------------------------
------------------------------------------------------------
---------------------------------------------------------MLQ
RLAEKESGYYGKAGI---------------------------------------------
------------------------------------------------------------
------------------------------------------------------------
------------------------------------------------------------
------------------------------------------------------------
---------------PRPGATAKGTAPGAVKDLQFLDTEAC---YW--------------
-QLALQNSMQYR------------------------------------------------
-AHSKAGIPHLGRVRGLKG---------------HRWLIAACETKILMT-DLVSRATREV
PRAVL--DG---RAPTSL-AFL---YKCSPILLGY-------------------------
GAGDNNNQAIITPV-----IAVG--TSAGV----IYLISV--------STLQVYAK--LT
GA-----------HKSAVTKLLVLGGR---------------------------------
------------------------------EQGGPDLLL---------------------
------------------------------------------SCSADGTIAV---WE-PS
AAA----------------PQGPDK-------------------------------EIAA
KVTFKAH-DGAVL--AMQLF--------QV----------------NQGSPDPGPLRLIT
SG-----DDKRVAV-W------AAWTW----------------KEEARTRPFAKGAADSL
--AFSP-----RAGAATGAEPCIVLASGERAALWGL---------YPT------------
-SRQLEAKEV-ASL-----ESLVP-------------AGQKKAPKVYAVAC---------
HPLLPH-LIAVGANTGVGLLSFDPH--------V---------H-------PPLAAFPLA
TP----------------------------------------------------------
----------------------------------------SPAD----------------
------------------------------------------LDSPRAAPSSGAASDFRG
CEYAFATDSQ-LWHV----------AYR----------PGWSEG----------------
----------------------------------------------PSGRQLTADLKSKR
S-----VASFGPHGRAE-------------------------------------------
--VALSWDGAHCS-VVWPE----EGEYAVYATEPLASKAP---------------W---R
QLARGSG----VA---VAWAS--ASS--------------TFAVLHV-------------
------PKA--------------AAPDLTRRSK--------------KKSKAKEEEAAAA
AAAAAAAASAAAAANTAVKVYEV-------------------------------------
--------------------------------ESGIVKGLCS--------NVIMGSDR--
--------PSSLHGGAVLGVGFD-----KKIRP---------------------------
----------------GHRRGQAMRWYSWK------------------------------
------TYGGIG--GVMVEPH---------------WVSWAPDASVAVL----AYD----
-------------DTLVFC-RTQPT------------FSAFASLPLK-------DAISGS
WHSH--QLY----VTTPSS-----------------------------------------
------------------------------------------------------------
------------------------------------------------------------
------------------------------------------------------------
------------------------------------------------------------
------------------------------------------------------------
------------------------------------------------------------
------------------------------------------------------------
------------------------------------------------------------
------------------------------------------------------------
------------------------------------------------------------
------------------------------------------------------------
------------------------------------------------------------
------------------------------------------------------------
------------------------------------------------------------
--------
