# Supplementary material for: Prevalence and environmental abundance of the TSET complex in cosmopolitan algal groups
Source: iScience. 2025 May 15;28(6):112679. doi: 10.1016/j.isci.2025.112679 (PMC12167817; doi:10.1016/j.isci.2025.112679)
Supplement: Data S3. Datafiles used in informatic analyses, related to Figures 1 and 2 — List of TSET homologues, sequences of query TSET proteins, alignments and curated tree topologies, and Ref_seqs_1_manual_predictions.csv used for the AMOEBAE searches. [file mmc4.zip › S3_files/TSET_sequences/raw_AMAEBAE_output/TTRAY2_red.afaa]

>PWKQ_BF-clade__Euk-Red-Proteorhodophytina-Florideophytes%PWKQ2016647-Prionitis_divaricata
------------------------------MCRSVSGKVIVTSSSDMTIRVWDCA-----
-----------------------SSEQIGEVVLLD-------------------------
--DRQVTSIAVTANELFVIAGFH-------------------------------------
------------------------------------------------------------
------------------------------------------------------------
----------------------------------------------------------DG
SLLVWDMETGDR----VAEAFNVRSPSAFTKIDVLAGGD-----RMITSCKDG-------
--------FIRMWKLETV------------------------------------------
--------------------ANAKEDPLLH------------------------------
---------------------------------------------------------LKE
DKNWSAEPFSDGVDCLA------THLESQV-FAAASNGLIRVSD------------LRNG
TTRS------------MLDT-------GGSFGR---------------ITSMSFSQNGK-
HLVFGS---------------DERVVHMLD------------VEQNMLTGKPL-------
-----------------------------------RGHTQGVCGVAFLSRGG--VVVSAA
GDETV---------RIWNVTNLR------------------GALASPLHS-GTVTSLALT
E--------------DGNV----------VVSASLDGSLRLWDVTTGTS-----------
---------IGKPLTGYREKISA---VAVSNM---GERVISGA-----------------
----------------------------------------YDGSLRLW------------
-----------------------------RVDGETHESLSTFQAHS--------------
--------------------------------DWISSIDISPTGDRAVSASFDG------
-----------------------------------SVRTW--------------------
-------------------------------DLMK---CDSSYATLRGHKG---------
------------RVRSVKISRDGERVISV-------------------------------
SRHEVRVW----------------------------------------------------
------------------------------------------------------------
------------------------------------------------------------
------------------------------------------------------------
---------------
>Galdieria_sulphuraria-PRE_Cyanidiales__6-Galdieria_sulphuraria.PRE.32
--------------MKRLQCLANSHSLPVVHISVIVAALNEAANISQVLQSVINEAK---
-----------------------DPCAINEVVLVDAGSRDNTVDLAKKMASKSKVPIRII
SSPERGRAFQFNWGVRYAASS-------------NVFLFLHGDTILPK------------
----------HYDETVS-------------------------------------------
------------------------------------------------------------
----------------ERKLALTFIAFFANVRSKLFQ----------------LPFG-DQ
GLFLFSTK--------FHKLG-GFPR------------------QLFMEDVEI-------
--------ISRLKRLHQG-------RI---------------------------------
-----------------------RIAPVKV------------------------------
---------------------------------------------------------WTD
ARRWNSHD--KAVSCVK-----FSYNGNLL-ASCSADKAVKLWD------------VPTG
KLVH--------------SF-------QGHNLG---------------ISDASWSRDSR-
YVATAS---------------DDKTVAVWD-----------------IHNSEQ-------
-----------------------------------VAKWSGHKNSVFCVNFNPLCNLLAS
GSTDE-------TIRVWDVRTGR------------------TLKVIPAHS-NVVTAVDFS
K--------------DGTL----------IVSSSYDGSCRFWDTASGMC-----------
---------LKTLVVDSHSATSH---VRFSPN---SRYILAST-----------------
----------------------------------------LDSKIRLWDFYSS-------
-----------------------------RICKTYAGHVNRLHAIY-----SCFVV----
-------------------------------------MDQSHSYVI------------SG
SEDG-------------------------------YIYVW--------------------
-------------------------------DLQ----SRQIIQKLQGHMG---------
------------TVICVSAHPREPLLASSALD----------------------------
ADCSIKVWKLID------------------------------------------------
------------------------------------------------------------
------------------------------------------------------------
------------------------------------------------------------
---------------
>Porphridium_purpeum-PRE_Protheorhodophytina__999-Porphridium_purpeum.PRE.11
------------------------------------------------------------
---------------------------MASILKLDGH-----------------------
--IDSVSAVDFSPDGKYIASASW-------------------------------------
------------------------------------------------------------
------------------------------------------------------------
----------------------------------------------------------DL
TVKIWDAQTGKC------LSTLEGHRGYVFSVKYSPGGR-----LLVTSSRDR-------
--------SVQFWDVKKG------------------------------------------
------------------------------------------------------------
------------------------------------------------------------
RCVRLIKAHASHINALN-----FSDDGVYL-VTASNDETIKVWD------------VLTG
KCVRVL---------------------QGHTDN---------------VLSVQFSPEGQ-
FILSAS---------------RDGTIRKWD-----------VLAGVCVRTIPEWDRVN--
-----------------------------------SACFSADGLQIACAVGDAHKLASSG
GKKNS--------VRLWDAWSGT------------------LINSLPGHT-ACVNTVCYS
P--------------SGRL----------LASGSWDDTIRLWNPRTGKC-----------
----------VRVLEGHSAQIWG---LSFSRD---GRYLASAA-----------------
----------------------------------------GDSFVRVWDIQDVTEEPLES
SAQEDTSENAED-----------------ISEGTSSGTTSRVGSPL-----TGLLLGHIM
QTRRRE----------------------DVAAPGTSERDHMLHTHMHTFVPRPGT-----
-----------------------------------IGGAW--------------------
-------------------------------SRQFHSRARSIASKMQGFRALN-------
------------RTRTLTSGTTGILAVAFSTL----------------------------
PRLVARLGRADTHIA---------------------------------------------
------------------------------------------------------------
------------------------------------------------------------
------------------------------------------------------------
---------------
>Porphyridium_cruentum-AAC_Protheorhodophytina__scaffold928_cov165-Porphyridium_cruentum.AAC.24
------------------------------------------------------------
---------------------------MASILKLDGH-----------------------
--IDSVSAVDFSPDGKYIASASW-------------------------------------
------------------------------------------------------------
------------------------------------------------------------
----------------------------------------------------------DL
TVKIWDAQTGKC------LSTLEGHRGYVFSVKYSPGGR-----LLVTSSRDR-------
--------SVQFWDVKKG------------------------------------------
------------------------------------------------------------
------------------------------------------------------------
RCVRLIKAHASHINALN-----FSDDGVYL-VTASNDETIKVWD------------VLTG
KCVRVL---------------------QGHTDN---------------VLSVQFSPEGQ-
FILSAS---------------RDGTIRKWD-----------VLAGVCVRTIPEWDRVN--
-----------------------------------SACFSADGLQIACAVGDAHKLASSG
GKKNS--------VRLWDAWSGT------------------LINSLPGHT-ACVNTVCYS
P--------------SGRL----------LASGSWDDTIRLWNPRTGKC-----------
----------VRVLEGHSAQIWG---LSFSRD---GRYLASAA-----------------
----------------------------------------GDSFVRVWDIQDVTEEPLES
SAQEDTSENAED-----------------ISEGTSSGTTSRVGSPL-----TGLLLGHIM
QTRRRE----------------------DVAAPGTSERDHMLHTHMHTFVPRPGT-----
-----------------------------------IGGAW--------------------
-------------------------------SRQFHSRARSIASKMQGFRALN-------
------------RTRTLTSGTTGILAVAFSTL----------------------------
PRLVARLGRADTHIA---------------------------------------------
------------------------------------------------------------
------------------------------------------------------------
------------------------------------------------------------
---------------
