# Supplementary material for: Prevalence and environmental abundance of the TSET complex in cosmopolitan algal groups
Source: iScience. 2025 May 15;28(6):112679. doi: 10.1016/j.isci.2025.112679 (PMC12167817; doi:10.1016/j.isci.2025.112679)
Supplement: Data S3. Datafiles used in informatic analyses, related to Figures 1 and 2 — List of TSET homologues, sequences of query TSET proteins, alignments and curated tree topologies, and Ref_seqs_1_manual_predictions.csv used for the AMOEBAE searches. [file mmc4.zip › S3_files/TSET_sequences/validated_by_phylogeny/TPLATE_stramenopiles_haptophytes.afaa]

>Blastocystis_hominis__CBK25442.2
MASVQAHHTWVKVSLNVLYSCSDCLTWPSQSGVACEKYLNALYALCTYVQNEQDSKKDNA
EATEKDNNAEAAEKEAEKEAEEEEEANELLYTLQRILKHLVIAVLPNVTESSVRLRTIWI
LAQFVSSYELQKVLLGLVLYRLTQTQTVDEELDQRYAAFEHTSLATVGSVVTLTKTARGE
NLMLSDLLLRCVLLIVSDNEELAVIAYKAIQKYLQRTDLSIPARENALLILARISLSLPA
SSLPTGPLIQDQDHRLERIYSFVGTFAPTQDTDCEKQSKIQNIHDPAESYRQSIQNALVS
TGAEEDEAVQKTSNKQSSLIYKAPTFHLRSTLSGGSDPLLIVGSFRSQSENRQLILRMTI
FNATHISISGVSVSVAAQGALSMSSLRREASFEMQGTLLPRASVTWEAPLLVNRFERGTA
QPLVTLKKGEETITQLNGSITEGTGDLVLPYTPIQIKFTDLLLPAPEHLLRAQAFRALWD
RLAHFVFMDAVVEQSGERFLSEHLACERIRGPEGAIGFVDLPEIPAPNQLQAAGLCRTWN
GDWLAYYCVGAYAVRPSERRAANDSATDTATAEEPTVTPTPLDETEREAQEQHAEWKVQY
EFRSTSEQVIGALRANSQQWLDDLTDEQVTLVNLYENCTETNYQRMESVMFPGLSNLMLE
GDMDMDEVLYRWNCLKRNRKNRYVEAQEEEAEGAEEE
>Blastocystis_sp_blastocystis__ID4697
MASVQAHHTWVKVSLNVLYSCSDCLTWPSQSGVACEKYLNALYALCTYVQNEQDSKKDNA
EATEKDNNAEAAEKEAEKEAEEEEEANELLYTLQRILKHLVIAVLPNVTESSVRLRTIWI
LAQFVSSYELQKVLLGLVLYRLTQTQTVDEELDQRYAAFEHTSLATVGSVVTLTKTARGE
NLMLSDLLLRCVLLIVSDNEELAVIAYKAIQKYLQRTDLSIPARENALLILARISLSLPA
SSLPTGPLIQDQDHRLERIYSFVGTFAPTQDTDCEKQSKIQNIHDPAESYRQSIQNALVS
TGAEEDEAVQKTSNKQSSLIYKAPTFHLRSTLSGGSDPLLIVGSFRSQSENRQLILRMTI
FNATHISISGVSVSVAAQGALSMSSLRREASFEMQGTLLPRASVTWEAPLLVNRFERGTA
QPLVTLKKGEETITQLNGSITEGTGDLVLPYTPIQIKFTDLLLPAPEHLLRAQAFRALWD
RLAHFVFMDAVVEQSGERFLSEHLACERIRGPEGAIGFVDLPEIPAPNQLQAAGLCRTWN
GDWLAYYCVGAYAVRPSERRAANDSATDTATAEEPTVTPTPLDETEREAQEQHAEWKVQY
EFRSTSEQVIGALRANSQQWLDDLTDEQVTLVNLYENCTETNYQRMESVMFPGLSNLMLE
GDMDMDEVLYRWNCLKRNRKNRYVEAQEEEAEGAEEE
>Monodus_spC_PX__ID1775
MASIRDDLEADDALRQCTALLQLLNYVAGGRDVSANITFMCQMIIRGPASPLVKKLAYDV
VHAAPLSDEDWSLVIEGLRSDIVGTFSLEVAFLSAFPSLFPQKINNLRVFTNCSLLLAFV
LSIRLTLEHWGRHTGFVLQCYNCARMCAGASVGFERPVKVACLQTYYCTAGRRAWDPPPA
MPPKLIEGGTSGGAGGCGQVAGKRGSARCARAVITAVPSGGGVGGEHWGRPTRQRARSLR
CRLCSHQQLLYIRQAAGLHLLGGMPRRMPKDPLLTRLLGAETGPDSSSGAQLQQRLGRLV
CGRVLASLPAVLNRARMLAPREQCHCPVARPNSWYCQKSLKRWGLFAQADVASALAAMLL
FAAKCDYDFGATSQSVRQAQGLWLLAQARHP
>MMETSP0794_diatoms__ID14607
MAQATVERHCTLLLGGGSEKETDRLEELTKAIEDGTVEDQRRAIKTAITLLMQGEDLSDL
LMVVIRYLVSTDDHELKKLLSLYWETVNKYDKDGNLRSEMLLVCNALMKDLQHPNEFIAG
CSLRFLCRIHELELIEPLLPAMKENLTHRHPYVRGNAALAIWSVYKSFPDIIPEAAELIE
TFLDSEIDMNARRNGFLVLFNIDHARATAFLLENFEQVDKFGDGFQLIVLDLARKMCRLD
PNQKGRFVRVIYQLMQSDDASVSYEAALTLVALSSAPTAVRAAXXXXXXXXXXXXXXXPP
LCXAAASTFCQLLVNHSDNNVKLIVLDRIGQLRSMHLKVLQELIIDVLRALRTPDVDIRR
RTLEIAVELICPRNIQEVMVLLKKELASLQGTDEPAKIEYRQLLIKAIHSCAVKFPSVAG
SVLHLLMDFLTSEARSAVSVVLFVREILHAYPDMRPDILTQLTEILPTIPSPGVAEIVLW
VLGEYCEDNATILSAFKAIESSVGPLPLSRTTRAAAVADVAAAGEGGEEDADDEDADAAA
APAASGPVVLADGSYASQTATAAEAGSTAEXXXXXXXXXXXXXXXAGSTADDEVPSEEMF
RRLLLSGNHFLSTALSIALTKLSLRVAAELGDAHDASKMMTVRALVIICGCLEFGRSCHK
EKSLSIPNMSQDHQERLLACINVLLDPSATALRKLFLTSSREVFDKFLANKKDAEKKSAG
SEDADFKLVEPDHIINFRQLRSQAKLGSAEIDLDDDADISKAAGLTGATAEDGPTQRVHQ
LTGFTDMIYSEAAVTVHDYDIVLEILMINRSSHVLTNVSVELAVVGDLKIVDRPQSCSLA
PGGSQNIKTSIKVSSTETGHVFGNIAFEVHGSQKTSVININDIHIDIMDYIKPATCEAAK
FRRMWAEFEWENKVAVTTNIVDLEAYLTHIMKITNMTCLTPLDFLDEDSQFLAANLYAKS
VFGENALVNVSIARSEGSSVGPKITGYIRIRSKTQGIALSLGNRINANQRIEKPEEESKG
DTVAVAQK
>Emiliana_huxleyi__EOD20142.1
MVVPVLMDFLGDANQSSAVEVILFVREILETFPHLRESVMKKLLETFPTIHSSRVARVAL
WLIGEFCVAGEDVAAGFTTLKASLGEPPFVPPAEDEAASNGPAAAPRPEGRPVVLADGTY
ASVVAADEAVGGDDGTQRLRGLLLGGDFFLATVVATTLTKLALRSREHLPTRAANMVAAD
VMLILTGLLQLGKAGGAGATIDADSQERLQTYLHLLSSPGEEVQALCLVHCREVFSAMLR
ERAGQEEAEKPAKDVAPEVHRQADDLISVRQLKGGKSDTAALELDDDDDPVSSAAGAFTG
ELDFAARLKRVTQLTGLSDPVYAEAYVLVHSYDIMLDVLVINQTQEPMTNLCLELATVGD
LKLCERPTAYTLAPGESKHIKANIKVSSTETGIVFGSIVYDAHGSTPPGGGENRNCVVLN
DLHIDIMDYIAPASCSDLAFRAMWAEFEWENKVAVNTDITEVKEFLEHVMKSTNMRCLTP
PAALEGESGFLAANLYAKSIFGEDALVLRRILCGGGGKNQTQAAPPSDAPEWKAPNSFTD
SDRRHAKTSGFSM
>Emiliana_huxleyi__EOD12644.1
MSAMERNCTLLLHGKEATPPNEEEIRELLEDKDVEKKQEAMKTLITLQLNGEPMPKMLMV
VIRFIVPSDDHKLKKLLLIYWEVIDKTGPDGKLLPEMILVCNNLRNDLSHPNEYIRGCTL
RFLCKLKAPTEVEILEPLIPTIKNNLEHRHAFVRRNAVLAVYSIFKSFEPLIADGPELVE
AVLQQEQDASCKRNAFLMLFHCCSERAVAYLSENLEQVAGWGDILQLVVLELIRKIVRAN
PYEKSRYIRCILTLFASESAAVAYECASVLVALSSSATAIRAAAQSYTQLLSSQSDNNIK
LIVLERLQDLKRHHSKVLQEMIMDIIRALGSANLDIRKKTLEIMLDLIVPKNIGEVMQVL
KKEVQKTQGEEGEKSSEYRAMLINAIHRSAIRFPESASMVVPVLMDFLGDANQSSAVEVI
LFVREILETFPHLRESVMKKLLETFPTIHSSRVARVALWLIGEFCVAGEDVAAGFTTLKA
SLGEPPFVPPAEDEAASNGPAAAPRPEGRPVVLADGTYASVVAADEAVGGDDGTQRLRGL
LLGGDFFLATVVATTLTKLALRSREHLPTRAANMVAADVMLILTGLLQLGKAGGAGATID
ADSQERLQTYLHLLSSPGEEVQALCLVHCREVFSAMLRERAGQEEAEKPAKDVAPEVHRQ
ADDLISVRQLKGGKSDTAALELDDDDDPVSSAAGAFTGELDFAARLKRVTQLTGLSDPVY
AEAYVLVHSYDIMLDVLVINQTQEPMTNLCLELATVGDLKLCERPTAYTLAPGESKHIKA
NIKVSSTETGIVFGSIVYDAHGSTPPGGGENRNCVVLNDLHIDIMDYIAPASCSDLAFRA
MWAEFEWENKVAVNTDITEVKEFLEHVMKSTNMRCLTPPAALEGESGFLAANLYAKSIFG
EDALVNCSVEKRLDGKICGYIRIRSKTQGIALSLGDKITLKQKGPAC
>JQFK_eustigmatophytes__ID6496
MQQAIAALLNGEQLPQLFITIVRYVLPSENHFVQKLLLLYLETIQKTDASGKLLPEMILI
CQNLRNNLQHPNEYIRGVTLRFLCRISEEELLEPLVPSIMANLEHRHSYVRKNAVLALSA
VYKLPKGELLMPDAPEVVEKLLRSEQDISTRRNAFQMLSLHDQDRAVGYLFDNIDRVADW
GDVLQVSVLELIRKVCKAQPESRGRYIKIILALLHSRSAAVLYECSTTLVSLSSAPTAVR
AAAGCFCKLLVTQSDNNVKLIVLDRLAELKRKHKDIMSEMLMDILRALAAPNLDVREKVL
KITLDLVNARSVEEVVTVLKKEAVKTQNKDIEQGTEYRAMLVRTIHQCAVRYPEVAGSVL
HLLMDFLSDSNAVSALEVAYFLREIAETNPKLHNDVVERMMDTFPIIRTSRVGACVLWII
AEYCTSSDEIKTAFEMLQSSIGPLPLIGAQATADAGEEEEKIDSPSAAASLPKARPAVLA
DGSYATQTAIPGEPYVPAAGLLDASLLDADSPNLRTMILSGDFFLGAVLSSCLTKMLLRL
CKNGDISQTDINKFSAQMMLIVSNLMMVGESHKNMEGLHPMDDDSKDRMAACLYVMSNPK
SSEATIWIEDCKASFEAFLADKTAHEEEEKKDEKREEASQPDEIIDFRHLKSKTAAVVPS
DTQDDELAYATGLSEKDTMKTGLAKVVQLTGFSDPIYAEAYVTSHQYDIVLDVAVTNRTS
ETMQNVTLELATLGDLKLVERPQSYTLASGESQSIRANIKVSSTETGAIFGNLVYESTGR
SDQTVVVLSDIHIDIMDYIVPAYCPDVQFRSMWAEFEWENKVAINTTFTEPRKFLEHIIA
CTNMRCLSPESALTGDIDYLSANLYAKSVFGEDALVNVSMEKLPNGKLGGFIRIRSKTQG
IALSLGDKLIIKSK
>Heterotrichella_gracilis_PX__ID42013
MQSSNRQSALACRNPNCSCFKLQIGVCNGTASWTPEHKHFERMCSSAANRWFWLIRTLLL
SGDFFLGAVIAGTFTKLVLRLRNLPAMGKAALNVLTAQLMLYVVSIIRLNDSTAIPHPLD
DDSLDRMATCLKVLGSHDADIAQVWLEDCKNSFAAMIKDKLSREAEEAKTQHEQSTGHPH
LSLPQSAKSSAQPDELIDFHHLKMRKGMSQLEIEDEVQTDLQRATGMVDAATADAAKLNR
VIQLTGLSDPVYAEAYVTVHQYDIVLDVTVINRTSETLQNLCLELATMGDLKLVERPQNY
TLAPAAQKTIRANIKVSSTETGAIFGNIVYEGTGYADRNVVVLNDIHIDIMDYISPAACA
DVQFRSMWAEFEWENKVRAASSAAASSVAVNTSITDVNQFLDHIVSSTNMKCLTPPSALE
GDCGFLAANLYAKSVFGEDALVNVSVEKQPDGKLVKNARHCLVVGGQAHSEAEGVELQTG
GQAHGEQLLGFAVWGMHQDLGVLRDAVQ
>MMETSP0115_bicosoecids__ID7712
AAGAAHEEYCPVLLGSDRTAVPQENEIIADLESSDVERKIGALKKTILLLIQGEELSRVF
MTVIRYCITAESHELQKLLMVYWEVVKKYDAAGKLREEMILVCNAVLKNLNHPNEYIRGS
TLRFLCRVRERELLEPLKHSILENLKHRHHYVRRNAVNAVHNIYRVFGEDFLPGAPDDIL
RFMDEESDQTARRNAFAMLFNCAQDKAVAYFVEHSNDVATYGDGFSLVVLELARKACRAD
PSLKPRFVKAIFQMLSSESSALVYEAASTLTSMSQAPTAVRAAAAAYTGLLASESDNNVK
LIVLERIDSLRKRHTKVLRELVMDVLRALSSPNEAIQRKTLDIAMALVGPRNVEEVMLLL
KKELVATQEAAASSDKDGKYRQMLVEAIHTITARFPEIAHSVVHLLLEFMSADGGLKVAM
LVREIVESYPALRSSVMPKLVEGLSELSSSDVFRVVLWIVGEYCEDDVLIASALAQLSQC
LGRLPLHKPVEAKAAGGAGGAAEEGAGEGAAAAAGGKRKGPAVLADGTYASQSAADFIEP
KTEAAAAEAEEALPPLRRLLLKGDYFVGAALASTLTKLALRTASLHGSTSNRAKAVMVDS
MLVMCAIVELGQAKGAKHPIDQDAYERIVACMRIIADPESQAAAMPVLLNGTRAAFAARL
KRIHAAKPKDADDDDAASKPQADQLLTVRQLRGRVTGVADAVEIGLDDEADVMRAAGAEE
EDFASRLSRVHQLSGFADPVYVEAFVTVHDYDITLEIILINRTEHNMTNVVVELHTMGAL
KVVDRPSAITLGPGDTRTIKANIKVSATEAGHIFGNVAYDSTTSAEKTIINLRHIHIDIM
DYINPATTSDEHFREMWADFEWENKVAVHTDFSSLKGFVRHMVKSTNMKCLTPIDDLSED
CNFMAANLYARSIFGEDALVNVSVEVKPDGGIRGHIRIRSKTQGVALSLGDXNVRKPEPP
KVARTRARVAGRALAP
>Heterococcus_DN1_PX__ID26679
MDFLNGEGAIDVILFVRAISEQYPPLRLSILGKLTSSIRDMTSSPVLCVALWVLGTYIDG
ADPIAQGIDGKNKGKPDAPVLPTYTTKNVVLSDGTYATQTVVVDPGANSASANGIDDKTC
PIRRLICSGDVFLGSALGACLTKITLKAMQIHGATSKIVKDMQVRNDVLYMYLELYFCAQ
LRAVGLAGPELDIYDGDDITKATGLDNDTDQSRKGRVYQLTGFADPVYAEAYVTVHDYDI
VLEVLLVNRTPQTLTNLTVELATMGDLRLVERPQSHTIGPLDQRNIRANIKISWITYTPL
HARKKHSEAIATIYCVTMCLSGNHALRDQAPTIMCTVAINTSFTDLNAFLSHIVAKTNTN
CLTPTSALDGPSSFLAANLYANAGATMWLVVPYPVGDATVCFLLFCSRP
>Aplanochytrium_sp_PBS07_labyrinthulomycetes__ID7397
MESNCTLLIHHDKGVPPTQDELRLELESSDVQTKIRAMKTMILWMLNGESMPKLLMTVIR
YCVTTQNHELKKLLSLYWEIVRKYGDDGKLLPEMILVCNAILMDLKHPNHFIRGCTLRFL
CRSKEAEIIQPLVPAIEENLSHGDAYVRKNAVMCVYSVQVNFPEHDFFPDAAELIQNFLQ
SESDLTARRNAFLMLFKVDQERAVSFYAENADSVMKFGDGFQLIILEMTRKVCRQDPAQK
SRFIKVLFQLLQSASSAVAFEAAWTLVSLSAAPTAVRAAATSYTNLLNNSESDNNVKLIV
LEKLNGLRKHHGKILQELLMDILRVLNSPNIDIRRKTLEIAMELVSPRNINEVVLVLKKE
VVKTQSKDVDKTESLEYRQMLIKSIHSCAVKYPSIADSVVHLLMDFLSGPGALDVVLFVR
EIVETYENLRDPVLTKLIDSFQDIQDPNVYRVALWILGEYALDSGKGPDAIEVIYECLGP
VPFSKKKAPKEEDEEAAEEEKVKEAKTSVTVLADGTYATQTALTTDAEEVITTDDDPVLR
KMLLSGNYLLGASVVSSLLKIILKTAERLGKDNMKIKEQTVKFLITCCSMIQAGQNAPSA
SRMDRDSYERISFCIRAILDPEVEAEIHDVLLKDCRSVLADLLEEQKEFEKAHSANGEEG
EQMIQPDSILSFRQLKSRRGLGATDVDLDDEGDLNKAKGLDETQGLSEHLAHVHQLTGFS
DPVYAEAQVSVHDFDIVLNILVINRTPNTLTNLAVELATMGDLKLVEKPQSFTIGAMGHR
RFKANIKVSSTETGQIFGTIVYDSANSVDTTYVNLNEIHVDIMDYIKPASCSDAVFRSMW
AEFEWENKVAVDTAISDVNDFLQHIVESTNMKCLTPVSALGGDCNFLAANLYAKSVFGED
ALVNVSVEKVLDKVEGYIRIRAKTQGIALSLGDRITLKQRNKDSTPVAAH
>Aplanochytrium_stocchinoi_GSBS06_labyrinthulomycetes__ID5732
MAIESNCTLLIHHDKGVPPTQDELRVELESSDEQAKIRAMKTLILWILNGESMPKLLMTV
IRYCVTTRNHELKKLLSLYWEIVRKYGDDNKLLPEMILVCNAILMDLKHPNHFIRGCTLR
FLCRIKEAEIVQPLVPAIEENQVMVMRKXRKNAVMCVYSVQTNFEEQDFFPDAAELIQNF
LQTETDTAARRNAFLMLFRVDQERAIDFYVQNADNILKYGDGFQLIILEMTRKVCRQDPA
QKSRFIKVLFQLLQSASSAVSFEAAWTLVSLSSAPTAVRAAATAYTNLLNNGESDNNIKL
IVLDKLTGLRKHHGKILQELLMDIMRVLNSPNIDIRRKTLDIAMELISPRNINEVVLILK
KEVLKTQSKDLDKNESLEYRQMLIKAIHSCAVKYPSIADSVVHLLMDFLSGPGALDVIVF
VREIVETYENLRDTVLSKLIDSFQDIQAANVYRVALWILGEYSLDCGKGPDAMEVIYEAL
GPVPFSQKKVIKEDEAEEKEEKAKEAKTTVTVLADGTYATQTAMTAETEEVLTTDDDPTL
RKMLLGGNYLLGASVVSALFKLILKISDRMGKDNMKVKEHTVKFLITCCSMIQAGKSAPP
ATRMDQDSFERISLCMRAMLDPVVNAEVHDIILKECRSVLGALLEDQKAFAKANATDKDD
SGQLVQPDAMISFRQLKSRRGLGASDLDLDDEGDLKKAKGLDETQGLSEQLAHVHQLTGF
SDPVYAEAKVTVHDYDIVLDILVINRTQHTLTNLTVELSTMGDLKLVERPQNLTIGPMDF
RKLKANIKVSSTETGQIFGTIVYDSANSVDTTYVNLNEIHVDIMDYIRPATCSDAAFRSM
WAEFEWENKVAVDTTIQEVNEFLQHIVDSTNMLCLTPVSALGGDCNFLAANLYAKSVFGE
DALVNVSVEKVEEKVEGYIRIRAKTQGIALSLGDRITLKQRSKEKPKQRSKEIAPASA
>Thraustochytrium_sp_LLF1b_labyrinthulomycetes__ID9872
XTFSRRSGTRRSVEARLLLCEDCGRLSLGVGGRCRCRGAAAVPERSREAESSERWWIDXD
PAADLWQVGVGGGEAEGAAAAMERSCSMLIHMDRKGVPPTQQEIQADLESGNLDKQSKAM
KKLIVHMLNGETYPDLLMTVIRFVVVPSNEHAASDHELKKLACLYWENVSKHSEDGKLLP
ETFMVVNAILQNLKHANEYVRAYTLRFLCRVKEAEIVEPLIAAVKENLEHRHALVRRTAV
MCVFQIAKEFKDELLPDADELIEKLLQNETDAGTRRNAFLMLYQCSQDKAIDYFAQNLDS
VSKFGDGFQLVILELTRRVCRTDPSQKSRFIKIIFQLLQSPSSAVCYEAAWTLVSLSSAP
TAVRAAAQTYTQLLNAESDNNVKLIVLEKLGAMRKHHAKVLQELLMDVLRALNSPNSAIR
RKTLSIVMELVSPRNVGEVMLVLKKEILKTQSKDVDKESASEYRKMLVKAIHTCAIKFAT
VADSVVHVLMDFLSSEGAIDVILFVREIVEVYPKLRVSVLNKLNMILGEIKNAQVYRVAL
WILGEYTETKELRDDAVEAIYTCLGDLPFLGDAEKQLQRDENEDELDEESITQALSAPTT
KVTVLADGTYATQTAFTSSNADKGVEDDSGPTLRKLMLAGNYLLGAAAIGTLTKIALRMA
NESGAESPDVKSLIVKVLITCCSMIQAGKAGKGTMRMDKDSYERLSFCMRTLMDPSIQQD
VSGVFLEESRQVFSSLVEVEHKLQKEKEEGNKDELIAQPDSLINFRQLKARRALGADDID
LDDEATLSAAAGSDKKSGFAEQLAHVYQLTGFSDPVYAETQITVHEYDIVLDILVINRTS
QTLSNLTVELSTVGDLKLVERPQSYNIGPNDHRRFKANIKVSSTETGQIFGTIVYDSSTS
SSSTVVNLNEIPVEIMDYIRPASCSDSLYRQMWAEFEWENKVGVNTLIEDVDEFLDHIIE
STNMNCLTPRFEPGQSTFLAANLYAKSVFGEDALVNVSVEKVGTKVEGYIRIRAKTQGIA
LSIGDRITFVQKTKATEKKL
>Aurantiochytrium_limacinum_ATCCMYA1381_labyrinthulomycetes__ID8771
MERNCTLLIHMDKGLPPTAQEIQEDLESGKPAQQVRGLKTLILLLLNGETLPKLLMTVIR
YCVPSHDHEVKKLCSLYWECVEKYGDDGKLREEIILMCNALLINLKHPNEYIRGYTLRFL
CRVKEADIVEPLVAAVKENLEHRHAYVRKYAVMAVYTIHKNFGDDLMPDADDLIEAFLKS
EADASARRNAFLMLYQCSPEKAIDYFVENVENVQKYGDGFQLVILELTRKVCRTNPAQKS
RFIKVIFQLLQSQSSAVCYEAAWTLVSLSSAPTAVRAAAETYTMLLNAESDNNVKLIVLE
KLMDMRQYHAKILQGLLMDIMRALASPNADIRRKTLAISMELVSPRNINEVVLVLKKEIV
KTQSKDMDRESAAEYRQMLVKAIHQCAIRFANVASSVVHLLLDFLSSEGAIDVILFVREI
VAVYKDMRASVVSKLIDALSEIKAAQVYRVALWILGEYADTPDLRKEAMESIYSCFGELP
FVGADARKRAEEDGDDEDESSKPVAQVLAKTQTKVTVLADGTYATQTALTSAADEETLGA
DGIPTLRKLMLKGNYLLGAAAAVALMKMVLRMRRERGADDAQVKMATTKLLLTCCSMIQA
GKVAKGAMRLDKDSHERISFIIRTLLDPTVLDEVETAILEDCRRVFTDVIERDRKLVRER
EADAAAGVSTQPDDLISFRQLKARRALGTTEFDLDDEASLSKAAGANDGSDFAEQLAHVH
QLTGFSDPVYAETQVTVHDYDIVLDILVINRTPNTLSNLTVELSTVGDLRLVERPQSYNI
GPNAFRRFKANIKVSSTETGQIFGNIVYDSSTSSAHTVINLNEIPIEIMDYIKPATCSDA
AFRAMWAEFEWENKVAVNTLITDVDEYLDHIIASTNMKCLSRGSTKGNGPCNFLAANLYA
RSVFGEDALVNVSVEAVGGTVTGFCRIRAKAQGIALSLGDRVTFMQKTNK
>Undescribed_sp_isolateNY0313808BC1_labyrinthulomycetes__ID280
XFVESYLSSRVNMERNCGLLIHMEKGVPPTEQEIQSDLESPKVENKIRGLKTLVLLLLNG
EAFPKLLMTVIRFCVTTDDHELKKLCSLYWECVEKYGEDGRLLPEMILVCNALLGDLKHP
NEFIRGYTLRFLCRIKESELVEPLIAAVKENLEHRHSYVRKNAVMAVYSIFKNFGDDLMP
DADELIEKFLQNETDASARRNAFLMLYQCSQEKAIDYFAQNVESVQKFGDGFQLVILELT
RKVCRGDPSQKSRFIKVIFQLLRSPSSAVCYEAAWTLVSLSSAPTAVRAAATTYTQLLNA
ESDNNVKLIVLEKLMDMRKHHGKILQELLMDIMRALTSQNSDIRRKTLDISMELISPRNI
NEVVLVLKKEIVKTQSKDVDKSSAAEYRQMLIKAIHSCAIRFANVADSVVHLLMDFLSSQ
GANDVILFVREIVEIYPDMRESVVKKLIECFPEIKSAPVYRVALWILGEYTETQELKDDA
IEVIYECFGDLPFVGADSKDKKEEEEEETSAAEVMSAPQTKVTVLADGTYATQTAFTTTT
AEDNSDESEPSMRKIMLAGNYMLGAAAAASVLKIIVKMSRAASWEDRKVKELSTQLVITC
CAMIHAGKVARGPLRMDKDSYERISFCIRVLLDPSVEKDVDEVIYTGCRNVFTQLIEKER
LKDKENEAEKANLLVSQPDDLISFRQLKARRALGASDIDLDDEATLSKAAGTDKGNDFAE
QLAHVYQLTGFSDPVYCETQITVHDYDIVLDILVINRTQSTLSNLTVELSTVGDLKLVER
PQSYNIGPNDYRRFKANIKVSSTETGQIFGTIVYDSSTSAESSVINLNEIPIEIMDYIKP
ATCSDSSFRAMWAEFEWENKVAVNTLITDVNEFLEHIVQSTNMNCLTPRFALGGNCDFLA
ANLYAKSVFGEDALVNVSVEKAADKVEGYVRIRAKTQGIALSIGDRITFMQKEATK
>Pyth5_oomycetes__ID3904
MSGVGNERYCTILLPAGAATDKAVPPSQDEILKGLESPKVELKIRAVKNAILALLQGEKL
PKVLMHIIRFCSTQSDHTLKKLLMVYWEIAPKYESPPANSDPASKAQAPPPKLLPEMILV
CNALLNDLNHPNEYIRGCMLRFLCKIKEKEILEPLKDAVKSNLEHRHSYVRKNAVMTVYM
MYKTFGDVLIPDAPELIERVLHSESDAGARRNAFLMLFDCAQDRAVAFLMSAMDQVPKFG
DGFSLVILEMTRKVCRQDPSQKSRFVRCVFQLLNAASPAVSYEAAWTLTYSGLLNSQSDN
NVKLIVLDRLADLKKHHTKVLQEILMDIMRALSSPSLDICKKVLEIAMDLVSVRNIDEVV
THLKREIVKTQDKARDKSGEYRHLLIQAIHACAVKFPDVANHVVHLLMEFLNSDGAMDVI
LFVRAMCESYPDLRASILQKLLVAFPDIALAKVYRVALWILGEYSSDLADGSGTAIDSDT
SILEAAKTIFAALGPVPFLTDAAIKTAVDETPEVVDGAAYAKPVTKSVVLADGTYATETS
YSVAAKQKTTVIEEENVPGLRKLILGGDFFLGAALVVDSARYMGAIVAYGQSKASKHEID
DDSARRILMCVRVLLDQQATDATYAIVTQECRRSYRALLDTQKALEAEQETEEEPVTQAD
DLISFRQLRGKKALGATDIDIDDGADINRALGQDGANEYSGKLRHVHQLTGFADPVYAEA
YVTVHDYDIVLEILVVNRLPQTLNNLTVDLSTIGDLKIVERPAPQTIGPLDQRSIRANIK
VSSTETGHIFGTIVYDSSSGAEKTYVNLNDIHLDIMDYIQPATCSDAAFRSMWAEFEWEN
KVAVNTELTNVFQFLQHIVDKTNMRCLTPTASLGGDTNFLAANLYAKSIFGEDALVNLSV
EKQDKGRIAGYIRIRSKTQGIALSLGDRITAVQRGSDETQGKRKKATA
>Phyra_oomycetes__ID8408
MAGVTNERYCTVLLQQVTGEKALPPSQDEILKGLESPKVELKIRAVKSAILALLQGEKLP
KVLMHIIRFCSTQSDHTLKKLLMVYWEIAPKYEQPPPGEAKTAPKLLPEMILVCNALLND
LNHPNEYIRGCMLRFLCKIKDKDILEPLKDAVKTNLEHRHSYVRKNAVMTVYSMYKNFEE
LLIPDAPELIERFILNESDAGARRNAFLMLNDCAQDRAVTFLMNAMDQMPKFGDGFSLVI
LEMTRKVCRQDPAQKARFVRCVFQLLNSSSPAVSYEAAWTLVTLSAAPTAVRAAAKTYCG
LLNSQSDNNVKLIVLDRLADLKKHHTKVLQEILMDIMRALSSPNLDICKKVLEIAMDLVS
VRNIDEVVTHLKREVVKTQDKSREKAGEYRHLLIKAIHACAVKFPEVANAVVHLLMEFLN
QPDGAMDVILFVRAMCESYPELRESILQKLMISFSDISLAKVYRVALWILGEYATQPLED
GTESDTSIFEAASTIFTAIGSLPLATEAMLKAPTENTEGEEDPAATGAAYSKPVTKSVVL
ADGTYATETSYSAPSAKSAAAEEENVPGLRRLLLNGDFFLAAAVASTLTKLCLRVSNGDV
ASATARNATIKKLVVDSTRCMCAIVAYGQSKASKHEIDQDSARRILMGVRVLLDPASAQA
THKIITKECRSAYRHLLDTQKQQEAEAARAANGGADGEPVTQADDLINFRQLRGKKALGS
TDIDIDDGADINRALGQQGDGSDNEYAGAMRHVHQLTGFADPVYAEAYVTVHDYDIVLEI
LVVNRLPQTLTNLSVDLSTIGDLKLVERPQPQTIGPLDQRTIRANIKVSSTETGHIFGTI
VYDSASGAEKTYVNLNDIHLDIMDYIKPATCTDAAFRAMWAEFEWENKVAVHTELSNVFE
FLQHVVDKTNMRCMTPTASLGGDTNFLAANLYAKSVFGEDALVNLSVEKQDNGRIAGYIR
IRSKTQGIALSLGDRITAVQRGKEDQAKRKKLLA
>PHyca_oomycetes__ID5279
MAGVTNERYCTVLLQQVTGEKALPPSQDDILKGLESPKVELKIRAVKSAILALLQGEKLP
KVLMHIIRFCSTQSDHTLKKLLMVYWEIAPKYEQQATGEAGAPKAPPKLLPEMILVCNAL
LNDLNHPNEYIRGCMLRFLCKIKEKDILEPLKDAVKSNLEHRHSYVRKNAVMTVYTMYKT
FGDVLIPDAPELIERFILNESDAGGRRNAFLMLNDCAQERAVTFLMNAMDQVPKFGDGFS
LVILEMTRKVCRQDPAQKARFVRCVFQLLNSSSPAVSYEAAWTLVTLSAAPTAVRAAAKT
YCGLLNSQSDNNVKLIVLDRLADLKKHHTKVLQEILMDIMRALSSPNLDICKKVLEIAMD
LVSVRNIDEVVTHLKREVVKTQDKTREKAGEYRHLLIKAIHACAVKFPEVANAVVHLLME
FLNQPDGAMDVILFYSSEADDSFSDISLAKVYRVGLWILGEYATLPPEDGTESDTSIFEA
ASTIFTAIGSLPLATEAMLKAPTENPEGSEDPAASGAAYSKPVTKSVVLADGTYATETSY
SAPAAKAAGAEEENVPGLRRLLLNGDFFLGAAVASTLTKLCLRVSNGDVAGATARNAAIK
KLVVDSTRCMCAIVAYGQSKASKHEIDQDSARRILMGVRVLLDPASAQATHEIITKECRA
AYRHLLDTQKAQEAEAARAAAGGAGGEPVTQADDLINFRQLRGKKALGSTDIDIDDGADI
NRALGQHGDGSDNEYAGAMRHVHQLTGFADPVYAEAYVTVHDYDIVLEILVVNRIPQTLT
NLTVDLSTIGDLKLVERPQPQTIGPLDQRTIRANIKVSSTETGHIFGTIVYDSASGADKT
YVNLNDIHLDIMDYIKPATCTDAAFRAMWAEFEWENKVAVHTELSNVFEFLQHVVDKTNM
RCMTPTASLGGDTNFLAANLYAKSVFGEDALVNLSVEKQDSGRIAGYIRIRSKTQGIALS
LGDRITAVQRGKDDQGKRKKLLA
>Physo_oomycetes__ID3818
MAGVTNERYCTVLLQQVTGEKALPPSQDEILKGLESPKVELKIRAVKSAILALLQGEKLP
KVLMHIIRFCSTQSDHTLKKLLMVYWEIAPKYEQQPTSEAGAPKAPPKLLPEMILVCNAL
LNDLNHPNEYIRGCMLRFLCKIKEKDILEPLKDAVKSNLEHRHSYVRKNAVMTVYTMYKT
FGDVLIPDAPELIERFILNESDAGARRNAFLMLNDCAQDRAVTFLMNAMDQVPKFGDGFS
LVILEMTRKVCRQDPAQKARFVRCVFQLLNSSSPAVSYEAAWTLVTLSAAPTAMRAAAKT
YCGLLNSQSDNNVKLIVLDRLADLKKHHTKVLQEILMDIMRALSSPNLDICKKVLEIAMD
LVSVRNIDEVVTHLKREVVKTQDKTREKAGEYRRLLIKAIHACAVKFPEVANAVVHLLME
FLNQPDGAMDVVLFVRAMCESYPELRESILQKLMISFTDISLAKVYRVGLWILGEYATLP
PQDGAAYSKPVTKSVVLADGTYATETSYSAPAAKAGAEEENVPGLRRLLLNGDFFLGAAV
ASTLTKLCLRVSNGDVASATARNAAIKKLVVDSTRCMCAIVAYGQSKASKHEIDQDSARR
ILMGVRVLLDPASAQATHTIITEECRSAYRHLLDTQKAQEAEAARAAAGGAGGEPVTQAD
DLINFRQLRGKKALGSTDIDIDDGADINRALGQQGDGSDNEYAGAMRHVHQLTGFADPVY
AEAYVTVHDYDIVLEILVVNRIPQTLTNLTVDLSTIGDLKLVERPQPQTIGPLDQRTIRA
NIKVSSTETGHIFGTIVYDSASGAEKTYVNLNDIHLDIMDYIKPATCTDAAFRAMWAEFE
WENKVAVHTELSNVFEFLQHVVDKTNMRCMTPTASLGGDTNFLAANLYAKSVFGEDALVN
LSVEKQDSGRIAGYIRIRSKTQGIALSLGDRITAVQRGKDDQGKRKKLLA
>Pyth3_oomycetes__ID6259
MASGGVSNERYCTVLLQPAAGSEKALPPSQDEILKGLESPKVELKIKAVKAAILGLLHGE
KFPKVLMHIIRFCSTQSDHALKKLLMIYWEIAPKFEQSADVPGAAPGAPRPPPKLLPEMI
LVCNALLNDLNHPNEYIRGCMLRFLCKIKEKEILEPLKDAVKGNLEHRHSYVRKNAVMTV
YTMYKTFGDLLIPDAPELIERFIQNESDTGARRNAFIMLFDCAQDIAVNFLMNTMDQVPK
FGDGFSLVILEMTRKVCRQDPAQKSRFVRCIFQLLNSASPAVSYEAAWTLVTLSSAPTAV
RAAAKTYCGLLNSQSDNNIKLIVLDRLADLKKYHTKVLQEILMDIMRALSSPSIDICKKV
LEIAMDLVSVRNIEEVVNHLKREVVKTQDKSLEKSGEYRHLLIQAIHSCAVKFPDVANHV
VHLLMEFLNSDGAMDVILFVRAMCESYPDLRESILQKLLISFADIALAKVYRVALWILGE
YSSDLKDGIDSDTSIIEAAKTIFNALGSLPFATEAMLKAPVVEAEEAAGGAAYKPVTKSV
VLADGTYATETSYTSTKKTVVVEEENMPGLRKLILGGDFFLGTAVASTLTKLCLRATRGN
PTAASGGPLKHLVLESSRYMVAIISYGESKDSKHDIDEDSTQRILVGVRILLDPQCTQAT
HKIITEECRQSYRQLLDAQKALEAENESPEEPVTQADDLISFRQLRGKKALGSTDIDIDD
GADINRALGQDGSNEYSGNLRHVHQLTGFADPVYAEAYVTVHDYDIVLEILVVNRLPQTL
NNLSVDLSTIGDLKMVERPQPQTIGPLDQRTIRANIKVSSTETGHIFGTIVYDSSSGAEK
TYVNLNDIHLDIMDYIQPATCTDSEFRAMWAEFEWENKVAVNTEITNVFQFLQHIVDKTN
MRCLTPTASLGGDTSFLAANLYAKSVFGEDALVNLSVERQDKGRIVGYIRIRSKTQGIAL
SLGDRITAVQRGKEDQNKRKQVVS
>Pyth4_oomycetes__ID6264
MASGGVSNERYCTVLLQPATGSEKALPPXXXXXXXNQDEILKGLESPKVELKIKAVKSAI
LGLLHGEKFPKVLMHIIRFCSTQSDHSLKKLLMIYWEIAPKFEHTPDVPGQAPGAPRPPP
KLLPEMILVCNALLNDLNHPNEYIRGCMLRFLCKIKEKEILEPLKDAVKGNLEHRHSYVR
KNAVMTVYTMYKTFGDLLIPDAPELIERFIQNESDTGARRNAFLMLFDCAQEIAVNFLMN
TMDQVPKFGDGFSLVILEMTRKVCRQDPAQKSRFVRCIFQLLNSSSPAVSYEAAWTLVTL
SSAPTAVRAAAKTYCGLLNSQSDNNIKLIVLDRLADLKKHHTKVLQEILMDIMRALSSPS
IDICKKVLEIAMDLVSVRNIEEVVNHLKREVVKTQDKSLEKSGEYRHLLIQAIHSCAVKF
PDVANHVVHLLMEFLNSDGAMDVILFVRAMCESYPDLRESILQKLLVSFADIALAKVYRV
ALWILGEYSSDLKDGIDSDTSIIEAAKTIFNALGSLPFATEAMLKAPTPEAEEAAGGAAY
KPVTKSVVLADGTYATETSYASTKKTIVVEEENAPGLRKLILGGDFFLGTAVASTLTKLC
LRATRGSPTAASGGPLKHLVLESSRYMVAIISYGESKDSKHEIDEDSTRRILVGVRILLD
PQCTQATHKIITEECRQSYRQLLDAQKALEAENESPEEPVTQADDLISFRQLRGKKALGS
TDIDIDDGADINRALGQDGSNEYSGNLRHVHQLTGFADPVYAEAYVTVHDYDIVLEILVV
NRLPQTLNNLSVDLSTIGDLKMVERPQPQTIGPLDQRTIRANIKVSSTETGHIFGTIVYD
SSSGAEKTYVNLNDIHLDIMDYIQPATCTDSEFRAMWAEFEWENKVAVNTEITNVFQFLQ
HIVDKTNMRCLTPTASLGGDTNFLAANLYAKSVFGEDALVNLSVEKQDKGRIAGYIRIRS
KTQGIALSLGDRITAVQRGKEDQNKRKKVVS
>Pyth1_oomycetes__ID6305
MAGVSNERYCTVLLQPVVGNEKALPPSQDEILKGLESPKVELKIKAVKSAIAGLLHGEKF
PKVLMHIIRFCSTQSDHTLKKLLMIYWEIAPKYEQLPNEAALPPGAPKPTPKLLPEMILV
CNALLNDLNHPNEYIRGSMLRFLCKTKEREILEPLKDAVKSNLEHRHSYVRKNAVMTVYT
MYKNFGELLIPDAPELIERLILNETDAGARRNAFLMLFDCAQDRAVNFLMNSMDHVAKFG
DGFSLVILEMTRKVCRQDPSQKARFVRCIFQLLNSSSPAVSYEAAWTLVTLSSAPTAVRA
AAKTYCGLLNSQSDNNVKLIVLDRLADLKKHHTKVLQEILMDIMRALSSPSLDICKKVLD
IAMDLVSTRNIEEVVHHLKREVVKTQDKSLDKSGEYRHLLIQAIHSCAVKFPEVAAHVVH
LLMEFLNSDGAMDVILFVRAMCESYPELRERILQKLLISFSDISLAKVYRVALWILGEYS
SDLGPVESETSILEAAKTILSALGSLPFVSAAQLAAKEKDAEAAADDSVAYSKPVTKSVV
LADGTYATETSYSAAPKKGTSATLEEENIPGLRKLILNGDFFLASAVSSTLTKLCLRAVR
CSSEGAAATPVKNLILESTRYMCAVVAYGQSKDTKHEIDEDSSRRILMGVRILLDPQCTQ
ETFEIITEECRAAFRKLLETQKAQQAEQQSDDEPVTQADDLISFRQLRGKKALGSTDIDI
DDGADINRALGQDGANEYSGKLRHVHQLTGFADPVYAEAYVTVHDYDIVLDILVVNRLPQ
TLNNLSVDLSTIGDLKIVERPQPQTIGPLDQRTIRANIKVSSTETGHIFGTIVYDSTSGA
EKTYVNLNDIHLDIMDYIQPSTCTDAEFRSMWAEFEWENKVAVNTEITNVFEFLQHVVDK
TNMRCLTPTASLGGDTNFLAANLYAKSVFGEDALVNLSVEKQDKGKITGYIRIRSKTQGI
ALSLGDRITAIQRGKDDQNKRKKILT
>Pyth2_oomycetes__ID6006
MHIIRFCSTQSDHTLKKLLMVYWEIAPKYEAPSTGADGKPAPPKLLPEMILVCNALLNDL
NHPNEFIRGSMLRFICKTKEREILEPLKDAVKGNLEHRHSYVRKNAVMAVYTMYKNFGEL
LIPDAPELIEKLILNETDAGARRNAFLMLFDCAQDRAVHFLMNAMDQVAKFGDGFSLVIL
EMTRKVCRQDPTQKARFVRCIFQLLNSASPAVSYEAAWTLVTLSSAPTAVRAAAKTYCGL
LNSQSDNNVKLIVLDRLADLKKHHTKVLQEILMDIMRALASPSIDISKKVLDIAMDLVST
RNIEEVVHHLKREVVKTQDKSLEKSGEYRHLLIQAIHSCAVKFPDVAAHVVHLLMEFLNS
DGAMDVILFVRAMCESYPELRERILQKLVVTLPDIALAKVYRVALWILGEYSSDLQGPEA
DSTTIVDAAKAILESLGPLPDKEKEAAETEDGVAYAKPTTKSVVLADGTSDGAASPVVKN
LILETTRSLCAVIAYGQSPHSKHEIDDDSSRRMLMGIRILLDPAIAQETFSIITEECRAS
FRALLETQKAQQAVNQVDDEPLTQADELISFRQLRGKKALGSTDIDIDDGADINRALGQD
GANEYSGKLRHVHQLTGFADPVYAEAYVTVHDYDIVLEILVVNRLPQTLNNLSVELSTIG
DLKIRTIRANIKVSSTETGHIFGTIVYDSTSGAEKTYVNLNDIHLDIMDYIQAASCTDAA
FRSMWAEFEWENKVAVNTEITNVFEFLQHVVDKTNMRCLTPTASLGGDTNFLAANLYAKS
VFGEDALVNLSVEKQDKGKITGYIRIRSKTQGIALSLGDRITAIQRGKEEQSKRKKIVT
>MMETSP1452_synuro_chrysophytes__ID12716
XGVARAAEARADGRAGVFADCTDRLNTCCRALLDPTVREALGPSLLHGGREAFAGIVGRA
RAARAREVARAQKGPSLQADDLIHFRQLRAQAVQGGLDLDLMDGDDISRAVGAAESAAEA
GRTRRVFQLTGYDDPVYCEASVTVHDFDIVLDMLVVNRTPNTLTNLTVELATMGDLKLVE
RPQSHTIGPLDERRIRANIKVSSTETGHIFGTVVFDTSSSATKTYVYLNDVQLDVMDYIR
PAMCTDQKFRAMWAEFEWENKVAVNTGFTDLRAFLAHVVKQTNMTCLTPIEDGLESPGEG
GEAPPTPTAEPGEATDGDAAATGLQQHPHFLAANLYARSVFGEDALVNVSMEKKDDAQGR
LSGYIRIRSKTQGLALSLGGPLQRGPEGLTPAGAGRSVRX
>MMETSP1095_synuro_chrysophytes__ID1376
MDHLDDIHKFGDGFALLVLELTRKICRKDPNQKSRFVRCLFSLLKSESIAVSYESAWSLV
SLSSAPTAVRAAAQTYALLLNTSSDNNIKLIVLDRLIELKVHHSKVVREVLMDILRALSS
PNIDISKKTLSLAIDMVGPRNIDEVIQVLKREIVRAQETELENSDEYKLLLINAIHKCAT
RFSEVADSVVLVLLDFISGEGGYNVLTCVKSIVEQYPNYRSVIISKVINNFDEITNADAL
RVGLWLLGEYSDVTDPNTNESMSLQAYTTIQSQLGEPPFIQIKDNESTDKSDSKTTTTPT
NNTTTITKNVVLSDGTYGSVTKTSEAISYNVDNKISSLRKSICSGNVLLVTVASVTLTKI
VLKLSTHLKDYNLIKLNVLLIITALGKFVETKGKNRAGAYADSLDRINLCIRILLDPVVN
KSLAGLLLESGKSAYHQLVNEQKNFKAKTLISDNAKKGTNTSQPDDLIQFRQLRSQAVQG
GIEVDLMDADDISRAVGSDNQSNANNKLIHVHQLTGYNDPVYAEAVLTVHDYDIIIDLLI
INRTPNTLTNLTIELATMGDLKIVERPQSYTIGPLDERKLRANIKVSSTETGHVFGTIVF
DNASTAQKTYVTLNDIQLDIMDYIRAADCKNEDFRAMWEEFEWENKVAINTNILDLKEFL
SHIIAHTNMTCLTPIEDSFTNLAGSNFLAANLYARSVFGEDALVNVSVERKDDLDGKLSG
YIRIRSKTQGIALSLGDDSLLFKD
>HAFZed_synuro_chrysophytes__ID267
MLKSESQAVAYEAAWTLVSLSTAPTAVRYAAQAYTTLLNTSNDNNVKLIILDRLAEMKKF
HSKVVQEQLMDILRVLSSPNIHICKKALDVAIDLVGPRNIEEVIGLLKREVIKAQENEME
QGQEYKSLLIAAIHRCAMKFAEVADSVVLVLLDFVAGEAGYNIMQVTKSIVEQYPHFRSA
ILRKVIDNLDEVTHADALRVALWMLSEYADAADPSTHVPMLHDAFEVIRGLAGDPPFTAL
LDASQSSEKKEKEETTAIITHTVTKNIVLSDGTYASVTSTETIGGDQEASKMPHLRRLIC
SGDILLGTVTAMTLTKIALKTAGGHAAASSSSIEQHNRTVMGALLTAAGVGKLAEVKRQG
RTGVYADCLERLALAVRLLLDPTLRQRLQPLFVQSCREAYSALAAKQKAAKHKANELAKR
GKASSPEDLIQFRQLRAMTVQGGLEVDLMDADDISRAVGKEDKDADDGKLRHIYQLTGYA
DPIYAEASLTVHDYDIIVDMLILNRTPQTLTNVTVELATIGDLKILERPLSFTIGPNQER
RLRTNIKVSSTETGHIFGTIVFDNASSAQKTFVNLADIQLDIMDYIRPAEVRHEEFRDMW
AEFEWENKVAINTNITDLTEYLRHIVASTNMTCLTPMEDHSQQTDSNFLAANLYAKSVFG
EDALVNVSVEKKEDQDGKLSGYIRIRSKTQG
>HAGAed_synuro_chrysophytes__ID66
MKNAIFSLLANENMPRVLMTVIRFCATQDDHQLKKLMMLYWEIVPKCSADGKLLPEMILV
CNALRNDLISPNEYIRGCMLRFLCKLREFQLLEPLIPSIKQCLEHRHSYVRRNAALAVYY
IHKTFGENLLPDGPEIMEKFILAETDSAARRNAFLFLFNEAETIAIDFLSANSDKLQTFG
DGFALLVLELARKVCRRDPNQKARFIRSLSDMLKSESQAVAYEAAWTLVSLSTAPTAVRY
AAQAYTTLLNTSNDNNVKLIILDRLAEMKKFHSKVVQEQLMDILRVLSSPNIHICKKALD
VAIDLVGPRNIEEVIGLLKREVIKAQENEMEQGQEYKSLLIAAIHRCAMKFAEVADSVVL
VLLDFVAGEAGYNIMQVTKSIVEQYPHFRSAILRKVIDNLDEVTHADALRVALWMLSEYA
DAADPSTHVPMLHDAFEVIRGLAGDPPFTALLDASQSSEKKEKEETTAIITHTVTKNIVL
SDGTYASVTSTETIGGDQEASKMPHLRRLICSGDILLGTVTAMTLTKIALKTAGGHAAAS
SSSIEQHNRTVMGALLTAAGVGKLAEVKRQGRTGVYADCLERLALAVRLLLDPTLRQRLQ
PLFVQSCREAYSALAAKQKAAKHKANELAKRGKASSPEDLIQFRQLRAMTVQGGLEVDLM
DADDISRAVGKEDKDADDGKLRHIYQLTGYADPIYAEASLTVHDYDIIVDMLILNRTPQT
LTNVTVELATIGDLKILERPLSFTIGPNQERRLRTNIKVSSTETGHIFGTIVFDNASSAQ
KTFVNLADIQLDIMDYIRPAEVRHEEFRDMWAEFEWENKVAINTNITDLTEYLRHIVAST
NMTCLTPMEDHSQQTDSNFLAANLYAKSVFGEDALVNVSVEKKEDQDGKLSGYIRIRSKT
QGIALSLGDRITAVQRTGPSAPSTST
>HAFQed_synuro_chrysophytes__ID377
MTSAIDKNCTFLVLNERTSSVTQEEICKDLESSDVANKIRGLKNAIMSLMANENMPRILM
TVIRYCINCDDHQLKKILMLYWEIVPKYGPDNKLLPEMILVCNALRNDLMSPNEYVRGSM
LRFLSKVREFELLEPLIPSVKQCLEHRHSYVRRHAFLAAYSIHHHFHEQLLPDGPELVER
FIATETDASARRMAFLMLVNEAEALAIDYLTQHLDDIKAFGDGFALLVLELSRKVCRRDP
NQKGRFVRCLFELLKAESTAVSYEAAWTLVSLSTAPTAVRAAAQTYASILTSSSDNNVKL
IVLDRLVELKKFHSRVVQEILMDILRVLSTPNIYICKKTLNLAIDLVSPRNIEEVMQLLK
KEVIRCQETEMEHSTEYKALLINTIHKCATKFAEVADSVVLVLLDFLSGEGGYDVMVCVK
SIVELYPLFRVSILRKVIDNLDEITHADAMRVALWLLGEYADTQDPSTGETMLQDAFEAI
KVLLGEAPFVPLKEGEAGATSKNKPADQPATTYVTKNIVLADGTYASVTSQETIHNLDTN
QDEKMSHMRKCICQGDILLGTVAAVCMTKLTLKAAQNMPQFALQALLVAAGVGRLAESKR
GNRVGVHADCLDRLTQCVRILLDPTMREIMAPIFMESCKEAYSKLVARQKAAKSKQLEKD
KKVKASQPDDLIQFRQLRAMAAQGGIEVDLMDADDISRAVGKDLQLEENKLRHVYQLTGY
SDPVYAEASVTVHDYDIVLEMLIINRTPNTLTNLTVELATMGDLKILERPQAFTIGPLDE
RRMRANIKVSSTETGHIFGTIVFDNASSAQRTYVSLNDIQLDIMDYIRHGECKHEDFRRM
WEEFEWENKVAINTNITDLQAFLQHILVSTNMTCLTPLDNDAGGDSSLNSNFLAANLYAR
SVFGEDALVNVSVEKKEEEGGKLGGYIRIRSKTQGIALSLGDRITAVQRTSPNEAKEKEA
EASPLEQP
>Ochromonas_danica_synuro_chrysophytes__ID10010
MANENLPRVLMTVIRFCITQDDHELKKTLMLYWEIVPKYGADGKLLPEMILVCNALRNDL
ISPNEYVRGSMLRFLSKVREFELLEPLIPSVKQCLEHRHAYVRRHAFLAAYSIHHHFGEQ
LLPDGTEIIEKLIATESDSSSRRMAFLFMVNESEAMAIDYLTNHVDDIKSFGDGFALLVL
ELSRKVCRRDPNQKARFVRCLFDMLKSDSTAVSYEAAWTLVSLSTAPTAVRAAAQTYATI
LTTSSDNNVKLIVLDRLTELRKFHYKVVQEILLDILRVLSTPNITICKKTLSLTVDLVSP
RNIEEVMLLLKREVIRAQETEMEHSEEYKNALISTIHKCATKFAEVADSVVLVLLDFLSG
EGGYNVMVCVKSIVEQYPAFRPSILRKVIDNLDEITHGDAMRVALWVLGEYADTIDPSAG
QNMLFDAFEAIKVLVGDAPFPSLKDGETVISKRAEESAVSATTLVTKNIVLADGTYASVT
SQETVHNADTNTDVKMSHMRKLICMGDILLGTVAAVALTKLVLKTSPSDEQSGRLTLDTL
LVASGIGHLAETRRNGRVGVHADCLDRLSQCCRVLLDPALRDILEPIFLRSCQDAYSNLV
AKEKVVKNQQLENSIKKGKASQPDDLIQFRQLRSLAVQGGLEMDLMDADDISRAIGKDSS
ALEEAGKLRHIYQLTGYSDPVYAEASVTVHDYDIVLEMLIINRTPNTLTNLTVELATMGD
LKILERPQAVTIGPLDERRMRTNIKVSSTETSHVFGTIVFDNASNAQRTYVNLNDIQLDI
MDYIRAGECRHDDFRAMWEEFEWENKVAINTNITDLHAFLQHIILSTNMSCLTPLDDLED
NGHATNFLAANLYARSVFGEDALVNVSVEKKEEEGGKLGGYIRIRSKTQGIALSLGDRIT
AVQRLTGGDKENNGAALPAAGATTVAPAVEEH
>MMETSP1107_synuro_chrysophytes__ID1182
MVSPRNIEEVIQVLKREVIRTQENELEHGEEYKTLLIQTIHKCALRFAEVADNVVLVLLD
FLPGEGGYNVIQCVKSIVEQYPSFRQSVIRKVIDNFDEISTADALRAGLWLLAEYSDVAV
DSVSSETMITDAFDAISGLLGEGPYLSPEKVAEEIANAPVTTTVTKNIILADGTYASVTS
TETVGGAVQESLPHLRKLVIGGDVLLGTVAAVTLSKLALKSTYDSHLKGVTSNRLITSAL
LVVAGIGRLAESKTKGKHGIHADCIDRLTLCCRILLDPGVRERMVSTWLKSGKEAFGLIV
TNQKLAKSKATEANKKNLASQADDLIQFRQLRAQAVQGGIEVDLMDADDISRATGADSSS
NDSNKLPHVHQLTGYSDPVYAEASITVHDYDIILDILVINRTPNTLTNLTIELATMGDLK
LVERPQSHTIGPLDERKLRANIKVSSTETGHIFGTIVFDNSSTAQKTYVNLSDIQLNIMD
YIRPAECRSEDFRSMWAEFEWENKVAINTNITNLHEFLQHIITNTNMTCLTPIDDGHVNV
ASAASNFLAANLYATSVFGEDALVNISVERKDDGVVEGQGTLSGYIRIRSKTQGIALSLG
DRITSIQRFQAKPSKTDQP
>MMETSP1103_synuro_chrysophytes__ID11896
XAGVISLNMASMADKNCTYLISTEKSTSVQQEDICKDLESPDVNHKIRALKHAIIGLLAG
EPMPRVLMTVIRFCINSDDHMIKKLLMLYWELVPKYAPDGKLLSEMILVCNALRNDLTSP
NEYIRGCMLRFLCKLKESEILEPLIPSIKVALEHRHSYVRRNAALAVYSIHKTFGEQLLP
DGAELMEKFISSEADMSARRNAFLMLFNEAEDIAIDFLSDHMDDIQKYGDGFALLVLELT
RKTCRRDPAQKSRFVRCLFQLIQSESPAVSYEAAWTLVSLSTAPTAVRACAQAFASLLNS
SSDNNVKLIVLDRLAELKKHHMKVIQEILMDIMRALSSPNIDICKKTLALAIDMVGPRNI
EDVVQVLKREVVRTQESDIEHGEEYRALLIQAIHKCATRFSEVADSVVLVLLDFLAGDGG
NNVIQCVKSIVEQYPSFRPAVVRKVINNLDEVTAADALRGALWVLGEYGDTSDGGETMLL
EAFEAITGLLGDAPFMVAPKTTEESSAAVTTTVTKNIVLADGTYASVTSTETTGGAAALE
SVPHLRKLVVGGDVLLGTVAATTLTKLSLKAAQEKSLVGVVVNRMTTSTLLVCAGVGRLA
ESKTKGKHVMHADCVDRLHMCCRVLLDPVVRENLGEAWLHSCRDAFSAIVASQKAAKSKA
TEDDKKRLASQADDLIQFRQLHAQAVQGGIEVDLMDADDISRATGGDSAAHDRGKLQHVH
QLTGYSDPVYAEASVTVHDYDIILDMLVINRTPNTLTNLTVELATMGDLKLVERPQSHTI
GPLDERRLRANIKVSSTETGHIFGTIVFDNSSTAQKTYVNLSDIQLNIMDYIRPAECKSE
DFRSMWAEFEWENKVAVSTNITDLKEFLHHIVSNTNMTCITPIDDGKTSIASAGSSFLAA
NLYARSVFGEDALVNVSVERKDDVGGSLAGYIRIRSKTQGIALSLGDRITSIQRLTKSKT
GQP
>Paraphysomonas_imperforata_PA2_synuro_chrysophytes__ID8141
MASAVEKNCTYLISTEKSTSVQQEDICKDLESSDIHVKVKALKNSIIGLLAGEPMPRVLM
TVIRYCINCDDHQIKKLLMLYWELVPKYAPDGKLLPEMILVCNALRNDLMSPNEFIRGCM
LRFLCKLKEAELLEPLIPSIKLALEHRHAYVRRNAALAVYSIHKTFGEQLLPDGPELMET
FITNEADMSARRNAFLMLFNEAEHIAIDFLSEHTEDIQKYGDGFALLVLELTRKTCRRDP
AQKSRFVRCLFQLIQSESAAVSYEAAWTLVSLSSAPTAVRACAQAYTTLLSTCSDNNVKL
IVLDRLIELKKHHTKVVQEILMDIMRALSSPNIDICKKTLSLAIDLVGPRNIEEVVQVLK
REVLRTQESDIEHAEEYKALLIQAIHRCATRFAEVADSVVLVLLDFLSGEGGTNVMQCVK
SIVEQYPAFRGSVLRKIIMNLDEITTVSAMRSALWILGEYSNVKGDDTMLTDAYDAIAAL
LGETPFTLATATDVETEEGVTTTVTKNIVLADGTYASVTSTETQGGPGVGGDVAIPHLRR
FIIDGDILLGTVACVTLAKLTLLASSAGNCSAVDVNRLTTQTLLACSGVGQLAESKTKGR
NGVHADCLDRISLCCRMLLDPSVREPLSVAFLQTCHNAFTDLVNQQKQAKLNASELDKQL
NASQADDLIQFRQLRSQAVQGGIEVDLMDADDISRATGSEGAKSSGSNLPQVHQLTGYSD
PVYAEATIVVHDFDIILDILVINRTPNTLTNLTLELATMGDLKLVERPQAHTIGPLDERR
LKANIKVSSTETGHIFGTIVFDNSSTAQKVYVNLSDIQLNIMDYIRPGECLNENFRSMWA
EFEWENKVAVNTNITDLREFLNHIVTNTNMTCITPLEDKEDGSESKADKNSNFLAANLYA
RSVFGEDALVNVSVERKDDNGSEAGALAGYIRIRSKTQGIALSLGDRITSIQRAAKGE
>HAGEed_synuro_chrysophytes__ID268
MTSSAVDKNCTFLISNEKSVGLQQEDICKDLESNEVSVKIRGLKNAITALLSNENMPRVP
MTVIRFCITQDDHQLKKLLMLYWEVVPKYGPDGKLLPEMILVCNALRNDLISPNEYIRGS
MLRFLCKMREFELLEPLVPSVKSCLEHRHSYVRRNAALAVYSIHKHFGDQLLPDGPELME
KFILQESDISARRNAFLMLFNEAELIAIDFLASNLDKIQTFGDGFSLLVLELSRKVCRRD
PTQKARFVRCLFEMLKSESQAVSYEAAWTLVSLSTAPTAVRASAQTYSNILNSSSDNNVK
LIVLDRLGELKKNHAKILQEVLMDIMRALSSPNIYICKKTLELAIDLVGPRNIEEVMLLL
KREVIRAQETEMEHGEEYKNLLIQAIHKCATRYAEVADSVVLVLLDFLGGDGGYNVMLCV
KSIIEQYPNFRGTIIRKIIDNLDEISNSDALRVALWVLGEYGDTVGSESNESMLIDAFEA
LRGLIGDPPFISLRDSESTGKKSDDVITTTVTKNIVLSDGTYASVTSTESVGKDHSDLEK
LPHLRRLICTGDILLGTVASVTMTKLALKAKEDKNRIVLGALLTASGVGKLAELKRGSRI
GVFADCTERLSQCCRLLLDPSLQDKLKDVFLQSCQGAYSSLVSKQKLSKQKLSEQAKKGK
ASSPDDLIQFRQLRQLSAQGGLEVDLMDADDISRAVGSDRFQGEENKLRHVYQLTGYSDP
VYAEASVTVHDYDIILDMLIINRTPNTLTNLTVELATIGDLKLLERPQSYTIGPLDERRL
RANIKVSSTETGHIFGTIVFDTSSSAQKIYVHLNDIQLDIMDYIRPGECKNEDFRSMWAE
FEWENKVAVNTNIDDLYQFLSHIIKSTNMTCLTPLEEMNELHGSNFLAANLYAKSVFGED
ALVNVSIEKKEDSDGKLAGYIRIRSKTQGIALSLGDRITAVQRIQNTNELAPVNESNTSN
LP
>MMETSP1105_synuro_chrysophytes__ID504
MTSSAVDKNCTFLISNEKSVGLQQEDICKDLESNEVSVKIRGLKNAITALLSNENMPRVP
MTVIRFCITQDDHQLKKLLMLYWEVVPKYGPDGKLLPEMILVCNALRNDLISPNEYIRGS
MLRFLCKMREFELLEPLVPSVKSCLEHRHSYVRRNAALAVYSIHKHFGDQLLPDGPELME
KFILQESDISARRNAFLMLFNEAELIAIDFLASNLDKIQTFGDGFSLLVLELSRKVCRRD
PTQKARFVRCLFEMLKSESQAVSYEAAWTLVSLSTAPTAVRASAQTYSNILNSSSDNNVK
LIVLDRLGELKKNHAKILQEVLMDIMRALSSPNIYICKKTLELAIDLVGPRNIEEVMLLL
KREVIRAQETEMEHGEEYKNLLIQAIHKCATRYAEVADSVVLVLLDFLGGDGGYNVMLCV
KSIIEQYPNFRGTIIRKIIDNLDEISNSDALRVALWVLGEYGDTVGSESNESMLIDAFEA
LRGLIGDPPFISLRDSESTGKKSDDVITTTVTKNIVLSDGTYASVTSTESVGKDHSDLEK
LPHLRRLICTGDILLGTVASVTMTKLALKAKEDKNRIVLGALLTASGVGKLAELKRGSRI
GVFADCTERLSQCCRLLLDPSLQDKLKDVFLQSCQGAYSSLVSKQKLSKQKLSEQAKKGK
ASSPDDLIQFRQLRQLSAQGGLEVDLMDADDISRAVGSDRFQGEENKLRHVYQLTGYSDP
VYAEASVTVHDYDIILDMLIINRTPNTLTNLTVELATIGDLKLLERPQSYTIGPLDERRL
RANIKVSSTETGHIFGTIVFDTSSSAQKIYVHLNDIQLDIMDYIRPGECKNEDFRSMWAE
FEWENKVAVNTNIDDLYQFLSHIIKSTNMTCLTPLEEMNELHGSNFLAANLYAKSVFGED
ALVNVSIEKKEDSDGKLAGYIRIRSKTQGIALSLGDRITAVQRIQNTNELAPVNESNTSN
LP
>HAFPed_synuro_chrysophytes__ID4779
MTKMALRLSTKDSRYVTETALTCAGVGRLAELKRGSRVGVYADCMERLSQLVRLLLDPTL
KSTLANAYLSSCQESYSHLVNAAKQLRLKESAAEKKGKASNPDDLIQFRQLRSHAVQSGI
EVDLMDADDISRAVGAEGNGDEDNKLRHVYQLTGYSDPVYAEASVTVHDYDIVLDMLIIN
RTPNTLTNLTVELATMGDLKIVERPQSHTIGPLDERRLRANIKVSSTETGHIFGTIVFDN
SSTSQKSYVNLNDIQLDIMDYIRPATCKNEEFRAMWAEFEWENKVAVNTHILSLREFLEH
VIANTNMTCLTPLSEDKDDSSNFLAANLYARSVFGEDALVNVSVERKDDNDGKLSGYIRI
RSKTQGIALSLGDRITAVQRTATEKEEGEKKATGAV
>HAFSed_synuro_chrysophytes__ID1108
MDILRALSSPNIHICKKTLALAIDLVGPRNIEEVMTLLKKEVVRSQETEMEHGEEYKALL
IQAIHKCATRYAEVADSVVLVLLDFLAGESGYNVIVCVKSILEQYPNFRLTIMRKITKNL
EDITSADALRVALWVLSEYSGVVDPATGHSMLIDSFDAITELLGEPPYALTKDLEAEAKK
EEAVTTTTTKNVVLSDGTYASVTKTETTGGSAAETKLSNLRRLVANGDILLGTVAVVSLT
KLALKASNHHEANRMVTDTLLSAAGIGRLAEMKRGARVGVHADCLDRLTQCCRVLLEPSL
QDKLKPIFLKACQESYRTLVARQKAVKNKASEEEKKGRASNPDDLIQFRQLRAQAVQGGI
EVDLMDADDISRAVGADAANQEASKMRHIYQLTGFSDPVYAEASVTVHDYDIVLEMLIIN
RTPNTLTNLTVELATMGDLKIVERPQSHTIGPLDERRFTANIKVSSTETGHIFGTIVFDN
SSTAQKTYVNLNDIQLDIMDYIRTGECNPDDFRSMWAEFEWENKVAINTTTTDLHAFLKH
IIATTNMTCLNPPDESNKSLDTNFLAANLYARSVFGEDALVNVSVEKKEDADGKLGGYIR
IRSKTQGIALSLGDRITNVQRMEIEGPKVTATGAVAAPAPVAST
>MMETSP1098_synuro_chrysophytes__ID6146
MALLGNENMPRVLMTVIRFCITQDDHQIKKLLMLYWEVVPKTSADGKLLPEMILVCNALR
NDLTSPNEYVRGCMLRFLCKLKEQEILEPLIPSVKACLEHRHSYVRRNAALAAYSIHKNF
GEALLPDGPEIMEKFITNETDISARRNAFLMLFNEAEDIAIDFLAEHMDNIQSFGDGFAL
LVLELSRKVCRRDPAQKSRFVRCLFQLLRSESQAVSYEAAWTLVSLSTAPTAVRSCAVAY
AQLLNTSNDNNVKLIVLDRLGELKKHHSKVVQEVLMDILRALSSPNIHICKKTLALAIDL
VGPRNIEEVMTLLKKEVVRSQETEMEHGEEYKALLIQAIHKCATRYAEVADSVVLVLLDF
LAGESGYNVIVCVKSILEQYPNFRLTIMRKITKNLEDITSADALRVALWVLSEYSDVVDP
ATGHSMLIDSFDAITELLGEPPYALTKDLEAEAKKEEAVTTTTTKNVVLSDGTYASVTKT
ETTGGSAAETKLSNLRRLVANGDILLGTVAVVSLTKLALKASNHHEANRMVTDTLLSAAG
IGRLAEMKRGARVGVHADCLDRLTQCCRVLLEPSLQDKLKPIFLKACQESYRTLVARQKA
VKNKASEEEKKGRASNPDDLIQFRQLRAQAVQGGIEVDLMDADDISRAVGADAANQEASK
MRHIYQLTGFSDPVYAEASVTVHDYDIVLEMLIINRTPNTLTNLTVELATMGDLKIVERP
QSHTIGPLDERRFTANIKVSSTETGHIFGTIVFDNSSTAQKTYVNLNDIQLDIMDYIRTG
ECNPDDFRSMWAEFEWENKVAINTTTTDLHAFLKHIIATTNMTCLNPPDESNKSLDTNFL
AANLYARSVFGEDALVNVSVEKKEDADGKLGGYIRIRSKTQGIALSLGDRITNVQRMEIE
GPKVTATGAVAAPAPVASS
>MMETSP1177_synuro_chrysophytes__ID3629
MKEAELLEPLVPSIKLALEHRHSYVRRNAALAVYSIHRNFGDQLLPDGPELMEKFITQET
DMSARRNAFLMLFNEAEHIAIDFLTEHMDDIQKYGDGFALLVLELTRKTCRRDPAQKSRF
VRCLFQLLRSDSPAVSYEAAWTLVSLSTAPTAVRACAQTYATLLNSTSDNNVKLIVLDRL
SELKKHHTKVVQEMLMDILRALSSPNIDICKKVLTLAIDMVGPRNIEEVMQVLKREVVRA
QEADLEHGEEYKSLLIQAIHRCATRYAEVADSVVLALLDFLGGDGGYDVMQCVKSIVEQY
PNFRPTIIRKIIDNLDEITSADAMRVALWLLGEYSDAKDISTNEAMLNDAFEAIRSLLGD
PPFALLKDIEEGKKADDPTTVTTTKNVVLADGTYASVTSTETIGGSNATDESMPHLRKLV
SSGDILLGTVACVCLTKMALKVEKNINKLTTGVLLTIAGVGKLAEAKRAGRIGVHADCLD
RLSQCCRILLDPNVKAKLSETFLSSCQDAYSSLVAKQKAIKTKAVELDKKGRASQADDLI
QFRQLRAQAVQGGIEVDLMDADDIGRAIGAEGDGLDTSKLKHVYQLTGFSDPVYAEASVT
VHDYDIVLEMLIINRTPNTLTNLTVELATMGDLKLVERPQSYTIGPLDERRLKANIKVSS
TETGHIFGTIVFDNSSTAQKTYVNLSDIQLNIMDYIRPAECKAEDFRSMWAEFEWENKVA
INTNITELREFLEHIVANTNMTCLTPLGDNNATIVGSNFLAANLYARSVFSEDALVNVSV
ERKEDGDGKLSGYIRIRSKTQGIALSLGDRITSVQRAIILPELHA
>VKVG_synuro_chrysophytes__ID3108
MPRVLMTVIRFCITQDDHQIKKLLMLYWEIVPKYGADGKLLPEMILVCNALRNDLTSPNE
YIRGCMLRFLCRFLCKLKEAELLEPLIPSIKQALEHRHSYVRRNAALAVYSIHKVFGDQL
LPDGAELMEKFINQETDMCARRNAFLMLFNEAEHIAIDFLSDHLEEIHKFGDGFALLVLE
LTRKTCRRDPAQKSRFVRCLFQLLQSDSPAVSYEAAWTLVSLSTAPTAVRACAQTYATLL
SSSGDNNVKLIVLDRLSELKKYHAKVLQEILMDILRALSSPNIDICKKTLSLAIDMVGPR
NIEEVVQVLKREVVRAQESDLEHGEEYKGLLIQAIHRCATRYAEVADSIVLVLLDFLAGD
GGYNVMQCVKSIVEQYPSFRPTVIRKIIDNLDEITSCDALRVALWVLGEYSESLDASSNE
TMLTDAYDAIRGLLGEPPFLAAAKEQEGEKKADEAVTTVITKNIVLSDGTYATVTSTETT
GGATDNENVPHLRRLICGGDVLLGTVAGVSLTKMALKAIGGVTSTRESGRITTGCLLICA
GVGRMAEVKRGNRIGVNADCLARLSQCCRILLDGNVRAKMADTWIKSCQEAFSTLVLKQK
VLKSKASEEDKKGRASQADDLIQFRQLRAQAVQGGLENDLMDADDISRATGADGSGADGA
KLKHVYQLTGYSDPVYAEASVTVHDYDIVLEMLIINRTPNTLTNLTVELATMGDLKLV
>BOGT_synuro_chrysophytes__ID2503
MPRVLMTVIRFCINQDDHQVKKLLMLYWEIVPKYGPDGKLMAEMILVCNALRNDLISPNE
FIRGCMLRFLCKLKEAELLEPLLPSIKLNLEHRNAYVRRNAALAVYSIHKMFGDQLLPDG
AELMEKFIIQESDMSARRNAFLMLFNEAEQIAIDFLTEHMEEIHKFGDGFALLVLELTRK
TCRRDPAQKSRFVRCLFQLLHSDSASVSYEAAWTLVSLSTAPTAVRACAQTFATLLSNSG
DNNVKLIVLDRLAELKKHHSKVLQEILMDILRALSSPNIDICKKTLALAIDLVGPRNIEE
VVQVLKREVVRAQESDLEHGEEYKTLLIQAIHRCATRYAEVADSIVLVLLDFLAGEGGYN
VMQCVKSIVEQYPTFRPTVVRKVIDNLDEITSAEALRVALWVLGEYSEAVESSSDTPMLV
DAFDAIRALLGDPPFSAGKEEATEKKEEAAAAVTTTTIKNVVLADGTYSTVTTTETTGGV
TDADSVPHLRRLVSAGDVLLGTVASVCLTKMALKALRGSVDVKEAGRITTGALLTCAGVG
RMAELKRGSRVGVHADCLSRLSQCCRMLLDPTVRDHMEEMWLKTCQLAFSALVTKQKAIK
SKMSEADKKGRASQADDLIQFRQLRSQAVQGGLENDLMDADDISRAIGADNRNTDAAKLK
HVYQLTGYSDPVYAEASVTVHDYDIVLEMLIINRTPNTLTNLTVELATMGDLKLVERPQS
HTIGPLDERRVRANIKVSSTETGHIFGTIVFDNSSTAQKTYVNLNDIQLDIMDYIRPAEC
KSEDFRAMWAEFEWENKVAINTNITDLNEFLDHIISHTNMTCLTPSGDTGASIAGSNFLA
ANLYARSVFSEDALVNVSVERKDDSDGKLSGYIRIRSKTQGIALSLGDRITTIQRA
>MMETSP1167_synuro_chrysophytes__ID9326
MSSSVDKNCTYLISTEKSSSFQQDDICKDLEHLEVASKIKALKQAIVGLLAGESMPRVLM
TVIRFCITQDDHQIKKLLMLYWEIVPKYGPDGKLMPEMILVCNALRNDLISPNEYIRGCM
LRFLCKLKEAELIEPLLPSIKQNLEHRHSYVRRNAALTIYNIHKMHGDALLPDGAELMEK
FILQESDMSARRNAFLMLFNEAEQIAIDFLTEHMEEIHKFGDGFALLVLELTRKTCRRDP
AQKSRFVRCLFELLQSDSAAVSYEAAWTLVSLSTAPTAVRACAQTFATLLSSSGDNNVKL
IVLDRLAELKKHHSKVLQEILMDILRALNSPNIDICKKTLSLAIDLVGPRNIEEVVQVLK
REVVRAQESDLEHGEEYKTLLIQAIHRCATRYAEVADSIVLVLLDFLAGEGGYNVMQCVK
SIVEQYPSFRPTVVRKVIDNLDEITSAEALRVALWVLGEYSEASEESSNETMLTDAYEAI
KALLGEPPFSLNREGDGDKKSEEAVTTTTTKNIVLADGTYATVTTTETTGGVTDLESVPH
LRRLVCTGDVLLGTVAAVCLTKIALKTMRLATDKQESGRITTGALLTCAGVGRMAESKRG
NRIGVHADCLSRLSQCCRILLDPNVRDKMTDTWLRTCQQAFSTLVAKQKAVKTKLSEEDK
RGRASQADDLIQFRQLRSQAVQGGLENDLMDADDISRAIGVDGANADGSKLKHVYQLTGY
SDPVYAEASVTVHDYDIVLEMLVINRTPNTLTNLTVELATMGDLKLVERPQSHTIGPLDE
RRLRANIKVSSTETGHIFGTVVFDNSSTAQKTYVNLNDIQLDIMDYIRPAECKSEDFRAM
WAEFEWENKVAINTNIVDLNEFLDHIIRHTNMTCLTPMGDTGASIAGSNFLAANLYARSV
FSEDALVNVSVERKEENEGKLSGYIRIRSKTQGIALSLGDRITTIQRASPHPDQP
>HAFUed_synuro_chrysophytes__ID143
MISAIDKNCTYLISNDKSTGVIQEDICKDLESSDVPSKIRAIKNAIMALLSGENMPKVLM
TVIRFCITQEDHQIKKLLMLYWEIVPKYSTDNKLLPEMILVCNALRNDLTSPNEYIRGCM
LRFLCKMREPELLEPLVPSVKLALEHRHSYVRRNAALAVYSIHKNFGEQLLPDGAELMEK
FIAQESDMSARRNAFLMLFNEAESIAIDFLSDHMDNIQSFGDGFALLVLELSRKVCRRDP
SQKSRFVRCLFQLLGSDSQSVSYEAAWTLVSLSTAPTAVRASAQTYAKLLNSSSDNNVKL
IVLDRLSDLKKHHTKVVQEILMDILRALSSPNIHICKKTLAVAMDLVGPRNIEEVMLLLK
REVVRAQETDLEHGEEYKGLLISAIHKCATRYAEVADSVVLVLLDFLAGDGGYNVMACVK
SIVEQYPKFRGSIIRKLVSNLDEATSADALRMALWVLGEYSDVSDSTVSGNTSEPMVVEA
FNAIRVLVGVPPFAPNAEMEAAKKASEDKTAVTTTVTKNIVLSDGTYASVTSTETVGGTT
RDEKVSHLRKLISGGDILLGTVTCVCLTKLALRTKTEGNRLTAEALLTVAGVGRLAEFKR
GARIGVYADCLDRLSQCARTLLDPSLRETLSPLLLSACQQSYSNLVASQRAIKSKVSEAD
KKSRASRPDDLIQFRQLRSQAVQGGIEVDLMDADDISRAVGAEGAASEAAKLRHVYQLTG
YSDPVYAEASVTVHDYDIVLEMLIINRTPNTLTNLTVELATMGDLKIVERPQSYTIGPLD
ERRMRANIKVSSTETGHIFGTIVFDNSSTASKSYVNLNDIQLDIMDYIRPAECKSEDFRC
MWAEFEWENKVAINTHILDLAEFLKHIVTHTNMTCLTPLGDFAVLDGSNFLAANLYARSV
FGEDALVNVSVERKEDVGGEGGKLTGYIRIRSKTQGIALSLGDRITSVQRNTTLTANAEK
ERV
>Dinobryon_sp_UTEXLB2267_synuro_chrysophytes__ID8598
MSSSTSAIDKNCTFLILNDKSGSIQQEEICKDLESSDMTVKIRGLKNAIMALLSGEPMPR
VLMTVIRFCITKDDHQIKKLLMMYWEIVPKYSADNKLLPEMILVCNALRNDLTSPNEFIR
GCMLRFLCKLKEPEILEPLIPSVKVALEHRHSYVRRNAALAVYSIHKNFGEQLLPDGPEL
MEKFISQETDVSARRNAFLMLFNEAEGIAIDFLADHMDNIQSFGDGFALLVLELSRKVCR
RDPAQKSRFVRCLFQLLRSESQAVSYEAAWSLVSLSTAPTAVRACAQAYAALLNATSDNN
VKLIVLDRLSELKKYHSKVVQEIIMDVLRALSSPNILICKKTLAVAIDLVGPRNIEEVML
LLKREVIRTQETELEHGDEYKALLIQAIHKCATRFAEVADSVVLVLLDFLGGDGGYNVMV
CVKSIIEQYPNFRATIIRKIIDNLDEITTSEALRVALWILGTYSETVDPSSNEPMLNDAF
EAIQGLLGEPPFTQLKEEDSAAKKSDESAVTTVVTKNIVLADGTYASVTSTETVGGSGSA
AEAEKMPHLRRLVSAGDILLGTVVCVTLTKISLKMDDVPGSTAAANRLVMASLLSIAGIG
KLAEQRRGTRVGVYADCLDRITLCARLLLDPALQAKCKAKFLSSCLEAYSHLVAKQKAVK
NKASEADKKGRASGPDDLIQFRQLRVQSVQGGIEVDLMDADDISRAIGADGSSGEAAKLR
HVYQLTGYSDPVYAEASVTVHDYDIILEMLIINRTPNTLTNLTVELATMGDLKIVERPQP
YTIGPLDERRLRANIKVSSTETGHIFGTIVFDNSSTAQKTYVNLNDIQLDIMDYIRPAEC
KSEEFRSMWAEFEWENKVAINTNITDLQEFLQHIISNTNMTCLSSPLGDSTSTVDGSNFL
AANLYARSVFSEDALVNVSVEKKEDSDGKLSGYIRIRSKTQGIALSLGDRITSIQRASTT
VEQLKSAIWMTMKGLERSNLCVDSFKGDDTEIFEVKMNLFKLIPNTTLLRKKSNKSSSPI
KQQXALSSSTLTMIMSTTLSSSATTVTSSSPLRSSSVLPLVSGTRNVNKKPKQLMPAKTN
KAPLTXNAVGIAAGKCSLHTHIAGVIQAAGLYPAGGTVGLDLACTVRQQLVLGGVAREVP
GELLAAAAARRKKGEGADDGTSLTGRRRDAMTGALPLGGEQLGRHDEGGGVGSEVGKEEA
ECVHGDPSVAVHRLRGGLAIGIADVAGVSVGVQQICVRARHGEHKYGHESEAHELDALAA
EDVHEEDGEPVAGDGGAQCQNCLGFGYLGRLLQGIHELRWRNEPNLREDILLKEVL
>HAGCed_synuro_chrysophytes__ID768
MTSASSAIDKNCTFLIANDKSGSVQQEEICKDLESSDVNSKIKGIKNAIMSLLSGESMPR
VLMTVIRFCITQDDHQIKKLLMIYWEIVPKYSADNKLLPEMILVCNALRNDLTSPNEFIR
GCMLRFLCKLKEAEILEPLIPSVKLALEHRHSYVRRNAALAVYSIHKNFGEQLLPDGPEL
MEKFIAQESDVSARRNAFLMLFNEAEAIAIDFLADHMDNIQTFGDGFALLVLELSRKVCR
RDPAQKSRFVRCLFQLLRSESPAVSYEAAWSLVSLSTAPTAVRACAQAYASLLNSSSDNN
VKLIVLDRLSELKKYHSKVVQEIIMDILRALSSPNIHICKKTLAVAIDLVGPRNIEEVIL
LLKREVIRTQETELEHGDEYKALLIQAIHKCATRFAEVADSVVLVLLDFLGGEGGYNVMV
CVKSIVEQYPNFRGTIIRKIIDNLDEITTSDALRVALWILGVYSDTLDPSSNEPMLSDAF
EAIKGLLGEPPFQQLKESELEKKAEDAVVTTTVTKNVVLSDGTYASVTSTETVGGGGGGS
GQDAEKMPHLRRLVSAGDILLGTVTCVSLTKIALKGPSGHGHRLAMGALLSIAGIGKLAE
QRRGNRVGVHADCLDRLTLCARLLLDPNLQEKTKALFLSSCQEAYSHLVAKQKAVKTKAS
DADKKGRESSPDDLIQFRQLRSQSVQGGIEVDLMDADDISRAIGADGAGGDAAKLRHVYQ
LTGYSDPVYAEASVTVHDYDIILDMLIINRTPNTLTNLTVELATMGDLKIVERPQSHTIG
PLDERRLRANIKVSSTETGHIFGTIVFDNSSTAQKTYVNLNDIQLDIMDYIRPAECKSEE
FRSMWAEFEWENKVAINTNITELQEFLQHIINNTNMTCLSTPLGDAASQTVDGSNFLAAN
LYARSVFGEDALVNVSVEKKEDSDGKLSGYIRIRSKTQGIALSLGDRITSIQRAAVTAEQ
P
>MMETSP0322_diatoms__ID321
MTLATNSNESYCTFTLAPDATAGGLPSQEEISKDLESNDDKVKRLALKAAIMAMLSGERM
PKVLMQVIRFCINTNDHQLKKLMMLYWEVVPKYQEDPPGSANDPHYKRKLLPEMILVCNA
LRNDLIHPNEYVRGSMLRFLCKVNDEEILGPLLDSVKSCLEHRHPYVRKNAALAIFHVHK
LHGDNLLPDAPDVMQAFLLTETDAAARRNAFLMLFNQAQDLAIEYLANNINEVMTYGDGF
SLLVLELTRRVCRKDANQKSRFVRVLFAMLTSDSHAVSYEAAWTLITLSSSPTAIRAAAN
TYASLLNNSQCDTNVKMIVLERLDTLKKKHTKIVQEILMDILRALSSPNIDVCKKVLNVT
MDIVSSRNVTEVVTVLKREVAKTAGADTQSKSSSDEKGIAYRTILIQAIHSCTTKYPDVA
ESVVHALMDFLGSDSDGSMEVIVFVRSIVEQHVGLRASLLEKLLLNLEDITSSNVLSVCL
WIFGEYCETSSQIMDAFNEITSQLGDAPYLLVTEKESEKADEDEGAAPKLVTKNIVLSDG
TYATQTAYSEVQPKNSSIENSIKPLRKAIISGDVFLGGVISSTLTKLCLRAMELQNDAMA
CKNMTVKTVLIMCGIIKMAEATPTAHKSSFADITDRITVQCRALMDNKARDILKGTLLXK
GQEGFSNFLNSVKEKTLNEKMKKTVLDGSGPSVQADDLIHFRQLRSNAAQGGDIDLDDGT
DLLRATALNTSVSELSHIYQLSGFADPIYAEALVTVHDYDIILEMLLVNRTPNTLSNLTV
ELATMGDMKIVERPQHYTIGPLDQITVRASIKVSSTETGHIFGTIVYDDTSTGNKGYINL
NDIHMDIMDYIRPAFCTNDVFRSMWAEFEWENKVAISTSIPDLNIFLEHVTSSTNMRNLT
THDQSQKKDFLAANLYARSVFGEDALVNVSVEKREDGKLGGYIRIRSKTQGIALSLGDRI
TSVQRGX
>MMETSP0321_diatoms__ID482
XCTFTLAPDATAGGLPSQEEISKDLESNDDKVKCFALKAAIMAMLSGESMPKILMQVIRF
CINTNDHKLKKLMMLYWEVVPKYEEPTSAELLADPGGKIKRKLLPEMILVCNALRNDLIH
PNEYVRGSMLRFLCKVKDEEILGPLIPSIKQCLEHRHPYVRKNAALAIFHVHKLHGDNLL
PDAPEVMEAFLLAETDVGARRNAFLMLFNQAEDLAIQYLASNIESVMGFGDGFSLLVLEL
TRRVCRKDANQKSRFVRVLFAMLTSESSAVSYEAAWTMISLSSSPTAIRAAANTYASLLN
NPQSDNNVKMIVLERLDTLKKKHPKIVQEILMDILRALATPNIDVCKKVLTVVMDIVSSR
NVQEVVTVLKREVNKTAADNNDATSSKEKGVAYRSILIQAIHSCATKFPDVAESVVHALM
DFLGGGPETGSIQVILFVRAIVEQYPSLRESLLNKLTMNLEDITSSGVMCVSLWILGEYC
NDSMLLKEAFEEITNQLGEAPYLLVTESADNVAKEESAPKKEVVTKNVVLSDGTYATQTA
YSEHASAAPITVNKASSLRKMIVGGDVFLGSVVANCLTKLCLKAENASEAKKMTIKTVLT
MCGIVKMAELTPTAHRSSVADCKDRISVQCRALMDPKARKVLKDTIINKSSESFAEFLKS
LNQESASKEDKEDTSTNVQADDMIHFRQLRANAAQGGDIDLDDGTDLQRATGGGDSSVSE
LKHVYQLSGFADPVYAEALVTVHDYDIVLEMLVINRTPNTLSNLTVELATMGDMKIVERP
QSCTIGPLDQTNIRASIKVSSTETGHIFGTIVYEDGNTKGYINLNDIHMDIMDYIRPAFC
TDDVFRSMWAEFEWENKVAISTTIEDLTVFLDHIVAATNMRCLTEQDRSHVNNFLAANLY
ARSVFGEDALVNVSVEKKSDGKLGGYIRIRSKTQGIALSLGDRITNVQRALPEKKSF
>MMETSP1362_diatoms__ID10795
VNTRVHNIQHNVPPMPVASSSNETYCTFTLAPDATAGGLPSQEEISKDLESNDDKVKCFA
LKAAIMAMLSGESMPKVLMQVIRFCINTNDHKLKKLMMLYWEVVPKYEEPTSAELLADPG
GKIKRKLLPEMILVCNALRNDLIHPNEYVRGSMLRFLCKVKDEEILGPLIPSIKQCLEHR
HPYVRKNAALAIFHVHKLHGDNLLPDAPEVMEAFLLAETDVGARRNAFLMLFNQAEDLAI
QYLASNIESVMGFGDGFSLLVLELTRRVCRKDANQKSRFVRVLFAMLTSESSAVSYEAAW
TMISLSSSPTAIRAAANTYASLLNNPQSDNNVKMIVLERLDTLKKKHPKIVQEILMDILR
ALATPNIDVCKKVLTVAMDIVSSRNVQEVVTVLKREVNKTAAENNDATSSKEKGVEYRSI
LIQAIHSCATKFPDVAESVVHALMDFLGGGPETGSIQVILFVRAIVEQYPSLRESLLNKL
IMNLEDVTSSGVMCVSLWILGEYCNESMLLKEAFEEITNQLGEAPYLLVTETADSGAKEE
SAPKKEVVTKNVVLSDGTYATQTAYSEQVSAAPMAVNKTSSLRKMIVGGDVFLGSVVANC
LTKLCLKAENASEAKKMTIKTVLTMCGIVKMAELTPTAHRSSVADCKDRISVQCRALMDP
KARKVLKDTIINKGSESFAEFLKSLNQESASKEDKEDTSTNVQADDMIHFRQLRANAAQG
GDIDLDDGTDLQRATGGGDSSVSELKHVYQLSGFADPVYAEALVTVHDYDIVLEMLVINR
TPNTLSNLTVELATMGDMKIVERPQSCTIGPLDQTNIRASIKVSSTETGHIFGTIVYEDG
NTKGYINLNDIHMDIMDYIRPAFCTDDVFRSMWAEFEWENKVAISTTIEDLTVFLDHIVA
STNMRCLTEQDRSHVNNFLAANLYARSVFGEDALVNVSVEKKSDGKLGGYIRIRSKTQGI
ALSLGDRITNVQRALPEKKSF
>Nitzschia_punctata_CCMP561_diatoms__ID4881
XKKHALKAAIMAMLGGEPMPRILMQVIRFCINSDDKQLKKLCMLYWEVVPKYQELTGEEM
LQQAAGNPVSRKLLPEMILVCNALMNDLNHPNEYVRGSMLRFLCKVKDEEILGPLIPSIK
SCLTHRHSYVRKSAALCVFHIAKLHGEHLLPDGPDLIAEFLAAETDMAARRNAFLMLINE
NEQFAFEFLGQHIQEGITQFGDGFCLLVLELTRRVCRRDPTQKSRFVRVLFQMLSSNSAA
VSYEAAWTLVSLSTAPTAVRAAAVTYSNLLNGQNDNNVQLIVLDRLAALQKKHAKIVQEL
LMDIMRALSSPNPDICQKVLEIAMESVNARNVSSVVTTLKRELQKSLQEDSEKSMAVRHM
LVDAIHDCAKKFPEVAESVVGLLMELLSSSERTSLQVAMFVRAIIQEHPPLRATLLPKLL
DSLGDITSPPVMCVALWILGEYTNPEDAQETFDDIVKEVGSTPFVVAEEKKEEGAEADAA
PKIVTKNVVLADGTYATQTSYTQAKPTEASDKTPKLRKMIVTHGDIFVAETLAASLTKLV
LQFPSPDKARTAKAVLILCAICKLAESSSTAGMAQRSSASDCQDRCTLCCRILLDPKTRD
LLKPILLEDGKKQLANYLKKVAEEQPQKKKKEETSLVSQADDLIHFRQLKTMAVNAGDVD
LDDGADLARATGFDKGSSLAEELSHCYPLSGFADPVYAEALVTVHEYDIVLEILLINRTP
NTLADLSVELSTMGDMKIVERPQAQTLGPLDQTTIRASIKVSSTETGHIFGTIVYTDMTT
QEQKLIHLNDIHMDIMDYIRPATCSDELFRSMWAEFEWENKVAIATSITSLTEFLDHIVE
STKMKCLTDRPAGDKSSFLAANLYARSVFGEDALVNVSVEKKEDNDGKLAGYIRIRSKTQ
GIALSLGDRITSVQRGSEK
>CAFOSW_diatoms__ID9628
MAPANSNEIACYFTLASDVTAGGLPSEDEIAKDLESSDDGVKKHALKAAIMAMLGGEQMP
RILMQVIRFCINSDDKQLKKLCMLYWEVVPKYQELTSDELLAQASGQPVNRKLLPEMILV
CNALMNDLNHPNEYVRGSMLRFLCKIKDEEILGPLIPSIKACLTHRHSYVRKSAALCVFH
ISRLHGDHLLPDGGELISQFLAAETDMASRRNAFLMLINENEQFAFEFLGQHIQEGITDF
GDGFCLLVLELTRRVCRRDPTQKSRFVRVLFQMLSSNSAAVSYEASWTLVSLSNAPTAVR
AAAVTYTNLLNGQNDNNVQLIVLERLEGLQQKHSKIVQELLMDIMRALSSPNPDICQKVL
EIAMESVNARNVSSVVTTLKRELQKSLQEDSEKSMAVRHMLVETIHDCAKKFPDVAESVV
GILMELLGSTERTSLQVATFVRAIIQEHPPLRQTLLPKLVDSLGDIMSPPVMCVALWILG
EYTAPEDAQETFDDVVKEVGSTPFIVAEEKKEEGAEADAGPKIVTKNVVLADGTYATQTS
YTQAKPVEDVDKTPKLRRMIVMHGDIFVAETLASCLTKLVMNFPSPDKARTAKTVLILCA
ICKLAESNTSATMAQRSSASDCQDRCTLCCRILLDPKTRDLLKPILMEDGKKQLGAYLKK
IADQQPQKKKKEDTAAVASQADDLIHFRQLKSMAVSAGDVDLDDGADLARATGNEKGSTL
AEELSHCYPLSGFADPVYAEALVTVHEYDIVLEILVINRTANTLADLTVELSTMGDMKIV
ERPQAHTLGPMDQITIRASIKVSSTETGHIFGTIVYTDMATQEQKLIHLNDIHMDIMDYI
RPATCSDELFRSMWAEFEWENKVAIATSITSLTEFLDHIVESTKMKCLTDRPSDDKSSFL
AANLYARRYVKLYSTIDSVLNPFDLPGFRVGCLRVSFAQCLCVCYCWDRLLVIILTPPRR
RSRSSLSLWTIEIKQFHLFWEGKRLTTRIRYQTSETLPPTTQLPNSMSSNSDPHYLLSIS
XTSSFSTLLPPDSVFGEDALVNVSVEKKEDNDGKLAGYIRIRSKTQGIALSLGDRITSVQ
RGIEKA
>MMETSP0014_diatoms__ID4662
MAPANSNEIACYFTLASDVTAGGLPSQDEIAKDLESSDDGIKKHALKAAIMAMLGGEQMP
RILMQVIRFCINSDDKQLKKLCMLYWEVVPKYQELSSDELLAQASGQAVSRKLLPEMILV
CNALMNDLNHPNEYVRGSMLRFLCKIKDEEILGPLIPSIKSCLTHRHSYVRKNAALCVFH
ISRLHGEHLLPDGPELMVQFLSAETDIAARRNAFLMLINENEQFAFEFLGQHIQEGITDF
GDGFCLLVLELTRRVCRRDPTQKSRFVRVLFQMLSSNSAAVSYEAAWTLVSLSNAPTAVR
AAAVTYTNLLNGQNDNNVQLIVLERLENLQQKHSKIVQELLMDIMRALASPNPDICQKVL
QITMETVNARNVSSVVTTLKRELQKSLQEDSEKSMAVRHMLVETIHDCAKKFPSVAESVV
GILMELLGSTERTSLQVATFVRAIIQEHPPLRPTLLPKLLDSLGDIMSPPVMCVALWILG
EYTSPEDAQETFDDIVKEVGSTPFVVAEDKDEGDEVDDTPKLVTKNVVLSDGTYATQTSY
TQAKPTKDLDKTPKLRKMIVMHGDIFVAETLASCLTKLVLQFPAPDKARTAKTVLILCAI
CKLAESNSTASMAQRSSVSDCQDRCTLCCRILLDPETRDLLKPILMEDGKKQLGAYLKKI
ADQQPEKKKKEEAAPVASQADDLIHFRQLKSMAVSAGDVDLDDGGDLARATGSEKTSSLA
EELSHCYPLSGFADPVYAEALVTVHEYDIVLEILVINRTANTLADLTVELSTMGDMKIVE
RPQAHTLGPMEQITIRASIKVSSTETGHIFGTIVYTDMALQEQKLINLNDIHMDIMDYIR
PATCSDELFRSMWAEFEWENKVAIATSISSLTEFLDHIVKSTKMKCLTDRPSDDKSSFLA
ANLYARSVFGEDALVNVSVEKKEDNDGKLAGYIRIRSKTQGIALSLGDRITSVQRGSDKM
>Fragilariopsis_kerguelensis_L2_C3_diatoms__ID4230
MAPSSSIESHCTFTLASDVTAGGLPSEEEIAKDLESSDDSVKKHALKAAIMAMLGGEAMP
RILMQVIRFCINSDDKQLKKLTMLYWEVVPKYQDLTGDELLQKAAGNAVQRKLLPEMILV
CNALMNDLNHANEYVRGSMLKFLCKVKDEEILGPLIPSIKACLTHRHSYVRKGAALCIFH
ISKLHADHLIPDGPELIAQFLSTETDMAARRNAFLMLINENEEFAFEFLGQHIQEGITQF
GDGFCLLVLELTRRVCRRDPTQKSRFVRVLFQMLSSNSAAVSYEAAWTLVSLSGAPTAVR
AAAVTYANLLNGQNDNNVQLIVLDRLESLQLKHGKIVQELLMDIMRALSSPNPDICQKVL
EIAMESVNARNVNSVVTTLKRELQKSLQEDSEKSVAVRHMLVDAIHDCAKKFPEVAESVV
GILMELLSSSDRTSLQVATFVRAIIQEHPPLRQTLLPKLLDSLGDISSPPVMCVTLWILG
EYTTSEDAQDTFDEIVREVGSTPFVVADESNDEEKDDNDAPKLVTKNVVLADGTYATQTS
YTQAKAVEDTDKTPKLRKMIVVHGDVFVAETLASSLTKLVIQFPGVDKPRTAKTVLILCA
ICKLAESGTTVSMAQRSSASDCQDRCTLCCRILLDPKTRDLLRPILMEDGKKQLANYLVK
VSEEQPQKKKYQETSAAQADDLIHFRQLKTMAVNAGDVDLDDGADLARATGFEKANTLAE
ELSHCYPLSGFADPVYAEASVTVHDYDIVLEILVVNRTSNTLADLTVELSTMGDMKIVER
PQAHTIGPLDQTTIRASIKVSSTETGHIFGTIVYTDMATQEQKLINLNDIHMDIMDYIRP
ATCSDEMFRSMWAEFEWENKVAIATSITSLSDFLDHIVESTKMKCLTDRPTDNKSTFLAA
NLYARSVFGEDALVNVSVEKKEDNDGKLAGYIRIRSKTQGIALSLGDRITSVQRGTEKSA
SS
>Fragilariopsis_kerguelensis_L26_C5_diatoms__ID18925
MAPSSSIESHCTFTLASDVTAGGLPSEEEIAKDLESSDDSVKKHALKAAIMAMLGGEAMP
RILMQVIRFCINSDDKQLKKLTMLYWEVVPKYQDLTGDELLQKAAGNAVQRKLLPEMILV
CNALMNDLNHANEYVRGSMLKFLCKVKDEEILGPLIPSIKACLTHRHSYVRKGAALCIFH
ISKLHADHLIPDGPELIAQFLSTETDMAARRNAFLMLINENEEFAFEFLGQHIQEGITQF
GDGFCLLVLELTRRVCRRDPTQKSRFVRVLFQMLSSNSAAVSYEAAWTLVSLSGAPTAVR
AAAVTYANLLNGQNDNNVQLIVLDRLESLQLKHGKIVQELLMDIMRALSSPNPDICQKVL
EIAMESVNARNVNSVVTTLKRELQKSLQEDSEKSVAVRHMLVDAIHDCAKKFPEVAESVV
GILMELLSSSDRTSLQVATFVRAIIQEHPPLRQTLLPKLLDSLGDISSPPVMCVTLWILG
EYTTSEDAQDTFDEIVREVGSTPFVVADESNDEEKDDNDAPKLVTKNVVLADGTYATQTS
YTQAKAVEDTDKTPKLRKMIVVHGDVFVAETLASSLTKLVIQFPGVDKPRTAKTVLILCA
ICKLAESGTTVSMAQRSSASDCQDRCTLCCRILLDPKTRDLLRPILMEDGKKQLANYLVK
VSEEQPQKKKYQETSAAQADDLIHFRQLKTMAVNAGDVDLDDGADLARATGFEKANTLAE
ELSHCYPLSGFADPVYAEASVTVHDYDIVLEILVVNRTSNTLADLTVELSTMGDMKIVER
PQAHTIGPLDQTTIRASIKVSSTETGHIFGTIVYTDMATQEQKLINLNDIHMDIMDYIRP
ATCSDEMFRSMWAEFEWENKVAIATSITSLSDFLDHIVESTKMKCLTDRPTDNKSTFLAA
NLYARSVFGEDALVNVSVEKKEDNDGKLAGYIRIRSKTQGIALSLGDRITSVQRGTEKSA
SS
>Fragilariopsis_cylindrus2_diatoms__ID8344
MLYWEVVPKYQELTGDELLLQASGNAVQRKLLPEMILVCNALMLDLTHANEYVRGSMLRF
LCKVKDEEILGPLIPSIKNCLTHRHSYVRKSAALCVFHISKMHADHLIPDGPELIAQFLS
SETDMAARRNAFLMLINENEEFAFEFLGQHIQEGITQFGDGFCLLVLELTRRVCRRDPTQ
KSRFVRVLFQMLSSNSAAVSYEAAWTLVSLSGAPTAVRAAAVTYANLLNGQNDNNVQLIV
LDRLESLQLKHGKIVQELLMDIMRALSSPNPDICQKVLEIVMESVNARNVSSVVTTLKRE
LQKSLQEDSEKSVAVRHLLVDTIHDCAKKFPEVAESVVGLLMELLSSSDRTSLQVATFVR
AIIQEHPPLRQTLLPKLLDSIGDISSPPVMCVTLWILGEYTTPEDAQETFDAIVKEVGST
PFVIADEIDEEKDENDTPKLVTKNIVLADGTYATQTSYSQAKIVEEDKTPKLRKMIVVHG
DVFVAETLASSLTKLNIQFPCVDKPRTAKTVLIICAICKLAESGSTVSMAQRSSASDCQD
RCTLCCRILLDPKTRELLKPILLEDGKKQLGNYLLKVAEEQPQKKKKDEAKPVAQADDLI
HFRQLKTMAVNAGDVDLDDGADLARATGFTKANTLAEELSHCYPLSGFADPVYAEASVTV
HDYDIVLEILVINRTPNTLADLTIELSTMGDMKIVERPQAHNIGPHDQTTIRASIKVSST
ETGHIFGTIVYTDMATQEQKLINLNDIHMDIMDYIRPATCSDEMFRSMWAEFEWENKVAI
ATSINSLSDFLDHIVESTKMKCLTDRPEGDKSTFLAANLYARSVFGEDALVNVSVEKKED
GKLAGYIRIRSKTQGIALSLGDRITSVQRGNDK
>Fracy_diatoms__ID34679
MAPSSSIEAHCTFTLASDVTAGGLPSEEEIAKDLESSDNNVKKHALKAAIMAMLGGETMP
RILMQVIRFCINSDDKQLKKLTMLYWEVVPKYQELTGDELLLQASGNAVQRKLLPEMILV
CNALMLDLTHANEYVRGSMLRFLCKVKDEEILGPLIPSIKNCLTHRHSYVRKSAALCVFH
ISKMHADHLIPDGPELIAQFLSSETDMAARRNAFLMLINENEEFAFEFLGQHIQEGITQF
GDGFCLLVLELTRRVCRRDPTQKSRFVRVLFQMLSSNSAAVSYEAAWTLVSLSGAPTAVR
AAAVTYANLLNGQNDNNVQLIVLDRLESLQLKHGKIVQELLMDIMRALSSPNPDICQKVL
EIVMESVNARNVSSVVTTLKRELQKSLQEDSEKSVAVRHLLVDTIHDCAKKFPEVAESVV
GLLMELLSSSDRTSLQVATFVRAIIQEHPPLRQTLLPKLLDSIGDISSPPVMCVTLWILG
EYTTPEDAQETFDAIVKEVGSTPFVIADEIDEEKDENDTPKLVTKNIVLADGTYATQTSY
SQAKIVEEDKTPKLRKMIVVHGDVFVAETLASSLTKLNIQFPCVDKPRTAKTVLIICAIC
KLAESGSTVSMAQRSSASDCQDRCTLCCRILLDPKTRELLKPILLEDGKKQLGNYLLKVA
EEQPQKKKKDEAKPVAQADDLIHFRQLKTMAVNAGDVDLDDGADLARATGFTKANTLAEE
LSHCYPLSGFADPVYAEASVTVHDYDIVLEILVINRTPNTLADLTIELSTMGDMKIVERP
QAHNIGPHDQTTIRASIKVSSTETGHIFGTIVYTDMATQEQKLINLNDIHMDIMDYIRPA
TCSDEMFRSMWAEFEWENKVAIATSINSLSDFLDHIVESTKMKCLTDRPEGDKSTFLAAN
LYARSVFGEDALVNVSVEKKEDGKLAGYIRIRSKTQGIALSLGDRITSVQRGNDK
>Fragilariopsis_cylindrus_diatoms__ID21942
MELLSSSDRTSLQVATFVRAIIQEHPPLRQTLLPKLLDSIGDISSPPVMCVTLWILGEYT
TPEDAQETFDAIVKEVGSTPFVIADEIDEEKDENDTPKLVTKNIVLADGTYATQTSYSQA
KIVEEDKTPKLRKMIVVHGDVFVAETLASSLTKLNIQFPCVDKPRTAKTVLIICAICKLA
ESGSTVSMAQRSSASDCQDRCTLCCRILLDPKTRELLKPILLEDGKKQLGNYLLKVAEEQ
PQKKKKDEAKPVAQADDLIHFRQLKTMAVNAGDVDLDDGADLARATGFTKANTLAEELSH
CYPLSGFADPVYAEASVTVHDYDIVLEILVINRTPNTLADLTIELSTMGDMKIVERPQAH
NIGPHDQTTIRASIKVSSTETGHIFGTIVYTDMATQEQKLINLNDIHMDIMDYIRPATCS
DEMFRSMWAEFEWENKVAIATSINSLSDFLDHIVESTKMKCLTDRPEGDKSTFLAANLYA
RSVFGEDALVNVSVEKKEDGKLAGYIRIRSKTQGIALSLGDRITSVQRGNDK
>Pseudo_nitzschia_australis_10249_diatoms__ID5310
MPSSSIESHCTFTLASDVTAGGLPSEEEIARKLESNDDDVKKFALKAAIMAMLGGQTLPR
ILMQVIRFCINSDDKPLKKLTMLYWEVVPKYQDLTGEELLHQAAGNSVPRKLLPEMILVC
NALMNDLNHANEYVRGSMLRFLCKVKDEEILGPLIPSIKSCLTHRHSYVRKSAALCIFHL
SKLHADHLIPDGPEVIAQFLANETDMAARRNAFLMLINENEEFAFEFLGQHIQQGITQFG
DGFCLCVLELTRTVCRRDPNQKSRFVRVLFQMLSSNSAAVSYEAAWTLVSLSNAPTAVRA
AAVTYTNLLNGQNDHNIQLIVLDRLEALQIKHGKIVQELLMDILRAFSSPNPDICQKVLE
IAMESVSDRNVSSVITTLKRELQKSLAEESEKSAAVRHMLVAAIHDCAQKFPEIIESVVG
ILMELLSSTDRTSLQVATFVRAIIQEHPPLRQTLVPKLLDSLEDISSPPVMCVALWILGE
FTDSGDAENTFDVIVKEVGSTPFIVEEITEETSDESDTPKLVTKNIVLSDGTYATQTSYA
QTNTAEDTDKTPKLRKMMVVHGDIFVAETLASCLTKLALQFPTVDKPRTAKAVLVLCAIC
KLAESGASVSMAQRSSASDCQDRCSMCCRVLLDAKARDLLKPILMEDGKKQLGNYLAKIA
LQQPQKKIEVALPVTQADDLIHFRQLKSMSVNSGDVDLDDGGDLARATGSEKASSLAEEL
SHCYPLTGFADPVYAEASVTVHDYDIVLKILIINRTPNTLADLSVELSTMGDMKIVERPQ
AHTIGPLDQTTIRASIKVSSTETGHIFGTIVYTDMATREQKLINLNDIHMDIMDYIRPAN
CSDEMFRSMWAEFEWENKVAIATSITSLSDFLDHIVESTKMKCLTDRPTDDKSTFLAANL
YARSVFGEDALVNVSVEKKEDNDGKLAGYIRIRSKTQGIALSLGDRITSVQRGAADK
>MMETSP1060_diatoms__ID7664
MSSSSIESHCTFTLASDVTTGGLPSEDDIARDLESSDNNVKKHALKAAIMAMLGGETMPR
ILMQVIRFCINSDDKPLKKLTMLYWEVVPKYQDLTGEELLQQAAGNSVPRKLLPEMILVC
NALMNDLNHANEYVRGSMLRFLCKVKDEEILGPLIPSIKSCLTHRHSYVRKSAALCIFHI
SKLHADHLIPDGPELIAEFLANETDMAARRNAFLMLINENEEFAFEFLGQHIQEGITQFG
DGFCLCVLELTRRVCRRDPNQKSRFVRVLFQMLSSNSAAVSYEAAWTLVSLSNAPTAVRA
AAVTYTNLLNGQNDHNIQLIVLDRLEALQIKHGKIVQELLMDILRALSSPNPDICQKVLE
IAMESVNARNVSPVITTLKRELQKSLSDDSEKSVAVRHMLVASIHDCAKKFPEIAESVVG
ILMELLSSTDRTSLQVATFVRAIIQEHPPLRQTLVPKLLDSLEDISSPPVMCVTLWILGE
FTNPEDAEDTFDEIVKEVGSTPFVVEEPSEEPSGESDAPKLVTKNVVLADGTYATQTSYA
QAKTVEDTDKTPKLRKMIVVHGDVFVAETLASCLTKLVLLFPTVDKPRTAKAVLILCAIC
KLAESGASVSMAQRSSSSDCQDRCTMCCRVLLDAKTRDLLKPVLMEDGKKQLSNYLAKIA
QDLPENKKEVEVPVTQADDLIHFRQLKSMAVNSGDVDLDDGGDLARATGSKKASTLAEEL
SHCYPLTGFADPVYAEASVTVHDYDIVLKILIINRTPNTLANLTVELSTMGDMKIVERPQ
AHTIGPLDQTTIRASIKVSSTETGHIFGTIVYTDMATQEQKLINLNDIHMDIMDYIRPAT
CSDEMFRSMWAEFEWENKVAIATSITSLSDFLDHIVESTKMKCLTDRPTDNKSTFLAANL
YARSVFGEDALVNVSVEKKEDNDGKLAGYIRIRSKTQGIALSLGDRITSVQRGTADK
>MMETSP1061_diatoms__ID6681
MSSSSIESHCTFTLASDVTTGGLPSEDDIARDLESSDNNVKKHALKAAIMAMLGGETMPR
ILMQVIRFCINSDDKPLKKLTMLYWEVVPKYQDLTGEELLQQAAGNSVPRKLLPEMILVC
NALMNDLNHANEYVRGSMLRFLCKVKDEEILGPLIPSIKSCLTHRHSYVRKSAALCIFHI
SKLHADHLIPDGPELIAEFLANETDMAARRNAFLMLINENEEFAFEFLGQHIQEGITQFG
DGFCLCVLELTRRVCRRDPNQKSRFVRVLFQMLSSNSAAVSYEAAWTLVSLSNAPTAVRA
AAVTYTNLLNGQNDHNIQLIVLDRLEALQIKHGKIVQELLMDILRALSSPNPDICQKVLE
IAMESVNARNVSPVITTLKRELQKSLSDDSEKSVAVRHMLVASIHDCAKKFPEIAESVVG
ILMELLSSTDRTSLQVATFVRAIIQEHPPLRQTLVPKLLDSLEDISSPPVMCVTLWILGE
FTNPEDAEDTFDEIVKEVGSTPFVVEEPSEEPSGESDAPKLVTKNVVLADGTYATQTSYA
QAKTVEDTDKTPKLRKMIVVHGDVFVAETLASCLTKLVLLFPTVDKPRTAKAVLILCAIC
KLAESGASVSMAQRSSSSDCQDRCTMCCRVLLDAKTRDLLKPVLMEDGKKQLSNYLAKIA
QDLPENKKEVEVPVTQADDLIHFRQLKSMAVNSGDVDLDDGGDLARATGSKKASTLAEEL
SHCYPLTGFADPVYAEASVTVHDYDIVLKILIINRTPNTLANLTVELSTMGDMKIVERPQ
AHTIGPLDQTTIRASIKVSSTETGHIFGTIVYTDMATQEQKLINLNDIHMDIMDYIRPAT
CSDEMFRSMWAEFEWENKVAIATSITSLSDFLDHIVESTKMKCLTDRPTDNKSTFLAANL
YARSVFGEDALVNVSVEKKEDNDGKLAGYIRIRSKTQGIALSLGDRITSVQRGTADK
>Psemu_diatoms__ID5770
MPSSSIESHCTFTLASDVTAGGLPSEADIARDLESNDDNVKKHALKAAIMAMLGGETMPR
ILMQVIRFCINSDDKPLKKLTMLYWEVVPKYQDLTGEELLQQAAGNSVPRKLLPEMILVC
NALMNDLNHANEYVRGSMLRFLCKVKDEEILGPLIPSIKSCLTHRHSYVRKSAALCIFHI
SKLHADHLIPDGPELIAQFLASETDMAARRNAFLMLINENEEFAFEFLGQHIQEGITQFG
DGFCLCVLELTRRVCRRDPNQKSRFVRVLFQMLSSNSAAVSYEAAWTLVSLSNAPTAVRA
AAVTYTNLLNGQNDHNIQLIVLDRLEALQIKHGKIVQELLMDILRALSSPNPDICQKVLE
IAMESITARNVSSVITTLKRELQKSLSDDSEKSVGVRHMLVASIHDCAKKFPETAESVVG
ILMELLSSTDRTSLQVATFVRAIIQEHPPLRQTLVPKLLDSLEDISSPPVMCVALWILGE
FTNPEDAVETFDEIVKEVGSTPFVVEETTEEPSDESDTPKLVTKNVVLADGTYATQTSYT
QAKNVEDTDKTPKLRKMIVVHGDVFVAETLASCLTKLVLMFPTADKARTAKAVLILCAIC
KLAESGATVSMAQRSSSSDCQDRCTMCCRVLLDAKTRDLLKPILMEDGKKQLSKYLAKIA
QDQPQKKKEVEAPVTQADDLIHFRQLKSMAVNAGDVDLDDGGDLARATGSVKASTLAEEL
SHCYPLTGFADPVYAEASVTVHDYDIVLKILIINRTPNTLADLTVELSTMGDMKIVERPQ
AHTIGPLDQTTIRASIKVSSTETGHIFGTIVYTDMATQEQKLINLNDIHMDIMDYIRPAT
CSDEMFRSMWAEFEWENKVAIATSITSLSEFLDHIVESTKMKCLTDRPTDDRSTFLAANL
YARSVFGEDALVNVSVEKKEDNDGKLAGYIRIRSKTQGIALSLGDRITSVQRGTADK
>MMETSP1423_diatoms__ID5547
XTNLDTKTVQPFRRYLKLKMPSSSIESYCTFTLASDVTAGGLPSEDEIANDLESSDDSVK
KHALKAAIMAMLGGESMPRILMQVIRFCINSDDKPLKKLTMLYWEVVPKYQDLTGEELLQ
QAAGVAVPRKLLPEMILVCNALMNDLNHANEYVRGSMLRFLCKVKDEEILSPLIPSIKSC
LTHRHSYVRKSAALCIFHISKLHADHLVPDGAELIAQFLASETDVAARRNAFLMLINENE
EFAFEFLGQHIQEGITQFGDGFCLLVLELTRRVCRRDPNEKSRFVRVLFQMLSSNSAAVS
YEAAWTLVSLSSAPTAVRAAAVTYANLLNGQNDNNIQLIVLDRLENLQIKHGKIVQELLM
DIMRALSSPNPDICQKVLEIAMEAINARNVSSVVTALKRELQKSLEDDSEKSLAVRHMLV
DAIHDCAKKFPEVAESVVGILMELLSSSDRTSLQVATFVRAIIQEHPPLRQTLLPKLLDS
LEDISSPPVMCVTLWILGEFTAPEDAQETYDEIVKEVGSTPFVLEETKEETSDDSGTPKL
VTKNIVLADGTYATQTSYAQGKTVEDTDKTPKLRKMIVVHGDVFVAETLASSLTKLLLLF
PTVDKPRTAKTVLILCAICKLAESGATVSMAQRSSASDCQDRCSMCCRVLLDAKTRDLLK
PILMEDGKKQLANYLAKISENEPQKKKELEIPVTQADDLIHFRQLKSMAVNAGDVDLDDG
GDLARATGYEKANTLAEELSHCYPLCGFADPVYAEASVTVHDYDIVLKILIINRTPNTLA
DLTVELSTMGDMKIVERPQAHTLGPNDQTTIRASIKVSSTETGHIFGTIVYTDISTQQQK
LINLNDIHMDIMDYIRPATCSDEMFRSMWAEFEWENKVAIATSITSLSDFLDHIVESTKM
KCLTDRPSDNKSTFLAANLYARSVFGEDALVNVSVEKKEDNDGKLAGYIRIRSKTQGIAL
SLGDRITSVQRCTADK
>MMETSP0329_diatoms__ID681
MPSSSIESYCTFTLASDVTAGGLPSEEEIANDLESSDASVKRHALKAAIMAMLGGETMPR
ILMQVIRFCINSDDKPLKKLTMLYWEVVPKYQDLTSEELVLQAAGNQIPRKLLPEMILVC
NALMNDLNHANEYVRGSMLRFLCKVKDEEILGPLIPSIKSCLTHRHSYVRKSAALXIFHI
SKLHAADHLLPDGSELIAQFLSAETDMAARRNAFLMLINENEEFAFEFLGQHIQEGITQF
GDGFCLLVLELTRRVCRRDPNQKSRFVRVLFQMLSSNSAAVSYEAAWTLVSLSSAPTAVR
AAAVTYANLLNGQNDNNIQLIVLDRLESLQTKHGKIVQELLMDILRALSSPNPDICEKVL
EIAMDSINARNVGSVVTTLKRELQKSLEDDSEKSSAVRHLLVAAIHDCAKKFPEVAESVV
GILMELLSSSDRTSLQVATFVRAIIQEHPPLRQTLLPKLLDSLEDISSPPVMCVALWILG
EFTAPEDAQDTFDEIVKEVGATPFVIEEVSEEKTDEGEAPKLVTKNVVLADGTYATQTSY
ATSKTVEDTDKTPKLRKMIVVHGDVFVAETLASSLTKLVLQFPTVDKPRTAKTILILCAI
CKLAESGATLSMAQRSSASDCQDRCSMCCRVLLDAKTRDLLKPILMEDGKKQLACYLAKV
SEDQPQKKKEAEPPVTQADDMIHFRQLKSLAVNAGDVDLDDGGDLERATGFDKSSTLAEE
LSHCFPLSGFADPVYAEANVTVHDYDIVLKILIINRTPNTLADLSVELSTMGDMKIVERP
QAQTLGPMDQTTIRASIKVSSTETGHIFGTIVYTDMSTQEQKLINLNDIHMDIMDYIRPA
TCSDEMFRSMWAEFEWENKVAIATSITSLSDFLDHIVESTKMKCLTDRPTDNKSTFLAAN
LYARSVFGEDALVNVSVEKKEDNDGKLAGYIRIRSKTQGIALSLGDRITSVQRSSADK
>MMETSP0327_diatoms__ID676
QLKPIYNKMPSSSIESHCTFTLASDVTAGGLPSEEEIAKDLESSDASVKRHALKAAIMAM
LGGETMPRILMQVIRFCINSDDKPLKKLTMLYWEVVPKYQDLTSDELLQQAAGNAVPRKL
LPEMILVCNALMNDLNHANEYVRGSMLRFLCKVKDEEILGPLIPSIKSCLTHRHSYVRKS
AALCIFHISKLHAADHLLPDGSELIAQFLSAETDMAARRNAFLMLINENEEFAFEFLGHH
IQEGITQFGDGFCLLVLELTRRVCRRDPNQKSRFVRVLFQMLSSNSAAVSYEAAWTLVSL
SSAPTAVRAAAVTYANLLNGQNDNNIQLIVLDRLEGLQKKHGKIVQELLMDILRALSSPN
PDICEKVLEIAMESINARNVGSVVTTLKRELQKSLEDDSEKSSAVRHLLVAAIHDCAKKF
PEVAESVVGILMELLSSSDRTSLQVATFVRAIIQEHPPLRQTLLPKLLDSLEDISSPPVM
CVALWILGEFTAPEDAQDTFDEIVKEVGSTPFVIEELTEEKTDEGDAPKLVTKNVVLADG
TYATQTSYATAKTVEDTDKTPKLRKMIVVHGDVFVAETLASSLTKLVLQFPTVDKPRTAK
TVLILCAICKLAESGATMSMAQRSSASDCQDRCSMCCRVLLDAKTRDLLKPILMEDGKKQ
LAYYLEKISEDQPQKKKDSEPPVTQADDLIHFRQLKSLAVNAGDVDLDDGGDLERATGLE
KTSTLAEELSHCFPLSGFADPVYAEANVTVHDYDIVLKILIINRTPNTLADLSVELSTMG
DMKIVERPQAQTLAPMDQTTIRASIKVSSTETGHIFGTIVYTDMTTQQQKLINLNDIHMD
IMDYIRPATCSDEMFRSMWAEFEWENKVAIATSINCLSEFLDHIVESTKMKCLTDRPSGE
NKSSFLAANLYARSVFGEDALVNVSVEKKEDNGGKLAGYIRIRSKTQGIALSLGDRITSV
QRSTADK
>MMETSP1432_diatoms__ID64
RHALKAAIMAMLGGETMPRILMQVIRFCINSDDKPLKKLTMLYWEVVPKYQDLTSDELLQ
QAAGNTVPRKLLPEMILVCNALMNDLNHANEYVRGSMLRFLCKIKDEEILGPLIPSIKSC
LTHRHSYVRKSAALCIFHISKLHAADHLLPDGSELIAQFLSAETDMAARRNAFLMLINEN
EEFAFEFLGQHIQEGITQFGDGFCLLVLELTRRVCRRDPNQKSRFVRVLFQMLSSNSAAV
SYEAAWTLVSLSSSPTAVRAAAVTYANLLNGQNDNNIQLIVLDRLEGLQKKHGKIVQELL
MDILRALSSPNPDICEKVLEIAMDSINARNVGSVVTTLKRELQKSLEDDSEKSNAVRHLL
VAAIHDCAKKFPEVAESVVGILMELLSSSDRTSLQVATFVRAIIQEHPPLRQTLLPKLLD
SLEDISSPPVMCIALWILGEFTAPEDAQDTFDEIVKEVGSTPFVIEELNEEKTDEGDTPK
LVTKNVVLADGTYATQTSYASTTVEDTDKTPKLRKMIVVHGDVFVAETLASSLTKLVLQF
PTVDKPRTAKTVLILCAICKLAESGATVSMAQRSSASDCQDRCSMCCRVLLDAKTRDLLK
PILMEDGKKQLAYYLEKISEDQPQKKKDSEPPLTHADDLIHFRQLKSLAVNAGDVDLDDG
GDLERATGLEKTSTLAEELSHCFPLSGFADPVYAEANVTVHDYDIVLKILIINRTPNTLA
DLSVELSTMGDMKIVERPQAQTLGPMDQTTIRASIKVSSTETGHIFGTIVYTDMATQQQK
LINLNDIHMDIMDYIRPATCSDEMFRSMWAEFEWENKVAIATSITCLSGFLDHIVESTKM
KCLTDRPSEENMSSFLAANLYARSVFGEDALVNVSVEKKEDNNGKLAGYIRIRSKTQGIA
LSLGDRITSVQRSTADK
>Cylindrotheca_fusiformis_diatoms__ID7366
MAMLGGEAMPRILMQVIRFCINSEDKQLKKLCMLYWEVVPKYQEMTGEELMQQAAGHHVP
RKLLPEMILVCNALMNDLNHPNEYVRGSMLRFLCKLKDEELLGPLIPSVKACLTHRHAYV
RKNAALAVFHTHKLHGEHLLPDGSDLVAEFIAAETDTAARRNAFMMLLHENEPLAFEFLG
QHMGDGISKFGDGFSLLVLELTRRVCRKDPTQKSRFVRVLFHLLGSESAAVSYEAAWTLV
SLSNSPTAVRAAAVTYANLLNGQTDNNVKLIVLARLENLQKTHPKIVHELLMDIMRALSS
PNPDICEKVLEITMDSVNSRNVQPVITTLKRELQKALGEEDEKSLAVRHLLVDAIHDCAK
RFPQVAESVVGLLMELLSSSDRTSFQVAMFVRGIIQEHPPLRQTLLPKLLDSLGDINSAP
VMCIVLWILGEYTSAEQAKETFDDIVKEVGSTPFVLADEPKEKSPDADAPKLVTKNVVLA
DGTYATQTSYTSSKPAEANDNIPKLRKLIVANGDIFVAETLVACLTKLVLLFPTADKQRT
GTTVMIVCAVTKLAETSKAPNLAQRSSHSDCSERCSLCCRILLDPKTRNLLKPILLEDGK
KQLGNYLAKLAADQPQKKKKNDEATATAQADDLIHFRQLKSMTVSAGDVDLDDGTDLARA
TGYDKSNSIWDKDNSHCYPLSGFADPVYAEAIVTVHDYDILLEILVINRTASTLAGLSVE
LSTMGDMKIVERPQSYTIGPLDQKTIRASIKVSSTETGHIFGSIVYTDMATQEPKLIHLN
DIHMDIMDYIRPATCSDESFRNMWAEFEWENKVAIATSITSLKEFLEHVVTSTKMKCLTS
PPGEGDTSTFLAANLYARSVFGEDALVNVSVEKKEDNDGKLAGYIRIRSKTQGIALSLGD
RITSVQRALPQKQ
>MMETSP0017_diatoms__ID2132
XLGTMPPSNSNETYCTFTLAGDVTAGGLPSEDEIAKDLENSDDTVKKHALKAAIMAMLGG
EAMPRILMQVIRFCINSDDKQLKKLCMLYWEVVPKYQDMTSDELMQQAAGQHVSRKLLPE
MILVCNALMNDLNHPNEFVRGSMLRFLCKITDEEILGPLIPSIKACLTHRHAYVRKNAAL
AVFHAHKLHGDHLLPDGSDLIAEFIAAETDTASRRNAFMMLLHENEPLAFEFLGQHMGDG
ISKFGDGFSLLVLELTRRVCRKDPTQKSRFVRVLFHLLGSESAAVSYEASWTLISLSNSP
TAVRAAAVTYSNLLNGQTDNNVQLIVLDRLEGLQQTHPKIVQELLMDIMRALSSPNPDIC
EKVLKIAMDNVNSRNVESVITALKRELQKALGDDDEKSVAVRHLLVDAIHDCAKKFPHVA
ESVVGLLMELLSSTERTSFQVAMFVRAIIQEHAPLRATLLPKLVESLGDITSPPVMCVVL
WILGEYTTPENAQEAFDDIVKEVGSTPFVVAEEPKDKPDVEEPKLVTKNVVLSDGTYATQ
TSYTSSKPVETTDNTPKLRKMIVANGDIFVAETLVSSLTKLVLHFPAADKARTAQTVLIL
CAVTKLAETNRAPNVAQRSSYSDCRERCSLCCRILLDPKTRDLLKPILLEDGKKQLATYL
AKLAESAPKKTKKEDESKTAAQADDLIHFRQLKSMTVSGGDVDLDDGSDLARATGYDKAS
SIWDKDNSHCYPLSGFADPVYAEAIVTVHDYDIVLEILVINRTANTLADLTVELSTMGDM
KIVERPQSHTIGPMDQKTIRASIKVSSTETGHIFGSIVYTDMVSQEQKLIHLNDIHMDIM
DYIRPASCSEELFRSMWAEFEWENKVAIATSLTSLKDFLDHIVTSTKMKCLTAPPGEGDT
STFLAANLYARSVFGEDALVNVSVEKKEDNDGKLAGYIRIRSKTQGIALSLGDRITSVQR
AIPQKQ
>MMETSP0010_diatoms__ID9585
MLYWEIVPKYQEQTAPNEKRKLLPEMILVCNALMNDLNHANEYVRGSMLRFITKINDEEI
VGPLVASIKSCLEHRHSYVRKNAALAVYHIHKLFGDSLMPDAADLIQQFIMTETDVGSRS
NAFLMLFNQAEEVAIEFLANNIESVSTFGDGFALLILELTRRVCRRDPSMKSRFVRVLFQ
MLSSTSAAVSYEAAWTLVSLSSAPTAVRAAASTYANLLNKNTDNNVKMIVLERLEELKKK
HPKVLQEILMDILRALSSPSPDICKKVLDVCMDXVTARNVSEVVTNLKREVMKTQESDME
KGVVFRAMLIEAIHGCAARFPDVADGVVQTLMEFLGGDGALEVILFVRSIVDQYPALRRS
VLTKLAQSLDIVTAPNVMSMCLWILGQYPECAEGVTEAFDAITEQVGEAPYVSKEEKVEH
VLPTDNSPKFVTKNVVLSDGTYATQTVYNESKAPKEDLVTPFLRKIIIGGDVFLGTVLFS
ALTKLSLRASHLPESMDVATTKGMSAKTILIICGIMKMAEANTNAQKSSQTDCKEKATLC
CKVLLDPQANELLGSTILNEGKTSFTNFLHAIKEKELKEKKNVEEGPTTQADDLIHFRQL
RSNAAQVGDIDLDDGSDLLRATGAGAGSDYSSELSHVYQLSGFADPVYAEALVTVHDYDI
VLDILVINRTNDSLSNLTVEIATMGDMKIVERPQSYSLGPQDQTTIRASIKVSSTETGHI
FGTLVYENASNGEKGYINLNDIHMDIMDYIRPAFCSDEVFRSMWAEFEWENKVAISTTIP
SLVEFLDHIILSTNMRCLTPFDREGKSTFVAANLYARSVFGEDALVNVSVEKKEDNDGKL
AGYIRIRSKTQGIALSLGDRITSVQRALPX
>Corethron_pennatum_L29A3_diatoms__ID4946
MTSSNELYCTFTLASDVTAGGLPSQEDICKDLEDHDTKIKIRALKAAVLSMLSGETLPRV
LMQVIRFCINTDDKQLKKLTMLYWEIVPKYQEKTNPNEKRKLLPEMILVCNALMNDLNHP
NEYVRGSMLRFITKINDEEIVGPLVASIKACLEHRHSYVRKNAALAVFHLHKLFGEDLMP
DGPELMQSFIMVETDTGARRNAFLMLFNQAEDAAIEFLATNIEAVATFGDGFALLVLELT
RRVCRRDPQQKSRFVRVLFQMLSSASSAVSYEAAWTLVSLSSAPTAVRAAASTYATLLNN
NTDNNVKMIVLERLEELKKKHAKVLQEILMDILRALSSPSPDICKKVLDVCMDIVSARNV
AEVMTNLKREVLKTQESDMEKGTVYRAMLIESIHQCASRFPDVADGVVHTLMDFLGGDGA
LQVILFVRAIVEQYPVLRRPILTKLVESLESITAPNVMSIALWILGQYPDCGESVKEAFE
AITEQVGEEPYASTEDKTLLAHNDAAPKFVTKNVVLSDGTYATQTVYNEPKAAKVDTTTP
FLRKAIIGGDIFLGTVLFSALTKLSLRSGRIEGANVTVTKGMSAKTLLVTCGVMKVAENN
SDAQKSSVTDCKEKATMCCKVLLDAQANAMLGDILLNEGKASFSSFLKAIKEKEQKEKHK
VEEGPTTQADDLIHFRQLRSNAAQGGDIDLDDGSDLARATGGGAGSDYSSELSHVYQLSG
FADPVYAEALVTVHDYDIVLDILVINRTHDTLSQLTVEIATMGDMKIVERPQTYTLGPQD
QTTIRASIKVSSTETGHIFGTLVYENAATGEKGYINLNDIHMDIMDYIRPAFCTDEVFRS
MWAEFEWENKVAISTTISALVEFLDHIIASTNMRCLTPFDREAKSTFVAANLYARSVFGE
DALVNVSVEKKEDGDGKLAGYIRIRSKTQGIALSLGDRITSVQRALPEAK
>Corethron_pennatum_L29A3_diatoms__ID19756
MASSNELYCTFTLASDVTAGGLPSQEDICKDLEDHDTKIKIRALKAAVLSMLSGETLPRV
LMQVIRFCINTDDKQLKKLTMLYWEIVPKYQEKTNPNEKGKLLPEMILVCNALMNDLNHP
NEYVRGSMLRFITKIKDEEIVGPLVASIKACLEHRHSYVRKNAALAVFHLHKLFGEDLMP
DGPELMQSFIMVETDTGARRNAFLMLFNQAEDAAIEFLATNIESVAKFGDGFALLVLELT
RRVCRRDPQQKSRFVRVLFQMLSSTSSAVSYEAAWTLVSLSSAPTAVRAAASTYATLLNN
NTDNNVKMIVLERLEELKKKHSKVLQEILMDILRALSSPSPDICKKVLDVCMDIVSARNV
AEVMTNLKREVLKTQESDMEKGTVYRAMLIESIHQCASRFPDVADGVVHTLMDFLGGDGA
LQVILFVRAIVEQYPVLRRPILTKLVESLDSITAPNVMSIALWILGQYPECADSVKEAFE
AITEQVGEEPYASNEDKPVLAQNDGAPKFVTKNVVLSDGTYATQTVYNEPKAAKVDTTTP
FLRKAIIGGDIFLGTVLFSALTKLSLRSGRMEGANVTITKGMSAKTLLVTCGVMKVAENN
SDAQKSSVTDCKEKATMCCKVLLDAQANAMLGDILLNEGKASFSNFLKAIKEKEQKEKHK
VEEGPTTQADDLIHFRQLRSNAAQGGDIDLDDGSDLLRATGGGAGSDYSSELSHVYQLSG
FADPVYAEALVTVHDYDIVLDILVINRTNDTLSNLTVEIATMGDMKIVERPQTYTLGPQD
QTTIRASIKVSSTETGHIFGTLVYENASNGEKGYINLNDIHMDIMDYIRPAFCTDEVFRS
MWAEFEWENKVAISTTISALVEFLDHIISSTNMRCLTPFDREAKSTFVAANLYARSVFGE
DALVNVSVEKKEDGDGKLAGYIRIRSKTQGIALSLGDRITSVQRALPESK
>MMETSP1352_diatoms__ID499
MAPTNSNESYCTFTLPSDVTAGGLPSEEQIAKDLESTDDEVKKHALKAAIMAMLGGEAMP
RILMQVIRFCINSDDKQLKKLCMLYWEVVPKYQELSSDEIAAQAAGHHVPRKLLSEMILV
CNALMNDLNHANEYVRGSMLRFICKVKDEEILGPLVPSIKSCLTHRHSYVRKNAALAVFH
VHRLHGDSIMPDAPELIAEFIAAETDVSARRNAFLMLFNQQEDLAFDFLAKNMDDVNKFG
DGFALLVLELTRKVCRQEPTQKSRFVRVLFQMLSSPSAAVSYEAAWTLVSLSNAPTAVRA
AAVTYANLLNGQNDNNVQLIVLEKLESLKIKHAKILQELLMDILRALSSPNPDICQKVLH
IAMEVVTQRNVQDVVSTLKRELQKAMDDDDISNTNDAKKIVYRNMLVQAIHECAARFPNV
AESVVHTLLDLLSTTSADGSTSLQVAIFVRAIMEHYPDLRSSLLPKLLSSISDVTSNPVM
CICLWIVGEYSETLESISEGFDSLLEEVGEPSFAVIKKDKDDAGDGAADAGEPRIVTKNV
VLADGTYATQTIYNTQSKPAKGQMDNTPSLRKMIVGGDVFLGETLASSLTKLCLKAKKDP
AANAVEWKSRTAKSLLVMCGIVKMAEVTIQAQRSATSDCVDRLTLCCRALLDPKQQSLIE
PILLEQGKVQFAKYLANLKAKQQAQQESKQNQSHQQQQQQKQDDQPSTQADDLIHFRHLR
AFAVEGGDVDLDDGADLARATGYNDAGSMLSNELSHIYPLSGFADPVYAEALVTVHDYDI
VLEILVMNRTASTLSNLTVELSTMGDMKIVERPQSHTIGPMDQMTIRASIKVSSTETGHI
FGTIVYTDMSTNEKHYINLNDIHMDIMDYIRPATCTDELFRSMWAEFEWENKVAISTSIP
NLVDFLNHIVESTNMRCLTPHADQKDGSFLAANLYARSVFGEDALVNVSVEKKDDGKLAG
YIRIRSKTQGIALSLGDRITAVQRGITSAK
>CACOSW_diatoms__ID19520
MGAPTNSNESYCTFTLSSDVTAGGLPSEEEISKDLESNDTNVKKHALKAAIMAMLGGESM
PKILMQVIRFCINSQDKPLKKLYMLYWEVVPKYQEPTSEELLHPAGHQRKLLPEMILVCN
ALMNDLNHPNEYVRGSMCRFLTKVKDEEILGPLIPSIKNCLEHRHPYVRKNAALAVFHAH
KLHAENLIPDGPQLVVQFLQSETDMNARRNAFLMLFNENEELAIEFLATNMDDVGKFGDG
FALLVLELTRRVCRRDPTQKSRFVRVLFQMLSSTSPAVSYEAAWTLVSMSSAPTAIRAAA
LTYTHLLNGQNDNNVKLIVLERLESLKNNHGKILQELLMDILRALSSPNPDICQKVLQVT
MDTVTSRNVHEVVNTLKREVTKVILKEGNAEGAGAQGSGGGADAKATMYHNMLIQSIHTC
ALRFPQVAESVVHTLMDLLSYSDSSVAMQVAIFVRAIMEQYPHLRETLIQKLIDSISEIN
TNQVMCVSCWILGEYSETYGLITDSYDAIMEQLGEPPFLPAASKKKDGEDGEEEDDGAVA
EESKIITKNVILADGTYATQTVYSEAKIPNASDVDNTPHLRKMIVAGDVFLGEIITTCLT
KLILRGYTMIEAGADPIQLKKMTGQSLLVMCAVVNMSEVTVSAQRSSYTDCQERITLNCR
LLIDPKVQELLKPVYLDHGKRRFSEFLALLKQKEAANKDGNDGSSDGEEKAVGEASAAKK
KVKAQPDDLIHFRQLRSLSVQGGGEVDLDDGVDLERAATGGHSGSKDAGSILSAELSHVY
QLSGFADPVYAEALVTVHDYDIVLEILIINRTPNTLSNLTVELSTMGDMKIVERPQSHNI
GPLDTITIRASIKVSSTETGHIFGTIVYDDLATQEKHYINLNDIHMDIMDYIRPAFCTDE
MFRSMWAEFEWENKVAISTSISNLLTFLNHIVKSTNMTCLTPHEKTEKGSFLAANLYARS
VFGEDALVNVSVEKKEDNDGKLAGYIRIRSKTQGIALSLGDRITSVQRGLPEKSSADGEE
KKTSEPMDQ
>Synedra_diatoms__ID19370
MCICLWILGEYCEDADSLSEAFSTITEQLGAPPFIVNAEEKAAQEKAAMAAAEAPKLVSK
NVILSDGTYATQTVYSETKTTKIDKTPFLRKMIVGGDVFLGALVASCLTKLCLRAEGLLD
SVTVKKMSVDSLLIMCAIVKMAEVTVSAQRSSLADCQERITMCTRALLDPKAKSILKNTF
LNNGKATFAAFLQTLKDKELEEAKKNKEESPATQADDLIHFRQLRSMAVQGGDVDLDDGS
DLARATGYNDAGSALSTELSHVYQLSGFADPVYAEAFVTVHEYDIVLEILLINRTPNTLA
NLTVELSTMGDLKIVERPQSHTLGPLDQLTIRASIKVSSTETGHIFGTIVYDDTATMEKG
YINLNDIHMDIMDYIRPAVCTDEAFRAFWAEFEWENKVAIQTQITDLHDFLDHIIQSTNM
TCLTPQNKSDQGSFLAANLYARSVFGEDALVNVSVEKKDDNEGKLSGYIRIRSKTQGIAL
SLGDRITTVQRGVPEKAAQEKAAMAAAEAPKLVSKNVILSDGTYATQTVYSETKATKIDK
TPFLRKMIVGGDVFLGALVASCLTKLCLRAEGLLDSVTVKKMSVDSLLIMCAIVKMAEVT
VSAQRSSLADCQERITMCTRALLDPKAKSILKNTFLNNGKATFAAFLQTLKDKELEEAKK
NKEESPATQADDLIHFRQLRSMAVQGGDVDLDDGSDLARATGYNDAGSALSTELSHVYQL
SGFADPVYAEAFVTVHEYDIVLEILLINRTPNTLANLTVELSTMGDLKIVERPQSHTLGP
LDQLTIRASIKVSSTETGHIFGTIVYDDTATMEKGYINLNDIHMDIMDYIRPAVCTDEAF
RAFWAEFEWENKVAIQTQITDLHDFLDHIIQSTNMTCLTPQNKSDQGSFLAANLYARSVF
GEDALVNVSVEKKDDNEGKLSGYIRIRSKTQGIALSLGDRITTVQRGVPVKKE
>MMETSP0789_diatoms__ID9329
MPPSANESYCTFTISQDSTAGGLPSQEEIAKDLESNDPKVKRFAIKAAIMAMLGGESMPR
ILMQVIRYCINSDDKPLKKLCMLYWEVVPKYQTPTSDEILAANASGVPLKKKMLPEMLLV
CNALMKDLTHPNEYVRGAMLRFLCKIKDEEILQSLIPSIKACLEHRHPYVRKNAAMAVFH
AHKLFGETLIPDGPELIQSFLVAETDVACRRNAFLMLFNQSEDLAIEYLAENMDDVGKFG
DGFALLVLELTRKVCRRDPNQKSRFVRVLLEMLTSTSPKVSYEAAWTLVSLSNAPTAVRA
AASTYAALLNSQNDNNVRMIVLERLEDLKKKHPKIVQEVLMDVLRALSSPNPDVCKKVLD
ITMDIVSSRNVTDVVATLKREIVKEDEQKDFRYKSMLGTAMHQCASKFSEVAETVVHTLL
DISENNMQVISHVRSIIEQYPDLREAILRKLLMGLDGIQSNSVMCVCLWILGEYCSTADS
LDEAFTDVVTQVGEAPFIEKVQEEKTEEAPKLITKNVVLSDGTYATQTVYSEAPKVVDEK
MAPLRKMIVGGDVFLASILASSLTKMCLRASDLMEPVKVKDMSVKSLLIMCGLVKMAQEK
VSAQRSSLSDNKDRITLCCRVLLDPKANELLKQTLLEEGKTTFSKFLESLKEKSSEEKVE
VEVSATQPDDLIHFRHLMTNTQGGDLDLDDGADLDRATGIEATSLLSDELSHVYQLSGFA
DPVYAEAKVKVHDYDISLEILVINRTPNSLNDLTLELNTMGDMKVVERPQSQTIGPLDQI
SLKASIKVSSTETGHIFGTILYESEGTQGYIHLNDIHMDIMDYIRPATCTDELFRSMWAE
FEWENKVAISTSITELFGFLDHIVESTNMSCLTSHDTTSKSNFLAANLYARSVFGEDALV
NVSVEKKEDSKLSGYIRIRSKTQGIALSLGDRITSVQRAYATKQ
>MMETSP0789_diatoms__ID3022
XPVKSKNATFSKRIVLYVHYQSRFHRXWFTLSIEEIAKDLESNDPKVKRFAIKAAIMAML
GGESMPRIXMQVIRYCINSDDKPLKKLCMLYWEVVPKYQTPTSDEILAANASGVPLKKKM
LPEMLLVCNALMKDLTHPNEYVRGAMLRFLCKIKDEEILQSLIPSIKACLEHRHPYVRKN
AAMAVFHAHKLFGETLIPDGPELIQSFLVAETDVACRRNAFLMLFNQSEDLAIEYLAENM
DDVGKFGDGFALLVLELTRKVCRRDPNQKSRFVRVLLEMLTSTSPKVSYEAAWTLVSLSN
APTAVRAAASTYAALLNSQNDNXVXMIVLERLEDLKKKHPKIVQEVLMDVLRALSSPNPD
VCKKVLDITMDIVSSRNVTDVVATLKREIVKEDEQKDFRYKSMLGTAMHQCASKFSEVAE
TVVHTLLDISENNMQVISHVRSIIEQYPDLREAILRKLLMGLDGIQSNSVMCVCLWILGE
YCSTADSLDEAFTDVVTQVGEAPFIEKVQEEKTEEAPKLITKNVVLSDGTYATQTVYSEA
PKVVDEKMAPLRKMIVGGDVFLASILASSLTKMCLRASDLMEPVKVKDMSVKSLLIMCGL
VKMAQEKVSAQRSSLSDNKDRITLCCRVLLDPKANELLKQTLLEEGKTTFSKFLESLKEK
SSEEKVEVEVSATQPDDLIHFRHLMTNTQGGDLDLDDGADLDRATGIEATSLLSDELSHV
YQLSGFADPVYAEAKVKVHDYDISLEILVINRTPNSLNDLTLELNTMGDMKVVERPQSQT
IGPLDQISLKASIKVSSTETGHIFGTILYESEGTQGYIHLNDIHMDIMDYIRPATCTDEL
FRSMWAEFEWENKVAISTSITELFGFLDHIVESTNMSCLTSHDTTSKSNFLAANLYARSV
FGEDALVNVSVEKKEDSKLSGYIRIRSKTQGIALSLGDRITSVQRAYATKQ
>MMETSP1064_diatoms__ID12273
SSDLTAGGLPSEEEIAKDLESNDAKVKRQALKAAIYALLGGETMPRILMQVIRFCINSQD
HQLKKLMMLYWEVVPKYQEPTSDEILRAAGGPIPRKMLPEMILVCNALMNDLNHPNEYVR
GSMLRFLCKIKDEEILGPLLPSVKACLEHRHPYVRKNAALTVFHAHKLFGDHLIPDGPEL
ISNFLETETDAGARRNAFLMLFNQSEELSIEYLAKNLDKVSEYGDGFALLVLELTRRVCR
RDPNQKSRFVRVIFAMLSSESAAVSYEAAWTLVSLSSAPSAVRAAATTYATLLNSPQNDN
NVKMIVLERLDDLKTKNPKVLQEIIMDILRALSSPDLAICKKVLDITGDIVSSRNVQDVV
SLLKKEVIKTKSETEKGAAYRTMLIKSIHGCATRFPLVAEGVVHTLMDFLSTDGSMQVII
FVRAIMEQYPELRSSILSKLLTTLSEITSRNVMCVCLWILGEYCDTSDILQEAFSDVTTQ
LGEPPFVKTKVEEVKKDKEEPKLVTKNVILADGTYATQTVYTEAKREKHEDTTPSLRKMI
VGGDVYLGSIVSSTLTKMCLRASYLLEAVAVKDMVVKSVLAMCGIVKMAENCNAAHQSNQ
ADCKDRVTLCIRVLLDPVANEKFKDIFLTQGRSTFSHFLASVKEREGAGSKDSASKETTP
VAQADDLIHFRQLRNQAQGADLDLDDGSDLARAIGYSGAGSLESELNHVYQLSGFSDPVY
AEVLVTVHDYDIKLEILVINRTPNTLSNLSVELNTMGDMKIVERPQSHTIGPLDQITIRA
SIKVSSTETGHIFGTIVYDDLATGNKVLVNLNDIHMDIMDYIRPAICTDESFRSMWAEFE
WENKVAITTSITDLFEFLNHVVKSTNMKCLTPHDGSEKGNFLASNLYARSVFGEDALVNV
SVEKKDDGKLTGYIRIRSKTQGIALSLGDRITSVQRGLAEGQAQ
>MMETSP0816_diatoms__ID6875
XSESAAVSFEAAWTMVSLSSAPSAVRAAASTYASLLNSQNDNNIKMIILERLEELKKKNS
KVLQEVLMDILRALSSPNPDVCKKVLDVTMDIVTSRNVSEVVTTLKKEVAKTQDADLEKG
VVYRHMLIQAIHGCATRYPIVAESVIHTLMDFLSSDGAMQVIIFVREIIEQYPDLRATIL
SKLVNSLENVTNSGVMCVCLWILGEYTDDADGVKDSFDEINRQLGEAPFTVEETKEETKD
GDDEPKLVTKNVVLADGTYATQTVYSEVKAPPPTDNLTSLRKMIIEGDSFLGSVISSSLT
KLCLRASGLAGIDPVSCKDMTLKALLVMCGIVKMADVCMIAQRSSASDCKERITLCCRVL
LDPKANELLKDTLLLEGKTTFLHFLSVLKEREAKEAEGKEEAVLTTQADDLIHFRQLRSQ
AVQGVDLDLDDGSDLVRATGVGGSGSLSDELNHVYQLSGFADPVYAEANVKVHDYDIVLD
ILVINRTPNTLSNLTVELSTMGDMKIVERPQSQNIGPLDQTTIRASIKVSSTETGHIFGT
VVYEDSSTGEKGYINLNDIHMDIMDYIRPAHCTDEVFRSMWAEFEWENKVAISTSISGLL
DFLDHIVKSTNMSCLTPHDSTEKGNFLAANLYAKSVFGEDALVNLSVEKKQDTEGKLGGY
IRIRSKTQGIALSLGDRITSVQRGLPENKSQ
>Proboscia_alata_diatoms__ID22742
MTNSNETYCTFTLSGDVTAGGLPSEDEISKDLESSDSKVKRHALKAAIMAMLGGESMPRV
LMQVIRYCITTQDKPLKKLMMLYWEVVPKYQESTSDEIIRATAEGVQLKRKLLPEMILVC
NALMNDLNHPNEFVRGSMLRFMCKIKDEEILGPLIPSIKSCLQHRHQYVRKNAALAVFHA
HKLFGENLIPDGPDLMNDFIRSETDIAARCNAFLMLFNESEELAIEYLAEHIENVSSYGD
GFALLVLELTRRICRRDPNQKSRFVRVLFQMLSSESAAVSFEAAWTMVSLSSAPSAVRAA
ASTYASLLNSQNDNNIKMIILERLEELKKKNSKVLQEVLMDILRALSSPNPDVCKKVLDV
TMDIVTSRNVSEVVTTLKKEVAKTQDADLEKGVVYRHMLIQAIHGCATRYPIVAESVIHT
LMDFLSSDGAMQVIIFVREIIEQYPDLRATILSKLVNSLENVTNSGVMCVCLWILGEYTD
DADGVKDSFDEINRQLGEAPFTVEETKEETKEGDDEPKLVTKNVVLADGTYATQTVYSEV
KAPPPTDNLTSLRKMIIEGDSFLGSVISSSLTKLCLRASGLAGIDPVSCKDMTLKALLVM
CGIVKMADVCMIAQRSSASDCKERITLCCRVLLDPKANELLKDTLLLEGKTTFLHFLSVL
KERESKEAEGKEEAVLTTQADDLIHFRQLRSQAVQGVDLDLDDGSDLVRATGVGGSGSLS
DELNHVYQLSGFADPVYAEANVKVHDYDIVLDILVINRTPNTLSNLTVELSTMGDMKIVE
RPQSQNIGPLDQTTIRASIKVSSTETGHIFGTVVYEDSSTGEKGYINLNDIHMDIMDYIR
PAHCTDEVFRSMWAEFEWENKVAISTSISGLLDFLDHIVKSTNMSCLTPHDSTEKGNFLA
ANLYAKSVFGEDALVNLSVEKKQDTEGKLGGYIRIRSKTQGIALSLGDRITSVQRGLPEN
KSQ
>CABOSW_diatoms__ID11399
MATLSNSIESYCTFTLSQDTTTGGLPSQDEISKDLESSDPKVKIHAIKAAILAMLGGESM
PKILMQVIRYCINCNNKPLKKLCMLYWEVVPKYQEPTSDELLAAASGGPPVQRKMLPEML
LVCNALLKDLNHPNEYVRGSMLRFLCKVKVEEILQPLMPSVKACLEHRHQYVRKNAVMAV
FHAHKLFGETLIPDGPELIQNFLVAETDVGARRNAFLMLFNQSEDLAIQYLAENMDDVGK
FGDGFALLVLELTRNVCRKDPNQKSRFVRVLFQMLSSNSSSVSYEAAWTLVSLSNAPTAI
RAAAVTYATLLNTQNDNNVKLIVLERLEDLKKKHPKILQEALMDILRALSSPNPDVCKKV
LDITMDCVRSRNVLDVIAILKREVTKTKEDNDSSVEVKGSVYRNMLVKAMHGCAARFPDV
AETVVQTLLDLLSSEGGMQVISYVRAIVEQYPDLRPTVLTKLLGTLDEVTTNSVMCVSLW
ILGEYCALPDILEEAFNDITEQVGEAPFVDKPAQKDEPEKDDTPKLITKNVVLADGTYAT
QTVYSEPKHTVVDKSIPALRKMIIEGDVFLGSILASSLTKMCLRAADLSNDFDATKLKEM
SVKSLLIMCGLVKMAETSISAQKSSISDSRERITLCCRVLLDPKANSLLKETILNEGKTT
FSKFLLSLKEREAKEAAKKEIAPPVTQADDLIHFRQLLSTSVQGGDLDLXAPPVTQADDL
IHFRQLLSTSVQGGDLDLDGGTDLERATGYGEASSLLSSELSHVYQLSGFADPIYAEASV
TVRDYDISLEILVINRTPNALSNLTVELSTIGDMKVVERPQSQNIGPLDQVTLRASIKVS
STETGHIFGTVVYDDTTTGEKGYINLNDIHMDIMDYIRPATCTDEMFRSMWAEFEWENKV
AISTSITTLLEFLNHIVNSTNMTCLTPHKDQETGNVFAANLYAKSVFGEDALVNVSVEKK
ADNDGKLAVXAANLYAKSVFGEDALVNVSVEKKADNDGKLAGYIRIRSKTQGIALSLGDR
ITTVQRGLPDAKQ
>CADOSW_diatoms__ID10933
MPPANSNETYCTFTLASDVTAGGLPSEDEIAKDLESNDTSVKKHALKACIMAMLGGEAMP
RILMQVIRFCINSDDKQLKKLCMLYWEVVPKYQEMTSEEILAQAPRKMLPEMLLVCNALM
NDLNHPNEYVRGSMLRFLCKVKDAEILGPLVPSMKACLEHRHPYVRKNAALAMFHAHRMH
GDALLADGPDLMVAFLAGETDLAARRNAFLMLFNEQEELAIEFLAHHLADVPSYGDGFAL
LVLELTRRVCRRDPSQKSRFVRVLFQMLSSNSAAVSYEAAWTLVSLSSAPTAVRAAALTY
TTLLNGHQNDNNVKMIVLERLEGLKHNHPKILQELLMDILRALSSPNPDICQKVIQVAMD
VVTARNVQDVVGLLKKEVTRTLQESDNNQQSAADKGSSYRQMLIRAIHSCAVKFPQVAES
VVHTLMELLTSGVTGENDGGTGMQVAIFVRAIVEQYPELRLGLLQKLLSNLEDVNGNDVL
CVCIWILGEYSEQQDGILMESFNAITEQLGEPPFVLQQTPEEEKEAAAGDTPKLVTKNVV
LSDGTYATQTVYSEAAKPTNANDKTPALRKMIAAGDVFLAEILAAALTKLCLRAKQSEGV
DPVAIKGMTVKTCLILCGLVKMAELTVSAQRSSWMDCQERLTLCARALLDPKAEELLSRT
FLEDGKAQFGEFLKALKEKEKDAANDGKDEEVKGKDGEVVPTAQPDDLIHFRQLRSLATL
GGDIDLEDGSDLARATGYDSAGSMLSHELSHVYQLSGFADPVYAEALVTVHDYDIVLEIL
VMNRTPNTLAGLTVELSTMGDMKIVERPQAHTLGPLDQTTIRASIKVSSTETGHIFGTIV
YDDMSTGEKCYIHLNDIHMDIMDYIRPATTTDEMFRNMWAEFEWENKVAISTSITSLLGF
LNHIVKSTNMRCLTPHDEGEKGSFLAANLYARRYVLLPSLVRLLFGLCFPVSCWMPILSS
FLWNELYGVRYYREISGDRMPYSSADKALLASNMFSNSSIAISGAKSLPATKNLYWRYIL
IGSNLLLFVPSRSVFGEDALVNVSVEKKDDNDGKLAGYIRIRSKTQGIALSLGDRITSVQ
RGLPDSK
>Navicula_incerta_diatoms__ID8272
MAPANANETYCTFTLASDVTAGGLPSEDDIAKVIRFCINSDDKQLKKLCMLYWEVVPKYQ
EVSNEELLSGQPVQRKMLPEMLLVCNALMNDLNHPNEYVRGSMLRFLCKVKDAEILGPLI
PSMKSCLEHRHPYVRKNAALAMFHAHRLHGEGLIPDGPELMASFLSNESDVAARRNAFLM
LMHEQEDLAIEFLAHHLADIPQYGDGFALLVLELTRRVCRRDPSQKSRFVRVLFQMLSSS
SPAVSYEAAWTLVSLSSAPTAVRAAALTYTTLLNGHQNDSNVKLIVLERLEGLKKMGHTK
ILQELLMDILRALSSPNPDICQKVLQVAMDVVTARNVQDVVGILKKEVQKTLQEGDNRTV
HDFTAAKGAVYRQMLIRAIHSCAVKFPQVAESVVHTLTDLLTTGNALDSNDGGTGMQVAI
FVRAIIEQYPDLRLGLLQKLLSSLEDIPSTANDDKDKEGSSGEGPAPKLVTKNVVLSDGT
YATQTVYSETKATANVGDRTPALRKMIASGDVFLGEILAVCLTKLCLRAKDSEGFDPLIL
KKMIAKTCLLCCGIVKMAEVTVSAQRSSSMDCQERLTMCCRALLDPQAQDLLRATFLNDG
KKRFGQFLKQLKEKEKEAAKDGKSKEEEKAAKEGVVKPTAQPDDLIHFRQLRSMATQMGD
IDLDDGSDLARATGYDDAGSLLSHELSHVYQLSGFADAVYAEALVTVHDYDIVLEILVMN
RTPNTLANLTVELSTMGDMKIVERPQANTIGPLDQITIRASIKVSSTETGHIFGTIVYED
MSTREKCYIHLNDIHMDIMDYIRPATTTDEMFRNMWAEFEWENKVAISTSITDLLEFLSH
IVKSTNMRCLTPHDEHEKGSFLAANLYARRPGFVLDANLSSFSGMNCTAS
>MMETSP1437_diatoms__ID544
MTAATNAIESYCTFTLASDVTAGGLPSEEQISKDLEDNDPKVKRHALKAAIMAMLSGEAM
PRILMQVIRYCINTHDKPLKKLSMLYWEAVPKYQEPTSEELLCASTGGPSVQRKLLPEMI
LVCNALMNDLKHPNEYVRGSMLRFLCKVKDEEILGPLIPSIKECLQHRHPYVRKNAAMAI
FHAHKIAGENLIPDAPELVEAFLLTETDIGARRNAFLMLFNQAEELAIKFLADNMDDVAK
YGDGFALLVLELTRRVCRRDPNQKSRFVRVLLEMLSSNSPAVSYEAAWTLVSLSNAPTAI
RAAALTYTALLNSQNDNNVKMIVLERLEEVKKNHTKILQEMLMDILRALSSPNPDICKKV
LDVVMDIVNSRNVVDVVNILKREVSKTADDEGTNEAKGAVYRNMLIRAVHGCAVRFPNVA
EIVVHTLMDFLSTDGGVQVIVLVRAIIEQYPPMRPSILPKLMSSLEDITNNNVMCVCLWI
LGEYCETADTLVEAFERITSELGEPPFLMDMGEKIAQDKAIADAAAVPKMVSKNVVLADG
TYATQTSYTEKPREVQDNTPNLRKMIVAGDVFIGSVVSSSLTKLCLRASDLSSVIEAPQQ
KSMVLKSLLIMCAIVKMAELTVSAQKSSLSDCTDRITMCCRALLDPKASAILKTTLLTTG
KSTFCEFLKVLKEKETNENKTKEVSIPTVQADDLIHFRQLRSNAASTGDLDLDDGSDLAR
ATGFSDGSSLLNSELNHVYQLSGFADPVYAEALVTVHDYDISLEILVINRTPNTLSNLTV
ELSTMGDMKIVERPQSQTIGPLDQVTLRASFKVSSTETGHIFGTIVYEDSSTKEKGYINL
NDIHMDIMDYVRPALCTDEVFRSMWAEFEWENKVAISTSITNLFQFLDHIVDSTNMRCLT
PQNENDKSNFLAANLYARSVFGEDALVNVSVEKNDDKDGKLSGYIRIRSKTQGIALSLGD
RVTTVQKDLPTVNAQ
>MMETSP0580_diatoms__ID5076
MAAINNSNESYCTFTLASDVTAGGLPSEQEICKDLENNDPQVKRHALKAAIMAMLGGEAL
PKILMQVIRYCINTQDKPLKKLCMLYWEVVPKYQEPTSEELLAAHSGGGSIQRKLLPEMI
LVCNALMNDLNHPNEYVRGSMLRFLCKVKDEEIISPLVASIKACLEHRHPYVRKNAALAI
FHIHKLFGENVIPDAPELIQSLLIAETDMAARRNAFLMLFNQNEDLAIEYLANNIDDISK
FGDGFALLVLELTRRVCRRDPHQKSRFVRVLLEMLSSNSAAVSYEASWTLVSLSSAPTAV
RAAAVTYTNLLNSQNDNNVKMIVLERLEELKKNHCKILQELLMDVLRVLSSPNPDLCKKV
LDVAMDIVTVKNVTEVVNTLKREVSKTNSDDANENEAKGAVYRGMLIRAIHGCAVRFPQV
AENVVLVLMDFLSTESGMQVIIFARAIVEQYPPLRASVLSKLLHGLDSISNTSVMCVCLW
ILGEYSDTAEVIEETFGDITTLLGEASFILKNEEKQAKEKAAAEAAAGPKLVTKNVVLSD
GTYATQTSYTEVKKVDDDTPHLRKMLVSGDVFLGTIISSCLTKLCLRAEEFSDKISALTL
KDMTMKTLLYMCAIVKMAESSVSAQKSSLADCSERVTLCCRVLLDPKVKELLKPTLLEKG
KATFGEFLKNLKDKEFSEESKSESEAPTVQPDDLIHFRQLRSTAITNGELDLDDGSDLAR
ATGYVDGGSLLSDELSHVYQLSGFADPVYAEAFVTVHDYDISLEILIINRTPNTLSNLTV
ELSTMGDMKIVERPQTQNLAPLDQITVKASIKVSSTESGHIFGTIVYEDTSTQEKGYINL
NDIHMDIMDYIRPATCSDEMFRSMWAEFEWENKVAISTSIEGLVEFLDHIITSTNMRCLT
PHETTDKGSFLAANLYAQSVFGEDALVNVSVEKKDDNDGKLAGYIRIRSKTQGIALSLGD
RITSVQRGSLTQ
>MMETSP1447_diatoms__ID2686
MANTNNSIESYCTFTLAGDVTTGGLPGEAQIRKQLEDNDPQVKRHAVKAAIMAMLGGEPM
PSILMQVIRFCINSQDKPLKKLCMLYWEVVPKYEEPTSDELLAAAAGGPAVQRKLLPVMI
LVCNALMNDLTHSNEYVRGSMLRFLCKVKDEEILSPLVTCIKSCLEHKHPYVRKNAALAV
FHAHKLFGDNLIPDGPELIQAFLLAETDIGSRRNAFLMLFNQSEELAIEFLANNMDDVAK
YGDGFALLVLDLTRRVCRRDPNQKSRFVRVLLEMLSSTSAAVSYEAAWTLVTLSSAPTAV
RAAAVTYTNLLNSQNDNNVKMIVLERLEDLKKNHSKILQELLMDVLRALSSPNPDICKKV
LDVVMDIVTSRNVSEVVNTLKREVAKTGEEDSNAVEAKGSLYRAMLIRAIHGCAARFPQV
AESVVYVLMDFLSSDCGVQVIVFVREIIEQYPQLRPSILSKLISNLDEIGNTSAMCVCLW
ILGEYCESSDTVEASFDEITNLMGEASFVMKKDEKQAQDKAAAEAAAGPKMVTKNIVLAD
GTYATQTMYTESKKVDDTTANLRKMLVAGDVFLGSVVSSTLTKLCLRASELQSGMSAGKV
KEMTMQTLLIMCAIVKMAEMTVSAQKSSLADCKERVTLCCRALLDPKANAMLKPTLLTKG
KITFGSFLKTLKDKDMSETKKDKGSVSSVQADDLIHFRQLRSSAVSAGDLDLDDGSDLAR
ATGYADGGSLLSSELSHVYQLSGFADPVYAEAFVTVHDYDISLEILVINRTPNTLSNLNV
ELSTMGDMKIVERPQSQTIGPLDQSTIRASIKVSSTETGHIFGTIVYDDSSTQEKVYINL
NDIHMDIMDYIRPATCTDEIFRSMWAEFEWENKVAIATSITELVDFLNHVVGSTNMRCLT
PHDSSEKGSFLAANLYARSVFGEDALVNVSVEKKDDNGGKLAGYIRIRSKTQGIALSLGD
RITNVQRGAPPGQ
>Chaetoceros_calcitrans_diatoms__ID3119
MSGNPENSNESYCTFTLAGDVTAGGLPSEADIRKDLEDNDPKVKKHALKAAIMAMLGGEA
MPSILMQVIRFCINSQDKQLKKLCMLYWEVVPKYQEPTSEELHAMAMGGQAVQRKLLPEM
ILVCNALLNDLNHPNEYVRGGMLRFLCKVKDEEILSPLVASIKACLTHKHPYVRKNAALA
VFHAHKLFGEHLIPDGPELIQTFLLNEQDTAARRNAFLMLFNSDEAMAIGFLAQNMDDVG
KYGDGFALLVLDLTRRVCRRDPQQKSRFVRVLLEMLSSNSPAVSYEAAWTLVSLSSAPTA
IRAAAMTYTNLLTSQNDNNIKMIVLERLDGLKLHHTKILQELLMDILRALSSPNPDICNK
VLDVALDIVNVRNVSEVVNVLKREVTKVDVEANESKGANYRGMLIRAIHGCAVRFPVVAE
SVVHVLMDFLSTDSAIQVIIFVRAIIEQYPPLRASILNKLLYNFDSVKNSSVMCVCLWIM
GEYCEDSSTLREAFEGITKEVGEANFVLKNEEKQAKEKAAAAANAGPKMVTKNVILSDGT
YATQTIYSEPKKIEDNTPPLRKMLIEGDVFLGSVIASTLTKLCLRARDMPGDFSGVETKK
MTMTTCLIMCAIVKMAEITVTSQKSSLADCSERITMCTRALLDPKIEVILKPIMIGTGKQ
AFSEFLKTLKDKEAKEAKKNEKSAPTVQADDLIHFRQLRTTAVGTGEIDLDDGSDLARAT
GYQDGGSLLSTELSHVYQLSGLADPVYAEASVTVHDYDISLDLLVINRTPNPLSNLNVEL
NTMGDMKIVERPQSQSIGPLDQINVRASIKVSSTETGHIFGTIVYDDATTKEKHYINLND
IHMDIMDYIRPASCTDEVFRSMWAEFEWENKVAINTNLMDIYEFLDHIVKSTKMKCLTPH
DKSQKGTFLAANLYARSVFGEDVLVNLSVEKKEDKTGELAGYIRIRAKTQGIALSLGDRI
TSVQRSSTERVNKS
>Chaetoceros_neogracile_CCMP1317_diatoms__ID13621
MSSAQNSNESYCTFTLSGDVTSGGLPSESEIRKDLEDTDPQVKRHALKAAIMAMLSGEAM
PSILMQVMKFCINSQDKPLKKLTMLYWEVVPKYVEPTSDEILAAASGGNTVKRKLLPEMI
LVCNALMSDLNHPNEYVRGSMLRFLCKVKDEEILSPLIPSIKTCLQHSHQYVRKNAALTI
FHAHKMFGDNLIPDAPELIQSFLLSEKDVSARRNAFLMLFNQDEDMAIGFLASNMDDVGK
YGDGFALLVLDLTRRVCRRDPNQKSRFVRVLLEMLSSNSPAVSYEAAWTLVSLSNAPTAV
RAAAVTYTTLLNSQNDNNVKMIVLERLEELKKNHSKILQELLMDMLRALSSPNPDICRKV
LDIAMDIVSARNVTEVVSTLKREVSKTAEEDSTSEAKGSYYRGMLIRAIHGCAVRFPQVA
ESVVHVLMDFLSTDGGMQVIIFVRAIIEQYPPLRESILTKLLSALSEISNSSVMCVCLWI
LGEYCESAGVITEAFDDINSELGEACFILKSDEKKAKEKAASEAMSAPKVVTKNVILSDG
TYATQTMYSEVKKVEDNTPNLRKLLISGDVFLGSVVSSTLTKLCLRASDIPTDITPVKSK
EMTMQALLVMCAIVKMATVTVTAQRSSLADCSERVTLCCRVLLDPKVTELIKPIMLGKGK
TAFGTFLKSLKDKEMKDSKKEKSNVPLVQADDLIHFRQLRSTAVSGGDLDLDDGSDLARA
TGYVDGGALLSSELSHVYQLSGFADPVYAEAFVTVRDYDISLEILLINRTPNTLSNLNVE
LSTMGDMKIVERPQSQSLGPLDQMTIRASIKVSSTETGHIFGTIVYEDASTQEKFYINLN
DIHMDIMDYIRPASCTDEVFRSMWAEFEWENKVAISTSITDLSEFLKHVIKSTNMNCLTP
FDGVEKGSFLAANLYAKSVFGEDALVNVSVEXKKKTVKENLLDISGLGQRRKELLLV
>Chaetoceros_affinis_CCMP159_diatoms__ID1212
MATPQNANESYCTFTLASDVTAGGLPSEAEIRKDLEDNDPQVKRHALKAAIMAMLGGEAM
PSILMQVMKFCINSQDKPLKKLCMLYWEVVPKYQEPTSEELLAAASGGPAAKRKLLPEMI
LVCNALMSDLNHPNEYVRGSMLRFLCKVKDEEILSPLIPSIKSCLEHKHQYVRKNAALTV
FHAHKLFGENLIPDAPELIQSFLLSETDVSARRNAFLMLYNQDEDLAIEFLASNMDDVGK
YGDGFALLVLELTRRVCRRDPNQKSRFVRVLLEMLASNSPSVSYEAAWTLVSLSSAPTAV
RAAAVTYTSLLNSQNDNNVKMIVLERLEELKKNHSKILQELLMDMLRALSSPNPDICKKV
LDIAMDIVTSRNVSEVVSTLKREVTKTAEDDASEAKGSYYRGMLIRAIHGCAVRFPQVAE
SVVHVLMDFLSTDGGMQVIIFVRAIIEQYPPLRESILSKLLGALDEISNSSVMCVCLWIL
GEYCETAGSLTEAFEDINTQLGEACFVLKNDEKKAQEKAAAEALAGPKMVTKNVILSDGT
YATQTVYSEPKKVEDNTPNLRKLLVSGDVFLGSVVSSTLTKLCLRAGDLSDITPVKAKEM
TVQALLVMCAIVKMATITVTAQRSSVADCSERVTLCCRALLDPKVCDMVKPIMLGQGKTA
FGTFLKNIKDKELSQTKKDAPSAPTVQADDLIHFRQLRSTAVAGGELDLDDGSDLARATG
YADGGSLLSSELSHVYQLSGFADPVYAEAFVTVRDYDISLEILVINRTPNTLANMNVELS
TMGDMKIVERPQSQTLGPSDQTTIRASIKVSSTETGHIFGTIVYEDPTTQEKFYINLNDI
HMDIMDYIRPSTCTDEVFRSMWAEFEWENKVAISTSITDLTQFLNHIVKSTNMKCLTPHD
GAEKGSFLAANLYAKSVFGEDALVNLSVEKKEDSAGELAGYIRIRSKTQGIALSLGDRIT
MVQRGASEQ
>Chaetoceros_decipiens_diatoms__ID42772
MAMLGGEAMPKILMQVMKFCINSSDKPLKKLCMLYWEVVPKYQEPTSEELHAAASGGPAV
KRKLLPEMILVCNALMGDLNHANEYVRGSMLRFLCKVKDEEILSPLIPSIKSCLEHKDPY
VRKNAALTIFHVHKMFGDNLAPDAPELIQAFLLAETNVSARRNAFLMLFNQDEDLAIEFL
ASNMDDVGKYGDGFALLVLELTRRVCRRDPNQKSRFVRVLLEMLSSNSPAVSYEAAWTLV
TLSSAPTAVRAAAVTYTSLLNSQNDNNVKMIVLERLEELKKNHSKILQELLMDMLRALSS
PNPDICKKVLDIAMDIVTSRNVAEVVNNLKREVTKTAEDDSNTSEAKGSYYRGMLIRAIH
GCAIRFPQVAESVVHVLMDFLSTDGGMQVIIFVRAIIEQYPPLRESILSKLLSTLDEINN
SNVMCVCLWILGEYCEVPSLLTEAFDDINTQLGEACFVLKSDEKKAQEKAAAEAIAGPKM
VTKNIILSDGTYATQTVYSEAKKVEDNTPTLRKLLISGDVFLGSVVSSTLTKLCLRATDM
QNDITPVKSKEMTMQALLVMCAIVKMATVTVTAQRSSVADCSERVTLCCRALLDPKVCSM
VKPIMIGKGKAAFGTFLKTLKDKEQKENKKNEPSTPSVQADDLIHFRQLRSTAATGGELD
LDDGSDLARATGYADGGSLLSSELSHVYQLSGFADPIYAEAFVTVRDYDISLEILVINRT
PNTLSNMTVELSTMGDMKIVERPQSQTLGPLDQATVRASIKVSSTETGHVFGTIVYEDSS
TSEKNYINLNDIHMDIMDYIRPSSCTDEVFRSMWAEFEWENKVAISTSITDLVEFLNHIV
KSTNMKCLTPFDGVEKGSFLAANLYAK
>Chaetoceros_debilis_MM31A_diatoms__ID4974
MSAPQNSNESYCTFTLAGDATAGGLPSEADIRKDLEDNDPKVKKHALKAAIMAMLGGEAM
PSILMQVIRFCISSQDKGLKKLCMLYWEVVPKYSEPTSEEIQAAAANGTVAARKMLPEMI
LVCNALMNDLNHPNEYVRGSMLRFLCKVNDAEIVSPLVPSIKGCLEHKHQYVRKNAALAI
FHAHKLFGDDIIPDGPELVNALLLQETDISARRNAFLMLFNQDEDLAIEFLANNMDDVGK
YGDGFALLVLELTRRVCRRDPNQKSRFVRVLLEMLSSNSPSVSYEAAWTLVSLSSAPTAV
RAAAVTYANLLNSQNDNNVKMIVLERLDGLKKNHTKILQELLMDILRALSSPNPDICKKV
LDVAMDIVNVRNVVEVVNTLKREVTKTDEDAVEAKGSYYRSMLIRAIHGCAVRFPQVAES
VVHVLMDFLPGDSGMQVIIFVRAIIEQYPPLRASILSKLLSTLDDIQNNGVMCVCLWVLG
EYCETPEVLEEAFSDINSQLGDADFILKNEEKQAKEKAAAEAAMGPKMVTKNIVLSDGTY
ATQTVYSETKKAEDNTPGLRKMLVEGDVFLGSVVSATLTKLCLRASDMPGDFSIAKSKEM
IVQACMIMCAIVKMAEVTVTAQRSSLADCSDRISQCTRALIDPEAKILLKPIMLGQGKSA
FGSFLKSLKEKESKDTKKDEQAVPSVQADDLIYFRQLRANAAATGELDLDDGGDLARATG
YEHGGSLLSNELSHVYQLSGFADSVYAEAFVTVHDYDISLEILVMNRTDKTLSNLNIELS
TMGDMKIVERPQSQTLGPFEQSTIRASIKVSSTETGHIFGTIVYEDAASKEKTYINLNDI
HMDIMDYIRPASCTDEVFRSMWAEFEWENKVAITTIITDLSDFLEHIVKSTNMTCLTPHD
ESQTGTFLAANLYARSVFGEDALVNVSVEKKEDQSGELAGYIRIRSKTQGIALSLGDRIT
TVQRGVPKTQQA
>Chaetoceros_curvisetus_diatoms__ID4048
XDEVVNTLKREVTKTDEDAVEAKGTYYRGMLIRAIHGCAVRFPQVAESVVHVLMDFLSGD
SGMQVIIFVRAIVEQYPPLRASILSKLLSVIDDIKNNGVMCVCLWILGEYCEAPEVMEEA
FDDINTQLGDACFVLKNEEKQAQEKAAAEAAMGPKMVTKNVVLSDGTYATQTVYTESKKI
EDNTPGLRRMLLDGDVFLGSVVSSTLTKLCLRAGDMPGDFTAVKTKDMTMKALLVMCAIV
KMAETTVTAQRSSLADCSERVTLCTRALLDPKANALLKPIMLGKGKAAFGSFLKTLKDKE
VKSSTKKDEKAVSSVQADDLIHFRQLRASAVASGELDLDDGSDVARATGYEDGGSLLSNE
LSHVYQLSGFADPVYAEAFVTVHDYDISLEILVMNRTSKTLSNLNVELNTMGDMKIVERP
QSQTLGPLDQTTVRASIKVSSTETGHIFGTIVYEDAATGDKAYINLNDIHMCIMD
>MMETSP1429_diatoms__ID9226
XKILQELLMDILRALSSPNPDICKKVLDVAMDIVNVRNVSEVVSALKREVTKTEEDAVEA
KGAYYRSMLIRAIHGCAARFPQVAESVVHVLMDFLATDSGMQVIIFVRAIIEQYPPLRAS
VLSKLLHNLEDIKNNGVMCVCLWILGEYCETAEVLGEAFDDINTQLGEASFVLKNDEKQA
QEKAAAEAAAGPKMVTKNVVLSDGTYATQTVYSETKKQEDNTPGLRKMLVEGDVFLGSVV
SSTLTKLCLRASDMPGDFSPVRSKDMAMKALLVMCAIVKMAEVTVTAQRSSHADCSERIT
LCCRALLDPKANALLKPIMLGKGKAAFGSFLKSLKDKESKDTKKGVVAPSVQADDLIHFR
QLRSSAVASGELDLDDGHDLARATGYEDGGSLLSSELSHVYQLSGFADPVYAEAFVTVRD
YDISLEILVINRTPNTLSNLNVELSTMGDMKIVERPQSQNIGPLDQSTMRASIKVSSTET
GHIFGTIVYEDAATKEKFYINLNDIHMDIMDYIRPATCTDEVFRSMWAEFEWENKVAITT
SITGLSEFLDHIVKSTNMSCLTPFDDSQKGSFLAANLYARSVFGEDALVNVSVEKKDDND
GELAGYIRIRSKTQGIALSLGDRITTVQRGFRPGQ
>Chaetoceros_muelleri_diatoms__ID9909
METPKNANETYCTFTLPGDMTAGGLPSEADIRKDLEDNDPKVKRHALKAAIMAMLGGEAM
PSILMQVIRFCINSQDKPLKKLCMLYWEVVPKYQEPTSEEINAAASGGPALQRKLLPEMI
LVCNALMNDLNHPNEYVRGSMLRFLCKVKDEEILSPLIPSIKACLEHKHPYVRKNAALAV
FHAHKLFGENLIPDGPELINDFLLREKDISARRNAFLMLFNQDENIAIQFLANNMDDVGK
YGDGFALLVLELTRRVCRRDPNQKSRFVRVLLEMLSSNSPAVSYEAAWTLVSLSSAPTAI
RAAAMTYTNLLNSQNDNNVKMIVLERLEGLKKNHTKILQELLMDILRALSSPNPDICKKV
LDVAMDIVNVRNVAEVVNTLKREVTKIDGEDVVEAKGAYYRGMLIRSIHGCAVRFPHVAE
SVVHVLMDFLSTDCGMQVIIFVRAIIEQYPPLRASILSKLLNNLDDIRNNAVMCVCLWIL
GEYCETPSTLKEAFDDITSLLGEASFILKVDEKQAKEKAAAEAAAGPKMVTKNVVLSDGT
YATQTIYTEAKKVEDNTPVLRKMLIEGDVFLGSVVSSTLTKLCLRANDLPDSFSPQVTKE
MTLETLLVMCAIIKMAEITVNAHRSSLSDCTERITLCTRALLDPKANALLKPIMLGKGKA
AFGSFLKSLKDKEAKQNKKEEKTAPSVQADDLIHFRQLRSSTVASGELDLDDGHDLARAT
GYEGGSSLLSNELSHVYQLSGFADPVYAEAFVTVRDYDISLEILIINRTANTLSNLNVEL
STMGDMKIVERPQSQNIGPLDQCNLRASIKVSSTETGHIFGTIVYEDAATKEKFYINLND
IHMDIMDYIRPASCTDEVFRSMWAEFEWENKVAITTSITDLFEFLNHIVKSTNMQCLTPI
DKTQKGTFLAANLYARSVFGEDALVNVSVEKKEDNQGELAGYIRIRSKTQGIALSLGDRI
TTVQRGTALGQ
>MMETSP0200_diatoms__ID11006
MDAPKNANETYCTFTLPGDMTAGGLPSEADIRKDLEDNDPKVKRHALKAAIMAMLGGEAM
PSXLMQVIRFCINSQDKPLKKLCMLYWEVVPKYQEPTSEEIHAAASGGPALQRKLLPEMI
LVCNALMNDLNHPNEYVRGSMLRFLCKVKDEEILSPLIPSIKACLEHKHPYVRKNAALAV
FHAHKLYGENLIPDGPELINEFLLREKDISARRNAFLMLFNQDENLAIQFLANNMDDVGK
YGDGFALLVLELTRRVCRRDPNQKSRFVRVLLEMLSSNSPAVSYEAAWTLVSLSSAPTAI
RAAAMTYTNLLNSQNDNNVKMIVLERLEGLKKNHTKILQELLMDILRALSSPNPDICKKV
LDVAMDIVNVRNVSEVVSTLKREVTKIDGDDVVEAKGAYYRGMLIRSIHGCAVRFPHVAE
SVVHVLMDFLSSDCGMQVIIFVRAIIEQYPPLRASILSKLLSNLDDIKNNTVMCVCLWIL
GEYCESXSTLKEAFDDITSLLGEASFIMKTDEKQAKEKAAAEAAAGPKMVTKNVVLSDGT
YATQTIYTEAKKVEDNTPVLRKMLIEGDVFLGSVVSSTLTKLCLRASDLPDAFSAQVTKE
MTLETLLVMCAIIKMAELTVNAHRSSLADCTERITLCTRALLDPKANALLKPIMLGKGKA
AFGSFLKSLKDKESKQSKKDEQAAPSVQADDLIHFRQLRSSAVASGELDLDDGHDLARAT
GYEGGSSLLTSELSHVYQLSGFADPVYAEAFVTVRDYDISLEILVINRTANTLSNLNVEL
STMGDMKIVERPQSQNIGPLDQCNLRASIKVSSTETGHIFGTIVYEDAATKEKFYINLND
IHMDIMDYIRPASCTDEVFRSMWAEFEWENKVAITTNITDLFEFLNHIVKSTNMQCLTPI
DNTQKGTFLAANLYARSVFGEDALVNVSVEKKEDNQGELAGYIRIRSKTQGIALSLGDAS
PPFREVRLLGYEHEFFKIVIQIILINLSVDHSKLSXFFLMINHVEELLAILEDGVRGKIE
AQLDERRGTFFEDAXDAEKLRNELKNSSKINKRDLIGGSGRSLLHHAVINGHDDCVDVLL
QSELLNINLPTLLGKDSALHFGALKSNRNIVFKLLHHGANPNLRNTYGLTPLHYTTDTHI
ASLLVTFGGSVTIKDHFKRKPINYALKTGNGDLIRFLTEAEDEAHRQTIHQGANSKGSRI
GTGGRCDETNHVMNLEHYRA
>Chaetoceros_neogracile_diatoms__ID4938
MILSVHFPHESSQPLLHQIKRHALKAAIMAMLGGEAMPSILMQVIRFCINSQDKPLKKLC
MLYWEVVPKYQEPTSEEIHAAAAGGPSIKRKMLPEMILVCNALMNDLNHPNEFVRGSMLR
FLCKVKDEEILSPLAPSIKACLSHKHPYVRKNAALAVFHAHKLFGDNIIPDGPELINEFL
MSETDISARRNAFLMLFNQDESLAIQFLANNMDDVGKYGDGFALLVLELTRRVCRRDPNQ
KSRFVRVLLEMLSSPSPAVSYEAAWTLVSLSSAPTAIRAAALTYTNLLNSQNDNNVKMIV
LERLDGLKKNHTKILQELLMDILRALSSPNPDICKKVLDVAMDIVNVRNVVEVVNTLKRE
VSKLEGEDAVEAKGSYYRGMLIRAIHTCAVRFPQVAESVVHVLMDFLSSDSGMQVIIFVR
SIIEQYEQLRASILTKLLSSLDDIKNNGVLCVSLWILGEYCEAPESLEEAFTDISTLLGE
ASFILKTDEKQAQEKAAAAAAAGPKMVTKNVVLPDGTYATQTVYTESKKFADNTPGLRKL
LIEGDVFLGSVVSSTLTKMCLRAGDLPDAFTPQTTKDMTMKALLIMCAIVKMAETTVTAQ
RSSLADCSERITLCTRALLDPEASALLKPIMLGKGKAAFGSFLKSLKDKESKDSKEDKNV
APSVQADDLIHFRQLRSSAVASGELDLDDGHDLARATGYEGGSSLLSSELNHVYQLSGFA
DPVYAEAFVTVRDYDISLEILVINRTPNTLSNLNIELSTMGDLKIVERPQSQNIGPLDQA
TIRASIKVSSTETGHIFGTIVYEDAASKEKFYINLNDIHMDIMDYIRPANCTDEVFRSMW
AEFEWENKVAITTSITELSEFLNHIVTSTNMQCLTPFDNSQQGTFLAANLYARSVFGEDA
LVNVSVEKKEDNQGELAGYIRIRSKTQGIALSLGDRITTQQRGPPVKK
>MMETSP1336_diatoms__ID274
TNANESYCTFTLAGDMTAGGLPSEADIRKDLENNDPKVKRHALKAAIMAMLGGEAMPSIL
MQVIRFCINSQDKPLKKLCMLYWEVVPKYQEPTSEDFHAAASGGPAVQRKMLPEMILVCN
ALMNDLIHPNEYVRGAMLRFLCKVKDEEIISPLIPSIKACLEHKHPYVRKNAALCVFHAH
KLFGENIIPDGPELINEFLLSESDISARRNAFLMLFNQDEALAIQFLANNMDDVGKYGDG
FALLVLELTRRVCRRDPNQKSRFVRVLLEMLSSNSPAVSYEAAWTLVSLSSAPTAIRAAA
MTYTNLLNSQNDNNVKMIVLERLEELKKNNTKILQELLMDILRALSSPNPDICKKILDVA
MDIVNVRNVVEVVNTLKREVSKLEGEDAVEAKGAYYRGMLIRAIHSCAVRFPQVAESVVH
VLMEFLSTDSGMQVIIFVRAIIEQYPPLRASILSKLLSNLDDIRNNGVMCVCLWILGEYC
EASESLEEAFTHINSLLGEATFVLKSDEKQAQEKAAADAAAGPKMVTKNVVLSDGTYATQ
TVYTEAKHIQDNTPGLRKLLIDGDVFLGAVVSSTLTKLCLRAGDLADAFTPQVSKDMTMK
ALLIMCAIVKMAETTVTAQRSSLADCSERITICTRALLDPKASALLKPIMLGKGKAAFGS
FLKSLKDKEANDTKEDKNVAPSVQADDSIHFRQLRSSAVASGELDLDDGHDLARATGYEG
GSSLLSSELSHVYQLSGFADPVYAEAFVTVRDYDISLEILVINRTPNTLSNLNVELSTMG
DLKIVERPQSQNIGPLDQSTIRASIKVSSTETGHIFGTIVYEDAATKEKFYINLNDIHMD
IMDYIRPANCTDEVFRSMWAEFEWENKVAITTSITDLSEFLNHIVKSTNMQCLTPFDNSQ
QGTFLAANLYARSVFGEDALVNVSVEKKEDNQGELAGYIRIRSKTQGIALSLGDRITTQQ
RGLGK
>MMETSP0794_diatoms__ID3932
MAPVTTSNESYCTFTLSTDVTAGGLPSEDEIARDLEDNDPKVKRHALKAAIMAMLGGEAM
PRILMQVIRFCINSDDHPLKKLTMLFWEVVPKYQEPTSDEILRAAGGPIQRKLLPEMILV
CNALMNDLNHPNEFVRGSMLRFICKIKDEEILGPLVPSIKSCLEHRHQYVRKNAALAVFH
VHKLHGENLLPDAPELIQTFILAETDVGARRNAFLMLLNQSEDTAIEFLAHNIENVGDYG
DGFALLVLELTRTVCRRDPNQKSRFVRVLFAFLSSDSAAVSYEAAWTLVSLSSAPSAVRA
AATTYASLLNSQNDNNIKMIVLERLEGLKKRHTKILQEIIMDILRALSSPNPDICKKVLD
VTTDIVTARNVSEVITLLKKEVTKTEDSDMEKGVVYRNMLIRAIHDCASRFPDVAESVVL
TLMDFLSSDGAIQVIVFVRAIMEQYEHLRGPILAKLLSSLDDITSKSVMCVCLWILGEYC
EDAEILQEAFDDVNTQLGDAPFVLKIEDKSDKGAEEDGAPKMITKNVVLADGTYATQTVY
SEAKSTPVETDNNPSLRKMIIGGDVFLGSIVSSCLTKMCLRASAMNDFSPPQIKSMVVKS
LLAMCGIVKMAELTSSAHQSNLTDCKERVTLCCRVLLDPKANEKLKDTIITEGKATFSAF
LNALKEKEAKAAKKSGLSLPTTQPDDLIHFRQLRSQAQGVDLDLDDGGDLQRATGGIGAG
SLSSELNHVYQLSGFADPVYAEALVTVHDYDIVLEILVINRTPNTLSNLTVELSTMGDMK
IVERPQSHNIGPLDQITIRASIKVSSTETGHIFGTIVYEDSSTGEKGYINLNDIHMDIMD
YIRPATCTDEIFRSMWAEFEWENKVAISTSITELNGFLDHIVKSTNMNCLTPHDDGSKGS
FLAANLYAKSVFGEDALVNVSVEKKADNDGKLAGYIRIRSKTQGIALSLGDRITNVQRDL
AENQPQ
>MMETSP0009_diatoms__ID20187
MPAPKNANETYCTFTLASDVTAGGLPSEEEIAKQLESSNDEDKKFALKACIMAMLGGEAM
PRILMQVIRFCINSNDKQLKKLCMLYWEVVPKYQEAADGEPRKMLPEMLLVCNALMNDLT
HPNEYVRGSMLRFLCKVKEEEILGPLMPSIKACLEHRHSYVRKNAALAIFHAHRLYGEAL
LPDAPEIMAAFLNNETDISARRNAFLMMLNEAEELAIQFLATHLDQVGEYGDGFLLLVLE
LTRRVCRRDPAQKSRFVRVLFQMLGSDSAAVSYEAAWTLVSLSSAPTAVRAAAVTYTHLL
NSSQDNNVKLIVLERLEDLKAKHNKILQELLMDILRGLASPNPDICQKVLEVSMDIVTSR
NVAEVVNVLKREVGKTTAADSNETSEAKGSQTYRALLVKAIHGCAVKFPHVAESVVDVLM
DFLSFQDGSGMQVIILFRAIVEQYPELRPTILSKLINVVDEIASNPVMCVCLWILGEYCE
ESGNLTDAYDAIMEQLGEANFIIAPDEAAAEDEAAATAAPKMITKNVVLADGTYATQTVY
SEAPKPEVSNMPNLRKMLVGGDVFLGTLVASSLTKMCLRAEDVGVAAATVKKWTVDSLLM
MCAIVKVAEVTVNAQRSSLSDCTERMTLCCRALLDPKAKELLKPSLLNDGKATFATFLAS
LKQDDKKAGEDKDGDAAAGPTTQADDLIHFRQLRNMAVQGGDVDLDDGADLARATGYDNA
GSLLESELSHVYPLSGFADPVYAEALVTVHDYDIVLEILVINRTPNTLSNLTVELSTMGD
MKIVERPQAHTIGPLDQMTIRASIKVSSTETGHIFGTIVYEDSSTMEKGYINLNDIHMDI
MDYIRPAFCTDEAFRSMWAEFEWENKVAIATSIEDLQVFLNHIVTSTNMTCLTPHDPKER
GSFLAANLYARSVFGEDALVNVSVEKKDDNDGKLAGYIRIRSKTQGIALSLGDRITSVQR
GLPDSN
>MMETSP1066_diatoms__ID707
MAQAINANESYCTFTLASDVTAGGLPSQDEISKDLESNDPKVKRHALKAAIMAMLGGEAM
PKILMQVIRFCINSDDKPLKKLCTLYWEVVPKYQEPTSDEVLRAASSGQTLQRKLLPEMI
LVCNALRNDLIHPNEYVRGSMLRFLCKVKDEEILGPLVPSIKACLEHRHQYVRKNAALAV
FHAHKIAGDTLMPDAPELIEAFLMAETDAGARRNAFLMLFNRSEDLAIQYLAKNIDDVMT
FGDGFALLVLELTRRVCRRDPNQKSRFVRVLFQMLSSTSAAVSYEAAWTLVSLSNAPTAV
RAAATTYATLLNTQNDNNVKLIVLERLEELKKKHPKILQEILMDILRALSSPNPDICKKV
LDVTMDIVTARNVSDVIATLKREVTKTTQENDTDMESKGAVYRNMLIKAIHGCAIRFPDV
AESVVHVLMDFLSTDGGIQVVAFVRAIVEQYPPLRPSILSKLLGSLEDVSNNNVMNICLW
ILGEYCTSADVLEEAFGDVTKQLGEPPFVKAEDVKKEKDDDAAPKLVTKNVILSDGTYAT
QTVYSESKAPVEEQSIPFLRKMIIEGDIFLASVLSACLTKLCLRAADLSADEISPATVKD
MTVKTILIMCGIIKMAEVTVSAQKSSVSDCKERVTMCCRVLLDPKTNVLLKETLLNEGKT
TFSKLLATLKENEAAEAKKKEQVIPTTQPDDLIHFRQLLSSAVQGGDLDLDDGADLSRAT
GFTNAGNLLSQELSHVYQLSGFADPVYAEALVTVRDYDISLEILVINRTPNTLSNLTVEL
STMGDMKIVERPQSHTIGPLDQVTIRASIKVSSTETGHIFGTIVYEDSVTNDKVYINLND
IHMDIMDYIRPATCTDEMFRSMWAEFEWENKVAITTSITGLIEFLDHIVTSTNMKCLTPH
DKNEKGSFLAANLYARSVFGEDALVNVSVEKKDDNDGKLAGYIRIRSKTQGIALSLGDRI
TSVQRGLPPKQG
>MMETSP0800_diatoms__ID7648
NDLNHPNEYVRGSMLRFLCKVKDEEILGPLMPSIKACLEHRHHYVRKNAALAIFHAHRLH
GETLIPDGPELVASFLESETDVAARRNAFLMILHEAEDLAIQFLAKNIEEVGKYGDGFAL
LVLELTRGVCRKDPSQKSRFVRVLFQMLSSNSASVSYEAAWTLVSLSSAPTAVRAAAVTY
TNLLNSQNDNNVKMIVLERIDALKAKHSKILQELLMDILRALSSPNPDICKKVLDVAMDI
VTPRNVTEVVATLKREVQKTTQENDSTMEAKGMVYRNMLITAIHGCAVRFPEVALFXTLM
DFLSTDGGMQVVIFVRAIIEQYPDLRAALLAKLMTTLDEVSSNSVACVCLWILGEYTESS
DSLKEAFSAITEQVGEPPFYQTEASAQEEAAADAAGPKLVTKNVVLADGTYATQTVYSEP
KAVISDNTPHLRKMLIGGDIFLGEILASCLTKLCLRASDFSEVDAVELKKMIAKSVMTMC
GIVKMAEKCVNAQKSSLADCKERVALCCRALLDPKATEVLKKTLTQDGKATFALFLKTLK
DKEAKETKKSDDKPPATQADDLIHFRQLRSMAVQGGDVDLDDGSDLERATGYAGAGSILS
NELSHVYQLSGFADPVYAEAFVTVHDYDIVLEFLVINRTGNTLGNLTVELSTMGDMKIVE
RPQSHSIGPLDQITIRASIKVSSTETGYIFGTIVYDDMSTNEKGYINLNDIHMDIMDYIR
PATCTDEMFRSMWAEFEWENKVAISTSITGLVEFLDHIVKSTKMRCLTPHDSNEKGSFLA
ANLYARSVFGEDALVNVSVEKKDDNDGKLAGYIRIRSKTQGIALSLGDRITSVQRGL
>Thaoc_diatoms__ID14625
MPTNSNESYCTFTLASDVTAGGLPSEEEIAKQLENNDPQARPQGRHHGHAGRGGHAADPD
AGHPLLHKLGRQAAEEALHAVLGGGAEVPGADVRRGPPGRVGRAGRAAEAPPGDDIGVQR
ANERPEPPQRVRAGVHAAVPVQGQGRGDTRSTHPQHQGVPAAPPPIRAEECRADGLPRAP
GARRDAHPRRTRARRPVHQRRDRRGRPAQRFLMLYNESEELAIQFLARNLDDVSKFGDGF
ALLVLDLTRKACRRDPNQKSRFVRVLFQMLSSDSAAVSYEAAWTLISLSNSPTAVRAAAA
TYTNLLNSQNDNNVMMIVLERLEQLQKKHSKILQELLQDILRALSSPNPDICSKVLDVAM
TLVTSKNVSEVVTTLKREVAKTTQESSDSSEDKGKVYRNMLITAIHGCAVRFPDVAGSVV
DTLMDFLSSDGGMQVIIFVRTIVERYPDLRPAILSKLISTVDEISNGQVMCICLWILGEY
CETAETVSDAFETVTEQLGDAPFVVQAEDKQAMEAAAAEAAKGPQMVTKNVVLADGTYAT
QTVYSEPKANPADLDKSPHLRKMVVGGDIFLGTIVASSLTKMCLRAPDVGIDAVTAKGMA
VKSLLAMCGIVKMAEVSATAQKSSLADCSDRVSLCCRALLDPKATALLKPTLLEEGKSSF
AAFLRNVQDKSGEKDESKEDEVTTQADDLIHFRQLRSLTAQGGDLDLDDGSDLARATGYT
DGGSALTNELSHVYQLSGFADPVYAEAFVRVHDYDILLEILIINRTPNTLANLTVELSTM
GDMKIVERPQSQTIGPLDQMTIRASIKVSSTETGHIFGTIVYEDAATQEKGYVNLNDIHM
DIMDYIRPATCTDEVFRSMWAEFEWENKVAISTSIGDLVQFLDHIVSSTNMTCLTPHGNE
KGSFLAANLYAKSVFGEDALVNVSVEKKDDNDGKLAGYIRIRSKTQGIALSLGDRITSVQ
RAAPSED
>CAAOSW_diatoms__ID22586
MSTAVNSNESYCTFTLASDVTAGGLPSEEEIAKQLESNDPKIKRHALKAAIMAMLGGEAM
PRILMQVIRFCINSDDKPLKKLCMLYWEVVPKYQEPSSDEVLRAASGGTHLTRKLLPEMI
LVCNALMNDLNHPNEYVRGSMLRFLCKVKDEEILGPIIPSIKACLTHRHPYVRKNAVLAV
FHAHRLHGETLIPDGPELVSAFIDAETDVAARRGAFLMLYNEAEDLAVRFLAAHLDDVAR
FGDGFALLVLDLTRQSCRRDPQQKSRFVRVLFQMLGSESAAVSYEAAWTLISLSNAPTAV
RAAAVTYTTLLNSQNDNNVMLIVLERLEQLQKKHSKILQELLQDILRALSSPNPDICRKV
LDVAMTLVTAKNVAGVVTTLKREVAKTTQQTADDSEEKNKLYRNMLIGAIHGCAVRFPDV
AESVVHTLMDFLASDGGMQVVIFVRAIVERYPDLRPAILAKLVAVLDEVADPHVAAICLW
ILGEYCATADAVADAFAVVSAQLGEAPYLVGADEKEAREQAALEASKGPKMVTKNVVLSD
GTYATQTSYSEPKAAAPEDHMSHLRRMVVGGDVFLGTIVASCLTKMCLRAPDVGVPAPQA
KAMTVKALLAMCGIVKMAEVTVSAQRSSLADCAERLSLCCRALLDPKAAALLKDILLSEG
KASFASFLRHVQDKEGGDEEAKEDVLAAQADDLIHFRQLRSLTAQGGDLDLDDGSDLARA
TGYADGGSLLSRELRRVYQLSGFADPVYAEASVTVHDYDIVLEILVINRTPNTLANLTVE
LSAMGDMKIVERPQSQTIGPLDQLTIRASIKVSSTETGHIFGTIVYEDAATQEKGYVNLN
DIHMDIMDYIRPATCTEEVFRSMWAEFEWENKVAISTSISELIEFLDHIVDSTNMSCLTP
HDRNEKGSFLAANLYAKSVFGEDALVNVSVEKKDDNAGKLAGYVRIRSKTQGIALSLGDR
ITSVQRGLQANKKQ
>MMETSP0578_diatoms__ID7551
MSAASNSNESYCTFTLASDVTAGGLPSEEEIAKQLESNDPKTKRHALKAAIMAMLGGEAM
PRILMQVIRFCINSDDKPLKKLCMLYWEVVPKYQEPTSDEVLRAASGGQPVQRKLLPEMI
LVCNALMNDLNHPNEYVRGSMLRFLCKVKDEEILGPLIPSIKACLQHRHQYVRKNAAMAV
FHAHRLHGDTLIPDGPELMDAFISAETDIGARRNAFLMLFNESEELAIQFLAKNLDDVGK
FGDGFALLVLDLTRKACRRDPNQKSRFVRVLFQMLSAESPAVSYEAAWTLISLSNSPTAI
RAAAVTYTNLLNSQNDNNVKMIVLERLEKLKGKHSKILQELLPDIMRGLSSPNPDVCEKV
LDVAMALVTHKNVADVVVTLKREVAKTTQESSDSSEEKGKVYRNMLIQAIHGCAVRFPDV
AESVVHTLMDFLSSDGGMQVIIFVRAIVEKYPDLRPAILTKLINTVDEVTNTNVMCICLW
ILGEYCETSETVKDAYDTISAQLGEAPFIVQPKDKKAREDAAAAAAKGPQLVTKNVVLAD
GTYATQTMYSEPKISPAQDNTPNLRKMIVGGDIFLGSVVSSCLTKMCLRGSDVGLDALTV
KSMTVNSLLTMCGIVKMAEVTVSAQKSSLADCSDRVTLCCRALLDPKANAILKQALLSEG
KSSFAMFLKSVQGKEGKTKEESKEEVVSTQADDLIHFRQLKSLTAQAGDLDLDDGSDLAR
ATGYADGNSLLTNELSHVYQLTGFADPVYAEAFVTVHDYDILLDILVINRTPNTLANLTV
ELSTMGDMKIVERPQSHTIGPLDQINIRASIKVSSTETGHIFGTIVYEDASTQEKGYINM
NDIHMDIMDYIRPATCTDEVFRSMWAEFEWENKVAITTSITDLIEFLDHIVSSTNMKSLT
PFDRNENGSFLAANLYAKSVFGEDALVNVSVEKKDDNDGKLAGYIRIRSKTQGIALSLGD
RITSVQRGLPPKNE
>MMETSP0593_diatoms__ID13003
MSAASNSNESYCTFTLASDVTAGGLPSEEEIAKQLESNDPKTKRHALKAAIMAMLGGEAM
PRILMQVIRFCINSDDKPLKKLCMLYWEVVPKYQEPSSDEVLRAASGGQPVQRKLLPEMI
LVCNALMNDLNHPNEYVRGSMLRFLCKVKDEEILGPLIPSIKACLQHRHQYVRKNAAMAV
FHAHRLHGDTLIPDGPELIDAFISAETDIGARRNAFLMLFNESEELAVQFLAKNLDDVGK
FGDGFALLVLDLTRKACRRDPNQKSRFVRVLFQMLSAESPAVSYEAAWTLISLSNSPTAI
RAAAVTYTNLLNSQNDNNVKMIVLERLEKLKEKHSKILQELLPDIMRGLSSPNPDVCEKV
LDVAMALVTHKNVADVVVTLKREVGKTTQESSDSSEEKGKVYRNMLIQAIHGCAVRFPDV
AESVVHTLMDFLSSDGGMQVIIFVRAIVEKYPDLRPAILTKLINTVDEVTNTNVMCICLW
ILGEYCETSETVKDAYDTISAQLGEAPFIVQPKDKKAREDAAAAAAKGPQLVTKNVVLAD
GTYATQTMYSEPKVNTAQDNTPNLRKMIVGGDIFLGSVVSSCLTKMCLRGSDVGLDALTV
KSMTVNSLLTMCGIVKMAEVTVSAQKSSLADCSDRVTLCCRALLDPKAKAILKQALLSEG
KSSFAIFLKSVQGKEGKEKEESKEDVVSTQADDLIHFRQLKSLTAQAGDLDLDDGSDLAR
ATGYADGNSLLTNELSHVYQLTGFADPVYAEAFVTVHDYDILLDILVINRTPNTLANLSV
ELSTMGDMKIVERPQSHTIGPLDQINIRASIKVSSTETGHIFGTIVYEDASTQEKGYINM
NDIHMDIMDYIRPATCTDEVFRSMWAEFEWENKVAITTSITDLIEFLDHIVSSTNMKSLT
PFDRKENGSFLAANLYAKSVFGEDALVNVSVEKKDDNDGKLAGYIRIRSKTQGIALSLGD
RITSVQRGLPPKKE
>Skeletonema_menzelii_diatoms__ID15592
MAMLGGEAMPRILMQVIRFCINSDDKPLKKLCMLYWEVVPKYQEPSSDEVLRAAAGGQPV
QRKLLPEMILVCNALMNDLNHPNEFVRGSMLRFLCKVKDEEILGPLIPSIKSCLQHRHQY
VRKNAAMAVFHAHRLHGDTLIPDGPELMEAFISAETDIGARRNAFLMLYNESEELAIQFL
AKNLDDVGKFGDGFALLVLDLTRKACRRDPNQKSRFVRVLFQMLSAESPAVSYEAAWTLI
SLSSSPTAIRAAAVTYTNLLNSQNDNNVKMIVLERLEKLKGKHSKILQELLPDIMRGLSS
PNPDVCEKVLDVAMALVTHKNVADVVTTLKREVGKTTQESSDSSEEKGKVYRNMLIQAIH
GCAVRFPDVAESVVHTLMDFLSSDGGMQVIIFVRAIVEKYPDLRPAILTKLINTVDEVTN
TNVMCICLWILGEYCETSETVKDAFDTITAQLGEAPFIVQPKDKKAREEAAAAAAKGPKL
VTKNVVLADGTYATQTMYSEPKVNSALDNTPNLRKMIVGGDIFLGSVVSSCLTKMCLRGA
DVGLDALTVKSMTVNSLLTMCGIVKMAEVTVSAQKSSLVDCSDRVTLCCRALLDPKANAI
LKQALLSEGKSSFAIFLKSIQGKEAKEESKEDVVSTQADDLIHFRQLKSLTAQAGDLDLD
DGSDLARATGYADGNSLLTNELSHVYQLSGFADPVYAEAFVTVHDYDILLDILVINRTPN
TLANLTVELSTMGDMKIVERPQSHTIGPLDQINIRASIKVSSTETGHIFGTIVYEDASTQ
EKGYINMNDIHMDIMDYIRPATCTDEVFRSMWAEFEWENKVAITTSITDLIEFLDHIVSS
TNMKSLTPFDRNENGSFLAANLYAKR
>Skeletonema_menzelii_CCMP793_diatoms__ID9439
MSAANNSNESYCTFTLASDVTAGGLPSEEEIAKQLESNDPKIKRHALKAAIMAMLGGEAM
PRILMQVIRFCINSDDKPLKKLCMLYWEVVPKYQEPSSDEVLRAAAGGQPVQRKLLPEMI
LVCNALMNDLNHPNEFVRGSMLRFLCKVKDEEILGPLIPSIKSCLQHRHQYVRKNAAMAV
FHAHRLHGDTLIPDGPELMEAFISAETDIGARRNAFLMLYNESEELAIQFLAKNLDDVGK
FGDGFALLVLDLTRKACRRDPNQKSRFVRVLFQMLSAESPAVSYEAAWTLISLSSSPTAI
RAAAVTYTNLLNSQNDNNVKMIVLERLEKLKGKHSKILQELLPDIMRGLSSPNPDVCEKV
LDVAMALVTHKNVADVVTTLKREVGKTTQESSDSSEEKGKVYRNMLIQAIHGCAVRFPDV
AESVVHTLMDFLSSDGGMQVIIFVRAIVEKYPDLRPAILTKLINTVDEVTNTNVMCICLW
ILGEYCETSETVKDAFDTITAQLGEAPFIVQPKDKKAREEAAAAAAKGPKLVTKNVVLAD
GTYATQTMYSEPKVNSALDNTPNLRKMIVGGDIFLGSVVSSCLTKMCLRGADVGLDALTV
KSMTVNSLLTMCGIVKMAEVTVSAQKSSLVDCSDRVTLCCRALLDPKANAILKQALLSEG
KSSFAIFLKSIQGKEAKEESKEDVVSTQADDLIHFRQLKSLTAQAGDLDLDDGSDLARAT
GYADGNSLLTNELSHVYQLSGFADPVYAEAFVTVHDYDILLDILVINRTPNTLANLTVEL
STMGDMKIVERPQSHTIGPLDQINIRASIKVSSTETGHIFGTIVYEDASTQEKGYINMND
IHMDIMDYIRPATCTDEVFRSMWAEFEWENKVAITTSITDLIEFLDHIVSSTNMKSLTPF
DRNENGSFLAANLYAKSVFGEDALVNVSVEKKDDNDGKLAGYIRIRSKTQGIALSLGDRI
TSVQRGLPPKNE
>Skeletonema_marinoi_diatoms__ID19038
MSSLPFQIKRHALKAAIMAMLGGEALPRILMQVIRFCINSDDKPLKKLCMLYWEVVPKYQ
EPTSDEVLRAASGGQTVQRKLLPEMILVCNALMNDLNHPNEYVRGSMLRFLCKVKDEEIL
GPLIPSIKACLQHRHQYVRKNAAMAVFHAHRLHGETLIPDGPELMDAFISAETDIGARRN
AFLMLYNESEELAIQFLAKNLDDVVKFGDGFALLVLDLTRKACRRDPNQKSRFVRVLFQM
LSAESPAVSYEAAWTLISLSNSPTAIRAAAVTYTSLLNSQNDNNVKMIVLERLEKLKGKH
SKILQELLPDIMRGLSSPNPDVCEKVLDVAMALVSNKNVADVVTTLKREVSKTTQESSDS
SEEKGKVYRNMLIQAIHGCAVRFPDVAESVVHTLMDFLSSDGGMQVIIFVRAIVEKYPDL
RPAILTKLINTVDEVTNTNVMCICLWILGEYCETSETVKDAYDTITEQLGEAPFIVQAKD
KKAREEAAAAAAKGPELVTKNVVLADGTYATQTVYSEPKVNTALDNTPNLRKMIVGGDIF
LGSVVSSCLTKMCLRGADVGLDALTVKSMTVNSLLTMCGIVKMAEVTVSAQKSSLADCSD
RVTLCCRALLDPKANAILKQALLSEGKSSFAIFLKSVQGKEGKTKEESKDDVMSTQADDL
IHFRQLKSLTAQAGDLDLDDGSDLARATGYADGNSLLTNELSHVYQLSGFADPVYAEAFV
TVHDYDILLDILVINRTPNTLANLTVELSTMGDMKIVERPQSHTIGPLDQINIRASIKVS
STETGHIFGTIVYEDASTQEKGYINMNDIHMDIMDYIRPATCTDEVFRSMWAEFEWENKV
AITTSITDLIEFLDHIVSSTNMKSLTPFDRDENGSFLAANLYAKSCLLNPWGERFPWCQE
RRQGVRGITVFGEDALVNVSVEKKDDNDVKLAGYIRIRSKTQGIALSLGDRITSVQRGLP
PKE
>MMETSP1039_diatoms__ID8943
MSAANNSNESYCTFTLASDVTAGGLPSEEEIAKQLESNDPKIKRHALKAAIMAMLGGEAL
PRILMQVIRFCINSDDKPLKKLCMLYWEVVPKYQEPTSDEVLRAASGGQTVQRKLLPEMI
LVCNALMNDLNHPNEYVRGSMLRFLCKVKDEEILGPLIPSIKACLQHRHQYVRKNAAMAV
FHAHRLHGETLIPDGPELMDAFISAETDIGARRNAFLMLXNESEELAIQFLAKNLDDVVK
FGDGFALLVLDLTRKACRRDPNQKSRFVRVLFQMLSAESPAVSYEAAWTLISLSNSPTAI
RAAAVTYTNLLNSQNDNNVKMIVLERLEKLKGKHSKILQELLPDIMRGLSSPNPDVCEKV
LDVAMALVXNKNVADVVTTLKREVSKTTQESSDSSEEKGKVYRNMLIQAIHGCAVRFPDV
AESVVHTLMDFLSSDGGMQVIIFVRAIVEKYPDLRPAILTKLINTVDEVTNTNVMCICLW
ILGEYCETSETVKDAYDTITEQLGEAPFIVQAKDKKAREEAAAAAAKGPELVTKNVVLAD
GTYATQTVYSEPKVNTALDNTPNLRKMIVGGDIFLGSVVSSCLTKMCLRGADVGLDALTV
KSMTVNSLLTMCGIVKMAEVTVSAQKSSLADCSDRVTLCCRALLDPKANAILKQALLSEG
KSSFAIFLKSVQGKEGKTKEESKDDVMSTQADDLIHFRQLKSLTAQAGDLDLDDGSDLAR
ATGYADGNSLLTNELSHVYQLSGFADPVYAEAFVTVHDYDILLDILVINRTPNTLANLTV
ELSTMGDMKIVXRPQSHTIGPLDQINIRASIKVSSTETGHIFGTIVYEDASTQEKGYINM
NDIHMDIMDYIRPATCTDEVFRSMWAEFEWENKVAITTSITDLIEFLDHIVSSTNMKSLT
PFDRDENGSFLAANLYAKSVFGEDALVNVSVEKKDDNDXKLAGYIRIRSKTQGIALSLGD
RITSVQRGLPPKE
>MMETSP0320_diatoms__ID1287
MSAANNSNESYCTFTLASDVTAGGLPSEEEIAKQLESNDPKIKRHALKAAIMAMLGGEAL
PRILMQVIRFCINSDDKPLKKLCMLYWEVVPKYQEPTSDEVLRAASGGQTVQRKLLPEMI
LVCNALMNDLNHPNEYVRGSMLRFLCKVKDEEILGPLIPSIKACLQHRHQYVRKNAAMAV
FHAHRLHGETLIPDGPELMDAFISAETDIGARRNAFLMLYNESEELAIQFLAKNLDDVVK
FGDGFALLVLDLTRKACRRDPNQKSRFVRVLFQMLSAESPAVSYEAAWTLISLSNSPTAI
RAAAVTYTSLLNSQNDNNVKMIVLERLEKLKGKHSKILQELLPDIMRGLSSPNPDVCEKV
LDVAMALVSNKNVADVVTTLKREVSKTTQESSDSSEEKGKVYRNMLIQAIHGCAVRFPDV
AESVVHTLMDFLSSDGGMQVIIFVRAIVEKYPDLRPAILTKLINTVDEVTNTNVMCICLW
ILGEYCETSETVKDAYDTITEQLGEAPFIVQAKDKKAREEAAAAAAKGPELVTKNVVLAD
GTYATQTVYSEPKVNTALDNTPNLRKMIVGGDIFLGSVVSSCLTKMCLRGADVGLDALTV
KSMTVNSLLTMCGIVKMAEVTVSAQKSSLADCSDRVTLCCRALLDPKANAILKQALLSEG
KSSFAIFLKSVQGKEGKTKEESKDDVMSTQADDLIHFRQLKSLTAQAGDLDLDDGSDLAR
ATGYADGNSLLTNELSHVYQLSGFADPVYAEAFVTVHDYDILLDILVINRTPNTLANLTV
ELSTMGDMKIVERPQSHTIGPLDQINIRASIKVSSTETGHIFGTIVYEDASTQEKGYINM
NDIHMDIMDYIRPATCTXEVFRSMWAEFEWENKVAITTSITXLIXFLDHIVSSTNMKSLT
PFDRDEXGSFLAANLYAKSVFGEDALVNVSVEKKDDNDGKLAGYIRIRSKTQGIALSLGD
RITSVQRGLPPKNE
>Skeletonema_marinoi_SkelA_diatoms__ID7461
XSAANNSNESYCTFTLASDVTAGGLPSEEEIAKQLESNDPKIKRHALKAAIMAMLGGEAL
PRILMQVIRFCINSDDKPLKKLCMLYWEVVPKYQEPTSDEVLRAASGGQTVQRKLLPEMI
LVCNALMNDLNHPNEYVRGSMLRFLCKVKDEEILGPLIPSIKACLQHRHQYVRKNAAMAV
FHAHRLHGETLIPDGPELMDAFISAETDIGARRNAFLMLYNESEELAIQFLAKNLDDVVK
FGDGFALLVLDLTRKACRRDPNQKSRFVRVLFQMLSAESPAVSYEAAWTLISLSNSPTAI
RAAAVTYTSLLNSQNDNNVKMIVLERLEKLKGKHSKILQELLPDIMRGLSSPNPDVCEKV
LDVAMALVSNKNVADVVTSLKREVSKTTQESSDSSEEKGKVYRNMLIQAIHGCAVRFPDV
AESVVHTLMDFLSSDGGMQVIIFVRAIVEKYPDLRPAILTKLINTVDEVTNTNVMCICLW
ILGEYCETSETVKDAYDTITEQLGEAPFIVQAKDKKAREEAAAAAAKGPELVTKNVVLAD
GTYATQTVYSEPKVNTALDNTPNLRKMIVGGDIFLGSVVSSCLTKMCLRGADVGLDALTV
KSMTVNSLLTMCGIVKMAEVTVSAQKSSLADCSDRVTLCCRALLDPKANAILKQALLSEG
KSSFAIFLKSVQGKEGKTKEESKDDVMSTQADDLIHFRQLKSLTAQAGDLDLDDGSDLAR
ATGYADGNSLLTNELSHVYQLSGFADPVYAEAFVTVHDYDILLDILVINRTPNTLANLTV
ELSTMGDMKIVERPQSHTIGPLDQINIRASIKVSSTETGHIFGTIVYEDASTQEKGYINM
NDIHMDIMDYIRPATCTDEVFRSMWAEFEWENKVAITTSITDLIEFLDHIVSSTNMKSLT
PFDRDENGSFLAANLYAKSVFGEDALVNVSVEKKDDNDGKLAGYIRIRSKTQGIALSLGD
RITSVQRGLPPKNE
>MMETSP0319_diatoms__ID1278
MSAANNSNESYCTFTLASDVTAGGLPSEEEIAKQLESNDPKIKRHALKAAIMAMLGGEAL
PRILMQVIRFCINSDDKPLKKLCMLYWEVVPKYQEPTSDEVLRAASGGQSVQRKLLPEMI
LVCNALMNDLNHPNEYVRGSMLRFLCKVKDEEILGPLIPSIKACLQHRHQYVRKNAAMAV
FHAHRLHGETLIPDGPELMDAFISAETDIGARRNAFLMLYNESEELAIQFLAKNLDDVVK
FGDGFALLVLDLTRKACRRDPNQKSRFVRVLFQMLSAESPAVSYEAAWTLISLSNSPTAI
RAAAVTYTSLLNSQNDNNVKMIVLERLEKLKGKHSKILQELLPDIMRGLSSPNPDVCEKV
LDVAMALVSNKNVADVVTTLKREVSKTTQESSDSSEEKGKVYRNMLIQAIHGCAVRFPDV
AESVVHTLMDFLSSDGGMQVIIFVRAIVEKYPDLRPAILTKLINTVDEVTNTNVMCICLW
ILGEYCETSETVKDAYDTITEQLGEAPFIVQAKDKKAREEAAAAAAKGPELVTKNVVLAD
GTYATQTVYSEPKVNTALDNTPNLRKMIVGGDIFLGSVVSSCLTKMCLRGADVGLDALTV
KSMTVNSLLTMCGIVKMAEVTVSAQKSSLADCSDRVTLCCRALLDPKANAILKQALLSEG
KSSFAIFLKSVQGKEGKTKEESKDDVMSTQADDLIHFRQLKSLTAQAGDLDLDDGSDLAR
ATGYADGNSLLTNELSHVYQLCGFADPVYAEAFVTVHDYDILLDILVINRTPNTLANLTV
ELSTMGDMKIVERPQSHTIGPLDQINIRASIKVSSTETGHIFGTIVYEDASTQEKGYINM
NDIHMDIMDYIRPATCTDEVFRSMWAEFEWENKVAITTSITDLIEFLDHIVSSTNMKSLT
PFDRDENGSFLAANLYAKSVFGEDALVNVSVEKKDDNDGKLAGYIRIRSKTQGIALSLGD
RITSVQRGLPPKQ
>MMETSP0320_diatoms__ID1080
MSAANNSNESYCTFTLASDVTAGGLPSEEEIAKQLESNDPKIKRHALKAAIMAMLGGEAL
PRILMQVIRFCINSDDKPLKKLCMLYWEVVPKYQEPTSDEVLRAASGGQTVQRKLLPEMI
LVCNALMNDLNHPNEYVRGSMLRFLCKVKDEEILGPLIPSIKACLQHRHQYVRKNAAMAV
FHAHRLHGETLIPDGPELMDAFISAETDIGARRNAFLMLYNESEELAIQFLAKNLDDVVK
FGDGFALLVLDLTRKACRRDPNQKSRFVRVLFQMLSAESPAVSYEAAWTLISLSNSPTAI
RAAAVTYTSLLNSQNDNNVKMIVLERLEKLKGKHSKILQELLPDIMRGLSSPNPDVCEKV
LDVAMALVSNKNVADVVTTLKREVSKTTQESSDSSEEKGKVYRNMLIQAIHGCAVRFPDV
AESVVHTLMDFLSSDGGMQVIIFVRAIVEKYPDLRPAILTKLINTVDEVTNTNVMCICLW
ILGEYCETSETVKDAYDTITEQLGEAPFIVQAKDKKAREEAAAAAAKGPELVTKNVVLAD
GTYATQTVYSEPKVNTALDNTPNLRKMIVGGDIFLGSVVSSCLTKMCLRGADVGLDALTV
KSMTVNSLLTMCGIVKMAEVTVSAQKSSLADCSDRVTLCCRALLDPKANAILKQALLSEG
KSSFAIFLKSVQGKEGKTKEESKDDVMSTQADDLIHFRQLKSLTAQAGDLDLDDGSDLAR
ATGYADGNSLLTNELSHVYQLSGFADPVYAEAFVTVHDYDILLDILVINRTPNTLANLTV
ELSTMGDMKIVERPQSHTIGPLDQINIRASIKVSSTETGHIFGTIVYEDASTQEKGYINM
NDIHMDIMDYIRPATCTDEVFRSMWAEFEWENKVAITTSITDLIEFLDHIVSSTNMKSLT
PFDRDENGSFLAANLYAKX
>MMETSP0013_diatoms__ID3526
MSAANNSNESYCTFTLASDVTAGGLPSEEEIAKQLESNDPKIKRHALKAAIMAMLGGEAL
PRILMQVIRFCINSDDKPLKKLCMLYWEVVPKYQEPTSDEVLRAASGGQTVQRKLLPEMI
LVCNALMNDLNHPNEYVRGSMLRFLCKVKDEEILGPLIPSIKACLQHRHQYVRKNAAMAV
FHAHRLHGETLIPDGPELMDAFISAETDIGARRNAFLMLYNESEELAIQFLAKNLDDVVK
FGDGFALLVLDLTRKACRRDPNQKSRFVRVLFQMLSAESPAVSYEAAWTLISLSNSPTAI
RAAAVTYTSLLNSQNDNNVKMIVLERLEKLKGKHSKILQELLPDIMRGLSSPNPDVCEKV
LDVAMALVSNKNVADVVTTLKREVSKTTQESSDSSEEKGKVYRNMLIQAIHGCAVRFPDV
AESVVHTLMDFLSSDGGMQVIIFVRAIVEKYPDLRPAILTKLINTVDEVTNTNVMCICLW
ILGEYCETSETVKDAYDTITEQLGEAPFIVQAKDKKAREEAAAAAAKGPELVTKNVVLAD
GTYATQTVYSEPKVNTALDNTPNLRKMIVGGDIFLGSVVSSCLTKMCLRGADVGLDALTV
KSMTVNSLLTMCGIVKMAEVTVSAQKSSLADCSDRVTLCCRALLDPKANAILKQALLSEG
KSSFAIFLKSVQGKEGKTKEESKDDVMSTQADDLIHFRQLKSLTAQAGDLDLDDGSDLAR
ATGYADGNSLLTNELSHVYQLSGFADPVYAEAFVTVHDYDILLDILVINRTPNTLANLTV
ELSTMGDMKIVERPQSHTIGPLDQINIRASIKVSSTETGHIFGTIVYEDASTQEKGYINM
NDIHMDIMDYIRPATCTDEVFRSMWAEFEWENKVAITTSITDLIEFLDHIVSSTNMKSLT
PFDRDENGSFLAANLYAKSVFGEDALVNVSVEKKDDNDGKLAGYIRIRSKTQGIALSLGD
RITSVQRGLPPKQ
>MMETSP1040_diatoms__ID3638
ANNSNESYCTFTLASDVTAGGLPSEEEIAKQLESNDPKIKRHALKAAIMAMLGGEALPRI
LMQVIRFCINSDDKPLKKLCMLYWEVVPKYQEPTSDEVLRAASGGQTVQRKLLPEMILVC
NALMNDLNHPNEYVRGSMLRFLCKVKDEEILGPLIPSIKACLQHRHQYVRKNAAMAVFHA
HRLHGETLIPDGPELMDAFISAETDIGARRNAFLMLYNESEELAIQFLAKNLDDVVKFGD
GFALLVLDLTRKACRRDPNQKSRFVRVLFQMLSAESPAVSYEAAWTLISLSNSPTAIRAA
AVTYTSLLNSQNDNNVKMIVLERLEKLKGKHSKILQELLPDIMRGLSSPNPDVCEKVLDV
AMALVSNKNVADVVTTLKREVSKTTQESSDSSEEKGKVYRNMLIQAIHGCAVRFPDVAES
VVHTLMDFLSSDGGMQVIIFVRAIVEKYPDLRPAILTKLINTVDEVTNTNVMCICLWILG
EYCETSETVKDAYDTITEQLGEAPFIVQAKDKKAREEAAAAAAKGPELVTKNVVLADGTY
ATQTVYSEPKVNTALDNTPNLRKMIVGGDIFLGSVVSSCLTKMCLRGADVGLDALTVKSM
TVNSLLTMCGIVKMAEVTVSAQKSSLADCSDRVTLCCRALLDPKANAILKQALLSEGKSS
FAIFLKSVQGKEGKTKEESKDDVMSTQADDLIHFRQLKSLTAQAGDLDLDDGSDLARATG
YADGNSLLTNELSHVYQLSGFADPVYAEAFVTVHDYDILLDILVINRTPNTLANLTVELS
TMGDMKIVERPQSHTIGPLDQINIRASIKVSSTETGHIFGTIVYEDASTQEKGYINMNDI
HMDIMDYIRPATCTDEVFRSMWAEFEWENKVAITTSITDLIEFLDHIVSSTNMKSLTPFD
RDENGSFLAANLYAKSVFGEDALVNVSVEKKDDNDGKLAGYIRIRSKTQGIALSLGDRIT
SVQRGLPPKE
>MMETSP1428_diatoms__ID255
XNSNESYCTFTLASDVTAGGLPSEEEIAKQLESNDPKIKRHALKAAIMAMLGGEALPRIL
MQVIRFCINSDDKPLKKLCMLYWEVVPKYQEPTSDEVLRAASGGQPVQRKLLPEMILVCN
ALMNDLNHPNEYVRGSMLRFLCKVKDEEILGPLIPSIKACLQHRHQYVRKNAAMAVFHAH
RLHGDTLIPDGPELMDAFISAETDIGARRNAFLMLYNESEELAIQFLAKNLDDVVKFGDG
FALLVLDLTRKACRRDPNQKSRFVRVLFQMLSAESPAVSYEAAWTLISLSNSPTAIRAAA
VTYTNLLNSQNDNNVKMIVLERLEKLKGKHSKILQELLPDIMRGLSSPNPDVCEKVLAVA
MALVTNKNVADVVTTLKREVSKTTQESSDSSEEKGKVYRNMLIQAIHGCAVRFPDVAESV
VHTLMDFLSSDGGMQVIIFVRAIVEKYPDLRPAILTKLINTVDEVTNTNVMCICLWILGE
YCETSETVKDAYDTIREQLGEAPFIVQAKDKKAREEAAAAAAKGPELVTKNVVLADGTYA
TQTVYSEPKVNTALDNTPNLRKMIVGGDIFLGSVVSSCLTKMCLRGADVGLDALTVKSMT
VNSLLTMCGIVKMAEVTVSAQKSSLADCSDRVTLCCRALLDPKANAILKQALLSEGKSSF
AIFLKSVQGKEGKTKEESKDDVMSTQADDLIHFRQLKSLTAQAGDLDLDDGSDLARATGY
ADGNSLLTNELSHVYQLSGFADPVYAEAFVTVHDYDILLDILVINRTPNTLANLTVELST
MGDMKIVERPQSHTIGPLDQINIRASIKVSSTETGHIFGTIVYEDASTQEKGYINMNDIH
MDIMDYIRPATCTDEVFRSMWAEFEWENKVAITTSITDLIEFLDHIVSSTNMKSLTPFDR
DENGSFLAANLYAKSVFGEDALVNVSVEKKDDNDGKLAGYIRIRSKTQGIALSLGDRITS
VQRGLPPKNE
>Skeletonema_dohrnii_SkelB_diatoms__ID2404
MSAANNSNESYCTFTLASDVTAGGLPSEEEIAKQLESNDPKIKRHALKAAIMAMLGGEAL
PRILMQVIRFCINSDDKPLKKLCMLYWEVVPKYQEPTSDEVLRAASGGQPVQRKLLPEMI
LVCNALMNDLNHPNEYVRGSMLRFLCKVKDEEILGPLIPSIKACLQHRHQYVRKNAAMAV
FHAHRLHGDTLIPDGPELMDAFISAETDIGARRNAFLMLYNESEELAIQFLAKNLDDVVK
FGDGFALLVLDLTRKACRRDPNQKSRFVRVLFQMLSAESPAVSYEAAWTLISLSNSPTAI
RAAAVTYTNLLNSQNDNNVKMIVLERLEKLKGKHSKILQELLPDIMRGLSSPNPDVCEKV
LDVAMALVTNKNVADVVTTLKREVSKTTQESSDSSEEKGKVYRNMLIQAIHGCAVRFPDV
AESVVHTLMDFLSSDGGMQVIIFVRAIVEKYPDLRPAILTKLINTVDEVTNTNVMCICLW
ILGEYCETSETVKDAYDTITEQLGEAPFIVQAKDKKAREEAAAAAAKGPELVTKNVVLAD
GTYATQTVYSEPKVNTALDNTPNLRKMIVGGDIFLGSVVSSCLTKMCLRGADVGLDALTV
KSMTVNSLLTMCGIVKMAEVTVSAQKSSLADCSDRVTLCCRALLDPKANAILKQALLSEG
KSSFAIFLKSVQGKEGKTKEESKDDVMSTQADDLIHFRQLKSLTAQAGDLDLDDGSDLAR
ATGYADGNSLLTNELSHVYQLSGFADPVYAEAFVTVHDYDILLDILVINRTPNTLANLTV
ELSTMGDMKIVERPQSHTIGPLDQINIRASIKVSSTETGHIFGTIVYEDASTQEKGYINM
NDIHMDIMDYIRPATCTDEVFRSMWAEFEWENKVAITTSITDLIEFLDHIVSSTNMKSLT
PFDRDENGSFLAANLYAKSVFGEDALVNVSVEKKDDNDGKLAGYIRIRSKTQGIALSLGD
RITSVQRGLPPKE
>Skeletonema_dohrnii_diatoms__ID5273
MAMLGGEALPRILMQVIRFCINSDDKPLKKLCMLYWEVVPKYQEPTSDEVLRAASGGQPV
QRKLLPEMILVCNALMNDLNHPNEYVRGSMLRFLCKVKDEEILGPLIPSIKACLQHRHQY
VRKNAAMAVFHAHRLHGDTLIPDGPELMDAFISAETDIGARRNAFLMLYNESEELAIQFL
AKNLDDVVKFGDGFALLVLDLTRKACRRDPNQKSRFVRVLFQMLSAESPAVSYEAAWTLI
SLSNSPTAIRAAAVTYTNLLNSQNDNNVKMIVLERLEKLKGKHSKILQELLPDIMRGLSS
PNPDVCEKVLDVAMALVTNKNVADVVTTLKREVSKTTQESSDSSEEKGKVYRNMLIQAIH
GCAVRFPDVAESVVHTLMDFLSSDGGMQVIIFVRAIVEKYPDLRPAILTKLINTVDEVTN
TNVMCICLWILGEYCETSETVKDAYDTITEQLGEAPFIVQAKDKKAREEAAAAAAKGPEL
VTKNVVLADGTYATQTVYSEPKVNTALDNTPNLRKMIVGGDIFLGSVVSSCLTKMCLRGA
DVGLDALTVKSMTVNSLLTMCGIVKMAEVTVSAQKSSLADCSDRVTLCCRALLDPKANAI
LKQALLSEGKSSFAIFLKSVQGKEGKTKEESKDDVMSTQADDLIHFRQLKSLTAQAGDLD
LDDGSDLARATGYADGNSLLTNELSHVYQLSGFADPVYAEAFVTVHDYDILLDILVINRT
PNTLANLTVELSTMGDMKIVERPQSHTIGPLDQINIRASIKVSSTETGHIFGTIVYEDAS
TQEKGYINMNDIHMDIMDYIRPATCTDEVFRSMWAEFEWENKVAITTSITDLIEFLDHIV
SSTNMKSLTPFDRDENGSFLAANLYAKSCLLNPWGERLPWCQERRQGVRGITVFGEDALV
NVSVEKKDDNDGKLAGYIRIRSKTQGIALSLGDRITSVQRGLPPKE
>Thalassiosira_oceanica_CCMP1005_diatoms__ID7831
MPTNSNESYCTFTLASDVTAGGLPSEEEIAKQLENNDPQIKRHALKAAIMAMLGGEAMPR
ILMQVIRFCINSDDKPLKKLCMLYWEVVPKYQEPTSDEVLRAASGGQAVPRKLLPEMILV
CNALMNDLNHPNEFVRGSMLRFLCKVKDEEILGPLIPSIKACLQHRHPYVRKNAALTVFH
AHRVHGETLIPDGPELVDQFINAETDVGARRNAFLMLYNESEELAIQFLARNLDDVSKFG
DGFALLVLDLTRKACRRDPNQKSRFVRVLFQMLSSDSAAVSYEAAWTLISLSNSPTAVRA
AAATYTNLLNSQNDNNVMMIVLERLEQLQKKHSKILQELLQDILRALSSPNPDICSKVLD
VAMTLVTSKNVSEVVTTLKREVAKTTQESSDSSEDKGKVYRNMLITAIHGCAVRFPDVAG
SVVDTLMDFLSSDGGMQVIIFVRTIVERYPDLRPAILSKLISTVDEISNGQVMCICLWIL
GEYCETAETVSDAFETVTEQLGDAPFVVQAEDKQAMEAAAAEAAKGPQMVTKNVVLADGT
YATQTVYSEPKANPADLDKSPHLRKMVVGGDIFLGTIVASSLTKMCLRAPDVGIDAVTAK
GMAVKSLLAMCGIVKMAEVSATAQKSSLADCSDRVSLCCRALLDPKATALLKPTLLEEGK
SSFAAFLRNVQDKSGEKDESKEDEVTTQADDLIHFRQLRSLTAQGGDLDLDDGSDLARAT
GYTDGGSALTNELSHVYQLSGFADPVYAEAFVRVHDYDILLEILIINRTPNTLANLTVEL
STMGDMKIVERPQSQTIGPLDQMTIRASIKVSSTETGHIFGTIVYEDAATQEKGYVNLND
IHMDIMDYIRPATCTDEVFRSMWAEFEWENKVAISTSIGDLVQFLDHIVSSTNMTCLTPH
GNEKGSFLAANLYAKSVFGEDALVNVSVEKKDDNDGKLAGYIRIRSKTQGIALSLGDRIT
SVQRAAPSED
>Thalassiosira_nordenskioeldii_diatoms__ID206069
MCLRATDVGLDAVAEKGMTVKALLAMCGIVKMAEVTVSAQKSSLADCAERVTLNCRALLD
PKAKELLKPTLLSEGKNSFGSFLKNVQDASGDKEESKEDIVTAQADDLIHFRQLRSLTAQ
GGDLDLDDGSDLARATGYADGSSLLSNELSHVYQLSGFADPVYAEAFVTVHDYDIVLEIL
IINRTPNTLANLTVELSTMGDMKIVERPQSQTIGPLDQTTIRASIKVSSTETGHIFGTIV
YEDATTQEKGYVNLNDIHMDIMDYIRPAQCTDEAFRSMWAEFEWENKVAISTSIGDLVAF
LDHIVGSTNMSCLTPHDRGEGGSFLAANLYAKRCLLKPWGNSCVWDAKNAAKASQQLTQR
FVFGEDALVNVSVEKKDDNDGKLAGYIRIRSKTQGIALSLGDRITSVQRGLQQNGNNKKQ
>MMETSP1071_diatoms__ID25192
MSSAAANSNESYCTFTLASDVTAGGLPSEEEIAKQLESNDAKIKRHALKAAIMAMLGGEA
MPRILMQVIRFCINSDDKPLKKLCMLYWEVVPKYQEPTSDEVLAAAAGGRSPPRKLLPEM
ILVCNALMNDLNHPNEYVRGSMLRFLCKVKDEEILGPIIPSIKACLQHRHQYVRKNAAMA
VFHAHKLHGEVLIPDGPELVEQFINAETDVGARRNAFLMLYNESEELAVGYLAKNLDDVS
KFGDGFALLVLDLTRKACRRDPNQKSRFVRVLFQMLSSESPAVSYEAAWTLISLSNSPTA
VRAAAVTYTNLLNSQNDNNVMMIVLERIGELQKKHSKILQELLQDILRALSSPNPDICKK
VLDVAMTLVTSKNVAEVVTTLKREVSKTTQESSDSSEDKGKVYRNMLITAIHGCAVRFPD
VAESVVHTLMDFLSSDGGMQVIIFVRAIVERYPDLRPAILTKLINTVDEVSNNNVMCICL
WILGEYCETAETVNDAFDIVTEQLGDPPFIVQAEDKQAQEQAAVEAAKGPKMVTKNVVLA
DGTYATQTIYSEPKVSQSALDKSPHLRKMVIGGDIFLGTIIASCLTKMCLRAPDLGQDAV
TVKSMTVKALLTMCGIVKMAEVTVSAQKSSLADCSERVSLCCRALLDPKAKALLKETLLN
EGKTSFASFLSHVQDKAGGEDGKEETKEEQEVSAQADDLIHFRQLRSLTAQGGDLDLDDG
SDLARATGYSDGSSLLSNELSHVYQLSGFADPVYAEAFVTVHDYDIVLEILVINRTPNTL
ANLTVELSTMGDMKIVERPQSQTIGPLDQTTLRASIKVSSTETGHIFGTIVYEDASTQEK
GYVNLNDIHMDIMDYIRPATCTDEIFRSMWAEFEWENKVAISTSIRDLIEFLDHIVGKTN
MSCLTPHDRNEKGSFLAANLYAKSVFGEDALVNVSVEKKEDNDGKLAGYIRIRSKTQGIA
LSLGDRITSVQRGLQPNKNQ
>MMETSP1058_diatoms__ID13735
MSAATNSNESYCTFTLASDVTAGGLPSEEEIAKQLESNDPKVKRHALKAAIMAMLGGEAM
PRILMQVIRFCINSDDKPLKKLCMLYWEVVPKYQEPTSDEVLLATSGGHALQRKLLPEMI
LVCNALMNDLNHPNEYVRGSMLRFLCTVKDEEILGPLIPSIKACLQHRHQYVRKNAVLAV
FHAHRLHGETLIPDGPELVDAFINAEIDVGARRNAFLMLYNESEELAIQFLAKNLDNVVK
FGDGFALLVLDLTRKACRRDPNQKSRFVRVLFQMLSSDSAAVSYEAAWTLISLSNSPTAV
RAAAVTYTNLLNSQNDNNVMMIVLERLEQLQKKHSKILQELLQDILRALSSPNPDICKKV
LDVAMTLVTTKNVADVVTTLKREVSKTTQESSDSSEDKGKVYRNMLITAIHGCAVRFPDV
AESVVHTLMDFLSSDGGMQVIIFVRAIVERYPDLRPAILSKLISTVDEVTNNHVMCICLW
ILGEYCETRETVKDAFDVITEQLGNAPFIVQANEKQAQEQAAAEAAKGPKMVTKNVVLSD
GTYATQTVYSEPKISQNALDNGPQLRKMIIGGDIFLGTIIASCLTKMCLRAPDVGVDAVA
VKSMTVKALLTMCGIVKMAEVTVSAQKSSLADCSERITLCCRALLDPKATALLKQTLLNE
GKTSFASFLTNIQGNEGSGKEESKEEIVTAQADDLIHFRQLRSLTAQGGDLDLDDGSDLA
RATGYADGGSLLSNELSHVYQLSGFADPVYAEAFVTVHDYDILLEILVINRTPNTLANLT
IELSTMGDMKIVERPQSQTIGPLDQITIRASIKVSSTETGHIFGTIVYEDAATQEKGYIN
LNDIHMDIMDYIRPATCTDEVFRSMWAEFEWENKVAISTSIADLIEFVDHIVGSTNMSCL
TPHDRNEKGSFLAANLYAKSVFGEDALVNVSVEKKEDNDGKLAGYIRIRSKTQGIALSLG
DRITNVQRGLQPNKKQ
>CAGOSW_diatoms__ID6204
XATNGTRRIELTMSAATNSNESYCTFTLASDVTAGGLPSEEEIAKQLESNDPKIKRHALK
AAIMAMLGGEAMPRILMQVIRFCINSDDKPLKKLCMLYWEVVPKYQEPTSDEVLRAASGG
QPVPRKLLPEMILVCNALMNDLNHPNEYVRGSMLRFLCKVKDEEILGPLIPSIKACLQHR
HQYVRKNAAMAVFMAHKQHGETLIPDGPELVEAFINAETDVGARRNAFLMLYNESEELAI
QFLAKNLDDVCKFGDGFALLVLDLTRKACRRDPNQKSRFVRVLFQMLSSESPAVSYEAAW
TLISLSNSPTAVRAAAVTYTNLLNSQNDNNVMMIVLERLEQLQKKHSKILQELLQDILRA
LSSPNPDICKKVLDVAMTLVTSKNVAEVVTTLKREVTKTTQESSDSSEDKGKVYRNMLIT
AIHGCAVRFPDVAESVVHTLMDFLSSDGGMQVIIFVRAIVERYPALRPAILSKLVTTVDE
VTNNNVMCICLWILGEYCETSDTVKDAFDVVTEQLGDAPFIVQAEEKQAQEQAAAEAAKG
PKMVTKNVVLADGTYATQTVYSEPKKQVDLDKSPNLRKMIIGGDIFLGTIIASCLTKMCL
RAPDVGLDAVTVKAMTVKALLAMCGIVKMAEVTVSAQKSSLADCSERITLCCRALLDPKA
KALLKETLLSEGKASFASFLAHVADKDGSGSEESKEDIVTSQADDLIHFRQLRSLTAQGG
DLDLDDGSDLARATGYADGSSLLSNELSHVYQLSGFADPVYAEAFVTVHDYDILLEILII
NRTPNTLANLTVELSTMGDMKIVERPQSQTIGPLDQMTIRASIKVSSTETGHIFGTIVYE
DASTQEKGYINLNDIHMDIMDYIRPATCTDEVFRSMWAEFEWENKVAISTSISGLVEFLD
HIVSSTNMSCLTPHDRNEKGSFLAANLYAKSVFGEDALVNVSVEKKEDNDGKLAGYIRIR
SKTQGIALSLGDRITSVQRGLQPNKAQ
>Thalassiosira_antarctica_CCMP982_diatoms__ID17362
MSAATNSNESYCTFTLASDVTAGGLPSEEEIAKQLESNDPKIKRHALKAAIMAMLGGEAM
PRILMQVIRFCINSDDKPLKKLCMLYWEVVPKYQEPTSEELLRAASGGGSVPRKLLPEMI
LVCNALMNDLNHPNEYVRGSMLRFLCTVKDEEILGPLIPAIKGCLQHRHQYVRKNAVLAV
FHAHRLHAETLIPDGPELVEAFINAETDVGARRNAFLMLYHESEELAIQYLAKSLDDVSK
FGDGFALLVLDLTRKACRRDPNQKSRFVRVLFQMLGSESAAVSYEAAWTLISLSNSPTAV
RAAAVTYTNLLNSQNDNNVMMIVLERLEQLQKKHSKILQELLQDILRALSSPNPDICKKV
LDVAMTLVTSKNVAEVVTTLKREVSKTTQESSDSSEDKGKVYRNMLISAIHGCAVRFPDV
AESVVHTLMDFLSSDGGMQVIIFVRAIVERYPNLRPAILSKLITTVDEVTNNHVMCICLW
ILGEYCETSDTVKDAFDVISQQLGSAPFIVQADEKQAQEQAAAEAAKGPKLVTKNIVLAD
GTYATQTIYSEPKITASDLDKSPHLRKMIVGGDIFLGTIIASCVTKMCLRASDVGVDAVS
VKSMTVKALLTMCGIVKMAEVTVSAQKSSLADCAERVSLCCRALLDPKATALLKDTLLSE
GKVSFASFLKNVQDRDSGVDSKEESKEEIITAQADDLIHFRQLRSLTAQGGDLDLDDGSD
LARATGYADGGSLLSNELSHVYQLSGFADPVYAEAFVTVHDYDILLEILVINRTPNTLAN
LTVELSTMGDMKIVERPQSQTIGPLDQMTIRASIKVSSTETGHIFGTIVYEDATTQEKGY
INLNDIHMDIMDYIRPATCTDEVFRSMWAEFEWENKVAISTSINGLIEFLQHIVTSTNMT
CLTPHEGNEKGSFLAANLYAKSVFGEDALVNVSVEKKDDNDGKLAGYIRIRSKTQGIALS
LGDRITSVQRGLQPNKKQ
>MMETSP1067_diatoms__ID9621
MSAATNSNESYCTFTLASDVTAGGLPSEEEIAKQLESNDPKIKRHALKAAIMAMLGGEAM
PRILMQVIRFCINSDDKPLKKLCMLYWEVVPKYQEPTSDEVLRAASGGTAVPRKLLPEMI
LVCNALMNDLIHPNEYVRGGMLRFLCKVKDEEILGPLIPSIKACLQHRHQYVRKNAVLAV
FHAHRTHGEALIPDGPELVEAFISAETDVGARRNAFLMLYNESEELAIQFLAKNLDDVSK
FGDGFALLVLDLTRKACRRDPNQKSRFVRVLFQMLGSDSAAVSYEAAWTLISLSNSPTAV
RAAAVTYTNLLNSQNDNNVMMIVLERLGELQKKHSKILQELLQDILRALSSPNPDICKKV
LDVAMTLVTSKNVSEVVTTLKREVSKTTQESSDSSEDKGKVYRNMLISAIHGCAVRFPDV
AESVVHTLMDFLSSDGGMQVVIFVRAIVEQYPDLRPAILTKLIATADEVNNNHVMCICLW
ILGEYCETSETVVHAFDVISTQLGEAPYIVQAEEKQAAEQAAADAAKGPKLVTKNVVLAD
GTYATQTIYSEPKVAPADLDKSPNLRKMIVGGDIFMGTIVASCMTKMCLRAPDLGVGAVD
VKKMTVKALLAMCGIVKMAEATVSAQKSSLADCSERVSLCCRALLDPKARALLKQTMLSE
GKVSFASFLKHIQGKEGDGEEKKEEEVVTAQADDLIHFRQLRSLTAQGGDLDLDDGSDLA
RATGYADGSSLLSNELSHVYQLSGFADPVYAEAFVTVHDYDILLEILVINRTPNTLANLT
VELSTMGDMKIVERPQSQTIGPLDQVTIRASIKVSSTETGHIFGTIVYEDASTQEKGYVN
LNDIHMDIMDYIRPATCTDEVFRSMWAEFEWENKVAVSTSIKDLVEFLDHVVSSTNMSCL
TPHDRNEKGSFLAANLYAKSVFGEDALVNVSVEKKDDNDGKLAGYIRIRSKTQGIALSLG
DRITSVQRGLQPNKKQ
>Thalassiosira_miniscula_CCMP1093_diatoms__ID8562
MSAATNSNESYCTFTLASDVTAGGLPSEEEIAKQLESNDPKIKRHALKAAIMAMLGGEAM
PRILMQVIRFCINSDDKPLKKLCMLYWEVVPKYQEPTSDEVLRAASGGQPVPRKLLPEMI
LVCNALMNDLNHPNEFVRGSMLRFLCKVKDEEILGPLIPSIKACLQHRHQYVRKNAVLAV
FHAHRLHGETLIPDGPELVEAFISAETDVGSRRNAFLMLYHESEELAIQFLAKNLDNVSK
FGDGFALLVLDLTRRTCRRDPAQKSRFVRVLFQMLGSESAAVSYEAAWTLISLSNSPTAV
RAAAVTYTNLLNSQNDNNVMMIVLERLEQLQKKHSKILQELLQDILRALSSPNPDICKKV
LDVAMTLVTSKNVAEVVTTLKREVSKTTQESADSSEDKGKVYRNMLITAIHGCAVRFPEV
AESVVHTLMDFLSSDGGMQVIIFVRAIVERYPDLRPAILSKLISTVDEVANNHVMCICVW
ILGEYCETSETVADAFEVITTQLGDAPFIVQAEEKQAQEQAAIEAAKGPKMVTKNIVLAD
GTYATQTVYSEPKVVVDLDTSPHLRKMIVGGDIFLGTIIASCLTKMCLRAPDLGVDAVQT
KSMTVKALLTMCGIVKMAEVTVSAQKSSLADCSERVSLCCRALLDPKAQSLLKTTLLSEG
KASFASFLKHVQDKDSGIAEKEESKEDIVTAQADDLIHFRQLRSLTAQGGDLDLDDGSDL
ARATGYADGGSLLSNELSHVYQLSGFADPVYAEAFVTVHDYDILLEILVINRTPNTLANL
TVELSTMGDMKIVERPQSQTIGPLDQITIRASIKVSSTETGHIFGTIVYEDASTQEKGYI
NLNDIHMDIMDYIRPATCTDEVFRSMWAEFEWENKVAISTSIADLIEFLDHIVTSTNMSC
LTPHDRNEKGSFLAANLYAKSVFGEDALVNVSVEKKDDNDGKLAGYIRIRSKTQGIALSL
GDRITSVQRGLQPNKKQ
>Thalassiosira_gravida_GMp14c1_diatoms__ID15096
MAMLGGEAMPRILMQVIRFCINSDDKPLKKLCMLYWEVVPKYQEPTSDEVLRAASGGTTV
ARKLLPEMILVCNALMNDLNHPNEYVRGSMLRFLCKVKDEEILGPLIPSIKACLQHRHQY
VRKNAVLAVFHAHRVHGETLIPDGPELVEAFIQAETDVGARRNAFLMLYNESEELAIQFL
AKNLDDVAKFGDGFALLVLDLTRKACRLDPNQKSRFVRVLFQMLGSDSAAVSYEAAWTLI
SLSNSPTAVRAAAVTYTNLLNSQNDNNVMMIVLERLEQLQKKHSKILQELLQDILRALSS
PNPDICKKVLDVAMTLVTSKNVAEVVTTLKREVSKTTQESSDSSEDKGKVYRNMLITAIH
GCAVRFPDVAESVVHTLLDFLSSDGGMQVVIFVRAIVERYPDLRPAILAKLITTVDEVTN
NHVMCICLWILGEYCETSETVADAFDVVTEQLGEAPFIVQAEEKQAAEQAAAVAAKGPKL
VTKNIVLSDGTYATQTVYSEPKIAAADLDKSPNLRKMIVGGDIFLGTIVASCLTKMCLRA
PDLGLGDVKAKSMTVKALLTMCGIVKMAEVTVSAQKSSLADCSERVSLCCRALLDPKAKA
LLKKTLLSEGKVSFGSFLKHVQDKDGDGDKEESKEEIVAAQADDLIHFRQLRSLTAQGGD
LDLDDGSDLARATGYADGGSLLSNELSHVYQLSGFADPVYAEAFVTVHDYDILLEILVIN
RTPNTLANLTVELSTMGDMKIVERPQSQTIGPLDQMTIRASIKVSSTETGHIFGTIVYED
AATQEKGYVNLNDIHMDIMDYIRPATCTDEVFRSMWAEFEWENKVAISTSIKDLVEFLDH
IVTSTNMSCLTPHDRNEKGSFLAANLYAKSVFGEDALVNVSVEKKDDNDGKLAGYIRIRS
KTQGIALSLGDRITSVQRGLQPNKKQ
>Thalassiosira_rotula_GSO102_diatoms__ID6006
MSTAANSNESYCTFTLASDVTAGGLPSEEEIAKQLESNDPKTKRHALKAAIMAMLGGEAM
PRILMQVIRFCINSDDKPLKKLCMLYWEVVPKYQEPTSDEVLRAASGGTTVARKLLPEMI
LVCNALMNDLNHPNEYVRGSMLRFLCKVKDEEILGPLIPSIKACLQHRHQYVRKNAVLAV
FHAHRIHGETLIPDGPELVDAFIQAETDVGARRNAFLMLYNESEELAIQFLAKNLDDVAK
FGDGFALLVLDLTRKACRRDPNQKSRFVRVLFQMLGSDSAAVSYEAAWTLISLSNSPTAV
RAAAVTYTNLLNSQNDNNVMMIVLERLEQLQKKHSKILQELLQDILRALSSPNPDICKKV
LEVAMTLVTSKNVAEVVTTLKREVSKTTQESSDSSEDKGKVYRNMLISAIHGCAVRFPDV
AESVVHTLMDFLSSDGGMQVVIFVRAIVERYPDLRPAILAKLIATVDEVTNNHVMCICLW
ILGEYCETSESVADAFDVVTDQLGEAPFIVQAEEKQAAEQAAAEAAKGPKLVTKNIVLSD
GTYATQTVYSEPKIAATDLDKSPNLRKMIVGGDIFLGTIVASCLTKMCLRAPDLGLGDVK
AKSMTVKALLTMCGIVKMAEVTVSAQKSSLADCSERVSLCCRALLDPKAKALLKETLLSE
GKVSFASFLKHVQDKDGDGDKEESKEEIVAAQADDLIHFRQLRSLTAQGGDLDLDDGSDL
ARATGYADGGSLLSNELSHVYQLSGFADPVYAEAFVTVHDYDILLEILVINRTPNTLSNL
TVELSTMGDMKIVERPQSQTIGPLDQMTIRASIKVSSTETGHIFGTIVYEDATTQEKGYV
NLNDIHMDIMDYIRPATCTDEVFRSMWAEFEWENKVAISTSIKDLVEFLDHIVTSTNMSC
LTPHDRNEKGSFLAANLYAKSVFGEDALVNVSVEKKDDNDGKLAGYIRIRSKTQGIALSL
GDRITSVQRGLQPNKKQ
>Thalassiosira_rotula_CCMP3096_diatoms__ID17801
XVTTLKREVSKTTQESSDSSEDKGKVYRNMLISAIHGCAVRFPDVAESVVHTLMDFLSSD
GGMQVVIFVRAIVERYPDLRPAILAKLIATVDEVTNNHVMCICLWILGEYCETSESVADA
FDVVTDQLGEAPFIVQAEEKQAAEQAAAEAAKGPKLVTKNIVLSDGTYATQTVYSEPKIA
ATDLDKSPNLRKMIVGGDIFLGTIVASCLTKMCLRAPDLGLGDVKAKSMTVKALLTMCGI
VKMAEVTVSAQKSSLADCSERVSLCCRALLDPKAKALLKETLLSEGKVSFASFLKHVQDK
DGDGDKEESKEEIVAAQADDLIHFRQLRSLTAQGGDLDLDDGSDLARATGYADGGSLLSN
ELSHVYQLSGFADPVYAEAFVTVHDYDILLEILVINRTPNTLANLTVELSTMGDMKIVER
PQSQTIGPLDQMTIRASIKVSSTETGHIFGTIVYEDATTQEKGYVNLNDIHMDIMDYIRP
ATCTDEVFRSMWAEFEWENKVAISTSIKDLVEFLDHIVTSTNMSCLTPHDRNEKGSFLAA
NLYAKSVFGEDALVNVSVEKKDDNDGKLAGYIRIRSKTQGIALSLGDRITSVQRGLQPNK
KQ
>Thalassiosira_rotula_CCMP3096_diatoms__ID2882
MSTAANSNESYCTFTLASDVTAGGLPSEEEIAKQLESNDPKTKQHALKAAIMAMLGGEAM
PRILMQVIRFCINSDDKPLKKLCMLYWEVVPKYQEPTSDEVLRAASGGTTVARKLLPEMI
LVCNALMNDLNHPNEYVRGSMLRFLCKVKDEEILGPLIPSIKACLQHRHQYVRKNAVLAV
FHAHRIHGETLIPDGPELVDAFIQAETDVGARRNAFLMLYNESEELAIQFLAKNLDDVAK
FGDGFALLVLDLTRKACRRDPNQKSRFVRVLFQMLGSDSAAVSYEAAWTLISLSNSPTAV
RAAAVTYTNLLNSQNDNNVMMIVLERLEQLQKKHSKILQELLQDILRALSSPNPDICKKV
LEVAMTLVTSKNVAEVVTTLKREVSKTTQESSDSSEDKGKVYRNMLISAIHGCAVRFPDV
AESVVHTLMDFLSSDGGMQVVIFVRAIVERYPDLRPAILAKLIATVDEVTNNHVMCICLW
ILGEYCETSESVADAFDVVTDQLGEAPFIVQAEEKQAAEQAAAEAAKGPKLVTKNIVLSD
GTYATQTVYSEPKIAATDLDKSPNLRKMIVGGDIFLGTIVASCLTKMCLRAPDLGLGDVK
AKSMTVKALLTMCGIVKMAEVTVSAQKSSLADCSERVSLCCRALLDPKAKALLKETLLSE
GKVSFASFLKHVQDKDGDGDKEESKEEIVAAQADDLIHFRQLRSLTAQGGDLDLDDGSDL
ARATGYADGGSLLSNELSHVYQLSGFADPVYAEAFVTVHDYDILLEILVINRTPNTLANL
TVELSTMGDMKIVERPQSQTIGPLDQMTIRASIKVSSTETGHIFGTIVYEDATTQEKGYV
NLNDIHMDIMDYIRPATCTDEVFRSMWAEFEWENKVAISTSIKDLVEFLDHIVTSTNMSC
LTPHDRNEKGSFLAANLYAKSVFGEDALVNVSVEKKDDNDGKLAGYIRIRSKTQGIALSL
GDRITSVQRGLQPNKKQ
>Cyclotella_cryptica_diatoms__ID16830
MNAVNATPLTLRPPVFHTPPNQIKRHALKAAIMAMLGGEAMPRILMQVIRFCINSDDKPL
KKLCMLYWEVVPRYQEPTSDEVLRAASGGPPVQRKLLPEMILVCNALMNDLNHPNEFVRG
SMLRFLCKVKDEEILGPLIPSIKACLKHRHQYVRKNAVLAVFHAHRLHGESLIPDGPELV
GEFIAQETDMAARRNAFLMLYNESEDLAIQFLARNLDDVSKFGDGFSLLVLDLTRKACRR
DPNQKSRFVRVLFQMLSSNSAAVSYEAAWTLISLSNSPTAVRAAAVTYTTLLNTQNDNNV
MMIVLERLEQLKKKHSKILQELLMDILRALSSPNPDICKKVLDVAMALVTSKNVAEVVTT
LKREVAKTTQESSDSSEDKGKVYRNMLIQAIHGCAVRFPDVAESVVHTLMDFLSSDGGMQ
VIIFVRAIVERYPALRPAILSKLVSTIDEVSNSNVMCVCLWILGEYCETSETVKDAFDTI
TEQLGEAPFIVQAEDKKAREKAAAEAAKGPKMVTKNVVLADGTYATQTIYSEPKINLASL
DKTPHLRKMIVGGDIFLGEIVCSCLTKMCLRAPDVGIDAVTTKGMTVKALLIMCGVVKMA
EVAVSAQKSSLADCQERVTLCCRVLLDPKASALLKPTLLSEGKNSFAAFLKNLQEKEAKD
KEESKEEVVSAQADDLIHFRQLRSMTAQGGDIDLDDGTDLARATGYADGGSLLSNELSHV
YQLSGFADPVYAEAFVTVHDYDILLEILLINRTPNTLSNLTVELSTMGDMKIVERPQSHT
IGPLDQMTIRASIKVSSTETGHIFGTIVYEDASTQEKGYINLNDIHMDIMDYIRPATCTD
EVFRSMWAEFEWENKVAISTSIKDLIEFLDHIVSSTNMTCLTPHDRNERGSFLAANLYAK
R
>Cyclotella_meneghiniana_diatoms__ID6521
MAMLGGEAMPRILMQVIRFCINSDDKPLKKLCMLYWEVVPKYQEPSSDELLRAASGGPPV
QRKLLPEMILVCNALMNDLNHPNEFVRGSMLRFLCKVKDEEILGPLIPSIKACLKHRHQY
VRKNAVLAVFHAHRLHGENLIPDGPELVGEFIAQETDMAARRNAFLMLYNESEDLAIQFL
ARNLDDVSKFGDGFALLVLDLTRKACRRDPNQKSRFVRVLFQMLSSSSAAVSYEAAWTLI
SLSNSPTAVRAAAVTYTTLLNSQNDNNVKMIVLERLEQLKKKNYKILQELLMDILRALSS
PNPDICKKVLDVAMALVTSKNVGDVVTTLKREVAKTTQESSDSSEDKGKVYRNMLIQAIH
GCAVRFPDVAETVVHTLMDFLASDGGMQVIIFVRAIVERYPDLRPAILGKLINTIDQVSN
SNVLCVCLWILGEYCETLDTVKDAFATITEELGEAPYIVQAEDKKAQEAAAAEAAKGPKM
VTKNVVLSDGTYATQTVYSEPKVNLASLDKTPHLRKLIIGGDIFLGEIVSSCLTKMCLRA
PDVGMDAVSVKGMSVKALLAMCGIVKMAEVTVGAQKSSLADCQERVSLCCRVLLDPKATA
LLKKTILSEGKNSFAVFLKNIQDKEMKDKEDADDEVVAAQADDLIHFRQLRSMTAQGGDI
DLDDGTDLARAAGYADGGSLLSNELRHVYQLSGFADPVYAEAFVTVHEYDILLEILLINR
TPSTLANLTVELSTMGDMKIVERPQSHTIGPLDQMTIRASIKVSSTETGHIFGTIVYEDA
ATQEKGYINLNDIHMDIMDYIRPATCTDEVFRSMWAEFEWENKVAISTSIKGLVEFLDHI
VSSTNMTCLTPHDRNEKGSFLAANLYAKSVFGEDALVNVSVEKKDDNDGKLAGYIRIRSK
TQGIALSLGDRITNVQRGLDTIKK
>MMETSP1057_diatoms__ID12854
MSTATNANESYCTFTLASDTTAGGLPSQEEIAKQLESTDPKIKRHALKAAIMAMLGGEAM
PRILMQVIRFCINSDDKPLKKLCMLYWEVVPKYQEPSSDELLRAASGGPPVQRKLLPEMI
LVCNALMNDLNHPNEFVRGSMLRFLCKVKDEEILGPLIPSIKACLKHRHQYVRKNAVLAV
FHAHRLHGENLIPDGPELVGEFIAQETDMAARRNAFLMLYNESEDLAIQFLARNLDDVSK
FGDGFALLVLDLTRKACRRDPNQKSRFVRVLFQMLSSSSAAVSYEAAWTLISLSNSPTAV
RAAAVTYTTLLNSQNDNNVKMIVLERLEQLKKKNYKILQELLMDILRALSSPNPDICKKV
LDVAMALVTSKNVGDVVTTLKREVAKTTQESSDSSEDKGKVYRNMLIQAIHGCAVRFPDV
AETVVHTLMDFLASDGGMQVIIFVRAIVERYPDLRPAILGKLINTIDQVSNSNVLCVCLW
ILGEYCETLDTVKDAFATITEELGEAPYIVQAEDKKAQEAAAAEAAKGPKMVTKNVVLSD
GTYATQTVYSEPKVNLASLDKTPHLRKLIIGGDIFLGEIVSSCLTKMCLRAPDVGMDAVS
VKGMSVKALLAMCGIVKMAEVTVGAQKSSLADCQERVSLCCRVLLDPKATALLKKTILSE
GKNSFAVFLKNIQDKEMKDKEDADDEVVAAQADDLIHFRQLRSMTAQGGDIDLDDGTDLA
RAAGYADGGSLLSNELRHVYQLSGFADPVYAEAFVTVHEYDILLEILLINRTPSTLANLT
VELSTMGDMKIVERPQSHTIGPLDQMTIRASIKVSSTETGHIFGTIVYEDAATQEKGYIN
LNDIHMDIMDYIRPATCTDEVFRSMWAEFEWENKVAISTSIKGLVEFLDHIVSSTNMTCL
TPHDRNEKGSFLAANLYAKSVFGEDALVNVSVEKKDDNDGKLAGYIRIRSKTQGIALSLG
DRITNVQRGLDTIKK
>Thalassiosira_pseudonana_diatoms__ID75259
MAMLGGEAMPRILMQVIRFCINSDDKPLKKLCMLYWEVVPKYQEPTSDEVLRAAAGGQPL
QRKLLPEMILVCNALMNDLNHPNEFVRGSMLRFLCKVKDEEILGPLIPSIKACLKHRHQY
VRKNAVLAVFHAHRLHGDTLIPDGPELVGEFISTETDIGARRNAFLMLYNESEDLAIQFL
AHNLDDVSKFGDGFALLVLDLTRKACRRDPNQKSRFVRVLFQMLSSTSSAVSYEAAWTLI
SLSNSPTAVRAAAVTYTNLLNSQNDNNVMMIVLERLEQLQVKHSKILQELLMDILRALSS
PNPDICRKVLDVAMSLISHKNVVEVVTVLKREVGKTTQESSDSSEDKGKVYRNMLITAIH
GCAVRFPEVAESVVHTLMDFLSSDGGMQVIIFVRAIVERYPNLRPAVLTKLINTLDEVTN
GNVMCVCLWILGEYCETSETVKDAFDKVTEQLGEAPFVVAADDKKAQEKAAAEAAKGPKM
VTKNVILADGTYATQTVYSEPKMNLSLDKTPHLRKMIIGGDIFLGTIIASCLTKMCLRAP
DVGIDAVTSKAMNVKSLLIMCGIVKMAEVTVSAQKTSLADCSERVSLCCRALLDPKATAL
LKQTLLSEGKASFAAFLKHIQDKEVKEKEESKEEVVSAQADDLIHFRQLRSLAAQGGDID
LDDGTDLARATGYADGGSLLSNELSHVYQLSGFADPVYAEAFVTVHEYDILLEILLINRT
PNTLANLTVELSTMGDMKIVERPQSHTIGPLDQMTIRASIKVSSTETGHIFGTIVYEDAS
TQEKGYINLNDIHMDIMDYIRPATCTDEVFRSMWAEFEWENKVAISTSISGLVEFLDHIV
TSTNMSCLTPHDRNEKGSFLAANLYAKR
>MMETSP1059_diatoms__ID7015
MSSAKNANESYCTFTLASDVTAGGLPSEEEIAKQLESNDPKIKRHALKAAIMAMLGGEAM
PRILMQVIRFCINSDDKPLKKLCMLYWEVVPKYQEPTSDEVLRAAAGGQPLQRKLLPEMI
LVCNALMNDLNHPNEFVRGSMLRFLCKVKDEEILGPLIPSIKACLKHRHQYVRKNAVLAV
FHAHRLHGDTLIPDGPELVGEFISTETDIGARRNAFLMLYNESEDLAIQFLAHNLDDVSK
FGDGFALLVLDLTRKACRRDPNQKSRFVRVLFQMLSSTSSAVSYEAAWTLISLSNSPTAV
RAAAVTYTNLLNSQNDNNVMMIVLERLEQLQVKHSKILQELLMDILRALSSPNPDICRKV
LDVAMSLISHKNVVEVVTVLKREVGKTTQESSDSSEDKGKVYRNMLITAIHGCAVRFPEV
AESVVHTLMDFLSSDGGMQVIIFVRAIVERYPNLRPAVLTKLINTLDEVTNGNVMCVCLW
ILGEYCETSETVKDAFDKVTEQLGEAPFVVAADDKKAQEKAAAEAAKGPKMVTKNVILAD
GTYATQTVYSEPKMNLSLDKTPHLRKMIIGGDIFLGTIIASCLTKMCLRAPDVGIDAVTS
KAMNVKSLLIMCGIVKMAEVTVSAQKTSLADCSERVSLCCRALLDPKATALLKQTLLSEG
KASFAAFLKHIQDKEVKEKEESKEEVVSAQADDLIHFRQLRSLAAQGGDIDLDDGTDLAR
ATGYADGGSLLSNELSHVYQLSGFADPVYAEAFVTVHEYDILLEILLINRTPNTLANLTV
ELSTMGDMKIVERPQSHTIGPLDQMTIRASIKVSSTETGHIFGTIVYEDASTQEKGYINL
NDIHMDIMDYIRPATCTDEVFRSMWAEFEWENKVAISTSISGLVEFLDHIVTSTNMSCLT
PHDRNEKGSFLAANLYAKSVFGEDALVNVSVEKKDDNDGKLAGYIRIRSKTQGIALSLGD
RITSVQRGHTQ
>Thalassiosira_diatoms__ID12280
MSSAKNANESYCTFTLASDVTAGGLPSEEEIAKQLESNDPKIKRHALKAAIMAMLGGEAM
PRILMQVIRFCINSDDKPLKKLCMLYWEVVPKYQEPTSDEVLRAAAGGQPLQRKLLPEMI
LVCNALMNDLNHPNEFVRGSMLRFLCKVKDEEILGPLIPSIKACLKHRHQYVRKNAVLAV
FHAHRLHGDTLIPDGPELVGEFISTETDIGARRNAFLMLYNESEDLAIQFLAHNLDDVSK
FGDGFALLVLDLTRKACRRDPNQKSRFVRVLFQMLSSTSSAVSYEAAWTLISLSNSPTAV
RAAAVTYTNLLNSQNDNNVMMIVLERLEQLQVKHSKILQELLMDILRALSSPNPDICRKV
LDVAMSLISHKNVVEVVTVLKREVGKTTQESSDSSEDKGKVYRNMLITAIHGCAVRFPEV
AESVVHTLMDFLSSDGGMQVIIFVRAIVERYPNLRPAVLTKLINTLDEVTNGNVMCVCLW
ILGEYCETSETVKDAFDKVTEQLGEAPFVVAADDKKAQEKAAAEAAKGPKMVTKNVILAD
GTYATQTVYSEPKMNLSLDKTPHLRKMIIGGDIFLGTIIASCLTKMCLRAPDVGIDAVTS
KAMNVKSLLIMCGIVKMAEVTVSAQKTSLADCSERVSLCCRALLDPKATALLKQTLLSEG
KASFAAFLKHIQDKEVKEKEESKEEVVSAQADDLIHFRQLRSLAAQGGDIDLDDGTDLAR
ATGYADGGSLLSNELSHVYQLSGFADPVYAEAFVTVHEYDILLEILLINRTPNTLANLTV
ELSTMGDMKIVERPQSHTIGPLDQMTIRASIKVSSTETGHIFGTIVYEDASTQEKGYINL
NDIHMDIMDYIRPATCTDEVFRSMWAEFEWENKVAISTSISGLVEFLDHIVTSTNMSCLT
PHDRNEKGSFLAANLYAKSVFGEDALVNVSVEKKDDNDGKLAGYIRIRSKTQGIALSLGD
RITSVQRGHTQ
>Thalassiosira_pseudonana_2_diatoms__ID5896
MILVCNALMNDLNHPNEFVRGSMLRFLCKVKDEEILGPLIPSIKACLKHRHQYVRKNAVL
AVFHAHRLHGDTLIPDGPELVGEFISTETDIGARRNAFLMLYNESEDLAIQFLAHNLDDV
SKFGDGFALLVLDLTRKACRRDPNQKSRFVRVLFQMLSSTSSAVSYEAAWTLISLSNSPT
AVRAAAVTYTNLLNSQNDNNVMMIVLERLEQLQVKHSKILQELLMDILRALSSPNPDICR
KVLDVAMSLISHKNVVEVVTVLKREVGKTTQESSDSSEDKGKVYRNMLITAIHGCAVRFP
EVAESVVHTLMDFLSSDGGMQVIIFVRAIVERYPNLRPAVLTKLINTLDEVTNGNVMCVC
LWILGEYCETSETVKDAFDKVTEQLGEAPFVVAADDKKAQEKAAAEAAKGPKMVTKNVIL
ADGTYATQTVYSEPKMNLSLDKTPHLRKMIIGGDIFLGTIIASCLTKMCLRAPDVGIDAV
TSKAMNVKSLLIMCGIVKMAEVTVSAQKTSLADCSERVSLCCRALLDPKATALLKQTLLS
EGKASFAAFLKHIQDKEVKEKEESKEEVVSAQADDLIHFRQLRSLAAQGGDIDLDDGTDL
ARATGYADGGSLLSNELSHVYQLSGFADPVYAEAFVTVHEYDILLEILLINRTPNTLANL
TVELSTMGDMKIVERPQSHTIGPLDQMTIRASIKVSSTETGHIFGTIVYEDASTQEKGYI
NLNDIHMDIMDYIRPATCTDEVFRSMWAEFEWENKVAISTSISGLVEFLDHIVTSTNMSC
LTPHDRNEKGSFLAANLYAKSVFGEDALVNVSVEKKDDNDGKLAGYIRIRSKTQGIALSL
GDRITSVQRGHTQ
>Thalassiosira_guillardii_1_diatoms__ID18327
MLYWEVVPKYQEPSSDEVLRAASGGPPVQRKLLPEMILVCNALMNDLNHPNEYVRGSMLR
FLCKVKDEEIIGPLIPSIKSCLSHRHQYVRKNAVLAVFHAHRLHADTLIPDGPELVEQFI
YAEADIGARRNAFLMLYHESEDLAIQFLAKNLDDVSKYGDGFALLVLDLTRKACRRDPNQ
KSRFVRVLFQMLSSNSAAVSYEAAWTLISLSNSPTAVRAAAVTYTTLLNSQNDNNVMMIV
LERLEQLKKKHSKILQELLMDILRALSSPNPDICKKVLDVAMALVTTKNVAEVVTTLKRE
VTKTTQESSDSSEDKGKVYRNMLIHAIHGCAVRFPDVAESVVHTLMDFISSDGGMQVIVF
VRAIVERYPTLRPSILSKIINTLDEVTNNNVMCVCLWILGEYCETSETVNDAFESITEQL
GEAPFVVQADEKKAQEKAAAEAAKGPKMVTKNVILSDGTYATQTVYSEAKNPTSTDKTPH
LRKMIIAGDIFLGSIICSSLTKMCLRAPDVGLDVLTVKSMTVKAVLVMCGIVKMAEVTVS
AQKSSLADCSERATLCCRALLDPKATALLKPTLLSEGKSSFAAFLKNIQDKENKEKEKDE
DAVITAQADDLIHFRQLRSLTAQGGDLDLDDGSDLARATGYADGGSLLSNELSHVYQLSG
FADPVYAEAFVTVHDYDILLEILIINRTPNTLANLTVELSTMGDMKIVERPQSHTIGPLD
QMTIRASIKVSSTETGHIFGTIVYEDASTQEKGYINLNDIHMDIMDYIRPATCTDEVFRS
MWAEFEWENKVAISTSISDLIEFLDHIVSSTNMSCLTPHDRNEKGSFLAANLYAKSVFGE
DALVNVSVEKKDDNDGKLAGYIRIRSKTQGIALSLGDRITSVQRGLQPNKKL
>Thalassiosira_guillardii_diatoms__ID31568
MLYWEVVPKYQEPSSDEVLRAASGGPPVQRKLLPEMILVCNALMNDLNHPNEYVRGSMLR
FLCKVKDEEIIGPLIPSIKSCLSHRHQYVRKNAVLAVFHAHRLHADTLIPDGPELVEQFI
YAEADIGARRNAFLMLYHESEDLAIQFLAKNLDDVSKYGDGFALLVLDLTRKACRRDPNQ
KSRFVRVLFQMLSSNSAAVSYEAAWTLISLSNSPTAVRAAAVTYTTLLNSQNDNNVMMIV
LERLEQLKKKHSKILQELLMDILRALSSPNPDICKKVLDVAMALVTTKNVAEVVTTLKRE
VTKTTQESSDSSEDKGKVYRNMLIHAIHGCAVRFPDVAESVVHTLMDFISSDGGMQVIVF
VRAIVERYPTLRPSILSKIINTLDEVTNNNVMCVCLWILGEYCETSETVNDAFESITEQL
GEAPFVVQADEKKAQEKAAAEAAKGPKMVTKNVILSDGTYATQTVYSEAKNPTSTDKTPH
LRKMIIAGDIFLGSIICSSLTKMCLRAPDVGLDVLTVKSMTVKAVLVMCGIVKMAEVTVS
AQKSSLADCSERATLCCRALLDPKATALLKPTLLSEGKSSFAAFLKNIQDKENKEKEKDE
DAVITAQADDLIHFRQLRSLTAQGGDLDLDDGSDLARATGYADGGSLLSNELSHVYQLSG
FADPVYAEAFVTVHDYDILLEILIINRTPNTLANLTVELSTMGDMKIVERPQSHTIGPLD
QMTIRASIKVSSTETGHIFGTIVYEDASTQEKGYINLNDIHMDIMDYIRPATCTDEVFRS
MWAEFEWENKVAISTSISDLIEFLDHIVSSTNMSCLTPHDRNEKGSFLAANLYAKSVFGE
DALVNVSVEKKDDNDGKLAGYIRIRSKTQGIALSLGDRITSVQRGLQPNKKL
>Thalassiosira_weissflogii_diatoms__ID5213
MAMLGGEALPRILMQVIRFCINSDDKPLKKLCMLYWEVVPKYQEPSSDEVLRAASGGQPV
QRKLLPEMILVCNALMNDLNHPNEYVRGSMLRFLCKVKDEEILGPLIPSIKACLSHRHQY
VRKNAVLAVFHAHRLHGETLIPDGPELVDLFINAETDIGARRNAFLMLYHESEDLAIQFL
ARNLDDVSKFGDGFALLVLDLTRKACRRDPNQKSRFVRVLFQMLSSNSAAVSYEAAWTLI
SLSNSPTAVRAAAVTYTNLLNSQNDNNVMMIVLERLEQLKKKHSKILQELLMDILRALSS
PNPDICKKVLDVAMALVTNKNVADVVTTLKREVAKTTQESSDSSEDKGKVYRNMLIQAIH
GCAVRFPDVAESVVHTLMDFLSSDGGMQVIIFVRAIVERYPALRPAILTKLINTLDEVTN
NNVMCVCLWILGEYCETSETVKDAFDSVTEQLGEAPYVVQADDKKAQEKAAAEAAKGPKM
VTKNVVLADGTYATQTIYSEAKTPAVTDKTPHLRKMIIAGDIFLGAIISSSLTKMCLRAP
DVNLDPVSVKEMTVKSLLAMCGIVKMAEVTVSAQKSSLADCSERVTLCCRALLDPKASAL
LKKTLLSEGKSSFAAFLKHIQEKENKEKESREDVITSQADDLIHFRQLRSLTAQGGDLDL
DDGSDLARATGYADGGSLLSNELSHVYQLSGFADPVYAEAFVTVHDYDILLEILIINRTP
NTLANLTVELSTMGDMKIVERPQSHTIGPLDQMTIRASIKVSSTETGHIFGTIVYEDAST
HEKGYINLNDIHMDIMDYIRPATCTDEVFRSMWAEFEWENKVAISTSIGDLVEFLDHIVT
STNMSCLTPHDRNEKGSFLAANLYAKSVFGEDALVNVSVEKKEDNDGKLAGYIRIRSKTQ
GIALSLGDRITSVQRGTQPNKKQ
>Thalassiosira_weissflogii_CCMP1010_diatoms__ID1278
MSLATNSNESYCTFTLASDVTAGGLPSEEEIAKQLESNDPKIKRHALKAAIMAMLGGEAL
PRILMQVIRFCINSDDKPLKKLCMLYWEVVPKYQEPSSDEVLRAASGGQPVQRKLLPEMI
LVCNALMNDLNHPNEYVRGSMLRFLCKVKDEEILGPLIPSIKACLSHRHQYVRKNAVLAV
FHAHRLHGETLIPDGPELVDLFINAETDIGARRNAFLMLYHESEDLAIQFLARNLDDVSK
FGDGFALLVLDLTRKACRRDPNQKSRFVRVLFQMLSSNSAAVSYEAAWTLISLSNSPTAV
RAAAVTYTNLLNSQNDNNVMMIVLERLEQLKKKHSKILQELLMDILRALSSPNPDICKKV
LDVAMALVTNKNVADVVTTLKREVAKTTQESSDSSEDKGKVYRNMLIQAIHGCAVRFPDV
AESVVHTLMDFLSSDGGMQVIIFVRAIVERYPALRPAILTKLINTLDEVTNNNVMCVCLW
ILGEYCETSETVKDAFDSVTEQLGEAPYVVQADDKKAQEKAAAEAAKGPKMVTKNVVLAD
GTYATQTIYSEAKTPAVTDKTPHLRKMIIAGDIFLGAIISSSLTKMCLRAPDVNLDPVSV
KEMTVKSLLAMCGIVKMAEVTVSAQKSSLADCSERVTLCCRALLDPKASALLKKTLLSEG
KSSFAAFLKHIQEKENKEKESREDVITSQADDLIHFRQLRSLTAQGGDLDLDDGSDLARA
TGYADGGSLLSNELSHVYQLSGFADPVYAEAFVTVHDYDILLEILIINRTPNTLANLTVE
LSTMGDMKIVERPQSHTIGPLDQMTIRASIKVSSTETGHIFGTIVYEDASTHEKGYINLN
DIHMDIMDYIRPATCTDEVFRSMWAEFEWENKVAISTSIGDLVEFLDHIVTSTNMSCLTP
HDRNEKGSFLAANLYAKSVFGEDALVNVSVEKKEDNDGKLAGYIRIRSKTQGIALSLGDR
ITSVQRGTQPNKKQ
>Thalassiosira_weissflogii_CCMP1336_diatoms__ID9422
MSLATNSNESYCTFTLASDVTAGGLPSEEEIAKQLESNDPKIKRHALKAAIMAMLGGEAL
PRILMQVIRFCINSDDKPLKKLCMLYWEVVPKYQEPSSDEVLRAASGGQPVQRKLLPEMI
LVCNALMNDLNHPNEYVRGSMLRFLCKVKDEEILGPLIPSIKACLSHRHQYVRKNAVLAV
FHAHRLHGETLIPDGPELVDLFINAETDIGARRNAFLMLYHESEDLAIQFLARNLDDVSK
FGDGFALLVLDLTRKACRRDPNQKSRFVRVLFQMLSSNSAAVSYEAAWTLISLSNSPTAV
RAAAVTYTNLLNSQNDNNVMMIVLERLEQLKKKHSKILQELLMDILRALSSPNPDICKKV
LDVAMALVTNKNVADVVTTLKREVAKTTQESSDSSEDKGKVYRNMLIQAIHGCAVRFPDV
AESVVHTLMDFLSSDGGMQVIIFVRAIVERYPALRPSILTKLINTLDEVTNNNVMCVCLW
ILGEYCETSETVKDAFDSVTEQLGEAPYVVQADDKKAQEKAAAEAAKGPKMVTKNVVLAD
GTYATQTIYSEAKTPAVTDKTPHLRKMIIAGDIFLGAIISSSLTKMCLRAPDVNLDPVSV
KEMTVKSLLAMCGIVKMAEVTVSAQKSSLADCSERVTLCCRALLDPKASALLKKTLLSEG
KSSFAAFLKHIQEKENKEKESREDVITSQADDLIHFRQLRSLTAQGGDLDLDDGSDLARA
TGYADGGSLLSNELSHVYQLSGFADPVYAEAFVTVHDYDILLEILIINRTPNTLANLTVE
LSTMGDMKIVERPQSHTIGPLDQMTIRASIKVSSTETGHIFGTIVYEDASTHEKGYINLN
DIHMDIMDYIRPATCTDEVFRSMWAEFEWENKVAISTSIGDLVEFLDHIVTSTNMSCLTP
HDRNEKGSFLAANLYAKSVFGEDALVNVSVEKKEDNDGKLAGYIRIRSKTQGIALSLGDR
ITSVQRGTQPNKKQ
>MMETSP1360_diatoms__ID11069
XEEEIARDLESNDAEIKKHALRAAIMAMLGGEALPRILMQVIRFCINSDDKQLKKLTMLY
WEVVPKYQELTQEEILAMASGQSVQRKMLPEMLLVCNALMTDLNHPNXXXXXXXXXXXXX
XXXDLNHPNEFVRGSMLRFLCKVKDEEILGPLIPSVKACLEHRHPYVRKNAALAVFHTHR
LFGENLIPDGPEIMAEFLNQETDVAARRNAFMMMFNEAEELAIQFLAHNMDDVGKYGDGF
ALLVLELTRRVCRRDPTQKSRFVRVLFQMLSSNSAAVSYEAAWTLVTLSSAPTAVRAAAV
TYTTLLNSQNDNNVKLIVLERLEDLKGKHSKILQELLMDVLRALSSPNPDICAKVLEVAM
DIVTSRNVKEVVISLKREVQKTTQDSDAMETKGMAYRNMLISAIHQCAVRFPDVAESVVH
VLMDFLSTDGGMQVVIFVRAIVEQYPDLRAAILNKLLNTVDEVQNNQVMSVCLWILGEYC
LDVESVNEAFSTITGQLGQPPFIVQADEKEAKIKAEAEAAAAPKMVTKNVVLADGTYATQ
TVYSEVKTPELDNTPSLRKMIIGGDIFLGSTVGSCLTKLCLRAEELGVDAITTKKMTVDS
LLVMCAIVKMAEVTVSAQRSSLQDCSERISLCCRALLDPRARALLKPSLLEDGKATFATF
LATLKDKESKDQKKEDEEAPVTQPDDLIHFRQLRSMAVQGGDVDLDDGADLARATGYNDA
GTALSSELSHVYQLSGFADPVYAEALVTVHDYDIVLEILVINRTPNTLANLTVELSTMGD
MKIVERPQSHTIGPLDQMTIRASIKVSSTETGHIFGTIVYEDTSTQEKGYINLNDIHMDI
MDYIRPASCTDEAFRSMWAEFEWENKVAISTSITDLLEFLNHIVSSTNMSCLTPHDSHEK
GSFLAANLYARSVFGEDALVNVSVEKKDDNDGKLAGYIRIRSKTQGIALSLGDRITSVQR
GLPDNKC
>MMETSP1176_diatoms__ID358
XSSGSSSPSTHHLIHLSLSQFHHHSMATKNANETYCTFTLASDVTAGGLPSEAEIAKDLE
SNDASVKKMALKAAILAMLGGETMPRILMQVIRFCINSDDKQLKKLCMLYWEVVPKYQEP
TSEEILAANASGSQMTRKMLPEMLLVCNALMIDLNHPNEFVRGSMLRFLCKVKDEEILGP
LVPSIKACLEHRHPYVRKNAALAVFHAHRLNPETMIPDGPEVMQDFINNETDTGARRNAF
LMMFNEAEDLAIQYLARNIESVAQFGDGFCLLVLELTRRVCRRDPTQKSRFVRVLFAMLS
SDQASVSYEAAWTLVSLSSAPTAVRAAAVTYTTLLNGNNDNNIKLIVLERLEDLKKKHSK
ILQELLMDILRALSSPNPDICRKVLEVAMDIVTSRNVKDVVGTLKREVQKTTQETDNSTE
AKGAVYRSMLIQAIHSCAARFPDVAESVVHTLMDFISTDGDMQVIMFVRAIVEQYPDLRP
SILSKLLNSIDEVNTNQVMCVCLWILGEYCNDADTLAEAFATIQLQLGSPPFIVHAQEKE
AIEKAAIEAAEAPKMVTKNVVLSDGTYATQTVYSESKTPEVDNTPNLRKMIVSGDVFLGS
LVASCLTKLCLRAEGLTDAIQLKKMTVDSLLIMCAVVKMAEVTVSAQRSSLADCQDRITL
CCRALLDPKAKELLKATFLEDGKATFAAFLKTLKDKEAKETKKDEEVVPSTQPDDLIHFR
QLRSMAVQGGDVDLDDGADLARATGYADSGSLLSTELSHVYQLSGFADPVYAEAFVTVHD
YDIVLEILVINRTPNTLANMTVELSTMGDMKIVERPQAHTVGPLDQVTIRASIKVSSTET
GHIFGTIVYEDTSTMEKGYINLNDIHMDIMDYIRPATCTDEAFRSMWAEFEWENKVAIST
SIGDLLEFLNHIVTSTNMTCLTPHESEEQGSFLAANLYARSVFGEDALVNVSVEKKDDND
GKLAGYIRIRSKTQGIALSLGDRITTVQRGFA
>MMETSP0786_diatoms__ID2854
MPAPKNSNESYCTFTLASDVTAGGLPSEEEIAKDMESNDSEVKKMALKAAILAMLGGEAM
PRILMQVIRFCINSDDKQLKKLCMLYWEVVPKYQEPTSEELLAAASGGPPVQRKMLPEML
LVCNALMNDLTHPNEYVRGSMLRFLCKVKDEEILGPLIPSIKACLEHRHPYVRKNAALAI
FHAHRLHGENLLPDGASIMEEFINNETDMSSRRNAFLMMFNEAEDLAIQYLARNIESVSS
FGDGFALLVLELTRRVCRRDPTQKSRFVRVLFQMLSSDSAAVSYEAAWTLVSLSSAPTAV
RAAAVTYTNLLNGQNDNNVKLIVLERLEDLKKKHSKILQELLMDILRALSSPNPDICKKV
LDVVMDIVTIRNVNDVVGTLKREVQKTTSETDSSMEAKGAVYRNMLVDAIHSCAARFPDV
AESVVHTLMEFISTDGDMQVVLFVRAIVEQYPNLRASILSKLLNSIDEVSTNQVMCVCLW
ILGEYCEDADTMTEAFETITEQLGPPPFIVQADEKEAQEKAAAAASETPKLVTKNVVLAD
GTYATQTVYSEAKATEQDDTPELRKMILNGDVFLGSLVSACLTKLCLRAESLIDGVKLKK
MTVDSLLIMCAIVKMAEANVSAQRSSLADCQERITMCSRALLDPKAKSILKKTFLEDGKA
TFAAFLKTLKDKEANESKKDEEVVPTTQADDLIHFRQLRSMAVQGGDVDLDDGADLARAT
GYADSGSLLTTELSHVYQLSGFADPVYAEAFVTVHDYDIVLEILLINRTPNTLANLTVEL
STMGDMKIVERPQAQTLGPLDQATIRSSIKVSSTETGHIFGTIVYDDASTMEKGYINLND
IHMDIMDYIRPATCTDEAFRSMWAEFEWENKVAISTSISDLLGFLNHIVKSTNMCCLTPH
DAEEKGSFLAANLYARSVFGEDALVNVSVEKKEDNDGKLAGYIRIRSKTQGIALSLGDRI
TTVQRGLPEKKA
>Thalassionema_nitzschioides_L26_B_diatoms__ID10223
MPAPTNSNESYCTFTLASDVTAGGLPSEEEIAKDMESNDSDVKKMALKAAILAMLGGEPM
PRILMQVIRFCINSDDKQLKKLCMLYWEVVPKYQEPTSEEMLAAASGGPPVQRKMLPEML
LVCNALMNDLNHPNEYVRGSMLRFLCKVKDEEILGPLIPSIKACLEHRHPYVRKNAALAI
FHAHRLHGESLLPDGPSIMEDFINNETDVSARRNAFMMMFNEAEDLAIQYLARNIESVST
FGDGFALLVLELTRRVCRRDPTQKSRFVRVLFQMLSSNSAAVSYEAAWTLVNLSSAPTAV
RAAAVTYTNLLNGQNDNNVKLIVLERLEDLKKKHSKILQELLMDILRALSSPNPDICKKV
LEVVMDIVTIRNVNDVVGTLKREVQKTTSEADNSMEAKGAVYRNMLVDAIHSCAARFPDV
AESVVHTLMEFISTDGDMQVVLFVRAIVEQYPNLRSSILSKLLNSIDDVNTNQVMCVCLW
ILGEYCEDADTLNEAFETITEQLGAPPYIVQAEEKEAQEKAEAAASESPKMVTKNVVLAD
GTYATQTVYSEAKIQQSDNTPQLRKMILNGDVFLGSLIAACLTKLCLRAENLVDGVKLKK
MTVDSLLIMCAIVKMAEVNVSAQRSSLADCQERITMCSRALLDPKARSVLKKTFLEDGKE
TFAAFLKNLKDKEGKENKKDEEVIPTTQADDLVHFRQLRSMAVQGGDVDLDDGADLARAT
GYADSGSLLTTELSHVYQLSGFADPVYAEAFVTVHDYDIVLEILLINRTPNTLANLTVEL
STMGDMKIVERPQPQTLGPLDQATIRASIKVSSTETGHIFGTIVYDDTSTMEKGYINLND
IHMDIMDYIRPATCTDEAFRSMWAEFEWENKVAISTSIPGLIEFLKHIVKSTNMCCLTPH
DEEEKGSFLAANLYARSVFGEDALVNVSVEKKDDNDGKLAGYIRIRSKTQGIALSLGDRI
TTVQRGSPAKKANA
>Thalassiothrix_antarctica_L6_D1_diatoms__ID11691
KDVVVTLKREVQKTTSESDSSVESKGAVYRTMLIQAIHGCATRFPEVAESVVHTLMDFIS
TDGDMQVIIFVRSIVEQYTDLRASILGKLLNSLSEVNTNQVMCVCLWILGEYCEDADTLK
EAFETVTEQLGPPPYIIQGDDKEAQEKLAAAAADAPKMVTKNVVLADGTYATQTVYSESK
TPDIDNTPQLRKMIINGDIFLGSLVGSCLTKLCLRAEGVIDGIALKKMTVDSMLIMCAIV
KMAEVTVSAQRSSLADCQERITMFCRTLLDPKAKEILKKTLLNDGKETFALFLKNIKEKE
AKETKKEEEEVPSTQADDLIHFRQLRSMAVQGGDVDLDDGSDLARATGYTDSGSLLTTEL
SHVYQLSGFADPVYAEAFLTVHDYDIVLEILVINRTPNTLANLSVELSTMGDMKIVERPQ
PQTIGPLDQATVRASIKVSSTETGHIFGTIVYEDTSTMEKGHINLNDIHMDIMDYIRPAT
CSDEAFRSMWAEFEWENKVAISTSIPDLLKFLNHIVTSTNMTCLTPHESQEQGSFLAANL
YARSVFGEDALVNVSVEKKEDNDGKLAGYIRIRSKTQGIALSLGDRITTVQRGLLETNSQ
KAK
>Thalassiothrix_antarctica_L6_D1_diatoms__ID10844
XSTDGDMQVIIFVRGIVEQYKDLRASILGKLLNSLDEVNTNQVMCACLWILGEYCEDADT
LTEAFETITKQLGPPPYIIQSDEKEAQDKLTAAAAEAPKMVTKNVVLADGTYATQTVYSE
SKIPELDNTPKLRKMIINGDIFLGSLIGSCLTKLCLRAEGVVDGLKLKKMTVDSMLIMCA
IVKMAEVTVSAQRSSLADCQERITMCCRVLLDPKAKEILKKTLLNDGKETFALFLKNIKE
KEAKETKKEEEEVPSTQADDLIHFRQLRSMAVQGGDVDLDDGSDLARATGYTDSGSLLTT
ELSHVYQLSGFADPVYAEAFVTVHDYDIVLEILVINRTPDTLANLTVELSIMGDMKIVER
PQAQTIGPLDQATLRASIKVSSTETGHIFGTIVYENASTGERGYINLNDIHMDIMDYIRP
ATCTDEAFRSMWAEFEWENKVAISTSIPDLLKFLNHIVTSTNMTCLTPHESQEQGSFLAA
NLYARSVFGEDALVNVSVEKKEDNDGKLAGYIRIRSKTQGIALSLGDRITTVQRGLLETN
SQKAK
>Thalassiothrix_antarctica_L6_D1_diatoms__ID11074
MPAPKNSNETYCTFTLAGDVTAGGLPSEEEIAKDLESNDDNVKKMALKAAILAMLGGEAM
PRILMQVIRFCINSNDKQLKKLCMLYWEVVPKYQEPTSEELLTAGQGGPPVQRKMLPEML
LVCNALMNDLTHPNEYVRGSMLRFLCKVKDEEIIGPLIPSIKACLEHRHPYVRKNAALAV
FHAHRLHGENLLPDAPTIMEEFINNETDVSARRNAFLMMANEAEDLAIQYLGRNIESVST
FGDGFALLVLELTRRVCRRDPTQKSRFVRVLFQMLSSNSAAVSYEAAWTLVSLSSSPTAV
RAAAVTYAKLLNGQNDNNVKLIVLERLEDLKKKHSKILQELLMDILRALSSPSPDICRKV
LEVAMDIVTTRNVKDVVVTLKREVQKTTSESDSSVESKGSVYRTMLIQAIHGCATRFPEV
AESVVHTLMDFISTDGDMQVIIFVRGIVEQYKDLRASILGKLLNSLDEVNTNQVMCACLW
ILGEYCEDADTLTEAFETITKQLGPPPYIIQSDEKEAQDKLTAAAAEAPKMVTKNVVLAD
GTYATQTVYSESKIPELDNTPKLRKMIINGDIFLGSLIGSCLTKLCLRAEGVVDGLKLKK
MTVDSMLIMCAIVKMAEVTVSAQRSSLADCQERITMCCRVLLDPKAKEILKKTILTEGKA
TFASFLKNIKDKEAKETKKDDEEVPTTQADDLIHFRQLRSLAVQGGDVDLDDGGDLARAT
GYTDSGSLLTTELSHVYQLSGFADPVYAEAFVTVHDYDIVLEILVINRTPDTLANLTVEL
SIMGDMKIVERPQAQTIGPLDQATLRASIKVSSTETGHIFGTIVYENASTGERGYINLND
IHMDIMDYIRPATCTDEAFRSMWAEFEWENKVAISTSISNLLEFLN
>MMETSP0397_diatoms__ID16329
XTLKREVVKTTQDSDTDNEAKGMVYRNMLISAIHGCAAXVRAIVEQYPELRPAILSKLLS
SLDEISTNQVMCVSLWILGEYCEDADTLTEAYEAITEQLGEPPFIINPEEKEAAEKAAAE
AATGPKMTTKSVVLSDGTYATQTIYSETKTPETDDTPPLRKMIIGGDVFLGAIVSSSLTK
ICLRSDGVVDGIKLKKMTVDSLLIMCGIVKMAEVSSSAQRSSLADCKDRITLCCRSLLDP
KTKELLKKTLLEDGKKTFAEFLKLLKEKEAQETKNETKEAPVTQADDLIHFRQLRTMAVQ
GGDVDLDDGNDLARATGYTDSGSLLTSELNHVYQLSGFADPVYAEAFVTVHDYDIVLEIL
VMNRTPNTLSNLTVELSTMGDMKIVERPQSHTIGPLDQTTIRASIKVSSTETGHIFGTIV
YEDTSTMEKGYINLNDIHMDIMDYIRPATCTDEAFRSMWAEFEWENKVAISTSVSGLIEF
LNHIVESTNMTCLTPHDSNEKGSFLAANLYARSVFGEDALVNVSVEKKEDNDGKLAGYIR
IRSKTQGIALSLGDRITSVQRGLPEKKA
>MMETSP0397_diatoms__ID5449
XESLIPDGPELMARFIEAETDVASRRNAFLMMFNEAEDLAIQFLAHNMDDVGNMXLELTR
RICRRDPTQKSRFVRVLFQMLSSDSAAVSYEAAWTLVSLSSAPTAVRAAAVTYTTLLNSQ
NDNNVKLIVLERLEKLKEKHYKILQELLMDILRALSSPNPDICKKVLEVAMDIVTSRNVK
EVVNTLKREVVKTTQDSDTDNEAKGMVYRNMLISAIHGCAARFPDVAESVVHTLMDFIST
DGGMQVVIFVRAIVEQYPELRPAILSKLLSSLDEISTNQVMCVSLWILGEYCEDADTLTE
AYEAITEQLGEPPFIINPEEKEAAEKAAAEAATGPKMTTKSVVLSDGTYATQTIYSETKT
PETDDTPPLRKMIIGGDVFLGAIVSSSLTKICLRSDGVVDGIKLKKMTVDSLLIMCGIVK
MAEVSSSAQRSSLADCKDRITLCCRSLLDPKTKELLKKTLLEDGKKTFAEFLKLLKEKEA
QETKNETKEAPVTQADDLIHFRQLRTMAVQGGDVDLDDGNDLARATGYTDSGSLLTSELN
HVYQLSGFADPVYAEAFVTVHDYDIVLEILVMNRTPNTLSNLTVELSTMGDMKIVERPQS
HTIGPLDQTTIRASIKVSSTETGHIFGTIVYEDTSTMEKGYINLNDIHMDIMDYIRPATC
TDEAFRSMWAEFEWENKVAISTSVSGLIEFLNHIVESTNMTCLTPHDSNEKGSFLAANLY
ARSVFGEDALVNVSVEKKEDNDGKLAGYIRIRSKTQGIALSLGDRITSVQRGLPEKKA
>MMETSP0418_diatoms__ID19966
ISSNQVMCVGLWILGEYCEDSETLSEAYENISNELGEPPFAVKAEEKEAAEKAAAEAAAA
PKMITKNVVLADGTYATQTVYSETKTNIEDNTPHLRKMIIDGDIFLGSIIASCLTKLCLR
AGDLPEMDPIQLKKMTVNSLLIMCGIVKMAEGNTAAHRSSVADCSDRITLCCRALLDPKA
KSLLKKTILGDGKSTFAAFLKLLKEKEAQESKKDEESVPTTQADDLIHFRQLRTMAVQGG
DVDLDDGADLARATGYTDSGSLLSSELNHVYQLSGFADPVYAEAFVTVHDYDIVLEILIM
NRTQSTLSNLTVELSTMGDMKIVERPQSHTVGPLDQITIRASIKVSSTETGHIFGTIVYE
DGSTMEKGYINLNDIHMDIMDYIRPATCTDEAFRSMWAEFEWENKVAISTSITDLVDFLT
HIVSSTNMTCLTPHDSNEKGSFLAANLYARSVFGEDALVNVSVEKKDDNDGKLAGYIRIR
SKTQGIALSLGDRITSXATGIDRNKGVDKEPIGKALFLTNLHLSRTYELSSHLAATCGTT
PPKCPLTLPVKADILNVDDFFLVNPSTANVA
>MMETSP0418_diatoms__ID6790
XVSLSSAPTAVRAAAVTYTTLLNSQNDNNVKLIVLERLESLKGKHSKILQELLMDILRAL
SSPNPDICKKVLEVAMDIVTSRNVKEVVNTLKREVLKTTEENDSSTEAKGMLYRNMLIRA
IHGCAVRFPDVAESVVHTLMDFISTDGGMQVVIFVRAIIEQYPELRPAILSKLLSSLDEI
SSNQVMCVGLWILGEYCEDSETLSEAYENISNELGEPPFAVKAEEKEAAEKAAAEAAAAP
KMITKNVVLADGTYATQTVYSETKTNIEDNTPHLRKMIIDGDIFLGSIIASCLTKLCLRA
GDLPEMDPIQLKKMTVNSLLIMCGIVKMAEGNTAAHRSSVADCSDRITLCCRALLDPKAK
SLLKKTILGDGKSTFAAFLKLLKEKEAQESKKDEESVPTTQADDLIHFRQLRTMAVQGGD
VDLDDGADLARATGYTDSGSLLSSELNHVYQLSGFADPVYAEAFVTVHDYDIVLEILIMN
RTQSTLSNLTVELSTMGDMKIVERPQSHTVGPLDQITIRASIKVSSTETGHIFGTIVYED
GSTMEKGYINLNDIHMDIMDYIRPATCTDEAFRSMWAEFEWENKVAISTSITDLVDFLTH
IVSSTNMTCLTPHDSNEKGSFLAANLYAXKVSLADVLCVLVSLGSERLHVNIPVSCWMLL
PTVLGLRLLIPGKIAQWVDXTDADKVSANCTSALLQTWGHNFIYGFLCIMLLKHSSLLTL
SFSVFGEDALVNVSVEKKDDNDGKLAGYIRIRSKTQGIALSLGDRITSVQRGLTETKA
>Extubocellulus_spinifer_CCMP396_diatoms__ID1633
MPVPINSNESHCTFTLASDVTAGGLPSEEEISKDLENSDPKVKRHALKAAIMAMLGGEPM
PRILMQVIRFCINSDDKPLKKLCMLYWEVVPKYQEATSEEKLAAATAGGAPPARKLLPEM
ILVCNALMNDLNHPNEYVRGSMLRFLCKVNDEEILGPLIPSIKACLEHRHPYVRKNAALS
IFHAHKLHGETLIPDGPELIAAMLEQETDVAARRNAFLMLFNENEDLAIEFLAKNMDDVG
KYGDGFALLVLELTRKVCKRDPNQKSRFVRVLFQMLSSNSAAVSYEAAWTLVSLSSAPTA
IRAAAVTYTNLLNSQNDNNVKLIVLERLEGLKKKHPKIIQELLMDILRALSSPNPDICRK
VLDVAMDVVTSRNVAEVVTVLKREVTKTAEETDESSDAKGTVYRNMLIQAIHGCAVRFPD
VAESVVHVLMDFLSTDGGMQVIVFVRAIVEQYPALRATLLSKLVNTLDSVTNGNVMCVCL
WILGEYCEEADSLKEAFEEITAQLGEPPFLVHPEDKAAKEKAVAEAAAGPKIVTKNVVLA
DGTYATQTVYNEPKKAVIDDSTPSLRKMLLGGDVFLGTIVGSALTKICLRASDLPEISSV
EVKAMTAKSVLIMCGVVKMAEVNPSPQKSSLSDCKDRLSMCCRCLLDPKAEELLKPLILV
EGRKSFSTFLTSIKDKESKDAKKDEPDAPMTQADDLIHFRQLKAMSVQVGDMDLDDGSDL
ARATGYVDGGSLLESELNHVYPLSGFADPVYAEALVTVRDYDISLEILIINRTPNTLANL
TVELATMGDMKIVERPQAHTIGPLDQITIKASIKVSSTETGHIFGTIVYEDTSTQERGYI
NLNDIHMDIMDYIRPATCTDEIFRSMWAEFEWENKVAISTSISDLQVFLKHVVESTNMNC
LTPIDSSEKGSFLAANLYARSVFGEDALVNVSVEKKENDGKLAGYIRIRSKTQGIALSLG
DRITNVQRELPQAKS
>MMETSP1070_diatoms__ID25283
XKNMDDVGKFGDGFALLVLELTRKVCKRDPNQKSRFVRVLFQMLSSDSAAXXTAVRAAAV
TYTNLLNSQNDNNVKLINLERLEGLKKKHPKVIQELLMDILRALSSPNPDICRKVLDVAM
DVVTNRNVAEVVTVLKRELAKTAEDSDQSSDAKGTVYRNMLIRAIHGCAVKFPDVAESVV
HVLMDFLSTDGGMQVIVFVRAIVEQYPTLRAPLLTKLMNSLDSVTNSNVMCVCLWILGEY
CEEADSIKEAFEEITGQLGEPPFLVHPEEKVAKDKAEAEAAAGPKIVTKNVVLADGTYAT
QTVYNEPKKAVVDDSTPSLRKMLLGGDVFLGTIVSSALTKLCLRSTDLPEVSPVEVKAMT
AKAVLIMCGIIKMAEVNPSPQKSSLSDCKDRLTLCCRSLLDPKATELLKPLMLTEGRKSF
SAFLKKIKDKETTDAKKDEPETPMTQADDLIHFRQLKAMSVQVGDMDLDDGSDLARATGY
VDGGSLLENELSHVYPLSGFADPVYAEALVTVRDYDISLEILLINRTPNTLANLTVELAT
MGDMKIVERPQAHTIGPLDQITIKASIKVSSTETGHIFGTIVYEDASTQERGYINLNDIH
MDIMDYIRPATCTDEVFRSMWAEFEWENKVAISTSITELQPFLNHVVSSTNMKCLTPIDS
SEKGSFLAANLYARSVFGEDALVNLSVEKKENDGKLSGYIRIRSKTQGIALSLGDRITSV
QREIPESD
>MMETSP1322_diatoms__ID14322
MPAPVNSNESHCTFTLASDVTAGGLPSEEEISKDLESTDPKVKRHALKAAIMAMLGGEPM
PRILMQVIRFCINSDDKPLKKLCMLYWEVVPKYQEPTSEEKLAAQQAGGQAPARKLLPEM
ILVCNALMNDLNHPNEYVRGSMLRFLCKVNDEEILGPLVPSIKACLEHRHPYVRKNAALS
IFHAHKLHGETLIPDGPELIAAMLAQETDVAARRNAFLMLFNENEDLAIEFLAKNMDDVG
KYGDGFALLVLELTRKVCKRDPNQKSRFVRVLFQMLSSDSAAVSYEAAWTLVSLSSSPTA
VRAAAVTYTNLLNSQNDNNVKLINLERLEGLKKKHPKIIQELLMDILRALSSPNPDICRK
VLDVAMDVVTSRNVAEVVTVLKREVTKTAEDSDQSSDAKGTVYRNMLIRAIHGCAVKFPD
VAESVVHVLMDFLSTDGGMQVIVFVRAIVEQYPALRAPLLAKLMSSLDSVTNNNVMCVCL
WILGEYCEEAESIKEAFEEITGQLGEPPFLVHPEDKVAKDKAEAEAAAGPKIVTKNVVLA
DGTYATQTVYNEPKKAAVDDSTPSLRKMLLGGDVFLGTIVSSALTKLCLRSSDLPEISPV
EVKAMTAKAVLVMCGVVKMAEVNPSPQKSSLSDCKDRLTLCCRSLLDPKATELLKPLILT
EGRKSFSAFLKKIKDKETKDAKKDEPETPMTQADDLIHFRQLKAMSVQVGDMDLDDGSDL
ARATGYVDGGSLLENELSHVYPLSGFADPVYAEALVTVRDYDISLEILLINRTPNTLANL
TVELATMGDMKIVERPQAHTIGPLDQITIKASIKVSSTETGHIFGTIVYEDTSTQERGYI
NLNDIHMDIMDYIRPATCTDEVFRSMWAEFEWENKVAISTSITELQPFLNHVVSSTNMKC
LTPIDSSEKGSFLAANLYARSVFGEDALVNLSVEKKENDGKLAGYIRIRSKTQGIALSLG
DRITSVQRELPESE
>Attheya_sp_diatoms__ID41362
MPPAKNSNESYCTFTLASDVTAGGLPSEEEIAKDLENTDPKVSRRGSVYACERAPTTGLL
IQPWLVFCADTGNFIGDDGVTRALITLEAISSQFYTSVAEGVMYRAKARIRISLRWCPEV
AVKRHALKAAIMAMLGGEAMPRILMQVIRFCINSDDKPLKKLCMLYWEVVPKYQEPASDE
VLRAASGGPAVQRKMLPEMILVCNALMNDLNHPNEFVRGSMLRFLCKVKDEEILGPLMPS
VKSCMEHRHPYVRKNAALALFHAHHLHGETLIPDAPELVETFLQTETDTGARRNAFLMLF
NEAEDLAINFLANNMDDVGKYGDGFALLVLELTRKVCRRDPTQKSRFVRVLFQMLSSNSA
AVSYEAAWTLVSLSSAPTAVRAAALTYTNLLNSQNDNNVKMIVLERLDDLKKKHTKILQE
LLMDILRALSSPNPDICKKVLDVSMDIVTSRNVADVVSLLKREVTKTEQDSDNTNESKGA
VYRNMLIRAIHGCAVRFPDVAESVVHTLMDFLSSDGGMQVIVFVRAIVEQYPDLRPALLT
KLLGTLEDVSSNSVMCICLWILGEYCVTSDKLQEAFADITAQLGDPPFLLKSNEKDAQEK
AVADAAAGPKLVTKNVILSDGTYATQTVYSEAKSNPAAHDSTPHLRKMIIGGDVFLGSIV
SSCLTKLCLRAADLGEIDPVSLKNMTTKTLLLMCGIVKMSEVTVSAQKSSLADCNDRVTL
CCRALLDPKANALLKGALLSEGKATFAAFLKTLKDKELNESKKNEEKLPVTQADDLIHFR
QLRSMTVQGGDLDLDDGSDLARATGYSDSGSALSSELNHVYQLSGFSDPVYAEALVTVHD
YDIVLEILLINRTPNTLSNLTVELSTMGDMKIVERPQSHTIGPLDQITIRASIKVSSTET
GHIFGTIVYVDEATQEKGYVNLNDIHMDIMDYIRPATCTDEMFRSMWAEFEWENKVAIST
SIPSLVEFLNHIVSSTNMRCLTPHDSTEKGSFLAANLYARSVFEEDALVNVSVEKKEDND
GKLAGYIRIRSKTQGIALSLGDRITSVQRGLPDNKA
>MMETSP1449_diatoms__ID11486
MPPAKNSNESYCTFTLASDVTAGGLPSEEEIAKDLENTDPKVKRHALKAAIMAMLGGEAM
PRILMQVIRFCINSDDKPLKKLCMLYWEVVPKYQEPASDELLRAASGGPAVQRKMLPEMI
LVCNALMNDLNHPNEFVRGSMLRFLCKVKDEEILGPLMPSVKSCMEHRHPYVRKNAALAL
FHAHHLHGETLIPDAPELVETFLQNETDTGARRNAFLMLFNEAEDLAINFLANNMDDVGK
YGDGFALLVLELTRKVCRRDPTQKSRFVRVLFQMLSSNSAAVSYEAAWTLVSLSSAPTAV
RAAALTYTNLLNSQNDNNVKMIVLERLDDLKKKHTKILQELLMDILRALSSPNPDICKKV
LDVSMDIVTSRNVADVVSLLKREVTKTEQDSDNTNESKGAVYRNMLIRAIHGCAVRFPDV
AESVVHTLMDFLSSDGGMQVIVFVRAIVEQYPDLRPALLTKLLGTLEDVSSNSVMCICLW
ILGEYCVTSDKLQEAFVDITAQLGDPPFLLKSNEKDAQEKAVADAAAGPKLVTKNVILSD
GTYATQTVYSEAKANPAAHDSTPHLRKMIIGGDVFLGSIVSSCLTKLCLRAADLGEIDPV
TLKNMTTKTLLLMCGIVKMSEVTVSAQKSSLADCNDRVTLCCRALLDPKANALLKGALLS
EGKATFAAFLKTLKDKELNESKKNEEKLPVTQADDLIHFRQLRSMTVQGGDLDLDDGSDL
ARATGYSDSGSALSSELNHVYQLSGFSDPVYAEALVTVHDYDIVLEILLINRTPNTLSNL
TVELSTMGDMKIVERPQSHTIGPLDQITIRASIKVSSTETGHIFGTIVYVDEATQEKGYV
NLNDIHMDIMDYIRPATCTDEMFRSMWAEFEWENKVAISTSIPSLVEFLNHIVSSTNMRC
LTPHDSTEKGSFLAANLYARSVFEEDALVNVSVEKKEDNDGKLAGYIRIRSKTQGIALSL
GDRITSVQRGLPDNKA
>MMETSP1171_diatoms__ID5143
XAGGLPSEEEIAKDLENSDPKVKRHALKAAIMAMLGGEPMPKILMQVIRFCINSDDKPLK
KMCMLYWEVVPKYQEPTSDEVLRAASGGPPVQRKLLPEMILVCNALMNDLNHPNEFVRGS
MLRFLCKVKDEEILGPLMPSIKACLEHRHQYVRKNAALAVFHAHRLHGETLIPDGPELIS
AFLLSETDIAARRNAFLMLFNESEDLAIQFLANNMDDVGKFGDGFALLVLELTRRVCRRD
PQQKSRFVRVLFQMLSSNSAAVSYEAAWTLVSLSSAPTAVRAAAVTYANLLNSQNDNNVK
MIVLERLEEIKKKHSKIVQELLMDILRALSSPNPDICKKVLDVALDLVTARNVSDVVTTL
KREVQKTTQDDNTTESKGMVYRNMLIRAIHNCAVRFPTVAESVVHTLMDFISTDGGMQVA
IFVRAIVEQYPDLRPAILSKLFGCLDEVNNNGVMCVCIWILGEYCDDAETLQEAFDDITA
QLGEPPFAVQAKEKEAAEKAAAEAAAGPKMITKNVVLADGTYATQTVYSEAKTPIVADDT
PHLRKMIISGDVFLGSIIASSLTKMCLRASDVGVDAAKIKSMTVKSLLIMCGIVKMAEAT
VSAQKSSLADCSERIALCCRALLDPKAKEVLKNTFLTEGKAKFAEFLNAVKEKEAKETKK
DDEEVPTTQPDDLIHFRQLRSMAVQGGDMDLDDGSDLARATGYTDGGSLLSSELSHVYQL
SGYADPVYAEAAVTVHDYDIRLEILVINRTPNTLANLTVELSTMGDMKIVERPQSQTIGP
LDQITIRASIKVSSTETGHIFGTIVYEDTSTQEKGYINLNDIHMDIMDYIRPATCTDEIF
RSMWAEFEWENKVAISTSITDLFTFLNHIVESTNMCCLTPHDEKEKSSFLAANLYARSVF
GEDALVNVSVEKKDDNDGKLAGYIRIRSKTQGIALSLGDRITSVQRGLPKVAPQ
>MMETSP1062_diatoms__ID1311
MAMLGGEAMPKILMQVIRFCINSNDKPLKKMCMLYWEVVPKYQEPTSDEVLRAASGGPPL
QRKLLPEMILVCNALMNDLNHPNEFVRGSMLRFLCKVKDEEILGPLVPSIKACLEHRHQY
VRKNAALAVFHAHHLHGETLIPDAPELISAFILAETDVGARRNAFLMLFNESEDLAIQYL
ANNMDDVGKFGDGFALLVLELTRKVCRRDPQQKSRFVRVLFQMLSSNSAAVSYEAAWTLV
SLSSAPTAVRAAAVTYANLLNSQNDNNVKMIVLERLEEIKTKHSKIVQELLMDILRALSS
PNPDICKKVLDVALDVVTARNVSDVVTTLKREVQKTTQDDNSSEAKGMVYRNMLIRAIHN
CAVRFPSVAESVVHTLMDFIATDGGMQVAIFVRAIVEQYPALRSAILTKLLSCLDEVDNN
GVMCICLWILGEYCDTPDILQEAFDDITTQLGEPPFVVKSKDKEAADKAAADAAAGPKMI
TKNVVLSDGTYATQTVYSESKTPVVSDNTPHLRKMIIGGDVFLGSIIASSLTKMCLRAVD
VGVDSAKAKSMTVKSLLIMCGIVKMAETTVSAQKSSLADCSERIALCVRALLDPKATAAL
KKTLLTEGKAKFANFLKVVKEKEGKDTKKEEALVPKTQPDDMIHFRQLRSLAVQGGDLDL
DDGNDLARATGYVDGGSLLSNELSHVYQLSGFADPVYAEAAVTVHDYDIRLEILVINRTP
NTLSNLTVELSTMGDMKIVERPQSQTIGPLDQITIRASIKVSSTETGHIFGTIVYTDAST
MEKGYINLNDIHMDIMDYIRPATCTDEVFRSMWAEFEWENKVAISTSIPDLITFLKHIVQ
STNMRCLTPHDEKEKGSFLAANLYARSVFGEDALVNVSVEKKDDNDGKLAGYIRIRSKTQ
GIALSLGDRITSVQRGLPKVTAQ
>MMETSP1063_diatoms__ID12290
MAMLGGEAMPKILMQVIRFCINSNDKPLKKMCMLYWEVVPKYQEPTSDEVLRAASGGPPL
QRKLLPEMILVCNALMNDLNHPNEFVRGSMLRFLCKVKDEEILGPLVPSIKACLEHRHQY
VRKNAALAVFHAHHLHGETLIPDAPELISAFILAETDVGARRNAFLMLFNESEDLAIQYL
ANNMDDVGKFGDGFALLVLELTRKVCRRDPQQKSRFVRVLFQMLSSNSAAVSYEAAWTLV
SLSSAPTAVRAAAVTYANLLNSQNDNNVKMIVLERLEEIKTKHSKIVQELLMDILRALSS
PNPDICKKVLDVALDVVTARNVSDVVTTLKREVQKTTQDDNSSEAKGMVYRNMLIRAIHN
CAVRFPSVAESVVHTLMDFIATDGGMQVAIFVRAIVEQYPALRSAILTKLLSCLDEVDNN
GVMCICLWILGEYCDTPDILQEAFDDITTQLGEPPFVVKSKDKEAADKAAADAAAGPKMI
TKNVVLSDGTYATQTVYSESKTPVVSDNTPHLRKMIIGGDVFLGSIIASSLTKMCLRAVD
VGVDSAKAKSMTVKSLLIMCGIVKMAETTVSAQKSSLADCSERIALCVRALLDPKATAAL
KKTLLTEGKAKFANFLKVVKEKEGKDTKKEEALVPKTQPDDMIHFRQLRSLAVQGGDLDL
DDGNDLARATGYVDGGSLLSNELSHVYQLSGFADPVYAEAAVTVHDYDIRLEILVINRTP
NTLSNLTVELSTMGDMKIVERPQSQTIGPLDQITIRASIKVSSTETGHIFGTIVYTDAST
MEKGYINLNDIHMDIMDYIRPATCTDEVFRSMWAEFEWENKVAISTSIPDLITFLKHIVQ
STNMRCLTPHDEKEKGSFLAANLYARSVFGEDALVNVSVEKKDDNDGKLAGYIRIRSKTQ
GIALSLGDRITSVQRGLPKVTAQ
>Ditylum_brightwellii_GSO103_diatoms__ID16706
SDVTTGGLPSEEEIARDLESSDPKVKRHALKAAIMAMLGGEAMPKILMQVIRFCINSNDK
PLKKMCMLYWEVVPKYQEPTSDEVLRAASGGPPLQRKLLPEMILVCNALMNDLNHPNEFV
RGSMLRFLCKVKDEEILGPLVPSIKACLEHRHQYVRKNAALAVFHAHHLHGETLIPDAPE
LISAFILAETDVGARRNAFLMLFNESEDLAIQYLANNMDDVGKFGDGFALLVLELTRKVC
RRDPQQKSRFVRVLFQMLSSNSAAVSYEAAWTLVSLSSAPTAVRAAAVTYANLLNSQNDN
NVKMIVLERLEEIKTKHSKIVQELLMDILRALSSPNPDICKKVLDVALDVVTARNVSDVV
TTLKREVQKTTQDDNSSEAKGMVYRNMLIRAIHNCAVRFPSVAESVVHTLMDFIATDGGM
QVAIFVRAIVEQYPALRSAILTKLLSCLDEVDNNGVMCICLWILGEYCDTPDILQEAFDD
ITTQLGEPPFVVKSKDKEAADKAAADAAAGPKMITKNVVLSDGTYATQTVYSESKTPVVS
DNTPHLRKMIIGGDVFLGSIIASSLTKMCLRAVDVGVDSAKAKSMTVKSLLIMCGIVKMA
ETTVSAQKSSLADCSERIALCVRALLDPKATAALKKTLLTEGKAKFANFLKVVKEKEGKD
TKKEEALVPKTQPDDMIHFRQLRSLAVQGGDLDLDDGNDLARATGYVDGGSLLSNELSHV
YQLSGFADPVYAEAAVTVHDYDIRLEILVINRTPNTLSNLTVELSTMGDMKIVERPQSQT
IGPLDQITIRASIKVSSTETGHIFGTIVYTDASTLEKGYINLNDIHMDIMDYIRPATCTD
EVFRSMWAEFEWENKVAISTSIPDLITFLKHIVQSTNMRCLTPHDEKEKGSFLAANLYAR
SVFGEDALVNVSVEKKDDNDGKLAGYIRIRSKTQGIALSLGDRITSVQRGLPKVTAQ
>Ditylum_brightwellii_GSO105_diatoms__ID4864
XLASDVTTGGLPSEEEIARDLESSDPKVKRHALKAAIMAMLGGEAMPKILMQVIRFCINS
NDKPLKKMCMLYWEVVPKYQEPTSDEVLRAASGGPPLQRKLLPEMILVCNALMNDLNHPN
EFVRGSMLRFLCKVKDEEILGPLVPSIKACLEHRHQYVRKNAALAVFHAHHLHGETLIPD
APELISAFILAETDVGARRNAFLMLFNESEDLAIQYLANNMDDVGKFGDGFALLVLELTR
KVCRRDPQQKSRFVRVLFQMLSSNSAAVSYEAAWTLVSLSSAPTAVRAAAVTYANLLNSQ
NDNNVKMIVLERLEEIKTKHSKIVQELLMDILRALSSPNPDICKKVLDVALDVVTARNVS
DVVTTLKREVQKTTQDDNSSEAKGMVYRNMLIRAIHNCAVRFPSVAESVVHTLMDFIATD
GGMQVAIFVRAIVEQYPALRSAILTKLLSCLDEVDNNGVMCICLWILGEYCDTPDILQEA
FDDITTQLGEPPFVVKSKDKEAADKAAADAAAGPKMITKNVVLSDGTYATQTVYSESKTP
VVSDNTPHLRKMIIGGDVFLGSIIASSLTKMCLRAVDVGVDSAKAKSMTVKSLLIMCGIV
KMAETTVSAQKSSLADCSERIALCVRALLDPKATAALKKTLLTEGKAKFANFLKVVKEKE
GKDTKKEEALVPKTQPDDMIHFRQLRSLAVQGGDLDLDDGNDLARATGYVDGGSLLSNEL
SHVYQLSGFADPVYAEAAVTVHDYDIRLEILVINRTPNTLSNLTVELSTMGDMKIVERPQ
SQTIGPLDQITIRASIKVSSTETGHIFGTIVYTDASTLEKGYINLNDIHMDIMDYIRPAT
CTDEVFRSMWAEFEWENKVAISTSIPDLITFLKHIVQSTNMRCLTPHDEKEKGSFLAANL
YARSVFGEDALVNVSVEKKDDNDGKLAGYIRIRSKTQGIALSLGDRITSVQRGLPKVTAQ
>Ditylum_brightwellii_GSO104_diatoms__ID15340
MAMLGGEAMPKILMQVIRFCINSNDKPLKKMCMLYWEVVPKYQEPTSDEVLRAASGGPPL
QRKLLPEMILVCNALMNDLNHPNEFVRGSMLRFLCKVKDEEILGPLVPSIKACLEHRHQY
VRKNAALAVFHAHHLHGETLIPDAPELISAFILAETDVGARRNAFLMLFNESEDLAIQYL
ANNMDDVGKFGDGFALLVLELTRKVCRRDPQQKSRFVRVLFQMLSSNSAAVSYEAAWTLV
SLSSAPTAVRAAAVTYANLLNSQNDNNVKMIVLERLEEIKTKHSKIVQELLMDILRALSS
PNPDICKKVLDVALDVVTARNVSDVVTTLKREVQKTTQDDNSSEAKGMVYRNMLIRAIHN
CAVRFPSVAESVVHTLMDFIATDGGMQVAIFVRAIVEQYPALRSAILTKLLSCLDEVDNN
GVMCICLWILGEYCDTPDILQEAFDDITTQLGEPPFVVKSKDKEAADKAAADAAAGPKMI
TKNVVLSDGTYATQTVYSESKTPVVSDNTPHLRKMIIGGDVFLGSIIASSLTKMCLRAVD
VGVDSAKAKSMTVKSLLIMCGIVKMAETTVSAQKSSLADCSERIALCVRALLDPKATAAL
KKTLLTEGKAKFANFLKVVKEKEGKDTKKEEALVPKTQPDDMIHFRQLRSLAVQGGDLDL
DDGNDLARATGYVDGGSLLSNELSHVYQLSGFADPVYAEAAVTVHDYDIRLEILVINRTP
NTLSNLTVELSTMGDMKIVERPQSQTIGPLDQITIRASIKVSSTETGHIFGTIVYTDAST
LEKGYINLNDIHMDIMDYIRPATCTDEVFRSMWAEFEWENKVAISTSIPDLITFLKHIVQ
STNMRCLTPHDEKEKGSFLAANLYARSVFGEDALVNVSVEKKDDNDGKLAGYIRIRSKTQ
GIALSLGDRITSVQRGLPKVTAQ
>MMETSP0160_diatoms__ID12100
MPPPNNSNESYCTFTLASDVTAGGLPSQEDIAKNLENSDPKTKRHALKAAIMAMLGGEAM
PKIIMQVIRFCINSDDKPLKKLCMLYWEVVPKYQEPTSEELLRAASGGAPAQRKLLPEMI
LVCNALMNDLNHPNEYVRGSMLRFLCKVKDEEILGPLIPSIKSCLEHRHAYVRKNAALAV
FHAHRLHGETLIPDGPELIEAFLSAETDVAARRNAFLMLFNTNEDLAIQFLAKNMDDVGK
YGDGFALLVLDLTRRVCRKDPQQKSRFVRVLFQMLGSGSAAVSYEAAWTLVSLSSSPTAI
RAAAVTYTNLLNSQNDNNVKLIVLERLEGLKKNHPKVVQELLMDILRALSSPNPDICKKV
LDVAMDIVTARNVAEVVALLKREVTKTAEENDASNEAKGAVYRNMLIRAIHGCAVRFPDV
AESVVHTLMDFLSTDGGMQVIIFVRAIVEQYPALRAPLITKLLGGLEDISNSSVMCVCLW
ILGEYCETADSVQEAFDDIVTQLGDPPFVVQPEEKAAQEKAAAEAAAGPKLITKNVVLAD
GTYATQTVYSEAKIQTDDSTPHLRKMIIGGDVFLGSILSSCLTKLCLRASDFSQEMGAPK
VKSMTVKAVLVMCGIVKMAEVTVTAQKSSLADCRERVTLCCRALLDPRANSLLKGTLLSE
GKATFGNFLRTLKEKEAKEIKKTKPEVLTAQADDLIHFRQLRTMAVQGGDMDLDDGSDLD
RATGYVDGGSLLSSELSHVYQLSGFADPVYAEALVSVHDYDISLEILIINRTPNTLSNLT
VELATMGDMKIVERPQSHTVGPLDQITIRASIKVSSTETGHIFGTIVYEDASTLEKGFVN
LNDIHMDIMDYIRPATCTDEMFRSMWAEFEWENKVAISTSIGDLIEFLDHIVKSTNMRCL
TPHDRSEKGSFLAANLYARSVFGEDALVNVSVEKKDDNDGKLAGYIRIRSKTQGIALSLG
DRITSVQRGLPDVKAQ
>MMETSP0015_diatoms__ID3175
MAPPTNSNESYCTFTLAADVTAGGLPSEEEIARDLENTDPKVKRHALKAAIMAMLSGEAM
PKIVMQVIRFCINSDDKPLKKMCMLYWEVVPKYQEPTSEELLQSATGGQPLQRKLLPEMI
LVCNALMNDLNHPNEYVRGSMLRFLCKVKDEEILSPLIPSIKSCLEHRHAYVRKNAALAV
FHAHRLSAETLIPDGPELIEQFLSAETDVAARTNAFLMLCNENEDLAIQFLAQNMDDVGK
YGDGFALLVLELTRKICRRDANQKSRFVRVLFQMLSSASAAVSYEAAWTLVSLSSAPTAV
RAAAVTYTNLLNSQNDNNVKLIVLERLEGMKKNHPKIVQELLMDILRALSSPNPDICKKV
LDVVMDIVTARNVAEVVTMLKREVTKTADENDQSNEAKGSVYRNMLIRAIHGCAVRFPDV
AESVVHTLMDFLSTDGGMQVIIFVRAIVEQYPDLRSALITKLLTTLEDISNSNVMCVCLW
ILGEYCESAESLQEAFNDVAEQLGQPPFVVQPEEKAAQEKAAADAASGPKLVTKNVVLAD
GTYATQTVYSETKAPVDDSTPHLRKMIIGGDVFLGSILSSCLTKLCLRAGDLADEIGATN
VKSMTVKSVLIMCGVVKMAEVTVTAQKSSLADCKERVSLCCRALLDPTANELLKATLLSE
GRATFGRFLKTLKDKEAKEAKKSEPEVPTTQADDLIHFRQLRSMAVQGGDMDLDDGSDLA
RATGFSDGGSLLSSELSHVYPLSGFADPVYAEASVTVRDYDISLEILLINRTPNTLANLT
VELATMGDMKIVERPQSHTVGPLDQITIKASIKVSSTETGHIFGTIVYEDTSTQEKGYIN
LNDIHMDIMDYIRPATCTDEMFRSMWAEFEWENKVAISTSITSLMAFLNHIVDSTNMRCL
TPHDSSEKGSFLAANLYARSVFGEDALVNVSVEKKDDNDGKLAGYIRIRSKTQGIALSLG
ERITSVQRGIAEVKAQ
>MMETSP1175_diatoms__ID13167
MSPPTNSNESYCTFTLASDVTAGGLPSEEEIAKDLESSDPKVKRHALKAAIMAMLSGESM
PKIVMQVIRFCINSDDKPLKKMCMLYWEVVPKYQEPTSEELLRAATGGPPVQRKLLPEMI
LVCNALMNDLNHPNEYVRGSMLRFLCKVKDEEILGPLIPSIKSCLEHRHAYVRKNAALAV
FHAHRLHGETLIPDGPELIESFLSSETDVAARRNAFLMLCNENEDLAIQFLAKNMDDVGK
YGDGFALLVLELTRKICRRDPNQKSRFVRVLFQMLSSTSAAVSYEAAWTLVSLSSAPTAV
RAAAVTYTNLLNSQNDNNVKLIVLERLEGLKKNHPKIVQELLMDILRALSSPNPDICKKV
LDVVMDIVTARNVAEVVTMLKREVTKTADENDPSNEAKGALYRNMLIRAIHGCAVRFPDV
AESVVHTLMDFLSTDGGMQVIIFVRAIVEQYPALRGALITKLLGTLEDISNSNVMCVCLW
ILGEYCESAESLQEAFNDITEQLGDPPFVVQPEEKAAQEKAAAEAAAGPKLVTKNVVLAD
GTYATQTVYSESKAVVDDSTPHLRKMIINGDVFLGSILSSCLTKLCLRAADAADEIGAAG
VKSMTVKSVLIMCGIVKMAEVTVTAQKSSLADCKERVSLCCRALLDPKANELLKATLLTE
GRATFGRFLKTLKEKEAMEAKKSEPEVPTTQADDLIHFRQLRSMAVQGGDMDLDDGSDLA
RAIGFADGGSLLSSELNHVYPLSGFADPVYAEALVTVRDYDISLEILIINRTPNTLANLT
VELATMGDMKIVERPQSHTVGPLDQVTIKASIKVSSTETGHIFGTIVYEDTSTQEKGYIN
LNDIHMDIMDYIRPATCTDEMFRSMWAEFEWENKVAISTSITDLIQFLNHIVESTNMRCL
TPHDSSEKGSFLAANLYARSVFGEDALVNVSVEKKEDNDGKLAGYIRIRSKTQGIALSLG
ERITSVQRGIPEVKAQ
>MMETSP1361_diatoms__ID11689
SAAFVALLVEIMTTPANSNESYCTFTLALDVTAGGLPSEEEIAKDLESNDTQVKKMALKA
AIMAMLGGEAMPRILMQVIRFCINSSDKQLKKLCMLYWEVVPKYQEPTSDQLLNAAAGGP
PVQRKMLPEMLLVCNALMNDLNHPNEYVRGSMLRFLCKVKDEEILGPLMPSIKACLQHRH
PYVRKNAALAIFHAHKLHGEALIPDGPDLVEAFLQAETDVAARRNGFLMLLNQNEDLAIQ
FLANNMDDVGKYGDGFALLVLELTRRVCRRDPTQKSRFVRVLFQMLSSDSAAVSYEAAWT
LVSLSSSPTAVRAAALTYTNLLNSQNDNNVQLIVLERLESLKKKHSKILQELLMDILRAL
SSPNPDICKKVLDVSMDIVTSRNVAEVVTTLKREVVKTTQDNDPTMENKGVVYRNMLIRA
IHACAVKFPHVAESVVHTLMDFLSGDGGMQVVIFVRAIVEQYPELRPALIAKLLSTMDDV
TASSVMCVCLWILGEYCETPDSITEAFETITEQLGAPPFVVNKEDKEAKEKAMASLASGP
KMVTKNVVLADGTYATQTVYSETKTPELDSTPHLRKMIVGGDVFLGSLLASCLTKLCLRA
GDLPEFDTVALKKMTADTILIMCGVVKMAEVTVSAQRSSLADCSERITLCCRALLDPKAK
ELLKPHLLEDGKKTFAQFLKTLKDKEISESKSKEVQVPTTQADDLIHFRQLRSMAVQGGD
VDLDDGSDLARATGYTDANSMLSNQLNHVYQLSGFADPVYAEAFVTVHDYDIVLEILVIN
RTPNTLANLTVELSTMGDMKIVERPQAHTIGPLDQMTIRASIKVSSTETGHIFGTIVYED
TSTMEKGYINLNDIHMDIMDYIRPATCTDEMFRSMWAEFEWENKVAITTSITDLMEFLNH
IVDSTNMRCLTPHDSQDRGSFLAANLYARSVFGEDALVNVSVEKKDDGKLAGYIRIRSKT
QGIALSLGDRITSVQRGLPETK
>MMETSP1394_diatoms__ID1785
XLNAVESKSERFRLPTKMPPPTNSNESYCTFTLASDVTAGGLPSEDEIRADLENTDPNVK
KHALKAAIMAMLSGEPMPSILMQVIRFCINSDDKQLKKLCMLYWEVVPKYQEPTSDELLA
AAAGGAAVQRKMLPEMLLVCNALMNDLNHPNEYVRGSMLRFLCKVKDEEILGPLIPSIKS
CLEHRHQYVRKNAALAVFHAHRLHGESLIPDGPELIATFIASETDVAARRNAFLMLFNES
EDLAIQFLAKNMDDVNKFGDGFALLVLELTRKVCRNDPTQKSRFVRVLFQMLSSTSAAVS
YEAAWTLVSLSSAPTAVRAAAVTYTNLLNSKNDDNVKLIVLERLEDLKKNHTKILQELLM
DILRALSSPSVDICKKVLDVAMDIVTSRNVGDVVSTLKREVGKTAQESFDSPESKGMAYR
NMLIRAIHGCAVRFPDVAESVVHTLMDFLASDGGMQVVIFVRAIVEQYPAMRPSLLTKLL
SSVEDVTSNAVMCVCLWILGEYCDIDETLIEAFETITGQLGEPPFFLQKKDKDAADKAAM
EAAQGPKMITKNVVLSDGTYATQTVYSEVKKPEIEDDTAHLRKMIIGGDVFLGSTIASCL
TKLCLRASDMPTVDPLRLKKMTADTVLIMCGIVKMAEATVSAQRSSLSDCTERVTLCCRA
LLDPKANEILKDTLLNDGKATFAAFLKTLKEKEAKETAAKSAKEQVPTTQPDDLIHFRQL
RSMAVQGGDVDLDDGSDLARATGYSGDKGASDMLSSELRHVHQLSGFADPVYAEAFVTVH
DYDIVLEILVMNRTPNTLANLMVELNTMGDMKIVERPQQHTIGPLDQITIRASIKVSSTE
TGHIFGTIVYTDSATKEKGYVNLNDIHMDIMDYIRPATCTDEMFRSMWAEFEWENKVAIS
TSIPGLLEFLNHIVTSTNMTCLTPHESTEKGSFLAANLYARSVFGEDALVNVSVEKKDDN
DGKLAGYIRIRSKTQGIALSLGDRITSVQRSLPDAKQ
>Asterionellopsis_glacialis_CCMP134_diatoms__ID6260
MSPPTNSNESYCTFTLASDVTAGGLPSEDEIRADLENTDPNVKKHALKAAIMAMLSGEAM
PSILMQVIRFCINSDDKQLKKLCMLYWEVVPKYQEPTSEEILAAASGGTAVQRKMLPEML
LVCNALMNDLNHPNEYVRGSMLRFLCKVKDEEILGPLIPSIKSCLEHRHQYVRKNAALAV
FHAHRLHGEALIPDGPDLIASFIASETDVAARRNAFLMLFNESEDLAIQFLAKNMDDVNK
FGDGFALLVLELTRKVCRRDPTQKSRFVRVLFQMLSSTSAAVSYEAAWTLVSLSSAPTAI
RAAAVTYTALLNSKNDNNVKLIVLERLEDLKKNHTKILQELLMDILRALSSPSVEICKKV
LDVAMDIVTSRNVGDVVSTLKREVGKTAQESFDSPESKGMAYRNMLIRAIHGCAVRFPHV
AESVVHTLMDFLSSDGGMQVVIFVRAIVEQYPALRPALITKLMSLVEDVNSNAVMCVCLW
ILGEYCDTDETLIEAFDTITEQLGQPPFALQKKDKDAAEKAMMEAAQGPKMITKNVVLSD
GTYATQTVYSENKKPEIEDDTPHLRKMIIGGDVFLGSTIASCLTKLCLRASDMPTVDPLR
LKKMTADAVLIMCGIVKMAETTVSAQRSSLSDCTERITICCRALLDPKANEILKETLLND
GKATFAAFLKTLKEKEAKDAASKSSKDQVPTTQPDDLIHFRQLRSLAVQGGDVDLDDGSD
LARATGYSGDKGASDMLSSELRHVHQLSGFADPVYAEAFVTVHDYDIVLEILVMNRTPNT
LANLMVELNTMGDMKIVERPQQHTVGPLDQITIRASIKVSSTETGHIFGTIVYEDSVTKE
KGYVNLNDIHMDIMDYIRPATCTDEMFRSMWAEFEWENKVAISTSIPGLLEFLNHIVTST
NMTCLTPHDSAEKGSFLAANLYARSVFGEDALVNVSVEKKDDNDGKLAGYIRIRSKTQGI
ALSLGDRITSVQRSLPNNQ
>MMETSP0713_diatoms__ID13024
SYCTFTLASDVTAGGLPSEDEIRADLENTDPNVKKHALKAAIMAMLSGEAMPSILMQVIR
FCINSDDKQLKKLCMLYWEVVPKYQEPTSEEILAAASGGAAVQRKMLPEMLLVCNALMND
LNHPNEYVRGSMLRFLCKVKDEEILGPLIPSVKSCLEHRHQYVRKNAALAVFHAHRLHGE
TLIPDGPDLIAAFIASETDVAARRNAFLMLFNESEDLAIQFLAKNMDDVNKFGDGFALLV
LELTRKVCRRDPTQKSRFVRVLFQMLSSTSAAVSYEAAWTLVSLSSAPTAIRAAAVTYTT
LLNSKNDNNVKLIVLERLEDLKKNHTKILQELLMDILRALSSPSVEICKKVLDVAMDIVT
SRNVGDVVSTLKREVGKTAQESFDSPESKGMVYRNMLIRAIHGCAVRFPHVAESVVHTLM
DFLSSDGGMQVVIFVRAIVEQYPTLRPALITKLLSSVEDVNSNAVMCVCLWILGEYCDTD
ETLIEALDTITEQLGQPPFVLQKKDKDAAEKAMMEAAQGPKMITKNVVLSDGTYATQTVY
SENKKPEIEDDTPHLRKMIIGGDVFLGSTIASCLTKLCLRASDMPTVDPLRLKKMTADAV
LIMCGIVKMAEATVSAQRSSLSDCTERVTLCCRALLDPKANEILKETLLNDGKATFAAFL
KTLKEKEAKDAASKSSKDQVPTTQPDDLIHFRQLRSMAVQGGDVDLDDGSDLARATGYSG
DKGASDMLSSELRHVHQLSGFADPVYAEAFVTVHDYDIVLEILVMNRTPNTLANLMVELN
TMGDMKIVERPQQHTVGPLDQITIRASIKVSSTETGHIFGTIVYEDSVTKEKGYVNLNDI
HMDIMDYIRPATCTDEMFRSMWAEFEWENKVAISTSIPGLLEFLDHIVTSTNMTCLTPHD
SAEKGSFLAANLYARSVFGEDALVNVSVEKKDDNDGKLAGYIRIRSKTQGIALSLGDRIT
SVQRSLPKKQ
>Halamphora_MG11_diatoms__ID56518
MLPEMLLVCNALLQDLNHPNEYVRGSMLRFLCKIKDEEILGPLIPAIKSCLEHRHPYVRK
NAALTVFHAHRLFGETLIPDGPEIMAHFLETETDTAARRNAFLMLFKESEELAFQFLAKH
MDQVGKYGDGFSLLVLELTRQVCRRDPSQKSRFVRVLFSMLGSASAAVSYEAAWTLTSLS
SAPTAIRAAALTYVNLLNGQNDNNVKLIVLERLQGLKAKHHKIVQELLMDILRALSSPNP
DICRKVLSVAMDVVSIKNVSEVVGVLKREVSKTLTGDDEAKSTTAYRNLLIKTIHGCAVR
FPAVAESVVHTLMDLVGTDSGLQVILFVRAIMEQYPALRNPLMSKLMSSLGDMTSNQVLC
VSLWILGEYSETAEAITEAYEAIVAETGEPPFLIQPKDKEAAEKEAAAAAAAPKLVTKNV
VLSDGTYATQTVYSEPQKPAINDSTPSLRKLLIGGDVFLGETLAVALTKLCLRGENLGVA
DVKTMVAKSVIIMCGVVKMAEITVAAQRSSLADCQERLTLCVRALLDPAARQLVGKTFLE
DGRARFAQFLKIIKEKEMAEAKKLEANKTDTVTTQADDLIHFRQLKSANDVVDLDDDSDL
ARATGYNSSSLLSSELSHVYQLSGFADPVYSEALVTVHDYDIVLEILLINRTPNTLANLT
VELSTLGDMKLVERPQSHTLGPLEQMTIRASIKVSSTETGHIFGTIVYDDATTREKVYVN
LNDIHMDIMDYIRPATCTDEAFRAMWAEFEWENKVAISTSITSLIDFLNHIVTSTNMRCL
TPHDKTEKGSFLAANLYARSVFGEDALVNVSVEKKDDNDGKLAGYIRIRSKTQGIALSLG
DRITSVQRSIE
>Halamphora_MG9_diatoms__ID29755
MNTGAPSNAIESYCTFTLAPDVTAGGLPSQEEIAKDLESNDDSVKKHALKAAIMAMLSGE
SMPRILMQVIRFCINSNDKQLKKLCMLYWEVVPKYQEPTPEQLLAAAAGGPPVVRKMLPE
MLLVCNALLQDLNHPNEYVRGSMLRFLCKIKDEEILGPLIPAIKSCLEHRHPYVRKNAAL
TVFHAHRLFGETLIPDGPEIMAHFLETETDTAARRNAFLMLFKESEELAFQFLAKHMDQV
GKYGDGFSLLVLELTRQVCRRDPSQKSRFVRVLFSMLGSASAAVSYEAAWTLTSLSSAPT
AIRAAALTYVNLLNGQNDNNVKLIVLERLQGLKAKHHKIVQELLMDILRALSSPNPDICR
KVLSVAMDVVSIKNVSEVVGVLKREVSKTLTGDDEAKSTTAYRNLLIKTIHGCAVRFPAV
AESVVHTLMDLVGTDSGLQVILFVRAIMEQYPALRNPLMSKLMSSLGDMTSNQVLCVSLW
ILGEYSETAEAIAEAYEAIVAETGEPPFLIQPKDKEAAEKEAAAAAAAPKLVTKNVVLSD
GTYATQTVYSEPQKPAINDSTPSLRKLLIGGDVFLGETLAVALTKLCLRGENLGVADVKT
MVAKSVIIMCGVVKMAEITVAAQRSSLADCQERLTLCVRALLDPAARQLVGKTFLEDGRA
RFAQFLKIIKEKEMAEAKKLEANKTDTVTTQADDLIHFRQLKSANDVVDLDDDSDLARAT
GYNSSSLLSSELSHVYQLSGFADPVYSEALVTVHDYDIVLEILLINRTPNTLANLTVELS
TLGDMKLVERPQSHTLGPLEQMTIRASIKVSSTETGHIFGTIVYDDATTREK
>Halamphora_MG11_diatoms__ID56042
MNTGAPSNAIESYCTFTLAPDVTAGGLPSQEEIAKDLESNDDSRDVAGRIVKKHALKAAI
MAMLSGESMPRILMQVIRFCINSNDKQLKKLCMLYWEVVPKYQEPTPEQLLAAAAGGPPV
VRKMLPEMLLVCNALLQDLNHPNEYVRGSMLRFLCKIKDEEILGPLIPAIKSCLEHRHPY
VRKNAALTVFHAHRLFGETLIPDGPEIMAHFLETETDTAARRNAFLMLFKESEELAFQFL
AKHMDQVGKYGDGFSLLVLELTRQVCRRDPSQKSRFVRVLFSMLGSASAAVSYEAAWTLT
SLSSAPTAIRAAALTYVNLLNGQNDNNVKLIVLERLQGLKAKHHKIVQELLMDILRALSS
PNPDICRKVLSVAMDVVSIKNVSEVVGVLKREVSKTLTGDDEAKSTTAYRNLLIKTIHGC
AVRFPAVAESVVHTLMDLVGTDSGLQVILFVRAIMEQYPALRNPLMSKLMSSLGDMTSNQ
VLCVSLWILGEYSETAEAIAEAYEAIVAETGEPPFLIQPKDKEAAEKEAAAAAAAPKLVT
KNVVLSDGTYATQTVYSEPQKPAINDSTPSLRKLLIGGDVFLGETLAVALTKLCLRGENL
GVADVKTMVAKSVIIMCGVVKMAEITVAAQRSSLADCQERLTLCVRALLDPAARQLVGKT
FLEDGRARFAQFLKIIKEKEMAEAKKLEANKTDTVTTQADDLIHFRQLKSANDVVDLDDD
SDLARATGYNSSSLLSSELSHVYQLSGFADPVYSEALVTVHDYDIVLEILLINRTPNTLA
NLTVELSTLGDMKLVERPQSHTLGPLEQMTIRASIKVSSTETGHIFGTIVYDDATTREKV
YVNLNDIHMDIMDYIRPATCTDEAFRAMWAEFEWENKVAISTSITSLIDFLNHIVTSTNM
RCLTPHDKTEKGSFLAANLYARSVFGEDALVNVSVEKKDDNDGKLAGYIRIRSKTQGIAL
SLGDRITSVQRSIE
>Fistulifera_diatoms__ID16048
MSITNSNESYCTFTLPSDVAAGGLPSQEEIAKDLESNDTEVKKLALKAAIMAMLGGEAMP
RILMQVIRFCINSSDKQLKKLCMLYWEVVPKYQEPTSEELLAALSGGPPAPRKMLPEMLL
VCNALMNDLNHPNEYVRGSMLRFLCKVKDEEILGPLIPSIKACLEHRHPYVRKNAALAVF
HAHKLHGEALLPDAAEIMAAFIQAETDLAARRNAFLMLFNEYEDLAIEFLARNMDNVSQY
GDGFALLVLELTRRVCRRDPMQKSRFVRVLFVMLSSTSSAVSYEAAWTLVSLSSAPTAVR
AAALTYVNLLNGQNDNNVKLIVLERLEGLKKKHSKILQELLMDILRALSSPNIDICKKVL
DIAMDAVTVRNVQDVVTVLKREVTKTMEDSDTDGKGSVYRNLLIRSIHGCAARFPQVAES
VVHTLMDFLSTDSGMQVVIFVRAIVEHYPDLRVPLLKKLLGSLEDVQSNQVLCVSLWILG
EYSETVEGIVEAFDTISEQAGSPPFVSQAKDKDEDVKASEPKIVTKNVVLADGTYATQTI
YSEAKAPVLSDSTPALRRMLVNGDVFLGEILASSLTKLCLRAEDMPQFDAIMLKKMTAEA
VLMMCGVVKMAELTVTAQRSSLNDCQERITVCCRALLDPKAKNLLKKPLLTDGRKRFAEF
LKILKDKEASEAKTKKMKESEEIMTQADDLIHFRQLRSMAVQGGDVDLDDGADLARATGY
DSADSLLSSELNHVYQLSGFADPVYCEALVTVHDYDIVLEILVVNRTANTLSNLTVELAT
MGDMKIVERPQSQSIGPMDQINIRASIKVSSTETGHIFGTIVYDDAATQTKCYINLNDIH
MDIMDYIRPATCSDEAFRSMWAEFEWENKVAISTSITSLLDFLNHIVTSTNMRCLTPHDK
TEKGSFLAANLYAKR
>Navicula_pelliculosa_diatoms__ID2883
MAMLGGEPMPRILMQVIRFCINSNDKQLKKLTMLYWEVVPKYQEPTSEEMLAAASGGPAV
KRKMLPEMILVCNALMNDLNHPNEFVRGSMLRFLCKLKDEEVLGPLIPSVKACLEHRHPY
VRKNAALAIFHAHKLHGEALIPDGPEIIAHFLQQETDVACRRNAFLMLYNENEELAIDFL
ARNMDDVGKYGDGFALLVLELTRRVCRRDPTQKSRFVRVLFQMLSSSSPAVSYEAAWTLV
SLSSAPTAVRAAAVTYINLLNGQNDNNVKLIVLERLEALKKKNYKVLQELLMDILRALAS
PNPDICRKVLEVAMDAVTSRNVQEVVNVLKREVQKTMNEDSGNDDKDANYRNMVIRTIHQ
CAVRFPKVAESVVHTLADFLNSDSGMQVIVFVRAIVEQYPHLREPLLTKLLNSLDEITSN
QVYCVCLWILGEYTETKDIIAEAFDAVLKQTGKPNFLIKDKDKENGDKSAAPAAPKIVTK
NVVLADGTYATQSIYSETKTQVHDSTPALRKMLIGGDVFLGEILASTFSKLCLRAGDMPD
FDAIKLKEMTAQSVLTMCAIIKMAEVTVSAQRSSLSDCQERITMCIRTLLDPKARNILKP
TLLKSGRETFAAFLKLLKDNELKDSKLKTAESQGEYTTQADDLIHFRQLHSMAVSAGDVD
LDDGADLARATGYDSADSLLATELSHVYQLSGFADPVYAEAFVTVHDYDIVLEILVINRT
PNTLAGLTVELATMGDMKIVERPQSHNIGPLDQMTIRASIKVSSTETGHIFGTIVYEDTS
TKEKCYINLNDIHMDIMDYIRPASCTDEVFRSMWAEFEWENKVAISTSITSLVEFLEHIV
TSTNMNCLTPHGNGEQGSFLAANLYARRVRAVKALHDEVDAIANTELVLRGLGVFGEDAL
VNVSVEKKDDNDGKLAGYIRIRSKTQGIALSLGDRITSVQRGLPENKKY
>Phaeodactylum_tricornutum__EEC47781.1
MTMTPANSNESYCTFTLALDVTAGGLPSEAEIAKDLESNDANVKKLALKAAIMAMLGGEA
MPRILMQVIRFCINSNDKQLKKLCMLYWEVVPKYQEPTSEELLAAASGGPSVQRKMLPEM
LLVCNALMNDLNHPNEYVRGSMLRFLCKINDAEILGPLIPSVKSCLEHRHPYVRKNAALA
VFHAHKLHGETLLPDGPELVAAFLEQETDVAARRNAFLMLFNENEDLAIDFLARNMDDVG
KYGDGFALLVLELTRRVCRRDPSQKSRFVRVLFQMLSSTSPAVSYEAAWTLVTLSSAPTA
VRAATLTYINLLNGQNDNNVKLIVLERLEGLKDKHSKILQELLMDVLRALASPNPDICQK
VLAVAMDVVTSRSVQEVVNVLKREVQKTVSEEASIEGKGASYRNMLIKAIHGCAVRFPQV
AESVVHTLTDFLSTDSGMQVIIFVRAIVEQYPELRAPLLAKLVSTLEDVTSNQVFCVCLW
ILGEYSETADSITDAFNTITEQAGEPPFILKNAEKEEAEKAAAEAEKAAPKIVSKNVVLA
DGTYATQTIYSEAKTPVHDSVNSLRRMLIGGDVFLGETLASSLTKLCLRGGLCPEMDPLA
LKAMVAKSVLVMCGVVKMAEVTIAAQRTSLSDCQERITLCCRALIDPKAQELLKPTLLEG
GRARFGEFLKILKDKEAKENKKKESDKEITTQADDLIHFRQLKSMAVQAGDLDLDDGSDL
ARATGYDNAGSLLSSELSHVYQLSGFADPVYAEALVTVHDYDIVLEILVINRTPNTLANL
TVELATMGDMKIVERPQAHTIGPLDQVTIRASIKVSSTETGHIFGTIVYEDAATREKAYV
NLNDIHMDIMDYIRPASCTDEVFRSMWAEFEWENKVAISTSIASLLGFLSHIVKSTNMTC
LTPHDKTEKGSFLAANLYARSVFGEDALVNVSVEKKDDNDGKLAGYIRIRSKTQGIALSL
GDRITSVQRGLPETVKAQ
>Phat3_all_diatoms__ID11654
LLGRWQMTMTPANSNESYCTFTLALDVTAGGLPSEAEIAKDLESNDANVKKLALKAAIMA
MLGGEAMPRILMQVIRFCINSNDKQLKKLCMLYWEVVPKYQEPTSEELLAAASGGPSVQR
KMLPEMLLVCNALMNDLNHPNEYVRGSMLRFLCKINDAEILGPLIPSVKSCLEHRHPYVR
KNAALAVFHAHKLHGETLLPDGPELVAAFLEQETDVAARRNAFLMLFNENEDLAIDFLAR
NMDDVGKYGDGFALLVLELTRRVCRRDPSQKSRFVRVLFQMLSSTSPAVSYEAAWTLVTL
SSAPTAVRAATLTYINLLNGQNDNNVKLIVLERLEGLKDKHSKILQELLMDVLRALASPN
PDICQKVLAVAMDVVTSRSVQEVVNVLKREVQKTVSEEASIEGKGASYRNMLIKAIHGCA
VRFPQVAESVVHTLTDFLSTDSGMQVIIFVRAIVEQYPELRAPLLAKLVSTLEDVTSNQV
FCVCLWILGEYSETADSITDAFNTITEQAGEPPFILKNAEKEEAEKAAAEAEKAAPKIVS
KNVVLADGTYATQTIYSEAKTPVHDSVNSLRRMLIGGDVFLGETLASSLTKLCLRGGLCP
EMDPLALKAMVAKSVLVMCGVVKMAEVTIAAQRTSLSDCQERITLCCRALIDPKAQELLK
PTLLEGGRARFGEFLKILKDKEAKENKKKESDKEITTQADDLIHFRQLKSMAVQAGDLDL
DDGSDLARATGYDNAGSLLSSELSHVYQLSGFADPVYAEALVTVHDYDIVLEILVINRTP
NTLANLTVELATMGDMKIVERPQAHTIGPLDQVTIRASIKVSSTETGHIFGTIVYEDAAT
REKAYVNLNDIHMDIMDYIRPASCTDEVFRSMWAEFEWENKVAISTSIASLLGFLSHIVK
STNMTCLTPHDKTEKGSFLAANLYARSVFGEDALVNVSVEKKDDNDGKLAGYIRIRSKTQ
GIALSLGDRITSVQRGLPETVKAQ
>Phaeodactylum_tricornutum_diatoms__ID7022
MAMLGGEAMPRILMQVIRFCINSNDKQLKKLCMLYWEVVPKYQEPTSEELLAAASGGPSV
QRKMLPEMLLVCNALMNDLNHPNEYVRGSMLRFLCKINDAEILGPLIPSVKSCLEHRHPY
VRKNAALAVFHAHKLHGETLLPDGPELVAAFLEQETDVAARRNAFLMLFNENEDLAIDFL
ARNMDDVGKYGDGFALLVLELTRRVCRRDPSQKSRFVRVLFQMLSSTSPAVSYEAAWTLV
TLSSAPTAVRAATLTYINLLNGQNDNNVKLIVLERLEGLKDKHSKILQELLMDVLRALAS
PNPDICQKVLAVAMDVVTSRSVQEVVNVLKREVQKTVSEEASIEGKGASYRNMLIKAIHG
CAVRFPQVAESVVHTLTDFLSTDSGMQVIIFVRAIVEQYPELRAPLLAKLVSTLEDVTSN
QVFCVCLWILGEYSETADSITDAFNTITEQAGEPPFILKNAEKEEAEKAAAEAEKAAPKI
VSKNVVLADGTYATQTIYSEAKTPVHDSVNSLRRMLIGGDVFLGETLASSLTKLCLRGGL
CPEMDPLALKAMVAKSVLVMCGVVKMAEVTIAAQRTSLSDCQERITLCCRALIDPKAQEL
LKPTLLEGGRARFGEFLKILKDKEAKENKKKESDKEITTQADDLIHFRQLKSMAVQAGDL
DLDDGSDLARATGYDNAGSLLSSELSHVYQLSGFADPVYAEALVTVHDYDIVLEILVINR
TPNTLANLTVELATMGDMKIVERPQAHTIGPLDQVTIRASIKVSSTETGHIFGTIVYEDA
ATREKAYVNLNDIHMDIMDYIRPASCTDEVFRSMWAEFEWENKVAISTSIASLLGFLSHI
VKSTNMTCLTPHDKTEKGSFLAANLYARSVFGEDALVNVSVEKKDDNDGKLAGYIRIRSK
TQGIALSLGDRITSVQRGLPETVKAQ
>MMETSP1443_diatoms__ID7053
MAASLTKLCLRAAESSTIAPTKVKSMTASAVLAMCGIVKMAEVTVAAQRTSLADCQERVT
LCVRALLDPAAQELLKKILLTDGRERFAEFLKITKEKELKEAKKDSEEKNQTISTQADDL
IHFRQLKSMAVSGGDLDLDDGADLARATGYDSAGALSSELSHVYQLSGFADPVYAEALVT
VHDYDIVLEILVMNRTPNTLANLTVELATMGDMKIVERPQSYNLGPLDQMTIRASIKVSS
TETGHIFGTIVYDDAASHEKCYVNLNDIHMDIMDYIRPATCTDEAFRSMWAEFEWENKVA
ISTSITSLLEFLNHIVSSTNMSCLTPFDSKAEKGSFLAANLYARSVFGEDALVNVSVEKK
DDNDGKLAGYIRIRSKTQGIALSLGDRITSVQRGLLEQPKQ
>Amphiprora_sp_diatoms__ID2586
MSTANANESYCTFTLSSDVTAGGLPSEEEIAKDLESTDTNVKKHALRAAIMAMLGGEAMP
RILMQVIRFCINSDDKQLKKLCMLYWEVVPKYQEPSSEAMLAAASGGPPVQRKMLPEMLL
VCNALMNDLNHPNEFVRGSMLRFMCKLKDEEILGPLIPSIKACLEHRHPYVRKNAALAIF
HAHKLHGETLIPDGPELIATFLEQETDLASRRNAFLMLYNENEELAFGFLARNMDDVMKY
GDGFALLVLDLTRKVCRRDPTQKSRFVRVLFQMLSSTSAAVSYEAAWTLVSLSSAPTAVR
AAAMTYVNLLNGQNDNNVKLIVLMRLEALKTKHSKILQELLMDILRALSSPNPDICKKVL
DVVVDVITTRNVQDVVNVLKREVQKTIADDLQEEKGGDYRNMLIRTIHGCAVRFPKVAES
VVHVLADFLGTDSGMQVIIFVRAIVEQYPDLRPPLLNKLVESIDSVQSNQVLCVCLWILG
EYTESADSITEAFDTIVEQAGEPPFIIQTKDKEAEKEAAEAEAPKMVTKNVVLSDGTYAT
QTVYSEAKAPVASDTTASLRRMLISGDVFLGETMAASLTKLCLRAGDLPEIEPTKVKSMT
GTAVLAMCGVVKMAEVTVAAQRSSLADCQERITLCCRALLDPSAQAHLKKIFLKEGRERF
AEFLKIIKERELKEAAKEADKEQEVTTQADDLIHFRQLKSMAVSGGDLDLDDGADLARAT
GYDSAGALSSELSHVYQLSGFADPVYAEALVTVHDYDIVLEILVMNRTPNTLANLTVELA
TMGDMKIVERPQSHTIGPLDQMTIRASIKVSSTETGHIFGTIVYDDASTREKCYVNLNDI
HMDIMDYIRPAHCTDEAFRSMWAEFEWENKVAISTSITSLLEFLNHIVSSTNMSCLTPFD
GKSEKGSFLAANLYARSVFGEDALVNVSVEKKDDNDGKLAGYIRIRSKTQGIALSLGDRI
TSVQRGLPEQTSKQ
>MMETSP1065_diatoms__ID17352
CSNIMSTASNSNESYCTFTLASDVTAGGLPSQEEIAKDLESTDTNVKKHALRAAIMAMLG
GEAMPRILMQVIRFCINSDDKQLKKLCMLYWEVVPKYQEPTSEAMLAAASGGPPVQRKML
PEMLLVCNALMNDLNHPNEFVRGSMLRFMCKVKDEEILGPLIPSIKACLEHRHPYVRKNA
ALAIFHAHKLHGETLIPDGPELIAAFLEQETDLAARRNAFLMLYNENEELAFAFLARNMD
DVGKYGDGFALLVLDLTRKVCRRDPTQKSRFVRVLFQMLSSTSPSVSYEAAWTLVSLSSA
PTAVRAAAMTYVNLLNGQNDNNVKLIVLMRLDSLKSKHSKILQELLMDILRALSSPNPDI
CKKVLDVVVDVISTRNVQDVVNVLKREVQKTISDDLQQEKGGEYRNMLIRTIHGCAVRFP
QVAESVVHVLTDFLGTDSGMQVIIFVRAIVEQYPELRPPLLTKLMESMDSVSSNQVLCVC
LWILGEYTESAESITEAFDTIAEQAGEPPYIVQTKEKEAADKAAEADSGPKMVTKNVVLS
DGTYATQTVYSETKAPTSTDKTPPLRRMLISGDVFLGETMAACLTKLCLRAGDSPGVDSS
KVKSMTATAVLAMCGVVKMAEVTVAAQRSSLADCQERITLCCRALLDPAAQMHLKKIFLK
EGRERFAEFLKIIKERELKESATESGDKENEVTTQADDLIHFRQLKAMAASAGDLDLDDG
ADLARATGYDSAGALSSELSHVYQLSGFADPVYAEALVTVHDYDIVLEILVMNRTPNTLA
NLTVELSTMGDMKIVERPQSHTIGPLDQMTIRASIKVSSTETGHIFGTIVYDDAATMEKC
YVNLNDIHMDIMDYIRPATCTDEAFRSMWAEFEWENKVAISTSITSLLEFLNHIVSSTNM
SCLTPFDEKSEKGSFLAANLYARSVFGEDALVNVSVEKKDDNDGKLAGYIRIRSKTQGIA
LSLGDRITSVQRGFPDQPKA
>MMETSP1166_pelagophytes__ID508
XSSGRSRLSRTSVKNDMRELHRFDVAASFHSATAVFFNVEKRESCSQDEILRLLEVTDDN
VKVKALKAAVILMLDGDNLPKVLMTVIRFCINTDHHELKKLLMLFWEAVPKYDAEQKLLP
EMILVCNALRNDLNHPNEFVRGSMLRCLCKFREPEIIEPLMPSIKACLEHRHAYVRKNAA
MVLYHVHKYFGQNLTPDGAEVMQQFLTGETEVGSRRNAFLMLLNEAEVNAIEYLRAHAHG
LDRFGDGFALLVLELTRKVCRRDPSNKSQFVPILFQLLNASSAAVSYEAAWTLASLSSSP
TAVRAAATTYTSILCTQSDNNVKLIVLERLSEVKSRHPRVLAELLMDMLRVLSSPNIDIC
RRTLEVAMGLVSSRNIEEIAQVLRREIMRTRQLDMEQSLEYRRLLVTSMHVCAMRFPEVA
SSIVDAVIEFLGHDGATDVILVIRSVLQRYVPLREGILRKLLVSFDNIQAPPVLATALWV
VGEYLEGADVVSGFDQIISCLGSQAFIDQEACSPTSKAEGSLAPLRKTLVLSDGTYATQP
AQTDPGRWDSEPGTLRHHVCKGDIFLGTVAAGTLTKLACKVLRVHGATASISKKCQSLTL
AACCNLHKLASSVALQSADISSGSGLQDTIESTAKPGDSAADLMERLVFFVHVLLDPSLG
AFHAHFLQDNKVSFEQCLSLSRSNTPFQIDVSAVEADTSTRHFQPDELILWRQLRQSEHN
NANWELCDVGDLAHATGLNEVTDPYGVRLKHMYQLTGFSDPVYAETCVIVHDYDIIMEIL
VINRTSATLTNLTLELATLGDLRLVERPQVVTLGPVDQLALRANIKVSSTETGHIFGTIV
YENSSSAEKSYINLNSIHLDIMDYIRPAYCADAEFRHMWAEFEWENKVAVATSIPSLSHF
LSHIVESTNMRCLTPRSSSDETSNFLAANLYAKSIFGEDALVNVSIEKKDDADGKLSGYI
RIRSKTQGIALSLGDRVTAVQRAQRNA
>MMETSP1467_pelagophytes__ID4983
MALHMSDNCTVLLSSDKQCIPTQDEILKLLEDPDEKVKLKALKSAVFMMLSGEPMPRMLM
TVIRFCINTENHELKKLLMLYWEIVPKYDVGNKLLPEMILVCNALRNDLNHSNEYVRGCM
LRFLCKLREAEIIEPLVPSIKVCLEHRHSYVRKNAALAIYHIHKLHGHTLIPDGAEVIDA
FLKNESEVGSRRNAFMMLINEAEDLSIEFLAARSEELDRFGDGFDLLVLELTRKVCRRNP
SQKARFVHFIFQLLASPSAAVSYEAAWTLVSLSSSPTAVRAAATTYTSLLYSQSDNNVKL
IVLERLAEMKVRNARVLMDVIMDLLRALASPNIDICKRTLEIALDLMSPRNVEEVVQVLK
REVTRTRDSDLEKGCEYRTVLIQALHSCTLKFPSVAGSVIGLLMEFLGVDGAKDVILFVR
AIMHQYGDLRDSVLKKLLASFTDIKQPSVLRVALWIIGEFSDTEVKLQVAFDEVLAAIGM
PPYVPDITQLDGSADGASDPIEPQQLVARTLVLADGTYASQSTSSDLSMSSSIMLGTGLS
TLRRSICDGDAFLATSSAAALTKLAMKSQVGLGETTALTKWRKLKTLQVICGVAKMIYSM
AAQDNSHISALQADERSGLGCMTLGSASDCLERLSMFTALLLDTSAWATQEPFLLDGQAA
LSHHLEQAMTAMRKSDVTESYKEADHESMVQPDELIIWRQLRSPLTSSNEFDMCDGEDLM
RATGTFAGPLSDNMRRSHVYQLSGFADPVYAEAHVTVHDYDILLDVLVVNRTVATLTNLT
VELYTMGDLKLVERPQSLTIAPLVSRSISANIKVSSTETGHIFGTIVYDNSSSAEKTYIN
LNSIHLDIMDYIRPASCSDESFRSMWAEFEWENKVAIATHVTDLSDFLEHIVSETNMNCL
TPRASLSGGSSFLAANLYAKSIFDEDALVNVSVEKKDDADGKLSGYIRIRSKTQGIALSL
GDRITAVQRNSASLKQSH
>MMETSP1170_pelagophytes__ID5261
MSIISDNCTVLLNTEKQTAIAHDDILKQLEDSDDKVKLKSLKAAIYMMLSGEPMPKMLMT
VIRFCINTEDHELKKLLMLFWEIVPKYDSNKKLLPEMILVCNALRNDLNHSNEFVRGCML
RFLCKLREAEIIEPLVPSIKACLEHRHSYVRKNAALAVYHIHKHHGHALVPDGAELMENF
IQAESEIGSRRNAFLMLFNESEEAAIDFIASTSGALDRFGDGFALLVLELIRKVCRRDPQ
QKARFLQFLFQLLASPSAAVSYEAAWTLVGLSTSPTAVRAAAITYTTLLTSQSDNNVKLI
VLERLAEIKDRDARTLTDVLMDLMRALTSPNIDICKRTLQIAMDLVSPRNIDEVMQVLKR
EILRTKESDLENGGEYRAMLIHSVHACAMKFPEVTSTIVHTLMEFLNVEGAMDVMIFVRA
MVEQYDPLRSGILHRLIASLHEIKSSSVLAVALWVVGEYADSEGLESAFEEVLAAAGIQY
VVVAHSSEGAGRFSSTTGVDASFGNKAVVLSDGTYASQTTLAYPGSNESDDQVPCLHQLI
KSGDYFLGTVMTASLTKLALKSRLQHGFSSSQGNKHVLAALRAICEVARLIEFSALRNSD
QCVQVHNTAEMLPGAYADCLERLALFTQLLLNQDVPSSIHTALSSDCKLSFSKYLEYSKV
SLSQLPPFRSSQRVGDSSNLLGGSVGVCQPDDLISWRQLRPRSLAPGELDLCDGDDLMRA
KGLFEASDRIISNSHHVYQLSGFADPVYAEAYVVVHDYDILLEVLVVNRTSATLTNLAVE
LNTMGDLKLVERPQSLTIGPHDQQSINANIKVSSTETGHIFGTIVYENSSTAEKAYVNLN
NIHLDIMDYIRPAMCSDENFRSMWAEFEWENKVAITTAMLDLGDFLEHIVRTTNMTCLTP
RSALGGESSFLAANLYAKSIFGEDALVNVSVEKKDDADGKLSGYIRIRSKTQGIALSLGD
RITSVQRTSNHSDQHTQLMS
>MMETSP1329_pelagophytes__ID5804
MLRFLCKLREPEIIEPLIPSIKVCLNHRHAYVRKNAALAIYHIHKYRGPSLVPDGAEVIN
EFIQAETEMGSRRNAFLMLFNEAEEMANDFLASHADELDDFGDGFALLVLELTRKVCRRD
PPQKSRFIRFLFQLLGSQSASVSYEAAWTLVSLSSAPTAVRAAATTYTTLLSMQSDNNVK
LIVLERLAEMKYKHRRVLTEVLMDMLRALSSPNVDVCKRTLDIAIDLVSPRNIEEVVNVL
KREVIRTRDSDLEKGSEYRGMLIQAIHTCSVKCPDIAGSVVHILMDFLGADGALDVIIFV
RAIMEQNVGLRSALLDKLISQLSEVKLSSVLSVSLWIIGEYAEEDSQLEMGYNKIVRALG
PPPLLNTCHSRNGDRTSELQHTKSTILADGTYASQTSGPDSQSHSDISDSQTLRTLVSNG
DIFLGTVAINSLAKLVLKTQAAHGRTSMRTKQRQLVVLNLCCGIAELVAQRAPNMDCLAK
SPHLASSIHPSETAFLGASADCLERLNLFAKLLLDTGTHQAIIYAYLQDNKLSFAQYLHH
ASPPGLKNESNSTSWASTSALAQVDDLISWRQLRQVTSSSGELDLCNGDDLLRATGSSEP
GESSGMHLSHVYQLTGFADPIYSEAYVKVHDYDILLEILVINRTSATLTNLTVELATMGD
LKLVERPQSLTIGPLDQHSITANIKVSSTETGHIFGTIVYENSSNAEKKIINMNNIHLDI
MDYIRPAVCSDEAFRAMWAEFEWENKVAISTAIAELSEFLSHIIAMTNMCCLTPQSALGG
TSSFLAANLYAKSIFSEDALVNVSVEKKDDADGRLCGYIRIRSKTQGIALSLGDRITAVQ
RTNIPKLA
>MMETSP1328_pelagophytes__ID229
MASVSDNCTVLLNTDKQNLVSQEEILKQLEDSNDKMKVKALKSAILMMLGGEPIPRILMT
VIRFCINTEHHEFKKLLMLFWEIVPKYDSEKKLLPEMILVCNALRNDLNHSNEYVRGSML
RFLCKLREPEIIEPLVPSIKACLNHRHSYVRKNAALAIYHIHKHHGSALVPDGADLMNDF
IRAETEVGSRRNAFLMLFNEAEEVAIEFLAAHADGLDDFGDGFALLVLELTRKVCRRDPR
QKSRFVRFLFQLLGSQSAAVSYEAAWTLVSLSSAPTAVRAAAATYTALLSSQSDNNVKLI
VLERLAEMKQRQSRVLTEVLMDMLRALSSPNVDICKRTLEIAIDLVSPRNIEEVVGVLKR
EVVRTRDSDLENCSEYRTMLIQAIHTCSLKYPEIAGSVVHVLMDFLGVDGAMDVIVFVRA
NMEQNAPLRSGLLKKLVNTLCEIRSSPVLSVSLWIIGEYAEGEELLKLGFDEIANAMGNP
PFVCCQVTDAANTNPGRISENSRSVVLADGTYASQAGAMESQAYGDKTNISPLRAFVSNG
DSFLGTVAVSSLTKIVLKSRALYGTNSTLTKQRQLVMLAVCCGVADLIERSTSEKQYSPC
KSVNSTSPIFSGASADCIERLALFARLILDTEIQAATVEAYLSDSKISFSQYLRHASNST
LVVEPSSKNLSTPALAQVDDLISWRQLRQVTSASGDLDLCDGDDLLRATGSFENSDGTGT
RLSHVYQLTGFADPVYAEAYVTVHDYDILLEILIINRTAATLTNLTVELATMGDLKLVER
PLSLTIGPLDQRSISANIKVSSTETGHIFGTIVYENSSNAEKSIINLNSIHLDIMDYIRP
ALCTDETFRAMWAEFEWENKVAIATAISELGTFLEHIISETNMRCLTPQSALGGTSSFLA
ANLYAKSIFGEDALVNVSVEKKEDADGKLSGYIRIRSKTQGIALSLGDRITAVQRRN
>Pelagomonas_calceolata_CCMP1756_pelagophytes__ID7883
MTVIRFCINTEHHEFKKLLMLFWEIVPKYDSEKKLLPEMILVCNALRNDLNHSNEYVRGS
MLRFLCKLREPEIIEPLVPSIKACLNHRHSYVRKNAALAIYHIHKHHGSALVPDGADLMN
DFIRAETEVGSRRNAFLMLFNEAEEVAIEFLAAHADGLDDFGDGFALLVLELTRKVCRRD
PRQKSRFVRFLFQLLGSQSAAVSYEAAWTLVSLSSAPTAVRAAAATYTALLSSQSDNNVK
LIVLERLAEMKQRQSRVLTEVLMDMLRALSSPNVDICKRTLEIAIDLVSPRNIEEVVGVL
KREVVRTRDSDLENCSEYRTMLIQAIHTCSLKYPEIAGSVVHVLMDFLGVDGAMDVIVFV
RANMEQNAPLRSGLLKKLVNTLCEIRSSPVLSVSLWIIGEYAEGEELLKLGFDEIANAMG
NPPFVCCQVTDAANTNPGRISENSRSVVLADGTYASQAGAMESQAYGDKTNISPLRALVS
NGDSFLGTVAVSSLTKIVLKSRALYGTNSTLTKQRQLVMLAVCCGVADLIERSTSEKQYS
PCKSVNSTSPIFSGASADCIERLALFARLILDTEIQAATVEAYLSDSKISFSQYLRHASN
STLVVEPSSKNLSTPALAQVDDLISWRQLRQVTSASGDLDLCDGDDLLRATGSFENSDGT
GTRLSHVYQLTGFADPVYAEAYVTVHDYDILLEILIINRTAATLTNLTVELATMGDLKLV
ERPLSLTIGPLDQRSISANIKVSSTETGHIFGTIVYENSSNAEKSIINLNSIHLDIMDYI
RPALCTDETFRAMWAEFEWENKVAIATAISELGTFLEHIISETNMRCLTPQSALGGTSSF
LAANLYAKSIFGEDALVNVSVEKKEDADGKLSGYIRIRSKTQGIALSLGDRITAVQRRN
>Aureococcus_anophagefferens_pelagophytes__ID3125
MENFINAESEVGSRRNAFLMLFNEAEELAIEFLATHADEVDQFGDGFALLVLELTRKVCR
RDPQQKSRFVLFLFQLLSSQSAAVSYEAAWTLVSLSSAPTAVRAAATTYTALLSLQSDNN
VKLIVLERLAEMKKRQSRVLAEVLMDMLRALASPNVDICKRTLEIAIDLVSPRNIEEVVH
VLKREVVRTRDSDLENSSEYRGMLIHAIHTCSVKFPEIAGSVVHVLMDFLCLEGAMDVII
FVRAIVEQNVSLRAGMLEKLINTLSEIKSSPVLGVSLWIIGEYIEDQALLDLGFRGVADL
LGKSPFLVRLSHNDSILLKTDDAMLDTTTATKSVVLADGTYASQTVAIEPQPSFVSGDPV
LRTLISKGDVFLGTVAVNALTKLVLKTRTIHGESHPTTKQRQLLVLDVCCGIAELIEHST
AESCSSMKNSHKVCSAGAETFQNVCLGASADCLERLTLFVRLLLDDGIDHAILGSYLNDS
RQAFSRYLRYTLSATPGAEAGGKALLVSAPTIAQVDDLISWRQLRQVTPASGELDLCDGD
DLMRATGFTEGGDSVGMRLSHVYQLAGFADPVYAEACVTVHDYDILLEILIINRTPSTLT
NLTVELATMGDLKLVERPQSLTIGPLAQRSINANIKVSSTETGHIFGTIVYENSSTAEKT
FVNLNNIHLDIMDYIRPALCSDEMFRSMWAEFEWENKVAISTTIVELGDFLEHIVSMTNM
RCLTPRSALGGTSSFLAANLYAKSIFGEDALVNVSVEKKNDADGKLCGYIRIRSKTQGIA
LSLGDRITAVQRRKPVAGARGFARIGGGSNVGACGASFFTTASPREMRRVLLWGPAGAPA
PELSPQLPASRRPAAGPQGRDQDEIGILSEVAEAAGAEPVLG
>Aureococcus_anophagefferens_CCMP1850_pelagophytes__ID18623
MSLVSENCTVLFNTDKQTLVAQEEILKQLEDSDDKVKVKALKSAILMMLGGEPMPKILMT
VIRFCINTEHHEFKKLLMLFWEIVPKYDSDKKLRPEMILVCNALRNDLNHSNEYVRGSML
RFLCKLREPEIIEPLVPSIKSCLNHRHSYVRKNAALAIYHIHKHHGQTLVPDGAEIMENF
INAESEVGSRRNAFLMLFNEAEELAIEFLATHADEVDQFGDGFALLVLELTRKVCRRDPQ
QKSRFVLFLFQLLSSQSAAVSYEAAWTLVSLSSAPTAVRAAATTYTALLSLQSDNNVKLI
VLERLAEMKKRQSRVLAEVLMDMLRALASPNVDICKRTLEIAIDLVSPRNIEEVVHVLKR
EVVRTRDSDLENSSEYRGMLIHAIHTCSVKFPEIAGSVVHVLMDFLCLEGAMDVIIFVRA
IVEQNVSLRAGMLEKLINTLSEIKSSPVLGVSLWIIGEYIEDQALLDLGFRGVADLLGKS
PFLVRLSHNDSILLKTDDAMLDTTTATKSVVLADGTYASQTVAIEPQPSFVSGDPVLRTL
ISKGDVFLGTVAVNALTKLVLKTRTIHGESHPTTKQRQLLVLDVCCGIAELIEHSTAESC
SSMKNSHKVCSAGAETFQNVCLGASADCLERLTLFVRLLLDDGIDHAILGSYLNDSRQAF
SRYLRYTLSATPGAEAGGKALLVSAPTIAQVDDLISWRQLRQVTPASGELDLCDGDDLMR
ATGFTEGGDSVGMRLSHVYQLAGFADPVYAEACVTVHDYDILLEILIINRTPSTLTNLTV
ELATMGDLKLVERPQSLTIGPLAQRSINANIKVSSTETGHIFGTIVYENSSTAEKTFVNL
NNIHLDIMDYIRPALCSDEMFRSMWAEFEWENKVAISTTIVELGDFLEHIVSMTNMRCLT
PRSALGGTSSFLAANLYAKSIFGEDALVNVSVEKKNDADGNFADIFAFDPKPKALHFHLG
TASLQFKGVIRQAIEFVGQLPGLRSSIVKRRDNCNQPRCPTTESDSAEATTITITPPAEN
STQPSLAAPGKLDACQGSPLQEPVGLRGLAAGPMWAHVGPRSLPPRARGKCDAFYFGGPA
GAPAPELSPQLPASRRPAAGPQGRDQDEIGILSEVAEAAGAEPVLG
>Aureococcus_pelagophytes__ID4331
MSLVSENCTVLFNTDKQTLVAQEEILKQLEDSDDKVKVKALKSAILMMLGGEPMPKILMT
VIRFCINTEHHEFKKLLMLFWEIVPKYDSDKKLRPEMILVCNALRNDLNHSNEYVRGSML
RFLCKLREPEIIEPLVPSIKSCLNHRHSYVRKNAALAIYHIHKHHGQTLVPDGAEIMENF
INAESEVGSRRNAFLMLFNEAEELAIEFLATHADEVDQFGDGFALLVLELTRKVCRRDPQ
QKSRFVLFLFQLLSSQSAAVSYEAAWTLVSLSSAPTAVRAAATTYTALLSLQSDNNVKLI
VLERLAEMKKRQSRVLAEVLMDMLRALASPNVDICKRTLEIAIDLVSPRNIEEVVHVLKR
EVVRTRDSDLENSSEYRGMLIHAIHTCSVKFPEIAGSVVHVLMDFLCLEGAMDVIIFVRA
IVEQNVSLRAGMLEKLINTLSEIKSSPVLGVSLWIIGEYIEDQALLDLGFRGVADLLGKS
PFLVRLSHNDSILLKTDDAMLDTTTATKSVVLADGTYASQTVAIEPQPSFVSGDPVLRTL
ISKGDVFLGTVAVNALTKLVLKTRTIHGESHPTTKQRQLLVLDVCCGIAELIEHSTAESC
SSMKNSHKVCSAGAETFQNVCLGASADCLERLTLFVRLLLDDGIDHAILGSYLNDSRQAF
SRYLRYTLSATPGAEAGGKALLVSAPTIAQVDDLISWRQLRQVTPASGELDLCDGDDLMR
ATGFTEGGDSVGMRLSHVYQLAGFADPVYAEACVTVHDYDILLEILIINRTPSTLTNLTV
ELATMGDLKLVERPQSLTIGPLAQRSINANIKVSSTETGHIFGTIVYENSSTAEKTFVNL
NNIHLDIMDYIRPALCSDEMFRSMWAEFEWENKVAISTP
>MMETSP1164_pelagophytes__ID10551
MTVNCTGLLIVIAFLTSFIRSPVQYREEGQRDEEEILKLLEVSDDKVKVKALKSAMGMML
DGEHLPKLLMTVIRFCINTDNHELKKLLMLFWEIAPKYDADHKLLPEMILVCNALRNDLN
HSNEFIRGSMLRCLCKLHEPEIIEPLTPSIKSCLEHRHSYVRKNAALALYHVHKHFGHAL
VPDGAEIMERFVSAETELGSRRNAFLMLVNEAEEMAIDFLRTNAEDFDRFGDGFALLVLE
LTRKVCRREPSFKAQFVRFLFQLLGSSSAAVSYETAWTLVSLSSAPTAIRAAASTYTALL
CSQSDNNVKLIVLERLAEIKQRHPRVLAEILMDILRALSSPNVDICKRTLEIAMDLVSPR
NIEEVIQVLKREVIRTRTAELEQNFEYRALLIDSMHTCAMKYPEVASSVVPVVMEFLGSE
GAGEVVVFVRSIVQQYPSLRVEILEKLLNAFHEIRTAPVLATALWVLGEYLEGDLVESGF
DMITSCVGGSFLASSEVPIPQVGTERTTESLGVTRSVILPDGTYATHPMSEDTSTPVHTT
AVLRRLICEGDMFLGTVTAGTLTKLACKTMRSFGPCASVSKQRQVTALKLCCDLSELAQN
KVACSALEATNGKAKCLLEENQVRDGSAVADCVERLVFFTNVLLDPSFTEFHAYFLQDSK
NSFEDTFMSSASSNAQMSHNTSTTVQSLVSAAHQPDDLILWRQLRQGESNTVDFELCDVG
DLTRATGMSEATDDYGVRLSHVHQLAGFADPIYAEASVTVHDYDIVLEITVVNRTTSTLT
NLTVELATMGDLKLVERPQSLTVGPLDQHTIRANIKVSSTETGHIFGTIVYEKSSTAEKS
YINLNSVHLDIMDYIRPASCSDEQFRQMWAEFEWENKVAIATVIPSLGEFLDHIVQSTNM
CCLTPRSALEGASCFLAANLYAKSIFGEDALVNVSVEKKDDADGKLSGYVRIRSKTQGIA
LSLGDRITAVQRGQRIQG
>Pelagococcus_subviridis_CCMP1429_pelagophytes__ID494
MLRFLCKLRESEIIEPLIPSIKACLIHRHSYVRKNAALAVYHIHKYFGSSLIPDGAELMG
RFISAETELGSRRNAFLMLFNEAEELAIEFLRENAESLENFGDGFALLVLELTRKVCRRE
PIQKSRFVRFLFQLIISPSAAVSYEAAWTLASLSSAPTAIRAAASTYTALLWTQSDNNVK
LIVLERLAEMKERHMRVLSEVLMDMLRALSSPNVEICKRTLEIALDMENKSKYRTMLIKS
IMRVLSEVLMDMLRALSSPNVEICKRTLEIALDLVSPRNIEEVIQVFKREVIRTRECDME
NKSKYRTMLIKSIHKCAIKFPDIAGSVVHNLMDFLGADGANDVIIFVRSIIQQYPSLRVE
IVERLLVSFRDIVASSVLATALWILGEYIESAELLENGFEHILANVGEWSTVLKVARGEW
IDTFSQSNVTIGSKPVVLPDGTYATQILPSDNTPKGDTATASLQSLISAGDIFLGTVAAG
ALAKLACKTVETHGPYARISKKHQSSALVVCCYIAQLAGRSSKSDSLSEVLQMTNTASAD
SLERLGVFANLLLNPTEPALHDAFLVDSKLSFSHYLEHAQSEKVSCSDTSEVQAHAQADD
LISWRQLRPSAVTGVDLELCDERDLMRATGMSTANDTFGLCLSHVYQLSGFADPVYAEAS
VTVHDYDIVLDILIVNRTQSTLTNLAVELATMGDLKLVERPQSLTVGPLDHRSIRANIKV
SSTETGHIFGTVVYEKSSTAEKAYINLNNIHLDIMDYIRPATCSDQVFRHMWSEFEWENK
VAISTNIQSLHEFLEHIVASTNMCCLTPKSSLGGVSSFLAANLYAKSIFNEDALVNVSVE
KKDDADGRLSGYI
>MMETSP1329_pelagophytes__ID224
MVDDLENCTVLFNIEKKDAPTQDEILKLLESSDDKIKVKALKSAVLMMLAGEPMPKILMT
VIRFCINTDSHELKKILMLFWEIVPKYDSGQKLRPEMILVCNALRNDLNHSNEFVRGSML
RFLCKLRESEIIEPLMPSIKACLDHRHSYVRKNAALAVYHIHKHFGPILIPDGSDLMERF
ISTENELGSRRNAFLMLFNEAEEIAIEFLRINADGLDSFGDGFALLVLELTRKVCRREPG
QKSRFVRFLFQLLASPSAAVSYEAAWTLASLSSAPTAIRAASSTYTSLLWTQSDNNVKLI
VLERLAEIKKRHIRVLSEVLMDMLRALASPNVEICKRTLEIVLDLVSPRNIEDVMQVLKR
EVIRTRECDLENRTEYRGILINSIHKCAIKFPAIASSVVHVLMDFLGVDGASDVIIFVRS
IIQQYPQLRTEILEKLLAVFHEITSSTVLATALWILGEYVETAALIELAFESIVKIMGDA
PVCKMAEGNLASTCAIMATDKTIVLADGTYATQAAHHSDDNPHKSLVTSNLQSLVNAGNI
FLGTVAAGALTKLACKTLKAHGPCAAISKRRQSSALMVCCHVNEMATQADPQIHLSHDSM
IVGVSADSLERLGILTQLLLDPTKYDLHDAFLLDSKLSFAHYLQHNKLDEQAKINVHSTD
LSEIESSSQPDDLISWRQLRPNVASGTDLELCDERDLKRATGMSTATDTLGLRLTHVYQL
AGFADPVYAEASVTVHDYDIVLDILIINRTESTLTNMTVELATMGDLKLVERPQSLTIGP
LGQCSVRANIKVSSTETGHIFGTIVYEKSSAAEKTYINLNSIHLDIMDYIRPATCSDQAF
RHMWAEFEWENKVAISTNILSLNIFLEHVVKSTNMSCLTPKSSLGGASSFLAANLYAKSI
FGEDALVNVSVEKRDDADGKLSGYIRIRSKTQGIALSLGDELQQFNAQSRSDCEIWHWRK
WRMLRDCNYPKDRVVLEIKHICSNVSSRNSTKPLLGAPGSGWRVWAFGPVCAAVPTGQVE
SPTKSCREESARIGLPGGP
>Aureococcus_anophagefferens_CCMP1850_pelagophytes__ID19934
XNRDPDPVGDMNDLDNCTVLFNIEKKDAPTQDEILKLLECSDDKMKVKALKSAVLMMLDG
EPMPKMLMTVIRFCINTDHHELKKILMLFWEIVPKYDCEHKLLPEMILVCNALRNDLNHS
NEFVRGSMLRFLCKLRESEIIEPLMPSIKACLEHRHSYVRKNAALAVYHTHKHFGQSLLP
DGAELMEHFIGSETELGSRRNAFLMLFNEAEEIAIEFLRANAESLDSFGDGFALLVLELT
RKVCRRDPAQKSRFVRFLFQLLVSPSAAVSYEAAWTLASLSSAPTAIRAAASTYTSLLCT
QSDNNVKLIVLERLAELKERHIRVLSEVLMDMLRALASPNVDICKRTLEIAMDLISPRNI
DEVIQVLKREVVRTRECDLEKGSEYRAMLINSIHTCALKFPDVAGSVVHVLMDFLGSNGA
MDVIIFVRSIIQQYPPLRVGILEKLVTTFNEITASPVFSTALWILGEYVESTELLQNSFD
EILKGMGESSASLNETDNGFENYCNPSVEAIDKPLNKAIILPDGTYATQIVSLQPNSDPD
EIATLPTLQCLIKGGDIFLGTVVAGALTKIACKTLKLHGPCASIFKRRQFSALSICCSVS
KQAEIQAGSARLYEASLIGQVAATDSLERLGIFAQLLLDPATYALHDKFLEDNKLSFTHY
LKHTIPDITKNDPNLTTAKLHSCEQPDDLISWRQLRPSLGSSGDSELCDEGDLQRATGAG
ISSDAFGLRLSHVYQLSGFADPVYAEACVTVHDYDIVLDILIVNRTPSTLTNLTVELATM
GDLKLIERPQSLTMGPLDQRSIRANIKVSSTETGHIFGTIVYEKSSTAEKTYINLNNIHL
DIMDYIRPASCSDQAFRHMWAEFEW
>Aureococcus_anophagefferens_pelagophytes__ID5428
MLRFLCKLRESEIIEPLMPSIKACLEHRHSYVRKNAALAVYHTHKHFGQSLLPDGAELME
HFIGSETELGSRRNAFLMLFNEAEEIAIEFLRANAESLDSFGDGFALLVLELTRKVCRRD
PAQKSRFVRFLFQLLVSPSAAVSYEAAWTLASLSSAPTAIRAAASTYTSLLCTQSDNNVK
LIVLERLAELKERHIRVLSEVLMDMLRALASPNVDICKRTLEIAMDLISPRNIDEVIQVL
KREVVRTRECDLEKGSEYRAMLINSIHTCALKFPDVAGSVVHVLMDFLGSNGAMDVIIFV
RSIIQQYPPLRVGILEKLVTTFNEITASPVFSTALWILGEYVESTELLQNSFDEILKGMG
ESSASLNETDNGFENYCNPSVEAIDKPLNKAIILPDGTYATQIVSLQPNSDPDEIATLPT
LQCLIKGGDIFLGTVVAGALTKIACKTLKLHGPCASIFKRRQFSALSICCSVSKQAEIQA
GSARLYEASLIGQVAATDSLERLGIFAQLLLDPATYALHDKFLEDNKLSFTHYLKHTIPD
ITKNDPNLTTAKLHSCEQPDDLISWRQLRPSLGSSGDSELCDEGDLQRATGAGISSDAFG
LRLSHVYQLSGFADPVYAEACVTVHDYDIVLDILIVNRTPSTLTNLTVELATMGDLKLIE
RPQSLTMGPLDQRSIRANIKVSSTETGHIFGTIVYEKSSTAEKTYINLNNIHLDIMDYIR
PASCSDQAFRHMWAEFEWENKVAISTNIASLNDFLEHIVTSTNMCCLTPSSSLGGTSSFL
AANLYAKSIFGEDALVNVSVEKKDDADGKLSGYIRIRSKTQGIALSLGDRITAVQRSVT
>Aureococcus_pelagophytes__ID7566
MEHFIGSETELGSRRNAFLMLFNEAEEIAIEFLRANAESLDSFGDGFALLVLELTRKVCR
RDPAQKSRFVRFLFQLLVSPSAAVSYEAAWTLASLSSAPTAIRAAASTYTSLLCTQSDNN
VKLIVLERLAELKERHIRVLSEVLMDMLRALASPNVDICKRTLEIAMDLISPRNIDEVIQ
VLKREVVRTRECDLEKGSEYRAMLINSIHTCALKFPDVAGSVVHVLMDFLGSNGAMDVII
FVRSIIQQYPPLRVGILEKLVTTFNEITASPVFSTALWILGEYVESTELLQNSFDEILKG
MGESSASLNETDNGFENYCNPSVEAIDKPLNKAIILPDGTYATQIVSLQPNSDPDEIATL
PTLQCLIKGGDIFLGTVVAAEIQAGSARLYEASLIGQVAATDSLERLGIFAQLLLDPATY
ALHDKFLEDNKLSFTHYLKHTIPDITKNDPNLTTAKLHSCEQPDDLISWRQLRPSLGSSG
DSELCDEGDLQRATGAGISSDAFGLRLSHVYQLSGFADPVYAEACVTVHDYDIVLDILIV
NRTPSTLTNLTVELATMGDLKLIERPQSLTMGPLDQRSIRANIKVSSTETGHIFGTIVYE
KSSTAEKTYINLNNIHLDIMDYIRPASCSDQAFRHMWAEFEWENKVAISTNIASLNDFLE
HIVTSTNMCCLTPSSSLGGTSSFLAANLYAKSIFGEDALVNVSVEKKDDADGKLSGYIRI
RSKTQGIALSLGDRITAVQRSVT
>Microchloropsis_salina_PX__ID5093
MDLVSPRNIEEVVAVLKREVLRTQEGEQEKATVYRSMLIQAIHTCAARFPEVADAVVHVL
MDFLSGDGALDVIVFVRSIIEQYPAFRPSILNKLLQSFAYIQGNTVLGVAVWILGEYAME
PTLRKEAFDCLLANAGQPPYLPKSTPAIKEGVGEGGREGGNAPGQQLVSKSVVLADGTYA
TQVAMVPVPGGTGSGKLGAEEKSSPAFRRALLEGDVFLGGLLVSSLTKLTVQALETAGPL
DPECKEMQAKTLLVACGVGRMAEVKAQGNVGAYADVLERITVCARVLLDPDSLSLVKDTL
LTKCKVSYAAFLKFKQEEAAKSDKARQGGKAGGLSAFPDALINFRQLRHFGVQTGDFDLY
DGEDIQRATGAGAVKDEVGDWSKRLAHVYQLSGLADPVYAEAYVTVHDYDIVLEILVINR
TKATLTNLTVELATMGDLKLIERPQSHTIGPQDQRIIRANIKVSSTETGHIFGTIVYENS
STAEKGTVNLNDIQVRSKLAVGCACFPPRKEFNRRLSGEKMSAS
>Nannochloropsis_salina_eustigmatophytes__ID14100
MDLVSPRNIEEVVAVLKREVLRTQEGEQEKATVYRSMLIQAIHTCAARFPEVADAVVHVL
MDFLSGDGALDVIVFVRSIIEQYPAFRPSILNKLLQSFAYIQGNTVLGVAVWILGEYAME
PTLRKEAFDCLLANAGQPPYLPKSTPAIKEGVGEGGREGGNAPGQQLVSKSVVLADGTYA
TQVAMVPVPGGTGSGKLGAEEKSSPAFRRALLEGDVFLGGLLVSSLTKLTVQALETAGPL
DPECKEMQAKTLLVACGVGRMAEVKAQGNVGAYADVLERITVCARVLLDPDSLSLVKDTL
LTKCKVSYAAFLKFKQEEAAKSDKARQGGKAGGLSAFPDALINFRQLRHFGVQTGDFDLY
DGEDIQRATGAGAVKDEVGDWSKRLAHVYQLSGLADPVYAEAYVTVHDYDIVLEILVINR
TKATLTNLTVELATMGDLKLIERPQSHTIGPQDQRIIRANIKVSSTETGHIFGTIVYENS
STAEKGTVNLNDIQVRSKLAVGCACFPPRKEFNRRLSGEKMSAS
>Nannochloropsis_gaditana_eustigmatophytes__ID16839
MDLVSPRNIEEVVVVLKREVLRTQEGEQEKATVYRSMLIQAIHTCAARFPEVADAVVHVL
MDFLSGDGALDVIVFVRSIIEQYPAFRPSILNKLLQSFAYIQGNTVLGVAVWILGEYAME
PTLRKEAFDCLLANAGQPPYLPKSTPAMKEGVGEGGREGGNAPGQQLVSKSVVLADGTYA
TQVAMVPVPGGAGSGKLGAEDKSSPAFRRALLEGDVFLGGLLVSSLTKLTVQALETAGPL
DPECKEMQAKTLLVACGVGRMAEVKAQGNVGAYADVLERITVCARVLLDPDSLSLVKDTL
LTKCKMSYAAFLKFKQEEAAKSDKARQGEKEGGLSALPDALINFRQLRHFGVQTGDFDLY
DGEDIQRATGAGAVKDEVGDWSKRLAHVYQLSGLADPVYAEAYVTVHDYDIVLEILVINR
TKATLTNLTVELATMGDLKLIERPQSHTIGPQDQRIIRANIKVSSTETGHIFGTIVYENS
STAEKGTVNLNDIQVRSKLAVGCACFPPRKEFIRRPSGEKMSIS
>Nannochloropsis_oceanica_eustigmatophytes__ID11157
MDLVSPRNIEEVVGVLKREVLRTQEGDQDKAAVYRGLLIQAIHTCAARFPEVADAVVHVL
MDFLSGDGALDVIVFVRSIIEQYPIFRSSILGRLLGSFGSIHGNTVLGVAVWILGEYALE
PALRTKAFDCILANAGQPPYVSKRVLGRDEGEGEGVGGQVPAQQLVTKSVVLSDGTYATQ
MAMVPREGGVVGMGGEEKNLTPLRRALLAGDVFLGGLLVSSLTKLTVRALETGGPLDDAC
KEMQAKTLLVACGVGGMAEVKAKGNVGAYADVLERVTVCARVLLDPESLLLVKETFLSKC
KESYAAFLRFKQEEAAKTEKAKQMGKEGGKGGLSALPDALINFRQLRHFGVQTGDFDLYD
GEDIQRATGAGNAKGEDGGEWGKKLSHVYQLSGLADPVYAEAYVTVHDYDIVLEILVINR
TNTTLTNLTVELATMGDLKLIERPQSYTIGPQKERVIRANIKVSSTETGHIFGTIVYENS
STAEKGFVNLNDIQRVDDALPPALLSHRVYLDASRQRPSYSNPRRSLSPSFLPSPNPRWI
SWTTSGPPPAQTRASAPCGRSLSGRTKSPSTQPSPIFRPS
>Nannochloropsis_oceanica2_eustigmatophytes__ID7345
MDLVSPRNIEEVVGVLKREVLRTQEGDQDKAAVYRGLLIQAIHTCAARFPEVADAVVHVL
MDFLSGDGALDVIVFVRSIIEQYPIFRSSILGRLLGSFGSIHGNTVLGVAVWILGEYALE
PALRTKAFDCILANAGQPPYVSKRVLGRDEGEGEGVGGQVPAQQLVTKSVVLSDGTYATQ
MAMVPREGGVVGMGGEEKNLTPLRRALLAGDVFLGGLLVSSLTKLTVRALETGGPLDDAC
KEMQAKTLLVACGVGGMAEVKAKGNVGAYADVLERVTVCARVLLDPESLLLVKETFLSKC
KESYAAFLRFKQEEAAKTEKAKQMGKEGGKGGLSALPDALINFRQLRHFGVQTGDFDLYD
GEDIQRATGAGNAKGEDGGEWGKKLSHVYQLSGLADPVYAEAYVTVHDYDIVLEILVINR
TNTTLTNLTVELATMGDLKLIERPQSYTIGPQKERVIRANIKVSSTETGHIFGTIVYENS
STAEKGFVNLNDIQRVDDALSPALLSHRVYLDASRHRPSYSNPRRSLSPSFLPSPNPRWI
SWTTSGPPPAQTRASAPCGRSLSGRTKSPSTQPSPIFRPS
>Noceanica_eustigmatophytes__ID3412
MAPSGPNAISSIETSCTVLFHTEKASAVQQEEIMRDLEHPDVKFKIRALKQTIMLLLSGE
NLPRVLMSVIRFCSSTDDHLLKKLLMMYWEVVPKFDGTTKKLLSEMILVCNALRNDLNHP
NEFVRGSMLRFLCKLREPELLEPLVPSIKACLEHRHSYVRKNAALAVLNIHHNVSADLVP
DAPELMHRFIQSETDSGARRNAFLFLCSEAEILAIQFLTEHLEDVPRYGDGFALLVLELT
RKVCRKDPAQKARFVRALFNLLQSNSAAVSYEAAWTLVSLSSAPTAVRAAASTYAQLLNS
QSDQNVKLIILERLSDLKQRHTRVVQEVLMDILRALGSPNVDICRKTLEVAMDLVSPRNI
EEVVGVLKREVLRTQEGDQDKAAVYRGLLIQAIHTCAARFPEVADAVVHVLMDFLSGDGA
LDVIVFVRSIIEQYPIFRSSILGRLLGSFGSIHGNTVLGVAVWILGEYALEPALRTKAFD
CILANAGQPPYVSKRVLGRDEGEGEGVGGQVPAQQLVTKSVVLSDGTYATQMAMVPREGG
VVGMGGEEKNLTPLRRALLAGDVFLGGLLVSSLTKLTVRALETGGPLDDACKEMQAKTLL
VACGVGGMAEVKAKGNVGAYADVLERVTVCARVLLDPESLLLVKETFLSKCKESYAAFLR
FKQEEAAKTEKAKQMGKEGGKGGLSALPDALINFRQLRHFGVQTGDFDLYDGEDIQRATG
AGNAKGEDGGEWGKKLSHVYQLSGLADPVYAEAYVTVHDYDIVLEILVINRTNTTLTNLT
VELATMGDLKLIERPQSYTIGPQKERVIRANIKVSSTETGHIFGTIVYENSSTAEKGFVN
LNDIQMDIMDYIRPASCSDESFRAMWAEFEWENKVAINTTITDLQAFLTHVVSSTNMQCL
TPTSSLSGESAFLAANLYAKSVFGEDALVNLSVEKKDDADGRLSGYVRIRSKTQGIALSL
GDRITAVQRVAGAGGGGSD
>MMETSP1163_pinguiophytes__ID11435
XNGLAKAYAEARESRSGAAFEDCRERVRLCCRLLLDPSLRASLGKVWLEGSRAAFAGLLD
ERRALEASKSAANGSGFRVEADELIHFRQLRPPAAAADLDLVDGDDLGKATGANGSPEAA
KKLSRVYQLSSMADPVYAEAQVTVHDYDIVLDITVTNRTQSTVTNLTVELGTIGDLKLVE
RPQSHTIGPLDSCTIRANIKVSSTETGHIFGTIVYDSASSAERTYINLNDIQLHIMDYIR
PAGCTDEAFRLMWAEFEWENKVAVNTHFTALLPFLQHLVEHTNMSCLTPVPGVVSPKVDA
HGLVTMPAKPAGAAEEDAATDPNGATNFLAANLYAKSVFGEDALVNVSVERKTDQGGKLA
GYIRIRSKTQGIALSLGDRITAVQRLGGADTLKQP
>MMETSP1160_pinguiophytes__ID8641
MAQVEKNCTVLFDTEKISSVQQEDIMKDLESADARLKANAIKQTILMMLSGEQLPRVLMS
VIRYCINTEDHALKKLLMVYWEVVPKHGPDKKLLPEMILVCNALRNDLTHPNEYIRGSML
RFLCKLREAEILEPLVPSVKANLEHRHSYVRRNAALAIYHIHHYAGAHLVPDAPELISRF
IADETDVGCRRNAFLFLCNEAETLALDFLEHNMDDIGRFGDGFGLLVLELTRRVCRADPN
LKGRFVRCLFSMMSAQSPGVAYEAAWTLVSLTTAPTAVRAAASTFAELVCSQGDNNVKLI
ILERLNALKRNHSKVLQEVLMDILRALNSPNLEICEKTLEVAMDLVTPRNILEVVTLLKK
EVQRTQENDMDKAAEYRRVLIRSIHQCATRFPDVAEGVVHTLMEFLDTDGALDVVLFVRA
IVEQYPDLRPSLLRKLMDSLGLITVPNVLSVALWILGQYALTADEVDEAFECITEATGDA
PFEEVVADSRGDLPKEGDTASVPQTTTRTMVLADGTYASQTVVSETANAAPVLASEGDSF
LRRQLIMGEHFLAACVAASLTKLCLRAFALLGESSSKAKEMQIKSLLIMCGMAMVNPVAD
GTTGAAVPSSASTAMAKAYADSRESRSGGAYEDCRERIRLCSRLLLDPALRQSLGASWLS
GSRQAFAELLEERRSIAQSKSARNEEAFRVEADELIHFRQLRPPAAAADLDMIDGDDMSK
ATGADANADGASKLSRVYQLSSIADPIYAEAQVTVHDYDIILDITVTNRTQQTVTNLTVE
LGTIGDLKLVERPQSHTIGPLDSCSIRANIKVSSTETGHIFGTIVYDSASSAERTYINLN
DIQLHIMDYIRPATCTDEAFRLMWAEFEWENKVAVNTQFTALLPFLQHLVEHTNMTCLTP
VPGVVSPKVDANGAVVMPAASSGTEEGGDGTDPNGATNFLAANLYAKSVFGEDALVNVSV
ERKPDQGGKLAGYIRIRSKTQGIALSLGDRITAVQRLASADSLSQP
>Pinguiococcus_pyrenoidosus_pinguiophytes__ID24515
MVLADGTYASQTVVSETANAAPVLASEGDSFLRRQLIMGEHFLAACVAASLTKLCLRAFA
LLGESSSKAKEMQIKSLLIMCGMAMVNPVADGTTGAAVPSSASTAMAKAYADSRESRSGG
AYEDCRERIRLCSRLLLDPALRQSLGASWLTGSRQAFAELLEERRSIAQSKSARNEEAFR
VEADELIHFRQLRPPAAAADLDMIDGDDMSKATGADANADGASKLSRVYQLSSIADPIYA
EAQVTVHDYDIILDITVTNRTQQTVTNLTVELGTIGDLKLVERPQSHTIGPLDSCSIRAN
IKVSSTETGHIFGTIVYDSASSAERTYINLNDIQLHIMDYIRPATCTDEAFRLMWAEFEW
ENKVAVNTQFTALLPFLQHLVEHTNMTCLTPVPGVVSPKVDANGAVVMPAASSGTEEGGD
GTDPNGATNFLAANLYAKSVFGEDALVNVSVERKPDQGGKLAGYIRIRSKTQGIALSLGD
RITAVQRLASADSLSQP
>Chattonella_subsalsa_CCMP2191_raphidophytes__ID4416
MAAPDSYCTVLFSTEKAISSNSTQEDIMKELESNDPKVKVGALKQAILLLLAGETLPRVL
MHVIRFCINTEDHQLKKYMMLYWEVVKKYDANKKLLPEMILVCNALLNDLKSPNEYVRGC
MLRFLCKLREPELLEPLIPTIKQCLEHRHSFVRRNAALAVFSIHHSFGQQLIPDGPELIE
RFVQTETDMGARRNAFLFLYNEAEDIAMAFLDERSEDIGRYGDGFALGVLELTRKVCRRD
PAQKSRFVRSLFAMLQSDSAAVSYEAAWTLASLSAAPTAVRATASTYATLLNSQSDNNLK
LIILERLLELRKTHIKVLQELVMDILRALSSPNIDICKKTLQVAMDLISPRNIEEVVQLL
KREVIKTQESNLDKGSEYRAMLIRSIHQCASRFPDVADSVVHTLMDFLQGDSALNVVLFV
RDIGEQYPALRESVLSKLIMNFRDMQSPSVIGVALWILGEYCTEGSLLEQAFNEIKENLG
EPPFTVGPVAEEEGEDAKKDGSVVTKNVVLSDGTYATQSVVTAAPTLSKDMPELRKHVAG
GDFFLCAELAVALTKLVLRKLDTEGLESVGAKGMQMQVLLLICGMASMLQLKEKGHGGAY
LDCLERLGLCSRVLLDPQNCGLLKETLTSAAREAFGTLLAARQKSKQDQEVNDSEVVRSQ
PDDLISFRQLRRVGAQGAEFDLDDGDDLSRATGEGAASGTKLSHVYQLSGFADPVYAEAI
VTVHDYDIVLEILVINRTPNTLTNLTVELATMGDLKLVERPQSHTIGPLDQRNIRANIKV
SSTETGHIFGTIVYENSSTAEKTYINLNDIHLDIMDYIHPGTCTDDCFRRMWEEFEWENK
VAINTAFTNLSEYLQHVIDHTNMTCLTPTSALGGESSFLAANLYAKSIFGEDVLVNVSVE
KKEDADGKLSGYVRIRSKTQGIALSLGDRITLVQRGPSQAIEQP
>MMETSP1339_raphidophytes__ID512
MLLLAGEPLPRVLMQVIRYCLNTEDHALKKILMLYWEVVKKYDAGKKLLPEMILVCNALR
NDLNSPNEYVRGCMLRFLCKLKEPELLEPLXXXXXXXAAGAADTFHQVVPGAPAQLREAQ
CGPGSVQHPPPLWGEAAANGPELVEKFIMSETDIGSRRNAFLFLCSEAEEAAVEFLAHRA
DDVGKFGDGFALCVLEVTRKMCRRDPNQKSRFVRLLFQMLQSSSPAVSYEAAWTLVSLSS
APTAIRAAASTYASLLNSQSDNNLKLIVLDRLSELKKLHSKVLQEVVMDILRALSSPNID
ICKKTLEVCMDLLSPRNIEEVVQTLKREVIKTQEQDLDKGHVYRGMLIRSIHKCAVGHPQ
VAESVVHTLMDFLNGDAALEVMLFVRDIGEQYPDLRASVLDKLIMNFADIQSANVMGVAL
WILGEYCQSPPLLDQGFSEIKTNLGNPPFTTQPLAPPEPAADGGPAPGEESGAGAGAPTT
KNMVLSDGTYATQSSVTAAASATASAAARAAPPLRKLIAMGDAFLASEVAGALTKLSLRA
LEKEGATSESAKEKQMHTLLVICALAKVLAAKSKGGDHAFADCLERLNMCCKVLLDPQAS
EMLKLPWLEGCRGAFGNLLAARRAKQKEEDTQEVSEALRAQPDDLITFRQLRATRGAAGT
TKELDAVMDGDDLGRAVGANQLAGQGSKLSHVYQLSGFADPVYAEALVTVHDYDIVLEIL
VINRTPNTLTNLTVELATMGDLKLVERPQSYTIGPLDQRTIRANIKVSSTETGHVFGTIV
YENSSTAQKAYINLNDIHLDIMDYIYPSSNCTDDAFRRMWEEFEWENKVAINTSFDELSA
YLSHLVAHTNMACLTPTSSLGGQSSFLAANLYAKSIFGEDVLVNVSVEKKDDADGKLSGY
VRIRSKTQGIALSLGDRITLVQRGPLKATPQP
>MMETSP1173_dictyochophytes__ID244
KGGDASQEEICKDLESSDDSVKVAAMKNVILAMLHGETMPRVMMTVIRFCVNTDCHELKK
LLTLYWEITPKYGDDKKLLPEMILVCNALLKDLHHPNEFVRGSMLRFLCKLQEPELLDPL
IPAIKECLEHRHSYVRKNAALAVFYIHRSFGERLLPDGPQLIDAFINRETDTASRRNAFL
MLFNEAEDLAVEFLASHIDEVGKFGDGFSLCVLELTRKVCRRDPAQKARFVRVLFSMLNS
SSAAVSYEAAWTLVSLSSAPTAIRAAASTYTGLLNSQSDNNVKLIVLTRISELRKHHAKV
LQEVLMDLLRALASPNIDICKKTLEVALELVGPRNIEEVVQVLKREVVRTREEGLENSTE
YRTMLIQAIHQCAAKFPDIAESVVHVLMDFLSNDGAHDVVVFIRAILEQYPALRPSVLKK
LLMNFADMQTSNVLGVACWILGEYCDDLELLSEAFEEVKANLGEPPFVAEKEEEKADGAD
AEVDAGPVVQTKNVVLSDGTYATQTTISEAPKLEEKSIPALRRLLIAGDVFLGSVVTCTL
VKLVLRALEMRGAGNKMVKEMQVHALLVACGVAKLAQVKSTPQQGAFADCLERITFACRL
LLDPTVAELRAAFVEESRKSFALYLEHKKAKNDTATDEAKQAPRVQADALISFRQLRKRG
AVGAELDIYDGDDLTKATGAGAAMELGPQLNHVYQLSGFADPVYAEASVTVHDYDIVLEI
LVINRTPNTLTNLTVELATMGDLKLVERPQSLTIGPLDQRTIRANIKVSSTETGHIFGTI
VYENSSTAEKTFINLNDVHLDVMDYIHPHTCSDEAFRSMWAEFEWENKVAINTTLNDLND
FLDHVVKHTNMKCLTPTSALGGTSTFLAANLYAKSIFGEDALVNVSVEKKEDADGKLTGY
IRIRSKTQGIALSLGDRIALVQRMQGLGDGRKGKKTGAIQPAAKAEGAE
>Pteridomonas_danica_dictyochophytes__ID12327
XVDAFQLNEASCTVLFGGDKAATPSQEDICTDLEGTDDKLKCKALKGCILGMLNGEKFPR
VMMTVIRFCVNTKCHELKKLLTLFWEVAPKYDEKRKLLPEMILVCNALLKDLHHPNEFVR
GSMLRFLCKLQEPELLDPLIPAIKECLEHRHSYVRKNAALAVFQIHKSFGERLLPDGPEL
IGIFIERETDTAARRNAFLMLFNEAENLAIEYLANNVDEVPKFGDGFSLCVLDLARKVCR
RDPAQKARFVRFLFSMLNASSAAVSYEAAWTLVSLSSAPTAIRAAAAAYTGLLNSQSDNN
VKLIVLDRIGELLKYHSKVLQEVLLDLLRALSSPNIDICKRTLEVSMELVGPRNIEEVVQ
VLKREVLRTRGSDLEKGGAYRTMLIQAIHQCAVKFPDIADSVVHVLMDFLNTDGAMDVIV
FVRAIMEQYPNLRESIFKKLLANFAEIQTSSVLNVALWIVGEYGGESNELLSDAFEEIMG
NLGEPPFIAAEEVKEEEFISEAITKNIVLADGTYATQTTMTEPQKKKIEVVATLRRLVIE
GDVFLGGVATCALTKLALRSIAMSGDKSDKGKDHQTRSLVVACGVARLIQAKSENAQQKG
AFADTLERLTFCCRLLLDPALDVELKDSFLNDSKKSFSLYLENIKKLKSSSTQDEEAKRP
PQLQADDLINFRQLRRRGAQGAELDIYDGDDMSKATGSNSNSSDDFGNQLNHIYQLTGFA
DPVYAEACVTVHDYDIVLEILVINRTPNTLTNLAVELATMGDLKLVERPQTLTIGPLDQR
TIRANIKVSSTETGHIFGTIVYENSSTAERSFINLNDVHLDIMDYIHPGTCTDEAFRLMW
AEFEWENKVAINTTISELSTFLSHVVTNTNMTCLTPTSKEGGKSTFLAANLYAKSIFGED
ALVNVSVEKKEDADGKLTGYIRIRSKTQGIALSLGDRITIVQRGVSGENQDGQPKPN
>Pseudopedinella_elastica_CCMP716_dictyochophytes__ID36919
MNKGEVDAFQSTDAACTVLFGRSDKSGSPTQEDICRDLESPNDEVKVAALKGCILAMMDG
EKFPRVMMTVIRFCVNTECHELKKLLTLYWEIAPKYDESKKLLPEMILVCNALLKDLQHP
NEYVRGSMLRYLCKLKEPELLDPLVPAIKECLEHRHSYVRKNAAMTVLYIHQAFGERLLP
DGPELMAQFIEKETDTAARRNAFMMLFNEAEGLAIEYLASHVDDVPKFGDGFALCVLNLT
RKVCRRDPAQKARFVRSLFAMLSSNSAAVSYEAAWTLVSLSSAPTAVRAAAATYTGLLNS
QSDNNVKLIVLERIAELRAHHTKVLQEVLMDLLRALGSPNIDICKRTLEVAMELVGPRNI
EEVVQVLKREVVRTRQSDLEKGGAYRTMLIQAIHQCATKFPDIADSVVHVLMDFLNTDGA
MDVIVFVRAIVEQYPKLRESVLRKLLANFAEMTSSSVVNVALWILGEYCEEDLALLTEAF
EEIKANLGDPPFASKAEDAKEEEFVPVAVTKNVVLADGTYATQTSVTEPPKKEVVVVPPL
RQLLIDGDVFLGGVATAALSKLALRALDARGAQNPQAKGMQACALKVGCGVARLAQQKSA
LANQCAGAFADCLERVTLCCRLLLDPSVDPELRRAFLADSKKSFALYLENVKKAKGKEAG
EKDAANQPPKGQADDLINFRQLRRKGAQAAELDIYDGEDMSRATGSGAAEDFGSQLNQVY
QLTGFADPVYAEACVTVHDYDILLEILVINRTPNTLTNLTVELATMGDLKLVERPTSLTI
GPLDQRTIRANIKVSSTETGHIFGTIVYDNASTAEKHFINLNDVHLDIMDYIHPATCSDE
AFRLMWAEFEWENKVAINTTLTELPSFLDHVVKNTNMCCLTPMSALGGKSTFLAANLYAK
SIFGEDALVNVSVEKKADADGKLTGYIRIRSKTQGIALSLGDRITLVQRGGVGEKKANGK
K
>Undescribed_sp_CCMP2098_dictyochophytes__ID58288
MAHAKGEVDAYQATDTACTVLFGFTDKQASPSQEEICADLEQTDDKIKCVALKACMLAML
NGERFPRVMMTVIRFCVNTESHELKKLLTLYWEVTPKYDEARKLLPEMILVCNALLKDLH
HPNEFVRGSMLRFLCKLKEPELLDPLIPAIKECLEHRHSYVRKNAALAVFYIHQAFGERL
LPDGPELIEAFIGRETDAAARRNAFLMLFNEAENLAIEYLAANVDEVPKFGDGFSLCVLD
LTRKVCRRDPAQKARFVRSLFSMLSSPSAAVSYEAAWTLVSLSSAPTAVRAAAATYTGLL
NAQSDNNVKLIVLERIAELLKHHAKVLQEVLMDLMRALSSPNIDICKKTLEVAMDLVGPR
NIEEVVQVLKREIVRTRSTDLEKGAAYRTMLIQAIHQCAVKFPDIAESVVHVLMDFLNVS
EGAMDVVVFVRAIVEQYPLLREGVLRKLLGNFADIQGSNVLNVVLWILGEYCVDDLALLT
EAFEEINANLGEPPFVAEEVSKGDKEDEFVATAVTKNVVLADGTYATQTTMSEPPKKEVK
NVPTLRKLLIDGDVFLGGVATVAVAKMAIRCVGLRGAANATAKAMQTKAVLVACGVGKLA
QAKSSAAATGGAGGLSVKGAYADTLERVTLCCRMLLDPGVSDSLKESFLADSKKSFALYL
AHTKKAKEDAKDGDAEKNTPPRSQADDLINFRQLRRKGAQGAELDIYDGDDMSRATGRKD
GVGDFGSHLNHVYQLSGFADPVYAEACVTVHDYDIVLEILVINRTPNTLTNLTVELATMG
DLKLVERPQSLTIGPLDQRTIRANIKVSSTETGHIFGTIVYDNASTAEKCYINLNDVHLD
IMDYIHPASCTDEAFRLMWAEFEWENKVAINTTITELSRFLDHVVTNTNMSCLTPTSALG
GKSTFLAANLYAKSIFGEDALVNVSVEKKEDADGKLTGYIRIRSKTQGIALSLGDRITMV
QRGAVSGEKKKALE
>MMETSP1174_dictyochophytes__ID6279
MEIEASCTVLFGSDKASTLTQEEICEDLMCSDDKKKIVAIKQVILSLLNGETMPRVMMTV
IRFCLKSESHELKKLLTLYWEVTPKYGENKKLLPEMILVCNALLMDLQHPNEFVRGAMLR
FLCKLQEPELLDPLIPAIKECLEHRHSYVRKNAALAIFYIHKNFGDRLIPDGPELIKRFL
DSETDLAARRNAFLMLFNEAEELAVEFLTDHAEEVGKFGDGFSLCVLELTRKVCRRDPAQ
KSRFVRSLFTMLNSTSAAVSYEAAWTLVSLSSAPTAVRAAAATYAGLLNTQSDHNVKLIV
LERIAELKKNHSKVLQEVLLDLMRALSSPNIDICKKTLEVSMDLVGPRNIEEVVQVLKRE
VLRTRDTDLEKGGAYRTMLIQAIHACAVKFPDVADSVVHVLMDFLNNDGAMDVIVFVRAI
VEQYPNLRDSVLGKLLVNFSDIQSSQALTVALWIIGEYCQETSLMSEAFEEIKSNVGEPP
FTQTTEAVKESEENEAEEMTVTKNVVLSDGTYATQTTMTKVPTRTEDKASPPLRQFLLDG
DVFLGAVVTCAMTKIVLRVMDARGANNAVAKEMQTRALLVACGVAKMAEVKSEKQKGAFA
DCLERVSFCCRLMLDPNSSPMRDCFLTESKKSFAKYLAEQKLEDSKDEANKSADKPRLQA
DDLINFRQLRRKGAQGAELDIYDGDDISRATGMTDSQELGSQLRHVYQLSGFADPVYAEA
CVTVHDYDIVLEILVLNRTPNTLTNLTVELATMGDLKLVERPQSLTIGPLDQRTIRANIK
VSSTETGHIFGTIVYENSSTAEKSYINLNDVHLDIMDYIHPQTCTDEAFRLMWAEFEWEN
KVAINTAMTELQPFLNHVVKHTNMCCLTPMSALEGGSSFLAANLYAKSIFGEDALVNVSV
EKKEDEDGKLSGYIRIRSKTQGIALSLGDRITAVQRGMAAIAETKQEQQP
>MMETSP1323_dictyochophytes__ID736
ARAVVLASTVLLTMAAAANEQSCTVLFGTDQANALSQEEVCEALENGDDKAKIAAIKSVI
LSMLSGETFPRVMMFVIRFCVNTDNHELKKHLVLYWEITPKYDNQHKLLTEMVLVCNAFM
IDLRHANEYVRGSMLRFLCKLREPELLDPLIPAIKECLDHRHSFVRKNAALCVFYIHKSF
GDRLLPDGPELIETFINAETDPAARRNAFLFLFNEAEDMAMDYLANHVDDIAKXXXXXXX
XXXXXXXHVDDIAKYGDGFSLCVLELTRKVCRRDPAQKARFVRSLFSMLNATSAAVSYEA
AWTLVSLSSAPTAVRAAAATYTGLLNSQSDNNVKLIVLERIAELQKHHAKVLQEVLMDLL
RALSSPNIDICKKTLEVAMDLVGPRNIEEVVQVLKREVVRTRDSDMEKGGAYRTMLIQAI
HTCAVRFPDIADSVVHVLMDFLNTDGAMDVIVFVRAIVEQYPNLRDSVLRKLLMNFGDMQ
TAAXXXXXXXXXXXXXXXXXMQTAPVIGVALWILGEYCEESELMTEAFEEIVTSVGDPPF
VAEEKEEEEDVPEPVAVTKNVVLDDGTYATQTTFSEVPKKEEKIVTVLRQILIDGDIFLG
AXXXXXXXXXXXXXXXDGDIFLGAVVTCCLTKMVLRIMALKGPTNASVKGMQTKALLTGC
GVAKLAVAKSENQRGAFADSLERITFCCRLLLDPSSGPLKECFLTESKKSFNMYLEEKAK
SEAPEDDGAATPKLQADDLINFRQLRRRGAAGAELDIYDGDDLSKAAGSSDANDLGSHLN
HVYQLSGFADPVYAEALVTVHDYDIVLELLIINRTPNTLTNLTVELATMGDLKLVERPQT
LTIGPLDQRTIKANIKVSSTETGHIFGTIVYENSSTAEKAYINLNDVHLDIMDYIHPHTC
TDEAFRLMWAEFEWENKVAINTAMTDLSYFLNHVVKNTNMCCLTPTSALGGKSTFLAANL
YAKSIFGEDALVNVSVEKKEDGDGKLSGYIRIRSKTQGIALSLGDRITAVQREGGPAAKT
EDAEAP
>MMETSP1344_dictyochophytes__ID621
XARAVVLASAYCCTMATAANEQSCTVLFGTDQANALSQEEVCEALENGDDKAKIAAIKSV
ILSMLSGETFPRVMMFVIRFCVNTDNHELKKHLVLYWEITPKYDNQHKLLTEMVLVCNAF
MIDLRHANEYVRGSMLRFLCKLREPELLDPLIPAIKECLDHRHSFVRKNAALCVFYIHKS
FGDRLLPDGPELIETFINAETDPAARRNAFLFLFNEAEDMAMDYLANHVDDIAKYGDGFS
LCVLELTRKVCRRDPAQKARFVRSLFSMLNATSAAVSYEAAWTLVSLSSAPTAVRAAAAT
YTGLLNSQSDNNVKLIVLERIAELQKHHSKVLQEVLMDLLRALSSPNIDICKKTLEVAMD
LVGPRNIEEVVQVLKREVVRTRDSDMEKGGAYRTMLIQSIHTCAVRFPDIADSVVHVLMD
FLNTDGAMDVIVFVRAIVEQYPNLRDSVLRKLLMNFGDMQTAPVIGVALWILGEYCEESE
LMTEAFEEIVTSVGDPPFVAEEKEEEEDVPEPVAVTKNVVLDDGTYATQTTFSEVPKKEE
KIVTVLRQILIDGDIFLGAVVTCCLTKMVLRIMALKGPTNASVKGMQTKALLTGCGVAKL
AVAKSENQRGAFADSLERITFCCRLLLDPSSGPLKECFLTESKKSFNMYLEEKAKSEAPE
DDGAATPKLQADDLINFRQLRRRGAAGAELDIYDGDDLSKAAGSSDANDLGSHLNHVYQL
SGFADPVYAEALVTVHDYDIVLELLIINRTPNTLTNLTVELATMGDLKLVERPQTLTIGP
LDQRTIKANIKVSSTETGHIFGTIVYENSSTAEKAYINLNDVHLDIMDYIHPHTCTDEAF
RLMWAEFEWENKVAINTAMTDLSYFLDHVVKNTNMCCLTPTSALGGKSTFLAANLYAKSI
FGEDALVNVSVEKKEDGDGKLSGYIRIRSKTQGIALSLGDRITAVQREGGPAAKTEDAEA
P
>MMETSP1324_dictyochophytes__ID21770
XAANEQSCTVLFGTDQANALSQEEVCEALENGDDKAKIAAIKSVILSMLSGETFPRVMMF
VIRFCVNTDNHELKKHLVLYWEITPKYDNQHKLLTEMVLVCNAFMIDLRHANEYVRGSML
RFLCKLREPELLDPLIPAIKECLDHRHSFVRKNAALCVFYIHKSFGDRLLPDGPELIETF
INSETDPAARRNAFLFLFNEAEDMAMDYLANHVDDIAKYGDGFSLCVLELTRKVCRRDPA
QKARFVRSLFSMLNATSAAVSYEAAWTLVSLSSAPTAVRAAAATYTGLLNSQSDNNVKLI
VLERIAELQKHHSKVLQEVLMDLLRALSSPNIDICKKTLEVAMDLVGPRNIEEVVQVLKR
EVVRTRDSDMEKGGAYRTMLIQSIHTCAVRFPDIADSVVHVLMDFLNTDGAMDVIVFVRA
IVEQYPNLRDSVLRKLLMNFGDMQTAPVIGVALWILGEYCEESELMTEAFEEIVTSVGDP
PFVAEEKEEEEDVPEPVAVTKNVVLDDGTYATQTTFSEVPKKEEKIVTVLRQILIDGDIF
LGAVVTCCLTKMVLRIMALKGATNASVKGMQTKALLTGCGVAKLAVAKSENQRGAFADSL
ERITFCCRLLLDPSSGPLKECFLTESKKSFNMYLEEKAKSEAPEDDGAATPKLQADDLIN
FRQLRRRGAAGAELDIYDGDDLSKAAGSSDANDLGSHLNHVYQLSGFADPVYAEALVTVH
DYDIVLELLIINRTPNTLTNLTVELATMGDLKLVERPQTLTIGPLDQRTIKANIKVSSTE
TGHIFGTIVYENSSTAEKAYINLNDVHLDIMDYIHPHTCTDEAFRLMWAEFEWENKVAIN
TAMTDLSYFLDHVVKNTNMCCLTPTSALGGKSTFLAANLYAKSIFGEDALVNVSVEKKED
GDGKLSGYIRIRSKTQGIALSLGDRITAVQREGGPAAKTEDAEAP
>Vaucheria_litorea_CCMP2940_PX__ID154
XHLEKPLNLSETRILRLKMTTPTENNCTILISTDKASAVVQDDIIKDLEQPVLSVKIRAI
KNAITLLLSGEPMPRLLMSVIKGCLKEENKELKKLVKIYWEVACKYDAQGKLLPEMILVC
NAIRNDLNHPNEYVRGATLRFLCRLREPELLEPLIPTVKACLDSTGLGRHHYVRKNAALA
SFYIHKNFGETLLPDGPELIKKFIDSETDLCSRRNAFLFLFNEAEEGAINFLNSNLEKVQ
DYGDGFALLVLELCRKVCRREPSQKGRFVRLLIGMLQSDSAAVCYEAAWTLVSLSSAPTA
IRAAASTYAQLLNSQSDNNVKLIVLERLDVLKKYHSKVLQEVLMDIMRALSSPNIDICKK
TLSIAIDLVSPRNIEEVVQVLKREVVRTQEAGMEKGLVYRSMLIQAIHTCATKFPDVADN
VVHVLMDFLNGEGAMDVILFVRSIVEQYSTLKSLILDKLSSCLHDMNSSSVLCVALWVIG
SYCDTSESLIKAFNEIKEAIGQLPLEVTQCGEIPEKAEISATSTYTTKNVILSDGTYATQ
TVASAPAVTNSDQNRRSCLRKLLEGGDVFLGCALGANLTKLALRAMDIMGPGTTQAKQIQ
VFSLKVLCSVAKIVQSCPNSQKGAFVDCAEQVSLCCRLLLDPSTRESLGEVFLDGCRESY
AALLSREKAALAMAESAKIKTAVSQPDDLINIRQLRLGGSTGPGDLYDGDDINKATGIDG
ENDGRKGRIYQLSGFSDPVYTEANVTVHDYDIVLEILVINRTPQTLTNLTVELATMGDLR
LVERPQAHTIGPLDQRVIKANIKVSSTETGHIFGTIVYENSSTAEKTYVNLSDIHLDIMD
YIRPAVCTEDAFRSMWAEFEWENKVVINTTFTDLNSFLQHIVEKTNTTCLTPVASLQDPI
DCSFLAANLYAVSVFGEDALVNVSVEKKANAANSLGGHVRIRSKTQGIALSLGDRITLVQ
RGVGATPQP
>APTP_PX__ID2933
MSTKIHGMKQAILLLLSGENMPRLLMAVIKGCLKEDSKELKKLVMMYWEVVKKYDAEGKL
LPEMILVCNALRNDLNHPNEYVRGCTLRFLCKLREPELLEPLIPTVKLCLEHRHSYVRRN
AALSCYYIHKNFGQQLLPDGPELIERFIAAEGDTSARRSAFLFLFNEAEELAIDFLNDHM
DDVPKYGDGFALLVLELCRKVCRRDPSQKSRFVRVLLNMLQSTSAAVSYEAAWTLVSLSS
APTAIRAAATTYAHLLNTQSDNNVKLIVLERLATLKKHHSKVLQEVLMDILRALSSPNVD
ICRKTLEVAMDLVSPRNIEEVVQVLKREVIRTQESGMEKGTQYRTLLIQAIHGCATKFAD
VAESVVGVLMDFLNGEGAMDVILFVRSIVEQYEGLRPSILNKLVFSLRDMASSPVLAVAI
WVLGEYCEDDEAIASAFTELKEAVGPPPFNAAVAAANSSASEAAGKGAGDSTGANQPSTP
RTVTKNVVLSDGTYASQTTVRPLTLSSPDKSVPPLRKLLANGEIFLGSALCASLTKMTLR
AMDRMGDSSPAVKEMQVNTLQILCGVARVIEARSLTHKGAFADCLERVTMCCRVLLDPSA
RKALKPTLLELCRMSFKQLLEKEKATQAKQSEEIEGGPRSQPDDLINFRQLRSSALQAAE
LDIYEGDDISKATGVNSQDTGRLSHVYQLSGFADPVYAEACVTVHDYDIVLEMLVINRTP
STLTNLTVELSTMGDLRLVERPQSHTIGPLDSRTIRANIKVSSTETGHIFGTIVYENSST
AEKTYINLNDVHMDIMDYIKPASCSEEAFRSMWAEFEWENKVAVNTTFTDLNEFLDHMVK
KTNTNCLTPTSSLDGPSSFLAANLYAMSVFGEDALVNVSVEKKNDADGKLSGHVRIRSKT
QGIALSLGDRITLVQR
>JGGD_PX__ID6926
MPRLLMSVIKGCLKEDSKELKKLVMMYWEVVKKYDAEGKLLPEMILVCNALRNDLNHPNE
YVRGCTLRFLCKLREPELLEPLIPTVKLCLEHRHSYVRRNAALLCYYVHKNFGQQLLPDG
PELIERFIAAEGDVASRRSAFLFLYNEAEEMAIDFLNGHMQDVPKYGDGFALLVLELCRK
VCRRDPSQKSRFVRVLLSMLQSPSAAVSYEASWTLVTLSGAPTAIRAAATTYAQLLNTQS
DNNVKLIVLERLAGLKKQHSKVLQEVLMDILRALSSPNVDICRKTLDVTMDLVSPRNIEE
VVQVLKREVVRTQETGMEKGTQYRTMLIQAIHSCASKFADVAESVVDVLMEFLNGEGAMD
VILFVRSIVEQYEALRPSILTKLIFSLKDMINGPVIAVAVWILGEYCEDVEAISNASTEL
REAVGPLPLTESSANGTADGKGKEGGSGGDKGMAGVSGGGVSKTVTKNVVLSDGTYATQT
SVIGGGASTSSGAGGSGLKNEARVRQLLVGGDIFLGSALSASLTKMTLRVMDLLGDSAAT
SKEMQIATLQILCGVAKVIEARSLTHRGAFADCLERVTMCCRTLLDPAAREVLKPTLLEL
CRESFKQLLDKEKANQAKQTEEMEGRPRSQPDDLINFRQLRSSALQAAELDIYDGDDISK
ATGMDSPDAGRLSHIYQLSGFADPVYAEACVTVHDYDIVLEMLVINRTPNTLTNLTVELS
TMGDLRLVERPQSHTIGPLDSRNIRANIKVSSTETGHIFGTIVYENSSTAEKTYINLNDI
HMDIMDYIKPASCSEEAFRSMWAEFEWENKVAVNTVFTDLTEFLKHLVAKTNTNCLTPTS
SLDGPSSFLAANLYAISVFGEDALVNVSVEKKSDADGKLSGHVRIRSKTQGIALSLGDRI
TLVQR
>RWXW_PX__ID1289
MPRLLMSVIKGCLKEDSKELKKLVMMYWEVVKKYDAEGKLLPEMILVCNALRNDLNHPNE
YVRGCTLRFLCKLREPELLEPLIPTVKLCLEHRHSYVRRNAALLCYYVHKNFGQQLLPDG
PELIERFIAAEGDASSRRSAFLFLYNEAEELAIDFLNDHMEDVPKYGDGFALLVLELCRK
VCRRDPSQKSRFVRVLLSMLQSPSAAVSYEAAWTLVSLSGAPTAIRAAATTYAQLLNTQS
DNNVKLIVLERLAGLKKHHSKVLQEVLMDILRALSSPNVDICRKTLDVTMDLVSPRNIEE
VVQVLKREVVRTQETGMEKGTQYRTMLIQAIHSCASKFADVAESVVDVLMEFLNGEGAMD
VILFVRSIVEQYKALRPSILTKLIFSLKDMVNGPVIAVAVWILGEYCEDVEAISNASTEL
REAVGPLPLTEASANGTADGKGKEGGSGGDKGMAGVSGGGGSKTITKNVVLSDGTYATQT
SVIGGGPSTSGGGGGSGLKSEARVRQLLVGGDIFLGSALSASLTKMTLRVMDLLGDSAAT
AKEMQIATLQILCGVAKVIEARSLTHRGAFADCLERVTMCCRTLLDPAAREVLKPTLLEL
CRESFKQLLDKEKANQAKQTEEMEGRPRSQPDDLINFRQLRSSALQAAELDIYDGDDISK
ATGMDSPDAGRLSHIYQLSGFADPVYAEACVTVHDYDIVLEMLVINRTPNTLTNLTVELS
TMGDLRLVERPQSHTIGPLDSRNIRANIKVSSTETGHIFGTIVYENSSTAEKTYINLNDI
HMDIMDYIKPASCTEEAFRSMWAEFEWENKVAVNTVFTDLTEFLKHLVAKTNTNCLTPTS
SLDGPSSFLAANLYAISVFGEDALVNVSVEKKSDADGKLSGHVRIRSKTQGIALSLGDRI
TLVQRG
>VYER_PX__ID6773
MPRLLMSVIKGCLKEDSKELKKLVMMYWEVVKKYDAEGKLLPEMILVCNALRNDLNHPNE
YVRGCTLRFLCKLREPELLEPLIPTVKLCLEHRHSYVRRNAALLCYYVHKNFGQQLLPDG
PELVERFIAAEGDVSSRRSAFLFLYNEAEEMAIDFLNDHMEDVPKYGDGFALLVLELCRK
VCRRDPSQKSRFVRVLLSMLQSPSAAVSYEAAWTLVSLSGAPTAIRAAATTYAQLLNTQS
DNNVKLIVLERLAGLKKQHSKVLQEVLMDILRALSSPNVDICRKTLDVTMDLVSPRNIEE
VVQVLKREVVRTQETGMEKGTQYRTMLIQAIHSCASKFADVAESVVDVLMEFLNGEGAMD
VILFVRSIVEQYEALRPSILTKLIFSLKDMVNGPVIAVAVWILGEYCEDVEAISNASTEL
REAVGPLPLTESSANGTADGKGKEGGSGGDKGMAGGSGGGGSKTVTKNVVLSDGTYATQT
SVIGVGASTSGGAGGSGLKSEARVRQLLVGGDIFLGSALSASLTKMTLRVMDLLGDSAAT
AKEMQIATLQILCGVAKVIEARSLTHRGAFADCLERVTLCCRTLLDPAAREVLKPTLLEL
CRESFKQLLDKEKANQAKQTEEMEGRPRSQPDDLINFRQLRSSALQAAELDIYDGDDISK
ATGMDSPDAGRLSHIYQLSGFADPVYAEACVTVHDYDIVLEMLVINRTPNTLTNLTVELS
TMGDLRLVERPQSHTIGPLDSRNIRANIKVSSTETGHIFGTIVYENSSTAEKTYINLNDI
HMDIMDYIKPASCSEEAFRSMWAEFEWENKVAVNTVFTDLTEFLKHLVAKTNTNCLTPTS
SLDGPSSFLAANLYAISVFGEDALVNVSVEKKSDADGKLSGHVRIRSKTQGIALSLGDRI
TLVQRG
>YRMA_PX__ID7884
MSVIKGCLKEDSKELKKLVMMYWEVVKKYDAEGKLLPEMILVCNALRNDLNHPNEYVRGC
TLRFLCKLREPELLEPLIPTVKLCLEHRHSYVRRNAALLCYYVHKNFGQQLLPDGPELIE
RFIAAEGDVSSRRSAFLFLYNEAEEMAIDFLNDHMEDVPKYGDGFALLVLELCRKVCRRD
PSQKSRFVRVLLSMLQSPSAAVSYEAAWTLVSLSGAPTAIRAAATTYAQLLNTQSDNNVK
LIVLERLAGLKKQHSKVLQEVLMDILRALSSPNVDICRKTLDVTMDLVSPRNIEEVVQVL
KREVVRTQETGMEKGTQYRTMLIQAIHSCASKFADVAESVVDVLMEFLNGEGAMDVILFV
RSIVEQYEALRPSILTKLIFSLKDMVNGPVIAVAVWILGEYCEDVEAISNASTELREAVG
PLPLTESSANGTADGKGKEGGSGGDKGMTGVSGGGGSKTVTKNVVLSDGTYATQTSVIGG
GASTSGGAGGSGLKSEARVRQLLVGGDIFLGSALSASLTKMTLRVMDLLGDSAATAKEMQ
IATLQILCGVAKVIEARSLTHRGAFADCLERVTMCCRTLLDPAAREVLKPTLLELCRESF
KQLLDKEKANQAKQTEEMEGRPRSQPDDLINFRQLRSSALQAAELDIYDGDDISKATGMD
SPDAGRLSHIYQLSGFADPVYAEACVTVHDYDIVLEMLVINRTPNTLTNLTVELSTMGDL
RLVERPQSHTIGPLDSRNIRANIKVSSTETGHIFGTIVYENSSTAEKTYINLNDIHMDIM
DYIKPASCSEEAFRSMWAEFEWENKVAVNTVFTDLTEFLKHLVAKTNTNCLTPTSSLDGP
SSFLAANLYAISVFGEDALVNVSVEKKSDADGKLSGHVRIRSKTQGIALSLGDRITLVQR
>FIKG_PX__ID3720
MPRLLMSVIKGCLKEDSKELKKLVMMYWEVVKKYDAEGKLLPEMILVCNALRNDLNHPNE
YVRGCTLRFLCKLREPELLEPLIPTVKLCLEHRHSYVRRNAALLCYYVHKNFGQQLLPDG
PELIERFIAAEGDVSSRRSAFLFLYNEAEELAIDFLNDHMEDVPKYGDGFALLVLELCRK
VCRRDPSQKSRFVRVLLSMLQSPSAAVSYEAAWTLVSLSGAPTAIRAAATTYAQLLNTQS
DNNVKLIVLERLAGLKKHHSKVLQEVLMDIMRALSSPNVDICRKTLEVTMDLVSPRNIEE
VVQVLKREVVRTQETGMEKGTQYRTMLIQAIHSCASKFADVAESVVDVLMEFLNGEGAMD
VILFVRSIVEQYEALRPSILTKLIFSLKDMVNGPVIAVAVWILGEYCEDVEAISNASTEL
REAVGPLPLTESSANGTADGKGKEGGSGGDKGVAGVSSSTTVTKNVVLSDGTYATQTSVI
GGGASTSGSAGGSGLRSEARVRQLLVGGDIFLGSALSASLTKMTLRVMDLLGDSAATAKE
MQIATLQILCGVAKVIEARSLTHRGAFADCLERVTMCCRTLLDPAAREVLKPTLLELCRE
SFKQLLDKEKANQAKQTEEMEGRPRSQPDDLINFRQLRSSALQAAELDIYDGDDISKATG
MDSPDAGRLSHIYQLSGFADPVYAEACVTVHDYDIVLEMLVINRTPNTLTNLTVELSTMG
DLRLVERPQSHTIGPLDSRNIRANIKVSSTETGHIFGTIVYENSSTAEKTYINLNDIHMD
IMDYIKPASCSEEAFRSMWAEFEWENKVAVNTAFTDLTEFLKHLVAKTNTNCLTPTSSLD
GPSSFLAANLYAISVFGEDALVNVSVEKKSDADGKLSGHVRIRSKTQGIALSLGDRITLV
QRG
>HFIK_PX__ID3886
MPRLLMSVIKGCLKEDSKELKKLVMMYWEVVKKYDAEGKLLPEMILVCNALRNDLNHPNE
YVRGCTLRFLCKLREPELLEPLIPTVKLCLEHRHSYVRRNAALLCYYVHKNFGQQLLPDG
PELIERFIAAEGDVSSRRSAFLFLYNEAEELAIDFLNDHMEDVPKYGDGFALLVLELCRK
VCRRDPSQKSRFVRVLLSMLQSPSAAVSYEAAWTLVSLSGAPTAIRAAATTYAQLLNTQS
DNNVKLIVLERLAGLKKHHSKVLQEVLMDIMRALSSPNVDICRKTLEVTMDLVSPRNIEE
VVQVLKREVVRTQETGMEKGTQYRTMLIQAIHSCASKFADVAESVVDVLMEFLNGEGAMD
VILFVRSIVEQYEALRPSILTKLIFSLKDMVNGPVIAVAVWILGEYCEDVEAISNASTEL
REAVGPLPLTESSANGTADGKGKEGGSGGDKGVAGVSSSTTVTKNVVLSDGTYATQTSVI
GGGASTSGSAGGSGLRSEARVRQLLVGGDIFLGSALSASLTKMTLRVMDLLGDSAATAKE
MQIATLQILCGVAKVIEARSLTHRGAFADCLERVTMCCRTLLDPAAREVLKPTLLELCRE
SFKQLLDKEKANQAKQTEEMEGRPRSQPDDLINFRQLRSSALQAAELDIYDGDDISKATG
MDSPDAGRLSHIYQLSGFADPVYAEACVTVHDYDIVLEMLVINRTPNTLTNLTVELSTMG
DLRLVERPQSHTIGPLDSRNIRANIKVSSTETGHIFGTIVYENSSTAEKTYINLNDIHMD
IMDYIKPASCSEEAFRSMWAEFEWENKVAVNTAFTDLTEFLKHLVAKTNTNCLTPTSSLD
GPSSFLAANLYAISVFGEDALVNVSVEKKSDADGKLSGHVRIRSKTQGIALSLGDRITLV
QRG
>FOMH_PX__ID1635
MPLRVMDLLGDSAATAKEMQIATLQILCGVAKVIEARSLTHRGAFADCLERVTMCCRTLL
DPAAREVLKPTLLELCRESFKQLLDKEKANQAKQTEEMEGRPRSQPDDLINFRQLRSSAL
QAAELDIYDGDDISKATGMDSPDAGRLSHIYQLSGFADPVYAEACVTVHDYDIVLEMLVI
NRTPNTLTNLTVELSTMGDLRLVERPQSHTIGPLDSRNIRANIKVSSTETGHIFGTIVYE
NSSTAEKTYINLNDIHMDIMDYIKPASCSEEAFRSMWAEFEWENKVAVNTAFTDLTEFLK
HLVAKTNTNCLTPTSSLDGPSSFLAANLYAISVFGEDALVNVSVEKKSDADGKLSGHVRI
RSKTQGIALSLGDRITLVQRG
>FSQE_PX__ID4452
MEDVPKYGDGFALLVLELCRKVCRRDPSQKSRFVRVLLSMLQSPSAAVSYEAAWTLVSLS
GAPTAIRAAATTYAQLLNTQSDNNVKLIVLERLAGLKKHHAKVLQEVLMDILRALSSPNV
DICRKTLEVAMDLVSPRNIEEVVQVLKREVMRTQESGMEKGTQYRTLLIQAIHGCATKFA
DVAESVVGVLMDFLNGDGAMDVILFVRSIVEQYEGLRPSILSKLIFSLRDMLSGPVIAVA
IWILGEYCEDADQITKAFTELREAVGPLPLTDGQASSNGATDGTVGSSGGGGKATDGAAG
GEDGGSGNGGSTTVTKNVVLSDGTYATQTTVIGGTTVSSSAFKSETRLRQLLVGGEIFLG
SALSASLTKMTLRAMDLLGESSPAAKEMQIATLQILCGVAKVIEARSLTHRGAFADCLER
VTMCCRTLLDPAAREVLKPTLLDLCRKSFKQLLDKEKAAQAKQTEELEGRPRSQPDDLIN
FRQLRSNALQAAELDIYDGDDISKATGMDAPDTGRLSHIYQLSGFADPVYAEACVTVHDY
DIVLEMLIINRTPMTLTNLTVELSTMGDLRLVERPQSHTIGPLDSRNIRANIKVSSTETG
HIFGTIVYENSSTAEKTYINLNDIHMDIMDYIKPASCSEEAFRSMWAEFEWENKVAVNTS
FTDLTAFLKHLVAKTNTNCLTPTSSLDGPSSFLAANLYAMSVFGEDALVNVSVEKKSDAD
GKLSGHVRIRSKTQGIALSLGDRITLVQR
>Ectocarpus_PX__ID6576
MAVTEQHCTILFNSDGLQSMQQDDIIKNLEQPNISGKVTGIKQAILLLLSGETMPRLLMS
VIKGCLKDDSKELKKLVMMYWEVVKKYDAEGKLLPEMILVCNALRNDLNHPNEYVRGCTL
RFLCKLREPELLEPLIPTVKLCLEHRHSYVRRNAALLCYYVHKNFGQQLLPDGPELIERF
IAAEGDTSARRSAFLFLYNESEELAIDFLNNHMEDVPKFGDGFALLVLELCRKVCRRDPS
QKSRFVRVLLSMLQSRSAAVSYEAAWTLVSLSGAPTAIRAAATTYAQLLNTQSDNNVKLI
VLERLAGLKKHHTKVLQEVLMDILRALSSPNVDICRKTLEVAMDLVTPRNIEEVVQVLKR
EVVRTQEAGMEKGTQYRTLLIQAIHGCATKFADVAESVVGVLMDFLNGDGAMDVILFVRS
IVEQYEGLRPSILSKLIFSLRDMVNGPVIAVAIWILGEYCEDADAITSAFTELRESVGPM
PLTEANSSAANGGADGGPAKEGGAAEEGGGAAAGAGGGGTTVTKNIVLSDGTYATQTTVQ
GGGVAAVASALKSDARLRQLLVGGEIFLGSALSASLTKMTLRAMDLLGDSSPAAKEMQIA
TLQILCGLAKVIEARSLTHRGAYADCLERVTMCCRSLLDPAARAVLKPTLLDLCRQSFQQ
LLDKEKAAQAKQAEEMEGRPRSQPDDLINFRQLRSNALQAAELDIYDGDDISKATGMDAP
DTGRLSHIYQLSGFADPVYAEACVTVHDYDIVLEMLVINRTPNTLTNLTVELSTMGDLRL
VERPQSHTIGPLDSRNIRANIKVSSTETGHIFGTIVYENSSTAEKTYINLNDIHMDIMDY
IKPASCSEEAFRSMWAEFEWENKVAVNTSFTDLNAFLKHLVAKTNTNCLTPLSSLDGSSS
FLAANLYAMSVFGEDALVNVSVEKKSDADGKLSGHVRIRSKTQGIALSLGDRITLVQRGP
GTTKAQP
>ASZK_PX__ID6730
MMYWEVVKKYDAEGKLLPEMILVCNALRNDLNHPNEYVRGCTLKFLCKLREPELLEPLIP
TVKLCLEHRHSYVRRNAALLCYYVHKNFGQQLLPDGPELIERFIAAEGDTSARRSAFLFL
YNEAEELAIDFLNEHMEDVPKFGDGFALLVLELCRKVCRRDPSQKSRFVRVLLSMLQSPS
AAVSYEAAWTLVSLSGAPTAIRAAATTYAQLLNTQSDNNVKLIVLERLAGLKKHHAKVLQ
EVLMDILRALSSPNVDICRKTLEVAMDLVTPRNIEEVVQVLKREVLRTQESGMEKGTQYR
TLLIQAIHACATKFADVAESVVGVLMDFLNGDGAMDVILFVRSIVEQYEGLRPSILSKLI
FSLRDMVNGPVIAVAIWILGEYCEDADAITSAFSELREAVGPMPLTEANSPAANGGAADG
AGKDGAGGEEGAAAGSGGSTTVTKNIVLSDGTYATQTTVVGATAAASAYKSEARLRQLLV
GGEIFLGSALSASLTKMTLRAMDLLGESSPAAKEMQVATLQILCGVAKVIEARSLTHRGA
FADCLERVTMCCRTLLDPAAREVLKPTLLELCRQSFKQLLDKEKAAQAKQAEEMEGRPRS
QPDDLINFRQLRSNALQAAELDIYDGDDISKATGMDAPDTGRLSHIYQLSGFADPVYAEA
CVTVHDYDIVLEMLIINRTPNTLTNLTVELSTMGDLRLVERPQSHTIGPLDSRNIRANIK
VSSTETGHIFGTIVYENSSTAEKTYINLNDIHMDIMDYIKPASCSEEAFRSMWAEFEWEN
KVAVNTSFTDLNAFLKHLVAKTNTNCLTPLSSLDGSSSFLAANLYAMSVFGEDALVNVSV
EKKSDADGKLSGHVRIRSKTQGIALSLGDRITLVQR
>Cladosiphon_okamuransis_PX__ID7858
MAVTEQHCTILFNSDRVQSLQQEDIIKDLEQPTIASKINGIKQAILLLLSGETLPRLLMS
VIKGCLKEESKELKKLVMMYWEVVKKYDAEGKLLPEMILVCNALRNDLNHPNEYVRGCTL
KFLCKLREPELLEPLIPTVKLCLEHRHSYVRRNAALLCYYVHKNFGQQLLPDGPELIERF
IAAEGDTSARRSAFLFLYNEAEELAIDFLNEHMEDVPKFGDGFALLVLELCRKVCRRDPS
QKSRFVRVLLSMLQSPSAAVSYEAAWTLVSLSGAPTAIRAAATTYSQLLNTQSDNNVKLI
VLERLAGLKKHHAKVLQEGLMDILRALSSPNVDICRKTLEVAMDLVTPRNIEEVVQVLKR
EVLRTQESGMEKGTQYRTLLIQAIHACATKFADVAESVVGVLMDFLNGDGAMDVILFVRS
IVEQYEGLRPSILSKLIFSLRDMVNGPVIAVAIWILGEYCEDADAITSAFSELREAVGPM
PLTEANSPAANGGAADGKEGAGGEEGAAAGSGASTTVTKNIVLSDGTYATQTTVVGGAAA
ASAYKSEARLRQLLVGGEIFLGSALSASLTKMTLRAMDLLGDSSPAAKEMQVATLQILCG
VAKVIEARSVTHRGAFADCLERVTMCCRTLLDPTAREVLKPTLLELCRQSFKQLLDKEKA
AQAKQAEEMEGRPRSQPDDLINFRQLRSNALQAAELDIYDGDDISKATGMDAPDTGRLSH
IYQLSGFADPVYAEACVTVHDYDIVLEMLIINRTPNTLTNLTVELSTMGDLRLVERPQSH
TIGPLDSRNIRANIKVSSTETGHIFGTIVYENSSTAEKTYINLNDIHMDIMDYIKPASCS
EEAFRSMWAEFEWENKVAVNTSFTDLNAFLKHLVAKTNTNCLTPLSSLDGSSSFLAANLY
AMSVFGEDALVNVSVEKKSDADGKLSGHVRIRSKTQGIALSLGDRITLVQRGPGASNAQP
>JCXF_PX__ID5637
MTLRAMDLLGESSPAAKEMQIATLQILCGVAKVIEARSLTHRGAFADCLERVTMCCRTLL
DPAARAVLKPTLLELCRDSFKQLLDKEKAAQAKQAEEMEGRPRSQPDDLINFRQLRSNAL
QAAELDIYDGDDISKATGMDAPDTGRLSHIYQLSGFADPVYAEACVTVHDYDIVLEMLVI
NRTPNTLTNLTVELSTMGDLRLVERPQSHTIGPLDSRNIRANIKVSSTETGHIFGTIVYE
NSSTAEKTYINLNDIHMDIMDYIKPASCSEEAFRSMWAEFEWENKVAVNTTFTDLNDFLK
HLVAKTNTNCLTPMSSLDGSSSFLAANLYAMSVFGEDALVNVSVEKKSDADGKLSGHVRI
RSKTQGIALSLGDRITLVQRG
>ULXR_PX__ID6383
MTLRAMDLLGESSPAAKEMQIATLQILCGVAKVIEARSLTHRGAFADCLERVTMCCRTLL
DPAARAVLKPTLLELCRQSFKQLLDKEKAAQAKQAEEMEGRPRSQPDDLINFRQLRSNAL
QAAELDIYDGDDISKATGMDAPDTGRLSHIYQLSGFADPVYAEACVTVHDYDIVLEMLVI
NRTPNTLTNLTVELSTMGDLRLVERPQSHTIGPLDSRNIRANIKVSSTETGHIFGTIVYE
NSSTAEKTYINLNDIHMDIMDYIKPASCSEEAFRSMWAEFEWENKVAVNTTFTDLNDFLK
HLVAKTNTNCLTPMSSLDGSSSFLAANLYAMSVFGEDALVNVSVEKKSDADGKLSGHVRI
RSKTQGIALSLGDRITLVQRG
>VRGZ_PX__ID4723
MTLRAMDLLGESSPDAKEMQIATLQILCGVAKVIEARSLTHRGAFADCLERVTMCCRTLL
DPAARAVLKPTLLELCRESFKQLLDKEKAAQAKQAEEMEGRPRSQPDDLINFRQLRSNAL
QAAELDIYDGDDISKATGMDAPDTGRLSHIYQLSGFADPVYAEACVTVHDYDIVLEMLVI
NRTPNTLTNLTVELSTMGDLRLVERPQSHTIGPLDSRNIRANIKVSSTETGHIFGTIVYE
NSSTAEKTYINLNDIHMDIMDYIKPASCSEEAFRSMWAEFEWENKVAVNTTFTDLNDFLK
HLVAKTNTNCLTPMSSLDGSSSFLAANLYAMSVFGEDALVNVSVEKKSDADGKLSGHVRI
RSKTQGIALSLGDRITLVQRG
>FIDQ_PX__ID4323
MTLRAMDLLGESSPAAKEMQIATLQILCGVAKVIEARSLTHRGAFADCLERVTMCCRTLL
DPEARQVLKPTLLELCRESFKQLLDKEKAAQAKQAEEMEGRPRSQPDDLINFRQLRSNAL
QAAELDIYDGDDISKATGMDAPDTGRLSHIYQLSGFADPVYAEACVTVHDYDIVLEMLVI
NRTPNTLTNLTVELSTMGDLRLVERPQSHTIGPLDSRNIRANIKVSSTETGHIFGTIVYE
NSSTAEKTYINLNDIHMDIMDYIKPASCSEEAFRSMWAEFEWENKVAVNTSFTDLNEFLK
HLVAKTNTNCLTPLSSLDGPSSFLAANLYAMSVFGEDALVNVSVEKKSDADGKLSGHVRI
RSKTQGIALSLGDRITLVQRG
>OGZM_PX__ID3395
MTLRAMDLLGESSPAAKEMQIATLQILCAVAKVIETRSLTHRGAFADCLERVTMCCRTLL
DPVAREVLKPTLLELCRESFKQLLDKEKAAQAKQAEEMEGRPRSQPDDLINFRQLRSNAL
QAAELDIYDGDDISKATGMDAPDTGRLSHIYQLSGFADPVYAEACVTVHDYDIVLEMLVI
NRTPNTLTNLTVELSTMGDLRLVERPQSHTIGPLDSRNIRANIKVSSTETGHIFGTIVYE
NSSTAEKTYINLNDIHMDIMDYIKPASCSEEAFRSMWAEFEWENKVAVNTSFTDLNEFLK
HLVAKTNTNCLTPLSSLDGPSSFLAANLYAMSVFGEDALVNVSVEKKSDADGKLSGHVRI
RSKTQGIALSLGDRITLVQRG
>QDTV_PX__ID3816
MTLRAMDLLGESSPAAKEMQIATLQILCAVAKVIETRSLTHRGAFADCLERVTMCCRTLL
DPVAREVLKPTLLELCRESFKQLLDKEKAAQAKQAEEMEGRPRSQPDDLINFRQLRSNAL
QAAELDIYDGDDISKATGMDAPDTGRLSHIYQLSGFADPVYAEACVTVHDYDIVLEMLVI
NRTPNTLTNLTVELSTMGDLRLVERPQSHTIGPLDSRNIRANIKVSSTETGHIFGTIVYE
NSSTAEKTYINLNDIHMDIMDYIKPASCSEEAFRSMWAEFEWENKVAVNTSFTDLNEFLK
HLVAKTNTNCLTPLSSLDGPSSFLAANLYAMSVFGEDALVNVSVEKKSDADGKLSGHVRI
RSKTQGIALSLGDRITLVQRG
>RAPY_PX__ID6440
MAAIEQHCTVLFNNDRVQTIQQDDIIKFLEEPTISAKINGIKQAILLLLSGETMPRLLMS
VIKGCLKEDSKELKKLVMMYWEVVKKYDAEGKLLPEMILVCNALRNDLNHPNEYVRGCTL
RFLCKLREPELLEPLIPTVKLCLEHRHSYVRRNAALLCYYVHKNFGQQLLPDGPELIERF
IAAEGDTSARRSAFLFLYNEAEELAIDFLNDHMDDVPKYGDGFALLVLELCRKVCRRDPS
QKSRFVRVLLSMLQSPSAAVSYEAAWTLVSLSGAPTAIRAAATTYAQLLNTQSDNNVKLI
VLERLAGLKKHHAKVLQEVLMDILRALSSPNVDICRKTLEVAMDLVTPRNIEEVVQVLKR
EVMRTQESGMEKGSQYRTLLIQAIHGCATKFADVAESVVGVLMDFLNGDGAMDVILFVRS
IVEQYEGLRPSILSKLIFSLRDMVNGPVIAVAIWILGEYCEDADEITKAFTELRDSVGPL
PLTDGQSGSAGGGDGSASGGAAGGKGGDGAAGSGGGGEEGGAGGASTTVTKNIVLSDGTY
ATQTTVIGGTATSAPAHKSEARLRQLLVGGELFLGSALSASLTKMTLRAMDLLGESSPAA
KEMQIATLQILCAVAKVIETRSLTHRGAFADCLERVTMCCRTLLDPVAREVLKPTLLELC
RESFKQLLDKEKAAQAKQAEEMEGRPRSQPDDLINFRQLRSNALQAAELDIYDGDDISKA
TGMDAPDTGRLSHIYQLSGFADPVYAEACVTVHDYDIVLEMLVINRTPNTLTNLTVELST
MGDLRLVERPQSHTIGPLDSRNIRANIKVSSTETGHIFGTIVYENSSTAEKTYINLNDIH
MDIMDYIKPASCSEEAFRSMWAEFEWENKVAVNTSFTDLNEFLKHLVAKTNTNCLTPLSS
LDGPSSFLAANLYAMSVFGEDALVNVSVEKKSDADGKLSGHVRIRSKTQGIALSLGDRIT
LVQRG
>Blastocystis_hominis__CBK25442.2
MASVQAHHTWVKVSLNVLYSCSDCLTWPSQSGVACEKYLNALYALCTYVQNEQDSKKDNA
EATEKDNNAEAAEKEAEKEAEEEEEANELLYTLQRILKHLVIAVLPNVTESSVRLRTIWI
LAQFVSSYELQKVLLGLVLYRLTQTQTVDEELDQRYAAFEHTSLATVGSVVTLTKTARGE
NLMLSDLLLRCVLLIVSDNEELAVIAYKAIQKYLQRTDLSIPARENALLILARISLSLPA
SSLPTGPLIQDQDHRLERIYSFVGTFAPTQDTDCEKQSKIQNIHDPAESYRQSIQNALVS
TGAEEDEAVQKTSNKQSSLIYKAPTFHLRSTLSGGSDPLLIVGSFRSQSENRQLILRMTI
FNATHISISGVSVSVAAQGALSMSSLRREASFEMQGTLLPRASVTWEAPLLVNRFERGTA
QPLVTLKKGEETITQLNGSITEGTGDLVLPYTPIQIKFTDLLLPAPEHLLRAQAFRALWD
RLAHFVFMDAVVEQSGERFLSEHLACERIRGPEGAIGFVDLPEIPAPNQLQAAGLCRTWN
GDWLAYYCVGAYAVRPSERRAANDSATDTATAEEPTVTPTPLDETEREAQEQHAEWKVQY
EFRSTSEQVIGALRANSQQWLDDLTDEQVTLVNLYENCTETNYQRMESVMFPGLSNLMLE
GDMDMDEVLYRWNCLKRNRKNRYVEAQEEEAEGAEEE
>Phaeodactylum_tricornutum__EEC47781.1
MTMTPANSNESYCTFTLALDVTAGGLPSEAEIAKDLESNDANVKKLALKAAIMAMLGGEA
MPRILMQVIRFCINSNDKQLKKLCMLYWEVVPKYQEPTSEELLAAASGGPSVQRKMLPEM
LLVCNALMNDLNHPNEYVRGSMLRFLCKINDAEILGPLIPSVKSCLEHRHPYVRKNAALA
VFHAHKLHGETLLPDGPELVAAFLEQETDVAARRNAFLMLFNENEDLAIDFLARNMDDVG
KYGDGFALLVLELTRRVCRRDPSQKSRFVRVLFQMLSSTSPAVSYEAAWTLVTLSSAPTA
VRAATLTYINLLNGQNDNNVKLIVLERLEGLKDKHSKILQELLMDVLRALASPNPDICQK
VLAVAMDVVTSRSVQEVVNVLKREVQKTVSEEASIEGKGASYRNMLIKAIHGCAVRFPQV
AESVVHTLTDFLSTDSGMQVIIFVRAIVEQYPELRAPLLAKLVSTLEDVTSNQVFCVCLW
ILGEYSETADSITDAFNTITEQAGEPPFILKNAEKEEAEKAAAEAEKAAPKIVSKNVVLA
DGTYATQTIYSEAKTPVHDSVNSLRRMLIGGDVFLGETLASSLTKLCLRGGLCPEMDPLA
LKAMVAKSVLVMCGVVKMAEVTIAAQRTSLSDCQERITLCCRALIDPKAQELLKPTLLEG
GRARFGEFLKILKDKEAKENKKKESDKEITTQADDLIHFRQLKSMAVQAGDLDLDDGSDL
ARATGYDNAGSLLSSELSHVYQLSGFADPVYAEALVTVHDYDIVLEILVINRTPNTLANL
TVELATMGDMKIVERPQAHTIGPLDQVTIRASIKVSSTETGHIFGTIVYEDAATREKAYV
NLNDIHMDIMDYIRPASCTDEVFRSMWAEFEWENKVAISTSIASLLGFLSHIVKSTNMTC
LTPHDKTEKGSFLAANLYARSVFGEDALVNVSVEKKDDNDGKLAGYIRIRSKTQGIALSL
GDRITSVQRGLPETVKAQ
>CCMP2436_pavlovophytes__CAMPEP_0193470042
ACHSRARQRAMAMERNCTLLLHFDKSAPPNEDEIKEQLENKDVASKVSALKTTIQLMLNG
ESMPSLLMTVIRFCMPCDDHMVKKLLLLYWEVIDKTGPDGKLLPEMILVCNNLRNDLQHP
NEYIRGSTLRFLCKLNEPELLDPLVPTIKTNLEHRHSYVRRNAVLTTFQVFRHFEKLMPD
APELIEKLLLNESDVSCKRNAFLMLFHCAQDRAVAFLTENLEQVANYGDIFQLVVLELIR
KVCRSDPAQKSKYIRCILTLFNTTSNAVLYECSSTLCALTSSPTAIRAAAGSYCQLLASE
SDHNVKLIVLERLQELKDKHPRVMQEMVMDVMRALASPNLDIRKKCLDITLDLITPRNIT
EVVHALKKEVSRSKGPAGEGESSADRSAEYNELLIGAIHACAVKFPDVAATVVPVLMEFL
ADSHQASAVDVALFVREIVEVHTQLRPSVIAKALEVFPTITSPRVLRISLWLLGEYCTDA
EEVAAAFTVVKGALGKLPLIPSASEEEAVDTSKPISAPTTSQRTTVLADGTYGSADVARA
ADGIAAAASTAGRKLRECIVAGDFFLASVAGATLTKLALRSRLHVSDXADRKLGGRRRDV
DYHRDPEARHDAASGPANRRGLDGAAERVPDDAIPPQRKVSQLWLSDCHTSFSLMLAERK
AHDEGESTGVVDAKGKDGKPVKPAPGKGSKNQPDIPEVRQVDALINLRQLRPNGAAEADM
DDDDLETSADVLKGGEETEDFAERLKRVTQLTGLSDPVYAEAFVTVHQYDIVLDVTIVNQ
SAETMANLCLELATVGDLKLCERPQSYTLAPGESRSVRANIKVASTETGIVFGSIVYDAT
GPLNADRTCIVLHDIHIDIMDYISPAPCTDLFFRAMWAEFEWENKVAVNTEITDVSEFLA
HVVKSTNMRCLTPPSALGGSSGFLAANLYARSNFGEDALVNVSIERRQADGKIMGYIRIR
SKTQGIALSLGDKITLKQKGANXSGPWHLAGWERQLTGRGGLSGFALRSAAQAYRLAVGV
AVTLGTRAVKCSGPAGIQSASRALKHARTGGCWVL
>LLEN_pavlovophytes__Euk-CCTH-Haptophytes-Pavlovales%LLEN2045124-Pavlova_lutheri-SAG_926_1
MAVLIAMLRLGASRPVEQRIDADSAERLSACLMMLSRPTADTTRLWLSDCHAAFAAMLKE
RKAVEESAENAAAIADGKAGRGGARAAKAAGKGSKQQPDLAASEMRQVDALLNLRQLRPY
GAVDVDIDDDDVPGGATDALDGDDEQEDFAQRLKRVTQLTGMSDPVYAEAFVTVHQYDIV
LDVLIINQSAETMANLCLELATVGDLKLCERPQSYTLQPGESRSVRANIKVASTETGIVF
GSIVYDATGPLNADRTCIVLHDVHIDIMDYISPAPCSDLAFRAMWAEFEWENKVAVNTEI
GDVSEFLQHVVKSTNMRCLTPPSALEGQSGFLAANLYARSNFGEAALVNVSIERRQSDGK
ITGYIRIRSKTQGIALSLGDKITLKQKG
>MMETSP1178_phaeocystales__Euk-CCTH-Haptophytes-Phaeocystales%CAMPEP_0119060596
MSMERNCTVLLHYDKNTPPNEDEIREELEHKEIDKKVSGLKTLISLTLNGEVMPKLLMTV
IRFCVPCDNHQIKKLLLVYWEVIDKTGPDGKLLPEMILVCNNLRNDLSHANEYIRGCTLR
FLCKLKEAEILEPLIPTIKNNLEHRHSFVRRNAVLACFSIYKSFEELLPDGPALVEKVLE
TEADVSCKRNAFLMLFHTAQDRAVAYLSQNLDQVATWGDILQLVVLELIRKIVRSNPYEK
SKYIRCILTLFNSQSPAVVYECASALVALSSSQTAIKAAATSYTQLLSSQSDNNIKLIVL
ERLQDLRKQHPKVLQGMIMDIIRGLSSANLDIRKKTLDITLSLVVPNNIGEVMQVLKKEV
QKTQGEDGEKNAEYRGMLISTIHSAAVKFPDTASTVVPVLMDFMGDGNQTSAVDVALFVR
EIVESHPQLRDTVMPKLLQIFPTIQASRVSRVALWLLGEYCVSAELVAAAFTMLKECLGE
LPFVGGGGDGEAAAPQVVAKAEGRPVVLADGSYATQTALEDSNASADPGAPKLRTMLVGG
DFFLATVVATTLTKLALRSRQHVASAVANQVTAHVMLLLTGMLQLGKAGSAQQSMDADSQ
ERITTFLHLLSNSGAEVQHICLEQCREAFSAMLTERQAAEAAEAPKEEGTIEVARQADDL
LVVRQLRGRGADFSAIELEEEDDIGLSKATGAGVKEDFSSRLKRVTQLTGLSDPVYAEAY
VTVHSYDILLEVLLINQTNEVMNNLTLELAVVGDLKLCERPQPHVLMPGESKHIKANIKV
SSTETGIVFGSIVYDANGEGTKEQNADRNCVVLNDIHIDIMDYISPASCSDLTFRAMWAE
FEWENKVAVNTDIDDVKEFLDHVVKSTNMKCLTPPSALEGESGFLAANLYAKSIFGEDAL
VNCSVEKRPDGKMCGYIRIRSKTQGIALSLGDKITLKQKKYTAGVQGWGWKAGCVGSQRT
RKGELGGWSWAPASTVHECLLEGGPILLNFSPGVP
>MMETSP0164_csz__Euk-CCTH-Haptophytes-Coccolithales-Syracosphaerales%CAMPEP_0183370066
XVVLPDGSYASQMAVEDGGAAEPGVPRLRGLLLGGDFFLATVVATALAKLALRSRAHLPP
VAANMIGANVMLLLTGLLQLGKAGQSAQSIDADSQERISAYLQLLSNPCADVQQLLLVHC
RQGFSAMLSEQRAAEAADKPAADAVPEVARQADDLINVRQLRGRAVETATLDLDDDDDIA
LGVATGAFPSELDFSARLKRVTQLTGLSDPVYAEAYVLVHSYDIMLDVLVINQTTAPMHN
LCLELATVGDLKLCERPQSYTLQPGENKHIKANIKVSSTETGIVFGSIVYDAQGTSSSPP
VPVVSTSGMAPPPERVCVVLHDIHIDIMDYIAPASCTDLAFRAMWAEFEWENKVAVNTDI
TDVKEFLKHVISSTNMRGLTPEAALDGDSGFLAANLYAKSIFGEDALVNVSVERRADGKL
CGYIRIRSKTQGIALSLGDKITLKKKGPRRIEGRAAREPAACAHGLRRQSAWAASSLSVP
SHQLHPEAPRVPSAAAPTPLGRRG
>isochrysis_galbana_CCMP1323_isochrysidales__Euk-CCTH-Haptophytes-Isochrysidales%CAMPEP_0193639308
XGARARLCSLRAGRAQDWAGMSAMERNCTLLMHYDKATPPNEEELRELLESKDPSKKVEA
MKTLISLQLNGESMPKMLMVVIRFVVPCDDHKLKKLLLMYWEVIDKTGPDGKLLPEMILV
CNNLRNDLSHPNEFIRGCTLRFLCKLKEAEILEPLIPTIKNNLEHRHAFVRRNAVLAVFA
IYKSFDYLLPDGPELVEAVLRQEQDASCKRNAFLMLFHSSQERAVEYLSQNLEQVANWSD
ILQLVVLELIRKIVRANPYEKSRYIRCILTLFSSESNAVVYECASVLVALSSSATAIRAA
ANSYVQLLSSQSDNNIKLIVLERLQDLKRQHSKVLQEMIMDIIRALGSANLDIRKKTLEI
MLDLIVPKNIGEVMQVLKKEVQKTQGEEGEKNTEYRAMLINAIHKSAIRFPESASAVVPV
LMDFLGDSNQGSAVEVILFVREILETFPHLRGSVMQKLLQTFPSIHSSRVARVALWLIGE
FCASGEEVAAGFTTLKASLGELPFRPAAGGEAAAAAAAANGGGGRVEGRPVVLADGTYAS
VMAVDESADKGDGAPKLRGLLVGGDYFLATVVATTLTKLALRSRAHLPLPATNMVAADVM
LILTGMLQMGKAGQAGQAIDTDSQERLTTYLHLLSSPGEDVQQLCLVHCHEAFSAMLSER
ASQEEGDRPAAESVPEVNRQADDLIVVRQLKGGKAETAALEFDDDDDIVASATGAFKGEL
DFAARLKRVTQLTGLSDPVYAEAYVLVHSYDIMLDVLVINQTQEPMVNLCLELATVGDLK
LCERPTAYNLAPGESKHIKANIKVSSTETGIVFGSIVYDAQGAAPAPAGGENRNCVVLND
LHIDIMDYIAPASCTDLAFRAMWAEFEWENKVAVNTDIGEVKDFLEHVLKSTNMRCLTPP
AALEGDSGFLAANLYAKSIFGEDALVNVSVEKRIDGKICGYIRIRSKTQGIALSLGDKIT
LKQKGPAAKPEVRPPAVAAPARVRSREREGRHTSRARRQCGALRAHLQSLPAWCPSHAAA
LTCSVKCKGRNAPQNRVFVGGFLCLFCLLFAVAARPAQG
>Emiliana_huxleyi__EOD20142.1
MVVPVLMDFLGDANQSSAVEVILFVREILETFPHLRESVMKKLLETFPTIHSSRVARVAL
WLIGEFCVAGEDVAAGFTTLKASLGEPPFVPPAEDEAASNGPAAAPRPEGRPVVLADGTY
ASVVAADEAVGGDDGTQRLRGLLLGGDFFLATVVATTLTKLALRSREHLPTRAANMVAAD
VMLILTGLLQLGKAGGAGATIDADSQERLQTYLHLLSSPGEEVQALCLVHCREVFSAMLR
ERAGQEEAEKPAKDVAPEVHRQADDLISVRQLKGGKSDTAALELDDDDDPVSSAAGAFTG
ELDFAARLKRVTQLTGLSDPVYAEAYVLVHSYDIMLDVLVINQTQEPMTNLCLELATVGD
LKLCERPTAYTLAPGESKHIKANIKVSSTETGIVFGSIVYDAHGSTPPGGGENRNCVVLN
DLHIDIMDYIAPASCSDLAFRAMWAEFEWENKVAVNTDITEVKEFLEHVMKSTNMRCLTP
PAALEGESGFLAANLYAKSIFGEDALVLRRILCGGGGKNQTQAAPPSDAPEWKAPNSFTD
SDRRHAKTSGFSM
>emiliania_isochrysidales__Euk-CCTH-Haptophytes-Isochrysidales%Emiliania_genomicEmiliania_242362_Cytoplasmic_other
MVVPVLMDFLGDANQSSAVEVILFVREILETFPHLRESVMKKLLETFPTIHSSRVARVAL
WLIGEFCVAGEDVAAGFTTLKASLGEPPFVPPAEDEAASNGPAAAPRPEGRPVVLADGTY
ASVVAADEAVGGDDGTQRLRGLLLGGDFFLATVVATTLTKLALRSREHLPTRAANMVAAD
VMLILTGLLQLGKAGGAGATIDADSQERLQTYLHLLSSPGEEVQALCLVHCREVFSAMLR
ERAGQEEAEKPAKDVAPEVHRQADDLISVRQLKGGKSDTAALELDDDDDPVSSAAGAFTG
ELDFAARLKRVTQLTGLSDPVYAEAYVLVHSYDIMLDVLVINQTQEPMTNLCLELATVGD
LKLCERPTAYTLAPGESKHIKANIKVSSTETGIVFGSIVYDAHGSTPPGGGENRNCVVLN
DLHIDIMDYIAPASCSDLAFRAMWAEFEWENKVAVNTDITEVKEFLEHVMKSTNMRCLTP
PAALEGESGFLAANLYAKSIFGEDALVLRRILCGGGGKNQTQAAPPSDAPEWKAPNSFTD
SDRRHAKTSGFSM
>emiliana_huxleyi_PRE_isochrysidales__4707-Emiliana_huxleyi.PRE.120
MTRDDPRWPVMQVLKKEVQKTQGEEGEKSSEYRAMLINAIHRSAIRFPESASMVVPVLMD
FLGDANQSSAVEVILFVREILETFPHLRESVMKKLLETFPTIHSSRVARVALWLIGEFCV
AGEDVAAGFTTLKASLGEPPFVPPAEDEAASNGPAAAPRPEGRPVVLADGTYASVVAADE
AVGGDDGTQRLRGLLLGGDFFLATVVATTLTKLALRSREHLPTRAANMVAADVMLILTGL
LQLGKAGGAGATIDADSQERLQTYLHLLSSPGEEVQALCLVHCREVFSAMLRERAGQEEA
EKPAKDVAPEVHRQADDLISVRQLKGGKSDTAALELDDDDDPVSSAAGAFTGELDFAARL
KRVTQLTGLSDPVYAEAYVLVHSYDIMLDVLVINQTQEPMTNLCLELATVGDLKLCERPT
AYTLAPGESKHIKANIKVSSTETGIVFGSIVYDAHGSTPPGGGENRNCVVLNDLHIDIMD
YIAPASCSDLAFRAMWAEFEWENKVAVNTDITEVKEFLEHVMKSTNMRCLTPPAALEGES
GFLAANLYAKSIFGEDALVNCSVEKRLDGKICGYIRIRSKTQGIALSLGDKITLKQKGPA
C
>gephyrocapsa_oceanica_RCC1303_isochrysidales__Euk-CCTH-Haptophytes-Isochrysidales%CAMPEP_0188190608
MSAMERNCTLLLHGKEATPPNEEEIRELLEDKDVEKKQEAMKTLITLQLNGEPMPKMLMV
VIRFIVPSDDHKLKKLLLIYWEVIDKTGPDGKLLPEMILVCNNLRNDLSHPNEYIRGCTL
RFLCKLKAPTEVEILEPLIPTIKNNLEHRHAFVRRNAVLAVYSIFKSFEPLIADGPELVE
AVLQQEQDASCKRNAFLMLFHCCSERAVAYLSENLEQVAGWGDILQLVVLELIRKIVRAN
PYEKSRYIRCILTLFASESAAVAYECASVLVALSSSATAIRAAAQSYTQLLSSQSDNNIK
LIVLERLQDLKRHHSKVLQEMIMDIIRALGSANLDIRKKTLEIMLDLIVPKNIGEVMQVL
KKEVQKTQGEEGEKSSEYRAMLINAIHKSAIRFPESASMVVPVLMDFLGDANQSSAVEVI
LFVREILETFPHLRESVMKKLLETFPTIHSSRVARVALWLIGEFCVEGEDVAAGFTTLKA
SLGEPPFVLPAEYEAASNGPAAAPRPEGRPVVLADGTYASVVAADEAAGGDDGTQRLRGL
LLGGDFFLATVVATTMTKLALRSREHLPTRAANMVAADVMLILTGLLQLGKAGGAGATID
ADSQERLQTYLHLLSSPGEEVQALCLVHCREVFSAMLRERAGQEEAEKPAKDVAPEVHRQ
ADDLISVRQLKGGKSDTAALELDDDDDPVSSAAGAFTGELDFAARLKRVTQLTGLSDPVY
AEAYVLVHSYDIMLDVLVINQTQEPMTNLCLELATVGDLKLCERPTAYTLAPGESKHIKA
NIKVSSTETGIVFGSIVYDAHGSTPPGGGENRNCVVLNDLHIDIMDYIAPASCSDLAFRA
MWAEFEWENKVAVNTDITEVKEFLEHVMKSTNMRCLTPPAALEGESGFLAANLYAKSIFG
EDALVNCSVEKRLDGKICGYIRIRSKTQGIALSLGDKITLKQKGXGLLTADALRCASPRT
ERLSGGMSNSRVPASNSVVTTFSRYIYDIDRNA
>isochrysis_CCMP1244_isochrysidales__Euk-CCTH-Haptophytes-Isochrysidales%CAMPEP_0188776528
MSAMERNCTLLLHGKEATPPNEEEIRELLEDKDVEKKQEAMKTLITLQLNGEPMPKMLMV
VIRFIVPSDDHKLKKLLLIYWEVIDKTGPDGKLLPEMILVCNNLRNDLSHPNEYIRGCTL
RFLCKLKAPTEVEILEPLIPTIKNNLEHRHAFVRRNAVLAVYSIFKSFEPLIADGPELVE
AVLQQEQDASCKRNAFLMLFHCCSERAVAYLSENLEQVAGWGDILQLVVLELIRKIVRAN
PYEKSRYIRCILTLFASESAAVAYECASVLVALSSSATAIRAAAQSYTQLLSSQSDNNIK
LIVLERLQDLKRHHSKVLQEMIMDIIRALGSANLDIRKKTLEIMLDLIVPKNIGEVMQVL
KKEVQKTQGEEGEKSSEYRAMLINAIHRSAIRFPESASMVVPVLMDFLGDANQSSAVEVI
LFVREILETFPHLRESVMKKLLETFPTIHSSRVARVALWLIGEFCVAGEDVAAGFTTLKA
SLGEPPFVPPAEDEAASNGPAAAPRPEGRPVVLADGTYASVVAADEAAGGDDGTQRLRGL
LLGGDFFLATVVATTLTKLALRSREHLPTRAANMVAADVMLILTGLLQLGKAGGAGATID
ADSQERLQTYLHLLSSPGEEVQALCLVHCREVFSAMLRERAGQEEAEKPAKDVAPEVHRQ
ADDLISVRQLKGGKSDTAALELDDDDDPVSSAAGAFTGELDFAARLKRVTQLTGLSDPVY
AEAYVLVHSYDIMLDVLVINQTQEPMTNLCLELATVGDLKLCERPTAYTLAPGESKHIKA
NIKVSSTETGIVFGSIVYDAHGSTPPGGGENRNCVVLNDLHIDIMDYIAPASCSDLAFRA
MWAEFEWENKVAVNTDITEVKEFLEHVMKSTNMRCLTPPAALEGESGFLAANLYAKSIFG
EDALVNCSVEKRLDGKICGYIRIRSKTQGIALSLGDKITLKQKGPAC
>Emiliana_huxleyi__EOD12644.1
MSAMERNCTLLLHGKEATPPNEEEIRELLEDKDVEKKQEAMKTLITLQLNGEPMPKMLMV
VIRFIVPSDDHKLKKLLLIYWEVIDKTGPDGKLLPEMILVCNNLRNDLSHPNEYIRGCTL
RFLCKLKAPTEVEILEPLIPTIKNNLEHRHAFVRRNAVLAVYSIFKSFEPLIADGPELVE
AVLQQEQDASCKRNAFLMLFHCCSERAVAYLSENLEQVAGWGDILQLVVLELIRKIVRAN
PYEKSRYIRCILTLFASESAAVAYECASVLVALSSSATAIRAAAQSYTQLLSSQSDNNIK
LIVLERLQDLKRHHSKVLQEMIMDIIRALGSANLDIRKKTLEIMLDLIVPKNIGEVMQVL
KKEVQKTQGEEGEKSSEYRAMLINAIHRSAIRFPESASMVVPVLMDFLGDANQSSAVEVI
LFVREILETFPHLRESVMKKLLETFPTIHSSRVARVALWLIGEFCVAGEDVAAGFTTLKA
SLGEPPFVPPAEDEAASNGPAAAPRPEGRPVVLADGTYASVVAADEAVGGDDGTQRLRGL
LLGGDFFLATVVATTLTKLALRSREHLPTRAANMVAADVMLILTGLLQLGKAGGAGATID
ADSQERLQTYLHLLSSPGEEVQALCLVHCREVFSAMLRERAGQEEAEKPAKDVAPEVHRQ
ADDLISVRQLKGGKSDTAALELDDDDDPVSSAAGAFTGELDFAARLKRVTQLTGLSDPVY
AEAYVLVHSYDIMLDVLVINQTQEPMTNLCLELATVGDLKLCERPTAYTLAPGESKHIKA
NIKVSSTETGIVFGSIVYDAHGSTPPGGGENRNCVVLNDLHIDIMDYIAPASCSDLAFRA
MWAEFEWENKVAVNTDITEVKEFLEHVMKSTNMRCLTPPAALEGESGFLAANLYAKSIFG
EDALVNCSVEKRLDGKICGYIRIRSKTQGIALSLGDKITLKQKGPAC
>emiliania_isochrysidales__Euk-CCTH-Haptophytes-Isochrysidales%Emiliania_genomicEmiliania_464809_Cytoplasmic_other
MSAMERNCTLLLHGKEATPPNEEEIRELLEDKDVEKKQEAMKTLITLQLNGEPMPKMLMV
VIRFIVPSDDHKLKKLLLIYWEVIDKTGPDGKLLPEMILVCNNLRNDLSHPNEYIRGCTL
RFLCKLKAPTEVEILEPLIPTIKNNLEHRHAFVRRNAVLAVYSIFKSFEPLIADGPELVE
AVLQQEQDASCKRNAFLMLFHCCSERAVAYLSENLEQVAGWGDILQLVVLELIRKIVRAN
PYEKSRYIRCILTLFASESAAVAYECASVLVALSSSATAIRAAAQSYTQLLSSQSDNNIK
LIVLERLQDLKRHHSKVLQEMIMDIIRALGSANLDIRKKTLEIMLDLIVPKNIGEVLKKE
VQKTQGEEGEKSSEYRAMLINAIHRSAIRFPESASMVVPVLMDFLGDANQSSAVEVILFV
REILETFPHLRESVMKKLLETFPTIHSSRVARVALWLIGEFCVAGEDVAAGFTTLKASLG
EPPFVPPAEDEAASNGPAAAPRPEGRPVVLADGTYASVVAADEAVGGDDGTQRLRGLLLG
GDFFLATVVATTLTKLALRSREHLPTRAANMVAADVMLILTGLLQLGKAGGAGATIDADS
QERLQTYLHLLSSPGEEVQALCLVHCREVFSAMLRERAGQEEAEKPAKDVAPEVHRQADD
LISVRQLKGGKSDTAALELDDDDDPVSSAAGAFTGELDFAARLKRVTQLTGLSDPVYAEA
YVLVHSYDIMLDVLVINQTQEPMTNLCLELATVGDLKLCERPTAYTLAPGESKHIKANIK
VSSTETGIVFGSIVYDAHGSTPPGGGENRNCVVLNDLHIDIMDYIAPASCSDLAFRAMWA
EFEWENKVAVNTDITEVKEFLEHVMKSTNMRCLTPPAALEGESGFLAANLYAKSIFGEDA
LVNCSVEKRLDGKICGYIRIRSKTQGIALSLGDKITLKQKGPAC
>emiliania_huxleyi_374_isochrysidales__Euk-CCTH-Haptophytes-Isochrysidales%CAMPEP_0187587880
MSAMERNCTLLLHGKEATPPNEEEIRELLEDKDVEKKQEAMKTLITLQLNGEPMPKMLMV
VIRFIVPSDDHKLKKLLLIYWEVIDKTGPDGKLLPEMILVCNNLRNDLSHPNEYIRGCTL
RFLCKLKAPTEVEILEPLIPTIKNNLEHRHAFVRRNAVLAVYSIFKSFEPLIADGPELVE
AVLQQEQDASCKRNAFLMLFHCCSERAVAYLSENLEQVAGWGDILQLVVLELIRKIVRAN
PYEKSRYIRCILTLFASESAAVAYECASVLVALSSSATAIRAAAQSYTQLLSSQSDNNIK
LIVLERLQDLKRHHSKVLQEMIMDIIRALGSANLDIRKKTLEIMLDLIVPKNIGEVMQVL
KKEVQKTQGEEGEKSSEYRAMLINAIHRSAIRFPESASMVVPVLMDFLGDANQSSAVEVI
LFVREILETFPHLRESVMKKLLETFPTIHSSRVARVALWLIGEFCVAGEDVAAGFTTLKA
SLGEPPFVPPAEDEAASNGPAAAPRPEGRPVVLADGTYASVVAADEAVGGDDGTQRLRGL
LLGGDFFLATVVATTLTKLALRSREHLPTRAANMVAADVMLILTGLLQLGKAGGAGATID
ADSQERLQTYLHLLSSPGEEVQALCLVHCREVFSAMLRERAGQEEAEKPAKDVAPEVHRQ
ADDLISVRQLKGGKSDTAALELDDDDDPVSSAAGAFTGELDFAARLKRVTQLTGLSDPVY
AEAYVLVHSYDIMLDVLVINQTQEPMTNLCLELATVGDLKLCERPTAYTLAPAESKHIKA
NIKVSSTETGIVFGLIVYDAHGSTPPGGGENRNCVVLNDLHIDIMDYIAPASCSDLAFRA
MWAEFEWENKVAVNTDITEVKEFLEHVMKSTNMRCLTPPAALEGESGFLAANLYAKSIFG
EDALVNCSVEKRLDGKICGYIRIRSKTQGIALSLGDKITLKQKGPAC
>emiliania_huxleyi_CCMP370_isochrysidales__Euk-CCTH-Haptophytes-Isochrysidales%CAMPEP_0187698818
MSAMERNCTLLLHGKEATPPNEEEIRELLEDKDVEKKQEAMKTLITLQLNGEPMPKMLMV
VIRFIVPSDDHKLKKLLLIYWEVIDKTGPDGKLLPEMILVCNNLRNDLSHPNEYIRGCTL
RFLCKLKAPTEVEILEPLIPTIKNNLEHRHAFVRRNAVLAVYSIFKSFEPLIADGPELVE
AVLQQEQDASCKRNAFLMLFHCCSERAVAYLSENFEQVAGWGDILQLVVLELIRKIVRAN
PYEKSRYIRCILTLFASESAAVAYECASVLVALSSSATAIRAAAQSYTQLLSSQSDNNIK
LIVLERLQDLKRHHSKVLQEMIMDIIRALGSANLDIRKKTLEIMLDLIVPKNIGEVMQVL
KKEVQKTQGEEGEKSSEYRAMLINAIHRSAIRFPESASMVVPVLMDFLGDANQSSAVEVI
LFVREILETFPHLRESVMKKLLETFPTIHSSRVARVALWLIGEFCVAGEDVAAGFTTLKA
SLGEPPFVPPAEDEAASNGPAAAPRPEGRPVVLADGTYASVVAADEAVGGDDGTQRLRGL
LLGGDFFLATVVATTLTKLALRSREHLPTRAANMVAADVMLILTGLLQLGKAGGAGATID
ADSQERLQTYLHLLSSPGEEVQALCLVHCREVFSAMLRERAGQEEAEKPAKDVAPEVHRQ
ADDLISVRQLKGGKSDTAALELDDDDDPVSSAAGAFTGELDFAARLKRVTQLTGLSDPVY
AEAYVLVHSYDIMLDVLVINQTQEPMTNLCLELATVGDLKLCERPTAYTLAPAESKHIKA
NIKVSSTETGIVFGSIVYDAHGSTPPGGGENRNCVVLNDLHIDIMDYIAPASCSDLAFRA
MWAEFEWENKVAVNTDITEVKEFLEHVMKSTNMRCLTPPAALEGESGFLAANLYAKSIFG
EDALVNCSVEKRLDGKICGYIRIRSKTQGIALSLGDKITLKQKGPAC
>emiliania_huxleyi_PLYM219_isochrysidales__Euk-CCTH-Haptophytes-Isochrysidales%CAMPEP_0187766764
MSAMERNCTLLLHGKEATPPNEEEIRELLEDKDVEKKQEAMKTLITLQLNGEPMPKMLMV
VIRFIVPSDDHKLKKLLLIYWEVIDKTGPDGKLLPEMILVCNNLRNDLSHPNEYIRGCTL
RFLCKLKAPTEVEILEPLIPTIKNNLEHRHAFVRRNAVLAVYSIFKSFEPLIADGPELVE
AVLQQEQDASCKRNAFLMLFHCCSERAVAYLSENLEQVAGWGDILQLVVLELIRKIVRAN
PYEKSRYIRCILTLFASESAAVAYECASVLVALSSSATAIRAAAQSYTQLLSSQSDNNIK
LIVLERLQDLKRHHSKVLQEMIMDIIRALGSANLDIRKKTLEIMLDLIVPKNIGEVMQVL
KKEVQKTQGEEGEKSSEYRAMLINAIHRSAIRFPESASMVVPVLMDFLGDANQSSAVEVI
LFVREILETFPHLRESVMKKLLETFPTIHSSRVARVALWLIGEFCVAGEDVAAGFTTLKA
SLGEPPFVPPAEDEAASNGPAAAPRPEGRPVVLADGTYASVVAADEAVGGDDGTQRLRGL
LLGGDFFLATVVATTLTKLALRSREHLPTRAANMVAADVMLILTGLLQLGKAGGAGATID
ADSQERLQTYLHLLSSPGEEVQALCLVHCREVFSAMLRERAGQEEAEKPAKDVAPEVHRQ
ADDLISVRQLKGGKSDTAALELDDDDDPVSSAAGAFTGELDFAARLKRVTQLTGLSDPVY
AEAYVLVHSYDIMLDVLVINQTQEPMTNLCLELATVGDLKLCERPTAYTLAPAESKHIKA
NIKVSSTETGIVFGSIVYDAHGSTPPGGGENRNCVVLNDLHIDIMDYIAPASCSDLAFRA
MWAEFEWENKVAVNTDITEVKEFLEHVMKSTNMRCLTPPAALEGESGFLAANLYAKSIFG
EDALVNCSVEKRLDGKICGYIRIRSKTQGIALSLGDKITLKQKGPAC
>emiliania-huxleyi_379_isochrysidales__Euk-CCTH-Haptophytes-Isochrysidales%CAMPEP_0187654612
MSAMERNCTLLLHGKEATPPNEEEIRELLEDKDVEKKQEAMKTLITLQLNGEPMPKMLMV
VIRFIVPSDDHKLKKLLLIYWEVIDKTGPDGKLLPEMILVCNNLRNDLSHPNEYIRGCTL
RFLCKLKAPTEVEILEPLIPTIKNNLEHRHAFVRRNAVLAVYSIFKSFEPLIADGPELVE
AVLQQEQDASCKRNAFLMLFHCCSERAVAYLSENLEQVAGWGDILQLVVLELIRKIVRAN
PYEKSRYIRCILTLFASESAAVAYECASVLVALSSSATAIRAAAQSYTQLLSSQSDNNIK
LIVLERLQDLKRHHSKVLQEMIMDIIRALGSANLDIRKKTLEIMLDLIVPKNIGEVMQVL
KKEVQKTQGEEGEKSSEYRAMLINAIHRSAIRFPESASMVVPVLMDFLGDANQSSAVEVI
LFVREILETFPHLRESVMKKLLETFPTIHSSRVARVALWLIGEFCVAGEDVAAGFTTLKA
SLGEPPFVPPAEDEAASNGPAAAPRPEGRPVVLADGTYASVVAADEAVGGDDGTQRLRGL
LLGGDFFLATVVATTLTKLALRSREHLPTRAANMVAADVMLILTGLLQLGKAGGAGATID
ADSQERLQTYLHLLSSPGEEVQALCLVHCREVFSAMLRERAGQEEAEKPAKDVAPEVHRQ
ADDLISVRQLKGGKSDTAALELDDDDDPVSSAAGAFTGELDFAARLKRVTQLTGLSDPVY
AEAYVLVHSYDIMLDVLVINQTQEPMTNLCLELATVGDLKLCERPTAYTLAPAESKHIKA
NIKVSSTETGIVFGSIVYDAHGSTPPGGGENRNCVVLNDLHIDIMDYIAPASCSDLAFRA
MWAEFEWENKVAVNTDITEVKEFLEHVMKSTNMRCLTPPAALEGESGFLAANLYAKSIFG
EDALVNCSVEKRLDGKICGYIRIRSKTQGIALSLGDKITLKQKGPAC
>AAC_pavlova_lutheri_pavlovophytes__scaffold587_cov339-Pavlova_lutheri.AAC.5
MEYDPVRERETEKKEGKSCPAAFSEGSLRRTGCGKPTHATSDTTQTREANRENATLRLKT
QEIIEKKDSQGKLLPEMILICQNLRNNLQHPNEYVRGCTLKFLARMTELEILEPLVPSVM
ANLEHRHSYVRRNAVLALDAMFKLEGGENLLPDASEMIEQFLVSETDAGARRNALLMLMN
ADEERAIHFLLENTENIGNWGDIMQMVVLELVRRVCRQKPSQKGRLMKIIILLMNSSNAS
VVYECANALVALSSAPTAIRAAANCYCQLLSSQSDNNVKLIVLDRLNSLKEVHKDIMQDV
IMDILRAVSSPNLDIQKKTLDITLDLVNVRNIDDVVSVLKKEVMKTQDGEGKAAEYRQLL
VHAIHHCALKFPDIASNVIHLLMDFLGDANTASALDVAFFVREIAETNEKLRPSILDQLL
NSFYQIRSSRVCACALWIIGEYCSSLKQIESALETIQTSVGTLPFYQLAEHESSETVEDE
QPTSPFHAVTSRPAILADGTYATQSAVVETVSGSESTVPNLRSLLLAGDFFLGSVLATCL
TKLCLKMIQLGASLPASQINRAVAETMLYIVSVVRLDEIPELKKSTDEDSFDRMLLCIKV
LANPEEKIRKIWLSDCRHSFSKMIEEKIVQEATEQQEKEKESFAQPDDLIDFRHLKTRRG
MTQLEVEDEVANDLGRATGFADASSGEQKLDRILQLTGFSDPVYAEACVTVHQYDIVLDV
TVLNRTNETLQNISLELATMGDLKLVERPQSYTLAAGAQKCIRANIKVSSTETGVIFGNI
TFDTSSSVDRTVVVLNDVHIDIMDYISPASCHDVAFRSMWAEFEWENKVAVNTGMTDIHQ
FLDHLVSSTNMKCLTPPSALEGNCGYLAANLYARSVFGEDALVNVSLEKQSDGNIGGFIR
IRSKTQGIALSLGDKITLRQKASK
>Blastocystis_hominis__CBK25442.2
MASVQAHHTWVKVSLNVLYSCSDCLTWPSQSGVACEKYLNALYALCTYVQNEQDSKKDNA
EATEKDNNAEAAEKEAEKEAEEEEEANELLYTLQRILKHLVIAVLPNVTESSVRLRTIWI
LAQFVSSYELQKVLLGLVLYRLTQTQTVDEELDQRYAAFEHTSLATVGSVVTLTKTARGE
NLMLSDLLLRCVLLIVSDNEELAVIAYKAIQKYLQRTDLSIPARENALLILARISLSLPA
SSLPTGPLIQDQDHRLERIYSFVGTFAPTQDTDCEKQSKIQNIHDPAESYRQSIQNALVS
TGAEEDEAVQKTSNKQSSLIYKAPTFHLRSTLSGGSDPLLIVGSFRSQSENRQLILRMTI
FNATHISISGVSVSVAAQGALSMSSLRREASFEMQGTLLPRASVTWEAPLLVNRFERGTA
QPLVTLKKGEETITQLNGSITEGTGDLVLPYTPIQIKFTDLLLPAPEHLLRAQAFRALWD
RLAHFVFMDAVVEQSGERFLSEHLACERIRGPEGAIGFVDLPEIPAPNQLQAAGLCRTWN
GDWLAYYCVGAYAVRPSERRAANDSATDTATAEEPTVTPTPLDETEREAQEQHAEWKVQY
EFRSTSEQVIGALRANSQQWLDDLTDEQVTLVNLYENCTETNYQRMESVMFPGLSNLMLE
GDMDMDEVLYRWNCLKRNRKNRYVEAQEEEAEGAEEE
>Phaeodactylum_tricornutum__EEC47781.1
MTMTPANSNESYCTFTLALDVTAGGLPSEAEIAKDLESNDANVKKLALKAAIMAMLGGEA
MPRILMQVIRFCINSNDKQLKKLCMLYWEVVPKYQEPTSEELLAAASGGPSVQRKMLPEM
LLVCNALMNDLNHPNEYVRGSMLRFLCKINDAEILGPLIPSVKSCLEHRHPYVRKNAALA
VFHAHKLHGETLLPDGPELVAAFLEQETDVAARRNAFLMLFNENEDLAIDFLARNMDDVG
KYGDGFALLVLELTRRVCRRDPSQKSRFVRVLFQMLSSTSPAVSYEAAWTLVTLSSAPTA
VRAATLTYINLLNGQNDNNVKLIVLERLEGLKDKHSKILQELLMDVLRALASPNPDICQK
VLAVAMDVVTSRSVQEVVNVLKREVQKTVSEEASIEGKGASYRNMLIKAIHGCAVRFPQV
AESVVHTLTDFLSTDSGMQVIIFVRAIVEQYPELRAPLLAKLVSTLEDVTSNQVFCVCLW
ILGEYSETADSITDAFNTITEQAGEPPFILKNAEKEEAEKAAAEAEKAAPKIVSKNVVLA
DGTYATQTIYSEAKTPVHDSVNSLRRMLIGGDVFLGETLASSLTKLCLRGGLCPEMDPLA
LKAMVAKSVLVMCGVVKMAEVTIAAQRTSLSDCQERITLCCRALIDPKAQELLKPTLLEG
GRARFGEFLKILKDKEAKENKKKESDKEITTQADDLIHFRQLKSMAVQAGDLDLDDGSDL
ARATGYDNAGSLLSSELSHVYQLSGFADPVYAEALVTVHDYDIVLEILVINRTPNTLANL
TVELATMGDMKIVERPQAHTIGPLDQVTIRASIKVSSTETGHIFGTIVYEDAATREKAYV
NLNDIHMDIMDYIRPASCTDEVFRSMWAEFEWENKVAISTSIASLLGFLSHIVKSTNMTC
LTPHDKTEKGSFLAANLYARSVFGEDALVNVSVEKKDDNDGKLAGYIRIRSKTQGIALSL
GDRITSVQRGLPETVKAQ
>Emiliana_huxleyi__EOD20142.1
MVVPVLMDFLGDANQSSAVEVILFVREILETFPHLRESVMKKLLETFPTIHSSRVARVAL
WLIGEFCVAGEDVAAGFTTLKASLGEPPFVPPAEDEAASNGPAAAPRPEGRPVVLADGTY
ASVVAADEAVGGDDGTQRLRGLLLGGDFFLATVVATTLTKLALRSREHLPTRAANMVAAD
VMLILTGLLQLGKAGGAGATIDADSQERLQTYLHLLSSPGEEVQALCLVHCREVFSAMLR
ERAGQEEAEKPAKDVAPEVHRQADDLISVRQLKGGKSDTAALELDDDDDPVSSAAGAFTG
ELDFAARLKRVTQLTGLSDPVYAEAYVLVHSYDIMLDVLVINQTQEPMTNLCLELATVGD
LKLCERPTAYTLAPGESKHIKANIKVSSTETGIVFGSIVYDAHGSTPPGGGENRNCVVLN
DLHIDIMDYIAPASCSDLAFRAMWAEFEWENKVAVNTDITEVKEFLEHVMKSTNMRCLTP
PAALEGESGFLAANLYAKSIFGEDALVLRRILCGGGGKNQTQAAPPSDAPEWKAPNSFTD
SDRRHAKTSGFSM
>Emiliana_huxleyi__EOD12644.1
MSAMERNCTLLLHGKEATPPNEEEIRELLEDKDVEKKQEAMKTLITLQLNGEPMPKMLMV
VIRFIVPSDDHKLKKLLLIYWEVIDKTGPDGKLLPEMILVCNNLRNDLSHPNEYIRGCTL
RFLCKLKAPTEVEILEPLIPTIKNNLEHRHAFVRRNAVLAVYSIFKSFEPLIADGPELVE
AVLQQEQDASCKRNAFLMLFHCCSERAVAYLSENLEQVAGWGDILQLVVLELIRKIVRAN
PYEKSRYIRCILTLFASESAAVAYECASVLVALSSSATAIRAAAQSYTQLLSSQSDNNIK
LIVLERLQDLKRHHSKVLQEMIMDIIRALGSANLDIRKKTLEIMLDLIVPKNIGEVMQVL
KKEVQKTQGEEGEKSSEYRAMLINAIHRSAIRFPESASMVVPVLMDFLGDANQSSAVEVI
LFVREILETFPHLRESVMKKLLETFPTIHSSRVARVALWLIGEFCVAGEDVAAGFTTLKA
SLGEPPFVPPAEDEAASNGPAAAPRPEGRPVVLADGTYASVVAADEAVGGDDGTQRLRGL
LLGGDFFLATVVATTLTKLALRSREHLPTRAANMVAADVMLILTGLLQLGKAGGAGATID
ADSQERLQTYLHLLSSPGEEVQALCLVHCREVFSAMLRERAGQEEAEKPAKDVAPEVHRQ
ADDLISVRQLKGGKSDTAALELDDDDDPVSSAAGAFTGELDFAARLKRVTQLTGLSDPVY
AEAYVLVHSYDIMLDVLVINQTQEPMTNLCLELATVGDLKLCERPTAYTLAPGESKHIKA
NIKVSSTETGIVFGSIVYDAHGSTPPGGGENRNCVVLNDLHIDIMDYIAPASCSDLAFRA
MWAEFEWENKVAVNTDITEVKEFLEHVMKSTNMRCLTPPAALEGESGFLAANLYAKSIFG
EDALVNCSVEKRLDGKICGYIRIRSKTQGIALSLGDKITLKQKGPAC
>Blastocystis_hominis__CBK25442.2
MASVQAHHTWVKVSLNVLYSCSDCLTWPSQSGVACEKYLNALYALCTYVQNEQDSKKDNA
EATEKDNNAEAAEKEAEKEAEEEEEANELLYTLQRILKHLVIAVLPNVTESSVRLRTIWI
LAQFVSSYELQKVLLGLVLYRLTQTQTVDEELDQRYAAFEHTSLATVGSVVTLTKTARGE
NLMLSDLLLRCVLLIVSDNEELAVIAYKAIQKYLQRTDLSIPARENALLILARISLSLPA
SSLPTGPLIQDQDHRLERIYSFVGTFAPTQDTDCEKQSKIQNIHDPAESYRQSIQNALVS
TGAEEDEAVQKTSNKQSSLIYKAPTFHLRSTLSGGSDPLLIVGSFRSQSENRQLILRMTI
FNATHISISGVSVSVAAQGALSMSSLRREASFEMQGTLLPRASVTWEAPLLVNRFERGTA
QPLVTLKKGEETITQLNGSITEGTGDLVLPYTPIQIKFTDLLLPAPEHLLRAQAFRALWD
RLAHFVFMDAVVEQSGERFLSEHLACERIRGPEGAIGFVDLPEIPAPNQLQAAGLCRTWN
GDWLAYYCVGAYAVRPSERRAANDSATDTATAEEPTVTPTPLDETEREAQEQHAEWKVQY
EFRSTSEQVIGALRANSQQWLDDLTDEQVTLVNLYENCTETNYQRMESVMFPGLSNLMLE
GDMDMDEVLYRWNCLKRNRKNRYVEAQEEEAEGAEEE
>Blastocystis_sp__OAO17754.1
MSVDALYVRAYLMDSDVGEEDKITALVTYGIDRKQGSPTIKMLSYEILGSIACDGDQKAS
EAIMENVKTDIAGISCFAPLDWVGNNGEVVYAALDALNSLTGSFLVEFVRTIDLDKIVRS
SLNNSYPMVRKEADAAYDSSRGRTEMIQETLTKCREVIRCVAESLYDPDVRVVAECCKSL
LMFIEENNKHIFSAIDEGFNYHTSEEAKETLMISPSLVWDLIPEVGELLLAQTYSIAERI
HQAEGLEASYMIEAVSEALLLALYFNECAGYEWTPRVIRLEHMTTPQNVACDEVASYWVR
SVLSGFLCSGEPETMFMAAKYTVLLARYKLLSLNKQAWACAAFVALLRVMQSSYGVIDSA
SIAALMIEAIQFVPKEFYFPASDSLVLNLHGQTGIPSTRELILISATPEAIQKEMFNIPT
VSACYRAVYTIHNVKSRIGLLLAMARSLVKSMLGEGNVDYAQRVMTSTFITNIFKQDDGD
VFREEIVSSLIAAVSEEKPAAGASRKDAFRWMKVCLNILYSCADCLTWSSQSGVAVEKYL
KVLYELGSSVESESPAPAMPVTPMTPTTPAREEDDDDDDEMRQVLLQRVLQHIVIKVLPR
VQDASERMQVIWVLAQFVKASELQKVLLGLVLRRLMIQEQVEVKLEERFAQYQHTSLAYA
GSVVFEEKTSTKEDLVLSDLLLRCVLLIVGDNAELAVIAYKAIQEYLTREDITLPARENA
LLVLARVSLSLPEGYVKKGYLIANEDERVETIYSFIGEYAPTQDTDCTKQDTIHNIHDPA
EVYRQSLQNAFVRSGEEAAEASLKPKQASHTRALVYKSPAIHLRSTLAGSSDPLLIVGSF
RAQSDMHQLILRMTLYNATHVDISGISVSVAAQGSMSMNELRRDAHFDMQGVLRPRASIT
WEAPLEVNRFERGTAQPLVTLKRAEETVTTMSGMIKEGTGDLVLPYTPIEIKFTDLLLPA
PAHLLEAQAFRALWDRLGCFIHMDGVIEQTGAYLSERLAYEAIRGPENAVGYVSLPEIPT
GNHLQAAGLCQTWSGEWLAYYCIGAYTVQPAEEKTPAEKTPAEETPATATVTPTPLDESE
AAAKKRQAVWRVQYEFRSTSEQVIEALRTNGQQWLDDLTEEQVKLANVYGNCLDENYRKV
ESVMFPGLSNLQLESDMSMDDVLYKWNVMKRNRKNRYVELSDDEE
>Blastocystis_sp_subtype_4__XP_014526115.1
MDVDAINVRAIMMSSDVSEEEKILALAQILESIDSGHAFPQLYGIDRKQGSSSIKMLSYE
LLGAIASDGDAKASEGIMESVKYDLANASGEVVYSALDSLNSLTGSFLVRFVHTIDVIVM
ERIVRKSLSNDYPMVRKQAVSVFSLLALRCLCALSGIAFKDEAYDSSRGRAEQIQETVTK
CREILRCVAEALLDPDPRVVAECCKSLYMLIEENNTHIYSRIDEGFNYHTSEEAREVVTL
TISPSLVWDLIPDVGELLLAQTYTIASRLQQVKGLEAAYMIEAISEALLLALKFNEAAGY
EWTPRMIRLEHMATPQMVPCDEVACYWVREVLSSHLCDGSAESMFMAAKYTILLAHYKLM
MVNKQAWACAAFVALMRVMQSKYGTIDPVQVAELLVIAIQYLPKDLYFPTNDSIIQSLYG
QTGIPSTRDLILISRDMDRIKKEMFNIPTVSVCYRAIYSVRNVTKRISLLLSMARSLVKS
MLREGNTDYAQKIMRSVFITNIFTQDDGDVFKEEIVSSLLAAVSDEKPTASSTLAEHRIW
TKVALNILFSTSECLTWKSSSGTAADRYLNALFSVGSFINEDKMEKKNVILTPSSPHTPE
FEEEEDEPAALIFQRVLKHDILQVLPLVEDPSLRLQAIWILAQFVVSNDLQKVLLGLVLQ
RLRKTDTHTVVLSEKYAMFQHTSLAMAGSITEDEQHASSDDLVLSDLLLRCVLHIVSDNE
ELAVVAYRAIQEYLKRKDICTLVRENAMNVLARISLSLPKEMRESNEIEEDMRINTIYSF
VGSYSPIQDTDATKQQTIQNIHDAAEVYRQSIQNALVTTHTEQSDEAAAMKAHTKALVYK
SPAVHIRSTLSGGSDPLLIVGSFRPQSETHQLILRMTLYNATHMDMSGIAVTVAAQGALS
MSSLRRSAHFDMKGVLRPRASVTWEAPLEVNRFERGTAQPLVTLRKGEEDVHMLDGSIKE
GTGDLVLPYTPIQIKFTDLLLPPPSHLLQTQNFRSLWDRLGNSVLIDAIIDQPEGQILSE
HLACERVRGPEQAVGYVTLPEIPTGNHMQAAGLSRTWNGDWLAYYCIGAYTVRPEEIQTA
SGTATDTASATATVTPTPMEGEVKKVTGIWRVQYEFRSSSEQVMEALRANTQMWLDDLTD
EQVTLVNLYNNCMDENYRKLESVEFTGLSNMQIESDMTTDDVLYKWNLMKRARKNRYVEV
EEEETDQEHEVVADEDI
>Plasmopara_halstedii__XP_024572515.1
MAGVTNERYCTVLLQQVTNEKAIPPSQDEILKGLESPKVELKIQAVKSAILALLQGEKLP
KVLMHIIRFCSTQSDHTLKKLLMVFWEIAPKYEQSGTGDKIAPKLLPEMILVCNALLNDL
NHPNEYIRGCMLRFLCRIKEKEILEPLKDAVKSNLEHRHSYVRKNAVMTVYTMYKTYGDM
LIPDAPELIERFILCETDAGARRNAFLMLNECAQDRAMTFLMNAMDQVPKFGDGFSLVIL
EMTRKVCRQDPAQKARFVRCVFQLLNSSSPAVSYEAAWTLVTLSAAPTAVRAAAKTYSGL
LNSQSDNNVKLIVLDRLADLKKYHTKVLQEILMDIMRALSSPNLDICRKVLDIAMDLVSV
RNIDEVVTHLKREVVKTQDKTREKAGEYRHLLIKAIHACAVKFPEVANAVVHLLMEFLNQ
PDGAMDVILFVRAMCESYPDLRESILQKLMISFSEISRAKVYRVALWILSEYATLPPEDG
TESDTSIFEAANTIFTVIGSLPLATEAMLKTPTEDTEGPEIAAGTGAAYSKPVTKSIVLA
DGTYATETSYSGPAAKSAIAEDENVPGLRRLLLNGDFFLGAAVASTLTKLCLRLSNGDLA
SATARDVAIKKLVVTSTRYMCAIVAFGQAKTSKHEIDQDSARRILMCVRVLLDPASAQAM
HTIITEECRDAYRRLLDTQKMQESEAARAAGGDSEPLTQVDELINFRQLRGKKALGSTDI
DIDDGADINRALGQQGDDSNEYAGAMRHVHQLTGFADPVYAEAYVTVHDYDILLEILVVN
RIPQTLTNLTVDLSTIGDLKLVERPQPQTIGPLDQRTIRANIKVSSTETGHIFGNIVYDS
ASGAEKTYVNLNDIHMDIMDYIKPATCTDSAFRSMWAEFEWENKVAVNTDLSNVFEFLQH
VVDKTNMRCMTPTASLGGDTNFLAANLYAKSVFGEDALVNLSVEKQDNGRIAGYIRIRSK
TQGIALSLGDRITAVQRGKDDQSKRKKLLV
>Bremia_lactucae__TDH68516.1
MAGVTNERYCTVLLQQATGEKAIPPSQDEILKGLESPKVELKIRAVKNAILALLQGEKLH
KVLMHIIRFCSTQSDHTLKKLLMVYWEIAPKYEQQSPGEKSVPKLLPEMILVCNALLNDL
NHPNEYIRGCMLRFLCKIKEKDILEPLKDAVKSNLTHRHSYVRKNAVMTVYMMYKTSGDL
LIPDAPELIERFILNESDLAARRNAFIMLNDCAQDRAVVFLMNAMDQVPKFGDGFSLVIL
ETTRKVCRQDPAQKARFVRCVFQLLNSSSPAVSYEAAWTLVTLSAAPTAVRAAAKTYCGL
LNSQSDNNVKLIVLDRLADLKKYHTKVLQEILMDIMRALSSPNLDICKKVLEIAMDLVSV
RNIDEVVTHLKREVVKTQDKTREKAGEYRQLLIKAIHACAVKFPEVANAVVHLLMEFLNQ
PDGAMDVILFVRAMCESHPDLRESVLQKLMISFSDISLAKVYRVGLWILGEYATLPHVGG
TEDETSVFEAASTIFTAIGSLPLAAETSLKASTESPEGAENPAIAGTAYANSVTKSVVLA
DGTYATETSYAAPAAKAAISEEDTAPGLRRLLLSGDFFLGAAVASTLTKLCLRVSNGNVA
SATARNATIKKLVMDSARCMCAIVASGQSKASQHEIDQDSVRRILMSVRVLLDPASAHAT
HTIITEECRAAYRRLLDAQKAQEAEAARDNGGANSEPVTQTDDLINFRQLRGKKALGSTD
IDIDDGADINRALGQQSDGSNNEYAGAMRHVHQLTGFADPVYAEACVTVHDYDIVLEILV
VNRIPQTLTNLIVDLSTIGDLKLVERPQPQTIGPLDQRTIRANIKVSSTETGHIFGTIMY
DSASGAEKTYVNLNDIHLDIMDYIKPATCTDTAFRAMWAEFEWENKVAVQTELSNVFEFL
QHVVDKTNMRCMTPTASLGGDTNFLAANLYAKSVFGEDALVNLSVEKQDSGRIAGYIRIR
SKTQGIALSLGDRITAVQRVKDDHGKRKKLLA
>Nothophytophthora_sp__RLN72214.1
MAGVTNERYCTVLLQQASGSEKALPPSQSEILKGLESPKVELKIRAVKSAILGLLQGEKL
PKVLMHIIRFCSTQSDHTLKKLLMVFWEIAPKYEQPPGGEVAGSGPRPPPKLLPEMILVC
NALLNDLNHPNEYIRGCMLRFLCKIKDKDILEPLKDAVKSNLEHRHSYVRKNAVMTVYTM
YKTFGDVLIPDAPELIERFIQNESDAGARRNAFLMLNDCAQDRAVTFLMNAMDQVPKFGD
GFSLVILEMTRKVCRQDPAQKARFVRCVFQLLNSSSPAVSYEAAWTLVTLSAAPTAVRAA
AKTYCGLLNSQSDNNVKLIVLDRLADLKKHHTKVLQEILMDILRALSSPNLDICKKVLEI
AMDLVSVRNIDEVVTHLKREVVKTQDKALEKAGEYRHLLIKAIHACAIKFPDVANAVVHL
LMEFLNSADGAMDVVLFVRAMCESYPELRESILQKLLISFADISLAKVYRVALWILGEYA
TQPLADGAESDTSIFEAAATIFSAIGSLPLVTEAMLKAPADTAEGAEDPAATGAAYAKPV
TKSVVLADGTYATETSYTAAPSAKTTAAEDENMPGLRRLLLNGDFFLGTAVASTLTKLCL
RAANGDVAGATARSAAVKKLVVDSTRCMCAIVVYGQSKASKHEIDQDSTRRILMGVRVLL
DPASAQATHAIITEECRAAYRHLLDAQKAQEAEAARAAAGGADGEPVTQADDLINFRQLR
GKKALGSTDIDIDDGADINRALGQQGGGADNEYAGAMRHVHQLTGFADPVYAEAYVTVHD
YDIVLEILVVNRLPQTLNNLSVDLSTIGDLKLVERPQPQTIGPLDQRSIRANIKVSSTET
GHIFGTIVYDSSSGAEKTYVNLNDIHLDIMDYIQPATCTDAAFRAMWAEFEWENKVAVHT
ELSNVFEFLQHVVDKTNMRCMTPTASLGGDTNFLAANLYAKSVFGEDALVNLSVEKQDSG
RIAGYIRIRSKTQGIALSLGDRITAVQRGKDDQGKRKKLIA
>Peronospora_belbahrii__CAH0480846.1
MAGVTNERYCTVLLQQVTGEKALPTSQEEILKELESPKVELKIRAVKSAILALLQGEKLP
KVLMHIIRFCSTQSDHTLKKLLMVYWEIAPKYEQPPTGVLPSDMPKISPKLLPEMILVCN
ALLNDLNHPNEYIRGCMLRFLCKIKEKDILEPLKDAIKSNLEHRHSYVRKNAVMTVYNMY
NTFGDVLIPDAPELIERFIVNETDAGARRNAFLMLNDCAQDRAVTFLMNTMDQVPKFGDG
FSLVILEMTRKVCRQDPAQKARFVRCIFQLLNSSSPAVSYEAAWTLVTLSAAPTAMRAAA
KTYCGLLNSQSDNNVKLIVLDRLADLKKHHTKVLQEILMDVMRALSSPSLDICKKVLEIA
MDLVSVRNIDEVVTHLKREVVKTQDKTREKAGEYRHLLIKAIHACAVKFPEVANSVVHLL
MEFLSQPDGAMDVVLFVRAMCESYPELRESILQKLMISFTDISLAKVYRVGLWILGEYAT
MPREDGTDSGDTSIFEAASAIFGAIGSLPLATEAMLRAPNDNPDGAEDPAATVAAYSKPV
TKSVVLADGTYATETSYSAPAVKSAATEEENVPGLRRLLLNGDFFLGAAIASALTKLCLR
VSNGDVAGGTARNAAIKKLVVDSTRNMCAIVAYGQSKASKHEIDQDSARRILMCVRVLLD
PASAQATHAIITEECRAAYRNLLDNQKAHEAEAARAVAGGADGHPVAHADDLINFRQLRG
KKALGSTDIDIDDGADINRALGQQSDGSDNEYAGGMRHVHQLTGFADPVYAEANVTVHDY
DIVLEILVVNRIPQTLTNLTVDLSTIGDLKLVERPQPHTIGPLDQRTIRANIKVSSTETG
HIFGTIVYDSASGAEKTYINLNDIHLDIMDYIKPATCTDAAFRAMWAEFEWENKVAVHTE
LSNVFEFLQHVADKTNMRCMTPTASLCGDTNFLAANLYAKSVFGEDALVNLSVEKQDSGR
IGGYIRIRSKTQGIALSLGDRITAVQRSKDDQGKRKKLFA
>Peronospora_effusa__UIZ27917.1
MAGVTNERYCTVLLQQVTGEKTLPASQDEILKELESPKVELKIRAVKSAILALLQGEKLP
KVLMHIIRFCSTQSDHTLKKLLMIYWEIAPKYEQSTTSISSEMPKTPPKLLPEMILVCNA
LLNDLNHPNEYIRGCMLRFLCKIKEKDILEPLKDAVKSNLEHRHSYVRKNAVMTVYTMYK
SFGDVLIPDAPELIERFILNESDTGARRNAFLMLNDCAQDRAVTFLMNAMDQVAKFGDGF
SLVILEMTRKVCRQDPAQKARFVRCVFQLLNSSSPAVSYEAAWTLVTLSAAPTAMRAAAK
TYCGLLNSQSDNNVKLIVLDRLADLKKHHTKVLQEILMDVMRALSSPNLDICKKVLEIAM
DLVSVRNIDEVVTHLKREVVKTQDKTREKAGEYRHLLIKAIHACAVKFPEVANAVVHLLM
EFLNQPDGAMDVVLFVRAMCESYPELRESILQKLMISFADISLAKVYRVGLWILGEYATF
PSEEGTESDTSIFEAASTIFGAIGNLPLATEAMLKSPTDNFEGAEDPTAAGAAYSNPVTK
SVVLADGTYATETSYSAPAVKSAATEEENVPGLRRLLLNGDFFLGAAVASTLTKLCLRVS
NGDVASATARNAAIKKMVVDSTRCMCAIVAYGQSKSSKHEIDQESARRILMGLRVLLDPA
SAQATHAIITENCRAAYRNLLDTQKAHEAEAARALTGGADGQLVTHADDLINFRQLRGKK
ALGSTDIDIDDGADINRALGQQGDGSNNEYASAMCHVHQLTGFADPVYAEATVTVHEYDI
VLEILVVNRIPQTLTNLTVDLSTIGDLKLVERPQPHTIGPLDQRTIRANIKVSSTETGHI
FGTIVYDSASGAEKTYINLNDIHLDIMDYIKPATCTDAAFRAMWAEFEWENKVAVHTELS
NVFEFLQHVVDKTNMRCMTPTASLGGDTNFLAANLYAKSVFGEDALVNLSVEKQDSGRIA
GYIRIRSKTQGIALSLGDRITAVQRGKDDQGKRKKLLA
>Peronospora_farinosa__CAI5711439.1
MAGVTNERYCTVLLQQVTGEKTLPASQDEILKELESPKVELKIRAVKSAILALLQGEKLP
KVLMHIIRFCSTQSDHTLKKLLMIYWEIAPKYEQSTTSMSSEMPKTPPKLLPEMILVCNA
LLNDLNHPNEYIRGCMLRFLCKIKEKDILEPLKDAVKSNLEHRHSYVRKNAVMTVYTMYK
SFGDVLIPDAPELIERFILNESDTGARRNAFLMLNDCAQDRAVTFLMNAMDQVAKFGDGF
SLVILEMTRKVCRQDPAQKARFVRCVFQLLNSSSPAVSYEAAWTLVTLSAAPTAMRAAAK
TYCGLLNSQSDNNVKLIVLDRLADLKKHHTKVLQEILMDVMRALSSPNLDICKKVLEIAM
DLVSVRNIDEVVTHLKREVVKTQDKTREKAGEYRHLLIKAIHACAVKFSEVANAVVHLLM
EFLNQPDGAMDVVLFVRAMCESYPELRESILQKLMISFADISLAKVYRVGLWILGEYATL
PSEEGTESDTSIFEAASTIFGAIGNLPLATEAMLKSPTDNFEGAEDPAAAGAAYSNPVTK
SVVLADGTYATETSYSAPAVKSAATEEENVPGLRRLLLNGDFFLGAAVASTLTKLCLRVS
SGDVASATARNAAIKKMVVDSTRCMCAIVAYGQSKSSKHEIDQESARRILMGLRVLLDPA
SAQATHAIITEECRAAYRNLLDTQKAHEAEAARALTGGADGQLVTHADDLINFRQLRGKK
ALGSTDIDIDDGADINRALGQQGDGSNNEYASAMRHVHQLTGFADPVYAEATVTVHEYDI
VLEILVVNRIPQTLTNLTVDLSTIGDLKLVERPQPHTIGPLDQRTIRANIKVSSTETGHI
FGTIVYDSASGAEKTYINLNDIHLDIMDYIKPATCTDAAFRAMWAEFEWENKVAVHTELS
NVFEFLQHVVDKTNMRCMTPTASLGGDTNFLAANLYAKSVFGEDALVNLSVEKQDSGRIA
GYIRIRSKTQGIALSLGDRITAVQRGKDDQGKRKKLLA
>Hyaloperonospora_brassicae__CAI5737482.1
MAGVTNERYCTVLLQQVTEEKAVPPSQDEILKGLESPKVEHKIRAVKSAILALLQGEHFS
KVLMHIIRFCSTQSDHTLKKLLMVYWEIAPKYEQSPQPAAGTAAAPPKLLPEMILVCNAL
LNDLNHPNEYIRGCMLRFLCKIKEKDILEPLKDAVKSNLEHRHSYVRKNAVMTVYTMYKT
FGDVVIPDAPELIERFILNESDAGARRNAFLMLNDCAQDRAVTFLMNAMDQVPKFGDGFS
LVILETTRKVCRQDPAQKARFVRCVFQLLNSSSPAVSYEAAWTLVTLSAAPTAVRAAAKT
YCGLLNSQSDNNVKLIVLDRLADLKKHHTKVLQEIVMDIMRALSSPSLDICKKVLEIAMD
LVSVRNIDEVVTHLKREVVKTQDKTREKAGEYRHLLIKAIHACAVKFPEVANAVVHLLME
FLNQPDGAMDVVLFVRAMCESYPDLRGGILQKLMVSFSDISLAKVYRVGLWILGEYATLP
PEDGTESDTSILEAANTIFGAIGSLPLITDAMLKASTETAEKSTEDPTAAGAAYSKPVTK
SVVLADGTYATETSYAAPAAKSTVTDEEGVPGLRRLLLNGDFFLGAAVASTLTKLCLRVS
NGDLANATARDAVIKKLVVDSTRCMCAIVAYGQSKASKHEIDQDSARRILMGVRVLLDPA
SAQATHAIITEECRAAYRNLLDAQKAQEAEAARSAAGGANGEPVTHADDLINFRQLRGKK
ALGSTDIDIDDGADINRALGQQGNGADNEYAGAMRHVHQLTGFADPVYAEAYVTVHDYDI
VLEILVVNRLPQTLTNLSVDLSTIGDLKLVERPQPQTIGPLDQRTIRANIKVSSTETGHI
FGTIVYDSASGAEKTYVNLNDIHLDIMDYIKPATCTDSAFRAMWAEFEWENKVAVHTELS
SVFEFLQHVVDKTNMRCMTPTASLGGDTNFLAANLYAKSVFGEDALVNLSVEKQDSGRIA
GYIRIRSKTQGIALSLGDRITAVQRGKEDQSKRKKFLG
>Peronospora_matthiolae__CAH0502727.1
MLRFLCKIKEKDILEPLKDAVKSNLEHRHSYVRKNAVMTVYTMYKTFGDVVIPDAPELIE
RFILNESDAGARRNAFLMLNDCAQDRAVTFLMNAMDQVPKFGDGFSLVILETTRKVCRQD
PAQKARFVRCVFQLLNSSSPAVSYEAAWTLVTLSAAPTAVRAAAKTYCGLLNSQSDNNVK
LIVLDRLADLKKHHTKVLQEIVMDIMRALSSPSLDICKKVLEIAMDLVTVRNIDEVVTHL
KREVVKTQDKTREKAGEYRHLLIKAIHACAVKFPEVANAVVHLLMEFLNQPDGAMDVVVF
VRAMCESYPELRKSILQKLMISFSDISLAKVYRVGLWILGEYATVPLEDGTESDTSIFEA
ARTIFDAVGSLPLVTEAMLKASAETVENRADDPAAATGAAYSKPVTKSVVLADGTYATET
SYSAPAAKSAVAEEEGVPGLRRLLLSGDFFLGAAVASTLTKLCLRVSNGDLANATAHNAA
VKKLVVDCTRCLCAIVAYGQSKASKHEIDQDSARRILMGVRVLLDPASAQATHAIITEDC
RAAYRNLLDAQKAQEAEAARAAAGGADGEPVSQADDLINFRQLRGKKALGSTDIDIDDGA
DINRALGQQGNGADNEYAGAMRHVHQLTGFADPVYAEAYVTVHDYDIVLEILVVNRIPQT
LTNLSVDLSTIGDLKLVERPQPQTIGPLDQRTIRANIKVSSTETGHIFGTIVYDSASGAE
KTYVNLNDIHLDIMDYIKPATCTDSAFRAMWAEFEWENKVAVHTELSNVFEFLQHVVDKT
NMRCMTPTASLGGDTNFLAANLYAKSVFGEDALVNLSVEKQDSGRIAGYIRIRSKTQGIA
LSLGDRITAVQRGKEDQSKRKKFLA
>Phytophthora_ramorum__KAH7488209.1
MAGVTNERYCTVLLQQVTGEKALPPSQDEILKGLESPKVELKIRAVKSAILALLQGEKLP
KVLMHIIRFCSTQSDHTLKKLLMVYWEIAPKYEQPPPGEAKTAPKLLPEMILVCNALLND
LNHPNEYIRGCMLRFLCKIKDKDILEPLKDAVKTNLEHRHSYVRKNAVMTVYSMYKNFEE
LLIPDAPELIERFILNESDAGARRNAFLMLNDCAQDRAVTFLMNAMDQMPKFGDGFSLVI
LEMTRKVCRQDPAQKARFVRCVFQLLNSSSPAVSYEAAWTLVTLSAAPTAVRAAAKTYCG
LLNSQSDNNVKLIVLDRLADLKKHHTKVLQEILMDIMRALSSPNLDICKKVLEIAMDLVS
VRNIDEVVTHLKREVVKTQDKSREKAGEYRHLLIKAIHACAVKFPEVANAVVHLLMEFLN
QPDGAMDVILFVRAMCESYPELRESILQKLMISFSDISLAKVYRVALWILGEYATQPLED
GTESDTSIFEAASTIFTAIGSLPLATEAMLKAPTENTEGEEDPAATGAAYSKPVTKSVVL
ADGTYATETSYSAPSAKSAAAEEENVPGLRRLLLNGDFFLAAAVASTLTKLCLRVSNGDV
ASATARNATIKKLVVDSTRCMCAIVAYGQSKASKHEIDQDSARRILMGVRVLLDPASAQA
THKIITKECRSAYRHLLDTQKQQEAEAARAANGGADGEPVTQADDLINFRQLRGKKALGS
TDIDIDDGADINRALGQQGDGSDNEYAGAMRHVHQLTGFADPVYAEAYVTVHDYDIVLEI
LVVNRLPQTLTNLSVDLSTIGDLKLVERPQPQTIGPLDQRTIRANIKVSSTETGHIFGTI
VYDSASGAEKTYVNLNDIHLDIMDYIKPATCTDAAFRAMWAEFEWENKVAVHTELSNVFE
FLQHVVDKTNMRCMTPTASLGGDTNFLAANLYAKSVFGEDALVNLSVEKQDNGRIAGYIR
IRSKTQGIALSLGDRITAVQRGKEDQAKRKKLLA
>Phytophthora_cinnamomi__KAG6611933.1
MLNSQSDNNVKLIVLDRLADLKKHHTKVLQEILMDIMRALSSPNLDICKKVLEIAMDLVS
VRNIDEVVTHLKREVVKTQDKTREKAGEYRHLLIKAIHACAVKFPEVANAVVHLLMEFLN
QPDGAMDVVLFVRAMCESYPELRESILQKLMISFTDISLAKVYPVLVSGSWVNTPLFRLR
TVLPILSLSLRVLCWRTAQEENVPGLRRLLLNGDFFLGAAVASTLTKLCLRVSNGDVASA
TARNAAVKKLVVDSTRCMCAIVAYGQSKASKHEIDQDSARRILMGVRVLLDPASAQATHT
IITEECRSAYRHLLDTQKTQEAEAARAAAGGAGGEPVTQADDLINFRQLRGKKALGSTDI
DIDDGADINRALGQQGDGSDNEYAGAMRHVHQLTGFADPVYAEAYVTVHDYDIVLEILVV
NRIPQTLTNLTVDLSTIGDLKLVERPQPQTIGPLDQRTIRANIKVSSTETGHIFGTIVYD
SASGAEKTYVNLNDIHLDIMDYIKPATCTDAAFRAMWAEFEWENKVAVHTELSNVFEFLQ
HVMR
>Phytophthora_infestans__XP_002907217.1
MAGVTNERYCTVLLQQVTGEKALPPSQDEILKGLESPKVELKIRAVKSAILALLQGERLP
KVLMHIIRFCSTQSDHTLKKLLMVYWEIAPKYEQQQPGDTSKAPPKLLPEMILVCNALLN
DLNHPNEYIRGCMLRFLCKIKEKDILEPLKDAVKSNLEHRHSYVRKNAVMTVYTMYKTFG
DVLIPDAPELIERFILNESDAGARRNAFLMLNDCAQDRAVTFLMNAMDQVPKFGDGFSLV
ILEMTRKVCRQDPAQKARFVRCVFQLLNSSSPAVSYEAAWTLVTLSAAPTAVRAAAKTYC
GLLNSQSDNNVKLIVLDRLADLKKHHTKVLQEILMDIMRALSSPNLDICKKVLEIAMDLV
SVRNIDEVVTHLKREVVKTQDKSREKAGEYRHLLIKAIHACAVKFPEVANAVVHLLMEFL
NQPDGAMDVILFVRAMCESYPELRESILQKLMISFTDISLAKVYRVGLWILGEYATLPPQ
DGTESDTSIFEAASTIFTAIGSLPLATEAMLQAPTENPEADNAATGAAYSKPVTKSVVLA
DGTYATETSYAAPSTKTAAEEEDVPGLRRLLLNGDFFLGAAVASTLTKLCLRVSNGDVAS
ATARNAAIKKLVVDSTRCMCAIVAYGQSKASKHEIDQDSARRILMGVRVLLDPASAQATH
AIITEECRTAYRHLLDTQKAQEAEAARAAAGGADGEPVTQADDLINFRQLRGKKALGSTD
IDIDDGADINRALGQQGDGSDNEYAGAMRHVHQLTGFADPVYAEAYVTVHDYDIVLEILV
VNRIPQTLTNLTVDLSTIGDLKLVERPQPQTIGPLDQRTIRANIKVSSTETGHIFGTIVY
DSASGAEKTYVNLNDIHLDIMDYIKPATCTDAAFRAMWAEFEWENKVAVHTELSNVFEFL
QHVVDKTNMRCMTPTASLGGDTNFLAANLYAKSVFGEDALVNLSVEKQDNGRIAGYIRIR
SKTQGIALSLGDRITAVQRGKENQGKRKKLLS
>Phytophthora_aleatoria__KAG6961158.1
MAGVTNERYCTVLLQQVTGEKVLPPSQDEILKGLESPKVELKIHAVKSAILALLQAEKLP
KVLMHIIRFCSTQSDHTLKKLLMVYWEIAPKYEQQQPGDTSKAPPKLLPEMILVCNALLN
DLNHPNEYIRGCMLRFLCKIKEKDILEPLKDAVKSNLEHRHSYVRKNAVMTVYTMYKTFG
DVLIPDAPELIERFILNESDAGARRNAFIMLNDCAQDRAVTFLMNAMDQVPKFGDGFSLV
ILEMTRKVCRQDPAQKARFVRCVFQLLNSSSPAVSYEAAWTLVTLSAAPTAVRAAAKTYC
GLLNSQSDNNVKLIVLDRLADLKKHHTKVLQEILMDIMRALSSPNLDICKKVLEIAMDLV
SVRNIDEVVTHLKREVVKTQDKTREKAGEYRHLLILAIHACAVKFPEVANAVVHLLMEFL
NQPDGAMDVVLFVRAMCESYPELRESILQKLMISFTDISLAKVYRVGLWILGEYATLPPE
DGTESDTSIFEAASTIITAIGSLPLATEAMLKAPTENPEGENPATAGAAYSKPVTKSVVL
ADGTYATETSYAAPATKTATEEENVPGLRRLLLNGDFFLGAAVASTLTKLCLRVSHGDIA
SATARNAAIKKLVVDSMRCMCAIVAYGQAKTSKHEIDQDSARRILMGVRVLLDPASAQAT
HAIITEECRAAYRHLLDTQKAQEAEAARAAAGGAGGEPVTQADDLINFRQLRGKKALGST
DIDIDDGADINRALGQQGDGTDNEYAGAMRHVHQLTGFADPVYAEAYVTVHDYDIVLEIL
VVNRIPQTLTNLTVDLSTIGDLKLVERPQPQTIGPLDQRTIRANIKVSSTETGHIFGTIV
YDSASGAEKTYVNLNDIHLDIMDYIKPATCTDAAFRAMWAEFEWENKVAVHTELSNVFEF
LQHVVDKTNMRCMTPTASLGGDTNFLAANLYAKSVFGEDALVNLSVEKQDSGRIAGYIRI
RSKTQGIALSLGDRITAVQRGKDDQGKRKKLLA
>Phytophthora_cactorum__KAG2786634.1
MAGVTNERYCTVLLQQVTGEKALPPSQDEILKGLESPKVELKIRAVKSAILALLQGEKLP
KVLMHIIRFCSTQSDHTLKKLLMVYWEIAPKYEQQQPGDTSKAPPKLLPEMILVCNALLN
DLNHPNEYIRGCMLRFLCKIKEKDILEPLKDAVKSNLEHRHSYVRKNAVMTVYTMYKTFG
DVLIPDAPELIERFILNESDAGARRNAFIMLNDCAQDRAVTFLMNAMDQVPKFGDGFSLV
ILEMTRKVCRQDPAQKARFVRCVFQLLNSSSPAVSYEAAWTLVTLSAAPTAVRAAAKTYC
GLLNSQSDNNVKLIVLDRLADLKKHHTKVLQEILMDIMRALSSPNLDICKKVLEIAMDLV
SVRNIDEVVTHLKREVVKTQDKTREKAGEYRHLLIKAIHACAVKFPEVANAVVHLLMEFL
NQPDGAMDVVLFVRAMCESYPELRESILQKLMISFPDISLAKVYRVGLWILGEYATLPPE
DGTESDTSIFEAASTIFTAIGSLPLATEAMLKAPTENPEGENPATAGAAYSKPVTKSVVL
ADGTYATETSYAAPATKTATEEENVPGLRRLVLNGDFFLGAAVASTLTKLCLRVSHGDIA
SATARNAAIKKLVVDSTRCMCAVVAYGQAKTSKHEIDQDSARRILMGVRVLLDPASAQAT
HAIITEECRAAYRHLLDTQKAQEAEAARAAAGGAGGEPVTQADDLINFRQLRGKKALGST
DIDIDDGADINRALGQQGDGSDNEYAGAMRHVHQLTGFADPVYAEAYVTVHDYDIVLEIL
VVNRIPQTLTNLTVDLSTIGDLKLVERPQPQTIGPLDQRTIRANIKVSSTETGHIFGTIV
YDSASGAEKTYVNLNDIHLDIMDYIKPATCTDAAFRAMWAEFEWENKVAVHTELSNVFEF
LQHVVDKTNMRCMTPTASLGGDTNFLAANLYAKSVFGEDALVNLSVEKQDSGRIAGYIRI
RSKTQGIALSLGDRITAVQRGKDDQGKRKKLLA
>Phytophthora_idaei__KAG3251467.1
MAGVTNERYCTVLLQQVTGEKALPPSQDEILKGLESPKVELKIRAVKSAILALLQGEKLP
KVLMHIIRFCSTQSDHTLKKLLMVYWEIAPKYEQQQQPGDTSKAPPKLLPEMILVCNALL
NDLNHPNEYIRGCMLRFLCKIKEKDILEPLKDAVKSNLEHRHSYVRKNAVMTVYTMYKTF
GDVLIPDAPELIERFILNESDAGARRNAFIMLNDCAQDRAVTFLMNTMDQVPKFGDGFSL
VILEMTRKVCRQDPAQKARFVRCVFQLLNSSSPAVSYEAAWTLVTLSAAPTAVRAAAKTY
CGLLNSQSDNNVKLIVLDRLADLKKHHTKVLQEILMDIMRALSSPNLDICKKVLEIAMDL
VSVRNIDEVVTHLKREVVKTQDKTREKAGEYRHLLIKAIHACAVKFPEVANAVVHLLMEF
LNQPDGAMDVVLFVRAMCESYPELRESILQKLMISFTDISLAKVYRVGLWILGEYATLPP
EDGTESDTSIFEAASTIFTAIGSLPLATEAMLKAPTENPEGENPATAGAAYSKPVTKSVV
LADGTYATETSYAAPATKTATEEENVPGLRRLLLNGDFFLGAAVASTLTKLCLRVSHGDI
ASATARNAAIKKLVVDSMRCMCAIVAYGQAKTSKHEIDQDSARRILMGVRVLLDPASAQA
THAIITEECRAAYRHLLDTQKAQEAEAARAAAGGAGGEPVTQANDLINFRQLRGKKALGS
TDIDIDDGADINRALGQQGDGSDNEYAGAMRHVHQLTGFADPVYAEAYVTVHDYDIVLEI
LVVNRIPQTLTNLTVDLSTIGDLKLVERPQPQTIGPLDQRTIRANIKVSSTETGHIFGTI
VYDSASGAEKTYVNLNDIHLDIMDYIKPATCTDAAFRAMWAEFEWENKVAVHTELSNVFE
FLQHVVDKTNMRCMTPTASLGGDTNFLAANLYAKSVFGEDALVNLSVEKQDSGRIAGYIR
IRSKTQGIALSLGDRITAVQRGKDDQGKRKKLLA
>Phytophthora_megakarya__OWZ23550.1
MAGVTNERYCTVLLQQVTGEKALPPSQDEILKGLESPKVELKIRAVKSAILALLQGEKLP
KVLMHIIRFCSTQSDHTLKKLLMVYWEIAPKYEQAATGEAGAPKAPPKLLPEMILVCNAL
LNDLNHPNEYIRGCMLRFLCKIKEKDILEPLKDAVKSNLEHRHSYVRKNAVMTVYTMYKT
FGDVLIPDAPELIERFILNESDAGARRNAFLMLNDCAQERAVTFLMNAMDQVPKFGDGFS
LVILEMTRKVCRQDPAQKARFVRCVFQLLNSSSPAVSYEAAWTLVTLSAAPTAVRAAAKT
YCGLLNSQSDNNVKLIVLDRLADLKKHHTKVLQEILMDIMRALSSPNLDICKKVLEIAMD
LVSVRNIDEVVTHLKREVVKTQDKTREKAGEYRHLLIKAIHACAVKFPEVANAVVHLLME
FLNQPDGAMDVILFVRAMCESYPELRESILQKLMISFSDISLAKVYRVGLWILGEYATLP
HEDGMESDTSIFEAATYSKPVTKSVVLADGTYATETSYSAPAAKSATADEENVPGLRRLL
LNGDFFLGAAVASTLTKLCLRVSNGDVASATARNAAIKKLVVDSTRCMCAVVTYGQSKAS
KHEIDQDSARRILMGVRVLLDPASAQATHTIITEECRAAYRQLLDTQKAQEAEAARAAAG
GAGGEPVTQADDLINFRQLRGKKALGSTDIDIDDGADINRALGQQGDGSDNEYAGAMRHV
HQLTGFADPVYAEAYVTVHDYDIVLEILVVNRIPQTLTNLTVDLSTIGDLKLVERPQPQT
IGPLDQRTIRANIKVSSTETGHIFGTIVYDSASGADKTYVNLNDIHLDIMDYIKPATCTD
AAFRAMWAEFEWENKVAVHTELSNVFEFLQHVVDKTNMRCMTPTASLGGDTNFLAANLYA
KSVFGEDALVNLSVEKQDSGRIAGYIRIRSKTQGIALSLGDRITAVQRGKDDQGKRKKLL
A
>Phytophthora_pseudosyringae__KAG7386015.1
MAGVTNERYCTVLLQQVTGEKALPPSQDEIIKGLESPKVELKIRAVKSAILALLQGEKLP
KVLMHIIRFCSTQSDHTLKKLLMVYWEIAPKYEQPAAGETAKTAPPKLLPEMILVCNALL
NDLNHPNEFIRGCMLRFLCKIKEKDILEPLKDAVKSNLEHRHSYVRKNAVMTVYTMYKTF
GDALIPDAPELIERFILNESDAGARRNAFIMLNDCAQDRAVTFLMNAMDQVAKFGDGFSL
VILEMTRKVCRQDPAQKARFVRCVFQLLNSSSPAVSYEAAWTLVTLSAAPTAVRAAAKTY
CGLLNSQSDNNVKLIVLDRLADLKKHHTKVLQEILMDIMRALSSPNLDICKKVLEIAMDL
VSVRNIDEVVTHLKREVVKTQDKTREKAGEYRHLLIKAIHACAVKFPEVANAVVHLLMEF
LNQPDGAMDVVLFVRAMCESYPELRESILQKLMISFTDISLAKVYRVGLWILGEYATLPP
EDGTESDTSIFEAASTIFTAIGGLPLATEAMLKAPTENSEGAEDPAAAGAAYSKPVTKSV
VLADGTYATETSYSAPAAKAVGAEEENVPGLRRLLLNGDFFLGAAVASTLTKLCLRVSNG
DVASATARNAAIKKLVVDSTRCMCAIVAYGQSKASKQEIDQDSARRILMGVRVLLDPASA
QATHAIITEECRAAYRHLLDTQKAQEAEAARAAAGGADGEPVTQADDLINFRQLRGKKAL
GSTDIDIDDGADINRALGQQGDGSDNEYAGAMRHVHQLTGFADPVYAEAYVTVHDYDIVL
EILVVNRIPQTLTNLTVDLSTIGDLKLVERPQPQTIGPLDQRTIRANIKVSSTETGHIFG
TIVYDSASGAEKTYVNLNDIHLDIMDYIKPATCTDAAFRAMWAEFEWENKVAVHTELSNV
FQFLQHVVDKTNMRCMTPTASLGGDTNFLAANLYAKSVFGEDALVNLSVEKQDSGRIAGY
IRIRSKTQGIALSLGDRITAVQRGKDDQGKRKKLLA
>Phytophthora_lilii__GMF12259.1
MAGVTNERYCTVLLQQATGEKALPPSQDEILKGLESPKVELKVRAVKSAILALLQGEKLP
KVLMHIIRFCSTQSDHTLKKLLMVYWEIAPKYEQPPAGEAGAPKAPPKLLPEMILVCNAL
LNDLNHPNEYIRGCMLRFLCKIKEKDILEPLKDAVKSNLEHRHSYVRKNAVMTVYTMYKT
FGDVLIPDAPELIERFILNESDAGARRNAFLMLNDCAQDRAVTFLMNAMDQVPKFGDGFS
LVILEMTRKVCRQDPAQKARFVRCVFQLLNSSSPAVSYEAAWTLVTLSAAPTAVRAAAKT
YCGLLNSQSDNNVKLIVLDRLADLKKHHTKVLQEILMDIMRALSSPNLDICKKVLEIAMD
LVSVRNIDEVVTHLKREVVKTQDKTREKAGEYRHLLIKAIHACAVKFPEVANAVVHLLME
FLNQPDGAMDVVLFVRAMCESYPELRESILQKLMISFTDISLAKVYRVGLWILGEYATLP
PEDGTESDTSIFEAASTIFTAIGSLPLATEAMLKAPTENPEGGEDAVAAGTAYSMPVTKS
VVLADGTYATETSYSAPAAKSATEEENVPGLRRLLLNGDFFLGAAVASTLTKLCLRVSHG
DVAGTTARNAAIKKLVVDSTRCMCAIVAYGQSKASKHEIDQDSARRILMGVRVLLDPASA
QATHTIITEECRSAYRHLLDTQKAQEAEAARAAAGGADGEPVTQADDLINFRQLRGKKAL
GSTDIDIDDGADINRALGQQGDGSDNEYAGAMRHVHQLTGFADPVYAEAYVTVHDYDIVL
EILVVNRIPQTLTNLTVDLSTIGDLKLVERPQPQTIGPLDQRTIRANIKVSSTETGHIFG
TIVYDSPSGAEKTYVNLNDIHLDIMDYIKPATCTDAAFRAMWAEFEWENKVAVHTELSNV
FEFLQHVVDKTNMRCMTPTASLGGDTNFLAANLYAKSVFGEDALVNLSVEKQDSGRIAGY
IRIRSKTQGIALSLGDRITAVQRGKDDQGKRKKLLA
>Phytophthora_parasitica__XP_008914785.1
MAGVTNERYCTVLLQQVTGEKALPPSQDEILKGLESPKVELKIRAVKSAILCLLQGEKLP
KVLMHIIRFCSTQSDHTLKKLLMVYWEIAPKYEQQQPGDTSKAPPKLLPEMILVCNALLN
DLNHPNEYIRGCMLRFLCKIKEKDILEPLKDAVKSNLEHRHSYVRKNAVMTVYTMYKTFG
DVLIPDAPELIERFILNESDAGARRNAFLMLNDCAQDRAVTFLMNAMDQVPKFGDGFSLV
ILEMTRKVCRQDPAQKARFVRCVFQLLNSSSPAVSYEAAWTLVTLSAAPTAVRAAAKTYC
GLLNSQSDNNVKLIVLDRLADLKKHHTKVLQEILMDIMRALSSPNLDICKKVLEIAMDLV
SVRNIDEVVTHLKREVVKTQDKTREKAGEYRHLLIKAIHACAVKFPEVANAVVHLLMEFL
NQPDGAMDVILFVRAMCESYPELRESILQKLMISFTDISLAKVYRVGLWILGEYATVPPQ
DGTESDTSIFEAASTIFTAIGSLPLATEAMLKAPTENTDSENPATAGAAYSKPVTKSVVL
ADGTYATETSYSAPAAKTVAEEENVPGLRRLLLNGDFFLGAAVASTLTKLCLRVANGDVA
SATARNAAIKKLVVDSTRCMCAIVAYGQSKASKHEIDQDSARRILMGVRVLLDPASAQAT
HAIITEECRAAYRHLLDTQKAQEAEAARAAAGGAGGEPVTQADDLINFRQLRGKKALGST
DIDIDDGADINRALGQQGDGSDNEYAGAMRHVHQLTGFADPVYAEACVTVHDYDIVLEIL
VVNRIPQTLTNLTVDLSTIGDLKLVERPQPQTIGPLDQRTIRANIKVSSTETGHIFGTIV
YDSASGAEKTYVNLNDIHLDIMDYIKPATCTDAAFRAMWAEFEWENKVAVHTELSNVFEF
LQHVVDKTNMRCMTPTASLGGDTNFLAANLYAKSVFGEDALVNLSVEKQDSGRIAGYIRI
RSKTQGIALSLGDRITAVQRGKDDQGKRKKLLA
>Phytophthora_fragariaefolia__GMF37669.1
MAGVTNERYCTVLLQQATGEKALPPSQDEILKGLESPKVELKVRAVKSAILALLQGEKLP
KVLMHIIRFCSTQSDHALKKLLMVYWEIAPKYEQTPAAEPGAPRPPPKLLPEMILVCNAL
LNDLNHPNEFIRGCMLRFLCKIKEKDILEPLKDAVKSNLEHRHSYVRKNAVMTVYTMYKT
FGDVLIPDAPELIERLILNETDAGARRNAFLLLNDCAQDRAVTFLMNAMDQVPKFGDGFS
LVILEMTRKVCRQDPAQKARFVRCVFQLLNSASPAVSYEAAWTLVTLSAAPTAVRAAAKT
YCGLLNSQSDNNVKLIVLDRLADLKKHHTKVLQEILMDIMRALSSPNLDICKKVLEIAMD
LVSVRNIDEVVTHLKREVVKTQDKTREKAGEYRHLLIKAIHACAVKFPEVANAVVHLLME
FLNQPDGAMDVVLFVRAMCESYPELRESILQKLMISFADISLAKVYRVGLWILGEYATLP
PEDGTESDTSIFEAASTIFTAIGSLPLATEAMLKTPTENPEGGEDPAAAGAAYSKPVTKS
VVLADGTYATETSYSAPVTKAGGAEEENVVPGLRRLLLNGDFFLGAAVASTLTKLCLRVS
NGDVASATARNAAIKKLVVDSTRCMCAIVAYGQSKASKHEIDQDSARRILMGVRVLLDPA
SAQATHTIITEECRSAYRHLLDTQKAQEAEAARAAAGGAGGGPVTQADDLINFRQLRGKK
ALGSTDIDIDDGADINRALGQQGDGSNNEYAGAMRHVHQLTGFADPVYAEAYVTVHDYDI
VLEILVVNRIPQTLTNLTVDLSTIGDLKLVERPQPQTIGPLDQRTIRANIKVSSTETGHI
FGTIVYDSASGAEKTYVNLNDIHLDIMDYIKPATCTDAAFRAMWAEFEWENKVAVHTELS
NVFEFLQHVVDKTNMRCMTPTASLGGDTNFLAANLYAKSVFGEDALVNLSVEKQDSGRIA
GYIRIRSKTQGIALSLGDRITAVQRGKDDQGKRKKLLA
>Phytophthora_citrophthora__KAK1947014.1
MAGVTNERYCTVLLQQVTGEKSLPPSQDEILKGLESPKVELKIRAVKSAILALLQGEKLP
KVLMHIIRFCSTQSDHTLKKLLMVYWEIAPKYEQQATGEAGAPKAPPKLLPEMILVCNAL
LNDLNHPNEYIRGCMLRFLCKIKEKDILEPLKDAVKSNLEHRHSYVRKNAVMTVYTMYKT
FGDVLIPDAPELIERFILNESDAGARRNAFLMLNDCAQERAVTFLMNAMDQVPKFGDGFS
LVILEMTRKVCRQDPAQKARFVRCVFQLLNSSSPAVSYEAAWTLVTLSAAPTAVRAAAKT
YCGLLNSQSDNNVKLIVLDRLADLKKHHTKVLQEILMDIMRALSSPNLDICKKVLEIAMD
LVSVRNIDEVVTHLKREVVKTQDKTREKAGEYRHLLIKAIHACAVKFPEVANAVVHLLME
FLNQPDGAMDVVLFVRAMCESYPELRESILQKLMISFTDISLAKVYRVGLWILGEYATLP
PEDGTESDTSIFEAASTIFTAIGSLPLATEAMLKAPTENSEGSEDPAASGAAYSKPVTKS
VVLADGTYATETSYSAPAAKAVGAEEENVPGLRRLLLNGDFFLGAAVASTLTKLCLRVSN
GDVASATACNAAIKKLVVDSTRCMCAIVAYGQSKASKHEIDQDSARRILMGVRVLLDPAS
AQATHEIITKECRAAYRHLLDTQKAQEAEAARAAAGGAGGAPVTQADDLINFRQLRGKKA
LGSTDIDIDDGADINRALGQQGDGSDNEYAGAMRHVHQLTGFADPVYAEAYVTVHDYDIV
LEILVVNRIPQTLTNLTVDLSTIGDLKLVERPQPQTIGPLDQRTIRANIKVSSTETGHIF
GTIVYDSASGADKTYVNLNDIHLDIMDYIKPATCTDAAFRAMWAEFEWENKVAVHTELSN
VFEFLQHVVDKTNMRCMTPTASLGGDTNFLAANLYAKSVFGEDALVNLSVEKQDSGRIAG
YIRIRSKTQGIALSLGDRITAVQRGKDDQGKRKKLLA
>Phytophthora_sojae__XP_009517555.1
MAGVTNERYCTVLLQQVTGEKALPPSQDEILKGLESPKVELKIRAVKSAILALLQGEKLP
KVLMHIIRFCSTQSDHTLKKLLMVYWEIAPKYEQQPTSEAGAPKAPPKLLPEMILVCNAL
LNDLNHPNEYIRGCMLRFLCKIKEKDILEPLKDAVKSNLEHRHSYVRKNAVMTVYTMYKT
FGDVLIPDAPELIERFILNESDAGARRNAFLMLNDCAQDRAVTFLMNAMDQVPKFGDGFS
LVILEMTRKVCRQDPAQKARFVRCVFQLLNSSSPAVSYEAAWTLVTLSAAPTAMRAAAKT
YCGLLNSQSDNNVKLIVLDRLADLKKHHTKVLQEILMDIMRALSSPNLDICKKVLEIAMD
LVSVRNIDEVVTHLKREVVKTQDKTREKAGEYRRLLIKAIHACAVKFPEVANAVVHLLME
FLNQPDGAMDVVLFVRAMCESYPELRESILQKLMISFTDISLAKVYRVGLWILGEYATLP
PQDGAAYSKPVTKSVVLADGTYATETSYSAPAAKAGAEEENVPGLRRLLLNGDFFLGAAV
ASTLTKLCLRVSNGDVASATARNAAIKKLVVDSTRCMCAIVAYGQSKASKHEIDQDSARR
ILMGVRVLLDPASAQATHTIITEECRSAYRHLLDTQKAQEAEAARAAAGGAGGEPVTQAD
DLINFRQLRGKKALGSTDIDIDDGADINRALGQQGDGSDNEYAGAMRHVHQLTGFADPVY
AEAYVTVHDYDIVLEILVVNRIPQTLTNLTVDLSTIGDLKLVERPQPQTIGPLDQRTIRA
NIKVSSTETGHIFGTIVYDSASGAEKTYVNLNDIHLDIMDYIKPATCTDAAFRAMWAEFE
WENKVAVHTELSNVFEFLQHVVDKTNMRCMTPTASLGGDTNFLAANLYAKSVFGEDALVN
LSVEKQDSGRIAGYIRIRSKTQGIALSLGDRITAVQRGKDDQGKRKKLLA
>Phytophthora_cinnamomi__KAG6611934.1
MLNSQSDNNVKLIVLDRLADLKKHHTKVLQEILMDIMRALSSPNLDICKKVLEIAMDLVS
VRNIDEVVTHLKREVVKTQDKTREKAGEYRHLLIKAIHACAVKFPEVANAVVHLLMEFLN
QPDGAMDVVLFVRAMCESYPELRESILQKLMISFTDISLAKDGTESDTSIFEAASTIFTA
IGSLPLATEAMLKAPTENPEGAEDPATAGAAYSKPVTKSVVLADGTYATETSYAAPAAKG
GATEEENVPGLRRLLLNGDFFLGAAVASTLTKLCLRVSNGDVASATARNAAVKKLVVDST
RCMCAIVAYGQSKASKHEIDQDSARRILMGVRVLLDPASAQATHTIITEECRSAYRHLLD
TQKTQEAEAARAAAGGAGGEPVTQADDLINFRQLRGKKALGSTDIDIDDGADINRALGQQ
GDGSDNEYAGAMRHVHQLTGFADPVYAEAYVTVHDYDIVLEILVVNRIPQTLTNLTVDLS
TIGDLKLVERPQPQTIGPLDQRTIRANIKVSSTETGHIFGTIVYDSASGAEKTYVNLNDI
HLDIMDYIKPATCTDAAFRAMWAEFEWENKVAVHTELSNVFEFLQHVMR
>Phytophthora_cinnamomi__KAG6612079.1
MLNSQSDNNVKLIVLDRLADLKKHHTKVLQEILMDIMRALSSPNLDICKKVLEIAMDLVS
VRNIDEVVTHLKREVVKTQDKTREKAGEYRHLLIKAIHACAVKFPEVANAVVHLLMEFLN
QPDGAMDVVLFVRAMCESYPELRESILQKLMISFTDISLAKVYRVGLWILGEYATLPPED
GAAYSKPVTKSVVLADGTYATETSYAAPAAKAGAAEEENVPGLRRLLLNGDFFLGAAVAS
TLTKLCLRVSNGDVASATARNAAVKKLVVDSTRCMCAIVAYGQSKASKHEIDQDSARRIL
MGVRVLLDPASAQATHTIITEECRSAYRHLLDTQKTQEAEAARAAAGGAGGEPVTQADDL
INFRQLRGKKALGSTDIDIDDGADINRALGQQGDGSDNEYAGAMRHVHQLTGFADPVYAE
AYVTVHDYDIVLEILVVNRIPQTLTNLTVDLSTIGDLKLVERPQPQTIGPLDQRTIRANI
KVSSTETGHIFGTIVYDSASGAEKTYVNLNDIHLDIMDYIKPATCTDAAFRAMWAEFEWE
NKVAVHTELSNVFEFLQHVMR
>Globisporangium_splendens__KAF1330930.1
MAAAGGFGGAGGVSNERYCTLLLQPATGSDKAMPPSQDEILKGLESPKVELKIKAVKAAI
VGVLHGEKFPKVLMHIIRFCSTQSDHALKKLLMIFWEIAPKFEQVADAPGQAPGAPRPAP
KLLPEMILVCNALLNDLNHPNEYIRGCMLRFLCKIKEKEILEPLKDAVKANLEHRHSYVR
KNAVMTVYTMYKTYGDLLIPDAPELIERFIQNESDTGARRNAFLMLFDCAQEIAVNFLMN
TMDQVPKFGDGFSLVILEMTRKVCRQDPAQKSRFVRCIFQLLNSASPAVSYEAAWTLVTL
SSAPTAVRAAAKTYCGLLNSQSDNNIKLIVLDRLADLKKHHTKVLQEILMDIMRALSSPS
IDICKKVLEIAMDLVSVRNIEEVVNHLKREVVKTQDKTLEKSGEYRHLLIQAIHSCAVKF
PDVANHVVHLLMEFLNSDGAMDVILFVRAMCESYPDLRESILQKLLVSFSDIALAKVYRV
ALWILGEYSTELRDGVDNETSIIEAAKAIFGALGSLPFLTDAMLKAPAQEAIEEATGAAY
KPVTKSVVLADGTYATETSYASTKKTVVVEEENVPGLRKLILGGDFFLGTAVASTLTKLC
LRATRGNPSAASGGALKHLVLESSRYMVAIIGYGESKDSKHEIDEDSTRRILVGVRVLLD
PQCAQATHKIITEECRQSYRQLLEAQKALEAENESPEEPVTQADDLISFRQLRGKKALGS
TDIDIDDGADINRALGQDGSNEYSGNLRHVHQLTGFADPVYAEAYVTVHDYDIVLEILVI
NRLPQTLNNLSIDLSTIGDLKIVERPQPQTIGPLDQRTIRANIKVSSTETGHIFGTIVYD
STSGAEKTYVNLNDIHLDIMDYIQPASCTDSEFRAMWAEFEWENKVAVNTEITNVFQFLQ
HIVDKTNMRCLTPTASLGGDTNFLAANLYAKSVFGEDALVNLSVEKQDKGRIAGYIRIRS
KTQGIALSLGDRITAVQRGKEDQGKRKKVMS
>Pythium_brassicae__TYZ61801.1
MATSGGVSNERYCTVLLQPATGGGEKAQPPSQDEILKGLESPKVELKVKAVKAAILGLLH
GEKFPKVLMHIIRFCSTQSDHGLKKLLMIYWEIAPKFEQAPADARAPPKLLPEMILVCNA
LLNDLNHPNEFIRGCMLRFLCKIKEKEIWEPLKDAVKANLEHRHSYVRKNAVMTVYTMYK
AFGDALIPDAPELIARFIQAESDAGARRNAFLMLFDCAQESAVTFLLSVMDQVPKFGDGF
SLVILEMTRKVCRQDPAQKARFVRCIFQLLNSSSPAVSYEAAWTLVTLSSAPTAVRAAAK
TYCGLLNAQSDNNIKLIVLDRLADLKKHHTKVLQEILMDIMRALASPSIDICKKVLEIAM
DLVSVRNIEEVVNHLKREVVKTQDKSLEKSGEYRHLLIQAIHACAVKFPDVANHVVHLLM
EFLNSDGAMDVILFVRAMCESYPDLRASILQKLLVSFDDIALAKVYRVALWILGEYSSDL
VAGADTGGSDTSIVEAAKTIFDAMGSLPFATEAMLKAPAAAAAPDTEDAAAYKPVTKSVV
LADGTYATETSYAAAKKPAAVEEENVPGLRKLILAGDFFLGTAVASTLTKLCLRATRGNP
SAASGGPLKHLVLESARYMVAIISYGESKDSKHDIDEDSTRRILIGVRVLLDPQCTQAAH
KIITEECRQSYRQLLEAQKALEAENEAPEEIVSHADDLISFRQLRGKKALGSTDIDIDDG
ADISRALGQDGSNEYSGNLRHVHQLTGFADPVYAEAYVTVHDYDIVLELLVVNRLPQTLN
NLSVDLSTIGDLKIVERPQPQTIGPLDQRTIRANIKVSSTETGHIFGTIVYDSSSGAEKT
YVNLNDIHLDIMDYIQPATCSDSEFRAMWAEFEWENKVAVNTEITNVFQFLQHIVDKTHM
RCLTPTASLGGDTSFLAANLYAKSVFGEDALVNLSVEKQDKGRIVGYIRIRSKTQGIALS
LGDRITAVQRGKEDQSKRKKIMS
>Thraustotheca_clavata__OQR81300.1
MSTSEKNCTILLFSGAEKGGVQPPSQDEILKGLESSKMDDKIKALKAAIIALLNGEKLPR
VLMQIIRFCSTKEDHQLKKLLMIYWEIASKYDEAGKLLPEMILVCNALLNDLNHANEYIR
GSMLRFLCKIKERELLEPLKDAIKANLEHRHGYVRKNAVMTVYSMFKNFGELLIPDAPEL
IERFIVSETDASARRNAFLMLFDCAENVAVHFLMNSMDQIQKFGDGFSLVILELTRKVCR
ADPAQKARFVRCIFQLLQSSSAAVSYEAAWTLVTLSSAPTAVRAAAKTYAGLLNSQSDNN
VKLIVLDRLADLKKHHTKILQEVLMDVMRALSSPNLDICKKVLEIAMSLVSPRNIEEVIS
HLKREIVKTQEKGRMDKAQCDEYRTLLIKSINNCAVKFPDVAHQVVHLLMEFVNTDGAMD
VILFVRTMCESYPDLRSSILQKLLISFSDIQSAKVYRVALWVLGEYASDDLGASETSIDA
IFQTIIAALGTLPLTNAAAPESKSVDPIAAQVKPTTKSIVLADGTYATETSYSARVVEAS
GPVLMLRKLILNGDFFLAAALASTLTKLVVRATEKDAASAENGIVKSMTVDTLRYIVAII
IYGMDHCRTPKNGKIELDEDSRRRMLLCVRILSDPAAFEALHSIITQDCRASYQALLESI
KAQTAVEQAKVASDEPALLQPDDLISFRQLRGKKALGSTDIDIDDGADIGRAVASNEYSG
KLRAVHQLTGFADSVYAEAYVTVHDYDIVLEILVINRTPNTLNNLSVDLTPMGDLKLIER
PASVTIGPLDTRTIRANIKVSSTETGHIFGTIVYEGVSGNDKTYVNLNDIHLDIMDYIVP
ATCADTAFRSMWAEFEWENKVAVNTDISNVFAFLQHIVDKTNMRCMTPTASLGGDTNFLA
ANLYAKSIFGEDALANLSVEKLEKGKITGHIRIRSKTQGIALSLGDRITAVQRGQEDPNK
RKKIVG
>Achlya_hypogyna__OQR98671.1
MSTTEKNCTVLLFSGVEKGGLQPPSQDEILKGLESAKMEDKVRALKAAILALLNGEKLPR
VLMQIIRFCSTKEDHQLKKLLMIYWEIASKYDEAGKLLPEMILVCNALLNDLNHANEYIR
GSMLRFLCKIKERELLEPLKDAVKANLDHRHAYVRKNAVMAVYSMFKNFGELLIPDAPEL
IERFIVNESDASARRNAFMMLFDCAENVAVNFLMNSMDQIPKFGDGFSLVILELTRKVCR
ADPAQKARFVRCIFQLLQSSSAAVSYEAAWTLVTLSSAPTAVRAAAKTYAGLLNSQSDNN
VKLIVLDRLADLKKHHTKILQEVLMDVMRALSSPNLDICKKVLEIAMSLVSPRNIEEVVG
HLKREILKTQEKGRMEKAQCDEYRALLIKSINACAVKFPDIAHQVVHLLLEFVGSDGAMD
VLLFVRTMCESYPELRPSILQKLLISFTDIQSAKVYRVALWVLGEYASDDLGASDTAIDG
VFATIVAALGPLPLTAAAAPEAAKLDPVAAQVKPTTKSIVLADGTYATETSYSAPAVVDA
AGPVLLLRKLILNGDFFLASTLAATLTKLVARAIAKDPAAAAEGPVKAMTLDALRYIVAI
VVYGLDHCRAGKGGKAELDEDSRRRMLLCVRILSEPAAFEALHGVLIRDCRAAYQAVLEG
AKAAAAAEQAKVASDEPALLQADDLISFRQLRGKKALGSTDIDIDDGADIGRAVASNEYS
GKLRAVHQLTGFADSVYAEAYVTVHDYDIVLEILVINRTPATLNNLSVDLTPMGDLKLIE
RPASVTIGPLDTRTIRANIKVSSTETGHIFGTIVYESASGADKTYVNLNDIHLDIMDYIV
PATCADTAFRSMWAEFEWENKVAVNTDIANVFAFLQHIVDKTNMRCMTPTASLGGDTNFL
AANLYAKSIFGEDALANLSVEKLEKGKITGHIRIRSKTQGIALSLGDRITAVQRGHDDPN
KRKKVLG
>Saprolegnia_diclina__XP_008610791.1
MSTTEKNCTILLFSGVEKGGLQPPSQDEILKGLESPKMEEKVRALKAAILALLNGEKLPR
VLMQIIRFCSTKEDHQLKKLLMVYWEIASKYDEAGKLLPEMILVCNALLNDLNHANEYIR
GSMLRFLCKIKERELLEPLKDAVKANLDHRHAYVRKNAVMTVYSMYKNFGELLIPDAPEL
IERFIVNESDASARRNAFLMLFDCAENVAVNFLMTSMDQIQKFGDGFSLVILELTRKVCR
ADPAQKARFVRCIFQLLQSSSAAVSYEAAWTLVTLSSAPTAVRAAAKTYAGLLNSQSDNN
VKLIVLDRLADLKKHHTKILQEVLMDVMRALSSPNLDICKKVLEIAMSLVSPRNIEEVIG
HLKREILKTQEKGRMEKAQCDEYRALLIKSINNCAVKFPDIAHQVVHLLLEFVGTDGAMD
VLLFVRTMCESYPDLRASILQKLLISFPDIQSAKVYRVALWVLGEYASDDLGAAETSIDG
VFQAILAALGSLPLNTATPVPDTAKVDPLAAQVKPTTKSIVLADGTYATETSYAAPAAVD
AAGPVLMLRKLVLNGDFFLASTLASTLTKLVARAIAKDASAAEDGVVKAMTVDALRYIVA
VIVYGLDHCKSAKNGKIELDEDSRRRMLLCVRILSDPAAFEALHSVLIRDCRASYQAVLE
GIKATTAADLAKVASDEPATLQADDLISFRQLRGKKALGSTDIDIDDGADIGRAVATNEY
SGKLRAVHQLTGFADSVYAEAYVTVHDYDIVLEILVINRTPTTLNNLSVDLTPMGDLKLI
ERPASVTIGPLDTRTIRANIKVSSTETGHIFGTIVYESASGADKTYVNLNDIHLDIMDYI
VPASCADTAFRSMWAEFEWENKVAVNTDITNVFAFLQHITDKTNMRCMTPTASLGGDTNF
LAANLYAKSIFGEDALANLSVEKLEKGKITGHIRIRSKTQGIALSLGDRITAVQRGQDDP
NKRKKVVG
>Saprolegnia_parasitica__XP_012199140.1
MSTTEKNCTILLFSGVEKGGLQPPSQDEILKGLESPKMEEKVRALKAAILALLNGEKLPR
VLMQIIRFCSTKEDHQLKKLLMVYWEIASKYDEAGKLLPEMILVCNALLNDLNHANEYIR
GSMLRFLCKIKERELLEPLKDAVKANLDHRHAYVRKNAVMTVYSMYKNFGELLIPDAPEL
IERFIVNESDASARRNAFLMLFDCAENVAVNFLMTSMDQIQKFGDGFSLVILELTRKVCR
ADPAQKARFVRCIFQLLQSSSAAVSYEAAWTLVTLSSAPTAVRAAAKTYAGLLNSQSDNN
VKLIVLDRLADLKKHHTKILQEVLMDVMRALSSPNLDICKKVLEIAMSLVSPRNIEEVIG
HLKREILKTQEKGRMEKAQCDEYRALLIKSINNCAVKFPDIAHQVVHLLLEFVGTDGAMD
VLLFVRTMCESYPDLRASILQKLLISFPDIQSAKVYRVALWVLGEYASDDLGASETSIDG
VFQAILAALGSLPLNAATPVQDAAKVDPVAATVKPTTKSIVLADGTYATETSYAAPAAVD
AAGPVLMLRKLVLNGDFFLASTLASTLTKLVARAIAKDASAAEDGIVKAMTVDALRYIVA
VVVYGLDHCRSAKNGKIELDEDSRRRMLLCVRILSDPAAFEALHGVLIRDCRASYQAVLE
ALKAQTAADLAKVASDEPATLQADDLISFRQLRGKKALGSTDIDIDDGADIGRAVATNEY
SGKLRAVHQLTGFADSVYAEAYVTVHDYDIVLEILVINRTPTTLNNLSVDLTPMGDLKLI
ERPASVTIGPLDTRTIRANIKVSSTETGHIFGTIVYESASGADKTYVNLNDIHLDIMDYI
VPASCADTAFRSMWAEFEWENKVAVNTDITNVFAFLQHITDKTNMRCMTPTASLGGDTNF
LAANLYAKSIFGEDALANLSVEKLEKGKITGHIRIRSKTQGIALSLGDRITAVQRGQDDP
NKRKKVVG
>Aphanomyces_invadans__XP_008879566.1
MATPSEKNCTILLFSGVEKGGAQPPSQDEILKGLESAKIDDKIRSLKAAIVALLNGEKQP
RVLMQIIRFCSTKEDHQLKKLLMIYWEIATKYDEHGKLLPEMILVCNALLNDLNHANEYV
RGCMLRFLCKIKEKELLEPLKDAVKANLEHRHSYVRKNAVMTVYTMYKNFGDALIPDAPE
LIERFIVTESDSSARRNAYLMLFDCAETVAVNFLMNSMDQIQKFGDGFSLVILELTRKVC
RVDPAQKARFIRCIFQLLQSSSAAVSYEAAWTLVTLSSAPTAVRAAAKTYAGLLNSQSDN
NVKLIVLDRLADLKKHHTKVLQEVLMDILRALSSPNLDICKKVLDIAMNLVSPRNIDEVV
GHLKREVVKTQEKGRMDKAAGDDYRKLLIRSIHACAVKFPEVAHQVVHLLMDFLNSDGAM
DVVLFVRTMCETYPDLRPSIVQKLMLSLGDIQSAKVFRVALWVLGEYASDQPSADTAVHV
VVEAIVEVLGPLPFSNDVKPPVDKSATPAAKPVTKSVVLADGTYATETSYAVDPAAVAAS
AGLSLRKLILAGDFFLASTVSSSLTKLAVRAMTHDPASAANGPVKSLVLTVLRYIVAFLS
YGQDAAASPLIELDEDSKRRMLVCVRILTDPTFFDRMATVLTKDCRAAYRAVLDDQASAA
AAAAAALGDADAPQIEVDDLISFRQLRGKKALGSTDIDIDDGADLSRATDGPNEYSGKLR
AVHQLTGFADPVYAEAYVTVHAYDIVLDILVMNRTPNTLNNLSVDLTPMGDLKLVERPAS
ITIGPLDSRTIRANIKVSSTETGHIFGTIVYESASGADKTYVNLNDIHLDIMDYIVPADC
GDTHFRSMWAEFEWENRVAVNTDITNVFAFLQHIVDKTNMRCMTPTASLGGDTHFLAANL
YAKSIFGEDALVNLSVEKLDKGKIAGYIRIRSKTQGIALSLGDRITAVQRGHEEPSKRKK
VAA
>Aphanomyces_stellatus__KAF0689425.1
MSSTPSEKNCTILLFSGVEKGGQQPPSQDEILKGLESPKMEEKIRALKAAIVALLNGEKL
PRVLMQIIRFCSTKDDHQLKKLLMIYWEIATKYDDQGKLLPEMILVCNALLNDLNHANEY
IRGCMLRFLCKIKERELLEPLKDAVKANLEHRHSYVRKNAVMTVYTMYKNFGDALIPDAP
ELIERFIVTESDSSARRNAYLMLFDCAETAAVNFLMNSMDQIQKFGDGFSLVILELTRKV
CRVDPTQKSRFIRCIFQLLQSSSAAVSYEAAWTLVTLSSAPTAIRAAAKTYAGLLNSQSD
NNVKLIVLDRLADLKKHHTKVLQEVLMDIMRALASPNLDICKKVLDIAMDLVSPRNIEEV
VGHLKREVVKTQDKGRMDKAQCDDYRKLLIRSINACAVKFPDVAHQVVHLLMDFLSSDGA
MDVILFVRTMCETYPDLRPSILDKLMLSLVDIQSARVFRVALWVLGEYASDDAASETSIH
AVFSAITAALGPLPFTTAVAAAVDAAKPPDAAKPTTKSVVLADGTYATETSYAAAAPDTA
ALHATAGLALRKLILAGDFFLASTVSSALTKLCARAVHNDPVSAANGPVKAQILEALRTI
VAFLSYGQEPTTAATIELDEDSKRRMVLCIRILTDPAFFESLHGVLTTECRASYRALLAN
QKAASAAAAAADDGALPQVEADDLISFRQLRGKKALGSTDIDIDDGADISRATDGPNEYS
GKLRAVHQLTGFADPVYAEAYVTVHAYDIVLEILVINRTPNTLNNLSVELTPMGDLKLVE
RPVSVTIGPLDTRTIRANIKVSSTETGHIFGTIVYESASGAEKTYVNLNDIHLDIMDYIV
PADCADNHFRTMWAEFEWENRVAVNTDLTNVFAFLQHIVDKTNMRCMTPTASLGGDTNFL
AANLYAKSIFGEDALVNLSVEKLEKGKITGYIRIRSKTQGIALSLGDRITAVQRGQEDPT
KRKKIAS
>Aphanomyces_cochlioides__KAG9409916.1
MNPSEKNCTILLFSGVEKGGQQPPSQDEILKGLESAKMEDKIRAVKAAIVALLNGEKLPR
VLMQIIRFCSTKEDHQLKKLLMIYWEIATKYDDQGKLLPEMILVCNALLNDLNHANEYIR
GCMLRFLCKIKERELLEPLKDAVKANLEHRHSYVRKNAVMTVYTMYKNFGDALIPDAPEL
IERFIVTESDSSARRNAYLMLFDCAENVAVNFLMNSMDQIAKFGDGFSLVILELTRKVCR
VDPSQKARFIRCIFQLLQSSSAAVSYEAAWTLVTLSSAPTAVRAAAKTYAGLLNSQSDNN
VKLIVLDRLADLKKHHTKVLQEVLMDIMRALSSPNLDICKKVLDIAMDLVTPRNIDDVVG
HLKREVVKTQDKNRMDKAACDEYRKLLIRSIHSCAIKFPDVAHQVVHLLLEFVSSDGAMD
VVLFVRTMCETYPDLRPTIVEKLMNLLSDIQTARVFRVALWVLGEYASDDANGDTSIRLV
FEAIARALGPLPFADVAVPSPAATGVPADAAAFKPITKSVVLADGTYATETAYAQDAAAA
VSAHTTPLALRKLILAGDFFLASTVSSCITKLCARAIQNDPASAASGPVKGLVLEALRYI
VAFLSVEPQTSPATASATAAVVELDEDSKRRMMLCIRILTDPAFLASVSKVLTVDCRASY
RSLLETQQQQHAKGELDKDDAQTIEVDDLISFRQLRGKKALGSTDIDIDDGADISRATDG
PNEYSGKLRAVHQLTGFADPVYAEAYVTVHAYDIVVEILVVNRTPNTLNNLSVELTPMGD
LKLVERPAAVTIGPLDTRTIRANIKVSSTETGHIFGSIVFESASGADKTYVNLNDIHLDI
MDYIVPADCADSHFRSMWAEFEWENRVAVNTDMTNVFAFLQHIVDKTNMRCMTPTASLGG
DTNFLAANLYAKSIFGEDALVNLSVEKLEKGKITGYIRIRSKTQGIALSLGDRITAVQRG
QEDPNKRKKLAG
>Aphanomyces_euteiches__KAH9052107.1
MNPSEKNCTILLFSGVEKGGQQPPSQDEILKGLESAKMEDKIRAVKAAIVALLNGEKLPR
VLMQIIRFCSTKEDHQLKKLLMIYWEIATKYDDQGKLLPEMILVCNALLNDLNHANEYIR
GCMLRFLCKIKERELLEPLKDAVKANLEHRHSYVRKNAVMTVYTMYKNFGDALIPDAPEL
IERFIVTESDSSARRNAYLMLFDCAENVAVNFLMNSMDQIAKFGDGFSLVILELTRKVCR
VDPSQKARFIRCIFQLLQSSSAAVSYEAAWTLVTLSSAPTAVRAAAKTYAGLLNSQSDNN
VKLVVLDRLADLKKHHTKVLQEVLMDIMRALSSPNLDICKKVLDIAMDLVTPRNIDDVVG
HLKREVVKTQDKNRMDKAACDEYRKLLIRSIHSCAIKFPDVAHQVVHLLLEFVSSDGAMD
VVLFVRTMCETYPDLRPTIVEKLMNLLSDIQTARVFRVALWVLGEYASDDANADTSIRLV
FEAIARALGPLPFADVAVPSPAATGVPADAAAFKPITKSVVLADGTYATETAYAQDAAAA
VAAHTTPLALRKLILAGDFFLASTVSSCITKLCARAIQNDPASAASGPVKGLVLEALRYI
VAFLSVEPQTSPATTSATAAVIELDEDSKRRMMLCIRILTDPAFLASVSKVLTVDCRASY
RSLLETQQEQHAKGELDKDDAQTIEVDDLISFRQLRGKKALGSTDIDIDDGADISRATDG
PNEYSGKLRAVHQLTGFADPVYAEAYVTVHAYDIVVEILVVNRTPNTLNNLSVELTPMGD
LKLVERPAAVTIGPLDTRTIRANIKVSSTETGHIFGSIVFESASGADKTYVNLNDIHLDI
MDYIVPADCADSHFRSMWAEFEWENRVAVNTDMTNVFAFLQHIVDKTNMRCMTPTASLGG
DTNFLAANLYAKSIFGEDALVNLSVEKLEKGKITGYIRIRSKTQGIALSLGDRITAVQRG
QEDPNKRKKLAG
>Aureococcus_anophagefferens__XP_009040294.1
MSLVSENCTVLFNTDKQTLVAQEEILKQLEDSDDKVKVKALKSAILMMLGGEPMPKILMT
VIRFCINTEHHEFKKLLMLFWEIVPKYDSDKKLRPEMILVCNALRNDLNHSNEYVRGSML
RFLCKLREPEIIEPLVPSIKSCLNHRHSYVRKNAALAIYHIHKHHGQTLVPDGAEIMENF
INAESEVGSRRNAFLMLFNEAEELAIEFLATHADEVDQFGDGFALLVLELTRKVCRRDPQ
QKSRFVLFLFQLLSSQSAAVSYEAAWTLVSLSSAPTAVRAAATTYTALLSLQSDNNVKLI
VLERLAEMKKRQSRVLAEVLMDMLRALASPNVDICKRTLEIAIDLVSPRNIEEVVHVLKR
EVVRTRDSDLENSSEYRGMLIHAIHTCSVKFPEIAGSVVHVLMDFLCLEGAMDVIIFVRA
IVEQNVSLRAGMLEKLINTLSEIKSSPVLGVSLWIIGEYIEDQALLDLGFRGVADLLGKS
PFLVRLSHNDSILLKTDDAMLDTTTATKSVVLADGTYASQTVAIEPQPSFVSGDPVLRTL
ISKGDVFLGTVAVNALTKLVLKTRTIHGESHPTTKQRQLLVLDVCCGIAELIEHSTAESC
SSMKNSHKVCSAGAETFQNVCLGASADCLERLTLFVRLLLDDGIDHAILGSYLNDSRQAF
SRYLRYTLSATPGAEAGGKALLVSAPTIAQVDDLISWRQLRQVTPASGELDLCDGDDLMR
ATGFTEGGDSVGMRLSHVYQLAGFADPVYAEACVTVHDYDILLEILIINRTPSTLTNLTV
ELATMGDLKLVERPQSLTIGPLAQRSINANIKVSSTETGHIFGTIVYENSSTAEKTFVNL
NNIHLDIMDYIRPALCSDEMFRSMWAEFEWENKVAISTP
>Pelagomonas_calceolata__CAH0368832.1
MASVSDNCTVLLNTDKQNLVSQEEILKQLEDSNDKMKVKALKSAILMMLGGEPIPRILMT
VIRFCINTEHHEFKKLLMLFWEIVPKYDSEKKLLPEMILVCNALRNDLNHSNEYVRGSML
RFLCKLREPEIIEPLVPSIKACLNHRHSYVRKNAALAIYHIHKHHGSALVPDGADLMNDF
IRAETEVGSRRNAFLMLFNEAEEVAIEFLAAHADGLDDFGDGFALLVLELTRKVCRRDPR
QKSRFVRFLFQLLGSQSAAVSYEAAWTLVSLSSAPTAVRAAAATYTALLSSQSDNNVKLI
VLERLAEMKQRQSRVLTEVLMDMLRALSSPNVDICKRTLEIAIDLVSPRNIEEVVGVLKR
EVVRTRDSDLENCSEYRTMLIQAIHTCSLKYPEIAGSVVHVLMDFLGVDGAMDVIVFVRA
NMEQNAPLRSGLLKKLVNTLCEIRSSPVLSVSLWIIGEYAEGEELLKLGFDEIANAMGNP
PFVCCQVTDAANTNPGRISENSRSVVLADGTYASQAGAMESQAYGDKTNISPLRALVSNG
DSFLGTVAVSSLTKIVLKSRALYGTNSTLTKQRQLVMLAVCCGVADLIERSTSEKQYSPC
KSVNSTSPIFSGASADCIERLALFARLILDTEIQAATVEAYLSDSKISFSQYLRHASNST
LVVEPSSKNLSTPALAQVDDLISWRQLRQVTSASGDLDLCDGDDLLRATGSFENSDGTGT
RLSHVYQLTGFADPVYAEAYVTVHDYDILLEILIINRTAATLTNLTVELATMGDLKLVER
PLSLTIGPLDQRSISANIKVSSTETGHIFGTIVYENSSNAEKSIINLNSIHLDIMDYIRP
ALCTDETFRAMWAEFEWENKVAIATAISELGTFLEHIISETNMRCLTPQSALGGTSSFLA
ANLYAKSIFGEDALVNVSVEKKEDADGKLSGYIRIRSKTQGIALSLGDRITAVQRRN
>Aureococcus_anophagefferens__XP_009039576.1
MEHFIGSETELGSRRNAFLMLFNEAEEIAIEFLRANAESLDSFGDGFALLVLELTRKVCR
RDPAQKSRFVRFLFQLLVSPSAAVSYEAAWTLASLSSAPTAIRAAASTYTSLLCTQSDNN
VKLIVLERLAELKERHIRVLSEVLMDMLRALASPNVDICKRTLEIAMDLISPRNIDEVIQ
VLKREVVRTRECDLEKGSEYRAMLINSIHTCALKFPDVAGSVVHVLMDFLGSNGAMDVII
FVRSIIQQYPPLRVGILEKLVTTFNEITASPVFSTALWILGEYVESTELLQNSFDEILKG
MGESSASLNETDNGFENYCNPSVEAIDKPLNKAIILPDGTYATQIVSLQPNSDPDEIATL
PTLQCLIKGGDIFLGTVVAAEIQAGSARLYEASLIGQVAATDSLERLGIFAQLLLDPATY
ALHDKFLEDNKLSFTHYLKHTIPDITKNDPNLTTAKLHSCEQPDDLISWRQLRPSLGSSG
DSELCDEGDLQRATGAGISSDAFGLRLSHVYQLSGFADPVYAEACVTVHDYDIVLDILIV
NRTPSTLTNLTVELATMGDLKLIERPQSLTMGPLDQRSIRANIKVSSTETGHIFGTIVYE
KSSTAEKTYINLNNIHLDIMDYIRPASCSDQAFRHMWAEFEWENKVAISTNIASLNDFLE
HIVTSTNMCCLTPSSSLGGTSSFLAANLYAKSIFGEDALVNVSVEKKDDADGKLSGYIRI
RSKTQGIALSLGDRITAVQRSVT
>Pelagophyceae_sp_CCMP2097__KAJ1452216.1
MDTESCTVLFNTETKDASTQEEIQKLLESTDDKLKVKALKSAILLLLDGEPMPKILMSVI
RFCINTDCHELKKLLMLFWEIVPKYDTERKLLPEMILVCNALRNDLNHANEFVRGSMLRF
LCKLTEAEIIEPLMPSIRACLEHRHSYVRKNAALCVFHAHKHFGAALLPDAAEVMEKFIE
SEAELGARRNAFLMLSSEAEESAIDFLAANADDLDRFGDGFALLVLELTRKVCRKDAAQK
SRFVRFLFQLLGSPSAAVSYEAAWTLVSLSSAPTAVRAAATTYTNLLCSQSDNNIKLIVL
ERLAEIRNRHVRVLTEILMDILRALASPDVEICKRTLNIAMDLVSPRNIDEVVAVLKREV
VRTRDSDLEKGSEYRAMLIHSIHACALKFPDVAGSVVHVLMDFLGSDGATDVVVFVRAIV
EQYPPLRAGIVHKLLGAFPDIQASTVLATALWILGEYSEGDEAVEAGFEVIFKCLGNGAA
FDRALTKDAGDGAQHASPVAAQLAATKSIVLADGTYATQPAPAAFESPSVHSKAAVLRRL
ICDGDVFLATVAAGALTKLACCTLEAHGPKSNVAKQRQLAALHVCCGIAELVEQTGGATN
TCADSLERLATYAQLLLNPNLTHTLKSSFLCDNKTAFAHYLERSKALQTDKADGKGLPPR
AQPDGCIAWRQLQATGASGVEADLCDAGDLQKAVGESGDAFGVRLSHVYQLAGFADPVYA
EAIVTVHDYDIVLEIFVTNRTSATLTNLTVELATMGDLKLVERPQSLTLGPLDQKAIRAN
IKVSSTETGNIFGTIVYEKSTSAEKHYVNLNNIHLDIMDYIRPASCCDEAFRHMWAEFEW
ENKVAISTAITQLSDFLDHVVSSTNMRCLTPSSALGGASSFLAANLYAKSIFGEDALVNV
SVERKDDADGKLSGYIRIRSKTQGIALSLGDRITAVQRGAK
>Parmales_sp_scaly_parma__GMI56388.1
MAQQLTAVNANDHYCSFTLPNEIFQGGLPGEADICKDLESSDSKIKRQALKAAIMAMLGG
EAMPRALMQVIRFCINSQDHQLKKLMMLYWEVVPKYSDEAPSSSTPASSSSKTKKKLLPE
MILVCNALMNDLNHPNEYVRGSMLRFLCKVKDEEILSPLIGSIKQCLEHTSPYVRKNAAL
AVFHAHKLFGDSLIPDGPELMERFILVETDMCARRNAFLMLFNQAEDSAIDFLSQEIESV
VKFGDGFSLLVLELTRKVCRRDPNQKSRFVRVLFQMLSSPSASVSYEASWTLVSLSSAPT
AVRAAAKTYAGLLNSQSDNNIKLIVLEKLEELKGRHTKVLQEILMDILRALSSPNPDICK
KVLDVAMDIVTPRNVDEVVAMLKREILKTQETDMEKGTAYRTMLIKAIHACAAKFPDVAG
SVIDTLMDFMGGEGALEVVVFVRAIIEQYPNLRESILSTLVSNLSEVSASNVLGVSLWIV
GEYSEGNEAIKLAFDEIVANLGDAPYLQEEKKEGGEKKKKKEPTTTTKNVVLADGTYATQ
TVYNEPGVGGEKDEQLPNLRKFIIKGDVFLGSILASTLTKMCLKCPTHREMKLKSLLCMC
GIANMAEAKATSAASSAKEFSSSQNDCQQRITLCCRMLLDPQANKILNDVWLSSGKLTFA
ELLKDTRDKEAAENKVDEGVTSQADDLIHFRQLRSQAAQVGGVDLDDGGDLLRAAGKSEG
GSADFSNKLNHIYQLTGFADPVYAEALVTVNEYDIVLELLVINRTSSTLQNVTVELSTLG
DMKIVERPQSRNIGPLDLCTIRANIKVSSTETGHIFGTIVYENSNTGEKGLINLNDIHMD
IMDYIKPATCSDEVFRSMWAEFEWENKVAISTSMLNLVEFLDHIVESTNMSCLTEHDRTG
ASSFLAANLYARSVFGEDALVNLSVEKKNDKDGKLSGYIRIRSKTQGIALSLGDRITSVQ
RGKVEKDKEKGGEEAAVASQ
>Cylindrotheca_closterium__CAJ1946231.1
MPPSNSNETYCTFTLAGDVTAGGLPSEAEIAKDLENSDDNVKKHALKAAIMAMLGGEAMP
RILMQVIRFCINSDDKQLKKLCMLYWEVVPKYQDMTSDELMQKAAGQQVSRKLLPEMILV
CNALMNDLNHPNEFVRGSMLRFLCKITDEEILGPLIPSIKACLTHRHAYVRKNAALTVFH
AHKLHGDHLLPDGSDLIAEFIASETDTASRRNAFLMLLHENEPLAFEFLGQHMGDGISKF
GDGFSLLVLELTRRVCRKDPTQKSRFVRVLFHLLGSESAAVSYEASWTLISLSNSPTAVR
AAAVTYSNLLNGQTDNNVQLIVLDRLEALQSTHAKIVQELLMDIMRALSSPNPDICEKVL
KIAMDNVNSRNVESVITALKRELQKALGDDDEKSMAVRHLLVDAIHECAKKFPHVAESVV
GLLMELLSSTERTSFQVAMFVRAIIQEHAPLRATLLPKLVDSLGDITSPPVMCIVLWILG
EYTTPENAQETFDDIVKEVGSTPFAVAEEPKDTPASEEPKLVTKNVVLSDGTYATQTSYS
SPKPVEINDNMPKLRKMIVANGDIFVAETLVSSLTKLVLTFPAADKARTAKTVLILCAVT
KLAETNRAPNVAQRSSYSDCRERCSLCCRILLDPKTRDLLKPILLEDGKKQLGLYLSKVA
ESAPKKTKKEDASKTAAQADDLIHFRQLKSMTVSGGDVDLDDGSDLARATGYDKNTSIWD
KDNSHCYPLSGFADPVYAEAIVTVHDYDIILEILVINRTANTLADLTVELSTMGDMKIVE
RPQSNTIGPMDQKTIRASIKVSSTETGHIFGSIVYKDMVSQEQKLIHLNDIHMDIMDYIR
PATCSEELFRSMWAEFEWENKVAIATSITSLKDFLEHIVTSTKMKCLTAPPGEGDTSTFL
AANLYARSVFGEDALVNVSVEKKEDNDGKLAGYIRIRSKTQGIALSLGDRITSVQRGIPQ
KQ
>Nitzschia_inconspicua__KAG7367160.1
MAPANSNESYCTFTLASDVTAGGLPSQEEIAKDLESSDDNVKKHALKAAIMAMLGGEAMP
RILMQVIRFCINSDDKQLKKLCMLYWEVVPKYQEMTGDELLQKAAGNPVPRKLLPEMILV
CNALMNDLNHPNEYVRGSMLRFLCKVKDEEILGPLIPSIKSCLTHRHSYVRKSAALCVFH
ISKLHGEHLLPDGPELVAQFLAVETDMAARRNAFLMLINENEPLAFEFLGQHIEEGITQF
GDGFCLLVLELTRRVCRRDPTQKSRFVRVLFQMLSSNSAAVSYEAAWTLVSLSSAPTAVR
AAAVTYTNLLNGQNDNNVQLIVLDRLAGLQKKHGKIVQELLMDIMRALSSPNPDICQKVL
EITMESVTARNVSSVVTTLKRELQKSLEEDSEKSLAVRHMLVDAIHDCAKKYPVVAESVV
GILMELLSSSERTSLQVAMFVRAIIQEHPPLRPTLLPKLLDSLGDISSPPVMCEGADADA
RPKIVTKNVVLADGTYATQTSYTQTKPAEVTDKTPKLRKMIVMHGDIFVAETLASALTKL
VLQFPTVDKPRTAKTVLILCAICRLADSSSTASMSQRSSASDCQDRCTLCCRILLDPKTR
DLLKPILMEDGKKQLSNYLKKVAEEQPQKKKKDEGTSPMSQADDLIHFRQLKTMAVNAGD
VDLDDGADLARATGFDKGSSLAEELSHCYPLSGFADPVYAEALVTVHEYDIVLEILVINR
TPNTLADLTVELSTMGDMKIVERPQAYTIGPLDQTTIRASIKVSSTETGHIFGTIVYTDM
ATQEQKLIHLNDIHMDIMDYIRPANCSDELFRSMWAEFEWENKVAIATSITSLNEFLDHI
VSSTKMKCLTDRPTGDTSSFLAANLYARSVFGEDALVNVSVEKKDDNDGKLAGYIRIRSK
TQGIALSLGDRITSVQRGVEK
>Pseudo-nitzschia_multistriata__VEU37860.1
MPSSSIESYCTFTLASDVTAGGLPSEEDIAKDLESNDNNVKKHALKAAIMAMLGGEAMPR
ILMQVIRFCINSDDKPLKKLTMLYWEVVPKYQDLTGEELIQQAAGTSIVRKLLPEMILVC
NALMNDLNHANEYVRGSMLRFLCKVKDEEILGPLIPSIKSCLTHRHSYVRKSAALCVFHI
SKLHADHLIPDGPELIAQFLANETDMCARRNAFLMLINENEEFAFEFLGQHIQEGITQFG
DGFCLCVLELTRRVCRRDPNQKSRFVRVLFQMLSSNSAAVSYEASWTLVSLSNAPTAIRA
AAVTYTNLLNGQNDHNIQLIVLDRLEALQIKHGKIVQELLMDILRALSSPNPDICQKVLE
IAMESINTRNVGSVITTLKRELQKSLAEDSEKSLGTRHMLVAAIHDCAKKFPEVAESVVG
ILMELLSSTDRTSLQVAMFVRAIIQEHPPLRQTLVSKLLDSLEDISSPPVMCVALWILGE
FTDPEDAEDTFDEIVKEVGSTPFVVEETTEETSEESDTPKLVTKNVVLADGTYATQTSYA
QTNTAEDTDKTPKLRKMIVVHGDVFVAETLASCLTKLALQFPTVDKPRTAKVVLILCAIC
KLAESGSTVSMAQRSSASDCQDRCSMCCRVLLDEKSRDLLKPIIMEDGKKQLANYLEKVA
QHQPQKKNVAEVPVTQADDLIHFRQLKSMAVNSGDVDLDDGGDLARATGSEKSSTLAEEL
SHCYPLSGFADPVYAEASVTVHDYDIVLKILIINRTPNTLADLTVELSTMGDMKIVERPQ
AHTLGPNDQTTIRASIKVSSTETGHIFGTIVYTDMTTQEQKLINLNDIHMDIMDYIRPAT
CSDEMFRSMWAEFEWENKVAIATSIPELSDFLDHIVESTKMKCLTDRPTDNKSTFLAANL
YARSVFGEDALVNVSVEKKEDNDGKLAGYIRIRSKTQGIALSLGDRITSVQREAADK
>Chaetoceros_tenuissimus__GFH57404.1
MSTPTNANESYCTFTLAGDMTAGGLPSEADIRKDLEDNDPKVKRHALKAAIMAMLGGEAM
PSILMQVIRFCINSQDKPLKKLCMLYWEVVPKHQEPTSEEIQAAAAGGPPAQRKLLPEMI
LVCNALMNDLNHPNEYVRGSMLRFLCKVKDEEILSPLIPSIKACLEHKNQYVRKNAALAV
FHAHKLFGDNLIPDGPELINEFLLNETDISARRNAFLMLFNQDESLAIQFLANNMDDVGK
YGDGFALLVLELTRRVCRRDPNQKSRFVRVLLEMLSSNSPAASYEAAWTLVSLSSAPTAI
RAAAMTYTNLLNSQNDNNVKMIVLERLEGLKKNHTKILQELLMDILRALSSPNPDICKKV
LDVAMDIVNVRNVVEVVNTLKREVTKLDGEDAVEAKGAYYRGILIRAIHGCAVRFPQVAE
SVVHTLMDFLSTDSGMQVIIFVRAIIEQYPPLRPSILSKLLNNIDDIKNTGVMCVCLWIL
GEYCETADSLQEAFTDINNLLGEACFVLKTDEKQAKEKAAAEAAAGPKMVTKNVVLSDGT
YATQTVYSEVKKVEDDTPGLRKMLIDGDVFLGSVVSSTLTKLCLRASDMPDSFTPQSTKQ
MTMQALLVMCAIVKMAETTITAQRSSLADCSERITLCTRALLDPKANALLKPIMLGKGKA
AFGTFLKSLKDKDSKESKKEEATKPVVQADDLIHFRQLRSSAVASGELDLDDGHDLARAT
GYEGGSSLLSHELNHVYQLSGFADPVYAEAFVTVRDYDISLEILVINRTPNTLSNLNVEL
STMGDMKIVERPQSQTIGPMDQTTIRASIKVSSTETGHIFGTIVYEDASTKEKFYINLND
IHMDIMDYIRPATCTDEVFRSMWAEFEWENKVAITTSITDLSEFLNHIVKSTNMKCLTPH
DESQKGTFLAANLYARSVFGEDALVNVSVEKKEDSEGELAGYIRIRSKTQGIALSLGDRI
TTQQRGPAIQ
>Fragilaria_crotonensis__KAI2510384.1
MPAPKNANESYCTFTLASDVTAGGLPSEAEIAKDLESNDDSVKKTALKAAILAMLGGEAM
PRILMQVIRFCINSNDKQLKKLCMLYWEVVPKYQEPSSEEILAAASGGPPVQHKMLPEML
LVCNALMNDLNHPNEYVRGSMLRFLCKVKDQEILGPLIPSVKACLEHRHPYVRKNAALAI
FHAHRLFGEDLLPDGPELMQTFINNETDVASRRNAFLMMFNEAEDLAIQYLAQNIELVPT
FGDGFALLVLELTRRVCRRDPTQKSRFVRVLFQMLSSNSPAVSYEAAWTLVSLSTAPTAV
RAAAVTYTTLLNGQNDNNVKLIVLERLEDLKKKHSKILQELLMDILRALSSPNPDICKKV
LEVAMDVVTSRNVKDVVGTLKREVQKTTSETDNSVEAKGAVYRSMLIQAIHGCAARFPDV
AESVVHTLMEFISTDGDMQVVVFVRAIVEQYPHLRPSILSKLLDSVDGVQTNQVMCVCLW
ILGEYCEEAETLTEAFSIITEQLGPPRFIVNADEKAAQEKAAVAAAEAPKLVSKNVVLSD
GTYATQTVYSESKVPKLDKTPFLRKMIVSGDVFLGSLVASCLTKLCLRAEDLVDAVTLKK
MTVDSLLIMCGIVKMAEVTVSAQRSSLADCQERITMCCRALLDPKAKALLKPTFMTNGKA
TFAAFLKTLKDKELEEAKKEKEDVPATQADDLIHFRQLRSMAVQGGDVDLDDGGDLARAT
GYNDAGSLLSTELSHVYQLSGFADPVYAEAFVTVHDYDIVLEILLINRTPKTLSNLTVEL
STMGDLKIVERPQSHTLGPLDQLTIRASIKVSSTETGHIFGTIVYEDSSTMEKGYINLND
IHMDIMDYIRPAVCTDEAFRAFWAEFEWENKVAIQTQITDLHEFLDHIVNSTNMTCLTPH
SSTEQGSFLAANLYARSVFGEDALVNVSVEKKDDNDGKLSGYIRIRSKTQGIALSLGDRI
TTVQRGQPEKKD
>Thalassiosira_pseudonana__XP_002289476.1
MAMLGGEAMPRILMQVIRFCINSDDKPLKKLCMLYWERKLLPEMILVCNALMNDLNHPNE
FVRGSMLRFLCKVKDEEILGPLIPSIKACLKHRHQYVRKNAVLAVFHAHRLHGDTLIPDG
PELVGEFISTETDIGARRNAFLMLYNESEDLAIQFLAHNLDDVSKFGDGFALLVLDLTRK
ACRRDPNQKSRFVRVLFQMLSSTSSAVSYEAAWTLISLSNSPTAVRAAAVTYTNLLNSQN
DNNVMMIVLERLEQLQVKHSKILQELLMDILRALSSPNPDICRKVLDVAMSLISHKNVVE
VVTVLKREVGKTTQESSDSSEDKGKVYRNMLITAIHGCAVRFPEVAESVVHTLMDFLSSD
GGMQVIIFVRAIVERYPNLRPAVLTKLINTLDEVTNGNVMCVCLWILGEYCETSETVKDA
FDKVTEQLGEAPFVVAADDKKAQEKAAAEAAKGPKMVTKNVILADGTYATQTVYSEPKMN
LSLDKTPHLRKMIIGGDIFLGTIIASCLTKMCLRAPDVGIDAVTSKAMNVKSLLIMCGIV
KMAEVTVSAQKTSLADCSERVSLSQADDLIHFRQLRSLAAQGGDIDLDDGTDLARATGYA
DGGSLLSNELSHVYQLSGFADPVYAEAFVTVHEYDILLEILLINRTPNTLANLTVELSTM
GDMKIVERPQSHTIGPLDQMTIRASIKVSSTETGHIFGTIVYEDASTQEKGYINLNDIHM
DIMDYIRPATCTDEVFRSMWAEFEWENKVAISTSISGLVEFLDHIVTSTNMSCLTPHDRN
EKGSFLAANLYAKSVFGEDALVNVSVEKKDDNDGKLAGYIRIRSKTQGIALSLGDRITSV
QRGHTQ
>Seminavis_robusta__CAB9524456.1
MPPANANETYCTFTLASDVTAGGLPSEEEIAKDLESNDTAVKKHALKAAIMAMLGGEAMP
RILMQVIRFCINSDDKQLKKLCMLYWEVVPKYQDLTNEELLSGQPVQRKMLPEMLLVCNA
LMNDLNHPNEYVRGSMLRFLCKVKDAEILGPLIPSMKACLEHRHAYVRKNAALAMFHAHR
VHGETLLPDGPDLMVSFLAGETDLASRRNAFLMLFNEQEELAIEFLAHHLADVPSYGDGF
ALLVLELTRRVCRRDPTQKSRFVRVLFQMLSSPSPAVSYEAAWTLVSLSSAPTAVRAAAL
TYTTLLNGHQNDNNVKMIVLERLEGLKHKGHAKILQELLMDVLRALSSPNPDICQKVIQV
AMDVVTARNVNDVVGILKKEVQKTLQESDNNTAHDFGASGKGAVYRQMLIRAIHSCAVKF
PQVAESVVHTLMDLLSAAGADGSNDGGTGMQVAIFVRAIVEQYPDLRLGLLQKLLQNLDE
IASNDVLCVCCWILGEYSEQKDGMITESFDTIAEQLGEPPFVLMAASDDANNNASGTDGD
TPKLVTKNVVLSDGTYATQTVYSETTKSSSALDKTPALRKMIAAGDVFLGEILAAALTKL
CLRAKQSEGFDPVALKNMTVKTCLILCGLVKMAEVTVSAQRSSWMDCQERLTLCARALLD
PKAEELLSKTFLEDGKARFGEFLKELKEKEKDALKELETEEDKEAANKPKSQADDLIHFR
QLRSISTLGGGEMVDLDDGGDLARATGYDNAGNMLSQELSHVYQLSGFADPVYAEALVTV
HDYDIVLEILVMNRTPNTLANLTVELSTMGDMKIVERPQAHTIGPLDQMTIRASIKVSST
ETGHIFGTIVYEDTASGEKKYIHLNDIHMDIMDYIRPATTTDEMFRNMWAEFEWENKVAI
STSITSLLEFLSHIVKSTNMRCLTPHDENEKGSFLAANLYARSVFGEDALVNVSVEKKDD
NDGKLAGYIRIRSKTQGIALSLGDRITSVQRGLSEAK
>Fistulifera_solaris__GAX25219.1
MSITNSNESYCTFTLPSDVAAGGLPSQEEIAKDLESNDTEVKKLALKAAIMAMLGGEAMP
RILMQVIRFCINSSDKQLKKLCMLYWEVVPKYQEPTSEELLAALSGGPPAPRKMLPEMLL
VCNALMNDLNHPNEYVRGSMLRFLCKVKDEEILGPLIPSIKACLEHRHPYVRKNAALAVF
HAHKLHGEALLPDAAEIMAAFIQAETDLAARRNAFLMLFNEYEDLAIEFLARNMDNVSQY
GDGFALLVLELTRRVCRRDPMQKSRFVRVLFVMLSSTSSAVSYEAAWTLVSLSSAPTAVR
AAALTYVNLLNGQNDNNVKLIVLERLEGLKKKHSKILQELLMDILRALSSPNIDICKKVL
DIAMDAVTVRNVQDVVTVLKREVTKTMEDSDTDGKGSVYRNLLIRSIHGCAARFPQVAES
VVHTLMDFLSTDSGMQVVIFVRAIVEHYPDLRVPLLKKLLGSLEDVQSNQVLCVSLWILG
EYSETVEGIVEAFDTISEQAGSPPFVSQAKDKDEDVKASEPKIVTKNVVLADGTYATQTI
YSEAKAPVLSDSTPALRRMLVNGDVFLGEILASSLTKLCLRAEDMPQFDAIMLKKMTAEA
VLMMCGVVKMAELTVTAQRSSLNDCQERITVCCRALLDPKAKNLLKKPLLTDGRKRFAEF
LKILKDKEASEAKTKKMKESEEIMTQADDLIHFRQLRSMAVQGGDVDLDDGADLARATGY
DSADSLLSSELNHVYQLSGFADPVYCEALVTVHDYDIVLEILVVNRTANTLSNLTVELAT
MGDMKIVERPQSQSIGPMDQINIRASIKVSSTETGHIFGTIVYDDAATQTKCYINLNDIH
MDIMDYIRPATCSDEAFRSMWAEFEWENKVAISTSITSLLDFLNHIVTSTNMRCLTPHDK
TEKGSFLAANLYAKR
>Phaeodactylum_tricornutum__EEC47781.1
MTMTPANSNESYCTFTLALDVTAGGLPSEAEIAKDLESNDANVKKLALKAAIMAMLGGEA
MPRILMQVIRFCINSNDKQLKKLCMLYWEVVPKYQEPTSEELLAAASGGPSVQRKMLPEM
LLVCNALMNDLNHPNEYVRGSMLRFLCKINDAEILGPLIPSVKSCLEHRHPYVRKNAALA
VFHAHKLHGETLLPDGPELVAAFLEQETDVAARRNAFLMLFNENEDLAIDFLARNMDDVG
KYGDGFALLVLELTRRVCRRDPSQKSRFVRVLFQMLSSTSPAVSYEAAWTLVTLSSAPTA
VRAATLTYINLLNGQNDNNVKLIVLERLEGLKDKHSKILQELLMDVLRALASPNPDICQK
VLAVAMDVVTSRSVQEVVNVLKREVQKTVSEEASIEGKGASYRNMLIKAIHGCAVRFPQV
AESVVHTLTDFLSTDSGMQVIIFVRAIVEQYPELRAPLLAKLVSTLEDVTSNQVFCVCLW
ILGEYSETADSITDAFNTITEQAGEPPFILKNAEKEEAEKAAAEAEKAAPKIVSKNVVLA
DGTYATQTIYSEAKTPVHDSVNSLRRMLIGGDVFLGETLASSLTKLCLRGGLCPEMDPLA
LKAMVAKSVLVMCGVVKMAEVTIAAQRTSLSDCQERITLCCRALIDPKAQELLKPTLLEG
GRARFGEFLKILKDKEAKENKKKESDKEITTQADDLIHFRQLKSMAVQAGDLDLDDGSDL
ARATGYDNAGSLLSSELSHVYQLSGFADPVYAEALVTVHDYDIVLEILVINRTPNTLANL
TVELATMGDMKIVERPQAHTIGPLDQVTIRASIKVSSTETGHIFGTIVYEDAATREKAYV
NLNDIHMDIMDYIRPASCTDEVFRSMWAEFEWENKVAISTSIASLLGFLSHIVKSTNMTC
LTPHDKTEKGSFLAANLYARSVFGEDALVNVSVEKKDDNDGKLAGYIRIRSKTQGIALSL
GDRITSVQRGLPETVKAQ
>Mayamaea_pseudoterrestris__GKY93368.1
MAPTNANESYCTFTLPTEVTAGGLPSQAEIAKDLESNDDSVKKHALKAAIMAMLGGEPMP
RILMQVIRFCINSNDKQLKKLTMLYWEVVPKYQEPTSEEMLAAASGGPAVKRKMLPEMIL
VCNALMNDLNHPNEFVRGSMLRFLCKLKDEEVLGPLIPSVKACLEHRHPYVRKNAALAIF
HAHKLHGEALIPDGPEIIAHFLQQETDVACRRNAFLMLYNENEELAIDFLARNMDDVGKY
GDGFALLVLELTRRVCRRDPTQKSRFVRVLFQMLSSSSPAVSYEAAWTLVSLSSAPTAVR
AAAVTYINLLNGQNDNNVKLIVLERLEALKKKNYKVLQELLMDILRALASPNPDICRKVL
EVAMDAVTSRNVQEVVNVLKREVQKTMNEDSGNDDKDANYRNMVIRTIHQCAVRFPKVAE
SVVHTLADFLNSDSGMQVIVFVRAIVEQYPHLREPLLTKLLNSLDEITSNQVYCVCLWIL
GEYTETKDIIAEAFDAVLKQTGKPNFLIKDKDKENGDKSAGSAAPKIVTKNVVLADGTYA
TQSIYSETKTQVHDSTPALRKMLIGGDVFLGEILASTFSKLCLRAGDMPDFDAIKLKDMT
AQSVLTMCAIIKMAEVTVSAQRSSLSDCQERITMCIRTLLDPKARNILKPTLLKSGRETF
AAFLKLLKDNELKDSKLKTAESQGEYTTQADDLIHFRQLHSMAVSAGDVDLDDGADLARA
TGYDSADSLLATELSHVYQLSGFADPVYAEAFVTVHDYDIVLEILVINRTPNTLAGLTVE
LATMGDMKIVERPQSHNIGPLDQMTIRASIKVSSTETGHIFGTIVYEDTSTKEKCYINLN
DIHMDIMDYIRPASCTDEVFRSMWAEFEWENKVAISTSITSLVEFLEHIVTSTNMNCLTP
HGNGEQGSFLAANLYARSVFGEDALVNVSVEKKDDNDGKLAGYIRIRSKTQGIALSLGDR
ITSVQRGLPENKKY
>Nannochloropsis_gaditana__XP_005853549.1
MAPSGLPAVSSIETSCTVLFHTEKASAVQQEEIMRDLENPDVKYKIQALKQTIMLLLSGE
NLPRVLMSVIRFCSSTNDHLLKKLLMLYWEVVPKYDGTSKKLLSEMILVCNALRNDLNHP
NEYVRGSMLRFLCKLREPDLLEPLIPSIKACLEHRHSYVRKNAALAILNIHRHVSSDLVP
DAPELMQQFIQTETDSGARRNAFLFLCSEAELVAIQFLTEHLDEVPRYGDGFALLVLELT
RKVCRKDPAQKARFVRALFNLLQSDSAAVSYEAAWTLVSLSSAPTAVRAAASTYAQLLNS
QSDHNVKLIVLERLASLKQGHTRVVQENLMDILRALGSPNLDICRKTLEVAMDLVSPRNI
EEVVVVLKREVLRTQEGEQEKATVYRSMLIQAIHTCAARFPEVADAVVHVLMDFLSGDGA
LDVIVFVRSIIEQYPAFRPSILNKLLQSFAYIQGNTVLGVAVWILGEYAMEPTLRKEAFD
CLLANAGQPPYLPKSTPAMKEGVGEGGREGGNAPGQQLVSKSVVLADGTYATQVAMVPVP
GGAGSGKLGAEDKSSPAFRRALLEGDVFLGGLLVSSLTKLTVQALETAGPLDPECKEMQA
KTLLVACGVGRMAEVKAQGNVGAYADVLERITVCARVLLDPDSLSLVKDTLLTKCKMSYA
AFLKFKQEEAAKSDKARQGEKEGGLSALPDALINFRQLRHFGVQTGDFDLYDGEDIQRAT
GAGAVKDEVGDWSKRLAHVYQLSGLADPVYAEAYVTVHDYDIVLEILVINRTKATLTNLT
VELATMGDLKLIERPQSHTIGPQDQRIIRANIKVSSTETGHIFGTIVYENSSTAEKGTVN
LNDIQMDIMDYIRPASCSDEAFRAMWAEFEWENKVAINTTFLDLQAFLTHVVSSTNMECL
TPTSSLSGESAFLAANLYAKSVFGEDALVNLSVEKKDDADGRLSGYVRIRSKTQGIALSL
GDRITAIQRVGDVQEEIAA
>Nannochloropsis_salina__TFJ87521.1
MAPSGLPAVSSIETSCTVLFHTEKASAVQQEEIMRDLENPDVKYKIRALKQTIMLLLSGE
NLPRVLMSVIRFCSSTNDHLLKKLLMLYWEVVPKYDGTSKKLLSEMILVCNALRNDLNHP
NEYVRGSMLRFLCKLREPDLLEPLIPSIKACLEHRHSYVRKNAALAILNIHRHVSSDLVP
DAPELMQQFIQTETDSGARRNAFLFLCSEAELLAIQFLTEHLDEVPRYGDGFALLVLELT
RKVCRKDPAQKARFVRALFNLLQSDSAAVSYEAAWTLVSLSSAPTAVRAAASTYAQLLNS
QSDHNVKLIVLERLASLKQGHTRVVQENLMDVLRALGSPNLDICRKTLEVAMDLVSPRNI
EEVVAVLKREVLRTQEGEQEKATVYRSMLIQAIHTCAARFPEVADAVVHVLMDFLSGDGA
LDVIVFVRSIIEQYPAFRPSILNKLLQSFAYIQGNTVLGVAVWILGEYAMEPTLRKEAFD
CLLANAGQPPYLPKSTPAIKEGVGEGGREGGNAPGQQLVSKSVVLADGTYATQVAMVPVP
GGTGSGKLGAEEKSSPAFRRALLEGDVFLGGLLVSSLTKLTVQALETAGPLDPECKEMQA
KTLLVACGVGRMAEVKAQGNVGAYADVLERITVCARVLLDPDSLSLVKDTLLTKCKVSYA
AFLKFKQEEAAKSDKARQGGKAGGLSAFPDALINFRQLRHFGVQTGDFDLYDGEDIQRAT
GAGAVKDEVGDWSKRLAHVYQLSGLADPVYAEAYVTVHDYDIVLEILVINRTKATLTNLT
VELATMGDLKLIERPQSHTIGPQDQRIIRANIKVSSTETGHIFGTIVYENSSTAEKGTVN
LNDIQMDIMDYIRPASCSDEAFRAMWAEFEWENKVAINTTFLDLQAFLTHVVSSTNMECL
TPTSSLSGESAFLAANLYAKSVFGEDALVNLSVEKKDDADGRLSGYVRIRSKTQGIALSL
GDRITAIQRVGDVQEEIAA
>Ectocarpus_siliculosus__CBJ27676.1
MAVTEQHCTILFNSDGLQSMQQDDIIKNLEQPNISGKVTGIKQAILLLLSGETMPRLLMS
VIKGCLKDDSKELKKLVMMYWEVVKKYDAEGKLLPEMILVCNALRNDLNHPNEYVRGCTL
RFLCKLREPELLEPLIPTVKLCLEHRHSYVRRNAALLCYYVHKNFGQQLLPDGPELIERF
IAAEGDTSARRSAFLFLYNESEELAIDFLNNHMEDVPKFGDGFALLVLELCRKVCRRDPS
QKSRFVRVLLSMLQSRSAAVSYEAAWTLVSLSGAPTAIRAAATTYAQLLNTQSDNNVKLI
VLERLAGLKKHHTKVLQEVLMDILRALSSPNVDICRKTLEVAMDLVTPRNIEEVVQVLKR
EVVRTQEAGMEKGTQYRTLLIQAIHGCATKFADVAESVVGVLMDFLNGDGAMDVILFVRS
IVEQYEGLRPSILSKLIFSLRDMVNGPVIAVAIWILGEYCEDADAITSAFTELRESVGPM
PLTEANSSAANGGADGGPAKEGGAAEEGGGAAAGAGGGGTTVTKNIVLSDGTYATQTTVQ
GGGVAAVASALKSDARLRQLLVGGEIFLGSALSASLTKMTLRAMDLLGDSSPAAKEMQIA
TLQILCGLAKVIEARSLTHRGAYADCLERVTMCCRSLLDPAARAVLKPTLLDLCRQSFQQ
LLDKEKAAQAKQAEEMEGRPRSQPDDLINFRQLRSNALQAAELDIYDGDDISKATGMDAP
DTGRLSHIYQLSGFADPVYAEACVTVHDYDIVLEMLVINRTPNTLTNLTVELSTMGDLRL
VERPQSHTIGPLDSRNIRANIKVSSTETGHIFGTIVYENSSTAEKTYINLNDIHMDIMDY
IKPASCSEEAFRSMWAEFEWENKVAVNTSFTDLNAFLKHLVAKTNTNCLTPLSSLDGSSS
FLAANLYAMSVFGEDALVNVSVEKKSDADGKLSGHVRIRSKTQGIALSLGDRITLVQRGP
GTTKAQP
>Tribonema_minus__KAG5189062.1
MSAAVEAHCTILVNTDKASTLQQDEIIKDLEQPQVSLKIKAIKNAITMLLSGEPMPRLLM
SVIKGCLKEENKELKKLVTIYWEVARKYDGAGKLLPEMILVCNALRNDLNHPNEYVRGAT
LRFLCRLREPELLEPLIPTVKACLDGNGLGRHPYVRKNAALACYYIHKNFAETLLPDGPE
LMARFIEAESDSCARRNAFLFLFNEAEDSAIEFLNTHMERVKDYGDGFSLLVLELCRKVC
RRDPAQKGRFVRLLLGMLQSDSAAVCYEAAWTLVSLSSAPTAIRAAAATYAQLLNSQSDN
NVKLIVLERLDALKRQHAKVLQEVLMDILRALSSPNIDICRKTLTVAMDLVSPRNIEEVV
QLLKREVLRTQEAGMEKGLTYRSMLIQAIHTCATKFPEVADSVVHVLMDFLGGEGGMDVA
LFVRSIVEQYASLRSSVLGKLMASLRDISATPVLCVALWVVGSYCEGPDALAMAFAELRE
AVGPLPFETSQGDGKSAKAAADAPTLPTYTTKNVVLSDGTYATQVRRRQLNVSAVISQCT
TIIHMGSGLRRLIAGGDVFLGTALGVCLTKLTLHALKLMGETSNGVKDMQVYTLQVLCGV
ARVIEAASTTHRGAFADCSERVTLCCKLLLDPAARTSLGSTMMDGCRDSYAALLAMEKTA
LAMAEAAKKGPTLSQPDDLINFRQLRAAGLAGPEVDIYDGDDITKATGLGANADDGNKGR
IYQLSGFSDPVYAEANVTVHDYDIVLEILVINRTPQTLTNLTVELATMGDLRLVERPQAH
TIGPLDQRTIRANIKVSSTETGHIFGTIVFENSSTAEKAYINLSDIHLDIMDYIRPATCS
EEAFRSMWAEFEWENKVSINTTFTDLNEFLAHLVAQTNTTCLTPTSARHGPSSFLAANLY
AVSVFGEDALVNVSVEKKADAGGALGGHVRIRSKTQGIALSLGDRITLVQRGAGATPQP
>Emiliana_huxleyi__EOD20142.1
MVVPVLMDFLGDANQSSAVEVILFVREILETFPHLRESVMKKLLETFPTIHSSRVARVAL
WLIGEFCVAGEDVAAGFTTLKASLGEPPFVPPAEDEAASNGPAAAPRPEGRPVVLADGTY
ASVVAADEAVGGDDGTQRLRGLLLGGDFFLATVVATTLTKLALRSREHLPTRAANMVAAD
VMLILTGLLQLGKAGGAGATIDADSQERLQTYLHLLSSPGEEVQALCLVHCREVFSAMLR
ERAGQEEAEKPAKDVAPEVHRQADDLISVRQLKGGKSDTAALELDDDDDPVSSAAGAFTG
ELDFAARLKRVTQLTGLSDPVYAEAYVLVHSYDIMLDVLVINQTQEPMTNLCLELATVGD
LKLCERPTAYTLAPGESKHIKANIKVSSTETGIVFGSIVYDAHGSTPPGGGENRNCVVLN
DLHIDIMDYIAPASCSDLAFRAMWAEFEWENKVAVNTDITEVKEFLEHVMKSTNMRCLTP
PAALEGESGFLAANLYAKSIFGEDALVLRRILCGGGGKNQTQAAPPSDAPEWKAPNSFTD
SDRRHAKTSGFSM
>Emiliana_huxleyi__EOD12644.1
MSAMERNCTLLLHGKEATPPNEEEIRELLEDKDVEKKQEAMKTLITLQLNGEPMPKMLMV
VIRFIVPSDDHKLKKLLLIYWEVIDKTGPDGKLLPEMILVCNNLRNDLSHPNEYIRGCTL
RFLCKLKAPTEVEILEPLIPTIKNNLEHRHAFVRRNAVLAVYSIFKSFEPLIADGPELVE
AVLQQEQDASCKRNAFLMLFHCCSERAVAYLSENLEQVAGWGDILQLVVLELIRKIVRAN
PYEKSRYIRCILTLFASESAAVAYECASVLVALSSSATAIRAAAQSYTQLLSSQSDNNIK
LIVLERLQDLKRHHSKVLQEMIMDIIRALGSANLDIRKKTLEIMLDLIVPKNIGEVMQVL
KKEVQKTQGEEGEKSSEYRAMLINAIHRSAIRFPESASMVVPVLMDFLGDANQSSAVEVI
LFVREILETFPHLRESVMKKLLETFPTIHSSRVARVALWLIGEFCVAGEDVAAGFTTLKA
SLGEPPFVPPAEDEAASNGPAAAPRPEGRPVVLADGTYASVVAADEAVGGDDGTQRLRGL
LLGGDFFLATVVATTLTKLALRSREHLPTRAANMVAADVMLILTGLLQLGKAGGAGATID
ADSQERLQTYLHLLSSPGEEVQALCLVHCREVFSAMLRERAGQEEAEKPAKDVAPEVHRQ
ADDLISVRQLKGGKSDTAALELDDDDDPVSSAAGAFTGELDFAARLKRVTQLTGLSDPVY
AEAYVLVHSYDIMLDVLVINQTQEPMTNLCLELATVGDLKLCERPTAYTLAPGESKHIKA
NIKVSSTETGIVFGSIVYDAHGSTPPGGGENRNCVVLNDLHIDIMDYIAPASCSDLAFRA
MWAEFEWENKVAVNTDITEVKEFLEHVMKSTNMRCLTPPAALEGESGFLAANLYAKSIFG
EDALVNCSVEKRLDGKICGYIRIRSKTQGIALSLGDKITLKQKGPAC
