# Supplementary material for: Prevalence and environmental abundance of the TSET complex in cosmopolitan algal groups
Source: iScience. 2025 May 15;28(6):112679. doi: 10.1016/j.isci.2025.112679 (PMC12167817; doi:10.1016/j.isci.2025.112679)
Supplement: Data S3. Datafiles used in informatic analyses, related to Figures 1 and 2 — List of TSET homologues, sequences of query TSET proteins, alignments and curated tree topologies, and Ref_seqs_1_manual_predictions.csv used for the AMOEBAE searches. [file mmc4.zip › S3_files/TSET_sequences/validated_by_phylogeny/TSAUCER_stramenopiles-dictyochophytes.afaa]

>MMETSP1174_dictyochophytes__ID10320
SECIAWPSGSALLEVIKRLQRGAVIGTGATRRACVEAIGRISLISLEPVRMALYLFMHEL
QMNDPDLWHGSAAALAGSIQTPEFTHDINRYVWEQQFNLDAFEAREGVGVSDLITPVMMV
HDCHYAGXXXXXXXXXXXXXXXXSMTVTMRGSIITEKGAASETKGNQHTCPVASDLERMG
AVKEIILNRRQFDSSNDSYRFRAAGAFMHPYMDYCARLWASKSLEMEWAKIDFWGVQFNE
HHIRTHADVYCTGV
>MMETSP1173_dictyochophytes__ID17578
LEEGVWPEGGALTGIVSRLVKATLSGIAHTRRSCVAALGQIALVVDEPFRFSLYCFLTDL
LDATYDPWTLEKTELSTSAMKSCQSHPLARHQSLQDLAFEASEVSEAVTVQDLVQPVLVI
LDRLYHAESVRQGIQTNHMPPAEGIGEVLPEVPTPGALYDARELLX
>Pseudopedinella_elastica_CCMP716_dictyochophytes__ID14299
XGGGGGGGGGEKAALGDPPQEWGGFNGPGEAACEQGGGMVWPRGVAVTSIVLRLSKGAAT
EPMPARRCCVAGLCKLALVAQDPVRFSLYLLLHELQTSAGLQETQSHSAGRTPANGALGR
AASEAAASSPSGVEDLLASTLTALDRHYEAAEAAAGVIEEVKAEVEYKPNEGAALGLGHK
PNVPX
