# Supplementary material for: Prevalence and environmental abundance of the TSET complex in cosmopolitan algal groups
Source: iScience. 2025 May 15;28(6):112679. doi: 10.1016/j.isci.2025.112679 (PMC12167817; doi:10.1016/j.isci.2025.112679)
Supplement: Data S3. Datafiles used in informatic analyses, related to Figures 1 and 2 — List of TSET homologues, sequences of query TSET proteins, alignments and curated tree topologies, and Ref_seqs_1_manual_predictions.csv used for the AMOEBAE searches. [file mmc4.zip › S3_files/TSET_sequences/validated_by_phylogeny/TSAUCER_stramenopiles_haptophytes.afaa]

>Blastocystis_hominis__CBK24394.2
MTKYLHKADYQLIDTVLQHILVLVYLKCGILNDDNKVVNLIHLFCVHCANSVSQEQCAAY
ANQLLAETEQTYSARALSALKASCVLLKVSGNNNALKDLLLRSVNDAKTGSSYLSSCLPE
LFCILHYSNLDCAELDDIITWGFSSQDVGVLRHCLGMLLSLFEVDPTRAQRLLGSVLNDQ
ALAKLISEDGIASVCSIRCCWALYKATKSANVLTYLASMACQGVVASRMLAMELLSLLPY
EVLSTLPSTTSTNKDSRAADWRRAVGLTQSIAETVRDWLLAYKNQNDNVGLMAVARVLIN
LAQCLTTHFGSRNRIDGSAELQATQQALNTIYTTLVAFKTSNSVYLQSTLLKASIWLVDP
PTAETQSVYVDLVRRTRELRLPVEVADEVLQQLAGRALKTPTLAYFAMEVMWAWFLQNPM
KVSVNALLSTWKACFALRDMVNCSAVVDSVFRFLDFSTPNEEFHKHLALLKCAAYWFLGE
CCEFFAMADGLLECRQIIQSILLRLQKAAVLGDWEVRREAIRSLGKIALVSEDPIRICVY
EMLQNLTKMVSSEDAEVYNDLVEPILDVLDDVYEAIENDEDPTPILKSEAALFHQSVIN
>Blastocystis_sp_blastocystis__ID3850
MTKYLHKADYQLIDTVLQHILVLVYLKCGILNDDNKVVNLIHLFCVHCANSVSQEQCAAY
ANQLLAETEQTYSARALSALKASCVLLKVSGNNNALKDLLLRSVNDAKTGSSYLSSCLPE
LFCILHYSNLDCAELDDIITWGFSSQDVGVLRHCLGMLLSLFEVDPTRAQRLLGSVLNDQ
ALAKLISEDGIASVCSIRCCWALYKATKSANVLTYLASMACQGVVASRMLAMELLSLLPY
EVLSTLPSTTSTNKDSRAADWRRAVGLTQSIAETVRDWLLAYKNQNDNVGLMAVARVLIN
LAQCLTTHFGSRNRIDGSAELQATQQALNTIYTTLVAFKTSNSVYLQSTLLKASIWLVDP
PTAETQSVYVDLVRRTRELRLPVEVADEVLQQLAGRALKTPTLAYFAMEVMWAWFLQNPM
KVSVNALLSTWKACFALRDMVNCSAVVDSVFRFLDFSTPNEEFHKHLALLKCAAYWFLGE
CCEFFAMADGLLECRQIIQSILLRLQKAAVLGDWEVRREAIRSLGKIALVSEDPIRICVY
EMLQNLTKMVSSEDAEVYNDLVEPILDVLDDVYEAIENDEDPTPILKSEAALFHQSVIN
>Pelagococcus_subviridis_pelagophytes__ID17775
MKVLGYRTGGRYNDSNSAQALSWLFHFARPPRGRTRSGLAMAAPAPVRPPGPSAYVSARL
GGVPAPEELERELVDLTASDAHKTHKHATKDLLARTLPRVASHGATSTSAIPTLLSLLSP
DGAVSERYAIRYAYYLVQRACEHYGRALPDADADAIVTALAKDASERKGARQILATRALS
SAARAGVRGASDAVDSACAAAIERFAVGKDPKGGSKKKIIFKGGAVNAGARAALGAKRRI
LLRYSASQPIDLNALPTPVALATAVTIGDPIAARHALSTASAVASAAEPAAAHANLARAL
LPALNATVADVEHWKQAATEYKNAVDADDKNAAAKAKRALGKERSGAAVYAETPATAAAL
ARLCGTLRARALAERNGNGNDPDAPPDACSRACEIILAAIMKHDGLGGGGGGGGESGGGG
GGDAKSPSPMKSPSKASSSSGGGGSSDRPIPPRAALAAVEGLCASNAPRGTDAGAAARAA
AWTAMCRGGGGSAAGGDPPALAAAVKRVRDVLNQPRYGGATIATACRAAAAIGEARACAR
AAGHASATGVVGEKTQLSSLAISLEHVAAALSVGGGVRTEALRALLWLQTPTFLVDVHER
VVRKNLSSGGGLWATTDAYFDAPPATPETDGGGCVGGAWRGAEPQRRLLRAIADRAATTL
CCVDESEAVAWARMTMDGARAVVAVGPKTAPASAALDVLKARSIHWFPYDRVGGAAQKGA
RKRASAREKCLAGAVALASAARAHGAHALEAAIVWHLGENANHDAGEYSWQVETTTTADA
LVAYSGGVGGAISAAARHPPLSRAIHALTRALLLSPSWTTRAAAVKALLTVGIRSGEPFR
LQCYAALRAAQKAGASSERSVGVAAAGPPALHSELDAAVVALDHVYRAQTRFRDMCRDHG
EDPAGWGNGNLAEVAGRHDALIELAASACFVPRSTWWPIGAASEPFVREFRDARSGDVRM
AAATAAELMGSEAAQVAKARRASGGDDGDGDGGGGGGDWTPVAGAIAEGDDVASLI
>Vaucheria_litorea_CCMP2940_PX__ID3564
MTCAKNSGDPEKSNQAAIRDLCRAIWEQGFMDCDHSHVKSLALEAMFLLIPDPSSNDVEL
RDMWAELKSKIEACPSRLLEPDLKTLCACLIDRIECSSMTGREAIVSTVLSIIESFCKQV
PTDSVMGALVQAWTKCVKYGPECSKIVLASVNRVLDGAHKWEGKRFDMNSAERRKKQKEM
CSNVFGFEDNQKRDFSSFRDSYDLSMSYNIEVEENCGFFKNLGCSAFWFLGKYCMELIGY
FEPESGSFDKNRSLTLEQKQIARKMIIKVKNAVLWDDDSTRLASTSALCNMALFFPNPMK
LDVYMFLRALVRGESWAALDQEYKSLDTMICECSGMLQLRPMFGLSEFVLPVLDQLDSYF
EKIGPTPKIFR
>Cladosiphon_okamuransis_PX__ID6032
MPSLPIPSSERSKSRMNLPPPSPSLLSRKSSWKAAIKGHRSRSNSEVDEDSIVGGSVTPS
KFAAVGGGGGVGGGGGGGGGGGGGGGDDDGKNGTHYGYAINSYEQVNRPRAHWTIAADVV
AKGPTMPKKRLVPLLRELCIRIGDCTVCDGAFFGALLAILRSAKEGDWDGKAVRLVHFFV
RGMVTVQGDTEGRVLGSHWEGRGITPEQILEAVECFREESEHRSAVRQIPAFHTLATLCQ
LASVAGVGGHPTPVEVLRDSTLAPLKSFQAQERPERGAKSKGRALRQRQEAFEESLLVSS
AIFSAIRRCPALARDQSILPAVLLGCCSENLLAARHAFAVLADQAAQSPDMVSQTLLSKA
MLVPTTVGMLQAPGGLASSGEEPNLADSLACVYYLRAIKALAFADALDDTMRLDMYRTLV
SSVSDARHRVALEAMQCLLGHPRAWELLVNAQRQSRDADIFRRVVDRIKVCVEEATAPAT
AAAAAAAAAAASSGPPSRPGSPPLPPPAPTDHGTSQKRKKGKSGAGAGDGPTGAGGGEAA
ASCNWALAHAACRVCRVVGRTFQVAISYQTMQNQNRAGGDANGNGTTTTTITITTTTTNN
NNNNVASSGTGGATGSGASNPRPPSISARPGFSDALIPVGDGGDGNGNGNPSTPDGGAAF
NLLGLPPSPAPRSGVTGASAWGATIGGGKGGGGGGGLRPGGGGDVMTGQVVEEQNTAAIR
DLCRALQQHRLLESPHLHVRSLALEAMFLLVPDPSPLDPQLRGLWDWLQQRVEQCPSTLP
DSVLSELVDTLLTRVQCSAASREEVIPIALALTESFMYQVPSEEMGRCVLRAWCQCAGYG
GRARESVLQSVYRILDRDIALPPVRSRAAFASATNHRVSTAGAGADRGGARHARGMPSED
WTRQPGFAGVVGAEDGVQSGKATPTVVSAGGSSGSGGFATSLNGVSMILGGEESSRWGKA
GGSDAGGQSEPPRLAYLRAKSAATRLKRSAYWFLGEYCCQLTGSPTPSDRAASSPQSVDR
SPSPKPKPSGGDDLLDVWGSSAPPSRSEGGAARPPAASGLSGLEAGARAVAHPVVSAMNG
ATISIMMRLKHAAMFEDFQTRYTCASALCKIALRLPDPVRFDAYCFLKGLADAAALFPLA
VRQQQQPREDAAASGPEGQGGAGRDGDGLLGGYRREQEVFSERMENVGAYGIGEVVTPVL
DFLGCFYSTADNDKSQEGSLQDKETKNDSVRETEFLELYRRVLDGHGVALRP
>Ectocarpus_PX__ID8795
MPKKRLVPLLRELCIRIGDYTVCDGAFFGALLVILRSAKEGDWDGKAVRLVHFFVRGMVT
VQGDTEGRVLGSHWEGRGISPRQIIDAIECFRQESEHRSSVRQIPAFHTVATLCQLASVS
GVGGQPSPVEVLRETTLTPLRSLQAQERPERGGKTKGRALRQRQEAFEESLQVSAAIFSA
IRRCPALARDQSILPPVLLGCCSENHLAARHAFAILADLAMKSPDVVSQTLLSKAMLVPT
TVGMLQAPGGLASAGGEPNLADSLACVYYLRAIKALAFAGALDDTMRLDMYRTMVSSVSD
ARHRVALEAMQCLLDHPRAWELLVNAQRESRDADIFRRVVDRIKVCVEEATAPATAAAAA
TAAHDGSTAASRPGSPTELPPAAPADLGHKKKKKMMRKKEKGSGGGAGNGPAGVGASEAH
CNWALAHAACRVCRVVGRTFQVAIRPCRTKIELVSTAAAAVAAPSWQARLRQQASAESVV
AAGPPARAPRPSTPATASRKVVEEQNTAAIRDLCRALQQHRLLESPHLHVRSLALEAMFL
LVPDPSPLDPQLRGLWDWLQQRVEQCPSTLPDTVLSELVDTLLTRVQCSATSREEVIPIA
LALTESFMYQVPSEEMGRCVLRAWCQCAGYGGRARESVLQSVYRILDRSIALPPDNPRTA
FASAANDRASTGSVGDRGGAARHVRGMASEDWTRQPISTGGAQGSEDGSQPGRIPPTIVS
GGGSSGSSGFATSLNGVSMILGGDEASRWGNAGGGGAGGDPSETPRLKYLRTKSAATRLK
RSAFWFLGEYCCQLTGAPAESSQNPDQSPPPAETGGNELLDVWTSPVPSPTKGGTGRLPA
GLGDMGAEASAEAHPVVSGMNGATISILMRLKHAAMFEDFQTRSTCASALCKIALRLPDP
IRFDAYCFLQGLADSAALFPLVPSRQDNDPGCSGEGLLEGHWREQEALFERIENAGAYGI
REVVTPVLDYLGCLYSMPDSEETRPSSSQDGSLPTERTEVGQRSAMETKLLGVYRRVLDQ
HGAAPGP
>Blastocystis_hominis__CBK24394.2
MTKYLHKADYQLIDTVLQHILVLVYLKCGILNDDNKVVNLIHLFCVHCANSVSQEQCAAY
ANQLLAETEQTYSARALSALKASCVLLKVSGNNNALKDLLLRSVNDAKTGSSYLSSCLPE
LFCILHYSNLDCAELDDIITWGFSSQDVGVLRHCLGMLLSLFEVDPTRAQRLLGSVLNDQ
ALAKLISEDGIASVCSIRCCWALYKATKSANVLTYLASMACQGVVASRMLAMELLSLLPY
EVLSTLPSTTSTNKDSRAADWRRAVGLTQSIAETVRDWLLAYKNQNDNVGLMAVARVLIN
LAQCLTTHFGSRNRIDGSAELQATQQALNTIYTTLVAFKTSNSVYLQSTLLKASIWLVDP
PTAETQSVYVDLVRRTRELRLPVEVADEVLQQLAGRALKTPTLAYFAMEVMWAWFLQNPM
KVSVNALLSTWKACFALRDMVNCSAVVDSVFRFLDFSTPNEEFHKHLALLKCAAYWFLGE
CCEFFAMADGLLECRQIIQSILLRLQKAAVLGDWEVRREAIRSLGKIALVSEDPIRICVY
EMLQNLTKMVSSEDAEVYNDLVEPILDVLDDVYEAIENDEDPTPILKSEAALFHQSVIN
>Blastocystis_hominis__CBK24394.2
MTKYLHKADYQLIDTVLQHILVLVYLKCGILNDDNKVVNLIHLFCVHCANSVSQEQCAAY
ANQLLAETEQTYSARALSALKASCVLLKVSGNNNALKDLLLRSVNDAKTGSSYLSSCLPE
LFCILHYSNLDCAELDDIITWGFSSQDVGVLRHCLGMLLSLFEVDPTRAQRLLGSVLNDQ
ALAKLISEDGIASVCSIRCCWALYKATKSANVLTYLASMACQGVVASRMLAMELLSLLPY
EVLSTLPSTTSTNKDSRAADWRRAVGLTQSIAETVRDWLLAYKNQNDNVGLMAVARVLIN
LAQCLTTHFGSRNRIDGSAELQATQQALNTIYTTLVAFKTSNSVYLQSTLLKASIWLVDP
PTAETQSVYVDLVRRTRELRLPVEVADEVLQQLAGRALKTPTLAYFAMEVMWAWFLQNPM
KVSVNALLSTWKACFALRDMVNCSAVVDSVFRFLDFSTPNEEFHKHLALLKCAAYWFLGE
CCEFFAMADGLLECRQIIQSILLRLQKAAVLGDWEVRREAIRSLGKIALVSEDPIRICVY
EMLQNLTKMVSSEDAEVYNDLVEPILDVLDDVYEAIENDEDPTPILKSEAALFHQSVIN
>A_castellanii_XP_004354064.1_TPLATE
METASALAPPSGGSLSSVTSGILAAGQQLCHNLYLQSKQPMAYHQIEAALIEQTSKGKKA
STAKVVEALRGLSFYTPDEQLIDVLLNVLAQHEDRKIAGAVYHFLSSAPQQLRSDGLTNE
AKHTSVGRRALALRTLATLAPSDNKTIDDFLVDAISNVVLKEEEVDPQKTSRRTFRRHKT
ETSETERPLDQAGALLAARYRFGNTRPLIPVAIRGMFCDDPVGARHAIALCLQLAALYPV
EVAEGVKDFLPQNVMRTPRPAVITATSFPGDRPNLSDTFARALFVRVCGRLAQSTEVSKD
VGEAFFQALCQSVADLNERVAFEAVAALCAFPWSRISAACVLPIADEYGYKPSGKLPLAQ
AVVTRIVQALSDPTRSAVALHAACRTARLFARARIINSSSHVRDADGTLDVMCRSLLALL
PQANNNSASSSTSSVETGRIYIEMEVMRALVWLTFPHHNTHTYANAFGHHIRANIFSSAQ
LADLFKELHERVEASPDMIKFATKLAYVWYSNVPEKTNADSITALWATILKLDEEFDARG
RRQGEEEEESRENGDGGEDEFEDYRYSEGDQPTKAKALREVLLKHVFKMLDCQHKASQST
PDTKRIRDVVWRLRTRFYHFLAENAQFLSAWDSESDVEESAALKAILLRLEAAAVSGSWE
TRIVAAEGVAKLAFRLPALRSQVGHLFTSAESTSSSSSSAKTATSSSSSSVPGALLLRSP
PVVPWVASPAVHLMELSAGLQDRGVSFLSLPLEERRSAAEISAKVKSQMNLFGQLLAD
>Blastocystis_hominis__CBK24394.2
MTKYLHKADYQLIDTVLQHILVLVYLKCGILNDDNKVVNLIHLFCVHCANSVSQEQCAAY
ANQLLAETEQTYSARALSALKASCVLLKVSGNNNALKDLLLRSVNDAKTGSSYLSSCLPE
LFCILHYSNLDCAELDDIITWGFSSQDVGVLRHCLGMLLSLFEVDPTRAQRLLGSVLNDQ
ALAKLISEDGIASVCSIRCCWALYKATKSANVLTYLASMACQGVVASRMLAMELLSLLPY
EVLSTLPSTTSTNKDSRAADWRRAVGLTQSIAETVRDWLLAYKNQNDNVGLMAVARVLIN
LAQCLTTHFGSRNRIDGSAELQATQQALNTIYTTLVAFKTSNSVYLQSTLLKASIWLVDP
PTAETQSVYVDLVRRTRELRLPVEVADEVLQQLAGRALKTPTLAYFAMEVMWAWFLQNPM
KVSVNALLSTWKACFALRDMVNCSAVVDSVFRFLDFSTPNEEFHKHLALLKCAAYWFLGE
CCEFFAMADGLLECRQIIQSILLRLQKAAVLGDWEVRREAIRSLGKIALVSEDPIRICVY
EMLQNLTKMVSSEDAEVYNDLVEPILDVLDDVYEAIENDEDPTPILKSEAALFHQSVIN
>Blastocystis_sp__OAO16531.1
MPQQKQAEPETYSSVLKNIRDLSGKKKASALLPVMRTMTKYLHKGDSELIDATLYLLPSM
RIGKDDNKVTNLIHLFCSQLAATCSAEENAKYAELLKADLDSAYFARVLSALKAYCVALK
YAGQNDTLKSVVLQYANEAKEGRSDMSHCLAELFCIIRFCELDCEELDAXXQWGVTTSDP
AVLRHCLGMLLAIAPEAPERAARLLRDTITNASTAAVISQDTLASVCYVKLCWALYKAKK
DAAYLRVLCRCAQEPAEAPSLLAMELLCQLPFETLSAMNGEGASGNGELLQILAAAVEKR
CKGYAASEDNIGLTSVCRVVINLSKCLITHFGSLAAISGSPALVAVQAALGSLYATLLPF
SNSISIYLXTSVLKVMIWLVNPPTDXASTQRYLELVQRTKXMKLPVSXAQEVLTQLVGRA
LSTPTLSHFAVEVAWTWFLQNPETVTVDTLLSAWHACFSLHDIVNCEYTLNSVFRLLDFT
TPLEEYREHVATLQCAALWFLGDCVDFFTDSSADCAALLQALLLRLQKAAVMGDWKSRRA
AIRTLGKIALVSEEPVRLSVYELLQNLTTAASGEEGTVYNDLVEPILDVLDEVYETIENE
GDPTPIIERERVLFHQSVIH
>Blastocystis_sp_subtype_4__XP_014529239.1
MQRCLAELFCVLRYCNLDCTEVDALIQWGFTTGDQAVFRHCLGMLLSLAEDAPQRVATLV
QPCFDQASVVESDNLASICYIRICFILYEATKDSKYLTVLCKYVQSDSDCSSLLAMELLS
QLPYDVLQGLNVNGGAGSGELIQFIAQKICSSCEEYVSSNDTLGIVTVCRVTVCLAKSLV
THFGSRTAITGSPALDATQDALNKLYELLLPHATSISIYVQTSVALTVLKVMIWLVNSPT
DETSRSQYIDLVKRTTAMKLPEDVAREILQQLSGRAVSTPSLSHFAVEVAWAWFLQNPLT
VTVDSLTTSWHACFSLRDIVNCEYTLNAVFRLLDYSTPNEGFIDHIANLKTAAYWFLGEC
VDLFANVGDSADCSAFYQPIIIRLQKAAVMGDWKMRREAIRSLGKIGLVSEDPIRISIYE
ILQNLTVAVSTEEATVYNDLIEPILDVFDQIYEAVELEEDVTPIIDKQRILFHQSVIN
>Ectocarpus_siliculosus__CBJ29072.1
MPKKRLVPLLRELCIRIGDYTVCDGAFFGALLVILRSAKEGDWDGKAVRLVHFFVRGMVT
VQGDTEGRVLGSHWEGRGISPRQIIDAIECFRQESEHRSSVRQIPAFHTVATLCQLASVS
GVGGQPSPVEVLRETTLTPLRSLQAQERPERGGKTKGRALRQRQEAFEESLQVSAAIFSA
IRRCPALARDQSILPPVLLGCCSENHLAARHAFAILADLAMKSPDVVSQTLLSKAMLVPT
TVGMLQAPGGLASAGGEPNLADSLACVYYLRAIKALAFAGALDDTMRLDMYRTMVSSVSD
ARHRVALEAMQCLLDHPRAWELLVNAQRESRDADIFRRVVDRIKVCVEEATAPATAAAAA
TAAHDGSTAASRPGSPTELPPAAPADLGHKKKKKMMRKKEKGSGGGAGNGPAGVGASEAH
CNWALAHAACRVCRVVGRTFQVAIRPCRTKIELVSTAAAAVAAPSWQARLRQQASAESVV
AAGPPARAPRPSTPATASRKVVEEQNTAAIRDLCRALQQHRLLESPHLHVRSLALEAMFL
LVPDPSPLDPQLRGLWDWLQQRVEQCPSTLPDTVLSELVDTLLTRVQCSATSREEVIPIA
LALTESFMYQVPSEEMGRCVLRAWCQCAGYGGRARESVLQSVYRILDRSIALPPDNPRTA
FASAANDRASTGSVGDRGGAARHVRGMASEDWTRQPISTGGAQGSEDGSQPGRIPPTIVS
GGGSSGSSGFATSLNGVSMILGGDEASRWGNAGGGGAGGDPSETPRLKYLRTKSAATRLK
RSAFWFLGEYCCQLTGAPAESSQNPDQSPPPAETGGNELLDVWTSPVPSPTKGGTGRLPA
GLGDMGAEASAEAHPVVSGMNGATISILMRLKHAAMFEDFQTRSTCASALCKIALRLPDP
IRFDAYCFLQGLADSAALFPLVPSRQDNDPGCSGEGLLEGHWREQEALFERIENAGAYGI
REVVTPVLDYLGCLYSMPDSEETRPSSSQDGSLPTERTEVGQRSAMETKLLGVYRRVLDQ
HGAAPGP
>Ectocarpus_sp__CAB1110985.1
MPPVPVLPRKMPPHSPQSLSRKSSWKHSLRGVGTRSRTGSDAGDDAESTAAGSVKMGKLG
GLGGGVGGGEKDNSQGYAISSYELVNRPRAYWTVAAEVVAKGATMPKKRLVPLLRELCIR
IGDYTVCDGAFFGALLVILGSAKEGDWDGKAVRLVHFFVRGMVTVQGDTEGRVLGSHWEG
RGITQRQILDAIECFRQESEHRSSVRQIPAFHTVATLCQLASVSGVGGQPSPVEVLRETT
LTPLRSLQAQERPERGGKTKGRALRQRQEAFEESLQVSAAIFSAIRRCPALARDQSILPP
VLLGCCSENHLAARHAFAILADLAMKSPDVVSQTLLSKAMLVPTTVGMLQAPGGLAASGG
EPNLADSLACVYYLRAIKALAFAEALDDTMRLDMYRTMVSSVSDARHRVALEAMQCLLDH
PRAWELLVNAQRESRDADIFRRVVDRIKVCVEEATAPATAAAAATAAHDGSTAASRPGSP
TELPPAAPADLSNKKKKLRKKEKASGGGAGNGPAGVGASEAYCNWALAHAACRVCRVVGR
TFQVAISYQTMQNQNRAGVDGSSGGSSTVLASPAATSSVGGERRGSGTSGPRPPSVNARH
GFSEGLLASGRDGSQPVTPEVGTGSAFNLLGLPPSPAPRSGITRAPSAWGPTAGGGGGGG
GGGGGGGGRRLARDGGRDGRAAAIRDLCRALQQHRLLESPHLHVRSLALEAMFLLVPDPS
PLDPQLRGLWDWLQQRVEQCPSTLPDTVLSELVDTLLTRVQCSATSREEVIPIALALTES
FMYQVPSEEMGRCVLRAWCQCAGYGGRARESVLQSVYRILDRSIALPPDNPRAAFASAAN
NRASTGSVGDRGGAARHVRGMASEDWTRQPISTGGAQGDPSETPRLKYLRAKSAATRLKR
SAFWFLGEYCRQLTGAPAESSQNHDQTPPPAKTGGNELLDVWTSPVPSPTKGGMGRLPAG
LGDMGAEASAEAHPVVSGMNGATISILMRLKHAAMFEDFQTRSTCASALCKIALRLPDPI
RFDAYCFLQGLADSAALFPLVPSRQDNDPGCSGEGLLEGHWREQEALFERIENAGAYGIR
EVVTPVLDYLGCLYSMPDSEGTRPGSSQDGSLPTERTEVGQRSAMETKLLGVYRRVLDEH
GAAPGP
>Phytophthora_fragariaefolia__GMF47384.1
MNGYLRSKCSSEQQLLNELAKLLGAKDVASRKMADVLRALTYFYTSAARGSRIPQSLLSG
LCSLLPQLKDKKEVAILKDEHQRIARIALCLLARLVDQFEIQRELAARLTDSQKLHQEQS
VDPGEQVLANFLVTLETAVMTPTGLLLPRQRATLRVYAQLCRVFRKREQLVGLATTVLQQ
SPVLAENAVDAKGKKVTPPGPAQIGAVAGACHALRFHTAPNEQAIAVDKMVQLAFTIPAG
TASRHAAKMLLSLLTSSTLNEGRPSNALVTAKATELYLLKAHPRTLLGGDSLTSVYLLRL
CGQMYRLPVHQQQQQHSTPNDTGLEHASALTDGSLGTSQQKPTDQNPALQGFLMSKALSA
QIQEYLVDVIHTGGTESLSIKSSVAPAVLLVAIEEVLRGTSPEASLCKQPNWGSVCIFEL
VAAALLSLLSAPGKPVNNTVTLHRVCRAVQFVAERLDTIVLQLGVSSGQAMETPAYLSSL
TLRIRKLTEHSNVFVACEALRAFVWLLPRNSTSADENGTNKDDWTSLFWQLETLPFNRIQ
PERRAAIAWTLFRRCVSTPKAYGYEVWEPLLAGCLRIVLAWFRIRPCVWQAALMIAIWQT
ALRECLTTLGDAVFLSVNEVLDIHCPHTDSAAPDSLVVKQSALHFLSHREGGMKYAARNE
AWSSPLILRLTKQALLETCTSQRISSRALLQLRDEAQLQGHTPLTQQVQSTLDFLQKIPR
QSIQGSDDSKKQAFSLHDELFTDKGVVTLTDEDPFTDFRAPDDADSTRPIKAFDDPFADA
VRTNSATAFDFAQRNAADAISNAETFSDFNTLANDSAEANTWRDAGAPDNQCKMATTAPA
MFSTRNTSSFSNWSDNVPPKDQAEFSSAEDNFFGNFSQSDSSQPVFSSWGDGDASQVSQP
KSADDDNSFGNFSATSDTREFTNWSTTSHISTPTSVNEPTDQTSDSTARTGFDDWGSSST
FQPGIQDLNKTNNPQEPSGIVRWR
>Aphanomyces_astaci__XP_009829706.1
MNSYLALRCRSEQQVMNEFTKSIAAKDYTKRTAVLLHELTFFYVSTNTDTDGSSAHIHDS
VLKDLTTLLTAIKDKREDQRIIKTVMTLLQRIAEQMLFSQELKQTLSMSPAPSPASIAPP
TSPRGDKTEAIMHALKSLTDLVAKAEVGNAFPPRRVAAYKLFVVLCAATQQPERPFSITS
TIQSSSVWTMLKLTAAAKKKGADKDLPTQLGLLSGAFQVARHTPSPASLESVVPQLVQGA
FLPNRHAAATCLRLFDVMPLKVVQAVYAHVSATPSFSLNTTDPLTTIYVLKLCGKITRLP
VTSSSSSSSSSSAQNLLDFSFDTTAKPVKRREKAPSGPSIDGSVSSRLSDLLVDICMQKH
TFALAAAALTPHASSVSVAAATLAPCTVLLTAIQELALGQVAPKCFEKVRGGLSPFEIAS
NGVHLILQTHADNPLVLHRVARVVQVVAECLDLTLVEFTAGGGHLDFFSHVTDRMWELAT
SPTSYQSSCVVRESLIALVWLLPRTPRRSSLSPKTQTQSAVWTRFLVHLRTLSTVPELDR
RDIALAMFRRATLFDVDAPLLHRTIAVLVHWYHLHPCQWHSDVALQLWTTLLSDGQPSSD
MFASVLAMMDHHVAPSSSSHPAQAQAVQAMKCVALRFLSSPPATTLLLGHPTLAAACQDI
VLRLTKFVMLDELIIRRLSVDAMVAMASGGGTPQQQHVHDVLAALDMPSHHHLGIQDIVV
PFLRRTSSSTSSSVGPSQKWMMM
>Thraustotheca_clavata__OQR96391.1
MDPWKMLKDRISTMNSYLQLKCRSEQQVMNDLSRCVAAKDVKKLGGLLHELSFFYVSVVA
DGDGYIHDTVLKDLTAILMLVKKEDQKIVRLVEVLLQRIAEQMLHTIGNAKSNHAMRAAS
TPRGDNTGAIMVQLAALMDIVAKYEISHALQPRRVAAYKLYVVLCNALQQPERCFSLVSG
IPASSAWTMLALSGTLKKKGSDKELPAQLALLNASFQIARSLVATSPNLLEPLLPQLVAG
AFIPNRHAAAACLALFDITPLKVIDALMAHVSPASVSINTTDPLAACYILKLCGKIVRLP
VGNRKSSTTATNLLDFSFDTKPIKREEKVPVGPAIEQHVSNRIQDLLLDVCTQRNPFSLG
DPSSNSPLSNCSILLTAIEEMTLGQIAPKCFEKVRGGHSAFEIAANGIYKIMQTHANNPI
VLHRVCRAIQSVAASFDLTLVEFSDHHLDFFSKITDMVWDISVSIESYHPCLIKESLIAL
VWLLPRSIASSPTRTQAKSPLPTPWAELLPQLLQLTYVSNVERYDILQALYRRATHFDID
VSLLTHAMTILLHWYQTSPCQWHGDMFLMLWQSMFTSDKCFRSFANPTDIFQSILTVMDH
HKAHDDFGLQAVQYTKCIAISFISSTKVLADPSFTSSCVDVILRLAKFAMTEDWPVRRTS
IQALIDLFDLCQINPIATEHLHAILFGLKDKAPMQGYCDILYPNHKQIHII
>Achlya_hypogyna__OQR85166.1
MNSYLQLKCRSEQQVMNDLTKCVAAKDYTSKRTAGLLHELSFFYVTVSADADGTSAYIHD
SVLRDLSTLLVNIKDKKEDQKLIRLVHVLLQHIAEQMQYTQRQERDLATQTRSTPRGDNT
TAILLQLSSLLDTVAKSEVTHAFAPRRVSAFKLYSVLCATLRQPERCYSLVSGISSSPAW
TMLQLSAKKKKGSDKDLPMHAAVLDASFQIARALVPSAPQILDPLLPQLVAGAFLPCRHA
AAACLALFDISPLQVVDAFMAHVGPATVSVNTTDPVATCYLLQLCGKIARLPVGRRQTSA
VNLLDMTFDRESKVALGPPIEQHISTRMQDLLLDVCMQKHTFVLSATVASLAPVSVLLTA
IDEMTRGQIAPKCFEKVRGGLSPFEIAANGLQLVLQTHARSTLVLHRVCRAVQSVAAAFD
LALVEFSAHHLDFFSKITDTIWDLATEPGHPPCLVKESLMALVWLLPRNVAASPSRTASS
LKPAPISSWAELLPLLLELPADIVSPVDREDILRALFRRAKLFDVDVMLLTHTTAVLQHW
YETRPCHWHGDLFQALWATSAGSDRAFRADVFESPLAVLDYHRRRDDAAAPAVQYAKCLA
VAFVASSAVLGDPAFAAMCTGVVLRLAKLATTDDWPVRRAAVAGLLRLLPLAAPRVTPVL
DCLRRQAGAHGYGDLLVVG
>Saprolegnia_diclina__XP_008610671.1
MNSHLQLKCRSEQQVLNDLTKCVAAKDYTSKRTAALLHELTFFYVSVVADADGSSAYVHD
SVLRDLSTLLVNIKDKKEDQKLVRIVHVLLQHIAQQVQFAQRLAAHDPSAASRSTPRGDN
TGAILVQLASLLDVVAKNEINHPFPPRRVSAYKLYTVLCATLRQPERCYSLVSGIASSSA
WTMLKLTSAKKKTDKDLPTQVALLDASLQVARSLRETAPQILDPLLPQLIAGAFIPSRHA
AATCLALFDTKPLQVVDALMAHVGTGSVSINTPDAITTCYLLKLCGKIARLPVGNREASA
VAANLLDMNFDAPAAPKSVSGPVIEQHISTRVADLLLDVCMQKHTFVLASAPTAGGPPTL
APCTVLLTAIEEMTRGQVAPKCFEKVRGGLSPFEIAANGIQLVLTTHGQSPLVLHRVCRA
VTAVASAFDLALISFSAHHLDFLSKITEAIWNIADATTSFAPCVLQESLVALVWLLPRRA
PSRTASQAHLATTSGWPELVPQLLSLPPSAVSHLEREAIVRALLARATLVDVDPTLLGYA
ASVLQHWYEHSPSHWHGDVFQALWHIYVSSDKCFRPAVFGSPLAVLDLHQSHAENDRSTQ
AMQYTKCIAIHFLTTTPVLLDPSCAAMCGSVVLRLAKLAMLDDWPVRRSAVAGLLRLQSA
PRVSPVLASLRRHAPSQGYADLLVATSA
>Saprolegnia_parasitica__XP_012199250.1
MNSYLQLKCRSEQQVLNDLTKCVAAKDYTSKRTAALLHELTFFHVSVVADADGSSAYVHD
SVLRDLSTLLVNIKDKKEDQKLVRIVHVLLQHIAQQIQFAQRLAATDASASSIARSTPRG
DNTGAILVQLASLLDVVAKNEINHPFPPRRVSAYKLYTVLCATLHQPERCYSLVSGIASS
SAWTMLKLTSAKKKTDKDLPTQVALLDASLQVARSLRQTAPQILDPLLPQLIAGAFLPSR
HAAATCLALFETKPLQVVDALMAHVGSASVSINTPDAITTCYLLKLCGKIARLPVGNREA
SAAAASLLDMNFDAPREPKAASGLAIEQHISTRVTDLLLDVCMQKHTFVLSSAPTGSGPP
TLAPCSVLLTAIEEMTRGQVAPKCFEKVRGGLSPFEIAASGIQLVLTTHGTSPLVLHRVC
RAVTAVASSFDLALISFSAHHLDFFSKITEAIWAIADAITTYAPCVLKESLVALVWLLPR
RAPPRTASQAHLAATSTSWPELLPQLLALPPTAVSHLDREAIVRALLARATLVDVDPTLL
GYAASVLQHWYETSPRHWHGDVFQSLWETYVSSDTCFRPSVFESPLAVLDFHQSHGEEDR
ATQAMQYTKCIAIHFLTSTPVLLDPSCAAMCSGVILRLAKLATLDDWPVRRSAVAGLLRL
HTVPRVPPVLASLRRHAPTHGYADLLVTA
