# Supplementary material for: Prevalence and environmental abundance of the TSET complex in cosmopolitan algal groups
Source: iScience. 2025 May 15;28(6):112679. doi: 10.1016/j.isci.2025.112679 (PMC12167817; doi:10.1016/j.isci.2025.112679)
Supplement: Data S3. Datafiles used in informatic analyses, related to Figures 1 and 2 — List of TSET homologues, sequences of query TSET proteins, alignments and curated tree topologies, and Ref_seqs_1_manual_predictions.csv used for the AMOEBAE searches. [file mmc4.zip › S3_files/TSET_sequences/validated_by_phylogeny/TSPOON_stramenopiles_haptophytes.afaa]

>Blastocystis_hominis__CBK20173.2
MIKFFLLVNKIGQTRMAKYYEFMEMNERVLLEGECVRKCLGVKDTSSNVVELRQYKLVFR
RYASLYFIAGLDINGDDNEMAVYEFIHCYVETLNSIIGNICELDIMYNLDRCHFILDEML
ANGEVVDVNKQNITRPLTLMEKARNKC
>Blastocystis_sp_blastocystis__ID524
MIKFFLLVNKIGQTRMAKYYEFMEMNERVLLEGECVRKCLGVKDTSSNVVELRQYKLVFR
RYASLYFIAGLDINGDDNEMAVYEFIHCYVETLNSIIGNICELDIMYNLDRCHFILDEML
ANGEVVDVNKQNITRPLTLMEKARNKC
>Blastocystis_hominis__CBK21827.2
MIQFFVIFNKLGQTRFAHYFTFQNAKERATLEGEVTRMYMGRRDDQCNVFEHRSYRCVYK
QVGNLIYLLATDLEEKENVLSLLSFIDAFVETLELYFTKLVCTEFEIDI
>Blastocystis_sp_blastocystis__ID1824
MIQFFVIFNKLGQTRFAHYFTFQNAKERATLEGEVTRMYMGRRDDQCNVFEHRSYRCVYK
QVGNLIYLLATDLEEKENVLSLLSFIDAFVETLELYFTKLVCTEFEIDI
>JQFK_eustigmatophytes__ID4122
MVNKQGQTRLANYYEFKTIEERTAVESEIIRRCLGRSERLCSFMEYRGIKVVYRRYASLY
FIVGCDPEEENELGMLEFIHAFVETLDKYFENVCELDIMFNLEKAHFILEEMVTNGAVVE
TNKSNILKPVLLVEK
>MMETSP0942_bicosoecids__ID16423
MMKFLLMVNKQGQTRLAQYFDFKSIEERSALEAEIIRKCLSRTXMQCSFMEHRGLKVVYR
RYASLYFIVGFEEGEENELGMLEFIHALVETLDKYFENVCELDIMFNLERAHFIVDEMVM
NGCIVDTNKLSVLKPVALLDRIKA
>EBWI_synuro_chrysophytes__ID3296
MVNKQGQTRLAQYVNMHNIEERCALESEVIRKCLSRTETQCSFYEFRGYKVVYRRYASLF
FIVGVEGDEENELAILEFIHALVETLDRYFENVCELDIMFNLEKAHFVVDEMLMNGCIIE
TNKNNILAPIHLLDKA
>MMETSP1324_dictyochophytes__ID23082
TRGRIRRRGGAAADRSQEQGTEVVACKPSVQHAQVRADGEQAGADEAELNYEWIPMQERC
ALEAEIIRKCLSRNETQCSFVEYRGYKVIYRRYASLFFIVGMKDNMNELGVLEFIHALVE
TLDKYFESVCELDIMFNLEKAHFILEEMVQNXVHFRDKQGEHPEADHADGEGERRLGLLE
QNWQMIGLICKIATGAEERPLDSDPSRVCAENFVAGSSQVRFEPRDGHIDGPSPAADWPW
PVRRAPVPAS
>MMETSP1325_dictyochophytes__ID5809
XSSFGRSGDWLWPPDDDQDAQVCVDGQQAGPDEAEFVLRMDPHAGENGTGGGDHQEMLVT
QRDAVLLVEYRGYKVIYRRYASLFFIVGMKDNMNELGVLEFIHALVETLDKYFESVCELD
IMFNLEKAHFILEEMVQNGCIFETNKANILKPIMLMEKASDDSVFSSKMEDDAQRGPTRG
VAVVLLRGFAMTLEQSG
>MMETSP1323_dictyochophytes__ID6240
ADRSQEQGTEVVACKPSVQHAQVRADGEQAGADEAELNYEWIPMQERCALEAEIIRKCLS
RNETQCSFVEYRGYKVIYRRYASLFFIVGMKDNMNELGVLEFIHALVETLDKYFESVCEL
DIMFNLEKAHFILEEMVQNGCIFETNKANILKPIMLMEKASDDSVFSSKIGR
>Physo_oomycetes__ID7625
MIKFVLMVNKQGQTRLAQYYDFLSIQERVALEAEIIRKCLGRNETQCSFVEYRGYKVIYR
RYASLFFIVGVKDDDSENELGILEFIHALVETMDKYFESVCELDIMFNLEKAHFILDEMV
MNGYIVETNKISILKPIHLMEKAS
>Pyth1_oomycetes__ID5934
MIKFVLMVNKQGQTRLAQYYDFLSIQERVALEAEIIRKCLGRNENQCSFVEYRGYKVIYR
RYASLFFIVGVKDDDSENELGILEFIHALVETMDKYFESVIMFNLEKAHFILDEMVMNGY
IVESNKISILKPIHLMEKAS
>Pyth2_oomycetes__ID6641
MIKFVLMVNKQGQTRLAQYYDFLSIQERVALEAEIIRKCLGRNENQCSFVEYRGYKVIYR
RYASLFFIVGVKDDDSENELGILEFIHALVETMDKYFESVIMFNLEKAHFILDEMVMNGY
IVESNKISILKPIHLMEKAS
>Pyth6_oomycetes__ID13776
QGQTRLAQYYDFLSIQERVALEAEIIRKCLGRNENQCSFVEYRGYKVIYRRYASLFFIVG
VKDDDSENELGVLEFIHALVETMDKYFESVCELDIMFNLEKAHFILDEMVMNGYIVETNK
ISILKPIHLMEKSS
>Pyth5_oomycetes__ID7979
MIKFVLMVNKQGQTRLAQYYDFLSIQERVALEAEIIRKCLGRNENQCSFVEYRGYKVIYR
RYASLFFIVGVKDDDSENELGVLEFIHALVETMDKYFESVCELDIMFNLEKAHFILDEMV
MNGYIVETNKISILKPIHLMEKSS
>Pyth4_oomycetes__ID4016
MIKFVLMVNKQGQTRLAQYYDFLSIQERVALEAEIIRKCLSRNENQCSFVEYRGYKVIYR
RYASLFFIVGVKDDDSENELGVLEFIHALVETMDKYFESVIMFNLEKAHFILDEMVMNGY
IVETNKISILKPIHLMEKSS
>Pyth3_oomycetes__ID6485
MIKFVLMVNKQGQTRLAQYYDFLSIQERVALEAEIIRKCLGRNENQCSFVEYRGYKVIYR
RYASLFFIVGVKDDDSENELGVLEFIHALVETMDKYFESVIMFNLEKAHFILDEMVMNGY
IVETNKISILKPIHLMEKSS
>PHyca_oomycetes__ID4096
MIKFVLMVNKQGQTRLAQYYDFLSIQERVALEAEIIRKCLGRNETQCSFVEYRGYKVIYR
RYASLFFIVGVKDDDSENELGILEFIHALVETMDKYFESVCELDIMFNLEKAHFILDEMV
MNGYIVETNKISILKPIHLMEKAS
>Phyra_oomycetes__ID1608
MIKFVLMVNKQGQTRLAQYYDFLSIQERVALEAEIIRKCLGRNETQCSFVEYRGYKVIYR
RYASLFFIVGVKDDDSENELGILEFIHALVETMDKYFESVIMFNLEKAHFILDEMVMNGY
IVETNKISILKPIHLMEKAS
>MMETSP1104_bicosoecids__ID5310
XGETARTRRRMIKFFLLVNKQGQTRLASYYDYLPMEERIALQSETIRRCLARSTTECSIM
EYREYRIVYRRYASLFFIVGIDRSDENELGTLELIHAYVECLDKHFENVSELDIMFNLEK
AHMVLDEMVLNGYVVETNKRNILEPILLMEKTSE
>MMETSP0794_diatoms__ID1051
MIHFILMVNKQGQTRLATYFNFLTVEQRTAMESEIIRKCLSRASTQCSIMTVRGYKVVYR
RYASLYFIVGVGVDDDENELALLEAIHCLVETLDRYYESVCELDIMFNLEKAHFIVDEMF
MNGCIVETNKANILKPVVLLDKLSR
>MMETSP1173_dictyochophytes__ID13641
XLASALASPSSALGAQAAMHGGASASAASRVSFLLLVNKQGQTRLASYYDWMPVDHRVQL
EGEIVRRCITRPPESCQILEYRGYTIVYRRYASLFFIVGSVGGFHNELGILEFIHCLVET
LDKHFESVCELDIMFNLDRAHIILDEMVSNGAVVNTNKTSIISSMELLEKAGKDASTSKG
>Pseudopedinella_elastica_CCMP716_dictyochophytes__ID10605
MSETGNSSGNVSFVLMVNKQGQTRLASYNEWMSVAQRVQLEGEIIRRCITRPPEACQILH
IRGYCVVYRRYASLFFIVGCLGKSENELETLEFIHCLVETMDRYFESVCELDIMFNRFTL
ALIATSSGAPPFWSKQWTDTSKGALLLTSFECAFTAPADRFTDVSILFWAPDRSPSVCEL
DIMFNLEKAHMILDEMVANGVVYDANKSTALQTVALVEKVGKEKD
>Undescribed_sp_CCMP2098_dictyochophytes__ID23584
MSSSQTAGTAGSISFVLMVNKQGQTRLASYYQWMSVPQRVQLEGEIIRRCITRPPEACQI
LHIRGYCVVYRRYASLFFIVGCLGKNENELETLEFIHCLVETMDRYFESVCELDIMFNLE
KAHMILDEMVANGVVFDANKASALSTVHLVEKVGKEKD
>MMETSP1165_pelagophytes__ID1708
XKGRRATMTIKFVLMVNKQGQTRLSTYYEWLPMPERVALEAEIIRKCLSRSEYQCSFVEY
RGYKVVYRRYASLFFIVGVEQDSENELGILEFIHALVETLDKYFESVCELDIMFNLEKAH
FILDEMVMNGCIVETNKSNVLKPIALMEKTSEETIFKR
>MMETSP1467_pelagophytes__ID2586
XRSVGGVVRRRLRDLQLVVRRRKTMTIRFILMVNKQGQTRLSTYYEWLPMTERVALEAEI
IRKCLSRAEFQCSFVEYRGYKVIYRRYASLFFIVGVESETENELGILEFIHALVETLDKY
FESVCELDIMFNLEKAHFILDEMVMNGCVVETNKSNILKPIALMEKTSEETIFKR
>Pelagomonas_calceolata_CCMP1756_pelagophytes__ID8591
MAIKFVLMVNKQGQTRLSTYYEWLSMPERVALEAEIIRTCLSRSEFQCSFVEYRGYKVVY
RRYASLFFIVGVDQDGENELGILEFIHALVETLDKYFESVCELDIMFNLEKAHFILDEMV
VDGCVVETNKVNILKPIALMEKASEEKLFAAITRVLIILRFREILPHYYCPPRAAAATRF
EAMTALMPPFNFLRAFHFFMLSIVFDRSVVDSSVACFVNQSWFMAAAAEGLLEGSTCNKD
LMNSWASELTEDQYLSSKVNAPLLIWAYMSDTPFASSKGG
>MMETSP1328_pelagophytes__ID10761
XQLPAHASSSRAGGRLASIDRFSVAAFARNRHAPPKQTPPGPARRAAPSATKPAKMAIKF
VLMVNKQGQTRLSTYYEWLSMPERVALEAEIIRTCLSRSEFQCSFVEYRGYKVVYRRYAS
LFFIVGVDQDGENELGILEFIHALVETLDKYFESVCELDIMFNLEKAHFILDEMVVDGCV
VETNKVNX
>Eustigmatos_ZG2_eustigmatophytes__ID14070
MTVYCCFHAGQAEIIRKCLSRSELQCSFVEYRGYKVSDHLPGAYPMFVTYNDVGSIAQVI
YRRYASLFFIVGVDGDEENELGILEFIHALVETLDKYFER
>MMETSP1319_bolidomonas__ID1303
XSEIIRKCLSRSELQCSFVEHRGYKVIYRRYASLFFIVGVDTVEENELGILEFIHALVET
LDKYFESVCELDIMFNLEKAHFILDEMVMNGCIIETNX
>Ochromonas_danica_synuro_chrysophytes__ID11567
MIKFVLMVNKQGQTRLASYYDWMPTQERVALEAEIIRRCLSRTEFQCSFIEYRGYKVIYR
RYASLFFVVGVDGEEENELSILEFIHSLVETLDKYFESVCELDIMFHIEKAHYIVDEMVA
NGAIVENNKANVLKVLTLLDKSAASEGSIFGR
>HAFQed_synuro_chrysophytes__ID10765
MIKFVLMVNKQGQTRLASYYDWMPTQERVALEAEIIRRCLSRTEFQCSFIEYRGYKVIYR
RYASLFFVVGVDSDEENELSILEFIHSLVETMDKYFESVCELDVGHLSLQIATTLCLHSH
CPPSSLQIMFHIDKAHYIVDEMVANGAVVENNKANVLKVMALLDKAAASEDSIFRR
>HAGDed_synuro_chrysophytes__ID3772
MVNKQGQTRLASYYEWFPFQERVALEAEIIRRCLSRTEFQCSFIEYRGYKVIYRRYASLF
FVVAVDSDEENELAILEFIHSLVETMDRYFQSVCELDIMFNIEKAHYIVDEMVSNGVIVE
NNKASILKPIQLLDKSSGEEAIFSRR
>HAGBed_synuro_chrysophytes__ID10287
MVIIFENEKIIRRCLCRSELQCSFIEYRGYKVVYRRYASLFFVVAVDGDDDNELSLLEFI
HSLVETMDKYFESVCELDIMFHIEKAHYIVDEMVANGAIVENNKANILKPLALIDKSASQ
EESIFRR
>HAFZed_synuro_chrysophytes__ID7301
MIKFVLMVNKQGQTRLASYYEWFPTQERTALEAEIIRRCLCRSELQCSFIEYRGYKVVYR
RYASLFFVVAVDGDDDNELSLLEFIHSLVETMDKYFESVCELDIMFHIEKAHYIVDEMVA
NGAIVENNKANILKPLALIDKSASQEESIFRR
>HAGAed_synuro_chrysophytes__ID8565
MIKFVLMVNKQGQTRLASYYEWFPTQERTALEAEIIRRCLCRSELQCSFIEYRGYKVVYR
RYASLFFVVAVDGDDDNELSLLEFIHSLVETMDKYFESVCELDIMFHIEKAHYIVDEMVA
NGAIVENNKANILKPLALIDKSASQEESIFRR
>HAGBed_synuro_chrysophytes__ID8635
MIKFVLMVNKQGQTRLASYYEWFPTQERTALEAEIIRRCLCRSELQCSFIEYRGYKVVYR
RYASLFFVVAVDGDDDNELSLLEFIHSLVETMDKYFESVCELDIMFHIEKAHYIVDEMVA
NGAIVENNKANILKPLALIDKSASQEESIFRR
>HAGFed_synuro_chrysophytes__ID12904
MIKFVLMVNKQGQTRLASYFEWFPIQERVALESEIIRRCLSRTEYQCSFIEYRGYKVIYR
RYASLFFVVAVDGQDDENELSILEFIHSLVETMDKYFESVCELDIMFHIEKAHYIVDEMV
ANGSIVENNKANILKPLGLMDKSASQEESIFNRR
>Paraphysomonas_imperforata_PA2_synuro_chrysophytes__ID2877
MIKFVLMVNKQGQTRLASYFQWYSVQERIALEGEIIRRCLSRNEFQCSFIEYRGLKVVYR
RYASLFFVVAVDGEDENELSLLEFIHSLVETMDKYFESVCELDIMFHIEKAYYIVDEMVS
NGSIVENNKANILRPLQLLDKVGADESIFSSRR
>MMETSP1098_synuro_chrysophytes__ID11155
XMIKFVLMVNKQGQTRLASYFQWYPIQERVALEAEIIRRCLSRTEFQCSFIEYRGFKVVY
RRYASLFFVVAVDGEEENELAILEFIHSLVETMDKYFESVCELDIMFHIEKAHYIVDEMV
VNGSIVENNKVNILKPLALMDKSASAEGGIFSR
>HAGCed_synuro_chrysophytes__ID20199
MIKFVLMVNKQGQTRLASYFEWFPIQERVALEAEIIRRCLSRTEFQCSFIEYRGYKVIYR
RYASLFFVVAVDGDDENELSILEFIHSLVETMDKYFESVCELDIMFHIDKAHYIVDEMVA
NGSIVENNKANILKPLALMDKAASADESIFSRR
>HAFSed_synuro_chrysophytes__ID13876
MIKFVLMVNKQGQTRLASYFQWYPIQERVALEAEIIRRCLSRTEFQCSFIEYRGFKVVYR
RYASLFFVVAVDGEEENELAILEFIHSLVETMDKYFESVCELDIMFHIEKAHYIVDEMVV
NGSIVENNKANILKPLALMDKSASAEGGIFSR
>MMETSP1103_synuro_chrysophytes__ID832
MIKFVLMVNKQGQTRLASYFEWFPVQERIALEAEIIRRCLSRTEYQCSFLEYRGFKVVYR
RYASLFFVVAVDGDDENELAMLEFIHSLVETMDKYFESVCELDIMFHIEKAYYIVDEMVA
NGYVVENNKANILKPLQLMDKVANEDSIFSRRG
>HAFRed_synuro_chrysophytes__ID5029
MIKFVLMVNKQGQTRMAQYFEWFPIQERVALEAEIIRRCLSRTEFQCSFIEYRGYKVIYR
RYASLFFVVAVDSDEENELSLLEFIHSLVETMDKYFESVCELDIMFHIEKAHYIVDEMVA
NGYIVENNKTNILKPLGLMDKVSSQEDSIFKR
>HAFUed_synuro_chrysophytes__ID20409
MIKFVLMVNKQGQTRMAQYFEWFPIQERVALEAEIIRRCLSRTEFQCSFIEYRGYKVIYR
RYASLFFVVAVDSDEENELSLLEFIHSLVETMDKYFESVCELDIMFHIEKAHYIVDEMVA
NGYIVENNKTNILKPLGLMDKVSSQEDSIFKR
>HAFPed_synuro_chrysophytes__ID18202
MIEFVLMVNKQGQTRMAQYFKWYPIQERVALEAEIIRRCLSRTEFQCSFIEYRGLRVIYR
RYASLFFVVAVNGDEENELSILEFIHSLVETMDKYFESVCELDIMFHIEKAHYIVDEMVA
NGYIIENNKANILKPLGLMDKLAANEDSFFKK
>HAFUed_synuro_chrysophytes__ID20257
MIKFVLMVNKQGQTRMAQYFSWYPMAERVALEAEIIRRCLSRTEFQCSFIEYRGLKVIYR
RYASLFFVVAVDNDEENELSILEFIHSLVETMDKYFESVCELDIMFHIEKTHYIVDEMVA
NGYIIENNKANILKPLALMDKVASSEDSLFRR
>BOGT_synuro_chrysophytes__ID5525
MVNKQGQTRLASYYEWLPIQERVTLEAEIIRRCLSRTEFQCSFFEYRGYKVIYRRYASLF
FVVSVDSDDENELAILEFIHSLVETMDKYFESVCELDIMFNIEKAHYIVDEMVSNGAIVE
NNKSVILKPLQLLDK
>Ochromonas_sp_CCMP1393_synuro_chrysophytes__ID8613
MIKFVLMVNKQGQTRLASYFEWFPIHERAALEAEIIRRCLSRTEFQCSFLEYRGFKVIYR
RYASLFFVVAVDGDDENELSVLEFIHSLVETMDKYFESVCELDIMFHIEKAHYIVDEMVA
NGAIVENNKSNILKPLGLMDKSTSAEDSXILKAITIEDTSDESNSERSVLVWDVIS
>Aureococcus_pelagophytes__ID5374
MTIRFILMVNKQGQTRLSTYYEWLPMPERVALESEIIRKCLSRSEFQCSFVEYRGYKVVY
RRYASLFFIVGCEQDSENELGILEFIHALVETLDKYFESVCELDIMFNLEKAHFILDEMV
MNGCIVETNKANVLKPIALMEKASEETLFSKR
>MMETSP1329_pelagophytes__ID18334
MAIRFVLMVNKQGQTRLSTYYEWLSMAERVALEAEIIRKCLSRSEFQCSFVEYRGYKVVY
RRYASLFFIVGCEQDTENELGVLEFIHALVETLDKYFESVCELDIMFNLEKAHFILDEMV
ANGCIVETNKINVLKPIALMEKASEETIX
>Heterosigma_akashiwo_CCMP2393_raphidophytes__ID20282
MIKFILMVNKQGQTRLSSYFEWLSIQERAALEAEIIRKCLSRSEFQCSFLEHRGRRVVYR
RYASLFFIVGVGADEENELGVLEFIHALVETLDKYFESVCELDIMFNLEKAHFILDEMVT
NGYIVEANRSNVLRPLALMDKAAAQEEGLFARGS
>Heterosigma_akashiwo_CCMP3107_raphidophytes__ID1066
MIKFILMVNKQGQTRLSSYFEWLSIQERAALEAEIIRKCLSRSEFQCSFLEHRGRRVVYR
RYASLFFIVGVGADEENELGVLEFIHALVETLDKYFESVCELDIMFNLEKAHFILDEMVT
NGYIVEANRSNVLRPLALMDKAAAQEEGLFARGS
>Heterosigma_akashiwo_NB_raphidophytes__ID10262
MIKFILMVNKQGQTRLSSYFEWLSIQERAALEAEIIRKCLSRSEFQCSFLEHRGRRVVYR
RYASLFFIVGVGADEENELGVLEFIHALVETLDKYFESVCELDIMFNLEKAHFILDEMVT
NGYIVEANRSNVLRPLALMDKAAAQEEGLFARGS
>Heterosigma_akashiwo_CCMP452_raphidophytes__ID3067
GRMIKFILMVNKQGQTRLSSYFEWLSIQERAALEAEIIRKCLSRSEFQCSFLEHRGRRVV
YRRYASLFFIVGVGADEENELGVLEFIHALVETLDKYFESVCELDIMFNLEKAHFILDEM
VTNGYIVEANRSNVLRPLALMDKAAAQEEGLFARGS
>Vaucheria_litorea_CCMP2940_PX__ID4269
XKYQNHSAMIKFVLMVNKMGQTRISSYYEWIDIHERVALEAEVVRRCFSRSELQCSFFEF
RGYKIIYRRYASLFFIVGVDSADEENELGILEFIHSLVETLDKYFKSVCELDIMFNLEKT
HFILDEMVMNGYICETNKENILKPIQLIDKVSTNEELGFGSKSL
>APTP_PX__ID276
MVNKMGQTRISSYYDWMPIPERVALEAEVVRRCFSRSELQCSFFEFRGFKIIYRRYASLF
FIVGVGADSDDENELGVLEFIHCLVETLDRYFQSVCEL
>ASZK_PX__ID792
MVNKMGQTRVSSYYDWMPIPERVALEAEVVRRCFSRSELQCSFFEFRGYKIIYRRYASLF
FIVGVGVDSDDENELGVLEFIHCLVETLDKYFQSVCELDIMFNLEKTHFILDEMVLNGYI
CEGNRENVLKPLLLMDKS
>ULXR_PX__ID2906
MVNKMGQTRVSSYYDWMPIPERVALEAEVVRRCFSRSELQCSFFEFRGYKIIYRRYASLF
FIVGVGVDSDDENELGVLEFIHCLVETLDKYFQSVCELDIMFNLEKTHFILDEMVLNGYI
CEGNRENVLKPLLLMDKS
>JCXF_PX__ID2432
MVNKMGQTRVSSYYDWMPIPERVALEAEVVRRCFSRSELQCSFFEFRGYKIIYRRYASLF
FIVGVGVDSEDENELGVLEFIHCLVETLDKYFQSVCELDIMFNLEKTHFILDEMVLNGYI
CEGNRENVLKPLLLMDKSS
>RAPY_PX__ID5570
MVNKMGQTRVSSYYDWMPIPERVALEAEVVRRCFSRSELQCSFFEFRGYKIIYRRYASLF
FIVGVGVDKDDENELGVLEFIHCLVETLDKYFQSVCELDIMFNLEKTHFILDEMVLNGYI
CEGNRENVLKPLLLMDK
>QDTV_PX__ID754
MVNKMGQTRVSSYYDWMPIPERVALEAEVVRRCFSRSELQCSFFEFRGYKIIYRRYASLF
FIVGVGVDKDDENELGVLEFIHCLVETLDKYFQSVCELDIMFNLEKTHFILDEMVLNGYI
CEGNRENVLKPLLLMDK
>OGZM_PX__ID286
MVNKMGQTRVSSYYDWMPIPERVALEAEVVRRCFSRSELQCSFFEFRGYKIIYRRYASLF
FIVGVGVDKDDENELGVLEFIHCLVETLDKYFQSVCELDIMFNLEKTHFILDEMVLNGYI
CEGNRENVLKPLLLMDK
>Ectocarpus_PX__ID4994
MIKFVLMVNKMGQTRVSSYYDWMPIPERVALEAEVVRRCFSRSELQCSFFEFRGYKIIYR
RYASLFFIVGVGVDSDDENELGVLEFIHCLVETLDKYFQSVCELDIMFNLEKTHFILDEM
VLNGYICEGNRENVLKPLLLMDSSSHAGDSVFGSKSS
>HFIK_PX__ID1353
MVNKMGQTRVSSYYDWMPIPERVALEAEVVRRCFSRSELQCSFFEFRGYKIIYRRYASLF
FIVGVGLDSEDENELGILEFIHCLVETLDKYFQSVCELDIMFNLEKTHFILDEMVLNGYI
CEGNRDNVLKPLLLMDK
>FOMH_PX__ID2688
MVNKMGQTRVSSYYDWMPIPERVALEAEVVRRCFSRSELQCSFFEFRGYKIIYRRYASLF
FIVGVGLDSEDENELGILEFIHCLVETLDKYFQSVCELDIMFNLEKTHFILDEMVLNGYI
CEGNRDNVLKPLLLMDK
>FIKG_PX__ID1874
MVNKMGQTRVSSYYDWMPIPERVALEAEVVRRCFSRSELQCSFFEFRGYKIIYRRYASLF
FIVGVGLDSEDENELGILEFIHCLVETLDKYFQSVCELDIMFNLEKTHFILDEMVLNGYI
CEGNRDNVLKPLLLMDK
>YRMA_PX__ID2541
MVNKMGQTRVSSYYDWMPIPERVALEAEVVRRCFSRSELQCSFFEFRGYKIIYRRYASLF
FIVGVGLDSEDENELGILEFIHCLVETLDKYFQSVCELDIMFNLEKTHFILDEMVLNGYI
CEGNRENVLKPLLLMDK
>RWXW_PX__ID2481
MVNKMGQTRVSSYYDWMPIPERVALEAEVVRRCFSRSELQCSFFEFRGYKIIYRRYASLF
FIVGVGLDSEDENELGILEFIHCLVETLDKYFQSVCELDIMFNLEKTHFILDEMVLNGYI
CEGNRENVLKPLLLMDK
>JGGD_PX__ID245
MVNKMGQTRVSSYYDWMPIPERVALEAEVVRRCFSRSELQCSFFEFRGYKIIYRRYASLF
FIVGVGLDSEDENELGILEFIHCLVETLDKVTCYSTRERTLQCISFIKKLDRILVELIVC
SFLFPRYSTALLLPQYFQSVCELDIMFNLEKTHFILDEMVLNGYICEGNRENVLKPLLLM
DK
>LDRY_PX__ID3976
MVNKMGQTRVSSYYDWMPIPERVALEAEVVRRCFSRSELQCSFFEFRGYKIIYRRYASLF
FIVGVGLDSEDENELGILEFIHCLVETLDKYFQSVCELDIMFNLEKTHFILDEMVLNGYI
CEGNRENVLKPLLLMDK
>QLMZ_PX__ID4820
MVNKMGQTRVSSYYDWMPIPERVALEAEVVRRCFSRSELQCSFFEFRGYKIIYRRYASLF
FIVGVGVDSDDENELGVLEFIHCLVETLDKYFQSVCE
>FSQE_PX__ID1156
MVNKMGQTRVSSYYDWMPIPERVALEAEVVRRCFSRSELQCSFFEFRGYKIIYRRYASLF
FIVGVGVDSDDENELGVLEFIHCLVETLDKYFQSVCELDIMFNLEKTHFILDEMVLNGYI
CEGNRENVLKPMHLMDK
>MMETSP1321_bolidomonas__ID2994
MIQFILMVNKQGQTRLSSYYNWLSMSSRVALESECIRRCLSRSELQCSFLEFRGYKITYR
RYASLFFIVGTDGEEENELGMLEFIHTLVETLDKYFESVCELDIMFNLEKAHFILDEMVM
NGMVVETNKANILRP
>MMETSP1319_bolidomonas__ID2140
MIQFILMVNKQGQTRLSSYYTWLSMSTRVALESECIRRCLSRSESQCSFLEFRGYKVTYR
RYASLFFIVGTDGEEENELGLLEFIHTLVETLDKYFESVCELDIMFNLEKAHFVLDEMVM
NGMVVETNKSNVLRPIVLLQREAGKDESIFK
>MMETSP1320_bolidomonas__ID11574
MIQFILMVNKQGQTRLSSYYTWLSMSTRVALESECIRRCLSRSESQCSFLEFRGYKVTYR
RYASLFFIVGTDGEEENELGLLEFIHTLVETLDKYFESVCELDIMFNLEKAHFVLDEMVM
NGMVVETNKSNVLRPIVLLQREAGKDESIFK
>MMETSP0785_bolidomonas__ID19808
QTRLSSYYSWLSMAERVALESEIIRKCLSRSELQCSFLEFRGYRITYRRYASLFFIVGTD
GEEENELGMLEFIHTLVETLDKYFESVCELDIMFNLEKAHFILDEMVMNGMIVETNKANI
LRPMALLARESGKDX
>Bolidomonas_bolidomonas__ID282
MIQFILMVNKQGQTRLSSYYSWLSMAERVALESEIIRKCLSRSELQCSFLEFRGYRITYR
RYASLFFIVGTDGEEENELGMLEFIHTLVETLDKYFESVCELDIMFNLEKAHFILDEMVM
NGMIVETNKANILRPMALLARESGKDESIFK
>Noceanica_eustigmatophytes__ID9944
MVREEVQVSLTTTANGRNRTNSIDCGAHLCRAARISAGYEGEQQRLTLQCTYAETARVQL
AARALGMCLDVKIDDVKEALFLQKQHGNLLGGIDLDQITTCLQAQKEEKFVLSAACREEL
ARFDEKASLHDGSPASKIASKFRDHPDEMCACIEAIDVSEISCEGWGVSSSSGSSTNIQS
NPTKSNKIVNQRQRRSMALLYHQHRSHPIVSTRSLAAKKKCVERAVRQGKLGGECLIVLK
EVNIDALALQEIQGLLGRHEIPLDADQLQAAKARLGVAFGGARRTIQLAATFCHASAPAP
AQASSLGNMIKFILFVNKQGQTRLSSYYTWMSIPERVALEAEIIRKCLSRSELQCQFIEY
RGHKVIYRRYASLFFIVGVDGDDVAAGGGDGNAGGGGENELGILEFIHALVETLDKYFES
VCELDIMFNLEKAHFIVDEMVGNGYIVDTNKANVLKPIHLMEKASASEESIFSRRG
>Nannochloropsis_oceanica_eustigmatophytes__ID6602
MVHLVPFIFNLFLGAHLCRAARISAGYEGEQQRLTLQCTYAETARVQLAARALGMCLDVK
IDDVKEALFLQKQHGNLLGGIDLDQITTCLQAQKEEKFVLSAACREELARFDEKASLHDG
SPASKIASIFRDHPDEMCACIEAIDVSEISCEGWGVVREWKEVNIDALALQEIQGLLGRH
EIPLDADQLQCVEEVSAECLDAKNSGQLRVCVNRGVRKQTLRPACLSYLAAKARLGVAFG
GARRTIQLAATFCHASAPAPAQASSLGNMIKFILFVNKQGQTRLSSYYTWMSIPERVALE
AEIIRKCLSRSELQCQFIEYRGHKVIYRRYASLFFIVGVDGDDVAAGGGDGNAGGGGENE
LGILEFIHALVETLDKYFESVCELDIMFNLEKAHFIVDEMVGNGYIVDTNKANVLKPIHL
MEKASASEESIFSRRG
>Nannochloropsis_oceanica2_eustigmatophytes__ID20923
MVHLVPFIFNLFLGAHLCRAARISAGYEGEQQRLTLQCTYAETARVQLAARALGMCLDVK
IDDVKEALFLQKQHGNLLGGIDLDQITTCLQAQKEEKFVLSAACREELARFDEKASLHDG
SPASKIASKFRDHPDEMCACIEAIDVSEISCEGWGVVREWKEVNIDALALQEIQGLLGRH
EIPLDADQLQCVEEVSAECLDAKNSGQLRVCVNRGVRKQTLRPACLSYLAAKARLGVAFG
GARRTIQLAATFCHASAPAPAQASSLGNMIKFILFVNKQGQTRLSSYYTWMSIPERVALE
AEIIRKCLSRSELQCQFIEYRGHKVIYRRYASLFFIVGVDGDDVAAGGGDGNAGGGGENE
LGILEFIHALVETLDKYFESVCELDIMFNLEKAHFIVDEMVGNGYIVDTNKANVLKPIHL
MEKASASEESIFSRRG
>Nannochloropsis_limnetica_eustigmatophytes__ID19783
MIKFILFVNKQGQTRLSSYYTWMSIPERVALEAEIIRKCLSRSELQCQFIEYRGHKVIYR
RYASLFFIVGVDGDDAAAGGGDRNAGGGGENELGILEFIHALVETLDKYFESVCELDIMF
NLEKAHFIVDEMVVNGHIVDTNKANVLKPIHLMEKASVSEESIFSRRG
>Nannochloropsis_salina_eustigmatophytes__ID1604
MIRFILFVNKQGQTRLSSYYTWMSIPERVALEAEIIRKCLSRSELQCQFIEYRGHKVIYR
RYASLFFIVGVEGDDAMGSVHSVSTNGGCENELAILEFIHALVETLDKYFESVCELDIMF
NLEKAHFIVDEMVVNGHIVDANKTNILKPIHLMEKASASEESIFSRRG
>Nannochloropsis_gaditana_eustigmatophytes__ID795
MIRFILFVNKQGQTRLSSYYTWMSIPERVALEAEIIRKCLSRSELQCQFIEYRGHKVIYR
RYASLFFIVGVEGDDATGSAHSVSTNGGCENELAILEFIHALVETLDKYFESVCELDIMF
NLEKAHFIVDEMVINGHIVDANKTNILKPIHLMEKASASEESIFSRRG
>Microchloropsis_salina_PX__ID17625
MIRFILFVNKQGQTRLSSYYTWMSIPERVALEAEIIRKCLSRSELQCQFIEYRGHKVIYR
RYASLFFIVGVEGDDAMGSVHSVSTNGGCENELAILEFIHALVETLDKYFESVCELDIMF
NLEKAHFIVDEMVVNGHIVDANKTNILKPIHLMEKASASEESIFSRRG
>Thalassiosira_pseudonana_diatoms__ID95202
MDMQERVALESEIIRKCLSRSELQCSFLEYRGFKVIYRRYASLFFIVGTKADIDVRALGD
KSGSSAENYENELGLLEFIHALVETMDRWAGSICELDIMYQLEQVHFLLDEMVMNGYIVE
TNKSNILRPIDLMDRESGKNEGMFR
>CADOSW_diatoms__ID4518
XWSASVPYDRTGKYVVAIRTGTIVTLQQRRKMISFILMVNKQGQTRLSSYYEWVPMEERV
ALESEIIRKCLSRSELQCSFLEYRGTKVIYRRYASLFFIVGTKPDVGQQENNENELGMLE
FIHALVETMDR
>Thalassiosira_antarctica_CCMP982_diatoms__ID17604
MQERVALESEIIRKCLSRSELQCSFLEYRGFKVIYRRYASLFFIVGTKADIDVRKSSKLL
GSTSGMKKPGSAVGSGGGDSKSVENYENELGMLEFIHALVETMDRWAGSICELDIMYQLE
QVHFLVDEMVMNGYIVETNKSNVLRPIDLIDRESKKNEGMFR
>Thalassiosira_pseudonana_2_diatoms__ID7212
MDMQERVALESEIIRKCLSRSELQCSFLEYRGFKVIYRRYASLFFIVGTKADIDVRALGD
KSGSSAENYENELGLLEFIHALVETMDRWAGSICELDIMYQLEQVHFLLDEMVMNGYIVE
TNKSNILRPIDLMDRESGKNEGMFR
>MMETSP1059_diatoms__ID7385
XLPLPAAYSHSHPRTLTSITMISFILMVNKQGQTRLSSYYEWMDMQERVALESEIIRKCL
SRSELQCSFLEYRGFKVIYRRYASLFFIVGTKADIDVRALGDKSGSSAENYENELGLLEF
IHALVETMDRWAGSICELDIMYQLEQVHFLLDEMVMNGYIVETNKSNILRPIDLMDRESG
KNEGMFR
>Thalassiosira_diatoms__ID11659
MISFILMVNKQGQTRLSSYYEWMDMQERVALESEIIRKCLSRSELQCSFLEYRGFKVIYR
RYASLFFIVGTKADIDNYENELGLLEFIHALVETMDRWAGSICELDIMYQLEQVHFLLDE
MVMNGYIVETNKSNILRPIDLMDRESGKNEGMFR
>BAXOSW_diatoms__ID5176
MISFLLMVNKQGQTRLSSYYEWISMEERVALESEIIRKCLSRSELQCSFLEYRGYKVIYR
RYASLFFIVGTKADVGMPVDSNSENELGMLEFIHALVETMDRWAGSICELDIMYQLEQVH
FLLDEMVVNGYVVETNKNNVLRPLDLMERESQKADQGMFR
>MMETSP1176_diatoms__ID12810
MISFLLMVNKQGQTRLSSYYEWISMEERVALESEIIRKCLSRSELQCSFLEYRGYKVIYR
RYASLFFIVGTKGGADIKNLENNTENELGMLEFIHALVETMDRWAGSICELDIMYQLEQV
HFLLDEMVMNGYVVETNKNNVLRPLDLMERESQKADQGMFR
>Cyclotella_cryptica_diatoms__ID34469
MDMQERVALESEIIRKCLSRSELQCSFLEYRGFKVIYRRYASLFFIVGTKADIDVRALDG
SGSIAENYENELGLLEFIHSLVETMDRWAGSICELDIMYQLEQVHFLLDEMVMNGYIVET
NKSNILRPIDLIDRESKKTEGMFR
>Thalassiosira_guillardii_diatoms__ID30934
MDMQERVALESEIIRKCLSRSELQCSFLEYRGFKVIYRRYASLFFIVGTKADMDARVAVG
DKSGNSAENFENELGLLEFIHSLVETMDRWAGSICELDIMYQLEQVHFLLDEMVMNGYIV
ETNKSNILRPIDLIDRESKKNEGMFR
>Thalassiosira_guillardii_1_diatoms__ID42845
MDMQERVALESEIIRKCLSRSELQCSFLEYRGFKVIYRRYASLFFIVGTKADMDARVAVG
DKSGNSAENFENELGLLEFIHSLVETMDRWAGSICELDIMYQLEQVHFLLDEMVMNGYIV
ETNKSNILRPIDLIDRESKKNEGMFR
>MMETSP0160_diatoms__ID16078
MISFLLMVNKQGQTRLSSYYHWMSMAERVALESEIIRKCLSRSELQCSFLEYRGFKVVYR
RYASLFFIVGTKADLDAGPGGENNENELGLLEFIHTLVETMDKWAGSICELDIMYQLEQV
HFLLDEMVMNGYIVETNKSNILRPIDLIERESRKDEGMFR
>Phaeodactylum_tricornutum__EEC46706.1
MISFILMVNKQGQTRYSSYYEWISMEERVALESEIIRKCLSRSELQCSFLEYRGYKVIYR
RYASLFFIVGTKPDLAGTENNENELGMLEFIHTLVETMDKWAGSICELDIMYQLEEVHFL
VDEMVQNGYIAETNRANILRPIALMERESQKADSMFR
>Phat3_all_diatoms__ID11691
LEQRSPRYSQSTTNLIPNSIGLRNIVVLLGGRDRKTMISFILMVNKQGQTRYSSYYEWIS
MEERVALESEIIRKCLSRSELQCSFLEYRGYKVIYRRYASLFFIVGTKPDLAGTENNENE
LGMLEFIHTLVETMDKWAGSICELDIMYQLEEVHFLVDEMVQNGYIAETNRANILRPIAL
MERESQKADSMFR
>Phaeodactylum_tricornutum_diatoms__ID9389
MEERVALESEIIRKCLSRSELQCSFLEYRGYKVIYRRYASLFFIVGTKPDLAGTENNENE
LGMLEFIHTLVETMDKWAGSICELDIMYQLEEVHFLVDEMVQNGYIAETNRANILRPIAL
MERESQKADSMFR
>MMETSP1066_diatoms__ID14725
MISFILMVNKQGQTRLSSYYQWMNMQERVALESEIIRKCLSRSELQCSFLEYRGFKVIYR
RYASLFFIVGTVANPDAGPGAENNENELGLLEFIHTLVETMDKWAGSICELDIMYQLEQV
HFILDEMVMNGHILETNRSNILRPLDLMDKESKKKEGMFGGR
>MMETSP1066_diatoms__ID12582
MQERVALESEIIRKCLSRSELQCSFLEYRGYKVIYRRYASLFFIVGTIANPDAGPKAENT
ENELGMLEFIHTLVETMDKWAGSICELDIMYQLEQVHFIVDEMVMNGQILETNRRNILRP
IDLLEAESKKKGGIFGRR
>Synedra_diatoms__ID6659
MLRNKQGQTRLSSYYDWIPMEERVALESEIIRKCLSRSELQCSFLEYRGFKVIYRRYASL
FFIIGTKADLGAGDGADNNENELGMLEFIHTLVETMDRWAGSICELDIMYQLEQVHFLLD
EMVMNGYVVETNKTNVLRPLDLMERESQKADIGMFR
>MMETSP0800_diatoms__ID20469
XNNKKDHRITPATTMISFLLMVNKQGQTRLSSYYEWITMDERVALESEIIRKCLSRSELQ
CSFLEYRGFKVIYRRYASLFFIIGTRPDPDDQDNYENELGLLEFIHTLVETMDKWAGSIC
ELDIMYQLEQVHFLLDEMVQNGYIVETNKSNILRPLDLMERESRKDEGMFR
>MMETSP0015_diatoms__ID27006
MISFLLMVNKQGQTRLSSYYAWLPMAERVALESEIIRKCLSRSELQCSFLEYRGYKVVYR
RYASLFFIVGTRPDAGAGPGAENNENELGMLEFIHMLVETMDKWAGSICELDIMYQLEQV
HFLLDEMVMNGYIVETNKSNILKPIDLMERESRKDEGMFR
>MMETSP0015_diatoms__ID27681
MFVIARXXSXXXMVNKQGQTRLSSYYAWLPMAERVALESEIIRKCLSRSELQCSFLEYRG
YKVVYRRYASLFFIVGTRPDAGAGPGAENNENELGMLEFIHMLVETMDKWAGSICELDIM
YQLEQVHFLLDEMVMNGYIVETNKSNILKPIDLMERESRKDEGMFR
>Thalassiosira_weissflogii_CCMP1336_diatoms__ID320
MISFILMVNKQGQTRLSSYYEWMDMQERVALESEIIRKCLSRSELQCSFLEYRGFKVIYR
RYASLFFIVGTKADLDARVALGDKSGSIAENYENELGLLEFIHTMVETMDRWAGSICELD
IMYQLEQVHFLLDEMVMNGYIVETNKSNILRPIDLIDRESKKNEGMFR
>Thalassiosira_weissflogii_diatoms__ID69169
MSLISFYLKSLSTNIRNKQGQTRLSSYYEWMDMQERVALESEIIRKCLSRSELQCSFLEY
RGFKVIYRRYASLFFIVGTKADLDARVALGDMSGSIAENYENELGLLEFIHTMVETMDRW
AGSICELDIMYQLEQVHFLLDEMVMNGYIVETNKSNILRPIDLIDRESKKNEGMFR
>MMETSP1064_diatoms__ID988
MPIAFILMVNKQGQTRLASYYQWMNMVERVALESEIIRKCLSRSELQCSFVEYRGFKVIY
RRYASLFFIVGTTPESSTDGSKKVYENTTNELGMLEFIHTMVETMDRWAGSICELDIMYQ
LEQVHFLLDEMVMNGYIVETNKSNILRPLDLLEREAKKDESLFNR
>CABOSW_diatoms__ID5598
MAERVALESEIIRKCLSRSELQCSFVEYRGYKVIYRRYASLFFIVGTSPNSRAGKGGNSS
SMGGYDNEVADASLSNGDGNDENSENELGLLEFIHTLVETMDKWAGSICELDIMYQLEQV
HFLVDEMVMNGCIVETNKSNILRPIDLIERESRKDESIFGGR
>MMETSP0713_diatoms__ID2580
MISFLLMVNKQGQTRLSSYYEWMEMAERVALESEIIRKCLSRSELQCSFVEYRGFKVIYR
RYASLFFIVGTRADVDAGEGAENNENELGMLEFIHTLVETMDKWAGSICELDIMYQLEQV
HFLLDEMVLNGYIVETNKGNILRPLDLMERESRKDEGMFR
>CAAOSW_diatoms__ID7944
MISFILMVNKQGQTRLSSYYEWMDMQERVALESEIIRKCLARSELRGFKVIYRRYASLFF
IVGTRADVDARKAAALAGGAPAENHENELGLLEFIHTLVETMDRWAGSICELDIMYQLEQ
VHFLVDEMVQNGYIVETNKSNVLRPIELIDRESKKNEGMFR
>MMETSP1171_diatoms__ID8990
MEERVALESEIIRKCLSRSELQCSFVEYRGYKVIYRRYASLFFIVGTKADVISGGTSVEN
NENELGLLEFIHTLVETMDKWAGSICELDIMYQLEQVHFLLDEMVMNGYVVETNKMNILR
PLDLIERESKKDDGMFR
>MMETSP1449_diatoms__ID4385
MPERVALESEIIRKCLSRSELQCSFVEYRGFKVIYRRYASLFFIVGTKSDIDAGVGAENN
ENELGLLEFIHTLVETMDKWAGSICELDIMYQLEEVHFLLDEMVMNGYVVDTNKSNILRT
LDLLERESRKNDEMFR
>Attheya_sp_diatoms__ID2673
MICRNKQGQTRLSSYYEWMDMPERVALESEIIRKCLSRSELQCSFVEYRGFKVIYRRYAS
LFFIVGTKSDIDAGVGAENNENELGLLEFIHTLVETMDKWAGSICELDIMYQLEEVHFLL
DEMVMNGYVVDTNKSNILRTLDLFERESRKNDEMFR
>Ditylum_brightwellii_GSO103_diatoms__ID949
XSFILMVNKQGQTRLSSYYEWLNMDERVALESEIIRKCLSRSELQCSFVEYRGYKVIYRR
YASLFFIVGTKADVIAGGGAENNENELGLLEFIHTLVETMDKWAGSICELDIMYQLEQVH
FLLDEMVMNGYVLDTNKSNILRPLDLIERESKKGDGVFR
>Ditylum_brightwellii_GSO104_diatoms__ID14319
MDERVALESEIIRKCLSRSELQCSFVEYRGFKVIYRRYASLFFIVGTKADVIAGGGAENN
ENELGLLEFIHTLVETMDKWAGSICELDIMYQLEQVHFLLDEMVMNGYVLDTNKSNILRP
LDLIERESKKGDGVFR
>Ditylum_brightwellii_diatoms__ID55469
NKQGQTRLSSYYEWLNMDERVALESEIIRKCLSRSELQCSFVEYRGYKVIYRRYASLFFI
VGTKADVIAGGGAENNENELGLLEFIHTLVHFLLDEMVMNGYVLDTNKSNILRPLDLIER
ESKKGDGVFR
>Ditylum_brightwellii_GSO105_diatoms__ID1696
MDERVALESEIIRKCLSRSELQCSFVEYRGYKVIYRRYASLFFIVGTKADVIAGGGAENN
ENELGLLEFIHTLVETMDKWAGSICELDIMYQLEQVHFLLDEMVMNGYVLDTNKSNILRP
LDLIERESKKGDGVFR
>MMETSP1063_diatoms__ID24875
MDERVALESEIIRKCLSRSELQCSFLEYRGYKVIYRRYASLFFIVGTKADVIAGGGAENN
ENELGLLEFIHTLVETMDKWAGSICELDIMYQLEQVHFLLDEMVMNGYVLDTNKSNILRP
LDLIERESKKGDGVFR
>MMETSP1062_diatoms__ID16609
XPSSRTMISFILMVNKQGQTRLSSYYEWLNMDERVALESEIIRKCLSRSELQCSFLEYRG
YKVIYRRYASLFFIVGTKADVIAGGGAENNENELGLLEFIHTLVETMDKWAGSICELDIM
YQLEQVHFLLDEMVMNGYVLDTNKSNILRPLDLIERESKKGDGVFR
>MMETSP0580_diatoms__ID5266
MISFLLMVNKQGQTRLSSYYQWLSMEERVALESEIIRKCLSRSELQCSFVEYRGYKVIYR
RYASLFFIVGTRPDIDAGSSGENRENELGMLEFIHNLVETMDKWAGSICELDIMYQLEQV
HFLLDEMVMNGYILETNKSNILRPIDLMERESKKDEGMFR
>Pseudo_nitzschia_australis_10249_diatoms__ID10807
MPISFLLMVNKQGQTRLSSYYEWISMVERIALESEIIRKCLSRSELQCSFVEYRGYKVVY
RRYASLFFIVGSRLSKDGDDNPENELGLLEFIHNLVETMDKWAGSICELDIMYQLEQVHF
LLDEMVMNGYIVETNKMNVLRPLDLMERESQKAESMYR
>Chaetoceros_neogracile_diatoms__ID17551
MEERVALESEIIRKCLSRSELQCSFIEYRGYKTIYRRYASLFFIVGTRPDADTLENGGTE
NRENELGLLEFIHNLVEIMDKWAGSICELDIMYQLEEVHFILDEMVMNGFIVETCKGATL
KSIDLLERESRKGEAMFK
>MMETSP1336_diatoms__ID11640
XFWKSYHQSFSMISFILMVNKQGQTRCSKYYEWLPMEERTALEAEIIRKCLSRSELQCSF
IEYRGYKTIYRRYASLFFIVGTRPDPLSIENGSGVGGENRENELGLLEFIHNLVEIMDKW
AGSICELDIMYQLEEVHFILDEMVMNGFIVETCKGATLRPIDLLERESRKGEAMFK
>Chaetoceros_calcitrans_diatoms__ID1206
MEERVALESEMIRKCLSRSELQCSFLEYRGYKVIYRRYASLFFIVGTKPDLDVLKLKRDS
VGEDLSVLNRENELGLLEFIHNLVETMDRWAGSICELDIMYQLEEVHFILDEMVMNGYIV
ETCKGATLKPVDLLERESKKGDAMFK
>Chaetoceros_decipiens_diatoms__ID40646
MEERVALESEIIRKCLSRSELQCSFLEYRGYKVIYRRYASLFFIVGTQADVDITNKLTNG
DGISSLTGGGAGMLGGAGSDGKKSDNTSLLLAENKENELGLLEFIHNLVETMDKWAGSIC
ELDIMYQLEEVHFILDEMVMNGYIVETCKGATLKPVDLLERESRKREAMFK
>Chaetoceros_muelleri_diatoms__ID21985
MEERVALESEIIRKCLSRSELQCSFLEYRGYKTIYRRYASLFFIIGTKPDLDAAQVGGEN
KENELGLLEFIHNLVETMDKWAGSICELDIMYQLEEVHFILDEMVMNGYIVETCKGATLK
AIDLLERESRKGEAMFK
>Chaetoceros_neogracile_CCMP1317_diatoms__ID18198
MISFILMVNKQGQTRLSSYYEWLPMDERVALESEIIRKCLSRSELQCSFLEYRGYKVIYR
RYASLFFIVGTRADVDVAKVNGENRENELGLLEFIHNLVETMDKWAGSICELDIMYQLEE
VHFILDEMVMNGYIVETCKGATLKPVDLLERESRKGEAMFK
>Chaetoceros_affinis_CCMP159_diatoms__ID12960
MISFLLMVNKQGQTRLSSYYQWLPMEERVALESEIIRKCLSRSELQCSFLEYRGYKVIYR
RYASLFFIVGTQADVDITNKIMKSSLSANGGSGNGSSNNLSGMNGGGAGGTSTSGVNLSS
LVAENKENELGLLEFIHNLVETMDKWAGSICELDIMYQLEEVHFILDEMVMNGYIVETCK
GNTLKPVDLLERESRKREAMFK
>Fracy_diatoms__ID19251
MPISFLLMVNKQGQTRLSSYYEWISMVERSALESEIIRKCLSRSELQCSFVEYRGYKVVY
RRYASLFFIVGSRLSKDGNDNPENELGMLEFIHNLVETMDKWAGSICELDIMYQLEQVHF
LLDEMVMNGYIVETNKMNVLRPLDLMERENQKSESMYR
>MMETSP1060_diatoms__ID10881
MPISFLLMVNKQGQTRLSSYYEWISMVERSALESEIIRKCLSRSELQCSFVEYRGYKIVY
RRYASLFFIVGSRLSKDGDDNPENELGLLEFIHNLVETMDKWAGSICELDIMYQLEQVHF
LLNEMVMNGYIVETNKMNVLRPLDLMERESQKAESMYR
>MMETSP1061_diatoms__ID6832
MPISFLLMVNKQGQTRLSSYYEWISMVERSALESEIIRKCLSRSELQCSFVEYRGYKIVY
RRYASLFFIVGSRLSKDGDDNPENELGLLEFIHNLVETMDKWAGSICELDIMYQLEQVHF
LLNEMVMNGYIVETNKMNVLRPLDLMERESQKAESMYR
>MMETSP1423_diatoms__ID9172
MVERSALESEIIRKCLSRSELQCSFVEYRGYKVVYRRYASLFFIVGSRLSKDGNDNPENE
LGLLEFIHNLVETMDKWAGSICELDIMYQLEQVHFLLDEMVMNGYIVETNKMNVLRPLDL
MERESQKAESMYR
>Psemu_diatoms__ID10356
MPISFLLMVNKQGQTRLSSYYEWISMVERSALESEIIRKCLSRSELQCSFVEYRGYKIVY
RRYASLFFIVGSRLSKDGDDNPENELGLLEFIHNLVETMDKWAGSICELDIMYQLEQVHF
LLDEMVMNGYIVETNKMNVLRPLDLMERESQKAESMYR
>MMETSP0329_diatoms__ID11352
XPFKANLIGINHLIFLPSSKMPISFLLMVNKQGQTRLSSYYEWISMAERSALESEIIRKC
LSRSELQCSFVEYRGYKVVYRRYASLFFIVGSKLSRDGNDNPENELGLLEFIHNLVETMD
KWAGSICELDIMYQLEQVHFLLDEMVMNGYVVETNKLNVLRQIDLMERESQKAXINVSIG
DDDEDGMEGLCVDFDGIKFLFGLSKDTTIDLSL
>MMETSP0329_diatoms__ID11380
XPFKANLIGINHLIFLPSSKMPISFLLMVNKQGQTRLSSYYEWISMAERSALESEIIRKC
LSRSELQCSFVEYRGYKVVYRRYASLFFIVGSKLSRDGNDNPENELGLLEFIHNLVETMD
KWAGSICELDIMYQLEQVHFLLDEMVMNGYVVETNKLNVLRQIDLMERESQKAXINVSIG
DDDEDGMEGLCVDFFWIVEGYYDRSFS
>MMETSP0327_diatoms__ID9838
LSSYYEWISFLLMVNKQGQTRLSSYQDADLLSSHGKQAGADSSSSYYEWISMAERSALES
EIIRKCLSRSELQCSFVEYRGYKVVYRRYASLFFIVGSKLSRDGNDNPENELGLLEFIHN
LVETMDKWAGSICELDIMYQLEQVHFLLDEMVMNGYVVDTNKLNVLRQIDLMERESQKAE
SXVSIEWGPKDCALPPPMVSNFLACQADAKDLTLYNKDIF
>MMETSP1432_diatoms__ID829
XFGSSEMPISFLLMVNKQGQTRLSSYYEWISMAERSALESEIIRKCLSRSELQCSFVEYR
GYKVVYRRYASLFFIVGSKLSRDGNDNPENELGLLEFIHNLVETMDKWAGSICELDIMYQ
LEQVHFLLDEMVMNGYVVDTNKLNVLRQIDLMERESQKAESMYR
>Asterionellopsis_glacialis_CCMP134_diatoms__ID12942
MISFLLMVNKQGQTRLSSYYEWMEMAERVALESEIIRKCLSRSELQCSFVEYRGFKVIYR
RYASLFFIVGTRADVDAGEGAENNENELGMLEFIHTLVETMDKWAGSICELDIMYQLEQV
HFLLDEMVLNGYIVETNKGNILRPLDLMERESRKDEGMFR
>MMETSP0816_diatoms__ID5990
MIAFILMVNKQGQTRLSSYYQWISMAERVALESEIIRKCLGRSELQCSFIEYRGYKVIYR
RYASLFFIVGTTPQQPGSEIETGNGPQSSGIYENTTNELGMLEFIHTLVETMDKWAGSIC
ELDIMYQLEQVHFLVDEMVMDGFIYETNKANVLRPLDLLEKEAKKDDTVFGSR
>Eustigmatos_ZG2_eustigmatophytes__ID73522
MEALMTVYCCFRAGQAEIIRKCLSRSELQCSFIEYRGYKVIYRRYASLFFIVGVDGDEEN
ELGILEFIHALRQVDNNRKVSVILCCAGLQPPTALSVDPTLHSGTLCYFIEPTSITLTC
>Proboscia_alata_diatoms__ID23271
MIAFILMVNKQGQTRLSSYYQWISMAERVALESEIIRKCLGRSELQCSFIEYRGYKVIYR
RYASLFFIVGTTPQQPGSEIETGNGPQSSGIYENTTNELGMLEFIHTLVETMDKWAGSIC
ELDIMYQLEQVHFLVDEMVMDGFIYETNKANVLRPLDLLEKEAKKDDTVFGSR
>MMETSP0418_diatoms__ID19059
MISFLLMVNKQGQTRLSSYYEWISMEERVALESEIIRKCLSRSELQCSFLEYRGYKVIYR
RYASLFFIVGTKPDLDAPKGSENAENELGMLEFIHTLVETMDKWAGSICELDIMYQLEQV
HFLLDEMVMNGYIVETNKSNVLRPLDLMERESHKAESMFR
>MMETSP1361_diatoms__ID7772
LSIMISFLLMVNKQGQTRLSSYYEWISMAERVALESEIIRKCLSRSELQCSFLEYRGYKV
IYRRYASLFFIVGTKPDAGGEENQENELGMLEFIHTLVETMDKWAGSICELDIMYQLEQV
HFLLDEMVMNGYIVETNKSNVLRPIDLMERESYKAENMFR
>MMETSP1071_diatoms__ID5536
IITVSCLTQPGPRPHLTLTTTTSFSFPPLLKMISFILMVNKQGQTRLSSYYEWMDMQERV
ALESEIIRKCLSRSELQCSFLEYRGFKVIYRRYASLFFIVGTKADFDVRKLSKLTGVKKG
GDKSVENYENELGLLEFIHTLVETMDRWAGSICELDIMYQLEQVHFLVDEMVMNGYIVET
NKSNVLRPIDLIDRESKKNEGMFR
>MMETSP0794_diatoms__ID2933
XPFGKRPRQTIINLAFSHRGAAMIAFILMVNKQGQTRLSSYYQWMSMAERVALESEIIRK
CLSRSELQCSFLEYRGYKVIYRRYASLFFIVGTTPDSGYCIDGVPAKSSSENTTNELGML
EFIHTLVETMDKWAGSICELDIMYQLEQVHFLVDEMVMNGYIIETNKTNILRPLDLIERE
SKKDDSMFGGK
>MMETSP1057_diatoms__ID11542
MISFILMVNKQGQTRLSTYYEWMDMPERVALESEIIRKCLSRSELQCSFLEYRGFKVIYR
RYASLFFIVGTKADLDVRVALNDGIPGGIGGGSSGGNNKPSSVITAENYENELGLLEFIH
TLVETMDRWAGSICELDIMYQLEQVHFLLDEMVMNGYVVETNKSNVLRPIDLIDRESKKT
EGMFR
>MMETSP0397_diatoms__ID12167
WKSSIASGAVAVYLANPEILVKMISFLLMVNKQGQTRLSSYYEWISMEERVALESEIIRK
CLSRSELQCSFLEYRGYKVIYRRYASLFFIVGTKPDIDAGENADNKENELGMLEFIHTLV
ETMDKWAGSICELDIMYQLEQVHFLLDEMVQNGYVVETNKANILRPLDLMERESHKADSX
VSLDQX
>Cyclotella_meneghiniana_diatoms__ID22091
MDMPERVALESEIIRKCLSRSELQCSFLEYRGFKVIYRRYASLFFIVGTKADLDVRVALN
DGIPGGIGGGSSGGNNKPSSIITAENYENELGLLEFIHTLVETMDRWAGSICELDIMYQL
EQVHFLLDEMVMNGYVVETNKSNVLRPIDLIDRESKKTEGMFR
>Cyclotella_meneghiniana_diatoms__ID14837
MDMPERVALESEIIRKCLSRSELQCSFLEYRGFKVIYRRYASLFFIVGTKADLDVRVALN
DGIPGGIGGSNSGGGNNKPSSVITAENYENELGLLEFIHTLVETMDRWAGSICELDIMYQ
LEQVHFLLDEMVMNGYVVETNKSNVLRPIDLIDRESKKTEGMFR
>Navicula_pelliculosa_diatoms__ID1460
MEERVALESEIIRKCLSRSELQCSFLEYRGYKVIYRRYASLFFIVGTKPDKGDAENTENE
LGMLEFIHTLVETMDKWAGSICELDIMYQLEEVHFLVGEMVQNGYVVETNKSNILRPIAL
MEREAQKVDSMFR
>MMETSP1067_diatoms__ID22118
MAERVALESEIIRKCLSRSELQCSFLEYRGFKVIYRRYASLFFIVGTKADVDVRKAASSG
GIKKGEGGKAAAENYENELGLLEFIHTLVETMDRWAGSICELDIMYQLEQVHFLLDEMVM
NGYVVETNKSNVLRPIDLIEREGKKNEGMFR
>Thalassiosira_miniscula_CCMP1093_diatoms__ID7154
MISFILMVNKQGQTRLSSYYEWMDMQERVALESEIIRKCLSRSELQCSFLEYRGFKVIYR
RYASLFFIVGTKADFDVRKSSKLAAATTGMKKMGDNKSIENYENELGLLEFIHTLVETMD
RWAGSICELDIMYQLEQVHFLLDEMVMNGYVVETNKSNVLRSIDLMDRESKKNEGMFR
>MMETSP0009_diatoms__ID20825
MISFLLMVNKQGQTRLSSYYEWLPMVERVALESEIIRKCLSRSELQCSFLEYRGYKVIYR
RYASLFFIVGTKPDPGFQENTENELGMLEFIHTLVETMDKWAGSICELDIMYQLEQVHFL
LDEMVMNGQVVETNKANVLRPIDLMERESQKAESMFR
>Thalassiosira_rotula_CCMP3096_diatoms__ID4914
MISFILMVNKQGQTRLSSYYEWMDMAERVALESEIIRKCLSRSELQCSFLEYRGFKVIYR
RYASLFFIVGTKADIDVRKKLGNSSSSNSNGNSSSGMRKMGDNQSPENYENELGLLEFIH
TLVETMDRWAGSICELDIMYQLEHVHFLLDEMVMNGYVTETNKSNVLRLIDLIDRESKKN
EGMFR
>Thalassiosira_rotula_GSO102_diatoms__ID14194
MISFILMVNKQGQTRLSSYYEWMDMAERVALESEIIRKCLSRSELQCSFLEYRGFKVIYR
RYASLFFIVGTKADIDVRKKLGSSSSNSSNGNSSSGMRKMGDNQSPENYENELGLLEFIH
TLVETMDRWAGSICELDIMYQLEHVHFLLDEMVMNGYVTETNKSNVLRLIDLMDRESKKN
EGMFR
>Thalassiosira_gravida_GMp14c1_diatoms__ID3775
XKSPISPAPSTPSLNQYQKMISFILMVNKQGQTRLSSYYEWMDMAERVALESEIIRKCLS
RSELQCSFVEYRGFKVIYRRYASLFFIVGTKADIDVRKLSNSGSSSSSNGMRKMGDNQSP
ENYENELGLLEFIHTLVETMDRWAGSICELDIMYQLEHVHFLLDEMVMNGYVTETNKSNV
LRPIDLIDRESKKNEGMFR
>Thalassiosira_nordenskioeldii_diatoms__ID230475
MDMQERTALESEIIRKCLSRSELQCSFLEYRGFKVIYRRYASLFFIVGTKADFDVRKSSK
LSGTSFKKGGDKSVENYENELGMLEFIHSLVETMDRWAGSICELDIMYQLEQVHFLVDEM
VMNGYVTETNKSNVLRAIDLMDRESKKNEGMFR
>Cylindrotheca_fusiformis_diatoms__ID7778
YSKSRQPKERTSSRPMNEEFCDACQRDKSENQVKRVWDLALVDHCPKKGREKENCPSHPV
ASVGQGPDNPSGVQNAREHGKGSNSILRARRTTAPTSSTKDEITMRENKQGQTRLSSYYE
WIPVEERAALESEIVRKCLSRSEFLCSFLEYRGYKVVYRRYASLFFIVGTKPSADEEENP
ENELGLLEFIHTLVETMDKWAGSICELDIMYQLEQVHFLLDEMVMNGYIVETNKYNILRP
LDLMERESKKADAMYR
>MMETSP0017_diatoms__ID23348
MPISXLLMVNKQGQTRLSSYYEWIAVAERAALESEIVRKCLSRSELQCSFLEYRGYKVVY
RRYASLFFIVGTKPSPDEEENPENELGLLEFIHTLVETMDKWAGSICELDIMYQLEQVHF
LLDEMVMNGNIVETNKHNILRPLDLMERESKKADSMYR
>MMETSP1442_diatoms__ID8609
XLSHDADILPLDGVSRAERGMLSGGAKPSLVIASVPLRFIGSPSWRYRVFISNPHSPVVF
FHDAPSLPSVAVVVASKWHARWNVIESMLTRPNAMLCHATSCNATQRGTPSNXNVTQSAT
HNATRHIAATNKAKRASLRTTNGSAWPSAPHWKARSSASIHLCHNTLFYSTQRDNNNNNS
GTYSAHSPVTPAYPTMPISFLLMVNKQGQTRLSSYYEWISMAERTALESEIIRKCLSRSE
LQCSFLEYRGYKVVYRRYASLFFIVGTKPSIHETENPENELGMLEFIHNLVETMDKWAGS
ICELDIMYQLEQVHFLVDEMIQNGHIVETNKGNILRPLDLMEREAQKGDSIYR
>MMETSP1437_diatoms__ID7012
MAERTALESEIIRKCLSRSELQCSFLEYRGYKVIYRRYASLFFIVGTKADLDAGPGAENK
ENELGMLEFIHTLVETMDKWAGSICELDIMYQLEQVHFLVNEMVMNGYIVETNRINILKP
IDLIEREGKKDEGMFR
>Halamphora_MG11_diatoms__ID13021
MEERTALESEIIRKCLSRSELQCSFLEYRGYKVIYRRYASLFFIVGTKPDVGQSENENTE
NELGLLEFIHTLVETMDKWAGSICELDIMYQLEDVHFLVDEMVQNGYIIDTNRTNILRPI
ALMERESAKAESMFR
>Halamphora_MG9_diatoms__ID48141
MEERTALESEIIRKCLSRSELQCSFLEYRGYKVIYRRYASLFFIVGTKPDVGQSENENTE
NELGLLEFIHTLVETMDKWAGSICELDIMYQLEDVHFLVDEMVQNGYIIDTNRTNILRPI
ALMERESAKAESMFR
>Halamphora_MG8b_diatoms__ID40720
MEERTALESEIIRKCLSRSELQCSFLEYRGYKVIYRRYASLFFIVGTKPDAGVESGENTE
NELGLLEFIHTLVETMDKWAGSICELEDVHFLVDEMVQNGYIIETNRTNILRPIALMERE
SAKAERKDGHFLLLVPLCPGLVCALRNTKTDWRGSVGVVRANDFLST
>Halamphora_MG8b_diatoms__ID24496
MEERTALESEIIRKCLSRSELQCSFLEYRGYKVIYRRYASLFFIVGTKPDAGVESGENTE
NELGLLEFIHTLVETMDKWAGSICELEDVHFLVDEMVQNGYIIETNRTNILRPIALMERE
SAKAENGGLDELRFFVFSCDGLSGKDGHLYFLCRSARDLSVRCATRRWMERKRRRRSGQ
>Thalassiosira_oceanica_diatoms__ID58871
WSSSAALCNFSRNLQQSLTRLPPIISPLCSPSTLRAGTLRNKQGQTRLSSYYEWVDMVER
TALESEIIRKCLSRSELQCSFLEYRGFKVIYRRYASLFFIVGTKADLDTRKSSLGAITGG
KDGSKSAVNFENELGLLEFIHTLVETMDRWAGSICELDIMYQLEQVHFLVDEMVMNGYIV
ETNKSNVLRPIDLIDRESKKNEGMFR
>Thalassiosira_oceanica2_diatoms__ID24648
MSSIAVDTQTGAQRLLIEDDRKVKAAHLPRRRDREMKKRSVGIIVLTSDSNPSFITEPRF
RCLLVAFWPFWWCRGALLTRASSRFILEPADSECGVSAVSVPIVGAAGGGCEPDTDGEEL
RSWKFGNGLRQPHSVTSLEIYNSRSLGSLLSSLCSPSTLRAGPLRNKQGQTRLSSYYEWV
DMVERTALESEIIRKCLSRSELQCSFLEYRGFKVIYRRYASLFFIVGTKADLDTRKSSLG
AITGGKDGSKSAVNFENELGLLEFIHTLVETMDRWAGSICELDIMYQLEQVHFLVDEMVM
NGYIVETNKSNVLRPIDLIDRESKKNEGMFR
>CAGOSW_diatoms__ID9002
MVNKQGQTRLSSYYEWMDMQERTALESEIIRKCLSRSELQCSFIEYRGFKVIYRRYASLF
FIVGTKADFDVRKSSSTLATTTATGGGEKSYIENYENELGLLEFIHTLVETMDRWAGSIC
ELDIMYQLEQVHFLLDEMVMNGYIVDTNKSNVLRSIDLMDRESKKNEGMFR
>MMETSP1447_diatoms__ID4355
MISFLLMVNKQGQTRMSSYYQWLSMEERTALEAEIIRKCLSRSELQCSFLEYRGYKVIYR
RYASLFFIVGTKADIDAGPGAENKENELGLLEFIHNLVETMDKWAGSICELDIMYQLEEV
HFLLDEMVMNGYIVDTSKSNVLRQIDLLERETRKGEAMFK
>MMETSP0321_diatoms__ID14262
LAAFSLHHHIKDRLNITQKQIQAMISFILMVNKQGQTRLSSYYEWIRMAERTALESEIIR
KCLSRSELQCSFLEYRGFKVIYRRYASLFFIVGCSMQNNKLSDAVGDNTDDVNELGMLEF
IHTLVETMDKWAGSICELDIMYQLEQVHFILDEMVMNGFIVDTNKINILRPLDLVDRETK
KEESIFGR
>MMETSP1362_diatoms__ID12492
KQIQAMISFILMVNKQGQTRLSSYYEWISMAERTALESEIIRKCLSRSELQCSFLEYRGF
KVIYRRYASLFFIVGCSMQNNKLSDAVGDSTDDVNELGMLEFIHTLVETMDKWAGSICEL
DIMYQLEQVHFILDEMVMNGFIVDTNKINILRPLDLVDRETKKEESIFGR
>MMETSP1175_diatoms__ID12126
PPFAWITVPERRLALDGSNALTMISFLLMVNKQGQTRLSSYYAWLPMAERVALESEIIRK
CLSRSELQCSFLEYRGYKVVYRRYASLFFIVGTKADVDVGTGAENNENELGMLEFIHTLV
ETMDKWAGSICELDIMYQLEQVHFLLDEMVMNGYIVDTNKSNVLKTIDLMERESRKDEGM
FR
>MMETSP0322_diatoms__ID10585
MSKISFILMVNKQGQTRLSSYYEWISIAEKVALESEIIRKCLSRSELQCSFLEYRGFKVI
YRRYASLFFIVGCNVQASKGGDAVRDSTDDVNELGMLEFIHILVETMDKWAGSICELDIM
YQLEQVHYIVDEMVMNGFIVDTNKLNVLRPLDLMDRETKKEESIFGR
>MMETSP0013_diatoms__ID26040
MISFILMVNKQGQTRLSSYYEWMDMQERVALESEIIRKCLSRSELQCSFLEYRGFKVIYR
RYASLFFIVGTKADFDVRVKGIASDSDNYENELGMLEFIHILVETMDRWAGSICELDIMY
QLEQVHFLLDEMVMNGYVIDTNKSNILRSIDLIEREGSKNEGMFR
>MMETSP0319_diatoms__ID21532
MISFILMVNKQGQTRLSSYYEWMDMQERVALESEIIRKCLSRSELQCSFLEYRGFKVIYR
RYASLFFIVGTKADFDVRVKGIASDSDNYENELGMLEFIHILVETMDRWAGSICELDIMY
QLEQVHFLLDEMVMNGYVIDTNKSNILRSIDLIEREGSKNEGMFR
>MMETSP1428_diatoms__ID6655
MISFILMVNKQGQTRLSSYYEWMDMQERVALESEIIRKCLSRSELQCSFLEYRGFKVIYR
RYASLFFIVGTKADFDVRVKGIASDSDNYENELGMLEFIHILVETMDRWAGSICELDIMY
QLEQVHFLLDEMVMNGYVIDTNKSNILRSIDLIEREGSKNEGMFR
>Skeletonema_marinoi_SkelA_diatoms__ID6482
MISFILMVNKQGQTRLSSYYEWMDMQERVALESEIIRKCLSRSELQCSFLEYRGFKVIYR
RYASLFFIVGTKADFDVRVKGIASDSDNYENELGMLEFIHILVETMDRWAGSICELDIMY
QLEQVHFLLDEMVMNGYVIDTNKSNILRSIDLIEREGSKNEGMFR
>MMETSP1039_diatoms__ID19268
MISFILMVNKQGQTRLSSYYEWMDMQERVALESEIIRKCLSRSELQCSFLEYRGFKVIYR
RYASLFFIVGTKADFDVRVKGIASXSDNYENELGMLEFIHILVETMDRWAGSICELDIMX
QLEQVHFLLDEMVMNGYVIDTNKSNILRSIDLIEREGSKNEGMFR
>MMETSP0013_diatoms__ID33066
VALESEIIRKCLSRSELQCSFLEYRGFKVIYRRYASLFFIVGTKADFDVRVKGIASDSDN
YENELGMLEFIHILVETMDRWAGSICELDIMYQLEQVHFLLDEMVMNGYVIDTNKSNILR
SIDLIEREGSKNEGMFR
>Skeletonema_dohrnii_SkelB_diatoms__ID5531
MISFILMVNKQGQTRLSSYYEWMDMQERVALESEIIRKCLSRSELQCSFLEYRGFKVIYR
RYASLFFIVGTKADFDVRVKGIASDSDNYENELGMLEFIHILVETMDRWAGSICELDIMY
QLEQVHFLLDEMVMNGYVIDTNKSNILRSIDLIEREGSKNEGXVPVIVYGCCIERVGVGG
HSGTITSXGDNILAKAVPYRAITTMISFILMVNKQGQTRLSSYYEWMDMQERVALESEII
RKCLSRSELQCSFLEYRGFKVIYRRYASLFFIVGTKADFDVRVKGIASDSDNYENELGML
EFIHILVETMDRWAGSICELDIMYQLEQVHFLLDEMVMNGYVIDTNKSNILRSIDLIERE
GSKNEGMFR
>MMETSP0320_diatoms__ID21744
LMVNKQGQTRLSSYYEWMDMQERVALESEIIRKCLSRSELQCSFLEYRGFKVIYRRXASL
FFIVGTKADFDVRVKGIASDSDNYENELGMLEFIHILVETMDRWAGSICELDIMYQLEQV
HFLLDEMVMNGYVIDTNKSNILRSIDLIEREGSKNEGMFR
>Skeletonema_marinoi_diatoms__ID13606
MDMQERVALESEIIRKCLSRSELQCSFLEYRGFKVIYRRYASLFFIVGTKADFDVRVKGI
ASDSDNYENELGMLEFIHILVETMDRWAGSICELDIMYQLEQVHFLLDEMVMNGYVIDTN
KSNILRSIDLIEREGSKNEGMFRNCCPCIKNLESVERWQGLGCDRTWNWSSKLGSSKRSK
QAKQDYRISLKVL
>Skeletonema_menzelii_diatoms__ID8264
MTPAILLMLYLSDFSLSLFLHLVHRNKQGQTRLSSYYEWMDMQERVALESEIIRKCLSRS
ELQCSFLEYRGFKVIYRRYASLFFIVGTKADFDVRVKGISSDADNYENELGMLEFIHILV
ETMDRWAGSICELDIMYQLEQVHFLLDEMVMNGYVIDTNKSNILRSIDLIEREGNKNEGM
FR
>MMETSP0578_diatoms__ID8367
MISFILMVNKQGQTRLSSYYEWMDMQERVALESEIIRKCLSRSELQCSFLEYRGFKVIYR
RYASLFFIVGTKADFDVRVKGISSDADNYENELGMLEFIHILVETMDRWAGSICELDIMY
QLEQVHFLLDEMVMNGYVIDTNKSNVLRSIDLIEREGNKNEGMFR
>Skeletonema_menzelii_CCMP793_diatoms__ID8969
MISFILMVNKQGQTRLSSYYEWMDMQERVALESEIIRKCLSRSELQCSFLEYRGFKVIYR
RYASLFFIVGTKADFDVRVKGISSDADNYENELGMLEFIHILVETMDRWAGSICELDIMY
QLEQVHFLLDEMVMNGYVIDTNKSNILRSIDLIEREGNKNEGMFR
>MMETSP0593_diatoms__ID7434
MISFILMVNKQGQTRLSSYYEWMDMQERVALESEIIRKCLSRSELQCSFLEYRGFKVIYR
RYASLFFIVGTKADFDVRVKGISSDADNYENELGMLEFIHILVETMDRWAGSICELDIMY
QLEQVHFLVDEMVMNGYVIDTNKSNVLRCIDLIEREGNKNEGMFR
>MMETSP1040_diatoms__ID10346
MISFILMVNKQGQTRLSSYYEWMDMQERVALESEIIRKCLSRSELQCSFLEYRGFKVIYR
RYASLFFXVGTKADFDVRVKGIASDSDNYENXLGMLEFIHILVETMDRWAGSICELDIMY
QLEQVHFLLDEMVMNGYVIDTNKSNILRSIDLIEREGXKNEGMFR
>Skeletonema_dohrnii_diatoms__ID13676
MTLDILAILFCCISVSHSIFLPITYRNKQGQTRLSSYYEWMDMQERVALESEIIRKCLSR
SELQCSFLEYRGFKVIYRRYASLFFIVGTKADFDVRVKGIASDSDNYENELGMLEFIHIL
VETMDRWAGSICELDIMYQLEQVHFLLDEMVMNGYVIDTNKSNILRSIDLIEREGSKNEG
MFR
>MMETSP0786_diatoms__ID14450
MAERTALESEIIRKCLSRSELQCSFLEYRGYKVIYRRYASLFFIVGTKADLDGGEGAENN
ENELGMLEFIHALVETMDRWAGSICELDIMYQLEQVHFLLDEMVMNGYVVETNKTNILRP
LDLMERESHKAEGMFR
>MMETSP0014_diatoms__ID36375
MPISFLLMVNKQGQTRLSSYYEWISLVERSALESEIIRKCLSRSELQCSFVEYRGYKVVY
RRYASLFFIVGTKMNSNDSEDNPENELGLLEFIHALVETMDKWAGSICELDIMYQLEQVH
FLLDEMVQNGFIVETNKMNVLRPLDLMERESQKAESMYR
>MMETSP1352_diatoms__ID12078
MPISFLLMVNKQGQTRLSSYYEWISMAERTALESEIIRKCLSRSELQCSFLEYRGYKVVY
RRYASLFFIIGTKPSPQEVENPENELGMLEFIHALVETMDKWAGSICELDIMYQLEQVHF
LVDEMIQNGFIVETNKGNVLRPLDLMERESQKAESIYR
>Fistulifera_diatoms__ID12836
MISFILMVNKQGQTRFSSYYEWISIDERSALESEIIRKCLSRSELQCSFLEYRGYKVIYR
RYASLFFIVGTKPDPFAGEGAENNENELGMLEFIHAVVECLDKWAGSICELDIMYQLEEV
HFVVDEMVQNGYIVETNKVNILRPIALMERESQKSDAMFR
>RWXW_PX__ID4402
MVVLSAAITTRNGKALLARQFVDMSRIRIEGLLAAFPKLMGTGKKQHTFIETDTVRYVYQ
PIENMFLLLVTNKASNIVQDLETLRMLSKVVPDVAGGLTEEKVSSKAFELVFAFDEVITT
GGHKENINLQQIKTNMEMDSHEERLHNMIQDSKREAAKEEASRRAKELRERQKEAALRGG
SSGMSGIGGGSMSMGMPSAYPDPSDYGSSSSMAFGEGSGFGASNIGGSSGGTSLSVSAPV
TDTRVTKQGMKLGGPSKGKSMLESLMKEDQLVSIPSAKPSAGGANSSAPVAAVVAASVHP
VTLSVEEKLTCQLSREATLESMEVKGTLSLTANSDGANKCKVVLASTDNTGAFAFQTHPK
VNKGLYDAAKALASKDRAKGFPVARPVGVLRWSLSTTDDSHMPLTINCWPEAEGGGQMNV
SMEYELVRPMELHDVRITIPLGTSAAPEIAAADGSYRHNAQEGTLLWFMDLLDQSNKTGS
LEFNIASRDAEAFFPITVTFASSQLFCNVQVAGVVNTENDAPIQYGFTASLTTDSYTV
>VYER_PX__ID6469
MVVLSAAITTRNGKALLARQFVDMSRIRIEGLLAAFPKLMGTGKKQHTFIETDTVRYVYQ
PIENLFLLLVTNKASNIVQDLETLRMLSKVVPDVAGGVTEEKVSSKAFELVFAFDEVITT
GGHKENINLQQIKTNMEMDSHEERLHNMIQDSKREAAKEEASRRAKELREKQKEAALRGG
SSGMSGIGGGSMSMEMPSAYGSSSSVTFGEGSGFGASNIGGSLGVTSSSVSAPVTDIRVA
KQGMKLGGPSKGKSMLESLMKEDQLVSIPSSKPSAGGADSSAPAAAVVAASVHPVTLSVE
EKLTCQLSREATLESMEVKGTLSLTANSDGANKCKVVLASTDKTGAFAFQTHPKVNKGLY
DAAKALASKDRAKGFPVARPVGVLRWSLSTTDDSYMPLTINCWPEAEGGGQMNVSMEYEL
VRPMELHDVRITIPLGTSAAPEIAAADGSYRHNAQEGTLLWFMDLLDQSNKTGSLEFNIA
SRDAEAFFPITVTFASSQLFCNVQVGGVVNTENDAPIQYGFTASLITDSYTV
>VKVG_synuro_chrysophytes__ID6355
MVVLSAAICTKSGKALMARQFVDMTRIRIEGILSAFPKLLGSDSKQHTYVETESVRYVYQ
PMENLYLLLITNRASNIVEDLETLRLLSKVVPDVAGTANNLTEEKISDKCIELIFAFDEV
ITAGGYREPITLQQIRTNLEMESHEEKLHLMIKTSKMESAKDQARDAAKVIRERQRDQAR
LSQGMGGGSGSALGIGSGTVTADISTSSTKMDIDNRPDIQASSNFLKNTTTTRSTAIKGM
SLAAKGTKNKSLEEALVKEDKLAPVSISSTRNTVADVIAQPVVAAVQHPIMLIISEKICA
KMTRDGMVESFEIKGSLSLTASSEEAANCAVQLTTGKNISAFTFVTHPKVNKALYDKSFL
LQLKDTSKGFPVGKGLGILRWSYSSTTDDFIPLKVNCWPEEESRGQMNVSIEYSMDQDNL
ELHDVKIRIPLGTSDNPTILSVDGNHKHLPQSNELLWELDLIDRSNSSGSLEFNIAQRNA
DAFFPIVVQFSSQKLFCNVDVVNVKGCESGGPIQYGISKGMSTEEYTI
>MMETSP1177_synuro_chrysophytes__ID3855
MVVLSIAICTKNGKALISRQFVEMNRIRIEGLLAAFPKLLGTDSKQHTFVETESVRYLYQ
PMDSLYLLLITNRASNIVEDLETLRLLSKVVPDVAGTANNLTEEKITDKCFELMFAFDEV
ITAGGYREPITLPQIRTNMEMESHEEKLHNMIKISKMETAKDQARDAARTIRDRQREQQR
LGLSPPSGMGGGGSDTGMGSDKFGAIEPSIDTFAVSAPVVPAASSSRAPAVKGMSLSAMG
GKTKSLEEALVKEDKLSPIQMSMNKASISSSSNDEPVPDKVQLPIGLVISEKVCCAMSRD
GMVESFEIKGSLTLTAMTEEAALCAVQLEVAKVEGFSMLTHPKVDKAQFEKTGLVQLKDA
NKGFPAQRPVGILKWTFEKSAGRSDDFIPIKINCWPEEEGRGRMNVSIEYSMDQKIDLHD
VRIHIPLGTTEAPTILNADGSYKHNSTNGELLW
>MMETSP1167_synuro_chrysophytes__ID8069
MVVLSAAITTKSGKALISRQFVEMTRIRIEGLLAAFPKLMGSDSKQHTYVETEAVRYIYQ
PMESLYLLLITNRASNIVEDLETLRLLSKVVPDIAGQANNLSEEKITDKCFELIFAFDEV
ITAGGYREPITLQQIRTNLEMESHEEKLHLMIKSSKMESAKDQARDAAKVIRERQREQSR
VAPPAVTGFGGGSGSMDDPLTSPSEAMIVDTPVVSRPVANTRAPPVKGMSLMAKGAKNKS
LEEALVKEDKLAPIMATSSRTTATEVAAPPVQAAVQHPVMLQIVERVSAKMTRDGMVDSF
EIKGSLTLTTTTEEASSCSVQLSVGSLDQFTIVTHPKINKQMYDKSSALQLKDTSKGFPC
ARPLGVLRWTHSSNSDDLIPLKINCWPEEESRGQMNVSIDYSMDQDSLSLHDVRIHIPLG
TSDAPTILSVDGNHKHNSQTGELIWEVDLIDRSNSSGSLEFNIAQRNPDAFFPISVQFSS
QQLFASIEVVAVKHVDGGGPIMYGLSKGIVTDEYVIE
>Microchloropsis_salina_PX__ID10324
MSCCVKRAAVSILHCSKSSIAPELLHALKFFLFPVHLVFIQVVLSGAICTKNGKALLSRQ
FVEMSRIRIEGLLAAFPKLLGSGEEKQHTFIETDTVRYVYQPIDNLFLLLITNKASNIVE
DLETLRLLSKIVPDVAGGVTEERVSDKCFELVFAFDEVLTTGGYRESVTLQQIKTNMEMD
SHEEKLALMIKQSKMDSAKDQAARQAKAIKERLRELARDRLGATRSGLGGAYQGIGGGGM
DYVGGSGAFDGQAGIGQDAFGASTPSVYAPSTVDSFTVSKTETVKTVSKGMKLGAPSKAA
SMLDSLVQEDNLSNIAATRAPPLSAGAGLGEEAVSAPVIQHQPIQLAVEEKIVAHLTRDG
AIDTFEVKGSLTLTATTEAAALSKVALAAGGARPVPAGLNFQTHPKVNKQEYDSNRVLVL
KDTSKGFPVGRAVGVLRWSYSSTDDSVVPITLNCWPEEEGQGKMNISIEYQMNGQSQELH
NVNVSIPLGTAEPPEVASIDGTYRHDPREQRLIWHMDLVDASNSSGALEFVVAGRDAQVF
FPIIVSFSSQILYADVNVTAVTGLEDGSAPIPYSLTKLLSPDSYIVG
>Nannochloropsis_salina_eustigmatophytes__ID691
MSCCVKRAAVSILHCSKSSIAPELLHALKFFLFPVHLVFIQVVLSGAICTKNGKALLSRQ
FVEMSRIRIEGLLAAFPKLLGSGEEKQHTFIETDTVRYVYQPIDNLFLLLITNKASNIVE
DLETLRLLSKIVPDVAGGVTEERVSDKCFELVFAFDEVLTTGGYRESVTLQQIKTNMEMD
SHEEKLALMIKQSKMDSAKDQAARQAKAIKERLRELARDRLGATRSGLGGAYQGIGGGGM
DYVGGSGAFDGQAGIGQDAFGASTPSVYAPSTVDSFTVSKTETVKTVSKGMKLGAPSKAA
SMLDSLVQEDNLSNIAATRAPPLSAGAGLGEEAVSAPVIQHQPIQLAVEEKIVAHLTRDG
AIDTFEVKGSLTLTATTEAAALSKVALAAGGARPVPAGLNFQTHPKVNKQEYDSNRVLVL
KDTSKGFPVGRAVGVLRWSYSSTDDSVVPITLNCWPEEEGQGKMNISIEYQMNGQSQELH
NVNVSIPLGTAEPPEVASIDGTYRHDPREQRLIWHMDLVDASNSSGALEFVVAGRDAQVF
FPIIVSFSSQILYADVNVTAVTGLEDGSAPIPYSLTKLLSPDSYIVG
>Nannochloropsis_gaditana_eustigmatophytes__ID3492
MNRCVKRAAVSILHCSKSSIAPELLHALKFFLFPVHLVFIQVVLSGAICTKNGKALLSRQ
FVEMSRIRIEGLLAAFPKLLGSGEEKQHTFIETDTVRYVYQPIDNLFLLLITNKASNIVE
DLETLRLLSKIVPDVAGGVTEERVSDKCFELVFAFDEVLTTGGYRESVTLQQIKTNMEMD
SHEEKLALMIKQSKMDSAKDQAARQAKAIKERQRELARDRLGATRSGLGGAYQGIGGGGM
DYVGGSGAFDGQAGIGQDAFGASTPSVYAPSTVDSFTVSKTETVKTVSKGMKLGAPSKAA
SMLDSLVQEDNLSNIAATRAPPLSAGAGSGEEALSAPVIQHQPIQLAVEEKIVAHLTRDG
AVDAFEVKGSLTLTATTEAAALSKVALAAGGARPVPAGLNFQTHPKVNKQEYDSNRVLVL
KDTSKGFPVGRAVGVLRWSYSSTDDSVVPITLNCWPEEEGQGKMNISIEYQMNGQSQELH
NVNVSIPLGTAEPPEVASIDGTYRHDPREQRLIWHMDLVDASNSSGALEFVVAGRDAQWS
VCRATVKLKVMVANNAFGVCGWTPDTGSMLPKNLAKENLGVMRNEDQMQECKALVLPTQE
REHFRKSMSSITKLANWQASSCSPKSSWNINNTKARSSVEKMHWRKWSDGRAL
>HAGAed_synuro_chrysophytes__ID9002
MPVHSIIIINIAGNILYSKYFQQADTEKLAFEQALHVNTSAVWSKPLCFSKQTVCISGKY
VVFQRVGELIVFVTGVEEVDEIILAELSEVTARLLKDLLGSSLSESTFLLAENYGIRQKL
SAFAPKYFSFESFTCVRKMDCYG
>HAGAed_synuro_chrysophytes__ID8831
MPVHSIIIINIAGNILYSKYFQQADTEKLAFEQALHVNTSAVWSKPLCFSKQTVCISGKY
VVFQRVGELIVFVTGVEEVDEIILAELSEVTARLLKDLLGSSLSESTFLLAENYGKWTVM
VDEMVPGGIIESMDADQISRSSKLKI
>HAGBed_synuro_chrysophytes__ID8972
MPVHSIIIINIAGNILYSKYFQQADTEKLAFEQALHVNTSAVWSKPLCFSKQTVCINGKY
VVFQRVGELIVFVTGVEEVDEIILAELSEVTARLLKDLLGSSLSESTFLLAENYGKWTVM
VDEMVPGGIIESMDADQISRSSKLKI
>HAFZed_synuro_chrysophytes__ID8874
MPVHSIIIINIAGNILYSKYFQQADTEKLAFEQALHVNTSAVWSKPLCFSKQTVCINGKY
VVFQRVGELIVFVTGVEEVDEIILAELSEVTARLLKDLLGSSLSESTFLLAENYGIRQKL
SAFAPK
>HAFZed_synuro_chrysophytes__ID7619
MPVHSIIIINIAGNILYSKYFQQADTEKLAFEQALHVNTSAVWSKPLCFSKQTVCINGKY
VVFQRVGELIVFVTGVEEVDEIILAELSEVTARLLKDLLGSSLSESTFLLAENYGKWTVM
VDEMVPGGIIESMDADQISRSSKLKI
>YRMA_PX__ID6082
MEPSLYSIKALAILDNDGNRLLAKYYDETFPTAKEQKAFEKNLFNKTHRANAEIIMFEGL
TCVYKSNVDLFFYVVGSSNENELILASVLNAFYDSVSQILRKNVEKRALLDNMDAVFLAT
DEICDGGIILESDSNAVVQKVAIRNDDIPLGEQTVAQVLQSAKEQIKWSLLK
>MMETSP0794_diatoms__ID12923
MAIRCIKGITILDMDGRRVCAKYFDPKLSKDEQQRQFESKIFAKTKNMSSQDEAEVIMLA
KNIVVFRNPADVFFYVIGDEEGNELIYAALLDALFDAVSGLLRGVVEKQTILENLELILL
TLDELVDSGIILEISPADIQNRVMMKNDRGEDTSAAAEYSAPQSFGSRLMNAFT
>Pyth1_oomycetes__ID4463
MKTSAPLVKAIFVLDSDGNRVCAKYYDKSYPTAKDQLALEKKIYLKTKNSNPRLEADIIL
LENIVSVFRSGSDVTMHVVGSSSENEIILLSVLDATFEAVSGLLKGRVDRHVLLDNIELV
LLTLDEVVDGGMILEIDTPSISNRGIDNEVPISELTISQAFASAREQFSRSFRS
>Pyth6_oomycetes__ID9298
MVKASSPTVKAIFILDSDGNRVCAKYYDKSYPTAKDQLALEKKLYLKTKNSNPRLEAEII
LIDNIVSVYRSGSDVTMHVIGSANENEVILLSVLDATFEAASSLLKGRMDRHVILDNIEL
VLLTFDEVVDGGIILEVDTPSISNRVLMRGIDNEVPISELTISQAFASAREQFSRSFRSF
LHLRIPRFCCMVDGCEGEAMTRMPFAKFRSQQQQPTNPSLSPSSCSATRFDPSSPRAAPS
PRPAVIAFAYDGERQPGQVVDYEATDDMFLARILVPEGTQNIVVGQPMMVVCEDEESLAA
LKDFKIEDAAVTTTVFAEKWGLGIKKSPISLSLAKKQQAYIDLYGLTGTTPVSFDKK
>PHyca_oomycetes__ID10385
MVKASSPSVKAIFILDSDGNRVCAKYYDKSYPTQKEQLALEKKLYAKTKNSNARLEADVI
LIENIVSVYRCGSDTTMHVIGSASENELILLSVLDSAFDAVSNLLKGRMDRHVMLDNIEL
VLLTFDEVVDGGIILEVDTPSISNRVLMRGIDNEVPMAELTISQAFASAREQFSRSFRS
>Physo_oomycetes__ID15867
MVKAASPSVKAIFILDSDGNRVCAKYYDKSYPTQKEQLDLEKKLYAKTKNATSRVEADII
LIENIVSVFRCGSDTTMHVVGSASENELILLTVLDSAYDAVSNLLKGRMDRHVMLDNIEL
VLLTFDEVVDGGIILEVDTPSISNRVLMRGIDNEVPMAELTISQAFASAREQFSRSFRS
>MMETSP1104_bicosoecids__ID12512
XESQMDTVRGLLILDADGQRISTKYYHSSLSGKEKQLALEKNLHKKTKATAAKMEAEVAM
VDGLLAVFRSGTDVTIYVLGSEDENEVILSTVLDAFYESISTILRGHVEKRAILDDLDSV
LLAMDEVTDNGIVLEIDPGLVTSRVLMKEASTGTSTGTSEWAALASTARKTLIRAFAK
>MMETSP1452_synuro_chrysophytes__ID1557
RASSAPSAAPRRAPSSAMDEVLVPAISAVILLDDEGQRIYAKHFTTDLSKAEQLAAEAAL
HKKTKGISARTDSDVMLVDQQVTVFRSGSDCKFFVVGSAEENELVLAGVLDALFETVSTL
LRSQLDRATILDHLELVMLTVDEVVDHGNVLEIDSAAVANRVLMRGVDGGQPRGQAGVGX
>Noceanica_eustigmatophytes__ID501
MTDHFVPAVTAIFVLDNDGQRLSAKYFSPQFANNADKTAFEMRLFKKTRHNNARSESEII
MMDNFTVVFRSGSDAHFYVVGDGNENELILATVLDAFHEAISMLLRGQVDRRSLLDNLDL
LMLTVDELVDGGTILETDSTAIVSRVLMRGVSGAQGVPLADMTISQAFASAKDSFIKSMG
NREGAF
>Heterococcus_DN1_PX__ID19872
MSAQPLLPLIKCILILDEDGGRVSAKYYNKAEFPDHASQTDFEAKLWKKTKNVNARVEAD
IVLLDERVAVFRSGADVHLYVVGASDENELILAAVLDALHDAISALLRGQLDKRTLLDNL
ALVLLTVDELCDGGKILEIDPSAIANRVLMRGASGGQPQMTELTIQQAIATAKEEFIRRM
GT
>Vaucheria_litorea_CCMP2940_PX__ID7595
MTIMPLLPKIKAVLILDDDNGRVSTKYYAKTEFPTHQSQLTLEATLSKKTRNITARNEAD
IVLLENNVAIFRSGLDVHIYIIGDANENELILSAVLDGFYESLNILLRGQLDKRTLLDNL
ALVLLIVDELCDGGRILEIDPSAITNRVLMKGATGGSNMSELTIQQAIATAKEEFIRRMG
S
>RAPY_PX__ID5482
MFEHKLFRKTKSVHAPTEADVVLLDDVVAVFRSGLDVHLYVVGPAEENELILSAVLDALH
ETLLILLRGQIDRRTLLDNLALVLLTIDELVDAGKILEIDPSAIANRVLMRGADARQPQA
SELTVQQAIATAREEFIKRM
>OGZM_PX__ID1269
MFEHKLFRKTKSVHAPTEADVVLLDDVVAVFRSGLDVHLYVVGPAEENELILSAVLDALH
ETLLILLRGQIDRRTLLDNLALVLLTIDELVDAGKILEIDPSAIANRVLMRGADARQPQA
SELTVQQAIATAREEFIKRM
>FIDQ_PX__ID1461
MFEHKLFRKTKSVHAPTEADVVLLDDVVAVFRSGLDVHLYVVGPAEENELILTAVLDALH
ETLLILLRGQIDRRTLLDNLALVLLTIDELVDAGKILEIDPSAIANRVLMRGADARQPQA
SELTVQQAIATAREEFIKRM
>VRGZ_PX__ID427
MSLELLPQVKAILILDEDGGRVSCKYHDRKEFPNLGAEAMFEHKLFRKTKSVHAPSEADV
VLMDDVVAVFRSGIDVHLYVVGSSEENEMILTAVLDALHETLLILLRQIDRRTLLDNLAL
VLLTIDELVDAGKILEIDPSAIANRVLMRGADARGPQNAELTVQQAIASAREEFIKRM
>JCXF_PX__ID1394
MFEHKLFRKTKSVHAPTEADVVLLDDVVAVFRSGLDVHLYVVGSSDENELILTAVLDALH
ETLLILLRGQIDRRTLLDNLALVLLAIDELVDAGKILEIDPSAIANRVLMRGADARGPQN
AELTVQQAIATAREEFIKRM
>Ectocarpus_PX__ID5070
MALELLPQVKAVLILDEDGGRVSCKYHDRKEFPNLGAEAMFEHKLFRKTKSVHAPTEADV
VLLDDVVAVFRSGLDVHLYVVGSTDENELILTAVLDALHETLLILLRGQIDRRTLLDNLA
LVLLSIDELVDAGKILEIDPSAIANRVLMRGADARGPQSSDVNFPQAIASVREEFIKRMG
N
>JGGD_PX__ID5636
MFEHKLFRKTKSVNARSEADVVLLDDIVTVFRSGLDVHLYVVGSAEENELILTAVLDALH
ETLLILLRGQVDRRSLLENLALVLLAMDELIDAGKILEIDPSAIANRVLMRGADARQPLA
SELTVQQAIATARDEFIKRM
>QLMZ_PX__ID4318
MFEHKLFRKTKSVHAPSEADVVLLDDVVAVFRSGLDVHLYVVGSSDENELILTAVLDALH
ETLLILLRGQIDRRTLLDNLALVLLAIDELVDAGKILEIDPSAIANRVLMRGADARGPQN
AELTVQQAIATAREEFIKRM
>FIKG_PX__ID5645
MFEHKLFRKTKSVNARSEADVVLLEDIVTVFRSGLDVHIYVVGSAGENELILTAVLDALH
ETLLILLRGQVDRRSLLENLALVLLAMDELIDAGKILEIDPSAIANRVLMRGADARQPLA
SELTVQQAIATARDEFIKRM
>VYER_PX__ID5325
MFEHKLFRKTKSVNARSEADVVLLDDIVTVFRSGLDVHLYVVGSAEENELILTAVLDALH
ETLLILLRGQVDRRSLLENLALVLLAMDELIDAGKILEIDPSAIANRVLMRGADARQPLA
SELTVQQAIATARDEFIKRM
>Chattonella_subsalsa_CCMP2191_raphidophytes__ID4741
XKYRGTSLIVDRSGSRTRMELGLLPTVKGILILDEDGIRVSAKYYDKTTFGSHTFQTEFE
QKLCRKIRGTTAKNEADIIILDNLVVVFRAGVDLNFCIIGSATENELILTSVLDGFYDAV
SQLLRGQLDKRTVLDNMALVLLAQDELVDAGLLLEIDADNIASRVLMRGAQASTQSGSAS
IGGSGQVPFSELTISSALQTAKEELIKRMAN
>MMETSP1339_raphidophytes__ID7356
MENSLLPTVKGIVVLDDEGCRVSAKYYNKTEFLSISSQIEFEAKLSKKIKGTSARNDADI
IILDKNIVVFRGGADVNFCVIGSSDENELILTAVLDALYDSLSLLLRSQLDRRTLLENLA
LVLLAVDEVIDGGLLLETDATAIANRVLMKDAAGGAQSATGAASSVPFTELTITSALQTA
KDELIKRMAN
>HAGAed_synuro_chrysophytes__ID11156
MSEVLIPVVNAFIIHDGEGDRLYAKYYDGRSKAQQIEFEALLQKKTKNISTKNESEILLL
EPEVVVFKGSECKFFVVGSSDENELVLTAVLENIYEAVSSLLRGAVDKRTMLD
>HAFZed_synuro_chrysophytes__ID9769
MSEVLIPVVNAFIIHDGEGDRLYAKYYDGRSKAQQIEFEALLQKKTKNISTKNESEILLL
EPEVVVFKGSECKFFVVGSSDENELVLTAVLENIYEAVSSLLRGAVDKRTMLDN
>HAGBed_synuro_chrysophytes__ID9827
MSEVLIPVVNAFIIHDGEGDRLYAKYYDGRSKAQQIEFEALLQKKTKNISTKNESEILLL
EPEVVVFKGSECKFFVVGSSDENELVLTAVLENIYEAVSSLLRGAVDKRTMLDNLELVLL
AIDEVLDHGLVME
>HAGEed_synuro_chrysophytes__ID11815
MTEVAIPSINALIVHDGDGDRLFVKYYDGRTKAQQIEFEQLLQKKTKNIQAKSEAEILVL
DNEVIVFKSGSDCRFYVVGSGEENELILSAVLESIFDSIGTLMKGQVEKRTMLDNLELVL
LTIDETIDHGQIMELDSSSVVGRVLMRGSEQSSSHSQPSQSQSSGGDLTLSQAFGLARDS
FFKTLGKEFLK
>MMETSP1105_synuro_chrysophytes__ID5255
MTEVAIPSINALIVHDGDGDRLFVKYYDGRTKAQQIEFEQLLQKKTKNIQAKSEAEILVL
DNEVIVFKSGSDCRFYVVGSGEENELILSAVLESIFDSIGTLMKGQVEKRTMLDNLELVL
LTIDETIDHGQIMELDSSSVVGRVLMRGSEQSSSHSQPSQSQSSGGDLTLSQAFGLARDS
FFKTLGKEFLK
>Ochromonas_danica_synuro_chrysophytes__ID10044
MSEVLIPVVNSLIILDSDGNRLFVKYYDKRGKSQQVDYEKLLHKKTKAINAKADAEVLIV
ENEVVTFKSGADVRLYVSGNIDENELILTSVLETVFEAVNTLLKGQVDKRTMLDNLELIL
LTIDETLDEGNLMELDASAIVSRVLMRGPDSNYSMSSPNASAQPATSMGDITLSQALGMA
KDSIFKSFLGV
>HAFQed_synuro_chrysophytes__ID10362
MSEVLIPRVNTLLILDNEGQRLFVKYYDRRPKTQQLAFESNLHKKTKTITAKNDAEILLM
ENELVVFKSGQDVRIFLSADSNENELILTAILDLVFDTLSTLLKGQLEKRVFLDNLELVL
LTIDEALDDGRVMELDSAAVVNRVLMKGEGGDAAATARGGAAATTNAASGDMSLSQALGM
AKE
>MMETSP1095_synuro_chrysophytes__ID2624
XGEVNIPFIHSLIVVDSDGDRLLAKYYDGKPKDEQLKYEATLHKKSKALTAKTDAEIVLV
ENELVALKSGNDCRFYVSGPINENDLILVGVLDTIFDSVSSILKGTVDKKSMLDSMELVL
LIIDETIDHGYIFEIDSSAVVGRVTMRTSESIPQSTSIGDLTISQALGLAREQFMRSLTS
SRGDGY
>MMETSP1177_synuro_chrysophytes__ID7217
MSEVLIPFVNYLVVLDGDGDRLLAKYYDGRTKSEQIKNEAMLHKKTKAVTAKTDAEVLLL
DNEVAVFRSGSECKFYIAGPVEENELILVSVLDVLFDTVSTLLRGQVDKKTMLDNLELVL
LTIDEAIDHGHIMELDSTAVVNRVLMKNTETTSQQPGGGQAIGDLSITQALGMARDQFMR
TIASNPRGDGY
>HAFPed_synuro_chrysophytes__ID15060
MSEVLVPFINSLVVLDGEGDRLFAKYYDGRSKAEQSASEIVLHKKSKAVAAKSEAEVLIV
DNEIVVFKAGTECKFYISGPTEENELILVGVLDVLFDTVSTLLKGQVEKRTMLENLELIL
LTIDETIDSGYIMELDATAVVGRVLMKGADRPEQPQTIGDLSISQALGLARDQFFRTLTT
GSSK
>HAFUed_synuro_chrysophytes__ID15914
MSEVLIPFINSLVVLDGEGDRLFAKYYDGRSKAEQTLSEGVLHKKSKAVAAKSEAEVLLV
DNEIIVFKAGIECKFYISGPVEENELILVAVLDVLYDTVATLLKGQVEKRTMLDNLELIL
LTIDETIDSGYIMELDSTAVVGRVLMKGSDTPQQPQTIGDLSISQALGLARDQFFRTLTT
GGSRSDGY
>Dinobryon_sp_UTEXLB2267_synuro_chrysophytes__ID8279
MTEVLIPFIKSLVVLDAEGDRLFAKYYDNRVGNKAEQLANEQTLFKKTKTVAAKNEAEVL
LLDSEIFVFRSGNECKFYISGPVEENELILVGVLDVIFDTVSTLLKGQVDKRTMLDNLEL
ILLTIDEALDHGHIMELDSAAVVSRVLMKSSDASASGSSTGHSAQPQTIGDLSISQALGL
AKDQFFKSLISGSSKAISGGN
>HAGCed_synuro_chrysophytes__ID16676
MTEVLIPFIKSLIVLDAEGDRLFAKYYDNRAGNKAEQVANEQTLYKKTKTVAAKNEAEVL
LLDNEIFIFRSGNECKFFVSGPVEENELILVGVLDVIYDAVSTLLKGQVDKRTMLDNLEL
ILLTIDEALDHGHIMELDSAAVVSRVLMKSSDAAASGASTGHAGQPQTIGDLSISQALGL
AKDQFFKSLISGSSKSGGN
>Ochromonas_sp_CCMP1393_synuro_chrysophytes__ID13962
MTEVLVPFVNSLVVLDLEGDRLFAKYYDGRTKVEQVAHESMLYKKTKSVSAKSEAEVLLV
DQEVIVFKSGIECKFFISGPVEENELILVGVLDGIFDTVSTLLKGQVDKRTMMENLELIL
LTIDEVIDHGQIMELDALAVVSRVLMKASEANNSQTIGDLSISQALGLARDQFLKTLSAT
SAAGGGGGSGSM
>HAFVed_synuro_chrysophytes__ID9713
MTEVLVPFVNSLVVLDSEGDRLFAKYYDGRKKAEQITNEAALYKKTKAVSAKSEAEVLTG
DQEILVFKSGIECKFFISGPVLENELILVGVLDCIFDTVSTLLKGQVDKRTMLDNLELIL
LTIDEVLDSGHIMEMDPLAVVSRVLMKASDNAQAQTLGDLSISQALGLARDQFLKTLSAS
ANNGGGRGNDGY
>HAFSed_synuro_chrysophytes__ID11164
MSEVLVPFIKSLVVLDADGDRLFAKYYDGRKKPEQITNEATLFKKTKTVTAKSEAEVLLL
DNEIIVYRSGIECKFFISGPIEENELVLVCVLDCIFDTVSTLLKGQVDKRTMFDNLELIL
LTIDEVLDHGHIMETDPLAVVTRVLMKSSDNTSAQTIGDLSISQALGLARDQFLKTLSAS
SSGRAAGGDGY
>MMETSP1098_synuro_chrysophytes__ID13852
VAFNHICASIRSSDMSEVLVPFIKSLVVLDADGDRLFAKYYDGRKKPEQITNEATLFKKT
KTVTAKSEAEVLLLDNEIIVYRSGIECKFFISGPIEENELVLVCVLDCIFDTVSTLLKGQ
VDKRTMFDNLELILLTIDEVLDHGHIMETDPLAVVTRVLMKSSDNTSAQTIGDLSISQAL
GLARDQFLKTLSASSSGRAAGGDGY
>MMETSP1167_synuro_chrysophytes__ID8297
MSEVLVPYVKSLIVLDADGTRLLAKYYDPKPKSEQSKFEATLHKKSKAVAAKTDAEVVLF
DQDIVVYRSGADCKFFICGPVEENELILVGVLDVIYDTVSALLRGQIDKRTMLDNLELVL
LTIDEALDHGHIMELDASAVSSRVLMKGSDSGGPVAIGDLSISQALGMAKDQFMRSLKPR
PT
>HAGDed_synuro_chrysophytes__ID2245
MSEVLVPFVKSLIVLDADGNRVLAKYYDGKVKADQIKFEALLHKKTKAVAAKTDDEVLFF
DQEIVVFRSGTDCKYYICGPIEENELILVGVLDVIYETVSTLLRGQVDKRTMLDNLELVL
LTIDEAIDHGHIMELDSSAINSRVLMRGSEGGTSQVALGDLSISQALGLAKDQFM
>DBYD_synuro_chrysophytes__ID4027
MSEVLVPYIKCLLVLDSEGNRLLAKYYDGRSKIEQTKFEAAIHKKTKAVAAKTDAEVLLY
ENDVIVFRSGVDCKYYICGPMEENELVLVGVLDVIYDTVSTLLRNQVDKRTMLDNLELVL
LTVDEVLDHGHIMELDSSAVSSRVLMRGSEGGGAVALGDLSLTQAFGIAKNQFMRSM
>VKVG_synuro_chrysophytes__ID5557
MSEVLVPYIKCLLVLDSEGNRLLAKYYDNRSKVEQTKFEASIHKKTKAVAAKTDAEVLLY
ENDVIVFRSGVDCKYYICGPMEENELVLVGVLDVIYDTVSTLLRNQVDKRTMLDNLELVL
LTVDEVLDHGHIMELDSSAVSSRVLMRGSEGGGAVALGDLSLTQAFGIAKNQFMRSM
>HAGFed_synuro_chrysophytes__ID10174
MTEVLIPFINSLVVLDSEGDRLLAKYYDGKKKTEQSSYEAQLHKKTKAVLAKNDAEVILI
ENEIIVFKSGNECKFYISGPVEENELILVGILDTIYETVSTLLKGQVDKRTMLENLELIL
LTIDEALDGGHIMELDANAVVSRVLMKASETVAQQPQTIGDLTISQAMSLARDQFFKTLT
TGNSKNGGNDGY
>Paraphysomonas_imperforata_PA2_synuro_chrysophytes__ID14110
MSEVLVPFVNCLMVLDSSGERIMAKYYDQRPKSEQDKYEALLHKKTKTLSFRSDAEVLLL
DQEVFVVRGSSDCKIVVSGCIDENELILVSVLDVIYETILSLLRGQLDRRTILDNLELVL
LTIDEVIDHGHIMELDPHAVSGRVLMKGSSDANTGGGSTSSSSSSNQSQSQGDMTISQAL
GMAGNSFLRSLTTGN
>MMETSP1103_synuro_chrysophytes__ID4856
XATSSAATPPPLLPPPMSEVLVPFINCLLVLDGDGDRIIAKYYDKRSKSDQSRFELTLHK
KTKNLSFRSDAEIILLDHELVVIKGSSDCRIIISGSVDENELVLVNVLDAIHDTVLALLR
GQLDKRTMLDNLELVLLTIDEVIDNGQIMELDASAVASRVLMKGSAESSMGGGSMSNPGN
TGGDMTISQALGLARNQFIKSLTSGN
>MMETSP1103_synuro_chrysophytes__ID9533
MSEVLVPYINCLLVLDGDGDRIIAKYYSEKSKADQTKFESTLHKKTKSLSFRSDAEIILL
EQELVVIKGTSDCRIIISGSIDENELVLVSVLDAIHDTVLALLRGQLDKRTMLDNLELVL
LTIDEVIDNGQIMELDACAVATRVLMKGSAELNVGGGGSTNAGNTGDMTIAQALGLARNQ
FIKSLTSGN
>Aplanochytrium_sp_PBS07_labyrinthulomycetes__ID2401
MTSPSIKAVLVLDGNDGTRIHAKYFGKDFSDLEKQHEFEKNLFNKTRSQSARSEAEIVML
DKTISVYRHGMDVGFYVVGSVHENELILAEVLKGLYDSLSAILRHQMEKRVLLENLELVL
LAVDELVDGGLILESDSSAIANRVLMHNADPGETNVAELTVSQALESARKQLARSFAA
>Aplanochytrium_stocchinoi_GSBS06_labyrinthulomycetes__ID4627
MSSPTIKAVLVLDGNDGTRIHAKYFAKELLDHETQLKFEKNLFNKTKSQNARSEAEIVML
DRTISVYRQGMDVSLYVVGSVEENELILTEVLKGLYDSLSAILRHQMEKRVLLENLELVL
LAVDELVDGGLILESDPNAIANRVLMRNAEGGETNVAELTVSQALESARKQLARSFAA
>Aurantiochytrium_limacinum_ATCCMYA1381_labyrinthulomycetes__ID5147
MSTPSVKGVVILDSTDGSRMHAKYFAKSLRDQKAQLEFERSLFQKTRGQNARSEAEIVML
DNTVVVYRAGIDVVFYICGEPDENELILVSVLDAMYEALSGILRSHLEKRTLLDNLDLVL
LTVDELVDGGLILETDPVAIANRVLMKGATGETPMNELTISQALQSARDQLAKSFRQ
>Thraustochytrium_sp_LLF1b_labyrinthulomycetes__ID832
QPASQPASQPASQPARCLPKVPSAAGGGGAYVVALGAEAWSGLDPKGFARVTESNPSEQA
NGDTKVKALLVLDSSDGSRVHAKYYAKDMRDLALQQAFEQSLFAKTRGQTGRSEAEIVML
ENSVCVYRPGIDVMFYIVGAMDENELVLVSVLDAMYDALNGILRSHVEKRALLDNLDLVL
LTADELVDGGMILESDPVAIANRVLMKGATAETPLNELTISQAWQSAREQLAKSFRQ
>Emiliana_huxleyi__EOD14465.1
MEKGNIPSIKSLLVLDSDGKRIISRYYKGEFASLAEETAFEKKLSDKTIRTNAKNEAEIV
MFDNMVTVYRNSADVWFYVIGHHAENELILVAALTALYDALTSVLRQAPDKRALMDNFDV
LLLCIDELCDGGVILETDPTTIVNRAGMKGSDGAPTGPEAAFTEQSFNNMFASAREQLAR
SLLK
>MMETSP0942_bicosoecids__ID9511
XRARQAQTRRGPPADPERMAAAVAGFPPDIPTAVAILLLDGAVGTRIVAKYFDSGAFADL
KAENAFEKRVFKKARAAPTGDDAEVAIVDEYTCVYRTVNDLVAVVVGEGSENELLLEAAL
DAILSALELLLKKGVVKAQVYKFLPRVLLSIDEVLDAGMILSLSPSGVADRVMLKGAVPE
ALSSYSEFTVRSAFEKAREIASKQFGNAQ
>MMETSP1173_dictyochophytes__ID13384
PGGGRQRGALPGGGGTMDALVPVVKAVLILDADGNRLSSKFYAKDEFPSSAEQTTFEQKL
FRKTKHTSARSDADIIMLDHNVAVFRSTGDCRFYLVGSAMENELILTAVLDGLYESLQTL
LRGQMDRRTLLDNLEIVILAIDELVDGGMILETDPNAIVSRVTMRGVDGAQEVPITELTI
GQALASAKEQFIKSMNRTDGF
>Blastocystis_hominis__CBK21599.2
MPYTDDIKVVRGIVILDEEGNSITKKYYTNDFPTVEAQEAFEQQIFKKFKPANVKDETTI
GLLDKYVVIGKAGNDCSIFFYGSDSENEMILITAMDGFYEALKLILKDKLDRNEMLKRMP
SLFLLMDELCDAGYFS
>Blastocystis_sp_blastocystis__ID1644
MPYTDDIKVVRGIVILDEEGNSITKKYYTNDFPTVEAQEAFEQQIFKKFKPANVKDETTI
GLLDKYVVIGKAGNDCSIFFYGSDSENEMILITAMDGFYEALKLILKDKLDRNEMLKRMP
SLFLLMDELCDAGYFS
>MMETSP1174_dictyochophytes__ID12424
MGDECIVPLVKAILILDGDGNRLAAKYYDKQEFPNDAEQTAFEQKLYRKTKQTNARTEAE
IIMFEKNVAVYRSSNDTRFLVVGSNEENELILTGVLDGLHEALNVLLRGQTDRRSLLDSL
ELVILCIDEVVDGGMILEMEPQSIASRALMRGVDGGQVPITELTIGQALASAREQLIKSM
GNRNEGY
>Undescribed_sp_CCMP2098_dictyochophytes__ID6565
MDADGKRLSAKYYAREEFPTDEDKTALELKLFRKTKHTNARSEAEIIMLEQNVALYRMSN
ETRFFVIGSALENELILSGVLDALHESLSTLLRGQTDRRSLLDALELVILTIDELVDGGM
ILEMDPNNIVSRVLMRGPASAGASGAGGEVPLTELTIGQALASAREQFIKSMGTQSGQAF
KFGPLFAFFRGADLYSGLAGFLVAAVIVVFKKEVAVSYREKWPACLYRCPLSLCARWDWV
VLAGFSFKKRVAGRRDFAHWAISQFADFDKVLFMAGYQLPGTTIRSMSGGVLDALHESLS
TLLRGQTDRRSLLDALELVILTIDELVDGGMILEMDPNNIVSRVLMRGPASAGASGAGGE
VPLTELTIGQALASAREQFIKSMGTQSGQGF
>MMETSP1323_dictyochophytes__ID8800
MDDAMVPMIKAILILDGDGNRLATKYYEKTEFPSDEVQQAFEQKLNRKTKHTNARSEAEI
IMLEKNVSIYRSSNETKFFVVGSASENELILTGVLDALHDTLNILLRGMTDRRTLLDSLE
LVILTIDEICDGGMILEMDPQSVASRALMRGVDGGQVPITELTIGQALNSARDQFIKSMG
NQRDGYEPSRATITSSLSSAGGGQKSVRG
>MMETSP1324_dictyochophytes__ID15948
MDDAMVPMIKAILILDGDGNRLATKYYEKTEFPSDEVQQAFEQKLNRKTKHTNARSEAEI
IMLEKNVSIYRSSNETKFFVVGSASENELILTGVLDALHDTLNILLRGMTDRRTLLDSLE
LVILTIDEICDGGMILEMDPQSVASRALMRGVDGGQVPITELTIGQALNSARDQFIKSMG
NQRDGYEPSRATITSSLSSAGGGQKSVRG
>MMETSP1325_dictyochophytes__ID11777
MDEAMVPMIKAILILDGDGNRLATKYYEKAEFSTDDVQLAFEQKLYRKTKHTNARSEAEI
IMLEKNVAIYRSSNETKFFVVGSATENELILTGVLDALHDTLNILLRGMTDRRTLLDSLE
LVILTIDEICDGGMILEMDPQSVASRALMRGVDGGQVPITELTIGQALNSARDQFIKSMG
NQRDGGY
>Pseudopedinella_elastica_CCMP716_dictyochophytes__ID35234
MDPLVPFIKAVIIMDGEGNRLSSKYYARAEFPTDEERKNLETKLFRKTKHTNARSEAEIV
MLEQNVAIFRVSNETRFFVVGSAHENELILTSVLDGLYESLNTLLRGQTDRRSVLDALEL
VILTIDELVDGGMILETDPNNIVSRVLMRSASGAGGDVPLTELTIGQALASAREQFIKSM
GNQSGQSI
>Pteridomonas_danica_dictyochophytes__ID1832
KMDPLVPFVKAVIIMDGEGNRLSSKYYSKDEFPTDLDRTTFENKLFRKTKHTNARTEAEI
IMMEQNVALYRMSMETRFFVIGSALENELILTSVLDGLFEALNTLLRGQTDRRSVLDHLE
LVILTIDELVDGGMILENDPNNIVSRVLMRGIEGQGEVPMAELTIGQALASAREQFIKSM
GNQSSQGF
>MMETSP1064_diatoms__ID6735
MASMMAHPPLLPRMDAILILDGDGNRLAGKYYGDFFSMKQQQTADKGGSIPLETRTSSIE
SLRAAFERQVHAKIHGISAKADAAEVVTVAGKTAVFCGGKSDGQTPGDVRVVIVGPPGES
ELVLAHFVEGMFEALSSLMGGATDRAMVLDNLELVLLLMDEMCDGGLVLETSGPKLCNSV
LLRDESEMPPPQGVPVGRPGMPTGEMTIAQALKAAREQLMANMSNAMVRX
>Pseudo_nitzschia_australis_10249_diatoms__ID14108
MPKLDAILILGSEGDRLATKYYGDFLKTADDGYSREETRQNFEKEVQQKIGGVVARPDAA
EVVSVRGKTVVFCGGSSQGGGGDVRIVHVGPSNESELVLAHLCESMYDALSQVMGGTTER
SMVLDNLELVFVLIDEHCDGGIILETDPTRLTSTVFLRDEETQQGEMAMATGVRAPTHGV
PTAGGGTAGDMTLAQAFRQARDQLFSSTF
>MMETSP0816_diatoms__ID2719
MTSISSSLPPLLPTIDAILVLDGDGNRLAGKYYENFLSAGPIPFSDPKKAAEIRASTEEL
RAAFERQVQAKVNNVAARSDAAEVVAVAGKTVVFCGGSSTINTGNVSTGDVRVVLVGMNT
ESELVLAHYTEGIYQALSHLMGGVTDRGMVLDNLELVLLLIDEHCDGGIILETDPNRLAG
SVLLRDEHEQNEIANSNTGGAPGGQASGSMSMPTNMGEMTIAQALKQARNQFLTNIGSRD
GM
>Proboscia_alata_diatoms__ID9402
XDDICQLNWKVLTSSKAVGVVDQRKAMTSISSSLPPLLPTIDAILVLDGDGNRLAGKYYE
NFLSAGPIPFSDPKKAAEIRASTEELRAAFERQVQGKVNNVAARSDAAEVVAVAGKTVVF
CGGSSTINTGNVSTGDVRVVLVGMNTESELVLAHYTEGIYQALSHLMGGVTDRGMVLDNL
ELVLLLIDEHCDGGIILETDPNRLAGSVLLRDEHEQNEIANSNTGGPSGGQASGSMSMPT
NMGEMTIAQALKQARNQFLTNIGSRDGM
>MMETSP1321_bolidomonas__ID15652
MSAPLIPSITALILLSSDGSRLSSKYYSQFMLHPNGPNSPETLALRTAFEKQLHKKSRGK
NGEIEILTIDSTTACYVQTSDLKIFLTSPSTESELVLSYVLEGFYSALQMVLHNQVDKRT
VLDNLELLMLLIDELSDGGRILETNPQNLAERVLMKQPGEAGEGTPIGELTX
>MMETSP1320_bolidomonas__ID10958
XVLVLVSQLLLPYPPLSSTSPPSNRMAALPPLIPRIGCVILLSTDDGSRLYSKYYSPRFT
APSGPSSPDTQALRLSFEKALHKRTRGHKSEPGVSNVEGVTTVHKTMGDVKVFVGGPQGE
SELVLSYALDSFCDALQAILTQVDRQTILHNLELLLLLLDECIDAGMILESDPRLLADRV
LMRGAGGAKEDLGDMTLGQAFNQV
>MMETSP1166_pelagophytes__ID10555
XEWRRRAMEKTLTPGALAVLVFDGEGNRIIAKYYRGFCKSKSDQTKFEQKLFKKTKNNNV
TRTDADVIMLDNVVCIFRCGGDSRFYIIGSSDENEIILNTVLDGLYMALHSLLRGQMESR
NLLDNLETVMLAVDELIDGGVLLEIDPQNIVNRVLMRDDSAPPITDMSMSQAIATAKDQL
FKSMGTNSDSTWG
>MMETSP1467_pelagophytes__ID8490
DATEDEDSDGALLNDGRHALPRLAREMSLQGVEQTLTPGVIAVLVLDGEGNRIIAKYYRN
FCKAKPEQTKFEQKLFKKTKNTNVTRTDADVIMLEQVVCVFRCAGDSRFYVVGSTEENEI
ILNIVLDGLYMALNSLLRGQMESRNLLDNLETVMLTVDELVDGGIILEIDPQNIVNRVLM
RDDAAPPITDMSMSQAIATAKDQLFKSMGTNSDSTWGNVSSWSPVIMAASSSSFLSGFRS
NTMFHRALDXALTTTLLSLLSSACVFFLLLPSAPSSRASHTKEVLLSYYSGSSSFADDVF
LCSSWGGGVGGDDVGGGGGGGSRDEGTSPGRVAHPVVNRCAGGKPLLLCGLPLRRSARLR
KSSLSKKRRRRAATSASSGPTRSTATMPGSRVEGARELRAMRRTTSGTFGAAGSVGCVSR
PITRPTHSEAFTSNCNATRVRSGETVAASRGQCDLCRSSKLHRSTTTRCPRRSASTNAAS
HRLRVPRVSWFTTVQSPPSREISAATVDFPLPGNPHSITPHTPPGNNAILSAVVLPRRSS
SVVWNTFAGGIQKVVRA
>Aureococcus_anophagefferens_CCMP1850_pelagophytes__ID20961
HTPRVLAVIIMDADGNRLVAKYYPVAAGGRTFQAGGETAYEKKLFRKTKHNHAAAVDSDA
VMLDGCVAIFRARGDTFLYVVGAGHENELLLDTVLEGLFVALTILLDGSIESRYVLSNLD
IVMLAVDELVDQGKILEVEPKTIANRVLMRGVDGTTTITDMSIQDAMKVAQEQLIKSIRE
ACLAFPSRELRRGGLASRDRWRAGGGGRPAGLEGDGVRRDLDLR
>Aureococcus_pelagophytes__ID4490
MEHTPRVLAVIIMDADGNRLVAKYYPVAAGGRTFQAGGETAYEKKLFRKTKHNHAAAVDS
DAVMLDGCVAIFRARGDTFLYVVGAGHENELLLDTVLEGLFVALTILLDGSIESRYVLSN
LDIVMLAVDELVDQGKILEVEPKTIANRVLMRGVDGTTTITDMSIQDAMKVAQEQLIKSM
S
>MMETSP1170_pelagophytes__ID8989
XRGAVEARSRSQLSERQRMMQKMPENSLTPSVLGVLILDSEGNRIIAKYYKGYMAGQAEQ
TKFEQKLFKKTKNNTATRSDADVIIFDSQIVIFRCGADTRFYIIGGEDENEIILDTVLAG
LFTALNTLLRGQLESRNLLDNLETVMLAVDELVDGGIILEIDPQNIVNRVLMRSDDTAQP
ITDMSVSQAIATAKDQLFKSMGRVTPIPPGDDRGIRPPWSQEGRLPTSILPASLAADTSV
NGLPVLDPPERRPASTCRGRRRRRHREPPWYGPLRAGSVLPPAPRLRSEHRINFAPIAKG
QKK
>MMETSP1165_pelagophytes__ID7204
MPEQSLTPSVLGVLILDAEGNRIIAKYYKGFLSSQAEQTKFEQKLFKKTKNNTSTRSDAD
VILLDSFICIFRFSSDTRFYIIGGQDENEIILDTVLNGLFSALNTLLRGQMESRNMLDNL
ETVMLAVDELVDGGIILEIDPQSIVNRVLMRGDDAQPITDMSVSQAIATAKDQLFKSMGT
RDSDATWGDALARHSPPPPSPPPVLAPSLARTTTPGPGLAASSTPRRHLGPSSSTFRFAF
ATPAPLRRLISLRRLRGRCRTFDDQLANVPLGGPAVRHLQADRYPGGGPQSALDGRCCCV
AX
>MMETSP1164_pelagophytes__ID11859
XVVGATTTMHQQLDPTETMTPSVKAVLVLDGDGHRIIAKYYRGFGGAPAEQAKFEQKLFK
KTKNNNVTRSDADVIMLDNVVCIFRCGGDARFYVVGGSEENEIILNTVLDGLFVALSSLL
RGQLESRHLLDNLETVMLAVDELVDGGIILEIDPQNIVNRVLMRGDDAAQPITDMSMSQA
LATAKDQLFKSMGTRDSDSTW
>Aureoumbra_lagunensis_CCMP1510_pelagophytes__ID9454
KKVTARLKRMDEMNLTPVVLSVLILDGEGRRIIAKYNKGFCQNSLEIQQKFEQKLFKKTK
NSPVRSDADIIMLDNTICIYRAAGDAKVYVVGSMDENEIILNMVLDALYTALSTLLRGQM
DARSILDNLELTMLSVDELVDGGIILEIDPQNIVNRVLMRPDDAIHPITDMSVSQALATA
KDQLFKSMGNRESDLSW
>Aureococcus_anophagefferens_CCMP1850_pelagophytes__ID13368
LDSEGNRIIAKYYQGFLGTGLEKSKFEAKLFKKTKNTNTARSDADVIMLDNTIAIFRCGA
DTRFYVLGSAEENEIILNLVLDGLFEALNTLLRGQLESRALLENLETVMLAVDELVDGGM
ILETDPQSITSRVLMRGVEGTQPITDMSMSQAIATAKDQLFKSMN
>Aureococcus_pelagophytes__ID2038
MSKFASGDTLVPSVLAVLLLDSEGNRIIAKYYQGFLGTGLEKSKFEAKLFKKTKNTNTAR
SDADVIMLDNTIAIFRCGADTRFYVLGSAEENEIILNLVLDGLFEALNTLLRGQLESRAL
LENLETVMLAVDELVDGGMILETDPQSITSRVLMRGVEGTQPITDMSMSQAIATAKDQLF
KSEYLRPHTGALNPPPLQV
>Aureococcus_pelagophytes__ID2028
MGSDALVPSILAVLLLDSEGNRIIAKYYQGFQSCAVEQGKFEAKLFKKTKNTNTTRSDAD
VIILFRSVQAIFRCGADTRFYVLGAAGENEIILNMVLDGLFEALHLLLRGQLESRALLDN
LETVMLAVDELASVDGGVILETDAQSISNRVMMRGVEGTQPITDMSMSQAIASAKDQLFK
S
>MMETSP1328_pelagophytes__ID5667
XRTPSVAAQPSVPEACAEPGSATQPHSTGRAARRAALGSXAHSTQGVVPRAAHSRTAAAV
RTHRQTMAALPGMESLVPNVQAILLLDGDGRRIVAKYYRQARQWDSAAFEAKLFKKTKNA
AVARGESDVILIDKSVAVFRCGPDARAYVVGSSDENELILNMVLDGLVDALTALLGGTFD
ARTCFENLETAMLCVDEVVDGGAILETDANAVANRVQMRGVEGGQPITDMTASQXDQHDH
GPDLQDDEHVV
>MMETSP1163_pinguiophytes__ID12324
MVKAILILDQEGHRIAAKFFAPQFERNQPACQRVIDSLAGKVMPSTRTESDVLMVDDAIA
IFRGGPDTLFFVLGDEDENEVFLAAVLDGLVDSLGSLLRGQIDRRTLLDNLALVLLTIDE
ICDSGVVLETDAGAIASRVLMRSPQGQLPAGEVPLSELTLSQAFVSARQQFLKSMAQQSF
N
>Pinguiococcus_pyrenoidosus_pinguiophytes__ID5319
MAACCCRCNLALRRHAGDAGGALRSLGKGSDTLFFVLGDENENEVFLAAVLDGLVDSLSS
LLRGQIDRRTLLDNLALVLLTIDEICDSGLVLETDAQAIASRVLMRSPSGHLPAGEVPLS
ELTISQALATARQQFLKSMAQQSFN
>MMETSP1344_dictyochophytes__ID26504
XRGAGRRSKAHLSALIRCCSAGAQGAVRLRDASSQRRDHQPERRPAAQQYWGGGAASWST
EGSQARAQWERSLWAAAAPWPTAAGQPKSPDSGMGVVDEFAMVWRQIGELVVFVAGDDEY
DELILESEVFPLVEALLREHCGGKLVESTLLHYDTYGKVVLTFEEMLRQGHLLYTNVETV
LRMSKLKKLDTKL
>MMETSP1173_dictyochophytes__ID17296
LVANQRGILLLSHYFSSPEQGWGSQGSEARVAWEQKLWALASPWPDSAQGAAPNVGVGFL
DGVVVVWRTVGDFVIFASGEGEYDELVLEEQVLPVVEGLLSEHTDSRLSEANLLHTDNYG
KMVTSLDEMQRSGHLFHTSVDDILRMSKLRKPEGRS
>Pseudopedinella_elastica_CCMP716_dictyochophytes__ID19954
VWRTCGELVVFLAGGDEYDELILLDEVFPLVHGIVLEHCERKLTETALLRSDAYGKVIAS
LEELVRDAQLFHNSLETVLRLSKLKKSKSSSFNSRALKAQAEVALQKASREFGFRIFPFA
DEGDRGIVRKPVAIEQRR
>Undescribed_sp_CCMP2098_dictyochophytes__ID31076
MLHSVVITNAQGVLLLSRYWGGGCEAWDSEGATCRAAWERHLWALGAPWGVPGAELGGVG
MIGQWTVLWRPVAHEGGLVVFLAGDDEYDELVLHDEVLPLVRLVVCEHASSDGRKVTEAA
LLRTDAFGKVVASFEELVREGYLLHASIDSVLKMSKLKKVTGSTSGTA
>MMETSP0115_bicosoecids__ID11442
KITTVTLLVGLSAPVRVAEALGRRCAVAASGAAAASEATAVMPVHCLLVLTRAGVVLFTR
HYDAAGDEAEAELERQVAEATRRLWVASFEEDQVERTGDKWIVVRGVSDLVLILVGSDDF
DALTLSATLGTAIDVLQEACGRKLSEATLVGNYGKVCVSIDEMLGARGQLEWSDVDVISR
QGKLKP
>MMETSP1163_pinguiophytes__ID12420
XTGGSAEEEPATPRERRRQGGAAMGIHSVIVTNRRGMVLFKKYFDAALDDERILLFEQAL
VMDSEHMWQEAFSTEQVLALDDACVLLRGINGESSQAAGLIVFVAGTEEYNELILMEVLH
MLLDILIVVCGSREKVTESHLLSPVCYGKFAVCLDQMIFQGHLEESDVKTIVRMSKMKQP
KNKD
>MMETSP1160_pinguiophytes__ID6063
XRLWKGFSKHLQQPTASVSFEEAGAMGVHSVLLTNRNGMVLFKKYYDATLDDESILLQEQ
ALVVHSEHMWQDAFVTEQVLALDELAVVFRGMNDVLVFVSGTEEYNELILSDLLKVLIDV
LVNLCTSRDRVNEAHVLNPDIYGKFAVCLDQMIFQGQLEESDVKTILR
>Pinguiococcus_pyrenoidosus_pinguiophytes__ID20019
MGVHSVLLTNRNGMVLFKKYYDATLDDESILLQEQALVVHSEHMWQDAFVTEQVLALDEL
AVVFRGMNDVLVFVSGTEEYNELILSDLLKVLIDVLVNLCTSRDRVNEAHVLNPDIYGKF
AVCLDQMIFQGQLEESDVKTILRLSKMKPLSG
>MMETSP1452_synuro_chrysophytes__ID1931
XGAVGVVHREEASGRAMPVHSVIVTTLRGGNVLFSKHFSRAGFQERAAFEREVFRRTAST
WGEAASKQSCMILDVWLVYQHVGGFLLFVAGTDECDELILDEVLEALKGVLSAHCDDRLE
ESVLLQPDTYGKFAVSVEDMLADGVVECLDVDMVLKMTKLKPVFK
>HAFQed_synuro_chrysophytes__ID12681
MPVHSVILINITGSVVFSKYFAVHDEERHLLFEQQLHRLTAKAWGNRLLSSPQTVTIDDV
HIILKRVGELLLFVGGRDEVDEVISLELVEALSVVLGELVGGRVTEASLMTPDTYGKWQI
AVEEAAAGGVLESSDPHLLLQMAQARAL
>MMETSP1098_synuro_chrysophytes__ID5384
XATSDYRLFFEQQLFKQTSPTWNRVSSVPSTVSIADVHVVYQTIGDMIVFASGTDDVDES
ILIEVLATIEKVLLDVLDQKSISEAQFLIPDNYGKFVISVDDMMSQGIIETFDAGLIGKL
SKLKPL
>Ochromonas_sp_CCMP1393_synuro_chrysophytes__ID15133
XPVHSLIFVNKAGNVLFSKYFQDTSKGEFNTRLLFETALFRETSPNWVRMASNVPRTITV
SDIHVVYQVIGEMIIFVSGMDDVDETILVEVLDTVHQLLVDITGEKVVTETNLLIADNYG
KFIISLDDMMPQGIIETFDVGLIAKLSKLKPVV
>MMETSP1103_synuro_chrysophytes__ID10154
ITNSTGVVLFTKYYDSEVLSTLDGRSYFERYLFRHTRGYWCRAATKQAVSFLNVHVLLQA
YGDLIIFLTGTDDVDELILSDVMELIHQILTDSSVDVRAAEAGLLIPDNYGKLSISLDEM
MPDGIIETFDHETIKKMTKLKHFS
>Paraphysomonas_imperforata_PA2_synuro_chrysophytes__ID12109
MLHSVLITNEDGMVLFSKYFDLDSAKDVDGVQLFEKNLLHNTKPYWHRANYKQSVSFLDV
IVLFQTHGDMRVFVTGKEETDELLLTDLVEVVFELLNQLEKVTEASLLVPDNFGKFSISL
DEMIPDGILETMDLETIRRMIKLKHFG
>MMETSP1104_bicosoecids__ID5311
ECLIVADTAGRALFVRHFGRESEDERVSLEEGILKGEREAEGAQGGKFFVIGSTMVVAHA
HGELVYIAAGSDDHDEIGLEIVANLIYEIASALCGRRPTLSAFKSTDMFGKLAVALDELV
LHGMEYMTDVQQVLRMSK
>Vaucheria_litorea_CCMP2940_PX__ID3672
MWMNSLGSNQIARTFDDKIIVFRRIDDIIVFATGEDEYDELVLVEVVDFLVLLISLICEE
SKGSKIDETWLLEGNIFGKILVAIDEMMPGGVLEVFDLDEIINMA
>HAGDed_synuro_chrysophytes__ID5506
MCQYPLDAKQFEKDLFREANIYFSRSEQMQCLTISDVHIVFSAFSDMIIFCCGTDDIDEL
VLSEVYDTIRKVMLDMDGKIDETLFLDPDNYGKFCVSLDEMMPDGIIETLDPEMIAKMTK
LKSFV
>Pyth2_oomycetes__ID2085
MLHSLLILNDDSYVLFARYFDPAVSLDARKRFETQLARLSSQLPHATSTSTHKASATASG
GDQLLVCENQFVVVRSVGELRVILSGSREYDELVCEYWHSFATSDSTIYVFFVYLVAEIV
GLVQAVLVTQLEKKLTEASLFANYPRVVAALDEMVQHGHLETSDELAIEQMSKFKPFPVK
>Pyth1_oomycetes__ID10055
MLHCLLLLNDDNYVLLARYFDAAITQDARKRFESQLARICARQMPQLWAKAPAGASVPEQ
LLVCDGQYVVLRAIGDLRAIIAGNEEYDELVISTHTTEQVLTETVVVSEVLNVVHAMLVT
QLEKKLTEPSLMANYAKVVAAIDEMVQQGHLETADESAIEQMSKLKPFPVK
>Pyth5_oomycetes__ID1547
MLHSLICCNEDGYVLLARFFRPEMSLDARKEYEAELARVCGQVPHLWGDKSSKDKDKEPP
DQLALCDGQYVVMRQVGELLLLLSGSDEYDELMLSEIMSLLNAVLVTQLEKKLTEASLLA
NYGKVVAALDEMVQQGHLETADEATIDQMSKLRPFPTKLT
>Phyra_oomycetes__ID7082
MSLVQEDRKMDLKRTYEAQLALICKQIPDLWGDKQGKKDVEPAQSQLVVCESQFVVVRQI
GELRLMLSGNQEYDELILDEIMTVLHAVLTTQLDKKFTEASLLANYAKVVVALDEMVQQG
HLENADEASIDQMTKLKPYPSK
>PHyca_oomycetes__ID14309
MLHSLICCNEANYVLLSRYFQPELTLEARRTYETQLAEICQQIPGIWDDKQGGSQLLVCE
SQFVVARQIGELRLMLSGNDEYDELILDEIMVVLQGVLTTQLDKKLTEASLLANYAKVVV
ALDEMVQQGHLENADEASIDQMIKLKPYSSK
>Physo_oomycetes__ID4371
MLHSLICCNEANYVLLSRYFQPELTLEARRTYEAQLALICKQMPELWGNRQGKKDADPVP
SQLLVCESQFVVARHVGELRLMLSGNEEYDELILDEIMGVLQAVLTTQLDKKLTEASLLA
NYAKVVVALDEMVQQGHLENADEASIDQMIKLKPYPSK
>Pyth4_oomycetes__ID12478
MLHSLICCNEDSFVLLARYFQSALPLAARKRFEAHLAHICATQMPAHFWEKLKKEQPPSD
QFLVCEGQFVVLRQVGELRLFLSGSGEYDELILADILNVWHAVLALQLEKKLTEASLLAN
YAKVVIALDEMVQQGHIENLDDTSIEQMAKLRPYPTK
>Pyth3_oomycetes__ID12122
MLHSLICCNDDGFVLLARYFQASLSMDARKTYERHLARVCNSQMPAQLWEKLKKDQQADQ
FLVCDGQFVVLRQVGELRIFLSGSGEYDELILAELLGVWHAVLVLQLEKKATEASLLANY
AKVVVALDEMVQQGHVENWDEASVEQMAKLRPYPTK
>Pyth6_oomycetes__ID8691
MLHSCICCNEDGYVLLARYFQAALPLDERKRYESHLAQVCAQIPHLWEKMKKDAQDQFVV
CDGQFVVLRQVGELRVFLAGNSEYDELILVVALDEMVQQGHLENMDEASIEQMSKLRPYP
TK
>Heterococcus_DN1_PX__ID35572
MVMHSVLITNESGAVLFGRYFDDVLQSSAISDSVTHDRCTSTRLGSFIVYWEHAMHWWEE
EVRLQTQDLWYNAGAAVQVARAAGEDDYDELTLADVLASLSTVIIALCDEAKGGKPSESC
LLMGDTYGKVCTAVDEIVPGGILENLDPESILSMSKLKPIT
>Cladosiphon_okamuransis_PX__ID15825
MHSVLVCNDHGKILLSRYFEPQSGGSESAFGGFDSTGDNTQQQGGLMRDTAKARSSSQAE
VLGETRHLWTKGTADCPQVARAKGGLIIVFGAVEGLLLFLCGSGEYNELTLADMLSTLAK
SIVSLCRQGSKNQRATESVFLSSSIYSKACLVVDEMLPGGILESLDPDSISRRAK
>Ectocarpus_PX__ID8265
MNSVLICNPDGKLLLSRYFEAQSHGSECAFEPSSGGEHTAAGSLRDTAKGRSSTLSEVLG
QTRHLWTKGTSECPQVARAKGGLIIVFGAVEDLLLFLCGSGECDELTLADMLATLAKVIV
ALCRQGGKHQRATETAFLSSNGTSSIYSKACLVIDEMIPGGILESLDSDAILSSIKLQKP
TSAAPVAGSKKGR
>Chattonella_subsalsa_CCMP2191_raphidophytes__ID9488
MPIHGVVITNQNGVLLLSKYFETDLESWEQKITYERMLVRSTRQQWSQCGQGKVGIQIAR
PMRDIFVCFQNVGDLLVFISGTEEYDELTLADILVDLMQMITIHCEDKPSEQMLLQEDAY
GKVCLGIDEMMPQGHLEHGTVKDVLRMSKLKPIKS
>Heterosigma_akashiwo_CCMP452_raphidophytes__ID3118
MNGALLLSKHFNPDCESWESKIEFERELVRATRQQWAHCLEGTEPQFSIIGREICVCFQK
QGDLLFFVSGTDEYDELALQEIVTDLIAMVNIHCEQKTSEEVLLQGDAYGKIVLGVNXND
AAGYPGTLHSGRGTQDE
>Heterosigma_akashiwo_CCMP2393_raphidophytes__ID5373
MNGALLLSKHFNPDCESWESKIEFERELVRATRQQWAHCLEGTEPQFSIIGREICVCFQK
QGDLLFFVSGTDEYDELALQEIVTDLIAMVNIHCEQKTSEEVLLQGDAYGKIVLGVNXND
AAGYPGTLHSGRGTQDE
>Heterosigma_akashiwo_CCMP3107_raphidophytes__ID4097
MNGALLLSKHFNPDCESWESKIEFERELVRATRQQWAHCLEGTEPQFSIIGREICVCFQK
QGDLLFFVSGTDEYDELALQEIVTDLIAMVNIHCEQKTSEEVLLQGDAYGKIVLGVNXND
AAGYPGTLHSGRGTQDE
>Heterosigma_akashiwo_NB_raphidophytes__ID23051
MNGALLLSKHFNPDCESWESKIEFERELVRATRQQWAHCLEGTEPQFSIIGREICVCFQK
QGDLLFFVSGTDEYDELALQEIVTDLIAMVNIHCEQKTSEEVLLQGDAYGKIVLGVNXND
AAGYPGTLHSGRGTQDE
>Pelagomonas_calceolata_pelagophytes__ID89122
MSQLGRLHCFLIATKGVGNVVYERFYDRLSEYEKADVRAAFQLASSNVRFDGEQEDFIGV
YKTACFVFIPVNDMVFYLMGSGEYDELACECKRGRTALPSLMHGLLLAVPSVCGSQTSLL
FPLANVGSGILRAICFLLQDVLKSKCTSGLLLEKYGKMCCIIDEVINEDSSKQSLPALDA
FTDK
>Pelagococcus_subviridis_pelagophytes__ID10241
MMWTRHAGAAICEGIRAPTSRIANDRKRTFSARTRNSTRSLHRARRDATPTTVRRVAMPI
GRVLCVIITSATGHVIIERFYDRLGEKDQMRWRERLNEASSSSVGVGGSAKLSVDESDRV
AEACGTSRHEDECLAWIRVGNVRFYAVGSGEYDELARASLLPIPPDNRDSVSFFKTATAT
VLASRDQPRSLRPLLAVAEVLQALVTSTKGTVKKGGLDDERLFAQYGMLCLALDEIVSDG
VVDAIDWDTARRGTKLKMSETHE
>BAJW_isochrysidales__Euk-CCTH-Haptophytes-Isochrysidales%BAJW2041066-Isochrysis_sp.
MFDNMVTVYRNSADVWFFVVGHQAENELILVSALSALVDALTAALRTTPDKRSLMDNFDT
LLLAIDELVDGGMILETDPTTIVNRVSMKGSDGAPTGAEAAFTEQSFNTMFASAREQLAR
SLLK
>tisochrysis_lutea_AAC_isochrysidales__scaffold15540_cov31-Tisochrysis_lutea.AAC.7
MFDNMVTVYRNSADVWFFVVGHQAENELILVSALSALVDALTAALRTTPDKRSLMDNFDT
LLLAIDELVDGGMILETDPTTIVNRVSMKGSDGAPTGAEAAFTEQSFNTMFASAREQLAR
SLLK
>isochrysis_galbana_CCMP1323_isochrysidales__Euk-CCTH-Haptophytes-Isochrysidales%CAMPEP_0193678206
XAEHDSGRRRRAPTRMDTGDIPSIKSLIVLDSDGKRIVARYYKNEFATLAEEHAFEKKLS
EKTIRTNAKSEAEIIMFDNMVTVYRNSADVWFFVVGHQAENELILVSALGALVEALTSVL
RTTPDKRSLMDNFDTLLVAVDELIDGGMILETDPTTIVNRVGMKGSDGAVTGVEAAFTEQ
SFNTMFASAXGAAGALASQIKEGWESDEPHACVGEAAAGALASLVKGGGGVGGGAHVPTG
GAGAEWRVAHLQPDRPSAMLAYAAYAAGHRGGVRGSWPLCGVGF
>Blastocystis_hominis__CBK21599.2
MPYTDDIKVVRGIVILDEEGNSITKKYYTNDFPTVEAQEAFEQQIFKKFKPANVKDETTI
GLLDKYVVIGKAGNDCSIFFYGSDSENEMILITAMDGFYEALKLILKDKLDRNEMLKRMP
SLFLLMDELCDAGYFS
>MMETSP1463_pavlovophytes__Euk-CCTH-Haptophytes-Pavlovales%CAMPEP_0205997140
XLRPSWAAMQADIPSLSCILILDSDGQRICCKYYTQDLGTTHAEQLAFEKKMFDKSSRTN
ARSEAEIVLFDNLVAVYKNSADAWFFIVSRQNENELILANVLTALCEALTLSLRQIDKRT
MLDNYESLLLTVDELIDGGMILETDASAISNRVGMKAANSEPAAPAEGGTFSFAFSSAKE
SFXALLAPLMPPALGIGGASARAVGATPPIGSARRVLRRWCLRSARERRQALGRGSICPA
RHPSVQAEEMAERPKDCPFTLQPFVGAEHTKNKNKKKDHKXXXXXXXXXXXXKKITKRRF
APPRSGARRPASEAAELVRVDHVEQPLLDRVEEFEEGKKIGLPPSEVHHVQPGRHDEDLR
RRRRRPVVSLKADLELELRSLFVLQSHLIEHARHLGGQRRRWQLCGESRELRLRVLVLVE
X
>MMETSP1466_pavlovophytes__Euk-CCTH-Haptophytes-Pavlovales%CAMPEP_0206040316
MQADIPSVICVLILDSDGQRICCKYFTDDFPTLSEQQAFEKKVFDKSSRTNAKTEAEITV
FDNLVTVYKNSSDAWFFVVSGQHENELILVNVLTALTEALTTTLRQLDKRTMLDNYESLL
LTVDELIDGGMILETDASSIANRVGMKAATSEPAAAAAEPSSSFSFTFSSAKESFAALTA
ALSCALAPSGGRPGALRREAARWDRQACGLGTPWMVLRLKRGLGLALAPAQIRDAEPGIE
AASSAGSAWLAVAPVAAAEPAAEPAAA
>CCM459_pavlovophytes__Euk-CCTH-Haptophytes-Pavlovales%CAMPEP_0190506668
XSTGEGAQPESMQSDIPSVICVLILDADGQRICCKYFSDDFPTLAEQQAFEKKVFDKSSR
TNAKSEAEIIVFDSLVTVYKNSSDAWFFVVSGANENELILANVLSALTDALTTTLRQLDK
RTMLDNYESLLLTVDELIDGGMILETDATAIANRVGMKAGNAEPAAATETATSSFSFAFS
SAKESFAXVFAPLVVDTHALARWDRHGYPDTAAAVLWDVNAXRRELHVDPLASAGALTSG
NLWRESNDPVDAANRVIRHAGHDRLHEVCVRFPSCSETPARYGSRAVREISCNANA
>CCMP2436_pavlovophytes__CAMPEP_0193464744
AAMMGDIPSLLCVLILDADGGRICCKYFSPDFALLSEQQAFEKKMFEKSSRTNAKSEAEI
VLFDSMVSVYKNSTDAWFFVVSRQSENELLLANVLGTLCEALMLNLRSLDKRVMLDNYET
VLLTVDELIDGGMLLETDANSIANRVGMKAANESVAPPETSSFSFAFSSAKESFARSLLR
>MMETSP1335_isochrysidales__Euk-CCTH-Haptophytes-Isochrysidales%CAMPEP_0119406144
XGARALSPINSMVGDIPSITCILILDSDGQRICCKYFTHDFPTIAEQQAFEKKVFDKSHR
TNAKTEAEIVLFDSLVTVYKNSSDAWFFVVSRQNENELILTNVLGALCDALMTTLRQLDK
RTMLDNYESVLLTIDELIDGGMILETDASAIASRAGMKSALSEPVPQSDSSGGSLSAAFS
SAKESFARSLLR
>MMETSP1464_pavlovophytes__Euk-CCTH-Haptophytes-Pavlovales%CAMPEP_0206003680
XRPRLHRPAPANAAMQADVPSVACVLILDADGQRICCKYSKGHFPTLAEQHAFEKKVFEK
SSRTNAKSEAEIVVFDNLVTVYKNSSDAWFFVVSKQNENELILASVLSALCDALALSLRS
LDKRAMLDSYDTVLLTIDELVDGGMILETDAASIASRVGMKAAQSEPVATSDSSSSLSAA
FSSAKESLXTVAAAVSARALAGGSEVRTGPSSARVLWVGVAAVGSGIARSGPXAGQATGR
RPPPPQAAPRQSVLSLCQCAVALGRLADHGASSWSSPPLPSTAQLHTFFLEKLSSRPAAR
AAVVQLQYRAGGARGWARPS
>MMETSP1465_phaeocystales__Euk-CCTH-Haptophytes-Phaeocystales%CAMPEP_0198632424
XIVDGEGKRIMARYYGAPEFPSSVEEASFEKKLYDKTMRTNAKNEAEVIMFDNIVTVYRN
SADVWFYVVGSQIENELILVHVLMALLEALNGALRTSPDKRTLLDNFDTLLLTVDELIDG
GMILESDAAAIVNRVSMKAAEGGAGGVAGAAAEGSFDGQSFNTMFASAREQIARSLLK
>MMETSP1178_phaeocystales__Euk-CCTH-Haptophytes-Phaeocystales%CAMPEP_0119059268
ANSSLSDSARLCVVFALSLAMQGDIPMIKAILVVDGDGKRIMARYYGAPEFPSGVEETTF
EKKLYDKTMRTNAKNEAEVIMFDNIVTVYRNSADVWFYVVGSHAENELMLVHVLMALLEA
LNGALRTSPDKRTLLDNFDTLMLTVDELIDGGMILESDSAAIINRVGMKSAEGVGAADAT
GSAFGGDQSFNTMFASAREQLARSLLK
>MMETSP1100_phaeocystales__Euk-CCTH-Haptophytes-Phaeocystales%CAMPEP_0172954780
XLGGVRGTAIAKSHSTMQGDIPMIKAILVVDGDGKRIMARYYGAPEFPTGEAETTFEKKL
YDKTMRTNAKNEAEVIMFDNIVTVYRNSADVWFYVVGSQLENELILVHVLMALLEALNGA
LRTSPDKRTLLDNFDTLMLTVDELIDGGMILESDAAAIVNRVGMKSAESGAAGGDTASAF
SSDQSFNTMFASAREQIARSLLK
>MMETSP1162_phaeocystales__Euk-CCTH-Haptophytes-Phaeocystales%CAMPEP_0118813072
XRCRAGHADSAGAMQGDVPMIKAILVVDGDGKRIMARYYGAPEFPTGEAEATFEKKLYDK
TMRTNAKNEAEVIMFDNIVTVYRNSADVWFYVVGSQLENELILVHVLMALLEALNGALRT
SPDKRTLLDNFDILMLTVDELIDGGMILESDAASIVNRVGMKSAESGAAGGEGASAFSGD
QTFNTMFASAREQIARSLLKEAAAPEPRPAAGTPRLGCTVARPVASRVRSCCCPIGARTD
GCVVDAQAHTGLPRGLWGGAFGLGLWRRGLESLERRAGGMNRGALLRFLFKTYFYLKX
>MMETSP1444_phaeocystales__Euk-CCTH-Haptophytes-Phaeocystales%CAMPEP_0198167726
XLGRQAPDVVEALARGSCTMQGDIPMIKAILVVDGDGKRIMARYYGAPEFPTGEAETTFE
KKLYDKTMRTNAKNEAEVIMFDNIVTVYRNSADVWFYVVGSQLENELILVHVLMALLEAL
NGALRTSPDKRTLLDNFDTLMLTVDELIDGGMILESDAAAIVNRVGMKSAESGAAGGDTA
SAFSSDQSFNTMFASAREQIARSLLK
>MMETSP1333_csz__Euk-CCTH-Haptophytes-Coccolithales-Syracosphaerales%CAMPEP_0119298614
RRYDSMEAGEVPSIKALVVLDGDGKRIAARYYKQDFVGLAAESAFEKKLFEKTSRTNARS
EAEIIMFDNMVSVYRNSSDVWFYVVGTPTENELVLVNVLAALHEALSTALRTTPDKSSLL
DNFDTLLLAIDELIDGGMILEMDSNAIVNRVGMKGSDGGTTGSESTFTEQSFNTMLASAR
EQIARSLMK
>MMETSP1333_csz__Euk-CCTH-Haptophytes-Coccolithales-Syracosphaerales%CAMPEP_0119306350
VSLHSKKMMEGEVPSIKALIVLDAEGKRIVSRYFKFDLAGLAAETTFEKKLFEKTSRVNA
KAEAEVIMFDNMVSVYRNSSDVWMYVVGNPTENELVLVNVLTALHETLNAALRATPDKRN
LLDNFETLLLIIDELIDGGMILEMDASAIVNRVGMKGSDGGTTGSETTFTEQSFNTILAS
AREQIARSLLK
>MMETSP1094_chrysochromulinales__Euk-CCTH-Haptophytes-Chrysochromulinales%CAMPEP_0174714510
METAEVPSIAAVLMLDSEGKRIVVRYYRSTFATTVEEMAFEKKLFDKTMRTNAKSEAEII
QLDGLVTVYRNSCDVWMYVVGTQAENELILVNVLHALHEALASLLRASPDKRLLLDNFDT
LLLSIDEMIDAGMILETEASAIVNRVGMKAADGGTPGGETFSKGSMNSMLSSAREAFAQS
LLK
>MMETSP0287_chrysochromulinales__Euk-CCTH-Haptophytes-Chrysochromulinales%CAMPEP_0115866906
AGHLASPRAPSRAPHLNAASEMQNAEIPSVAAVVLLDGEGKRIVVRYYGSAFSDAKEEMA
FEKKLYDKTARTNAKNEAEIILMDGFVTVYRNTSDVWMYVVGGQSENELVLVNVLSALHE
SLSTLLRAPPEKRILLDNFDTLLITIDEMLDVGMILETDASAIVNRVGMKGAEGGAAAAE
QTVEGSLNTMFASARESLARSLLK
>MMETSP1474_chrysochromulinales__Euk-CCTH-Haptophytes-Chrysochromulinales%CAMPEP_0206163584
XGGDMDSADTPSVKGVLVLDADGKRIVSRYYNSPFSSSTEELAFEKKLFDKTMRTNAKTE
AEIIILESLISVYKNVNDVWVYVVGSQQENELILVSALLALTAALEGGLRAPPDKRLLLD
NFDTLLLTIDELVDSGTLLECDGSAIVNRVTMKGADAAAGAAAESTFSEQSFNTMFASAR
EQMARALLKRGAAPRVLQVGAIVRSARALGVRKDGNTERMPETRVASTSWAVVSTCARVT
SLQSRVLPGRRATARRX
>MMETSP1096_chrysochromulinales__Euk-CCTH-Haptophytes-Chrysochromulinales%CAMPEP_0181198176
XSEFACQGVPSGRTTVAMDTADIPSVKAILVLDGDGKRIVARYYNGPYSTSTEELAFEKR
LFDKTVRTNAKSEAEIIILDSLITVYKNSADVWLYVVGSQSENELILVNALVTFHDALQS
TLRAAPDKRLLLDNFDTLLLAIDELIDGGTFLELDSSAIVNRITMKGSDPGSVGADSGFT
EQSFNTMFASAREQMARALLK
>prymnesium_parvum_prymnesiales__Euk-CCTH-Haptophytes-Prymnesiales%CAMPEP_0191234670
XFRVMDSAEIPSLKGLILLDGEGKRIVARYYASPFSTSAEELAFEKKLFEKTSRTNAKLE
AEIIILDGLITVYKNSADVWLYVVGSQSENELILVNALVSFHEALQNALRATPDKRLLLD
NFDTLLLAIDELIDGGTFLELDSDAIVNRITMKGSDAGSAGDGSVVGGFTEQTFNSMFAS
ARDQMARALLK
>CCMP1757_chrysochromulina_polylepis_chrysochromulinales__Euk-CCTH-Haptophytes-Chrysochromulinales%CAMPEP_0193785340
REAAVAVAAPSAALAPVLMESADIPSVKGLLVLDGEGKRIVARYYSSHFASSADELAFEK
KLFDKTARTNAKTEAEIIILDGLITVYKNSADVWLYVVGSQSENELILVTALCTFAEALQ
NSLRMPPDKRLLLDNFDTLLLAIDELIDGGTFLELDASAIVNRITMKGADASIPGEVPGG
AAGYGDQTFNSMFASAREQVARAXAQVISERRAPPCSAERGASIPLSSCVCGHRGAPRGT
SAQLLREASCEPLKAATQALSERGVGCSVSCVDWLTRRRAHLGSHGSQGRRRRGWPTPTT
ELTTKMRAARCGISVAEWDHNLVMYAPARRGRAAR
>pleurochrysis_carterae_CCMP645_csz__Euk-CCTH-Haptophytes-Coccolithales-Syracosphaerales%CAMPEP_0190792376
XTSRSTSAERFVGVVSYPWHSSLFGRLLHVLFHAMDGDIPSIKSLVVLDADGKRIVSRHY
KTGFSNTAEENAFEKKLFEKTSRNNAKNEAEIIMFDNLVTVYRNTSDVWFYVVGCQSENE
LILVNALSALYDALTLALRVAPDKRNLMDNFDTLLLTIDELIDGGMILETDPSTIVNRVG
MKGSDGGVAGGETAFAEQSFKSLFASAQEQIARFR
>MMETSP0164_csz__Euk-CCTH-Haptophytes-Coccolithales-Syracosphaerales%CAMPEP_0183350890
MEGDIPSIRSLVVLDADGKRVVSRHYKPDYPTTADELAFEKKLFEKTMRTNAKSEAEIIM
FDNMVTVYRNNADIWFYIVGSQSENELILVNVLTALFDALATSLRVTPDKRNLMDNFDTL
LLTIDELIDGGMILETDPNTIVNRVGMKGSDGGVVAGGAPDGAYITEQSFKSLFASAQEQ
IAXLSVVFAVRDCAPLTNLAARDCALGAALERQLGREL
>MMETSP1334_csz__Euk-CCTH-Haptophytes-Coccolithales-Syracosphaerales%CAMPEP_0119397520
XPTTRVRRRAAFTTSPQSDLQVLQLVRATQKGLRARMEGDIPSIRALVVLDGDGKRVVSR
HYKAAYATTADELAFEKKLFDKTMRTNAKNEAEIIMFDNMVTVFRNSGDIWFYVVGCQSE
NELVLVNVLTALYDALATSLRSAPDKRNLMDNFDTLLLTIDELIDGGMILETDPSTIVNR
VGMKGSDGGVVGGPTETAFTEQSFKSLFASAQEQIARFR
>emiliania_huxleyi_374_isochrysidales__Euk-CCTH-Haptophytes-Isochrysidales%CAMPEP_0187584806
XALSRSLRMDAGNIPSIKSLLVLDSDGKRIISRYYKGEFASLAEETAFEKKLSDKTIRTN
AKNEAEIVMFDNMVTVYRNSADVWFYVIGHHAENELILVAALTALYDALTSVLRQAPDKR
ALMDNFDVLLLCIDELCDGGVILETDPTTIVNRAGMKGSDGAPTGPEAAFTEQSFNNMFA
SAREQLXALAAQVETAAAPPAEIWAGRRADTHLPFILLSLLPSRAGVGAQSAHVTKRLRE
LAGGSQKSTPLGIMXTMPPELVDDDSPAGX
>gephyrocapsa_oceanica_RCC1303_isochrysidales__Euk-CCTH-Haptophytes-Isochrysidales%CAMPEP_0188225250
XVFLSRFSWFGVASGASSLRMDAGNIPSIKSLLVLDSDGKRIISRYYKGEFASLAEETAF
EKKLSDKTIRTNAKNEAEIVMFDNMVTVYRNSADVWFYVIGHHAENELILVAALTALYDA
LTSVLRQAPDKRALMDNFDVLLLCIDELCDGGVILETDPTTIVNRAGMKGSDGAPTGPET
AFTEQSFNNMFASAREQLAALAAQVETAAAPPAEIWAGWRADTHLPFILFVSSALSAGVG
AQSAHVTQMRDVWQPSCEPRKKKEQTTQAAXXXXXXXXXXXXXXPPPPPPPLTSLITAST
VAAAALTSALASSTAAFAKSSARSVDRVSSRLELSTDRLHRAVLQQHVCVSQGAACALAA
QVETAAAPPAEIWAGWRADTHLPFILFVSSALSRGGGGAVGSRDADERCVAAQL
>emiliania_huxleyi_PLYM219_isochrysidales__Euk-CCTH-Haptophytes-Isochrysidales%CAMPEP_0187777614
RSLRMDAGNIPSIKSLLVLDSDGKRIISRYYKGEFASLAEETAFEKKLSDKTIRTNAKNE
AEIVMFDNMVTVYRNSADVWFYVIGHHAENELILVAALTALYDALTSVLRQAPDKRALMD
NFDVLLLCIDELCDGGVILETDPTTIVNRAGMKGSDGAPTGPEAAFTEQSFNNMFASARE
QLXALAAQVETAAAPPAEIWAGRRADTHLPFILLSLLPSRAGVGAQSAHVTKRLRELAGG
SQKSTPLGIMXTMPPELVDDDSPAGV
>Emiliana_huxleyi__EOD14465.1
MEKGNIPSIKSLLVLDSDGKRIISRYYKGEFASLAEETAFEKKLSDKTIRTNAKNEAEIV
MFDNMVTVYRNSADVWFYVIGHHAENELILVAALTALYDALTSVLRQAPDKRALMDNFDV
LLLCIDELCDGGVILETDPTTIVNRAGMKGSDGAPTGPEAAFTEQSFNNMFASAREQLAR
SLLK
>emiliania-huxleyi_379_isochrysidales__Euk-CCTH-Haptophytes-Isochrysidales%CAMPEP_0187622026
XLLFGVAALSRSLRMDAGNIPSIKSLLVLDSDGKRIISRYYKGEFASLAEETAFEKKLSD
KTIRTNAKNEAEIVMFDNMVTVYRNSADVWFYVIGHHAENELILVAALTALYDALTSVLR
QAPDKRALMDNFDVLLLCIDELCDGGVILETDPTTIVNRAGMKGSDGAPTGPEAAFTEQS
FNNMFASAREQLXALAAQVETAAAPPAEIWAGRRADTHLPFILLSLLPSRAGVGAQSAHV
TKRLRGLAGGSQKSTPLGIMXTMPPELVDDDSPAGV
>emiliania_huxleyi_CCMP370_isochrysidales__Euk-CCTH-Haptophytes-Isochrysidales%CAMPEP_0187693216
XNEAEIVMFGVAALSRSLRMDAGNIPSIKSLLVLDSDGKRIISRYYKGEFASLAEETAFE
KKLSDKTIRTNAKNEAEIVMFDNMVTVYRNSADVWFYVIGHHAENELILVAALTALYDAL
TSVLRQAPDKRALMDNFDVLLLCIDELCDGGVILETDPTTIVNRAGMKGSDGAPTGPEAA
FTEQSFNNMFASAREQLXALAAQVETAAAPPAEIWAGRRADTHLPFILLSLLPSRAGVGA
QSAHVTKRLRELAGGSQKSTPLGIMXTMPPELVDDDSPAGV
>Blastocystis_sp__OAO17622.1
MVKQTGLIHNVLITNINGTILLSTYWDGSSAAERGRFEHDLYLQSRPEWAELKPSKEDIE
KVDQFKCHISLVDGKYVVYKKVNDLIFFITGSGEYTGLVLNEILDVIINGMIAMCPKKRM
FALEFKDSNTYGKMVAMMDQIIYMGQYCQSDIVVADDRAKMKPVK
>Nannochloropsis_salina__TFJ85748.1
MVVLSGAICTKNGKALLSRQFVEMSRIRIEGLLAAFPKLLGSGEEKQHTFIETDTVRYVY
QPIDNLFLLLITNKASNIVEDLETLRLLSKIVPDVAGGVTEERVSDKCFELVFAFDEVLT
TGGYRESVTLQQIKTNMEMDSHEEKLALMIKQSKMDSAKDQAARQAKAIKERLRELARDR
LGATRSGLGGAYQGIGGGGMDYVGGSGAFDGQAGIGQDAFGASTPSVYAPSTVDSFTVSK
TETVKTVSKGMKLGAPSKAASMLDSLVQEDNLSNIAATRAPPLSAGAGLGEEAVSAPVIQ
HQPIQLAVEEKIVAHLTRDGAIDTFEVKGSLTLTATTEAAALSKVALAAGGARPVPAGLN
FQTHPKVNKQEYDSNRVLVLKDTSKGFPVGRAVGVLRWSYSSTDDSVVPITLNCWPEEEG
QGKMNISIEYQMNGQSQELHNVNVSIPLGTAEPPEVASIDGTYRHDPREQRLIWHMDLVD
ASNSSGALEFVVAGRDAQVFFPIIVSFSSQILYADVNVTAVTGLEDGSAPIPYSLTKLLS
PDSYIVG
>Tribonema_minus__KAG5179293.1
MVMHSLLILNERGHLLMGRYFDEVLECGALQHLGDVASDREQCMQWWEDEVRQQTREMWQ
FAHTANQVARGADDVIIIYRRIGDLLVFACGRDDCDELTLSDVVDCLGGVIATLCEDSSA
KGARPTESWLMIGDTYAKVALAVDEMMPGGILEALDPDAVLSMTKMRPIA
>Ectocarpus_sp__CAB1103339.1
MNSVLICNPDGKLLLSRYFEAQSHGSECAFESSSGSEHTAAGSLRDTARGRSATLSEVLG
QTRHLWTKGTAECPQVARAKGGLIIVFGAVEDLLLFLCGSGECDELTLADMLSTLAKVIV
ALCRQGKHQRATETVGPSGEPNVHAFLSSSGTSSIYSKACLVIDEMIPGGILESLDSDVI
LSSIKLQKPTSAAPVAGSKKGR
>Ectocarpus_siliculosus__CBJ28800.1
MNSVLICNPDGKLLLSRYFEAQSHGSECAFEPSSGGEHTAAGSLRDTAKGRSSTLSEVLG
QTRHLWTKGTSECPQVARAKGGLIIVFGAVEDLLLFLCGSGECDELTLADMLATLAKVIV
ALCRQGGKHQRATETAFLSSNGTSSIYSKACLVIDEMIPGGILESLDSDAILSSIKLQKP
TSAAPVAGSKKGR
>Ochromonadaceae_sp_CCMP2298__KAJ1442978.1
MPVHSLIFINTTGNVLYAKYFQDTSVRVLFENLLFKATSPNWYRVTATPRCVGIGQVRVV
YQLMGNIIAFAGGTDDVDESTLAEVLVAVERVLVEVIGDRVTESGLLIPDNYGKFVVSVD
DMMPQGVVDTLDAVLIAKLSKLKPL
>Pythium_brassicae__TYZ63760.1
MLHSLLCCNDDGFVLLARYFQPATPLETRAAYEAQLARACAQVPQLWDATTSGDQLVVCA
EQLVVLRRTGELRWLLAGSGEYDELLLADVMSVWSAAVTLQLEKKLTETSLLTNYAKVVV
ALDEM
>Nothophytophthora_sp__RLN77159.1
MLHSLICCNEANYVLLARYFQPELTLEARQAYETQLARVCSQVPDLWGEKPGRKDAESAQ
SQLVVCDAQFVVLRQLGELRLLLSGSEEYDELILDEIMTLLQAVLTTQLEKKLTEASLLA
NYAKVVVALDEMVQQGHLENADEASIDQMSKLKPYPSK
>Phytophthora_infestans__XP_002898927.1
MLHSLICCNEANYVLLSRYFQPELTLEARKTYETQLAQICKQVPNLWGDRHGRKVVDPTQ
SQLVVCESQFVVLRQVGELRLMLSGNEEYDELILDEIMTVLQSVLTTQLDKKLTEASLLA
NYAKVVVALDEMVQQGHLENTDEASIDQMIKLKPYPSK
>Phytophthora_megakarya__OWZ08014.1
MLHSLICCNEANYVLLSRYFQPELTLKSRRTYEAQLAQICKQMPDLWGDRQGKKDADPTS
SQLIVCESQFVIARQIGELRFLLSGNEEYDELILDEIMTVLQSVLTTQLDKKLTETSFLA
NYAKVVVALDEMVQQGHLENTDEASIDQMVKLKPYPSK
>Phytophthora_cactorum__KAG2761356.1
MLHSLICCNEANYVLLSRYFQPDLTLEARRTYEAQLAQICKQVPNLWGDRHGRKDADAAQ
SQLVVCESQFVVVRQVGELRLMLSGNEEYDELILDEIMTVLQAVLTTQLDKKLTEAGLLA
NYAKVVVALDEMVQQGHLENADEASIDQMIKLKPYPSK
>Phytophthora_idaei__KAG3238263.1
MLHSLICCNEANYVLLSRYFQPDLTLEASRTYEAQLAQICKQVPNLWGDRHGRKDADAAQ
SQLVVCESQFVVVRQVGELRLMLSGNEEYDELILDEIMTVLQAVLTTQLDKKLTEAGLLA
NYAKVVVALDEMVQQGHLENADEASIDQMIKLKPYPSK
>Phytophthora_aleatoria__KAG6970943.1
MLHSLICCNEANYVLLSRYFQPDLTLEARRTYEAQLAQICKQVPNLWGDRHGRKDADAAQ
SQLVVCESQFVVVRQVGELRLMLSGNEEYDELILDEIMTVLQAVLTTQLDKKLTEAGLLA
NYAKVVVALDEMVQQGHLENADEASIDQMIKLKPYPSK
>Phytophthora_ramorum__KAH7459375.1
MLHSLICCNEASYVLLSRYFQPELTLEARRTYEAQLALICKQIPDLWGDKQGKKDVEPAQ
SQLVVCESQFVVVRQIGELRLMLSGNQEYDELILDEIMTVLHAVLTTQLDKKFTEASLLA
NYAKVVVALDEMVQQGHLENADEASIDQMTKLKPYPSK
>Plasmopara_halstedii__XP_024581956.1
MLHSLICGNEANYVLLSRYFQPQLTLKDRQVYEAQLAQICKQMPDLWGDRQTKVDLASVQ
SQLIVCESQFVVVRQIGELRLMLSGNEEYDELILDEIMTVLQAVLMTQLDKKLTEASLLL
NYAKVVVALDEMVQEGHLENLDEVSIDQMIKLKPYPSK
>Phytophthora_citrophthora__KAK1939035.1
MLHSLICCNEANYVLLSRYFQPELTLEARRTYEAQLAEICQQIPGLWGEKQGVKDPESQL
LVCESQFVVARQIGELRLMLSGNDEYDELILDEIMVVLQGVLTTQLDKKLTESSLLANYA
KVVVALDEMVQQGHLENADETSIDQMIKLKPYPSK
>Phytophthora_parasitica__XP_008913393.1
MLHSLICCNEANYVLLSRYFQPELTLEARRTYESQLAQICKQVPNLWGDRHGKKDADPTQ
SQLVVCETQFVVVRQIGELRLMLSGNEEYDELILDEIMTVLQAVLTTQLDKKLTEASLLA
NYAKVVVALDEMVQQGHLENADETSIDQMIKLKPYPSK
>Phytophthora_cinnamomi__KAG6622863.1
MLHSLICCNEANYVLLSRYFQPELTLEARQTYEAQLAQICKQMPDLWGDRQARKDADPTQ
SQLLVCESQFVVARQVGELRLMLSGNEEYDELILDEIMAVLQAVLTTQLDKKLTEASLLA
NYAKVVVALDEMVQQGHLENADEASIDQMIKLKPYPSK
>Phytophthora_pseudosyringae__KAG7391448.1
MLHSLICCNEANYVLLSRYFQPELTLEARRTYEAQLAQLCKQVPGLWGDRGGRKDAQSQL
VVCESQFVVARQVGELRLMLSGNEEYDELILDEIMAVLQAVLATQLDKKLTEASLLANYA
KVVVALDELVQHGHLENADEASIDQMIRLKPYPSK
>Phytophthora_sojae__XP_009518120.1
MLHSLICCNEANYVLLSRYFQPELTLEARRTYEAQLALICKQMPELWGNRQGKKDADPVP
SQLLVCESQFVVARHVGELRLMLSGNEEYDELILDEIMGVLQAVLTTQLDKKLTEASLLA
NYAKVVVALDEMVQQGHLENADEASIDQMIKLKPYPSK
>Aphanomyces_stellatus__KAF0691906.1
MLHSVIVTTEKANVLLARYFLPLTTDVKRIYEHTLFKAVHWPSLAASSATAGDATDVHLV
VCDGQYVVYRKFGELVWFLAGSGEYDELICHDILNTLLAVASVQLEKKCTEATFLAAHSK
ILVSLDEMVFQGHLDNNDPASILQMNKLKPYPVKA
>Aphanomyces_cochlioides__KAG9408838.1
MLHSALVTTDKANVLLARYFTPLSTEAKRVFEQALFKTVFSSAVSEHEAHLVVCDGQYVV
YRKFGELIWFLAGSGHDILMTLLSVANVHFEKKCTEATFLANHAKILVCLDELVFHGHLD
NNDVASILQMTKLKPYPLKAA
>Aphanomyces_euteiches__KAH9074444.1
MLHSALVTTDKANVLLARYFTPLTTEAKRVFEQALFKAVFSSAVSEHEAHLVVCDGQYVV
YRKFGDLIWFLAGSGEYDELVCHDILMTLLSVANVHLEKKCTEATFLANHAKILVCLDEL
VFHGHLDNNDVASILQMTKLKPYPLKAA
>Aphanomyces_invadans__XP_008878433.1
MLHSVIVTTDKANVLLARYFQPLTTESKRSFEHALFKATRWSELTSASTQDGSEAVDVHL
VVCDGQFVVHRKFGDLVWFLAGSGEYDELICHDILTTLLAVAAVHLEKKCTEASFLANHS
KILVSLDEMVFQGHLDNNDVQSILHMSKLKPYPVKA
>Aphanomyces_astaci__XP_009834640.1
MLHSAVVTTDNANVLLARYFLPLTTESKRIFEQALFKAVTWSALASVTDDAADAHLVVCD
GQFVVYRKFGDLVWFLAGSGEYDELICHDTLTTLLSVSAVHMEKKYTEASFLANHSKILV
SLDEMVFQGHLDNNDVQSILQMTKLKAYPPKA
>Thraustotheca_clavata__OQS05237.1
MLHSALVTTEKGVVLMSRYMRPSLSEEKRIYEETLFSLLNWNRLQLANDGEENLVVCLKQ
YVVYRKHGDMIWFLSGNGEDDELVLHDVLETIVAVAGAHMEKRCTESLFLSNHAKILVAL
DELVFQGHVDNTEVASILQMTKLKPYPTKV
>Achlya_hypogyna__OQR96837.1
MMHSLLVCTDKGHVLLGRYFRATTTEEKRAFEQALYTALDWSVLQAVAPDADAQTHLVVV
LKQFVVYRKLGDLVWFLAGSLEYDELILHDVLANILAVAAGHMEKRCTEALFLAHHSKIL
VSLDDMVHQGHLDTLDVATVLQMTKLKPYPTKA
>Saprolegnia_diclina__XP_008613786.1
MHSAIVTTEKGHVLLARYFRATTTEGKRAYEQALFAAVQWPALATTESATGDAVFFAVCH
NHYVVYRKHGDLVWFLAGGLEYDELTLHDTLVTIQAVAAAHMEKRCTEALFLANHSKIVV
ALDDMIHEGHLDVTEVQSVLQMTKLKPYPTKV
>Saprolegnia_parasitica__XP_012198721.1
MHSAIVTTEKGHVLLARYFHATTTEEKRVYEQALFGAVPWPALASTESATGDAAFLAVCD
SQYVVYRKLGDLVWFLAGGLEYDELTLHDTLVTIQAVAATHMEKRCTEALFLAHHSKIVV
ALDDMVHEVACDA
>Emiliana_huxleyi__EOD14465.1
MEKGNIPSIKSLLVLDSDGKRIISRYYKGEFASLAEETAFEKKLSDKTIRTNAKNEAEIV
MFDNMVTVYRNSADVWFYVIGHHAENELILVAALTALYDALTSVLRQAPDKRALMDNFDV
LLLCIDELCDGGVILETDPTTIVNRAGMKGSDGAPTGPEAAFTEQSFNNMFASAREQLAR
SLLK
>Tribonema_minus__KAG5176230.1
MTAPLLPLVKCVLILDDDGGRVSTKYYDKDSFGTHSVQTDFEDKLWKKTKNINARSEADV
VLLEDCVAVFRSGVDIHVYVVGSADENELILTLVLDALYDSLNALLRGQLDKRTLLDNLA
LVLLAVDELCDGGKILEVDPSAITNRVLMKGATGGPPPMTELTIQQAIATAKEEFIRRMG
N
>Ectocarpus_siliculosus__CBJ27037.1
MALELLPQVKAVLILDEDGGRVSCKYHDRKEFPNLGAEAMFEHKLFRKTKSVHAPTEADV
VLLDDVVAVFRSGLDVHLYVVGSTDENELILTAVLDALHETLLILLRGQIDRRTLLDNLA
LVLLSIDELVDAGKILEIDPSAIANRVLMRGADARGPQSSDVNFPQAIASVREEFIKRMG
N
>Ectocarpus_sp__CAB1105558.1
MALELLPQVKAILILDEDGGRVSCKYHDRKEFPNLGAEAMFEHKLFRKTKSVHAPTEADV
VLLDDVVAVFRSGLDVHLYVVGSTDENELILTAVLDALHETLLILLRGQIDRRTLLDNLA
LVLLSIDELVDAGKILEIDPSAIANRVLMRGADARAPQNSDVNIPQAIASVREEFIKRMG
N
>Cafeteria_roenbergensis__KAA0149539.1
MAAAVAGFPPDIPTAVGILLLDGAVGTRIVAKYFDSGAFADLKAENAFEKRVFKKARAAP
TGDDAEVAIVDEYTCVYRTVNDLVAVVVGEGSENELLLEAALDAILSALELLLKKGVVKA
QVYKFLPRVLLSIDEVLDAGMILSLSPSGVADRVMLKGAVPEALSSYSEFTVRSAFEKAR
EIASKQFGNAQ
>Nannochloropsis_salina__TFJ82817.1
MSDPFVPSVTAIFVLDNDGQRLSAKYFNPIFATNAEKMAFEMRVFKKTRHNNARSESEII
TIDNFTVVFRSGTDAHFYVVGDAKENELILATVLDAFRDAIAMLLRGQVDRRSLLDNLDL
LMLTVDELVDGGIILETDSSAIVARVLMRGVSGGQNVPLADMTISQAFASAKDSFIKSMG
NREGNF
>Triparma_laevis_inornata__GMH86279.1
MAACYVTTSDLKIFLTSPSTESELVLSYVLDGFYSALQQILHNQVDKRTILDNLELLMLL
IDELSDSGRILETNPQMLAERVLMKQPGEGGDTPIGELTIGQAFNQIAGQAREQIIANMQ
N
>Blastocystis_hominis__CBK21599.2
MPYTDDIKVVRGIVILDEEGNSITKKYYTNDFPTVEAQEAFEQQIFKKFKPANVKDETTI
GLLDKYVVIGKAGNDCSIFFYGSDSENEMILITAMDGFYEALKLILKDKLDRNEMLKRMP
SLFLLMDELCDAGYFS
>Parmales_sp_scaly_parma__GMI56621.1
MSEVPKLSAIIILDGQGQRISAKYFPHWVQDESNVDEFKTTFEATLWKKTKNTNARNESE
IITNQGQLCCFRSGSDVKVYIIGPSTESELVLAFVLDGFFDALTGILHGATDRRTILDNL
EMVMLLVDELCDGGYILEADSVSLMSRVLMREVDVPGGGGXXXXXVAGAGWW
>Cylindrotheca_closterium__CAJ1959336.1
MSAPLIPKVEAILVLDNEGQRLAGKYYGDFLKTDESGKTAEEMKTAFEKQIQQKISGIVA
RPDAAEVISVMGKAVVFCGGSNAGPNGDVRVVHVGPASESELVLAYLCEGMYDALAQLMG
GTTERTMVLDNLELVFLLIDEHCDGGIILETDGTKLSAAVLLRDDEPMDPTMGGMPSQNQ
GVPQQQGIPQGVNPGDMTIGQAFRQAREQWLSSTGI
>Tetraparma_gracilis__GMI28613.1
MSRKTKSLGKSEAEVCVVDGLLCVVRAGGDVRVAIVGPSTESELVLSHVLDGFFSALAGI
LHGQLERRVILDNLELVMLLIDELADGGRILETDAASLMSRVLMREPGEDPAAGGGQAIG
ELTIGQALKQAREQLVSNLSQQGM
>Pelagomonas_calceolata__CAH0379552.1
MAALPGMESLVPNVQAILLLDGDGRRIVAKYYRGARQWDSAAFEAKLFKKTKNAAVARGE
SDVILIDKSVAVFRCGPDARAYVVGSSDENELILNMVLDGLVDALTALLGGTFDARTCFE
NLETAMLCVDEVVDGGAILETDANAVANRVQMRGVEGGQPITDMTASQAISTITDQIFKT
MNT
>Pelagophyceae_sp_CCMP2097__KAJ1461477.1
MSGPPGIMAVLILDADGNRIVAKYYSGYLPQRSDQEKFESKLFKKTKNNTTTRTDADVMM
MDNILAIFRCATDTRFYIVGSTDENEIILNNVLDALYDALTTLLRGQLEARNLLDNLETV
MLSVDELVDGGIILEVDPQSIVNRVMMRGVEGSQPITDMSMAQAIATAKEQLFKSIGQRD
SDNTWG
>Aureococcus_anophagefferens__XP_009036511.1
MEHTPRVLAVIIMDADGNRLVAKYYPVAAGGRTFQAGGETAYEKKLFRKTKHNHAAAVDS
DAVMLDGCVAIFRARGDTFLYVVGAGHENELLLDTVLEGLFVALTILLDGSIESRYVLSN
LDIVMLAVDELVDQGKILEVEPKTIANRVLMRGVDGTTTITDMSIQDAMKVAQEQLIKSM
S
>Chrysophaeum_taylorii__KAJ8610674.1
MNNKLDASLAPTVLGVLILDSEGNRIIAKYYKGFMSGAADQAKFEQKLFKKTKNNTSTRS
DADVILLDNMIVIFRCGSDTRFYVIGSQDENEIILDTVLSGLFTALNTLLRGQMEGRNML
DNLETVMLAVDELVDGGIILEIDPQSIVNRVLMRSDDTSQPLADMSMSQAIATAKDQLFK
SMGTRDSDSTWG
>Aureococcus_anophagefferens__XP_009041074.1
MSKFASGDTLVPSVLAVLLLDSEGNRIIAKYYQGFLGTGLEKSKFEAKLFKKTKNTNTAR
SDADVIMLDNTIAIFRCGADTRFYVLGSAEENEIILNLVLDGLFEALNTLLRGQLESRAL
LENLETVMLAVDELVDGGMILETDPQSITSRVLMRGVEGTQPITDMSMSQAIATAKDQLF
KSEYLRPHTGALNPPPLQV
>Aureococcus_anophagefferens__XP_009041082.1
MGSDALVPSILAVLLLDSEGNRIIAKYYQGFQSCAVEQGKFEAKLFKKTKNTNTTRSDAD
VIILFRSVQAIFRCGADTRFYVLGAAGENEIILNMVLDGLFEALHLLLRGQLESRALLDN
LETVMLAVDELASVDGGVILETDAQSISNRVMMRGVEGTQPITDMSMSQAIASAKDQLFK
S
>Achlya_hypogyna__OQR92719.1
MSNPSVKAIFVLDAEGNRLCAKYYDRAGYPTLKDQTALEKKIWAKTKNMNARMEAEIILI
DNIVSVFRSQNETTMFVVGSAQENELILLHVLDGAFEAVSNMLKGHMDRHSVLDNLELVL
LTFDEVLDGGVIFETDTQSITNRVLMRGIDNEVPLTELTIGQAFLTVREQWSRSFRSG
>Phytophthora_citrophthora__KAK1945011.1
MVKASSPSVKAIFILDSDGNRVCAKYYDKSYPTQKEQLALEKKLYAKTKNSNARLEADVI
LIENIVSVYRCGSDTTMHVVGSASENELILLSVLDSAFDAVSNLLKGRMDRHVMLDNIEL
VLLTFDEVVDGGIILEVDTPSISNRVLMRGIDNEVPMAELTISQAFASAREQFSRSFRS
>Phytophthora_sojae__XP_009529578.1
MVKAASPSVKAIFILDSDGNRVCAKYYDKSYPTQKEQLDLEKKLYAKTKNATSRVEADII
LIENIVSVFRCGSDTTMHVVGSASENELILLTVLDSAYDAVSNLLKGRMDRHVMLDNIEL
VLLTFDEVVDGGIILEVDTPSISNRVLMRGIDNEVPMAELTISQAFASAREQFSRSFRS
>Phytophthora_cinnamomi__KAG6597931.1
MVKAASPSVKAIFILDSDGNRVCAKYYDKSYPTQKEQLALEKKLFAKTKNATSRVEADII
LIENIVSVFRCGSDTTMHVVGSASENELILLTVLDSAYDAVSNLLKGRMDRHVMLDNIEL
VLLTFDEVVDGGIILEVDTPSISNRVLMRGIDNEVPMAELTISQAFASAREQFSRSFRS
>Bremia_lactucae__TDH65917.1
MKKSHSTESSYHRSTSATTRPRQYHGTPVLEEQTFMNNFSPPFNGVYLMDTSTQPDSLAA
SDGHRSQRQLPPVDQNGSFQLRRGTLNTSDGFISMDNNSNISGNYVDAMSLTNPMNATSQ
QPLISTPRAAQKNIVRVIDKDMTKQFRGRSKSVGQGRIRWFENRKSQLLGFCLTMAFLGV
SVAMYNYRWTGLIAGSVNTIICGSAVVITYCRKKQWHQHPNPIVHNRSVLSIFMAICLLL
NVLVDFDPSGSNTDCKRLAGITEFFFFTGEAWGLVMACDLFFSLTSPFTSYKRLMKFYHL
WVWVGGIIMGVITYSIQGAGGFFTVDGRSMTYESDTDTVIGFCLASSRICCDSGETCPDT
VQKCTNTSSFLNAQKWPWILIYSFVLLVLFVSVCVLTLAWHRLYLRGVPKTYNIRLRVLN
YISFFTGAYVFYWLLLLLLYMCAYFLSTKSDSSNSRAVAQVLRQLVIFLISSKGYLDYVI
WFAVNNIERKGGNQRNESADVDVDLSPQVNTALRSEILYYTTSGIKESVRATSDEQIMIP
ISGESEAGKSIKFWSFCPASFRHIRRTFGINDAEYTHMFGATTKERFSEGRSGAFMFYTS
DESLIVKTMSPEECAFLRKIAPNYEAYVTSNPDTLLTRFYGCHSVSLYGKMYYFVVMGNL
FAETDVVHHRYDIKGSWIDRNAKVPSFGDKTACRYCNASYTFGSTKNQECGDGMNFHEPD
IVLKDNDLMTKIRIYPSTAHRIYDQIHKDSDFLCSQGIMDYSLLMGIQSSEYFVDTSQLP
QARRDLLFTQPATSVAGPSLYHFGIIDFLQQWTLEKKMERFYKTFVKRKDPEGVSALPPK
PYKFRFQQKMSRIFALSTHMRAENDRAFNNNYPALIDVLDQGNYDTQRPNTYVNTSVVDQ
RPVFNPDLQQDIRAVASPSVKAIFILDSDGNRVCAKYYDKSYPTQKEQLALEKKIYAKTK
SFTSRQEADIVLIENIVSVHRCGSDTTMHVIGAASENELILLSVLGSAFDTVGNLLKGRM
DRHVMLDNIELVLLTFDEVVDGGIILEVDTPSIANRVLMRGIDNEVPMAELTISQAFASA
REQFSRSFRS
>Plasmopara_halstedii__XP_024575657.1
MVKAASPSVKAIFILDSDGNRVCAKYYDKSYPTQKEQLQLEKKLYTKTKNSSSRSEADII
LVENIVSVYRCGSDTTMHVIGSALENELILLTVLNSAFDTVSNLLKGRMDRHVMLDNIEL
VLLTFDEVVDGGIILEVDTPSISNRVLMRGIDNEVPMAELTISQAFASAREQFSRSFRS
>Peronospora_belbahrii__CAH0475835.1
MVKTSSPSVKAIFILDSDGTRVCAKYYDKSYPTQKEQLELEKKINDKTKNSTARLEADII
LIENVVSVYRCGSDTTMHVIGSATENELILLNVLDSAFDTVSNLLKGRMDRHVMLDNIEL
VLLTFDEVVDGGIILEVDTPSISNRVLMRGIDNEVPMVELTISQAFASAREQFSRSFRS
>Peronospora_matthiolae__CAH0509483.1
MKASSPSVRAIFILDSDGNRVCAKYYDKLYPTQKEQLALEKKLFTKTKNANARLEADIIL
IENVVSVYRCGSDTTMHVIGSALENELILLTVLDAAFDTASNLLKYVLVAGICWGRMDRH
VMLDNIELVLLTFDEVVDGGIILEVDTPSIANRVLMRGIDNEVPVAELTISQAFASAREQ
FSRSFRS
>Pythium_brassicae__TYZ62930.1
MAKPASPAVKAIFILDSDGNRVCAKYYDKSYPMAKDQLALEKKLYLKTKNSNPRLEAEII
LIDNIVSVYRSGSDVTMHVIGSSFENELILLSVLDATFEAASSLLKGRMDRHVILDNIEL
VLLTFDEVVDGGIILEVDTPSISNRVLMRGIDNEVPIGELTISQAFASAREQFSRSFRS
>Peronospora_farinosa__CAI5704621.1
MSRLPGTEILSNRSQSVTNRSQSVTNRSQSVTNRSQSVTSRSQSTTGRSQSVTSRLQHHR
GTPVLEDYNYMSTFSPMSNGVYVMETPQERETAPNGRSSQMRQLPSVEQHESFRQRVGTR
GEVTEGFGTMDNGSTISSSSSNGIESMSLSNNMSTTARQPLISTLRSTQKNIVRVIDKDM
TQQFRGRSNYVGQERIRWFENRKSQLLGFCLTMAFLGVSVAMYNYRWTGLIAGSVNTIIC
GSAVVITYCRKKQWHQHPNPIVHNRSVLSIFMAVCLLLNVLVDFDPSGSNTNCQRLAGIT
EFFFFTGEAWGLVMACDLFFSLTSPFTSYKRLMKFYHLWVWLGGIIMGVITYSVQGAGGF
FTVDGQSMTYESDTDTVIGFCLASSRICCDSGEICPETVTKCSTTSSFLNAQKWPWILIY
CFVLLVLFVSVCVLTLAWHRLYLRGVPKTYNIRLRVLNYISFFTGAYVFYWLLLLLLYMC
AYFLSTKSETSNSKAVAQVLRQLVIFLISSKGYLDYVIWFAVNNIERKGGNGRNASADVD
VDLSPQVNTALRSEILYYTTSGIKESVRAVTDELISIPISGESDAGKSIKFWSFCPASFR
NIRLTFGISDADYIEMFGATTKERFSEGRSGAFMFYTSDESLIVKTMSPEECAFLRKMAP
NYEAYMTSNPDTLLTRFYGCHSVSLYGKMYYFVVMGNLFSDTDVVHHRYDIKGSWVDRNA
KVPSFGDKTACRYCNASYTFGSTKNQECGDGMNFHEPDIVLKDNDLMTKIRIAPATAHRI
YDQIHRDSDFLCSQGIMDYSLLMGIQSSEYFVDTSQLPQARRDLLFTQPATSVAGPSLYH
FGIIDFLQQWTLEKKLERFYKTFIKRKDPEGVSALPPKPYKFRFQQKMSRIFALSTHTRA
ENYTVFNHNYPALIDVLDQGNYDVQRHNTFINNSIEQRPVFNPDQPQDIRVTSSPSVKAI
FLLDSDGNRVCAKYYDKSYPTEKEQLELEKKLFIKTKSLNARLEADIILIENVVSVYRCG
SDTTMHVIGSASENELILLTVLDAAFDTVSNLLAGRMDRHVMLDNIELVLLTFDEIVDGG
IILETDTPSISNRVLMRGIDNEVPMAELTISQAFASAREQFSRSFRS
>Peronospora_effusa__UIZ22725.1
MSRLPGTEILSNRSQSVTNRSQSVTSRSQSVASRSQSTTGRSQSVTSRLQHHRGTPVLED
YNYMSTFSPMSNGVYVMETPQEREAAPNGRSSQMRQLPSVKQHESFRQRVGTRGEVTEGF
GTMDNGSTISSSSSNGIESMSLSNNMSTTARQPLISTLRSTQKNIVRVIDKDMTQQFRGR
SNYVGQERIRWFENRKSQLLGFCLTMAFLGVSVAMYNYRWTGLIAGSVNTIICGSAVVIT
YCRKKQWHQHPNPIVHNRSVLSIFMAVCLLLNVLVDFDPSGSNTNCQRLAGITEFFFFTG
EAWGLVMACDLFFSLTSPFTSYKRLMKFYHLWVWLGGIIMGVITYSVQGAGGFFTVDGQS
MTYESDTDTVIGFCLASSRICCDSGEICPETVTKCSTTSSFLNAQKWPWILIYCFVLLVL
FVSVCVLTLAWHRLYLRGVPKTYNIRLQHSVPFGNLYASKLVTNQLRRYVILLTRSFTGA
YVFYWLLLLLLYMCAYFLSTKSETSNSKAVAQVLRQLVIFLISSKGYLDYVIWFAVNNIE
RKGGNGRNASADVDVDLSPQVNTALRSEILYYTTSGIKESVRAVTDELISIPISGESDAG
KSIKFWSFCPASFRNIRLTFGISDADYIEMFGATTKERFSEGRSGAFMFYTSDESLIVKT
MSPEECAFLRKMAPNYEAYMTSNPDTLLTRFYGCHSVSLYGKMYYFVVMGNLFSDTDVVH
HRYDIKGSWVDRNAKVPSFGDKTACRYCNASYTFGSTKNQECGDGMNFHEPDIVLKDNDL
MTKIRIAPATAHRIYDQIHRDSDFLCSQGIMDYSLLMGIQSSEYFVDTSQLPQARRDLLF
TQPATSVAGPSLYHFGIIDFLQQWTLEKKLERFYKTFIKRKDPEGVSALPSKPYKFRFQQ
KMSRIFALSTHTRAENYTVFNHNYPALIDVLDQGNYDVQRHNTFMNNSIEPQRPVFNPDQ
PQDIRVTSSPSVKAIFLLDSDGNRVCAKYYDKSYPTEKEQLELEKKLFIKTKSSNARLED
GRLTSGICSADIILIENVVSVYRCGSDTTMHVIGSASENELILLTVLDAAFDTVSNLLAG
RMDRHVMLDNIELVLLTFDEIVDGGIILETDTPSISNRVLMRGIDNEVPMAELTISQAFA
SAREQFSRSFRS
>Hyaloperonospora_brassicae__CAI5740178.1
MAKASSPSVRAIFILDSDGNRVCAKYYDKSYPTQKEQVALEKKLYAKTKNANARLEADII
LIENVVSVYRCGSDTTMHVVGSALENELILLTVLDAAFDTVSNLLKGRMDRHVMLDNIEL
VLLTFDEVVDGGIILEIDTPSIANRVLMRGIDNEVPVAELTISQAFASAREQFSRSFRS
>Phytophthora_infestans__XP_002909058.1
MVKAASPSVKAIFILDSDGNRVCAKYYDKSYPTQKEQLALEKKLYAKTKNSNARLEADIV
LIENIVSVFRCGSDTTMHVVGSASENELILLTVLDSAFDAVSNLLKGRMDRHVMLDNIEL
VLLTFDEVVDGGIILEVDTPSISNRVLMRGIDNEVPMAELTISQAFASAREQFSRSFRS
>Phytophthora_pseudosyringae__KAG7393900.1
MLGFVVNALQAASPSVKAIFILDSDGNRVCAKYYDKSYPTQKEQLALEKKLYAKTKNSNA
RREADIILIENIVSVYRCGSDTMMHVVGSASENELILLTVLDSAFDAVSNLLKGRMDRHV
MLDNIELVLLTFDEVVDGGIILEVDTPSISNRVLMRGIDNEVPMAELSISQAFASAREQF
SRSFRS
