# Supplementary material for: Prevalence and environmental abundance of the TSET complex in cosmopolitan algal groups
Source: iScience. 2025 May 15;28(6):112679. doi: 10.1016/j.isci.2025.112679 (PMC12167817; doi:10.1016/j.isci.2025.112679)
Supplement: Data S3. Datafiles used in informatic analyses, related to Figures 1 and 2 — List of TSET homologues, sequences of query TSET proteins, alignments and curated tree topologies, and Ref_seqs_1_manual_predictions.csv used for the AMOEBAE searches. [file mmc4.zip › S3_files/TSET_sequences/validated_by_phylogeny/TTRAY1_stramenopiles_haptophytes.afaa]

>MMETSP1329_pelagophytes__ID3236
MAEQLQRMTSEQIENERFDSGDARVKRLRTMNVRIQLQSTGGVALGPELEVPMSSTPKDL
GDLVHKLRNKDESDEPRNPYAFYESSAGIEGTLADYAASKGLAFSEEQAMTIVYEPLAVF
RVRRVSRCAETMPGHTDAVLHVRFSPDGRSLASGGGDACVRLWDALANTPRKTLAGHRHH
VLCLAWAPDASKLASGDRDGQVRLWDAKTGDSRAFTRHAKWITSLAWCPAHLENEGSMVF
ASGSRDASIKIWHARAGLLASLTGHTDSVEALAWAGDGGLYSGSRDRQVRVWRTATGKWS
DTRLAAQLPGHGHRVNTLALASAHVVRCGPFDHKSGKDAFKVTTGAATKAAALKRYKAFE
DAAGGPANAERLVSGSDDATLMLWTSLKAGPARFKPKARLTGHQQLVVAIQFAPDGRKFA
SASFDKKVKLWHGRTGAFLATFSGHVAAVYALAFSADSRLLISGSKDSTLKVWTVADDAT
PGEEGKHKASGSRKFAAALGTLPGHL
>Pelagomonas_calceolata_CCMP1756_pelagophytes__ID11023
XKHLRHPVEAAATEIRWSKRCRSKKHRGELQPAMASLDEAQTSKRPKLDESVRVQLKSVE
GAELGPALEVPLASGPAELGSIVSKLKSDTNSTPYAFYAGEVSVPGTLQEFQEQYSFSTE
QTLTLTYEPLAVFRVRRVSRCAETLPGHSDAVLHVQFSPDGKKVASGGGDATVRLWDALA
NIPQKTYSGHKHHVLCLSWSPDARMVASGDRAGEVRVWRSDGECRVLKRHSKWITALAWL
PCHLADASQSTCELLASASKDCTCKIWNVRTAQMVTSLSGHSDGVECLAWSGDGALYSGS
RDRTVKVWRSADGKWRDGKLANTLQGHGHRVNALALASAFVCRTGPFEAQKPFKGTTFND
VVSTSKQRYDAFVNANGGHATCERLVSGSDDATLLFWTSLKAGAAKTKPKARLTGHQQPV
NSILFSPDARKFASASFDKKIKLWHGRTGAFLATLAGHVGAVYALAWAPDSRLVVSASKD
STLKVWSAADDGVPGSEAKNVTTKTRKFAAALGT
>MMETSP1160_pinguiophytes__ID1657
XRMAQDGREAKRLRVAAAVQEAEAVDSASSAISENKSAEPDVLAEGLDELPKANSCIVQL
QAMDGEALGPNIDLPLDASPEQLTLLVNQLLQNDAPRPFAFFLGETELRETLADALQATG
ATTENVVTISYQPQAVFQVRPVTRCTDTLEGHTDAVLHVQFSPDSASLASCGGDKMVRFW
DTRTCMPRRSCSGHRHHVLCLAWAPDSQRLVSGDRSGELRLWDPSTGQPAGSPMKKHREW
ITCVAWEPMHATENGECVRFASASKDKLVRIWNSRLCSCVATLAGHTASVESVQWGGEGL
LYTASRDRTIKVWAMNDASHVGKLVRTLSGHSHRVNALALNTHAVLRTGPYDHKRRRYAD
LADARAAALERYEEFKSSLGYGEGAGCERLVSCSDDFTLFLWTPSERKQPLQRMTGHQGA
VTGIAFSANGRYIASGGFDKKVKLWSAKTGDFIATLTGHVSAVYQIVWSADSRLIVSASK
DSTMKLWETRSTKKARGTLPGHADEVYAVDWSPDGVLVASGSKXPNDQDLEELDLRKRGG
AFALDMQTSWSSCKWLPGLRGMDEGDSHVIFLVRPRPNVRAARRWRETRHGAEVPGGGAR
ERARVRESDDTAREAHLRCPPALLLLAAVSRDDEVPAAPAGRRSIPSPKQLDCKRGRDEQ
ITLLSGPLIQEALGTVSRTRGARTNSLGASLFLQRASLQRSALFGAESRRVALLHDAAVR
FLCCIDALAVLQRNIGDAGLQRQLVFGSDVVQGDEGIYLRRREHGCFQIVLCVHFWLHEG
ALRAARLRPPTATPRQQHSRDASHVMDDAAPPRQRLHHPNPVADGLPIQVPLVVQRIFIL
AALSAEALAREVHDAGVAIDAGLGAQTLVLQALLKLNLAMGVLSCPLLRTSAMADQMLSN
WRQFTHQGAKKYTTASSDWPCRLSLNLSAEAXVHEVLLLHTGARARAARQAKSAQQYEET
LSAVSEWRHDCRAAHFFNKALGGKREMGGHGEX
>Aurantiochytrium_limacinum_ATCCMYA1381_labyrinthulomycetes__ID2249
MDAPKRKKLKSDDLPETMVVKFTPAGTDDGADGASVSLPPIDVPLSTTTLQLERLLNELL
EKDERVPFAFYVTEEKSEVVASLKDTVKDRGLSTETVLEIKYEPLSLFRVHPMTRCTDSL
PGHTDALLHVSFSPDGDQLASGGGDTTVRFWNVHSRTPRHVCKGHRNHVLCTAWSPDGMR
FASGDRNGELRLWDPATGAAIGKPFTGHRQWITSLSWEPHHANASCERLLSGSKDGTARV
WNARTGRCEMTLTGHGDSVEAVRWGGEGLLYTASRDKTIMVWAARDPNAATAPDASEEDR
RAAPFKLVRTLKGHAHRINALALSTDYLNRTGAYDHTGKFFVSEEEKKAQKDKPEVKSEK
PGFDRAAAFEAAKARYANAKAQHTRTHTANIPFERLVSCSDDLTLYMWHPTEDKKPVERL
FGHQQPVSHISFSPDGRFLASASFDRKVKLWCGRTGKFLSTLHGHVGHVYWVCWAPDSRL
LCSASKDSTLKVWSARDTRKPKQTLSGHFDEVYALDWSPNGELIASGGRDRVLKIWAE
>Thraustochytrium_sp_LLF1b_labyrinthulomycetes__ID5528
MAEPVKKRGKHAEVLPETMVVRFVDAAGGQAVELPPIDVPLSTSTLQLERLVNEMLENDD
KVPFAFYVTEEKKELVNTLKDAVREQGLSTESVLEIKYEALALFRVHPVTRCTDSLPGHT
EALLHVTFSPDGTQLASGGGDTTVRFWDTSTRTPRHVCRGHRNHVLCTAWAPDGLRFASG
DKNGEIRIWNPATGELIGRPLIGHKQWITSLSWEPAHMNKACERLVSGSKDRTARVWNVR
TGRCETTLTGHDASVESVKWGGEGLVYTASRDKTIQVWASRGEEDTSSAPFKLARVLKGH
AHRINAMALSTDYLCRTGAYDHTSNFFSPENESKSSAEVAPRNGAYDHEKGFVAAKARYE
AARKKHATSAPEGVPFERLVSCSDDLTLYIWYPTQDKKPVQRMFGHQQAVTHLSFSPDGR
YLVSASFDKKLKLWDGRTGNFVATLKGHVGHVYQVCWAPDSRLLCSASKDSTLKVWEARN
PKKPRETLGGHLDEVYALDWSPNGEMLASGGKDRLLKIWTQ
>Vaucheria_litorea_CCMP2940_PX__ID55
MTAETFESDANKRPKLAIDPKSAPHFEKDRKSATNPKENGSSVIIQFRTMDGESKGPKID
IPIESKVEQLEQVLNKLLSNEENVPFSFFVEETEITDSLTTTLDELKLSTEAVLEINYQP
LAIFKVRPVTRCTSTLPGHTDAVLHVSYSPDGKQLASGGGDATVRFWDIHTCTPKYTCKG
HKHHVLCTAWSPDGQKFASGDKNGTIIIWNPKNGEIIGNPLNGHKKWITSLSWEPMHKNS
NCERLASSSKDCLSKIWNVRSGKCVVSLSGHSDSVECVKWGGEGLLYSCSRDRKILAWNV
DEGTKFGTLFESYLGHGHRINTLALNTEYVLRTGPFGYKTSHVESPEDAKAKALERYNEM
KGSGPEILISGSDDFTLFMWKPKRSKKPIARLTGHQQPVNHIAFSPNGHRLASASFDKKV
KVWDGKSGKFLATLTGHVGAVYSVAWSADSRMLVSASKDSTVKLWEMVNLKKATVTLPGH
EDEVYALDWSPNGEQLASGSKD
>Blastocystis_hominis__XP_012897697.1
MSSYAEKKRKLQEEEEKAKAVVSVIVQFQTADVLQRGPQIDIPSNSTPSQLEELLNELLE
SEETVPFAFYIDKSEISSSVNESLRELGKTTEGVVTIEYRPLSVYRVNPVTRCTDSIPGH
TEAILHVSFSPDGLVLGTGGGDMTVRFWDVNTCTPIKTCMGHRNHVLCTAWSPNGKLYAS
GDKSGEVIVWRAGTGEMVCRLSGHRQWVTSLSWEPLHRNAKCERLASSSRDGTVAVWNVR
TRRREAVIAGHSDSIECCKWGGEGLLYTASRDRTVRVWALEGEAAKLVRTLVGHAHRVNA
LALSTDAVLRSGGFGWETREFATEEAMFQAAKERYEEARKNGPERLCSCSDDFTLFLWEP
ASSKQPVARLTGHQQLVNQMAFSPDGRFIASASFDKKVKVWDGATGKLLNTLHGHVGAVY
QIAWSPDSRFIASASRDSTVKIWKPLGKKALYTLSGHLDEVYAIDWSPFGTKVASGGKDR
LVKIWSA
>Blastocystis_hominis__CBK23649.2
MSSYAEKKRKLQEEEEKAKAVVSVIVQFQTADVLQRGPQIDIPSNSTPSQLEELLNELLE
SEETVPFAFYIDKSEISSSVNESLRELGKTTEGVVTIEYRPLSVYRVNPVTRCTDSIPGH
TEAILHVSFSPDGLVLGTGGGDMTVRFWDVNTCTPIKTCMGHRNHVLCTAWSPNGKLYAS
GDKSGEVIVWRAGTGEMVCRLSGHRQWVTSLSWEPLHRNAKCERLASSSRDGTVAVWNVR
TRRREAVIAGHSDSIECCKWGGEGLLYTASRDRTVRVWALEGEAAKLVRTLVGHAHRVNA
LALSTDAVLRSGGFGWETREFATEEAMFQAAKERYEEARKNGPERLCSCSDDFTLFLWEP
ASSKQPVARLTGHQQLVNQMAFSPDGRFIASASFDKKVKVWDGATGKLLNTLHGHVGAVY
QIAWSPDSRFIASASRDSTVKIWKPLGKKALYTLSGHLDEVYAIDWSPFGTKVASGGKDR
LVKIWSA
>Blastocystis_sp_blastocystis__ID3251
MSSYAEKKRKLQEEEEKAKAVVSVIVQFQTADVLQRGPQIDIPSNSTPSQLEELLNELLE
SEETVPFAFYIDKSEISSSVNESLRELGKTTEGVVTIEYRPLSVYRVNPVTRCTDSIPGH
TEAILHVSFSPDGLVLGTGGGDMTVRFWDVNTCTPIKTCMGHRNHVLCTAWSPNGKLYAS
GDKSGEVIVWRAGTGEMVCRLSGHRQWVTSLSWEPLHRNAKCERLASSSRDGTVAVWNVR
TRRREAVIAGHSDSIECCKWGGEGLLYTASRDRTVRVWALEGEAAKLVRTLVGHAHRVNA
LALSTDAVLRSGGFGWETREFATEEAMFQAAKERYEEARKNGPERLCSCSDDFTLFLWEP
ASSKQPVARLTGHQQLVNQMAFSPDGRFIASASFDKKVKVWDGATGKLLNTLHGHVGAVY
QIAWSPDSRFIASASRDSTVKIWKPLGKKALYTLSGHLDEVYAIDWSPFGTKVASGGKDR
LVKIWSA
>Heterosigma_akashiwo_CCMP452_raphidophytes__ID4320
XYSLLGTMEIMAQKRKRGDADTLLFDGQQTLEEKEEPLEIEHIGTDDEDEDEEKEEEPAS
VIVQFSDVEGKNTGPNIDIPADSTPEQMEALINQLIQKRDGEKVPYSFYLGENEVTETLA
KSIEEQKLSTEAVLTVIFQPLAVFRVRPVARCTDTLVGHTEAVLHVAFAPDGKRLASGGG
DGAVRFWDVHTCLPKHTLRGHAHHVLCVAWSPDAQRFASADKKGEIRLWDPASARPQGQP
LTGHRQWVTSLAWEPLHRRRPHPCERLASASKDGTCKIWNVRTGRCEISLSGHTDSVECV
KWGGEGLIYTASRDRTIKVWDADVGPKLGTLVRTLVGHGHRVNTLALSSDYVLRTGPFDH
HGNRFASPEAAADAAEERYNTFKATQPGPERLVSGSDDFTLILWSPTEGKRPVTRLTGHQ
QAVNHLQFSPDGRHFASASFDKKVKVWDGRTGKFKATLTGHVGAVYQVAWSADSRLLVTA
SKDSTAKLWELRDLKRAKETLPGHADEVYALDWSPNGTMVASGSKDRTIKIWKH
>Heterosigma_akashiwo_NB_raphidophytes__ID23032
XYSLLGTMEIMAQKRKRGDADTLLFDGQQTLEEKEEPLEIEHIGTDDEDEDEEKEEEPAS
VIVQFSDVEGKNTGPNIDIPADSTPEQMEALINQLIQKRDGEKVPYSFYLGENEVTETLA
KSIEEQKLSTEAVLTVIFQPLAVFRVRPVARCTDTLVGHTEAVLHVAFAPDGKRLASGGG
DGAVRFWDVHTCLPKHTLRGHAHHVLCVAWSPDAQRFASADKKGEIRLWDPASARPQGQP
LTGHRQWVTSLAWEPLHRRRPHPCERLASASKDGTCKIWNVRTGRCEISLSGHTDSVECV
KWGGEGLIYTASRDRTIKVWDADVGPKLGTLVRTLVGHGHRVNTLALSSDYVLRTGPFDH
HGNRFASPEAAADAAEERYNTFKATQPGPERLVSGSDDFTLILWSPTEGKRPVTRLTGHQ
QAVNHLQFSPDGRHFASASFDKKVKVWDGRTGKFKATLTGHVGAVYQVAWSADSRLLVTA
SKDSTAKLWELRDLKRAKETLPGHADEVYALDWSPNGTMVASGSKDRTIKIWKH
>CADOSW_diatoms__ID13585
MVKEDMELAAKAVASAAEKGGIAWGGSLLGSKNPHNLGYRYSTPHKRFRKADDAEGDPSD
DLPTNVVVQFSNRQGDELASAMDMPTNSSTDDLNALLQSLLKEDSDSSTKQIPYSFYAKL
PNAQNKDVLEDVEITSSIAQLILEHGVSTETTLQITYQPMAVFRVRPVTRCTDTLPGHTE
AVLHVSYSPNGKHLASGGGDTTVRFWDVNTNLPKFTGKKHKDHVLCTAWSPDGTQFASVD
KRGVLILWNPLTGESVGAPIQAHKQWITSLAWEPLHSSQKGTCDRLVTAGKDGTAKIWNV
RTRKHVISLSGHVDSIESVKWGAEGLIYTASRDRMIKVWNASHDPKHLGKLVRTLKGHGH
RVNTLALSTDYICRTGPFDPNNRASANEKDPAKRYELAKERYAEFKQSTCPEETLVSGSD
DFTLFVWHPVTSKHPVKRLTGHQNLINAINFSPDGRFFASASFDKKVKLWNGISGDFLMT
LTGHVGAVYQVAWSADSNYLVSASQDSTAKLWHVGKQKKQAIETLPGHFDQVFALDWSPN
GASVATGSKDRT
>Thalassiosira_guillardii_1_diatoms__ID18810
MDVPTNAGSEELGTLIRSLLDEDDDEDGHSTSKSHIPYAFFAKIQKVTQTKNVSTGEPET
HTHTDEIDITDFKSLKSFLRQYRQQVSTEQTLSLTYQPLALFKVRPVTRCTDTLPGHTEA
ILHVSYSPDGKHLASGGGDATVRFWDVHTSTPRHTCTGHKDHVLSTAWSPDGVRFASGDK
RGVVILWEPIKGTVAGKLMAHSKWITGLAWEPMHKNGGKCERLATSSKDGLGKIWNVRTK
RCEATLAGHSDSIEAIKWGGEGLIYTASRDRTIKVWNANEGEGNRVGLLVKTLVGHGHRV
NTLAVSCDYICRCGPFDHYGKIADVTTRDKESQEWRDAAYKAAITKYNTFKGSGEPERLI
SGSDDFTLLLWHPVENKRPIKRLTGHQQAVNHLAFSPDSRFFASASFDKKIKVWNGRSGD
FVTTMTGHVGAVYQVAWSSDGRYLVSASKDSTAKLWEIPSGKKAKETLPGHEDEVYALDW
SPNGSSVATGSKDRTIKIWKH
>Thalassiosira_guillardii_diatoms__ID34579
MEIEEPTATGTNNAGTTAAAEYGAQPKNLSGVAWTGGSLVGSLNPDNHGYRTSDGQGGYI
ISSTYKRYKQTKRDADGNVIEEDDDDIPGNIVVQFCNREGEEVGEAMDVPTNAGSEELGT
LIRSLLDEDDDEDGHSTSKSHIPYAFFAKIQKVTQTKNVSTGEPETHTHTDEIDITDFKS
LKSFLRQYRQQVSTEQTLSLTYQPLALFKVRPVTRCTDTLPGHTEAILHVSYSPDGKHLA
SGGGDATVRFWDVHTSTPRHTCTGHKDHVLSTAWSPDGVRFASGDKRGVVILWEPIKGTV
AGKLMAHSKWITGLAWEPMHKNGGKCERLATSSKDGLGKIWNVRTKRCEATLAGHSDSIE
AIKWGGEGLIYTASRDRTIKVWNANEGEGNRVGLLVKTLVGHGHRVNTLAVSCDYICRCG
PFDHYGKIADVTTRDKESQEWRDAAYKAAITKYNTFKGSGEPERLISGSDDFTLLLWHPV
ENKRPIKRLTGHQQAVNHLAFSPDSRFFASASFDKKIKVWNGRSGDFVTTMTGHVGAVYQ
VAWSSDGRYLVSASKDSTAKLWEIPSGKKAKETLPGHEDEVYALDWSPNGSSVATGSKDR
TIKIWKH
>MMETSP0320_diatoms__ID24681
XAAAVTNTGKNLSGVAWTGGSLVGSLNPVNHGFRTADGKGGYIINNTHKRYKRTRRDADG
NVIDENDIQDDDIPGNVVVQFRDREGETVGEAMDVPTSAGTDELGTLIRSLLNEDDEDHS
TNKAHIPYAFFAKIERITKTTNPSTGEPVVKTHTDEIDITDFNSLKAFLKEYXKQISTEQ
TLELTYQPLALFKVRPVTRCTDTLPGHTEAILHVSYSPDGKHLASGGGDATVRFWDVNTS
TPRHTCKGHKDHVLSTSWSPDGKRFASGDKRGFLILWEPTKGESSGSIKAHSKWITGMAW
DPMHRNNGKCERLVTSSKDGLAKIWNVRTKRCEATLAGHTDSIESVKWGGEGLIYTASRD
RTIKVWNAEEGDGKGRVGLLVRTLVGHGHRVNTLAVSCDYICRTGPFDHYGKIADLEVRD
RDSDEWREAAYKAAVAKYNAFKGSGEHERLISGSDDFTLMLWHPTENKRPIKRLTGHQQA
VNHLAFSPDSRFFASASFDKKIKLWNGRSGDFVTTMTGHVGAVYQVAWSSDARFLVSASK
DSTAKLWEVPSGRKAKETLPGHADEVYALDWSPNGASVATGSKDRTIKIWKH
>MMETSP1428_diatoms__ID4987
AAVTNTGKDLSGVAWTGGSLVGSLNPVNHGFRTADGKGGYIINNTHKRYKRTRRDADGNV
IDENDIQDDDIPGNVVVQFRDREGETVGEAMDVPTSAGTDELGTLIRSLLNEDDEDHSTN
KAHIPYAFFAKIERITKTTNPSTGEPVVKTHTDEIDITDFNSLKAFLKEYHKQISTEQTL
ELTYQPLALFKVRPVTRCTDTLPGHTEAILHVSYSPDGKHLASGGGDATVRFWDVNTSTP
RHTCKGHKDHVLSTSWSPDGKRFASGDKRGFLILWEPTKGESSGSIKAHSKWITGMAWDP
MHRNNGKCERLVTSSKDGLAKIWNVRTKRCEATLAGHTDSIESVKWGGEGLIYTASRDRT
IKVWNAEEGDGKGRVGLLVRTLVGHGHRVNTLAVSCDYICRTGPFDHYGKIADLEVRDRD
SDEWREAAYKAAVAKYNAFKGSGEQERLISGSDDFTLMLWHPTENKRPIKRLTGHQQAVN
HLAFSPDSRFFASASFDKKIKLWNGRSGDFVTTMTGHVGAVYQVAWSSDARFLVSASKDS
TAKLWEVPSGRKAKETLPGHADEVYALDWSPNGASVATGSKDRTIKIWKH
>Thalassiosira_nordenskioeldii_diatoms__ID225643
MAEPTASNPPPPPAAGISATKSLAGVAWTGGSLVGSLNPNNHGFRVSDGAGGYIITNTHK
RYKRTRRDAEGNIVDEEEDDIPGNIVVQFCNREGESVGEAMDVPTSAGSDELGMLIRSLL
NEDDDEDMEDKKGHIPYAFFAKFSKTIQTKNPTTGEPMTQTTQEEIDITDHQSLKAFLKQ
YREHVSTEQTLELTYQPLALFKVRAVTRCTDTLPGHTEAILHVSYSPDGKHLASGGGDAT
VRFWDVNTSTPRHTCKGHKDHVLSTAWSPDGCRFASGDKRGYLMLWDPIKGVASGSIKAH
TKWITGMAWEPMHTSPDGKCERLITTSKDSHAKIWNVRTKRVEATLSGHLDSIESVKWGG
EGLIYTASRDRTIKVWNANEGDGKGRVGMLVRTLVGHGHRVNTLALSCDHICRTGPFDHY
GRIAELTVKDKESKEWRDAAYQASIAKYKAFKGSGEPERLISGSDDFTLLLWHPTENKRP
VKRLTGHQQAVNHIAFSPDSRFFASASFDKKVKIWNGRSGDFVSTLTGHVGAVYQVAWSS
DGRYLVSASKDSTAKLWEIPSGKRAKETLPGHEDEVYALDWSPNGASMATGSKDRTIKIW
KH
>Thalassiosira_miniscula_CCMP1093_diatoms__ID25485
MDEGTSSSPPPSTAAPPAGATKDLSGVAWTGGSLVGSLNPNNHGFRVSDGAGGYIITNTH
KRYKRSRRDAEGNIVDEEDDEIPGNIVVQFSNREGESVGEAMDVPTNAGSDELGTLIRSL
LDDDDDDMDNGSTKAHIPYAFFAKITKITQITNPSTGEKETQTTQEEIDITDHPSLAAFL
KQYKQHVSTEQTLELTYQPLALFKVRPVTRCTDTLPGHTEAILHVSYSPDGKHLASGGGD
ATVRFWDVQTSTPRHTCQGHKDHVLSTAWSPDGIRFASGDKRGNVILWDPTKGDALGTIK
AHGKWITGMAWEPMHASVGGKCERLVTSSKDSLAKIWNVRTKRCEATLSGHMDSIESVKW
GGEGLIYTASRDRTIKVWNASEGEGKGRVGMLVRTLTGHGHRVNTLAVSCDYICRTGPFD
HYGKIADVSAKDKQSAEWRAAAYKASQEKYKAFKGSGEPERLISGSDDFTLLLWHPTENK
RPIKRLTGHQQAVNHLAFSPDGRFFASASFDKKVKLWNGRSGDFVSTLTGHVGAVYQVAW
SSDGRYLVSASKDSTAKLWEVPSGKRARETLPGHEDEVYALDWSPNGASVATGSKDRTIK
IWKH
>Thalassiosira_oceanica_CCMP1005_diatoms__ID19584
XLEQLADTAASNLKTMEDATMSSAEEPAPSPAAAPQQQQLSAAKSLSGVAWTGGSLVGSL
NPDNHGYRVADGQGGYIITNTHRKYKRTRLNADGELVAEDEDEIPSNIVVQFTDREGSEV
GEALDVPTSAGSAELGTLIRSLLGEDDGEGDRGHIPYAFFAKVTRKVSATNPTTGERETK
SHTDEVDITDYASLCAFLRAHREHVSTEQTLELTYQPLALFKVRPVTRCTDTLPGHTEAI
LHVSYSPDGRRLASGGGDATVRFWDVNTSTPRHTCRGHKDHVLCTSWSPDGLRFASGDKR
GNLILWDPTKGTASGTIKAHSKWITGMAWEPMHSNASCERLVTASKDGHAKVWNTRTRRC
EATMSGHLDSIEGVRWGGEGLVYTASRDRTIKVWNANEAKGRTGLLVRTLTGHGHRVNAL
ALSCDYVCRTGPFDHRGDVPDAPSGDRSSKEWRDAAHRACLDKYRAFKGSGEPERLVSGS
DDFTLMLWHPTESKKPLKRLTGHQQAVNHIAFSPDSRFLASASFDKKVKVWNGRSGDFVS
TMTGHVGAVYQVAWSPDGRYLVSXEQGLDGEALGGPEREEGEGDAARARGRGVRARLESE
RERRCDGVEGQDDQAV
>Fragilariopsis_cylindrus_diatoms__ID12007
MTSSLAPSVGKNGDKRTGGIAWAGSLVGSENPNNLGYRYSNPLKRYKKAGENGDDGENDG
PEFPSNLVVQFQNRQGDELANSMDIPTHSTIDDLQALVHSLIDDEDEDDEKSNNKSKGIP
YSFYAKIERKNGVVDEIEITNSLLDFLKEYKNLVSTEVTLQLTYQPLAVFKVRPVTRCTA
TMPGHTEAILHVSYSPDGQHLASGGGDTSVRFWDVNTCLPKMTCKQHKDHVLCTAWSPDG
RYFASADKRGTLIIWDPHQKRKRVIKQQNGTKSEPTEPIWIKSQAHKQYITGLAWEPLHL
NQGRGERIVTSSKDGSCKIWNVRTKQALIKRKKIRNKIKENEEIISCIWHSCLYSNVEIL
EEMDGTLSGHTDSIEAVKWGGEGFLYTASRDRTIKVWTAKEGDVLGKMVRTLKGHAHRIN
CLALSTDYVCRTGPYEFAPSGRPQRIFSEESNDEDAVQKAKYQAAVERYQAFRDQQEGDG
QKERLVSGSDDYTLFLWHPTSEKQPVKRLVGHQQAVNHIQFSPDGRYFASASFDKKVKLW
NGYSGEFLKTLTGHVGAVYQVAWSSDGRYLVSASKDSTAKLWAIPSGKTAKATLPGHADE
VYALDWSPNGASVATGSKDRTIKVWKH
>Fragilariopsis_cylindrus2_diatoms__ID12523
MTSSLAPSVGKNGDKRTGGIAWAGSLVGSENPNNLGYRYSNPLKRYKKAGENGDDGENDG
PEFPSNLVVQFQNRQGDELANSMDIPTHSTIDDLQALVHSLIDDDDEDDEKSNNKSKGIP
YSFYAKIERKNGVVDEIEITNSLLDFLKEYKNLVSTEVTLQLTYQPLAVFKVRPVTRCTA
TMPGHTEAILHVSYSPDGQHLASGGGDTSVRFWDVNTCLPKMTCKQHKDHVLCTAWSPDG
RYFASADKRGTLIIWDPHQKRKRVIKQQNGTKSEPTEPIWIKSQAHKQYITGLAWEPLHL
NQGRGERIVTSSKDGSCKIWNVRTKQALIKMRNKIKENEEIISCIWHSCLYSNVEILEEM
DGTLSGHTDSIEAVKWGGEGFLYTASRDRTIKVWTAKEGDVLGKMVRTLKGHAHRINCLA
LSTDYVCRTGPYEFAPSGRPQRIFSEESNDEDAVQKAKYQAAVERYQAFRDQQEGDGQKE
RLVSGSDDYTLFLWHPTSEKQPVKRLVGHQQAVNHIQFSPDGRYFASASFDKKVKLWNGY
SGEFLKTLTGHVGAVYQVAWSSDGRYLVSASKDSTAKLWAIPSGKTAKATLPGHADEVYA
LDWSPNGASVATGSKDRTIKIWKH
>MMETSP1423_diatoms__ID6160
MHSIGKNGDKRTGGIAWAGSLVGSENPSNLGYRYSNPLKRYKKASEDATEDNDGVDFPAN
LVVKFLNRQGDELASSIDVPTLSSTDDLQSLVHSLMDHNGDDDDKNPDSTKKIKRIPYSF
YAKIEKKNGAVDEVEISDSLLEFLKEYKDLVSTEVTLNLTYQPLAVFKVRPVTRCTATMP
GHTEAILHLSYSPDGQNLASGGGDTSVRFWDVNTSLPKLTCKQHKDHVLCTSWSPDGRYF
ASADKRGTLVVWDPHQKRKRVNKQNTTNKISSSEPIWTKSQAHKKYITALAWEPLHLNKG
MGERIATASKDGTCKVWNVRTKQSLVTLSGHTDSIEAVKWGGEGFLYTASRDRTIKVWTA
KDGDVLGKLVRTLKGHGHRINTLALSSDYVCRTGPYDFAPSGRPQQLFEGDENTIREAKY
HAALERYRAFRDQQEGNGEKERLVSGSDDYTLFLWHPTSEKHPVKRLTGHQQAVNHIQFS
PDGRYFASASFDKKIKLWNGFSGEYLKTLTGHVGAVYQVAWSSDSRYLVSASKDSTAKLW
EIPSGKAANATLPGHADEVYALDWSPNGASVATGSKDRTIKIWKH
>Fragilariopsis_kerguelensis_L2_C3_diatoms__ID28555
MATSSVTTSNPSSSSSSIGKNGDKRTGGIAWAGSLVGCENPNNLGYRYSNPLKRYKKAGN
NNDGDENDGPEFPSNLVVQFQNRQGDELANSMDIPTHSTIDDLQALIHSLIEINDDDDEE
KSEKIRSKRIPYSFYAKIEKKNGVVDEIEITNSLLDFLKEYKDLVSTEVTLQLTYQPLAV
FKVRPVTRCTATLPGHTEAILHVSYSPDGQHLASGGGDTSVRFWDVNTSLPKTTCKQHKD
HVLCTAWSPDGRFFASADKRGTLILWDPHQKRRRVNKQQRENGEKSPSSSSEPIWIKSQA
HKQYISALAWEPLHLNQGRGERIITSSKDGTCKIWNVRTKQSLITLSGHTDSIEAVKWGG
EGFLYTASRDRTIKVWTAKEGDVLGKLVRTLKGHGHRVNTLALSSDYVCRTGPYDFGPSG
RPQRIFEGENSGEESNDKDTIRKAKYQAALERYQAFRDQQEGDGQKERLVSGSDDYTLFL
WHPTSDKHPVKRLTGHQQAVNHIQFSPDGRYFASASFDKKVKLWNGYSGEFLKTLTGHVG
AVYQVAWSSDGRYLVSASKDSTAKLWDVQSGKAAKATLPGHADEVYALDWSPNGASVATG
SKDRTIKVW
>Fragilariopsis_kerguelensis_L26_C5_diatoms__ID42464
MATSSVTTSNPSSSSSSSSIGKNGDKRTGGIAWAGSLVGSENPNNLGYRYSNPLKRYKKA
GNNNDGDENDGPEFPSNLVVQFQNRQGDELANSMDIPTHSTIDDLQALIHSLIEINDDDD
EEKSEKIRSKRIPYSFYAKIEKKNGVVDEIEITNSLLDFLKEYKDLVSTEVTLQLTYQPL
AVFKVRPVTRCTATLPGHTEAILHVSYSPDGQHLASGGGDTSVRFWDVNTSLPKTTCKQH
KDHVLCTAWSPDGRFFASADKRGTLILWDPHQKRRRVNKQQRENGEKSPSSSSEPIWIKS
QAHKQYISALAWEPLHLNQGRGERIITSSKDGTCKIWNVRTKQSLITLSGHTDSIEAVKW
GGEGFLYTASRDRTIKVWTAKEGDVLGKLVRTLKGHGHRVNTLALSSDYVCRTGPYDFGP
SGRPQRIFEGENSGEESNDKDTIRKAKYQAALERYQAFRDQQEGDGQKERLVSGSDDYTL
FLWHPTSDKHPVKRLTGHQQAVNHIQFSPDGRYFASASFDKKVKLWNGYSGEFLKTLTGH
VGAVYQVAWSSDGRYLVSASKDSTAKLWDVQSGKAAKATLPGHADEVYALDWSPNGASVA
TGSKDRTIKVW
>Pseudo_nitzschia_australis_10249_diatoms__ID11552
MGSIGKNGDKRTGGIAWAGSLVGSENPNNLGYRYSNPLKRYKKAGDNTEGSEDDGPAFPS
NLVVQFQNRQGDELASSLDIPTHSTIDDLQALVHSLLENSDDDGEKKSKMNKPKAIPYSF
YAKIERKGGVVDEVEITQSLLDFLQEYHDLVSTEVTLQLTYQPLAVFKVRPVTRCTSTMP
GHTEAILHISYSPDGLNLASGGGDTSVRFWDVNTSLPKLTCKQHKDHVLCTAWSPDGRFF
ASADKRGTLILWDPHQKKKRGNRQINTREKSSSEPIWIKSQAHKQYISALAWEPLHLNQG
RGERIVTASKDGTCKIWNVRTKQSLVTLSGHTDSIEAVKWGGEGFIYTASRDRTIKVWTA
KEGDVLGKLVRTLKGHGHRVNTLALSSDYVCRTGPYDFAPSGRPQRVFEGKHDAENNDED
TIRKAKYQSALERYEAFRDQQEGNGEKERLVSGSDDYTLFLWHPTSDKHPVKRLTGHQQA
VNHIKFSPDGRYFASASFDKKVKLWNGFSGEFLRTLTGHVGAVYQVAWSSDSRYLVSASK
DSTAKLWEIPSGKVAKATLPGHADEVYALDWSPNGASVATGSKDRTIKVWKH
>MMETSP0327_diatoms__ID15904
MTSVGKNGDKRTGGIAWAGSLVGSENPNNLGYRYSNPLKRYKRADNPDGDKENEVEFPSN
LVVQFQNRQGDELANSLDIPTDSTIDDLQTLVHSLIENNDEEDDDDDGKSSKANKVKRIP
YSFYAKVERKDGITDEIEINGSLLDFLKEYRDLVSTEVTLRLTYHPLAVFKVRPVTRCTA
TMPGHTEAILHVSYSPDGQHLASGGGDTSVRFWDVNTSLPKVTCKHHKDHVLCTAWSPDG
RFFASADKRGTLILWDPHQKRKRGNRQSKTKEASSSDPIWIKSQAHKQYISALAWEPLHL
NEGRGERIITASKEGTCKIWNVRTKQSLVTLSGHTDSVEAVKWGGEGFVYTASRDRTIKV
WTTKNGDVLGKLVRTLKGHGHRINTLALSSDYVCRTGPYDFEPSGRPRLEFKGEGDNESN
DHDSIRREKYKAALERYQAFRDQQEGNGEKERLVSGSDDYTLFLWHPTSDKHPVKRLTGH
QQAVNHIQFSPDGRYFASASFDKKVKLWNGFSGEFLKTLTGHVGAVYQVAWSSDSRYLVS
ASKDSTAKLWEVPSGKAAKATLPGHADEVYALDWSPNGASVATGSKDRTIKVWKH
>Psemu_diatoms__ID14492
MTSIGKNGDKRTGGIAWAGSLVGSENPNNLGYRYSNPLKRFKKSGENGSENDGPQLPSNL
VVQFQNRQGDELASSMDIPTHSTIDDLQALVHSLLEDGCDDEEKQSKMTKPKRIPYSFYA
KIERKNGVVDEVEISESLLGFFKEYHDLVSTEVTLKLTYQPLAVFRVRPVTRCTSTMPGH
TEAILHVSYSPDGLNLASGGGDTSVRFWDVNTSLPKLTCKHHRDHVLCTAWSPDGRLFAS
ADKRGTLILWDPHQKRKRGKKLNGERSSSAEPIWIKSFAHKQYISALSWEPLHLNRGRGE
RIVTASKDGTCKIWNVRTKQSLVTLSGHTDSIEAVKWGGEGFIYTASRDRTIKVWTAKDG
DVLGKLVRTLKGHGHRVNTLALSSDYVCRTGPYDFAPSGRPQRIFEAGDDAENNDEDAIR
EAKYQAAVERYETFRDQQEGSGEKERLVSGSDDYTLFLWHPTSDKHPVKRLTGHQQAVNH
IQFSPDGRYFASASFDKKVKLWNGFSGEFLKTLTGHVGAVYQVAWSSDSRYLVSASKDST
AKLWDVPSGKVAKATLPGHADEVYALDWSPNGASVATGSKDRTIKVWKH
>MMETSP1060_diatoms__ID4007
XMTSIGKNGDKRTGGIAWAGSLVGSENPNNLGYRYSNPLKRFKKGGNEDDGSENDGLQLP
SNLVVQFQNRQGDELASSVDIPTHSTIDDLQALVHSLLEDGGDDGDKQSKLNKAKRIPYS
FYAKIERKNGVVDEVEISESLLGFLREYHNLVSTEVTLKLTYQPLAVFRVRPVTRCTSTM
PGHTEAILHVSYSPDGLNLASGGGDTTVRFWDVNTSLPKLTCKHHRDHVLCTAWSPDGRF
FASADKRGTLILWNPHQKKSRVKKLNGEKQSTSSSSAEPIWIKASAHKQYISALSWEPLH
LNQGRGERIVTASKDGTCKIWNVRTKQTLVTLSGHTDSIESVKWGGEGFIYTASRDRTIK
VWTAKDGDVLGKLVRTLKGHGHRVNTLALSSDYVCRTGPYDFAPSGRPQRIFESAVDDEI
NDEDAIRKAKYQAAVERYEAFRDQQEGNGEKERLVSGSDDYTLFLWHPTSDKHPVKRLTG
HQQAVNHIQFSPDGRYFASASFDKKVKLWNGFSGEFLKTLTGHVGAVYQVAWSSDSRYLV
SASKDSTAKLWEVPSGKVAKATLPGHADEVYALDWSPNGASVATGSKDRTIKVW
>MMETSP1061_diatoms__ID8192
QITNEKKVRSESKRYRPMIAKRSPHIQQNMTSIGKNGDKRTGGIAWAGSLVGSENPNNLG
YRYSNPLKRFKKGGNEDDGSENDGLQLPSNLVVQFQNRQGDELASSVDIPTHSTIDDLQA
LVHSLLEDGGDDGDKQSKLNKAKRIPYSFYAKIERKNGVVDEVEISESLLGFLREYHNLV
STEVTLKLTYQPLAVFRVRPVTRCTSTMPGHTEAILHVSYSPDGLNLASGGGDTTVRFWD
VNTSLPKLTCKHHRDHVLCTAWSPDGRFFASADKRGTLILWNPHQKKSRVKKLNGEKQST
SSSSAEPIWIKALAHKQYISALSWEPLHLNQGRGERIVTASKDGTCKIWNVRTKQTLVTL
SGHTDSIESVKWGGEGFIYTASRDRTIKVWTAKDGDVLGKLVRTLKGHGHRVNTLALSSD
YVCRTGPYDFAPSGRPQRIFESAVDDEINDEDAIRKAKYQAAVERYEAFRDQQEGNGEKE
RLVSGSDDYTLFLWHPTSDKHPVKRLTGHQQAVNHIQFSPDGRYFASASFDKKVKLWNGF
SGEFLKTLTGHVGAVYQVAWSSDSRYLVSASKDSTAKLWEVPSGKVAKATLPGHADEVYA
LDWSPNGASVATGSKDRTIKVW
>Phaeodactylum_tricornutum_diatoms__ID12800
MAWEKQEAHVPSELEISPWRDMIALNNTLKLLPSMLWTFPATKISMNERFSQSDFLYLTK
FRKNEGNLLTYFDQQKHSKRRHTKSGTKSGCTHECVLHHPNEATSRNKLFLETANRNMTD
RASTATVAAPNASASTAGGIAWAGSLVGVNNPNNLGYRYSTPSKRYRTTLDDGDDASRDV
PTNIQVQFRNRQGEDLAQTLDLPTQSTIDDLTALVHSLLENSDSHDEQQRQKQGAGKIPY
SFYATILKNGVQDDVEITHTLSDLLQQHAISTEDVLQLTYQPLAVFRVRPVTRCTDTLPG
HTEAVLHVQYAPDGQMLASGGGDTTVRFWDVHTSTPKYTCKQHKNHVLCVAWAPNGKRFV
SADKNGVWIVWDPTKGEAVGKAVKAHRQWITSLAWEPMHLNAACDRLATSSKDGTIKIWN
VRTQAQNLTLSGHTDSVESIKWSGDGFLYSASRDRTIKVWNVDRGILVRTLTGHGHRINT
LALSSDYVLRTGPFDHRGTKFASEEAAQQAAQEKYEAFRAQGPERLVSGSDDFTLFLWHP
QESKHAIKRLTGHQQAVNHIAFSPDGRYFASASFDKKVKIWNGFSGDFLTTLTGHVGAVY
QVAWSSDSRYLVSASKDSTAKLWEMPSGKRARETLPGHADEVYALDWSPNGASVATGSKD
RTIKIWKH
>MMETSP1065_diatoms__ID18525
WAGSLVGSKNPNNLGYRYSTPSKRFRAATDASSDGGRELPKNIQIQFRNRKGEDLAETLD
LPTNSSLDDLNALVHSLLEETADETGKVPYSFYAKVTKNGVEDDIEVVTSLADMLKNEAS
ISTESVLNLVYQPLAVFRVRPVTRCTDTLPGHTEAVLHVQYSPDGRMLASGGGDTTVRFW
DVYTATPKHTCKGHKNHVLCTSWSPDGARFVSADKNGVMIVWDPIKGTAIGKNIKAHRQY
ITSLSWEPMHSNAACERLATASKDTTCKIWNVRTQSVETTLCGHTDSIEAVKWGGEELLY
TASRDRTIKVWNADRGILVRTLTGHGHRINTLALSSDYVLRTGPFDYKCLKFSSKEEAHA
AAIHKYQEFSQKQGQERLVSGSDDFTLFLWHPKESKHPIKRLTGHQQAVNHIAFSPDGRY
FASASFDKKTKIWNGFSGDFLVTLTGHVGSVYQVAWSGDSRYLVTASKDSTAKLWEVPSG
KKAKETLPGHADEVYALDWSPNGGSVATGSKDRTIKIWKH
>MMETSP1443_diatoms__ID4776
XVASTVAETGKDYGDKKTGGIAWAGSLVGSKNPNNLGYRYSTASKRYRTSGQDDLENGIR
DLPKNIQIQFRNRKGEDLAETLDIPTNSTIDDLNALVHSLLEDTDDSGKVPYSFYAKVLK
NGVEDDVEVVMSLAEMLQNELTISTETVLNLVYQPLAVFRVRPVTRCTDTLPGHTEAVLH
VQYSPDGRMLASGGGDTTVRFWDVYTATPKHTCKEHKNHVLCTSWSPDGVRFVSADKNGV
LIVWDPTKGTSTGKHIKAHRQYITSLAWEPMHRNASCDRLATASKDTTCKIWNVRTQSLL
RTLSGHTDSVEAVKWGGEELLYTASRDRTIKVWNADRGILVRTLVGHGHRINTLALSSDY
VLRTGPFDHKCLKFSTKEEAHAAAVKKYEEFSEKQXXXXXXXXRIFEKQGQERLVSGSDD
FTLFIWNPKESKHPIKRLTGHQQAVNHIAFSPDGRYFASASFDKKTKIWNGFSGDFLVTL
TGHVGSVYQVAWSGDSRYLVTASKDSTAKLWEIPSGKRAKETLPGHADEVYALDWSPNGG
SVATGSKDRTIKIWKH
>Navicula_pelliculosa_diatoms__ID4853
MTDDASIRAAKNAGGIAWEGSLMGAQNPKNFGFRYSTPSKRYRFADDDNDDKNGRQLPTN
LQIQFQNRLGEELAQTLDVPTNASVDDLTALVHALLEASDDRKLPLSFYAKLPLDASNKS
TSTSADDVEVTTTLVDLLQQHVSISTEHVLTLTYQPLAVFRVRPVTRCTDTLQGHAEAIL
HVSYSPNGKILASGGGDACVRFWDTFTNTPKFTSQGHKNHVLCTAWSPNGQRFVSADKSG
VMIVWDPTTGQCIGKHMKAHKQWITGLTWEPMHSNVGKCERLASASKDASVRVWNVRTQS
ALYTLSGHTDSVEAVVWGGEGLIYTGSRDRTIKVWSADRGILVRTLVGHGHRVNSLALSS
DFVLRTGPFDHKKSLFESPEEAYQAACDKYKEFRQQQGTERLVSGSDDFTIFLWHPEESK
QPVKRLTGHQQAVNHIVFSPDGRYFASASFDKKVKIWNGFSGDFLCTLTGHVGAVYQIAW
SGDSRYLVSASKDSTAKLWEMPSGKKARETLPGHADEVYALDWSPYGGSVATGSKDRTIK
IWKN
>Fistulifera_diatoms__ID10667
MTELSDDKKGGIAWGGSLVGSENPNNLGYRYSTATKRYRVVEDTPTSLPSNLQIQFQNRE
GKELAGILDVPTNSSVDDLNALVHALLEADDKRIPYAFYAKINGDDVGVTDILSELFEHF
PDLSTESVLQLTYQPRAVFRVRPVTRCSDTLPGHTEAILHVSYAPHGRLLASGGGDTMVR
FWDILTATPKFTCAGHKNHVLCTAWSPNGERFVSGDRNGVWILWDPSKGVAIGKHVKAHK
QWITGLAWEPLHANSKCERLATSSKDGTLKVWNVRTQSCLVTLSGHTDSVEAVKWGESVY
SASRDRTIKVWNPDRGILVRTLTGHGHRINTLALSSDYVNRVGPFDHKNTKFESEEAAFK
AAKEKYEEFKRNQGGVERLVSGSDDFTLFLWHPQESKQPIKRLTGHQQAVNQIVFSPDAR
YFASASFDKKVKIWNGFSGDFISTLTGHVGAVYQVAWSADSRYLVSASKDSTAKLWEVPS
GKRAKGTLPGHFDEVYALDWSPTGGSVATGSKDRTIKIWKH
>Asterionellopsis_glacialis_CCMP134_diatoms__ID12751
MAETTSTNNRQAGGIAWAGSLVGSNNPDNLGYRYSTAHKRYKRSSEDDEKEKELPSNIVV
QFRNREGEEVASHLDIPTGSSIDDLSALLHSLLNAEEEEDDNNNKHIPYSFYTKLLRNGV
EDDIEVTSTLANLIQTHQLSTEETLHLTYQPLAVFKVRPVTRCTDTMPGHTEAILHVSYS
PDGRHLASGGGDTTVRFWDVNTSLPKHTCHGHKNHVLCTAWSPDGSRFASTDKNGVMILW
DPATGKPVGGRSTIRAHKQWITSISWEPMHANAACERLVTSSKDGSCKVWNVRTQQCIAT
LSGHADSVECVKWGGEGLIYTASRDRTIRVWTAEGNDVGKLVRTLKGHAHRINTLALSSD
IVCRTGPFDHTCSKFKSKDEAFQAAVEKYQKFKSGEPERLVSGSDDFTLFVWNPKESKHP
IKRLTGHQQAVNHIAFSPDGRYFASASFDKKVKIWNGKSGDFIATLTGHVGAVYQVAWSS
DSRYLVSASKDSTAKLWEMPSGKKAKETLPGHADEVYALDWSPNGSSVATGSKDRTIKIW
KH
>MMETSP1394_diatoms__ID10111
MAETTTASNSNHNKQAGGIAWAGSLVGSTNPDNLGYRYSTAHKRYKRSSDDDEKEKELPS
NLVVQFRNREGEEVASHLDIPTGSSVDDLSALLHSLLNDDDDDDKNNNKHIPYSFYTKVL
RNGVEDDIEVTSTLADLIKTHKLSTEETLQLTYQPLAVFRVRPVTRCTDTMPGHTEAILH
VSYSPDGRHLASGGGDTTVRFWDVNTSLPKHTCYGHKNHVLCTAWSPDGSRFASSDKNGV
MILWDPTTGKPMGGRSTLRAHKQWITSISWEPMHANASCERLVTSSKDGTCKVWNVRTQQ
CIATLAGHTDSVECVKWGGEGLIYTASRDRTIRVWTAEKNDVGKLVRTLKGHAHRINTLA
LSSDDICRTGPFDHTCTKFKSKEDAYQAAVEKYQKFKSGTEPERLVSGSDDFTLFLWHPK
ESKHPIKRLTGHQQAVNHIAFSPDGRYFASASFDKKVKIWNGKSGDFIATLTGHVGAVYQ
VAWSSDSRYLVSASKDSTAKLWEMPSGKKARETLPGHADEVYALDWSPNGSSVATGSKDR
TIKIWKH
>Chaetoceros_neogracile_CCMP1317_diatoms__ID15970
XEKNAGGIAWAGSLVGSQNPNNLGYRYSHAHKRYRRANEDENEVDKSLPSNVVVQFKSRD
GEDVGNLIDIPTNSNIDAMSSLIHSLLNPDDEDDSKVIPYSFYAKVMRNGVEDDVEVTST
LENLIKDHGISTEDVINLTYQPLAVFRVRPVTRCTDTMPGHTEAILHVSYSPDGRHLASG
GGDTTVRFWDTNTNLPKHTCHGHKNHVLCTAWSPDGKRFASADKNGVLILWDPLKGKAIS
TIKAHTKHISSIAWEPLHRNKACERLATASKDALVKVWNARTKRVIATLAGHLDSVECVK
WGGEGLIYTASRDRTIKVWSAQGELDQDVGKLVRTLKGHGHRVNSLALSCDYVCRTGPFD
QECKRFDSDEDAYKAAVEKYNAFKGGEPERMVSGSDDFTLYLWHPKDSKHPIKRLTGHVQ
AVNHIAFSPDGRYFASASFDKKVKIWNGKSGEFLSTLNGHVGAVYQVAWSSDSRFLVSAS
KDSTAKLWEVPSGKRARETLPGHADEVYALDWSPDGRSVATGSKDRTIKIWKH
>MMETSP1336_diatoms__ID2732
GSLVGSQNPNNLGYRYSHAHKRYKKSTDGEDDAEKELPSSVVVQFKNREGEEVGNLIDIP
TNSDVDAMSSLVHSLLNPDEDDEQNKTPYSFYAKVTRNGVEDDIEVTTTLANLIIEHDLG
TEDVIALTYQPLAVFRVRPVTRCTDTMPGHTEAILHVSYSPDGRHLASGGGDTTVRFWDV
NTCLPRFTCHGHRNHVLCTAWSPDGKRFASADKNGVLILWDPLKGKAVSTIKAHSKHITS
IAWEPMHMNKECDRLATASKDSLVKIWHARTKRCIATLAGHLDSVECVKWGGEGLLYSAS
RDRSIKAWCVEGTDTKDVGKLVRTFKGHGHRVNTLALSCDYVCRTGPFDHRCTKFASDDE
AHQAAIEKYNAFKAAEPERMVSGSDDFTLFLWHPKDSKHPIKRLTGHQQAVNHIVFSPDG
RYFASASFDKKTKIWNGKSGDFLSTLHGHVGAVYQVAWSNDSRYLITASKDSTAKLWEMP
GGKRAKETLPGHADEVYALDWNPNGSX
>Chaetoceros_debilis_MM31A_diatoms__ID10067
RFQLQLFTFLFHLSSAPTSEKMGDKNTGGIAWAGSLVGSENPNNLGYRYSHAHKRYKKTD
ADEDPDKDLPFNVVVQFKNREGEEVGNLIDIPTNSDIDSMSLLIHSLLNPDDDDEDSNKK
IPYSFYAKVKRNGVEDDVEVTSTLANLIKDHGIGTEDVIALTYQPLAVFRVRPVTRCTDT
MPGHTEAILHLSYSPDGRNLASGGGDTTVRFWDVNTNTPRHTCRGHKNHVLCTAWSPDGK
RFASADLNGVLILWDPIKGQAVSTIKAHSKHITSIAWEPMHMNKQCDRLATASKDSLVKI
WNARTKRNIATLNGHLDSVECVKWGGEGLLYTASRDRTIKAWCVEGHDPKDVGKLVRTYK
GHGHRVNFLALSSDYVIRTGPFDHKCLKFKSDEEAYEAAVEKYKTFKAGEPERMVSGSDD
FTLFLWHPKEGKQPLKRLTGHQQAVNHIAFSPDGRYFASASFDKKTKIWNGRSGDFISTL
TGHVGAVYQVAWSSDSRFLVTASKDSTAKLWEMPSGKRCKETLPGHADEVFALDWSPNGS
SVSTGSKDRTIKIWKH
>Nannochloropsis_gaditana_eustigmatophytes__ID12812
MHVPWCVLHPGDGPSTWNNRSSENREPKYLDGRQGLSPLSNGEGRCQRFGAQWDRASGVL
VRYVQRDFSMDSFESWRTRRFLETTSPVTLLRTPSMTSEALPPPASELHVTKKAKKLPTL
PGSMVVQFQDATGKQTGPRIDLPTDSTPAQLELLINELRKATDPTEESQGKVPYSCYIND
VEVLDSLRDTLESQGIVNGEAVININYQPLAVFRVRPVVRCTDTMPGHTEAVIHVSFSPD
GRRLASGGGDTTVRFWDTGTSLPKFTCRGHRHHVLCTAWSPDGSRFASADKAGEIRLWDP
ATGLAVGQPLQGHKQHITSLAWEPLHLNRGKGERLASSSKDGTVRVWNVRTGACLTTLAQ
HTNSVECCKWGGQGVLYTGSRDRTVKIWALQGRDGEAGFGKLVKTLVGHGHRINTLALNT
DYVLRTGPFDHTGSLALDAASPMEAAEAKYRKFLEGSEGRERLVSGSDDFTLFLWDPLGE
EGGKKPLARMTGHQQAVNHISFSPDGRYVASASFDKKVKTWDGRTGRFLSTLVGHVGAVY
MVAWSPDSRLLVSASKDSTLKLWDVAKGAKAKETLPGHMDEVYALDWAPNGASVASGSKD
RTIKIWRA
>Nannochloropsis_oculata_eustigmatophytes__ID71
MASSTTATGDPPSPPAPQTTPDPTATKKAKKIQSLPASMVVQFQDATGESTGPQIDLPTD
STPAQLELLINELRKATGPPEEHQGKVPYSCYVNEVEVLESLRETLEGQGIASGEAIITI
SYQPLAVFRVRPVVRCTDTMPGHTEAVIHVSFSPDGRRLASGGGDTTVRFWDTGTCLPKH
TCQGHRHHVLCTAWSPDGTRFASADKAGEIRLWDPVTGLAVGQPLKGHKQYVTSLAWEPL
HLNEGKGERMASSSKDGTVRVWNVRTGACLTTLAQHGNSVECCKWGGEGLLYTASRDRTI
KVWALNGRENGGGFGKLIKTLVGHGHRVNTLALSTDYTMRTGPFDHTGKLAHEATTAMEA
AQAKYTAFLEGSGGRERLVSGSDDFTLFLWDPLAEEGGKKPVARMTGHQQAVNHISFSPD
GRYIASASFDKKVKTWDGKTGRFLSTLVGHVGAVYMVAWSPDSRLLVSASKDSTLKLWDA
AKGTKAKETLPGHFDEVYALDWAPNGTSVASGSKDRTIKIWRA
>HAFZed_synuro_chrysophytes__ID787
MEFLASDQATLDAAVSSSRKRDIDRDSQNKPAKKKSKDVAQVPSSVIVKFLSQENEFAGS
PVEVPSDSSSKQLEELVNSLLENHEKLPYAFYINDIEVVGSLRDTIQSLIESSGGFSTED
TLTINYQPLSLYKVRPVTRCVETMPGHTDAVIHVSYSPDGKRLASGGGDMSVRFWNVTTS
MPMFTCQGHQHHVLCTAWSPNGQHFVSADRSGEIRVWDPANGSQRGSPMRGHRKWVTSIS
FEPLHMDVNSVRFATSSKDNTVKVWNILTGLCETTICGHTDSVECVKWGGAGLIYTCSRD
RTIKVWAVDGNGRSQQKLVRTLSGHAHRINSLALNCDYVCRTGVHQLGEAVPPDATPETL
QEVALQRYQEIVGNDGERLVSCSDDFTLFIWKPQTDKSPLQRMTGHQQAVNHIAFSPDGR
YVASASFDKKVKLWCGKTGRFLATLTGHVAAVYQVTWSADSSFVASASKDSTVKVWSTKD
TKKALHTLAGHEDEVYTLDWSPNGASLASGSKDRTIKIWHH
>HAGBed_synuro_chrysophytes__ID1085
MEFLASDQATLDAAVSSSRKRDIDRDSQNKPAKKKSKDVAQVPSSVIVKFLSQENEFAGS
PVEVPSDSSSKQLEELVNSLLENHEKLPYAFYINDIEVVGSLRDTLQSLIESSGGFSTED
TLTINYQPLSLYKVRPVTRCVETMPGHTDAVIHVSYSPDGKRLASGGGDMSVRFWNVTTS
MPMFTCQGHQHHVLCTAWSPNGQHFVSADRSGEIRVWDPANGSQRGSPMRGHRKWVTSIS
FEPLHMDVNSVRFATSSKDNTVKVWNILTGLCETTICGHTDSVECVKWGGAGLIYTCSRD
RTIKVWAVDGNGRSQQKLVRTLSGHAHRINSLALNCDYVCRTGVHQLGEAVPPDATPETL
QEVALQRYQEIVGNDGERLVSCSDDFTLFIWKPQTDKSPLQRMTGHQQAVNHIAFSPDGR
YVASASFDKKVKLWCGKTGRFLATLTGHVAAVYQVTWSADSSFVASASKDSTVKVWSTKD
TKKALHTLAGHEDEVYTLDWSPNGASLASGSKDRTIKIWHH
>Thraustochytrium_sp_LLF1b_labyrinthulomycetes__ID1880
MSAKTYLRYEDSGSFGVVSSHGSNVVSDGSGARVIASGVQDVLVWNVASGELVHRFRAAD
SSRGNPDVVIRQVTALALSTNDTFLAAGYEGGEIRIWDYQTKTFSVLLTGHNAAVTCIKF
NEDNSRMASGSRDTDIILWDVLAQTGLYKLRGHKQEVTDLCFIEPKNQLLSSSKDTLVKL
WDLETQHCAHTFVGHRAPVWSLAMNATGDRVITGSSDNLLRSLAAVSEEEQKDQLENLKG
TSEATVAVAEGSDVAKELGAPFQLMDGAVQRQTNERSQTVAFSKDGAYVACQAAGKTLEV
YRVRTQAEVERKIKRRQQRAREKKKEGKEDVKEPSNAPHVTDELELLAAVRTDHRMRSFD
FGKVSSSRVEIIVSFNTNCIELYTLDLVEDDSAKSKNDKKRKREVVLKKTRSLDLQGHRN
DIRALAMSSDDMLVLTAASGSAKLWNVKTRTCIRSFPSGYSLCCAFVPGDMHGLIGTKTG
HLLLYNLTSGQVLDEIAAHDDAIWSIDIRPDGKGFVTGSADKQVKFWEFELEKSQTINLA
EGQSEEEKDDEDDDGNNSDSSDSSSSSSSSSSSSGSSSSSGSSSASGTELEGQDEDQDEP
TSKKTKAEASESKGELQIVHTRTLKMSEDVMCVKYSHHRGSARLLLAVSLLDSTVKVFFE
DSLKFALSLYGHKLPVLSMDISSDNSLIATASADKNVKIWGLDFGDCHKSFFAHDASVMS
VKFVPRTHYFFTAGKDNRVRYWDADKFEMILSLESHVGEVWGLSVAGDGSFVVSSGHDKA
LRVWERTSDIVFLDEERDKELEKKFDAKLLQDTDPSKVGTMAVDAVRAGVPQGAQAEESA
AAGKRTNETVRAGERLMEAIDVADEARLRQKQYEEELELAKAELSEEELKKHEEKGTVPL
APPQPNLLMMGRAPTPYIVYTLRGIKTNELHEALILLPFGHATRLFWYLEQVFEPARKGM
APYARQDVEIAAKVTISLLRAHFKQIVATHSLRSTLLRLQETMRAGLFDIQDLIGTNTAA
IRALKAQVETFGSKI
>HAFUed_synuro_chrysophytes__ID117
MMKSYLRFEPKKNFGIISSPQCNVIYDFTGNLAITGAVQDICVWNLRQASQIATLSSDAA
NYPYKLSSEVIVLERSPDKFSVAAGYVDGTVRIFNYLSKTLLATLRGHRSAVVSLCFNDD
GTSLATGGADSDIIIWDIVSHTGICKLRGHKDAVTGVAFIKNESQILIVSVSKDTLLKVW
DLETRACVQTVVGHRCEIWSLAVIAKTTTSNSENNADVLNSNVCIVTGSSDEFIRGYRLK
SAVSSDAEKSVVSTGVIGEEQDVLEYYGCIVRANPSDKCTGLYFNASGSVLAAQCSGKNI
ELFRVRDDTESKKKVKRRLKRMREKSATAASTSTSSGDALMEVDTSSADAEALAKASTVT
LSDEVELLHTIRCTARVRGFAFSPQQPSTSSEHSGNMTIKAMIGLINNSIEVYSIPLPSN
ASEEGVSKEGPAKISVIDMHGHRSDVRAVCVSGDGSSIATCSNEGVKIWSAKSNLCTSSC
RLDDYCISMAYAPGGRYIIVGTKDGKLKILDSASGEAVYEDVAAHTEGSAIWSIAVRPDG
KGFMTGGADKLVKFWDFSVSEHGLSAVLNRHLIMSHDVLSVRYSPNRSTDRLLVAVGLLD
NTVKLFFDDSLKFFLSLYGHKLPIMCLDISYDCNILVSGSADKTIKIWGLDFGDCHRSLV
AHEDSVTAIRFQPNTHYFFSAGKDGVIKYWDADRFEQVLFLPGHKGSIWGMELSPDGAIL
YSVGQDRSVRVWERGEDLVFVEEERERSLEAQVDKAAENEHRDESLFNNGNETSGMNGDT
ENSNSATAALKNIDSVKGGEMLMDALDLVEAELADLQEHTLILLAAEASKDKKAKRPLRN
ANPLLLGLSPYKYMMRALRQVKAPDLEQALIILPFSYVTRFISMLIELANRGLDIELCSR
CAVFLLRCHQAQILHTQSLLSEMLTLRSIIGTSVDDYRKLIGANIAGLRYTQRILDERRE
DGLLSGFDVAALNTANEAALNAKQMKKANKKRAKLN
>HAFSed_synuro_chrysophytes__ID720
MKSYLRYEPKKQFGVIASPQCNAQYDYTGNLAFTGAIQEVCGWNLRQSVQVNKLSFDEPS
YPFRTGGDVTILQTSSSKPIIAVGYTNGIVRIYNYLNETLVATLKGHRSMISSLCFDEES
VTLVSGGADSDIVLWDLVSYTALCRLRGHKDAITGVSFLKTPQQQYLVSVSKDTLLKVWD
LETQCCVQTVVGHRCEIWSLAVLQRVSGNSLLVTGAADEVVRGYRLSTSGTAATALGGES
TSEDSMQVIEFYGSVERQSGGNGSIDKCAGLSFNPEGSLLAAQSSGKMVEFFRVRSAAEA
KKKCKRRTKRTDKKASAGVAGAEGEVFNVNMLVLSDELESLPSHTIRCAARVRSFAFDPS
YNKHSSHGQSQSQSKGTTNKDCKGMLSLVNNTLEVYVIPLTSSVESNDDNNNNETTVQTA
VPSKLSVIDLHGHKSDVRAVSMSGDGSMVATCSNESIKIWSGRTQLCLGTCRVEGYCLSL
AFAPGGRYIVAGTKEGAVQIFDTASGECVFNTTASHAQKLASTSKSNSKATTTMLNDDIS
SSSGDGAVWAIAIRPDGKGFMTGGADKKVTFWDFAVTAAGLSAVYSKQLEMTHDVLCLKY
SPTKSQDRLMVAVGLLDSTVRVYYEDSLRFFLSLYGHKLPVMSLDISYDGTLLISGSADK
TVKIWGLDFGDCHRSLLAHEDSVTCVKFQPSTHYFFSAGKDGTIKYWDADRFEQVLLLPG
HRGSVWGLDMSQEGA
>MMETSP1098_synuro_chrysophytes__ID8309
MKSYLRYEPKKQFGVIASPQCNAQYDYTGNLAFTGAIQEVCGWNLRQSVQVNKLSFDEPS
YPFRTGGDVTILQTSSSKPIIAVGYTNGIVRIYNYLNETLVATLKGHRSMISSLCFDEES
VTLVSGGADSDIVLWDLVSYTALCRLRGHKDAITGVSFLKTPQQQYLVSVSKDTLLKVWD
LETQCCVQTVVGHRCEIWSLAVLQRASGNSLLVTGAADEVVRGYRLSTTGTTTAVVAGES
TSEDSMQVIEFYGSVERQSGGNGSIDKCAGLSFNPEGSLLAAQSSGKMVEFFRVRSAAEA
KKKCKRRTKRTDKKASAGVAGAEGEVFNVNMLVLSDELESLPSHTIRCTARVRSFAFDPS
YNKHSSHGQSQSQSKGTTNKDCKGMLSLVNNTLEVYVIPLTSSVESNDDNNNETTVQTAV
PSKLSVIDLHGHKSDVRAVSMSGDGSMVATCSNESIKIWSGRTQLCLGTCRVEGYCLSLA
FAPGGRYIVAGTKEGAVQIFDTASGECVFNTTASHAQKLASTSKSNSKATTNMLSDDISS
SSGDGALWAIAIRPDGKGFMTGGADKKVTFWDFAVTAAGLSAVYSKQLEMTHDVLCLKYS
PTKSQDRLMVAVGLLDSTVRVYYEDSLRFFLSLYGHKLPVMSLDISYDGTLLISGSADKT
VKIWGLDFGDCHRSLLAHEDSVTCVKFQPSTHYFFSAGKDGTIKYWDADRFEQVLLLPGH
RGSVWGLDMSQEGAELYSCGQDRSIRLWERGEDLVFVEEERERALEAKVDKAAEHELEAD
SREREEAGVAHVTSSRNSESAVLTAAARSIESVKGGEMLMAALDLAETELAQSAEAQSQG
TKHQYRNPMLLGLTPYTYMVRALRNIKAPDLEQALLVLPFHYVTRLIRMLIQLVRKGLDV
ELCTKCAVHLLRCHQAQLLHTHNLLEEMLTLKDLLAQSIGSYRSLVGVNMAGVRAMKRRW
DDMQEDGIGALAVKQLVK
>Blastocystis_hominis__CBK20766.2
MQHSYQRYILDSTLGVITSPNSNVVFSHDATLAISGALEELSVWNIKLGTKVRVCGLRDG
TAEISKICRSPKKNLIAVGYTDGTIRLWDIEKRELKLKLKGHKKAVSCLAFNTEGNFLAS
GSNDCTIVIWDLISENGICRLKGHRDMVTSITFLEEYNMLISASKDTLLKVWSIDGQYCI
DTYIGHRTEIWSMVLFTQSGYKDKPDEEGLTKYNLLTGSSDQSLRLFSIYKDPRVFSTEA
DEDGKEVGGSEHVLEYRGCVTVSQSGRTGQLLMDSTQSLVGYFNVNKVFMLYRVRSFADS
IKRMKRRIRRRKEKGGVAKASVQCSDAMELVSTVKTTHKLTSFDFGRQLKESDEVEVLFG
MNNNSMQLYRLSRNNSQATKDEEGRSMENTGSYEKVLSIALAGHRSDVRALALTSTDDLI
LSVGQKDAKVWSVRSLECVRSIDVVNGLCCCILPGDKHAVIGTKDGKLVLVDLNTGDVMQ
TVQAHKGSIWSVDVRQDSKGMMSGGADHNICFWEISFWLSILLTVDPTTKRRMLQIIATR
TLKMSHDILCVKYSNTKDPSKLLVAVSLLDNTVKIFFEDTLRFFLSLYGHKLPVLSLSIS
SDNKLIVTASADKNIKIWGLDFGDCHKSFFAHADSVMSVGFVNNTHYVFSCGKDGVLKFW
DADRFEMITQTNAHYGEAWCLVVSHLGDFVVTAGHDRAIRVFLRSNEPVILEEEREREMD
EQLDQTMDVDGERALGMEEETAMPNEDKQAVGEAQAHEVTLDKDASDKVSSVHSSSMRSA
DYLISTLERAENQRKKVKEWEEECEYMKSLLTEEEYNQRTENGAKPLMAPPEKDIMMMGM
SPLEFVATTISNIPRPEFESTLLVLPFENVCQLVEYFKDMLETNQQVELCVRSLLFLLKL
YEVGFEGTCNGQQQLEASTQLRSTLVVLKSLMREKLFETRVSGWVGLKWKGYIGVNQAAL
RLLKRKLDEKNEVFGEEKRSKILCSFCFTKIVPISF
>Blastocystis_sp_blastocystis__ID991
MQHSYQRYILDSTLGVITSPNSNVVFSHDATLAISGALEELSVWNIKLGTKVRVCGLRDG
TAEISKICRSPKKNLIAVGYTDGTIRLWDIEKRELKLKLKGHKKAVSCLAFNTEGNFLAS
GSNDCTIVIWDLISENGICRLKGHRDMVTSITFLEEYNMLISASKDTLLKVWSIDGQYCI
DTYIGHRTEIWSMVLFTQSGYKDKPDEEGLTKYNLLTGSSDQSLRLFSIYKDPRVFSTEA
DEDGKEVGGSEHVLEYRGCVTVSQSGRTGQLLMDSTQSLVGYFNVNKVFMLYRVRSFADS
IKRMKRRIRRRKEKGGVAKASVQCSDAMELVSTVKTTHKLTSFDFGRQLKESDEVEVLFG
MNNNSMQLYRLSRNNSQATKDEEGRSMENTGSYEKVLSIALAGHRSDVRALALTSTDDLI
LSVGQKDAKVWSVRSLECVRSIDVVNGLCCCILPGDKHAVIGTKDGKLVLVDLNTGDVMQ
TVQAHKGSIWSVDVRQDSKGMMSGGADHNICFWEISFWLSILLTVDPTTKRRMLQIIATR
TLKMSHDILCVKYSNTKDPSKLLVAVSLLDNTVKIFFEDTLRFFLSLYGHKLPVLSLSIS
SDNKLIVTASADKNIKIWGLDFGDCHKSFFAHADSVMSVGFVNNTHYVFSCGKDGVLKFW
DADRFEMITQTNAHYGEAWCLVVSHLGDFVVTAGHDRAIRVFLRSNEPVILEEEREREMD
EQLDQTMDVDGERALGMEEETAMPNEDKQAVGEAQAHEVTLDKDASDKVSSVHSSSMRSA
DYLISTLERAENQRKKVKEWEEECEYMKSLLTEEEYNQRTENGAKPLMAPPEKDIMMMGM
SPLEFVATTISNIPRPEFESTLLVLPFENVCQLVEYFKDMLETNQQVELCVRSLLFLLKL
YEVGFEGTCNGQQQLEASTQLRSTLVVLKSLMREKLFETRVSGWVGLKWKGYIGVNQAAL
RLLKRKLDEKNEVFGEEKRSKILCSFCFTKIVPISF
>Pelagomonas_calceolata_CCMP1756_pelagophytes__ID1990
XSALPPTRIEGKSGRQPYTKRMRQLFRLDAGRGSRDAAAFAWEPRGNYLAAGGEPGLVHI
YDRHGDHVAEITGETTAPVKALAWDRDGDCLAIMQDREPTISLWDSQMKTVTKLDTALKD
PSFFCWSKTSSQLVVGNKNGNILVYDRRTRKKVSVLGKHPKKITCGCWSAQTNKLALGSD
DRTLTLSNESGDTLEQTELKHAPIDMQFATQKRDAASDDSETHLSINMGGKSLLLYDLKE
PDNPLELAFSSKYGSIIAHTWFGDGLMLLGFSDGYVVVISTSMREIGQEQYSGQFHKKRL
DSIAYSPALNYAAVAGDGGIKLVDLSTFKDLKKETVSDLDGSIAKVEWSPDGHVLCASTK
RGQVATYLARMPLVHGACGDTVAYLSSLREITLVKSGTPEDDQNVIIPVGLEPSYLAVGP
KHVGVGMNNAALFYDISTKEEVHKEEYNGRVSQMSISESHCAVLSGGRVTLHAIDGSRRR
TFPDRDSGDDMGDKVTALALTKDVLVYGTKSGMVHFFAINPEGPLPGVELRHERAILKIV
PNVKGTRFIVVDTSKNAYVYAPTTSDLTPIPSFPRDFTSVIWEVIDRHVFIVSSPSELHT
YAYAPQTVRGAVVAKLGAVDVSETGGVTMRPKASPLHPQGLVPVCSHDGTITCQTSGGTL
TKIQCPLYEHRDDDDATPELHFCQNLALLRLKDAWNAAIDINKRPYWLALSGKAMDVLDV
NMAIRVYRQLGDAGMVLGLERIKPFEDTNLLAGHILLLFQDYDAAQDLFLASTQPLHALD
MRRDLLHWEQALKLAHSLDPAQVPAISCSYAQQLEFKGEYDPALRAFESAKKAIDRAYQR
RVEEKEEDLEGDMMRKKCLCGVARCTLHLGDLRKGMTYLREADDKILYRDCAKILEDMNQ
HSEAAGLYEDAEHWEKAAAIYIKKLDFSRCASVMPKVTLPKLHAQYAKACEASERFQEAV
QAYENAHDLDSVVRLHLNQLNTPERGFDIVRRTQSSDGARLVAKFCQDHGDFKGAIEFLL
MAKGTEEAFELAKLHNQVEKYTEVLGDSIRADDALNVAQHYEKINEPGLAGKYYALCNDY
GRALKLFIKCGEKEVHAAIDIVGKARNDALTHTLIDFLMGEPDGVPKDPNYIYRLYIALG
NYPQAAKTAVIIAKQEQELGNYAQAHAILHETIVKLREQKVHVPQALRHPFVLLHSYVLA
GKLARRGEQDLAARMLLRVAKSISKFPAHVVPILTSVVVACTKAGLKQSAHEYALQLMKP
EYRSKIDAKFKRKIEAIIRKAQDLDEIAEPTSKCPVSSQQIPITSLECPTTQEELPMCVV
TGRHVEKEDFCVCPNSRMPALRSHYLQYIKTEGAAARTRAIANEAKGGEPVKGQLEVLDP
VCGKPVMASELTLMAPEEVDA
>MMETSP1170_pelagophytes__ID9147
MDKQLLAPHILELEHAIGISQVPSGLHYHPNGREYLYAVGASVVITQLADLHEQCFLCGH
NADICALDVSTSGQLIASGQRGGNTDAIIWHYDSKSILHRLSEHDYEVAALSFSRDELLL
CTIGSVDDSKLAIWDVSTGAIVSIVTVASSSRVCLAWGGMVKDFKQRDTVSYVLCGAFGS
NIAVWEVNPFSGEVNEERLSAEGRGTLHRIVTALDFATDLQTIYCATSSGDVMVVSVCQK
IIRSRTMLVSHSGLTAIEAVQGGLIVGCNDGTVTILDASLVRLSRAQLPGAVFSLSVLPN
HHDELLVAVASGSVHRIRLPDLTQTLLVSDNHSAAVRALAFSGNDSALFSTASSDCSIRI
WDTDDFRAVMTVAVRDAGLPLCLVYTPDVVLSGWTDGKVRAHDPQNASPLWQIDNAHAKS
VTSLVMAPNERFIVSGGILGDVRVWELRSRDLVSHLKEHNGAITGLKLYSDNIHLVSCSK
DRSFHCWDLRNEKRISSHTQRMGGINSIALSHNQTAVFTVGQEKRITLWNLSEETHLMQR
DLDSSKLDEANAIAVSRDGNLIATGGTSREIRLWNPHDLAMITTVKGHSDSILDLAFSPD
NHQLVSCGEDSVVLVWNILASPTFAEWQESGV
>MMETSP0580_diatoms__ID3543
GNTITNDDNDSTTQSQNRNLKRKCIDFHNPAVIDLSEYRLYRKASRSSHVRDHPFLQPHS
SYIRQICLPLSTVGNPIPSSAYLTNMAHVTRAKNSNPVMCLSWTPGGRRLLTGNQEGEFT
LWDGTNFGFELIMSAHDNSFRCMEWSHSNNYLLTSDAGGNIKYWSPSIAPVQSIDSHDGQ
PIHALSFSPSDTKFASCGDDSKVRIWDWATKTEERILEGHGWDVKTVQWHPRSSLIASGS
KDNLVKLWDPRTSSSSSSSNTKSSSNGCLSTLYGHKNTVTKVAWNPNGNWLLTASRDQLI
KLYDIRAMKELSSLKGHNKEVTSLAWHPHYESVFASGGMDGTLLYWNVGSKGSDEPAARV
PFAHDMAIWDMKWHPAGHLLATGSNDRQTKFWARNRQGCTAGLTEGISGSIMGISGGTKS
ASGAGAGAVNSTTGSGLHDGLDEEDEDGMSEIRSAEMELGNHVGIVIGRRGATIISMQRA
TGTKMRVDQIRRVLQIEGTLRQIETVKKRVSALLERVNSDFDGGGGGGSTVSTTTTSAAT
TSTSVVGSKAVTGIHSTLINSQQTFPSVTHTSTINNNIATMPNMAYATTPANSNTNITST
SSGIVPQGTNPTNPLHNNNPIMFLRIILMDKEHFDDFDKPYKSSPQQX
>MMETSP0785_bolidomonas__ID18004
MQFYGNQDGQRLAGDDGFKARDHGPKDRHNPYAADEYGNDARKMKRKACDFHTPAVLDVE
NRILRTSCGGSFDNTTYQSSLEHGILPISMCTKSLVLPTSATSCGLYRNPSSQPFVPNPS
IVYHTYQTANLRAKNMVPVTSLSWTPGGRRLLTGNHDGEFCLWDGNNFQFELIMSAHNSA
FRAQTWANSGNYLITANNRGNLKYWTTSIAPIVSFEAHDSSSINAVSFAPSDNKFVTCGD
DRAVNIFDFETQKLERNLAGHGWDVKTCMWHPMASVVASGGKDNLVKLWDPRSGSNLATL
YGHKNTVTKVAWSPNGNWLLTASRDQMIKMYDIREMKELCSLKGHGKEVTSLAWHPQFET
VFASGGMDGTMLYWNVGPKGSEEPAARVPFAHDMAIWDMKWHPSGHCIATGSNDRTTKIW
CRPRPGNPMHTEWFNDVPGEPDIKDYDENETLFDEIELGAHVGIVIGKKGQTIISMQRVT
GTKMHVDQSRKVLEIEGTAAQLDHVKKRIGKMLERVEAQVQNQAMGITHTPSTQQTYFGA
NRGTSNATRIQGALPLGYTEPESEFEAKVERR
>MMETSP1319_bolidomonas__ID2664
MSFGYYGKDGDDQPLPAPGPQNYQFQHIQNEDGEYIRKQLKRRACDFHTNATLDVESRLL
RSCPPSSEGSSLHRSILPQPSYTRFLSLSRSSLPSYSPRSGSATGLQSFPGNPALCYLTH
QTAILKAKVPTAVTCCAWTPGGRRLLTGSGGGEFCLWDGATLGFELVMSAHDGPFRSMQW
SPNGNFLISTSARGNLKYWSASIAPVVSLDAHDESSINEVSFSPTSNKFVTCGDDRAVNV
FDFESTKMERTLKGHGWDVKACQWHPAASLVASGGKDNLVKLWDPRSGANLATLYGHKST
VTKVAWSPNGNWLISGSRDHMIKMYDIRSMKELCSLKGHYKEITSMQWHPFQESVFCSGG
MDGTVLFWNVGPKGTTEPTARVNFAHDMAVWDLKWHPLGHSLASASNDKTTKVWCRPLLG
SIPPGAEWLNDLPGPGNDHDVTYAEDEVLHDEIHLGAHVGIVIGKKGXDDHIDAEGDGDE
DARRPGEEGAGDRGDEETAGARQEEDREAFDEGGGSGAKDGRGIVTPHPHPLAKKKWRAC
GALKNASFFMA
>MMETSP1320_bolidomonas__ID14621
MSFGYYGKDGDDQPLPAPGPQNYQFQHIQNEDGEYIRKQLKRRACDFHTNATLDVESRLL
RSCPPSSEGSSLHRSILPQPSYTRFLSLSRSSLPSYSPRSGSATGLQSFPGNPALCYLTH
QTAILKAKVPTAVTCCAWTPGGRRLLTGSGGGEFCLWDGATLGFELVMSAHDGPFRSMQW
SPNGNFLISTSARGNLKYWSASIAPVVSLDAHDESSINEVSFSPTSNKFVTCGDDRAVNV
FDFESTKMERTLKGHGWDVKACQWHPAASLVASGGKDNLVKLWDPRSGANLATLYGHKST
VTKVAWSPNGNWLISGSRDHMIKMYDIRSMKELCSLKGHYKEITSMQWHPFQESVFCSGG
MDGTVLFWNVGPKGTTEPTARVNFAHDMAVWDLKWHPLGHSLASASNDKTTKVWCRPLLG
SIPPGAEWLNDLPGPGNDHDVTYAEDEVLHDEIHLGAHVGIVIGKKGXDDHIDAEGDGDE
DARRPGEEGAGDRGDEETAGARQEEDREAFDEGGGSGAKDGRGMVTPHPHPLAKKMARVW
GP
>CAFOSW_diatoms__ID14621
MSYYGGGGSGGGSTPKNRDSAAVADDDEQKMAERNLIRRCIDYHNPAVVDLSNRLYRKPC
RSAHVRDYPYLQPHSAYLRNMGLPISEVSFPNPSQFFLTYMAHIARAKNSTPVHCLSWTP
GGRRLLTGNYEGEFTLWDGNTFTFELIMSAHDKSFRTMAWSHNRNYLLTCDAGGNIKYWS
PSIAPVQSIDSHNGQPIHSLSFSPSDTKFSSAGDDSIIRIWDWETATAEHELEGHGWDVK
SAEWHPRSSLIASGSKDNLVKLWDPRSGTCLSTMYGHKNTVSQVKWNDNGNWLCTASRDQ
TIKLYDIRSMKELVSLVGHNKEVCSLAWHPMQESVLASGGMDGTLCYWNLGPKGSEEPVK
VPFAHDMAIWDLAWHPAGHMLATVSSDRQTKFWARNRLGSTAGLQSTTDDQDEGAVLTAE
IELGNHVGIVIGRRGATIIGMQRSTGTKMHVDQERRVLHIEGTAKRIAAVKLRVSALLDR
VQKESFG
>MMETSP1065_diatoms__ID12140
XRPKVSNAGGGGGGMSSEDAEQEAAEKNLIRRSICFHSPAVLDLQRRLYTSASRSHHARA
LPVMQAHSSHLRRMGLPLSQVAAPTPSQFYLTYMAHVTRAKNSTPVMCISWTPGGRRLLT
GNQEGEFTLWDGITFGFELIMSAHDTSFRAMAWSHNRNYLLTSDAGGNIKYWSPSIAPVQ
SLDSHNQQAIHALSFSPADTKFVSCGDDATVRIWDWASHREERVLEGHGWDVKAAQWHPR
SSVIATGSKDNLVKLWDPRAGSCLSTLYGHKNTVTNVAWNDNGNWLLTSSRDQLIKLYDI
RAMKELCSLKGHFKEVTSLAWHPIQETVFASGGMDGTLLYWNVGAKGSSEPAAKVPFAHD
MAIWDMQWHPAGHMLATASNDRQTKFWARNRVGSSSGLPEQDEAILPSSQASGVVAKGSD
GGAKANAGGAGANANSASNSREILSDEIELGNHVGIVIGRKGQTIISMQRATGTKMHVDQ
GRRTLLISGTARQIETVRKRVHALLERVSNEDAPPRGPDPMMMGRRDSLTKEFNDRCFTS
QRESPHLISQKXEHDLKSSSHLLPLPIARVQLEPFFLFIPQQYAVFHFWRAGGLQSRNLN
LSGYELLSGYVLIKXIXTPIFHLVMRAGDSRMNKLDVNNAAVQSCVGGVLVNANSKLSLL
SQSSRQSILSTIQTKKVKTLNDTLAWFRPERTMTNNEHNHVMGVRPTEDTMTGIFQSTDS
MGSFKHDFMELFRSVGSNPGDFSFDSATEPRVADGKYEVRSRSSSLETQEYNGPDVTIMS
TSLNLSLHLPVCPHAAASLANAGHLAEKLEAEEPELVGAVTPQNGPDDVSTTSSLSDDPL
RLPSPMEQQVVEEKPKKRKRKIYEPEKRLYVEYTGSDVLCQRGGLANTHEGNQRFRNAKD
DLQEEYFNTPKLKRTEVSQKLVDTVHTWGGRFLKKDGNGWYEAHNHVARTKAGQALRETY
TPEDRAAKRAKYAKKKTKQKRKSKNQ
>Phat3_all_diatoms__ID4539
MSHYSPNNARPKVSNAGGGGGAGGMSADDLEQEAAERNLIRRCVDYHGPAILDLQNRLYR
KACRSHHTRHSALYLQPHSSYMRLMGMPLASVAAPIPSECYLTYMAHVTRAKNSTPVMCL
SWTPGGRRLLTGNQEGEFTLWDGITFSFELIMSAHDASFRSMAWSHNRNYLLTSDASGNI
KYWSPSIAPVQSIDSHNKQPIHGLSISPSDTKFVSCGDDAAVRVWDWASHSEERTLEGHG
WDVKTVAWHPRSSVIASGSKDNLVKLWDPRAGSCLSTLYGHKNTVTKVAWNDNGNWLLTA
SRDQLIKLYDIRAMKELVSLKGHHKEVTSLAWHPLQETVFASGGMDGTLIYWNVGAKGSE
EPAAKIPYAHDMAIWDLQWHPAGHMLATGSNDRQTKFWARNRLGSTAGLPAEDAADSAEV
LTDEIELGNHVGIVIGRRGQTIISMQRATGTKMHVDQVRRTLLIQGTARQITTVKKRVGA
LLDRVSNEDRRDQMMM
>Extubocellulus_spinifer_CCMP396_diatoms__ID12998
MARPSSQGDDNDGQKAAEAEERNLKRKCIDYHAPAVIDLESRLYRKACRTSHVRDAPFLQ
PHSSYIPLLGLPIMDAASPPASMAYLTYMAHVTRAKNSQPVMSLSWTPGGRRLLTGNQEG
EFTLWDGINFSFELIMSAHDNSFRCMAWSHNNNYLLTSDAGGNIKYWSPSIAPVQSIDTH
NGQPIHGLTCSPSDTKFASCGDDATVRVWDWATRTEERVLEGHGWDVKAVAWHPRSSVIC
SGSKDNLVKLWDPRSGSNLSTLYGHKNTVTKVAWNDNGNWLLTARRDQLVKVYDIICVMR
ELCSLKGHHREVTSIAWHPLYESVFASGGMDGTLLYWNIGPKGSEDPAARVNFAHDMAIW
DMKWHPAGHILATGSNDRQTKFWSRNRPGSISGLEGDGEEDEEASEILHDEMELGNHVGI
VIGRRGATIIAMQRGTGTKMHVDQVRRVLQIEGTAKQIAAVRKRVGALLDRVSNEYSGPP
GGGGDFGGRSAFGGASSSFAGGGGGMMDIMALVLLDFSN
>MMETSP1070_diatoms__ID929
MPRPGGPSAQGDDNDGQKAAEAEERNLKRKCIDYHAPAVLDLESRLYRKACRTAHVRDAP
FLQPHSSYLPRLGLPVMGASAPCHSMAYLTYMAHVTRAKNSQPVMSLSWTPGGRRLLTGN
QEGEFTLWDGINFSFELIMSAHDNSFRCMAWSHNNNYLLTSDAGGNIKYWSPSIAPVQSF
DTHNGQPIHGLTFSPADTKFASCGDDATVRVWDWASRTEERVLEGHGWDVKAVAWHPRSS
VICSGSKDNLVKLWDPRSGSNLSTLYGHKNTVTKVAWNDNGNWLLTASRDQLIKVYDIRA
MRELCSLKGHHKEVTSIAWHPLYESVFASGGMDGTLLYWNIGSKGSEEPAARIPYAHDMA
IWDMKWHPAGHILATGSNDRQTKFWSRNRPGSTAGLEIDAEADEEASEVLHDEMELGNHV
GIVIGRRGATIIAMQRGTGTKMHVDQVRRVLQIEGTAKQIAAVKKRVGALLDRVSNDGGM
FGGYGGGGGMSMGAGAPSGGGGHYGPAGAF
>MMETSP1437_diatoms__ID3559
MASQSAVYGQGNESRGDVQHRRGQDNEENDGQDGQDQERRNLKRKCIDFHNPAVLDLSSR
LYRKACRSLHVRSFGPSLQPHSSNIRLMSTFLAEVGAPTTSMAYLTQMAHVTRAKNSSPV
MCLAWTPGGRRLLSGNQEGEFTLWDGVNFSFELIMSAHENSFRCMAWSHNHNYLLTSDAG
GNIKYWSPSIAPVQSIDSHNKQPIHALSFSPSDTKFVSCGDDATVRVWDWATTSQERVLE
GHGWDVKCVQWHPRSSVICSGSKDNRVKLWDPRTADCLSTLYGHKNTVTKIAWNDNGNWL
LTASRDQLIKVYDIRAMRELCSLKGHHKEVTSIAWHPVFESVLASGGMDGTLLYWNIGPK
GSEEPVARVPFAHDMAIWDMKWHPAGHCLATGSNDRQTKFWARNRLGSTVTGDDAVGGGD
DNDEAAEILTAEMELGNHVGIVIGRRGATIISMQRATGTKMHVDQVRRVLQIEGTQKQIN
TVKKRVGALLERVSNDNEQQRQQGHFF
>MMETSP1063_diatoms__ID11039
MSYYQPSRGHDTHSSHPPPSQLDKHNDSDLPNDNTASSNLKRKCIDYHNPAVLDLSDRLY
KKSSRSSHIKDSLSYSCNLQPHSSYLRWMGLPIGEVSAFVPSSVFLTQMAHVTRAKNSNP
VMCLSWTPGGRRLLTGNQEGEFTLWDGINFSFELIMSAHDNSFRCMAWSHNNNYLLTSDA
GGNIKYWSPSIAPVQSIDSHNGQPIHALSFSPSDTKFVSCGDDATVRIWDWAQRKEEFEL
KGHGWDVKTVQWHPRSSVICSGSKDNLVKLWDPRSGLLLSTLYGHKNTVTKVAWNDNGNW
LLTASRDQLIKLYDIRAMRELCSLKGHHKEVTSIAWHPLYESVFASGGMDGTLLYWNIGP
KGTEEPAARVPFAHDMAIWDMKWHPAGHALATGSNDRQTKFWARNRLGSTIGLDDEDEDE
EAAEIHSAEMELGNHVGIVIGRRGATIISMQRATGTKMHVDQVRKVLQIEGTLKQISSVK
KRVGALLERVSNDNEQRPGGVGPGSSYTX
>MMETSP0015_diatoms__ID620
XLRHPSXVRVPQHKRALPGLSRVNSKHSKAIRRNIHLGLSRSNSFWKNQSGYGPAKSVNG
GGPPGSGGQDDQDQRPNLKRKCIDFHNPAVIDISSRLYRKACRSSHVRDSGLMPFLQPHS
SYLRLMGLPIGDLSAPNPSVAYLTQMAHVTRAKNSNPVMCLSWTPGGRRLLTGNQEGEFT
LWDGVNFSFELIMSAHDNSFRCMAWSHNHNYLLTSDAGGNIKYWSPSIAPVQSIDSHNQQ
PIHALSFSPSDTKFVSCGDDATVRVWDWASRTEERVLEGHGWDVKCVQWHPRSSVICSGS
KDNLVKLWDPRSGSSLSTLYGHKNTVTKVAWNDNGNWLLTASRDQLIKLYDIRAMRELCS
LKGHHKEVTSIAWHPLYESVFASGGMDGTLLYWNIGPKGSEDGPAARVPFAHDMAIWDMK
WHPAGHMLATGSNDRQTKFWSRNRPGTAVADDDDDNEEASEIHQDEMELGNHVGIVIGKR
GATIISMQRATGTKMYVDQARRTLHIEGTLKQITNVKKRVGALLDRVQTDSEQRQHQGSY
GHYGHM
>Thalassiosira_antarctica_CCMP982_diatoms__ID22351
MSSDLSAYCRPVTSSARPEDSPHKKRDSNYHGGGGGGGGDPDNNDNKAVLKRRCIDYHTP
AVLDLTSRLYRKPNRRMHAIPGGSGSAGYPYMQCHTNYLRWMGLPVGEGVGGDVVPSVAF
LTYCAHVTRAKNSNPVMCLSWTPGGRRLLTGNQEGEFTLWDGVNFSFELIMSAHDQSFRC
MAWSHNQNYLLTSDSGGNIKYWSPSIAPVQSLDSHAGQPIHALSFSPQDTKFVSCGDDAT
VRVWDWAGHREERVLEGHGWDVKCVQWHPRSSVICSGSKDNLVKLWDPRTGSCLSTLYGH
KNTVTKVAWNDNGNWLLTASRDQLIKVYDIRAMKELASLKGHHKEVTSIAWHPVYETVFA
SGGMDGTLIYWNIGPKGSEEPAAKIPYAHDMAIWDMKWHPAGHLLATGSNDRQTKFWARN
RPGSSQGLDDDGMDAVDGGDTEILHAEMELGNHVGIVIGRRGATIIAMQRQTKTKMHVDQ
IRRVLQIEGTARQIETVKKRVGALLERVSSENEERGPMGGGFGGF
>Chaetoceros_neogracile_CCMP1317_diatoms__ID14344
MNRFQGNSQSNEDDQEQDQEQQNENLKRKCVDYHTPALLDLSNRRFFKACRTSHVRDQFY
TQPHSSYLRLLNLPVSTVSDPIPSIAYLTYMAHVTRAKNSYPVMALSWTPGGRRLLTGNQ
EGEFTLWDGVNFSFELIMSAHDTSFRCMCWSHNQNYLLTSDAAGNIKYWSPSIAPVSNLD
SHNGQAIHALSFSPSDTKFVSCGDDATVRIWDWAGRREERVLEGHGWDVKTVAWHPRSSV
ICSGSKDNLVKLWDPRTGSSLSTLYGHKNTVTKVAWNDNGNWLLTGSRDQLIKVYDIRAM
RELCTLKGHHKEVTSIAWHPHFESVFASGGMDGTLIYWNIGPKGSEDPAAKVPFAHDMAI
WDMKWHPGGHLLATGSNDRQTKFWARNRLGCDEGLVAGEGGGTGGDDEDEGITEIFNDEI
ELGNHVGIVIGKRGATIIAMQRSTGTKMHVDQARRVLLIEGTATQIDVVKKRVGALLDRV
SSDFTGGNNGPSGMGMSDSAARSNRSSGAADTNMYYGPASY
>Chaetoceros_affinis_CCMP159_diatoms__ID8526
MPLNFKTDNNDRSSNNNNDDDQQQPSENLKRKCVDYHNPALIDLSNRLYFKACRTSHVRD
QFYTQPHSSYIRLMNLPISSVSDPIPSTTYLTYMAHVTRAKNSYPVMALSWTPGGRRLLT
GNQEGEFTLWDGVNFSFELIMSAHDTSFRCMCWSHNQNYLLTSDAAGNIKYWSPSIAPVQ
SLDSHNGQPIHALSFSPGDAKFVSCGDDATVRVWDWAGRREERVLEGHGWDVKTVAWHPR
SSVICSGSKDNLVKLWDPRTGSTLSTLYGHKNTVTKVAWNDNGNWLLTGSRDQLIKVYDI
RAMRELCSLKGHHKEITSLAWHPLHESVFASGGMDGTLIYWNIGPKGSEEPAARVPFAHD
MAIWSMQWHPAGHLLATGSNDRQTKFWARNRVGSAEGLVAGDGGGDEDDEDAAEILNDEI
ELGNHVGIVIGKRGATIIAMQRSTGTKMHVDQARRVLLIEGTAKQIDVVKKRVGALLDRV
SSDFASGDGGNVFSSTSNTGSNSVRGSSSDGAYYGPASY
>Chaetoceros_decipiens_diatoms__ID51257
MSSFNDSISNSNNNNSAPEEPEQPSENLKRKCVDYHNPAIIDLSNRLYFKACRTSHVRDQ
FYTQPHSSYLRLQSLPISTLSNPISSTAYLTYMAHVTRAKNSYPVMALSWTPGGRRLLTG
NQEGQFTLWDGANFSYELLMSAHDTSFRCMCWSHNQNYLLTSDAAGNIKYWSPSIAPVQS
LDSHNGQPIHALSFSPSDTKFVSCGDDAKVRVWDWARRREERVLEGHGWDVKTVAWHPRS
SVICSGSKDNLVKLWDPRTGSALNTLYGHKNTVTKVAWNDNGNWLITGSRDQLIKVYDIR
SMRELCSLKGHHKEITSLAWHPLYESVFASGGMDGTLIYWNIGPKGSEEPAAKVPFAHDM
AIWDMKWHPAGHLLATGSNDRQTKFWARNRVGSAEGLVSGDGGSSGNTGSGENDEGDEES
AEILNDEIELGNHVGIVIGKRGATIIAMQRSTGTKMHVDQARRVLLIEGTAKQIDVVKRR
VGALLDRVSSDFVAGDHTGSGGNSGGGVLAGSMSHLGSASSRGGNRSGADGGGAYYGPAS
Y
>Skeletonema_marinoi_SkelA_diatoms__ID5813
XSNLAAYCPPVKSGAPPPSTTNKRPPPSSSFSANNFNDDNPEDDQEEQQTELKRRCIDYH
TPAVLDLTSRLYRKSNRRSHALPGGSGLAYPYLQCHTNYIKWMGLPLGEVGSSRGGDPIP
STAFLTHLAHVTRAKNSSPVMCLSWTPGGRRLLTGNQEGEFTLWDGINFSFELIMSAQLY
TYDGQAQTKLGFWVKLCFARLDLNFDFSTLLSTLTMDKLKRSLDIIITFTMSNLAAYCPP
VNSGAPPPSTSTTANKRPPPSSSFSANNFNDDNPEDDQEEQQTELKRRCIDYHTPAVLDL
TSRLYRKSNRRSHALPGGAGLAYPYLQCHTNYIKWMGLPLGEVGSSRGGDPIPSTAFLTH
LAHVTRAKNSSPVMCLSWTPGGRRLLTGNQEGEFTLWDGINFSFELIMCAHDSSFRCMAW
SHNQNYLLTSDGGGNIKYWSPSIAPVQSIDSHDGQAIHALSFSPADTKFVSCGDDATVRI
WDWAGRREERVLEGHGWDVKCVQWHPRSSVICSGSKDNLVKLWDPRQGGCLSTLYGHKNT
VTKVAWNDNGNWLLTASRDQLIKLYDIRAMKELCSLKGHHKEVTSIAWHPIYETVFASGG
MDGTLIYWNVGPKGSEEPAVKIPFAHDMAIWDMKWHPAGHLLATGSNDRQTKFFARNRPG
MKQGLDDDGLEVADGGAYDNEIIQAEMELGNHVGIVIGRRGATIIAMQRQTKTKMHVDQI
RRVLQIEGTARQIETVKKRVGALLDRVSSDNEDRGQGGGFGGF
>MMETSP0320_diatoms__ID2343
MSNLAAYCPPVNSGAPPPSTSTTATKRPPPSSSFSANNFNDDNPEDDQEEQQTELKRRCI
DYHTPAVLDLTSRLYRKSNRRSHALPGGSGLAYPYLQCHTNYIKWMGLPLGEVGSSRGGD
PIPSTAFLTHLAHVTRAKNSSPVMCLSWTPGGRRLLTGNQEGEFTLWDGINFSFELIMSA
HDSSFRCMAWSHNQNYLLTSDGGGNIKYWSPSIAPVQSIDSHDGQAIHALSFSPADTKFV
SCGDDATVRIWDWAGRREERVLEGHGWDVKCVQWHPRSSVICSGSKDNLVKLWDPRQGGC
LSTLYGHKNTVTKVAWNDNGNWLLTASRDQLIKLYDIRAMKELCSLKGHHKEVTSIAWHP
IYETVFASGGMDGTLIYWNVGPKGSEEPAVKIPFAHDMAIWDMKWHPAGHLLATGSNDRQ
TKFFARNRPGMKQGLDDDGLEVADGGAYDNEIIQAEMELGNHVGIVIGRRGATIIAMQRQ
TKTKMHVDQIRRVLQIEGTARQIETVKKRVGALLDRVSSDNEDRGQGGGFGGF
>Skeletonema_dohrnii_SkelB_diatoms__ID13749
XNLAAYCPPVNSGAPPPATSATTNKRPPPSSSFSANNFNDDNPEDDQEEQQTELKRRCID
YHTPAVLDLTSRLYRKSNRRSHALPGGSGFAYPYLQCHTNYIKWMGLPLGEVGSSRGGDP
IPSTAFLTHLAHVTRAKNSSPVMCLSWTPGGRRLLTGNQEGEFTLWDGINFSFELIMCAH
DTSFRCMAWSHNQNYLLTSDGGGNIKYWSPSIAPVQSIDSHDGQAIHALSFSPADTKFVS
CGDDATVRIWDWAGRREERVLEGHGWDVKCVQWHPRSSVICSGSKDNLVKLWDPRQGGCL
STLYGHKNTVTKVAWNDNGNWLLTASRDQLIKLYDIRAMKELCSLKGHHKEVTSIAWHPI
YETVFASGGMDGTLIYWNVGPKGSEEPAVKIPFAHDMAIWDMKWHPAGHLLATGSNDRQT
KFFARNRPGMKNGLDDDGLEVADGGAYDNEIIQAEMELGNHVGIVIGRRGATIIAMQRQT
KTKMHVDQIRRVLQIEGTARQIETVKKRVGALLDRVSSDNEDRGQGGGFGGF
>MMETSP1039_diatoms__ID16294
MSNLAAYCPPVNSGAPPPSTSTTTNKRPPPSSSFSANNFNDDNAEDDQEEQQTELKRRCI
DYHTPAVLDLTSRLYRKSNRRSHALPGGSGLAYPYLQCHTNYIKWMGLPLGEVGSSRGGD
PIPSTAFLTHLAHVTRAKNSSPVMCLSWTPGGRRLLTGNQEGEFTLWDGINFSFELIMSA
HDSSFRCMAWSHNQNYLLTSDGGGNIKYWSPSIAPVQSIDSHDGQAIHALSFSPADTKFV
SCGDDATVRIWDWAGRREERVLEGHGWDVKCVQWHPRSSVICSGSKDNLVKLWDPRQGGC
LSTLYGHKNTVTKVAWNDNGNWLLTASRDQLIKLYDIRAMKELCSLKGHHKEVTSIAWHP
IYETVFASGGMDGTLIYWNVGPKGSEEPAVKIPFAHDMAIWDMKWHPAGHLLATGSNDRQ
TKFFARNRPGMKQGLDDDGLEVADGGAYDNEIIQAEMELGNHVGIVIGRRGATIIAMQRQ
TKTKMHVDQIRRVLQIEGTARQIETVKKRVGALLDRVSSDNEDRGQX
>Thalassiosira_pseudonana_diatoms__ID92721
MDLTAYCRPVDTPSSTPAKRSFLNVPYAGTETDPRHQDDDDDNDDDNDDKDNKAELKRRC
IDYHTPAVLDLSARLYRKSNRRSHTLPGGSGMAGYPYLQCHTNYLRLMGLPLGEVGGGCG
GDVIPSMAFLTYNAHVTRAKNSNPVMCLSWTPGGRRLLTGNQEGEFTLWDGVNFSFELIM
SAHDQSFRCMAWSHNQNYLLTSDSGGNIKYWSPSIAPVQSIDSHDGQPIHALSFSPADTK
FVSCGDDATVRVWDWAGRREERVMEGHGWDVKCVQWHPRSSVICSGSKDNLVKLWDPRTG
GCLSTLYGHKNTVTKVAWNDNGNWLLTASRDQLIKLYDIRAMKELCSLKGHHKEVTSISW
HPIYETVFASGGMDGTLIYWNVGPKGSEEPAAKIPYAHDMAIWDMKWHPAGHMLATGSND
RQTKFWARNRPGTLQGLDDDDTDHDTEIIQAEMELGNHVGIVIGRRGATIIAMQRQTKTK
MHVDQIRRVLQIEGTARQIEVVKKRVSALLERVSSGEDDRPTGGFGFGGY
>MMETSP1059_diatoms__ID5663
MDLTAYCRPVDTPSSTPAKRSFLNVPYAGTETDPRHQDDDNDNDDDKDNKAELKRRCIDY
HTPAVLDLSARLYRKSNRRSHTLPGGSGMAGYPYLQCHTNYLRLMGLPLGEVGGGCGGDV
IPSMAFLTYNAHVTRAKNSNPVMCLSWTPGGRRLLTGNQEGEFTLWDGVNFSFELIMSAH
DQSFRCMAWSHNQNYLLTSDSGGNIKYWSPSIAPVQSIDSHDGQPIHALSFSPADTKFVS
CGDDATVRVWDWAGRREERVMEGHGWDVKCVQWHPRSSVICSGSKDNLVKLWDPRTGGCL
STLYGHKNTVTKVAWNDNGNWLLTASRDQLIKLYDIRAMKELCSLKGHHKEVTSISWHPI
YETVFASGGMDGTLIYWNVGPKGSEEPAAKIPYAHDMAIWDMKWHPAGHMLATGSNDRQT
KFWARNRPGTLQGLDDDDTDHDTEIIQAEMELGNHVGIVIGRRGATIIAMQRQTKTKMHV
DQIRRVLQIEGTARQIEVVKKRVSALLERVSSGEDDRPTGGFGFGGY
>Thalassiosira_diatoms__ID3331
MDLTAYCRPVDTPSSTPAKRSFLNVPYAGTETDPRHQDDDNDDDDKDDKAELKRRCIDYH
TPAVLDLSARLYRKSNRRSHTLPGGSGMAGYPYLQCHTNYLRLMGLPLGEVGGGCGGDVI
PSMAFLTYNAHVTRAKNSNPVMCLSWTPGGRRLLTGNQEGEFTLWDGVNFSFELIMSAHD
QSFRCMAWSHNQNYLLTSDSGGNIKYWSPSIAPVQSIDSHDGQPIHALSFSPADTKFVSC
GDDATVRVWDWAGRREERVMEGHGWDVKCVQWHPRSSVICSGSKDNLVKLWDPRTGGCLS
TLYGHKNTVTKVAWNDNGNWLLTASRDQLIKLYDIRAMKELCSLKGHHKEVTSISWHPIY
ETVFASGGMDGTLIYWNVGPKGSEEPAAKIPYAHDMAIWDMKWHPAGHMLATGSNDRQTK
FWARNRPGTLQGLDDDDTDHDTEIIQAEMELGNHVGIVIGRRGATIIAMQRQTKTKMHVD
QIRRVLQIEGTARQIEVVKKRVSALLERVSSGEDDRPTGGFGFGGY
>Thalassiosira_pseudonana_2_diatoms__ID16968
MDLTAYCRPVDTPSSTPAKRSFLNVPYAGTETDPRHQDDDNDDDDKDDKAELKRRCIDYH
TPAVLDLSARLYRKSNRRSHTLPGGSGMAGYPYLQCHTNYLRLMGLPLGEVGGGCGGDVI
PSMAFLTYNAHVTRAKNSNPVMCLSWTPGGRRLLTGNQEGEFTLWDGVNFSFELIMSAHD
QSFRCMAWSHNQNYLLTSDSGGNIKYWSPSIAPVQSIDSHDGQPIHALSFSPADTKFVSC
GDDATVRVWDWAGRREERVMEGHGWDVKCVQWHPRSSVICSGSKDNLVKLWDPRTGGCLS
TLYGHKNTVTKVAWNDNGNWLLTASRDQLIKLYDIRAMKELCSLKGHHKEVTSISWHPIY
ETVFASGGMDGTLIYWNVGPKGSEEPAAKIPYAHDMAIWDMKWHPAGHMLATGSNDRQTK
FWARNRPGTLQGLDDDDTDHDTEIIQAEMELGNHVGIVIGRRGATIIAMQRQTKTKMHVD
QIRRVLQIEGTARQIEVVKKRVSALLERVSSGEDDRPTGGFGFGGY
>Thalassiosira_weissflogii_CCMP1010_diatoms__ID2540
MSRSIELSGDNDDRRRCEKSEAGEFCGDWCSRCTCGNGRSSTGSGTSGCSASSGGGNGAS
GCGEHGLDNDTRYSCGEVVPSMAFLTYLAHVTRAKNSSPVMCLSWTPGGRRLLTGNQEGE
FTLWDGTNFSFELIMSAHDKSFRCMAWSHNQNYLLTSDSGGNXKILESSIAPVQSLDSHD
GQAIQALNFSPADTKFVSCGDDATVRVWDWGRHTEELVLEGHGWDVKCVQWHPRSSVICS
GSKDNLVKLWDPRTGSCLSTLYGHKNTVTKVAWNDNGNWLLTASRDQLIKLYDIRAMREL
CSLKGHHKEVTSIAWHPVYETVFASGGMDGTLIYWNIGPKGTEEPASRIPFAHDMAIWDM
KWHPVGHLLATGSNDRQTKFWARNRPGTKQGLDDDGLDCADGSADNEILHAEMELGNHVG
IVIGRRGATIIAMQRQTKTKMHVDQIRRVLQIEGTAMQIEVVKKRVGALLERVSSDNNEE
RNGVGAGFGQYGYGL
>Thalassiosira_miniscula_CCMP1093_diatoms__ID30935
MPPIDLSAYCRPVSGSSAPPPTASSPKKRDSAYGAGGGGDEGDADNNDGKAELKRRCIDY
HTPAVLDLTSRLYRKPNRRMHAIPGGSGSAGYPYMQCHTNYLRWMGLPVGEGVGGDVVPS
VAFLTYCAHVTRAKNSNPVMCLSWTPGGRRLLTGNQEGEFTLWDGVNFSFELIMSAHDQS
FRCMAWSHNQNYLLTSDSGGNIKYWSPSIAPVQSLDSHDGQPIHALSFSPADTKFVSCGD
DATVRVWDWAGHREERILEGHGWDVKCVQWHPRSSVICSGSKDNLVKLWDPRTGSCLSTL
YGHKNTVTKVAWNDNGNWLLTSSRDQLIKLYDIRAMRELCSLKGHHKEVTSIAWHPVYET
VFASGGMDGTLIYWNIGPKGSDEPAAKIPYAHDMAIWDMKWHPAGHLLATGSNDRQTKFW
ARNRPGTKQGLDDDGLDAIDGGDTEILHAEMELGNHVGIVIGRRGATIIAMQRQTKTKMH
VDQIRRVLQIEGTARQIETVKKRVGALLERVSSENEERGPMGMGGGFAGGW
>CAAOSW_diatoms__ID1675
MSNANNAVISCLSSDDENDNDNDHSQKENVENEIEVLDKALHATTNVVSNRNANDDGDEE
LQIVGTANEQRFPHSRQDCLNSDTPLTMTIIPMLDFASCATAMFATSPRVSATIGSGGDH
NDAKAELKRRCIDYHTPAVLDLTSRLYRKPNRRLHAIPGGSGSAGYPYMQCHTNYLRWMG
LPVGEGVGGDVIPSVAFLTYCAHVTRAKNSNPVMCLSWTPGGRRLLTGNQEGEFTLWDGV
NFSFELIMSAHDQSFRCMAWSHNQNYLLTSDSGGNIKYWSPSIAPVQSLDSHGGQPIHAL
SFSPADTKFVSCGDDATVRVWDWAGHREERTLEGHGWDVKCVQWHPRSSVICSGSKDNLV
KLWDPRTGSCLSTLYGHKNTVTKVAWNNNGNWLLTSSRDQLIKIYDIRAMKELCSLKGHH
KEVTSIAWHPVYETVFASGGMDGTLIYWNIGPKGSEEPAAKIPYAHDMAIWDLKWHPAGH
LLATGSNDRQTKFWARNRPGTKQGLDDDGLDAGDGGDAEILNAEMELGNHVGIVIGRRGA
TIIAMQRQTKTKMHVDQIRRVLQIEGTARQIETVKKRVGALLERVSSENEERGPMGGGFG
L
>CAGOSW_diatoms__ID19984
RRDAKKQISNMPPTDLSAYCRPVNTPTGSPPPRPPPQQYGGGGGGGPNSGGHGGYHHERG
PNNFDDNNNHETNNKTELKRKCIDYHTPAVLDVTSRLYRKPNSRLHTLPGGSGRAGYPYI
QCHTNYLKLLGLPCGEGVGGDVIPSMAFLTYCAHVTRAKNSNPVMCLSWTPGGRRLLTGN
QEGEFTLWDGVNFSFELIMSAHDQSFRCMAWSHNQNYLLTSDSGGNIKYWSPSIAPVQSL
DSHDGQPIHALSFSPADTKFVSCGDDATVRVWDWAGHREERTLEGHGWDVKCVQWHPRSS
VICSGSKDNLVKLWDPRTGSCLSTLYGHKNTVTKVAWNDNGNWLLTSSRDQLIKLYDIRA
MKELCSLKGHHKEVTSIAWHPVYETVFASGGMDGTLIYWNVGPKGSEEPAAKIPYAHDMA
IWDMKWHPAGHLLATGSNXXXXXXXXXXXXXXMLHFSFDIHQTALNGPKGSEEPAAKIPY
ARXVESFLLLFALVHLDGKTSLIALLPFTDDMAIWDMKWHPAGHLLATGSNDRQTKFWAR
NRPGTKQGLDDDGLDGADGGDGEILQAEMELGNHVGIVIGRRGATIIAMQRQTKTKMHVD
QIRRVLQIEGTKRQIEHVKKRVGALLDRVSSENEDRGGFGGGFGGF
>MMETSP1428_diatoms__ID834
XPPPSTSTTTNKRPPPSSSFSANNFNDDNPDDDQEEQQTELKRRCIDYHTPAVLDLTSRL
YRKSNRRSHALPGGAGLAYPYLQCHTNYIKWMGLPLGEVGSSRGGDPIPSTAFLTHLAHV
TRAKNSSPVMCLSWTPGGRRLLTGNQEGEFTLWDGINFSFELIMSAHDSSFRCMAWSHNQ
NYLLTSDGGGNIKYWSPSIAPVQSIDSHDGQAIHALSFSPADTKFVSCGDDATVRIWDWA
GRREERVLEGHGWDVKCVQWHPRSSVICSGSKDNLVKLWDPRQGGCLSTLYGHKNTVTKV
AWNDNGNWLLTASRDQLIKLYDIRAMKELCSLKGHHKEVTSIAWHPIYETVFASGGMDGT
LIYWNVGPKGSEEPAVKIPFAHDMAIWDMKWHPAGHLLATGSNDRQTKFFARNRPGMKQG
LDDDGLEVADGGAYDNEIIQAEMELGNHVGIVIGRRGATIIAMQRQTKTKMHVDQIRRVL
QIEGTARQIETVKKRVGALLDRVSSDNEDRGQGGGFGGF
>MMETSP1040_diatoms__ID7111
PPSTSTTTNKRPPPSSSFSANNFNDDNAEDDQEEQQTELKRRCIDXXXYXXXVNSGAPPP
STSTTTNKRPPPSSSFSANNFNDDNPEDDQEEQQTELKRRCIDYHTPAVLDLTSRLYRKS
NRRSHALPGGSGLAYPYLQCHTNYIKWMGLPLGEVGSSRGGDPIPSTAFLTHLAHVTRAK
NSSPVMCLSWTPGGRRLLTGNQEGEFTLWDGINFSFEXIMSAHDSSFRCMAWSXNQNYLL
TSDGGGNIKYWSPSIAPVQSIDSHDGQAIHALSFSPADTKFVSCGDDATVRIWDWAGRRE
ERVLEGHGWDVKCVQWHPRSSVICSGSKDNLVKLWDPRQGGCLSTLYGHKNTVTKVAWND
NGNWLLTASRDQLIKLYDIRAMKELCSLKGHHKEVTSIAWHPIYETVFASGGMDGTLIYW
NVGPKGSEEPAVKIPFAHDMAIWDMKWHPAGHLLATGSNDRQTKFFARNRPGMKQGLDDD
GLEVADGGAYDXEIIQAEMELGNHVGIVIGRRGATIIAMQRQTKTKMHVDQIRRVLQIEG
TARQIETVKKRVGALLDRVSSDNEDRGQGGG
>Thalassiosira_weissflogii_CCMP1010_diatoms__ID4143
MNSLDFCPPTSDSIVNGNSNLNTSKRSFLNRSNDFGEPDAATNSNNDTRINTEPSTELKR
RCIDFHSPAVIDLSTRLYRKSNRRSHVRPGGSGGAYPYLQCHTAYLKWMGMPLGDVGGGM
GGSCGEVVPSMAFLTYLAHVTRAKNSSPVMCLSWTPGGRRLLTGNQEGEFTLWDGTNFSF
ELIMSAHDKSFRCMAWSHNQNYLLTSDSGGNIKYWSPSIAPVQSLDSHDGQAIQALNFSP
ADTKFVSCGDDATVRVWDWGRHTEELVLEGHGWDVKCVQWHPRSSVICSGSKDNLVKLWD
PRTGSCLSTLYGHKNTVTKVAWNDNGNWLLTASRDQLIKLYDIRAMRELCSLKGHHKEVT
SIAWHPVYETVFASGGMDGTLIYWNIGPKGTEEPASRIPFAHDMAIWDMKWHPVGHLLAT
GSNDRQTKFWARNRPGTKQGLDDDGLDCADGSADNEILHAEMELGNHVGIVIGRRGATII
AMQRQTKTKMHVDQIRRVLQIEGTAMQIEVVKKRVGALLERVSSDNNEERNGVGAGFGQY
GYGL
>Cyclotella_cryptica_diatoms__ID52653
MDLSSYCRPVSNSTPTKKRSLLNANYGDDEINEEEPAQESKATTELKRKCIDYHSPAIID
LSSRLYRKSNRRSHAAVPGGSGAAAPYLQCHSNYLRWMGLPLGDMVGNAPCSVAFLTYCA
HVTRAKNSNPVMCLSWTPGGRRLLTGNQEGEFTLWDGINFSFELIMSAHDQSFRCMAWSH
NQNYLLTSDSGGNIKYWSPSIAPVQSIDSHDGQPIHALSFSPADTKFVSCGDDATVSRGD
EGHSGLLLPDQVRVWDWASHREEKLLEGHGWDVKCVQWHPRSSVICSGSKDNLVKLWDPR
SGSCLSTLYGHKNTVTKVAWNDNGNWLLTASRDQLIKLYDIRAMKELCSLKGHHKEVTSI
AWHPVYETVFASGGMDGTLIYWNIGPKGSEEPAAKIPYAHDMAIWDMKWHPAGHLLATGS
NDRQTKFWARNRPGSKQGLDDDGLDVDGGAGTYDTEIIHAEMELGNHVGIVIGRRGATII
AMQRQTKTKMHVDQVRRVLQIEGTARQIETVKKRVGALLERVSSDNDDRGASMGGFGGYL
RLLVRPQYTPRESRPTLHNRLGLSQGLKSSSTSPQNGTKAAAIPMQFNPKMGIMRQSPSC
RT
>MMETSP0578_diatoms__ID9468
MSNLAAYCPPVNSGAPPPPNNNNSTNNHKRPPPTSSFSSNNYPDDNNDPEDEGEEQPTEL
KRRCIDYHTPAVLDLTSRLYRKSNRRSHALPGGAGLATPYLQCHTNYIKWMGLPLGEVGS
SRGGDPIPSTAFLTHLAHVTRAKNSSPVMCLSWTPGGRRLLTGNQEGEFTLWDGINFSFE
LIMSAHDTSFRCMAWSHNQNYLLTSDGAGNIKYWSPSIAPVQSIDSHDGQAIHALSFSPA
DTKFVSCGDDAXSEDLGLGGEERGTGXXXXXXXXXAGRREERVLEGHGWDVKCVQWHPRS
SVICSGSKDNLVKLWDPRQGGCLSTLYGHKNTVTKVAWNDNGNWLLTASRDQLIKLYDIR
AMKELCSLKGHHKEVTSIAWHPIYETVFASGGMDGTLIYWNVGPKGSEEPAVKIPFAHDM
AIWDMKWHPAGHLLATGSNDRQTKFFARNRPGMKQGLDDDGLEVADGGAYDNEIIQAEME
LGNHVGIVIGRRGATIIAMQRQTKTKMHVDQIRRVLQIEGTARQIETVKKRVGAX
>Thalassiosira_oceanica_CCMP1005_diatoms__ID4421
NHSPQKRPYVSNSKPPGGGGGIEVSADDDNVDRSDLKRRCIDYHTPSVLDITSRLYRKGN
RRLHAVAGGSGQAGYGYIQCHSNYLRHMGMPCGHIGDVIPSLAYLTYCAHVTRAKNSSPV
MCLSWTPGGRRLLTGNQEGEFTLWDGVNFSFELIMSAHDSSFRTMAWSNNQNYLLTSDAG
GNIKYWSPSIAPVQSIDSHDGNPVHALSFSPNDAKFVSCGDDATVRIWDWAGHREERTLE
GHGWDVKTVQWHPRSSVICSGSKDNLVKLWDPRTGSCLSTLYGHKNTVTKVAWNDNGNWL
LTASRDQLVKLYDIRAMRELCSFRGHHKEVTSLAWHPIYETVFASGGMDGTLIYWNVGPK
GSEEPAAKIPFAHDMAIWDMKWHPAGHLLATGSNDRQTKFWARNRPGSKQGLDFDGPGSG
ADGKDAEVTHAEMELGNHVGIVIGRRGXDNHSNAETDEDEDARRSDEEGAPDRGHGKADR
DCKEEGRCAAREGLKRRGWEAARRRFRGLVIFSSX
>Skeletonema_menzelii_CCMP793_diatoms__ID4400
XLAAYCPPINSGAPPPSTAKRPPPTSSFNANNYPDNDNPPSSNNDDDDEEEREQQTELKR
RCIDYHTPAVLDLTSRLYRKSNRRSHALPGGAGLAYPYLQCHTNYIKWMSLPLGDVGSSR
GGDPIPSTAYLTHLAHVTRAKNSSPVMCLSWTPGGRRLLTGNQEGEFTLWDGINFSFELI
MSAHDTSFRCMAWSHNQNYLLTSDGAGNIKYWSPSIAPVQSIDSHDGQAIHALSFSPADT
KFVSCGDDATVRIWDWAGRREERVLEGHGWDVKCVQWHPRSSVICSGSKDNLVKLWDPRQ
GGCLSTLYGHKNTVTKVAWNDNGNWLLTASRDQLIKLYDIRAMKELCSLKGHHKEVTSIA
WHPIYETVFASGGMDGTLIYWNVGPKGSEEPAVKIPFAHDMAIWDMKWHPAGHLLATGSN
DRQTKFFARNRPGMKQGLDDDGLEVADGGAYDNEIIQAEMELGNHVGIVIGRRGATIIAM
QRQTKTKMHVDQIRRVLQIEGTARQIETVKKRVGALLDRVSSDNDEGRGGGGFG
>Thalassiosira_weissflogii_CCMP1336_diatoms__ID3397
MNSLDFCPPTSDSIVNGNSNLNTSKRSFLNRSNDFGEPDAATNSNNDTRINTEPSTELKR
RCIDFHSPAVIDLSTRLYRKSNRRSHVRPGGSGGAYPYLQCHTAYLKWMGMPLGDVGGGM
GGSCGEVLPSMAFLTYLAHVTRAKNSSPVMCLSWTPGGRRLLTGNQEGEFTLWDGTNFSF
ELIMSAHDKSFRCMAWSHNQNYLLTSDSGGNIKYWSPSIAPVQSLDSHDGQAIQALNFSP
ADTKFVSCGDDATVRVWDWGRHTEELVLEGHGWDVKCVQWHPRSSVICSGSKDNLVKLWD
PRTGSCLSTLYGHKNTVTKVAWNDNGNWLLTASRDQLIKLYDIRAMRELCSLKGHHKEVT
SIAWHPVYETVFASGGMDGTLIYWNIGPKGTEEPASRIPFAHDMAIWDMKWHPVGHLLAT
GSNDRQTKFWARNRPGTKQGLDDDGLDCADGSADNEILHAEMELGNHVGIVIGRRGATII
AMQRQTKTKMHVDQIRRVLQIEGTAMQIEVVKKRVGALLERVSSDNNEERNGVGAGFGQY
GYGL
>Chaetoceros_muelleri_diatoms__ID22005
MYNSNNSQLDDYYSTTATAATGAATTTRNSRQSFQPADDSSSLHDPQQQQDQQQQDQTNN
NNNDSNLKRKCVDYHTCALNDVSSRLFKAKRFQDELYLQPHSSYLRLVHLPTSSLPHPIP
STAFLTYMAHVTRAKNSSPVMALSFTPGGRRLLTGNQDGEFTLWDGLTFSFELILAAHDA
SFRCMAWSHNQNYLLTSDASGNIKYWSPSIAPVQSLDAHGGNAIHALSFSPSDTKFVSCG
DDSTVRVWDWAERREERVLEGHGWDVKTVAWHPRSSVICSGSKDNLVKLWDPRSGGNLST
LYGHKNTVTKVAWNDNGNWLLTASRDQLIKVYDIRAMRELCSLKGHYKEVTSIAWHPLYE
TVFASGGMDGTLIYWNIGPKGSEEPAARIPFAHDMAIWDLKWHPAGHLLATGSNDRQTKF
WARNRHGSHDGLEQEEDENDEIIKDEIELGNHVGIVIGRRGATIIAMQRSTGTKMYVDQV
RRVLQIEGTAKKIDAVKKRVGALLDRVNESSSGGGGMGGMGSGLSAGTSATGANMGLADS
SSGSGSYYGPRG
>MMETSP0200_diatoms__ID8412
MDDYYSSQSQHNSRQQQQQHQDESSQQQQQQQQQQDHQDNNTNLKRKCVDYHTCALNDVS
SRLFRPTRSFHNDFYLQPHSSYLRLVNLPTSSLPNPITSTAFLTYMAHVTRAKNSSPVMA
LSFTPGGRRLLTGNQDGEFTLWDGLTFSFELILAAHDTSFRCMAWSHNQNYLLTSDASGN
IKYWSPSIAPVQSLDAHGGNAIHALDFSPSDTKFVSCGDDSTVRVWDWAERREERVMEGH
GWDVKTVAWHPRSSVICSGSKDNLVKLWDPRSGGNLSTLYGHKNTVTKVAWNDNGNWLLT
ASRDQLIKVYDIRAMRELCSLKGHYKEVTSIAWHPLYETVFASGGMDGTLIYWNIGPMGS
EEPAARIPFAHDMAIWDLKWHPAGHLLATGSNDRQTKFWARNRHGSHEGLEEEEDEQDEL
IKDEIELGNHVGIVIGRRGATIIAMQRSTGTKMYVDQVRRVLQIEGTAKKIDAVKKRVGA
LLDRVNESSHVGVIGGGGGGVTAAAMGLADSSTTTTSGGGSYYGPRG
>Chaetoceros_neogracile_diatoms__ID15719
MSSQQYDQSDDSQNEGEQQNLKRKCIDYHTCAVMDVSSRLFRAPRPKHHAAVYTQPHSSY
LRLNQLPTSSIPYHIPSTAFLTHMAHVTRAKNSSPVISLSFTPGGRRLLTGNQDGEFTLW
DGLTFSFELILAAHDASFRCMAWSHNQNYLLTSDASGNIKYWSPSIAPVQSIDAHGGNAI
HAVDFSPSDTKFVSCGDDSTVRVWDWAERREERVMEGHGWDVKTVAWHPRSSVICSGSKD
NLVKLWDPRSGSSLSTLYGHKNSVTKVAWNDNGNWLLTGSRDQLVKVYDIRAMKELCSLK
GHHKEVTSIAWHPLYESVFASGGMDGTLIYWNIGAKGSEEPAAKVPFAHDMAIWDMKWHP
AGHLLATGSNDRQTKFWARNRLGSHDGLEEEEEDDELLKDEMELGNHVGIVIGRRGATII
AMQRSTGTKMYVDQVRRVLQIEGTVKQIDVVKKRVGALLDRVNEGAGMTASSTTQHTSAS
SSGGGGGGAYYGPR
>Chaetoceros_calcitrans_diatoms__ID8713
MSSPYEPSKLEEENTHQSNEDNQGGNGNEPEDRQHLKRKCVDYHTCAVIDVCSRLYKPRR
MQDNFQPLPHSSYIRHMPLPVSTLPSVIASTAYLTHIAHVTRAKNSTPVICLSFTPGGRR
LLTGNQIGEFTLWDGVTFAFELIMSAHDSSFRSMAWSHNNNYLLTSDTSGNMKYWSSSIA
PVQSIDAHNGQAIHAVSFSPSDTKFVSCGDDSTVRIWDWAESREERVLEGHGWDVKTVAW
HPRSSVICSGSKDNLVKLWDPRSGANLNTLYGHKNTVTKVAWNDNGNWLLTGSRDQLVKV
YDIRAMKELCSLKGHYKEITSLAWHPIYESCFASGGMDGTLCYWNIGPKGSEDPAVRIPF
AHDMAIWDMKWHPAGHLLATGSNDRQTKFWARNRFGSHDGLEEEEEEEEILKDEIELGNH
VGIVIGRRGATIIAMQRTTGTKMYVDQVRRVLQIEGTAKQISTVKKRVGALLERVNDNLN
SNMTAGGIDTSEGGLIGGGSSGYYGRS
>Skeletonema_marinoi_diatoms__ID3862
MSAHDASFRCMAWSHNQNYLLTSDGGGNIKYWSPSIAPVQSIDSHDGQAIHALSFSPADT
KFVSCGDDATVRIWDWAGRREERVLEGHGWDVKCVQWHPRSSVICSGSKDNLVKLWDPRQ
GGCLSTLYGHKNTVTKVAWNDNGNWLLTASRDQLIKLYDIRAMKELCSLKGHHKEVTSIA
WHPIYETVFASGGMDGTLIYWNVGPKGSEEPAVKIPFAHDMAIWDMKWHPAGHLLATGSN
DRQTKFFARNRPGMKQGLDDDGLEVADGGAYDNEIIQAEMELGNHVGIVIGRRGATIIAM
QRQTKTKMHVDQIRRVLQIEGTARQIETVKKRVGALLDRVSSDNEDRGQGGVIVYSPYQL
FLDIIIYAASVKRLPLPCPCLPECKWFNLYARGGFAAGRGFTAQILHHFAINYDHSLLYD
RIRHCAVLAAAAAAAASVAADNDGTSSLWFVDDRVHSRCPLGQFGVKKFMTEFQLEPLLR
RQRSLDRCAALDHLGCDVMLCSRLLLEIVSKLYQSIRPSSYYYVYSSNHKQSYERCLGVI
PRCIVVLLMALPSNQASKAASCFNSTDKMENPCQCHCVAAALLFGLRLFADRSTSAKQLC
CEWNEGLQSSKLLRAEAPGSIRFEFHASKYRT
>MMETSP1057_diatoms__ID10228
XESLITAYHLSPPISDHIIENRKQTMDLSAYCRPVGNASSTDAPKKRSFLNIDYGDDQNN
DNNPDGDDQPKAELKRKCIDYHTPAVIDISSRLYRKSNRRSHVLPGGSGMAVPYMQCHGN
YLKWMGLPLGDMAGHLPCSTAFLTYCAHVTRAKNSNPVMCLSWTPGGRRLLTGNQEGEFT
LWDGISFSFELIMSAHDQSFRCMAWSHNQNYLLTSDSGGNIKYWSPSIAPVQSIDSHDGQ
PIHALSFSPADTKFVSCGDDATVRVWDWASHREEKLLEGHGWDVKCVQWHPRSSVICSGS
KDNLVKLWDPRTGSCLSTLYGHKNTVTKVSWNDNGNWLLTASRDQLIKLYDIRAMKELCS
LKGHHKEVTSVAWHPVYESVFASGGMDGTLIYWNIGPKGSEEPAAKIPYAHDMAIWDMKW
HPAGHLLATGSNDRQTKFWARNRPGSKQGLDDDGVDADGGGGTYDTEVIHAEMELGNHVG
IVIGRRGATIIAMQRQTKTKMHVDQIRRVLQIEGTARQIEAVKKRVGALLERVSNDNDDR
GPSMGGFGGY
>MMETSP0593_diatoms__ID3781
MSNLAAYCPPVNSGAPPPPTSTNNNKRPPPTSSSFSANNNYPNEAEEDDEQPTELKRRCI
DYHTPAVLDLTSRLYRKSNRRSHALPGGSGLAYPYLQCHTNYIKWMGLPLGEVGSSRGGD
PIPSTAFLTHLAHVTRAKNSSPVMCLSWTPGGRRLLTGNQEGEFTLWDGINFSFELIMSA
HDTSFRCMAWSHNQNYLLTSDGAGNIKYWSPSIAPVQSIDSHDGQAIHALSFSPADTKFV
SCGDDATVRIWDWAGRREERVLEGHGWDVKCVQWHPRSSVICSGSKDNLVKLWDPRQGGC
LSTLYGHKNTVTKVAWNDNGNWLLTASRDQLIKLYDIRKMKELCTLKGHHKEVTSVAWHP
IYETVFASGGMDGTLIYWNVGPKGSEEPAVKIPFAHDMAIWDMKWHPAGHLLATGSNDRQ
TKFFARNRPGMKQGLDDDGLEVADGGAYDNEIIQAEMELGNHVGIVIGRRGATIIAMQRQ
TKTKMHVDQIRRVLQIEGTARQIETVKKRVGALLDRVSSDNEDRGQMGGGFGGF
>Ditylum_brightwellii_GSO104_diatoms__ID11309
XQLDKHNDSDLPNDNTASSNLKRKCIDYHNPAVLDLSDRLYKKSSRSSHIKDSLSYSCNL
QPHSSYLRWMGLPIGEVSAFVPSSVFLTQMAHVTRAKNSNPVMCLSWTPGGRRLLTGNQE
GEFTLWDGINFSFELIMSAHDNSFRCMAWSHNNNYLLTSDAGGNIKYWSPSIAPVQSIDS
HNGQPIHALSFSPSDTKFVSCGDDATVRIWDWAQRKEEFELKGHGWDVKTVQWHPRSSVI
CSGSKDNLVKLWDPRSGLLLSTLYGHKNTVTKVAWNDNGNWLLTASRDQLIKLYDIRAMR
ELCSLKGHHKEVTSIAWHPLYESVFASGGMDGTLLYWNIGPKGTEEPAARVPFAHDMAIW
DMKWHPAGHALATGSNDRQTKFWARNRLGSTIGLDDEDEDEEAAEIHSAEMELGNHVGIV
IGRRGATIISMQRATGTKMHVDQVRKVLQIEGTLKQISSVKKRVGALLERVSNDNEQRPG
GVGPGSSYTGFSMY
>MMETSP1062_diatoms__ID17907
MSYYQPSRGHDTHSSHPPPSQLDKHNDSDLPNDNTASSNLKRKCIDYHNPAVLDLSDRLY
KKSSRSSHIKDSLSYSCNLQPHSSYLRWMGLPIGEVSAFVPSSVFLTQMAHVTRAKNSNP
VMCLSWTPGGRRLLTGNQEGEFTLWDGINFSFELIMSAHDNSFRCMAWSHNNNYLLTSDA
GGNIKYWSPSIAPVQSIDSHNGQPIHALSFSPSDTKFVSCGDDATVRIWDWAQRKEEFEL
KGHGWDVKTVQWHPRSSVICSGSKDNLVKLWDPRSGLLLSTLYGHKNTVTKVAWNDNGNW
LLTASRDQLIKLYDIRAMRELCSLKGHHKEVTSIAWHPLYESVFASGGMDGTLLYWNIGP
KGTEEPAARVPFAHDMAIWDMKWHPAGHALATGSNDRQTKFWARNRLGSTIGLDDEDEDE
EAAEIHSAEMELGNHVGIVIGRRGATIISMQRATGTKMHVDQVRKVLQIEGTLKQISSVK
KRVGALLERVSNDNEQRPGGVGPGSSYTGFSX
>MMETSP0794_diatoms__ID6241
MASGNFRPHNGEHPDSRQQQHSIQKAPRTQKVIHNDDDEHDDEDPTDRSRLKRKCVDYHN
PAVLDLSSRLYRKSSRSYHSRIDVPYLQPHSSYLRMMGLPISEVACSDPSAAFCTQMAHV
TRAKNSNPVMCLSWTPGGRRLLTGNQEGEFTLWDGINFSFELIMSAHDASFRCMAWSHNQ
NYLLTSDSSGNIKYWSPSIAPVQSIDSHSAQPIHSLSFSPADTKFVSCGDDATVRIWDWA
EHREERVLEGHGWDVKCVQWHPRSSVICSGSKDNLVKLWDPRVGTSLSTLYGHKNTVTKV
AWNDNGNWLLTASRDQLIKVYDIRAMKELCSLKGHHKEVTSIAWHPLYESVFASGGMDGT
LLYWNIGAKGSEDPTARVPFAHDMAIWDMKWHPAGHALATGSNDRQTKFWARNRPGSTAG
LDDEGDGDEASSEIRVDEMELGNHVGIVIGRRGATIISMQRATGTKMHVDQVRRVLEIEG
TQKQIDTVKKRVGALLDRVSNDSDQRQQ
>Asterionellopsis_glacialis_CCMP134_diatoms__ID77
MSDNHYQPRPRNNQGGGGPGGGGGPGGGGESAEDAEQKAAERNLKRKCIDYHNPAIIDIT
HRLYRKTCRSSHTRTTSCSNLEYLQPHSSSLRLMGLPIGDVASPIVSGAFLTNLAHVTRA
KNSTPVMCLSWTPGGRRLLTGNQEGEFTLWDGITFGFELIMSAHDASFRCMAWSHNRNYL
LTSDAGGNIKYWSPSIAPVQSLDSHNQQPIHALSFAPSDTKFVSCGDDATVRVWDWASHT
EERVLEGHGWDVKCVQWHPRSSLICSGSKDNLVKLWDPRAGSTLSTLYGHKNTVTKVSWN
DNGNWLLTASRDQLIKLYDIRMMKELCSLKGHHKEVTSIAWHPLYESVFCSGGMDGTLLF
WNVGPKGSDEPAARVPFAHDMAIWDLQWHPAGHMLASGSNDRQTKFWSRNRMGSTGGLPQ
GGAEEDDGSPSNEILNAEMELGNHVGIVIGRRGATIISMQRATGTKMHVDQVRRVLQIEG
TQKQIETVKKRVGALLDRVSNDNPMQQGY
>Thalassiothrix_antarctica_L6_D1_diatoms__ID7693
XGHGGGHGGGHGGGRGTNTPTNNTDAADAEQQAAERNLKRKCIDFHNPAVIDLTNRLYRK
TCRSAYMRFSADFLQPHSSYLRLMGMPLSAVAAPNVSQSYLTHLAHVTRAKNSTPVMCLS
WTPGGRRLLTGNQEGEFTLWDGITFGFELIMSAHDASFRCMAWSHNRNYLLTSDAGGNIK
YWSPSIAPVKELDSHNAQPIHSLSFAPGDTKFVSCGDDATVRVFDWATISEERVLEGHGW
DVKCVQWHPRSSLICSGSKDNLVKLWDPRAGSTLSTLYGHKNTVTKVAWNDNGNWLLTAS
RDQLIKVYDIRAMKELCSLKGHNKEVTSIAWHPLYESVFASGGMDGTLLFWNISPKGSDD
PVARVPFAHDMAIWDLAWHPCGHMLATASNDRQTKFWARNRLGSSSGMPDEDKESSSEIL
HDEMELGNHVGIVIGKRGATIISMQRATGTKMHVDQVRRVLQIEGTVKQIETVKKRVGAL
LDRVSNDSRDGIHFNN
>Navicula_incerta_diatoms__ID1317
MSHQQGFRGGGGAAAAAAGGGGGGHRDHNTSSANDAEDEAQKAAERNLIRKCVDYHGPAV
IDLSNRYFHKASKSSHTRYSQFYLQPHSSYLRLMGLPLSTVADPINSMAFLTYLAHVARA
KNSSPIMCLSWTPGGRRLLTGNQEGEFSLWDGTTFGFELIMSAHDASFRSMAWSHNKNFL
LTSDAGGNIKYWSPSIAPVQSVDSHNQQPIHALSFSPSDTKFVSCGDDATVRVWDWASHR
EERKLEGHGWDVKCVQWHPRSSVICSGSKDNLVKLWDPRAGSTLSTLYGHKNTVTKVAWN
DNGNWLLTASRDQLIKLYDIRAMKELVSLKGHHKEVTSIAWHPLFENVFASGGMDGTLLF
WNIGPKGSEEPGAKVPFAHDMAIWSLDWHPTGSVLATGSNDRQTKFWARNRLGSTAGLPD
EDAADPESTEILTDEIELGNHVGIVIGKRGATIISMQRATGTKMHVDQVRRVLLIQGTQK
QINTVKKRVHALLDRVSSDERNNPGL
>CACOSW_diatoms__ID5124
XLTNRYYHKACRTHQARHAGGAGCGSGGPGVPYLQPHSSYIRLMGMPLSMVGDPIASLAY
CTHLAHVTRAKNSTPIMSLSWTPGGRRLLTGNQEGEFTLWDGISFGFELIMSAHDASFRS
MAWSHNRNYLLTCDAGGNIKYWSPSIAPVQSVDSHNKQPIHALSFSPTDTKFVSCGDDAT
VRVWDWASHREERVLEGHGWDVKCVQWHPRSSVICSGSKDNLVKLWDPRAGSTLSTLYGH
KNTVTKVSWNDNGNWLLTSSRDQLIKLYDIRAMKELVSLKGHHKEVTSIAWHPLYESVFA
SGGMDGTLLYWNVGPKGSEEPAAKIPFAHDMAIWDLQWHPAGHLLATGSNDRQTKFWARN
RLGSISGLPADDTTDILLYGNHAAGTAGTTADGAGHAAGATIFAASEDGKDRTEILTDEI
ELGNHVGIVIGRRGATIISMQRATGTKMHVDQVRRVLLIQGTKKQIDTVKKRVNALLERV
SSDETRIGGGGMGGGGESGGGMM
>Fragilariopsis_cylindrus_diatoms__ID12648
MSNHYGASNHRGGGGGRNSNDNETPEDAEQKAAERNLIRRCIDYHGPAVTDVTNRLYYKS
CRSSHVRNHYANHLQPHSDYLRLMGMPISTVSDTNPSTAFVTYLAHVTRAKNSTPIMCLS
WTPGGRRLLTGNQEGEFTLWDGITFGFELIMSAHDVSFRSMAWSHNRNYLLTSDAGGNIK
YWSPSIAPVQSIDSHNGQSIHGLSFSPSDTKFVSCGDDSKLRIWDWATASEEKTLEGHGW
DVKSVQWHPRSSVIASGSKDNLVKLWDPRSGGCLSTLYGHKNTVTRVAWNNNGNWLVTAS
RDQLIKLYDIRTMKELASLKGHHKEVTSIAWHPLHESVLASGAMDGTILFWNLGAKGSEE
PAARVPYAHDMAVWSLEWHPAGHMLASGSNDRQTKFWARNRLGSTAGLQDASEDKDEENH
TAEIELGNHVGIVIGRRGATIISMQRSTGCKMYVDQVRRVLLIQGTEKQIDTVQKRVGAL
LDRVSNEEGRDHHGMAIS
>Fragilariopsis_cylindrus2_diatoms__ID1364
MSNHYGASNHRGGGGGRNSNDNETPEDAEQKAAERNLIRRCIDYHGPAVTDVTNRLYYKS
CRSSHVRNHYANHLQPHSDYLRLMGMPISTVSDTNPSTAFVTYLAHVTRAKNSTPIMCLS
WTPGGRRLLTGNQEGEFTLWDGITFGFELIMSAHDVSFRSMAWSHNRNYLLTSDAGGNIK
YWSPSIAPVQSIDSHNGQSIHGLSFSPSDTKFVSCGDDSKLRIWDWATASEEKTLEGHGW
DVKSVQWHPRSSVIASGSKDNLVKLWDPRSGGCLSTLYGHKNTVTRVAWNNNGNWLVTAS
RDQLIKLYDIRTMKELASLKGHHKEVTSIAWHPLHESVLASGAMDGTILFWNLGAKGSEE
PAARVPYAHDMAVWSLEWHPAGHMLASGSNDRQTKFWARNRLGSTAGLQDASEDKDEENH
TAEIELGNHVGIVIGRRGATIISMQRSTGCKMYVDQVRRVLLIQGTEKQIDTVQKRVGAL
LDRVSNEEGRDHHGMAIS
>Proboscia_alata_diatoms__ID23299
RTLIRIIENDMTSYNRNGGGYDAAGGGDGAAYFNKAMQNQYQPSNPNTHNRRRREDDHDD
QNQQQDFGDDHQQPNRGNLKRKCIDYHNPAVIDLSSRLYRKTTRSFYSRVDAPYLQPHSS
YIRMMGLPISEVSFPNPSAAYCTQMAHVTRAKNSNPVMCLSWTPGGRRLLTGNQEGEFTL
WDGVNFSFELIMSAHDASFRCMTWSHNNNYLLTSDSSGNIKYWSPSIAPVQSIDSHDGNP
IHSLSFSPSDTKFVSCGDDATVRVWDWASHKEERVLTGHGWDVKCVQWHPRSSVIASGSK
DNLVKLWDARDGSVLSTLYGHKNTVTKVAWNDNGNWLLTGSRDQLIKLYDIRNMKELASL
KGHHKEVTSIAWHPIHESVFASGGMDGTLLYWNVGPKGNDDIEEPTARVPFAHDMAIWDM
KWHPAGHALATGSNDRQTKFWCRNRLGSTAGLDEEDDDGDEESNEIHVDEMELGNHVGIV
IGRRGATIISMQRATGTKMHVDQVRRVLEIEGTQKQIDVVKKRVGALLERVSSDSEQRQR
DAAAGIAS
>Phyra_oomycetes__ID8592
MQENGELHPAQVLKSGHDVGSSQYAGGVPPHKRMRKPIVRKSVDPNATFINYVTQRRFVL
ARSVRSHALPPHSFYKKQMLPPLAYPGDDDLTSCVCTKFCRCSTNKQRCPVNCLTWTPEG
RRLITGNSVGEFTLWNGLAFNFETILQAHDDAVRAMVWSHNDNWLVTADHGGVIKYWQSS
MTNVQLLQGHREAVRSLSFSPTDFKFVSCSDDATVKIWDFESGREERVLTGHGWDVKCVA
YHPQKCLLASGSKDNLVKIWDPKSGNSLNTLHGHKNTVFKVAWNSNGNWLLTASRDQLIK
IYDIRMLKEFATLKGHAREVTSIAWHPWYERLFVSGSYDGSLMYWEVGKDNALASIPQAH
DTAVWDIQWHPAGHVVATGSNDHSTKFWCRNRPGDPMDDKYNGGQTVLNEHDVGDGMMHM
RQGADGAEVLPGMADGASSLRSSAINAANFQTFNSSSTDNRGNGGRRPPPESYTCNRCGT
KGHWIEDCPTKDQHGPSGQMQRKVPPEGYLCKRCNVPGHYISDCTEPKVPPPSYTCHKCR
QKGHWKQDCPMDGNGTISALLSQIRPPGAAMAPISTGGVGSIPPPPLSARGFPRGMMPPP
PPAAGGPGLLVPPPPPPHILAGMKRAREDEPVGMPPPPMNGWPPVAGGRAPPGPPGMLNV
PGQPDLKKISRDPRRR
>Pyth4_oomycetes__ID4614
MQDGGGGNGELHPAQVLKSGHDVGASQYAGGVPPHKRMRKPIVRKSVDPNATFINYIVQR
RFLAARTHRAHALPPHSFYKRQMLPPAAYPGSDDLASCVCTKFCRCSTNKQRCPVNCLTW
TPEGRRLITGNSVGEFTLWNGLAFNFETILQAHDDAVRAMVWSHNDNWLVTADHGGVIKY
WQSSMTNVQLLQGHREAVRSLSFSPTDFKFVSCSDDATVKIWDFESGREERVLTGHGWDV
KCVAYHPQKCLLASGSKDNLVKIWDPKSGNSLNTLHGHKNTVFKVAWNDNGNWLLTASRD
QLIKIYDIRTLKEFATMKGHAREVTSIAWHPWYERLFVSGSYDGSLMYWEVGKENALASI
PQAHDTAVWDIQWHPVGHVVATGSNDHSTKFWCRNRPGDPMDDKYNGGQTVLNEPDAMPS
EYSARADPSEEFLPGMGDGINGSIRASAINAASFNAFSQSSQRSFGDHSQPRNGGFGGSG
RRPPPESYTCNRCGTKGHWIEDCPTKDQQQAGGGMNGGQMMRKVPPEGYLCKRCNTPGHY
ISDCTQAKVPPLSYTCHKCRQKGHWKQDCPMDSNVSAVAATAAAAIAAAQSIAANLAPQA
PPQRHGSLGPPPPPRHLQQQMGNMPPPPRGMMPPPPMMMMAAGMKRAREDDPAGGDSSNI
GGWPPPPGPGGLVNMPPPSLQQLQQQQQQLQQPDLKRPAIESRDPRRRLPPPPPAAMNNG
GGFGRR
>Pyth1_oomycetes__ID3587
MFGDEELHPAQVLKSGHDVSASLYAGGVPPHKRLRKPIVRKSVDPNATFMHYVMQRKFFP
SKMFRSHALPPHSYYKRQMLPPLSYPLDEDLASCVCTKFCRCSTNKQRCPVNCLTWTPEG
RRLITGNSVGEFTLWNGLAFNFETILQAHDDAVRAMVWSHNNNWLVTADHGGVIKYWQPS
MTNVQLLQGHREAVRSLSFSPTDFKFVSCSDDATVKIWDFESGREERVLTGHGWDVKCVA
YHPQKCLLASGSKDNLIKIWDPKSGNSLNTLHGHKNTVFKVSWNDNGNWLLTASRDQLIK
IYDIRTMKEFATFKGHTREVTSIAWHPLYERLFVSGSYDGCLMYWEVGKEEPLASIPQAH
DAAVWDIQWHPVSHVVATGSNDHSTKFWCRNRPGDPMDDKYNGGSNVLNETDAGGPEVSG
RAEFGDEMLPGMAEGAGSIRASSINAANFQAFSQKSQGDTRGASGRRPPPDTYTCNRCGT
KGHWIEDCPTKDQGQNGQNTRRAPPDGYLCKRCNIPGHYISDCTQAKVPPPSYTCHKCRQ
KGHWKQDCPMDSNISAAAAIAAAQAAAASLTGSRGPPPHMGGGGSMGMPPPMAQHSMNSH
MPSTGLLPPPPPRFDQLAGMKRSRDDGPPMDPRGGPPPGRSNGPQGWPPGPPQGGMPPPS
RQGYSSSVNESRDPRRRR
>Pyth5_oomycetes__ID4117
MQADGELHPAQVLRSGHDSVDPNATFISFLAQRKFVRTRAYRSVALPPHSFYKKQMLPPL
AFPGDDDLASCICTKFCRCSTNKQRCPVNCLTWTPEGRRLITGNSVGEFTLWNGLAFNFE
TILQAHDDAVRAMVWSHNDNWLVTADHGGVIKYWQPSMTNVQLLQGHREAVRSLSFSPTD
FKFVSCSDDATVKIWDFESTREERVLTGHGWDVKCVAYHPSRSLLASGSKDNLVKIWDPK
SGNSLNTLHGHKNTVFKVSWNNNGNWLLTASRDQLIKLYDIRTLKEFATMKGHSREVTSI
AWHPWYERLFVSGSYDGSMMYWEVGKESPLAAIPQAHDTAVWDIQWHPVGHVVATGSNDH
STKFWCRNRPGDPMDDKYNGGQTVLNEADAMTAEHSGFTSRGGGMEGDGMMLPGMADGAG
IRASAINAASFHTFNQRSDGPSGRGQGRRAPPESYTCNRCGTKGHWIEDCPTKDQPHIGA
NGQVVRRVPPDGYLCKRCNIPGHYISDCTQPKVPPPSYTCHKCRQKGHWKQDCPMDSSSM
VATTAAAAIAAAHAAAAKMGHGPGAHPSGPPGPPGPGSGMAGHMQGMPPPPSRSREDDVK
GGGGGWPPMSGGGAGGLLPPPDMKRPNTNGNGMNNSSVNESRDPRRRQMRR
>MMETSP1064_diatoms__ID12383
XEINNSNYDDMLMDSIIEQQQNNKLLKRKCVDYHTPAVLDISSRLYYKTMRSRQTRLDTP
YLQPHSSYIHLMGLPISRRSAPDPSSVYCTFMAHVTRAKNSSAVMCLSWTPGGRRLLTGN
YEGEFTLWDGVHFAFELVMSGHDAPFRCIHWSHNRNYLLTSDNAGNIKYWSPSIAPVQSL
DSHGGQPINGLSFSPSDTKFVSGGDDATVRIWDWARHTEERVLEGAPEGHGWDVKCVAWH
PRSSVIVSGSKDNLVKLWDPRASKLLATLYGHKNTVTKVAWNDNGNWLLTASRDQLIKLY
DIRAMKELHSYKGHHKEVTSIAWHPIYESVFASGGMDGTLLYWNVGAKGSEKPVARVPFA
HDMAIWDMAWHPAGHLLATGSNDRQTKFWARNRPGSAAGLDDYLFDGSPSGGVTEGDGAS
ASLEIKTMEIELGNHVGIVIGRRGATIISMQRATGTKMHVDQMRRTLLVQGTQKQLEVVK
KRVGALLERVSSDHGEAGKQGDHGQMFS
>HAFQed_synuro_chrysophytes__ID2233
MNRYEDDDDRPVYGSGGSFKVPDRDFYRRNFQCFSSTSNYLERQAAWNVRSNSVELPHFS
SAEAVLPPYASWRSNPAISVCPHFLRRGFTKPTKTPFICAVWSSDARWLVLGTQTGDLAL
WEAEGLKVNKIVSVPAHKEFTSDGERIKEQFAICAMAWKRFDNLLVTGDSRGVIQYCDET
FRNVFLVREGQGHQGAVRSFCFSPLDTKLCSAGDDGRLLLWSVGSNRPDSALLGHQSEVK
SCDWHPSRGLLASASRDSTVKLWDPRVGRALATITAHKKAVNCVAFNGNGHWLASGSTDG
LVRVFDLRVLREVEVLRGQQTEVTKLAWHPHAESLLVSGGYTGSLAFWLVDCNAQMPHSL
ISDAHRQSVDLLEWHPGGQLLASASHDSILKFWSREPPGSRAESGPAEAGREFHMENPPV
VHWGPLRGDQLPRPTNTYSLPSQGSGQARQRDREAAHYGPSAGSAHTAGGTNSGRFPGGF
IPRKRARGGDT
>Amphora_coffeaeformis_diatoms__ID28504
MSSHKISNVGNGNNDDEEQQAAERNLIRKSVDFHVPSVLDLNGRLYTKACRSHHVRQSER
YLQPHSSHFRLMGLPLSTVSAPIAANFYLTWLAHTTRAKNSTPVMCISWTPGGRRLLTGN
QEGEFTLWDGINFSFELIMSAHDTSFRSMAWSHNRNYLLTSDAGGNIKYWSPSIAPVQSL
DSHNNQAIHSLSFSPSDTKFASGGDDATVRIWDWATHREERILEGHGWDVKTVQWHPRSS
IIASGSKDNLVKLWDPRAGSCLSTLYGHKNTVTKIAWNDNGQWLLTASRDQLIKLYDLRA
MKEIVSFKGHNKEVTSIAWHPIHESVFCSGGMDGTLLYWNVGPKGSEEPTARIPFAHDMA
IWDLQFHPAGHMLASASNDRQTKFWARNRLGSDAGLPSDEGQTETAEVLTDEIELGNHVG
IVIGRRGQTIISMQRGTGTKMHVDQGRRTLLIQGTARQIQTVRRRVEALLERVMNDERRE
DAMPMG
>Corethron_pennatum_L29A3_diatoms__ID36183
XDQSLVCQPVGSSMNANVGPDGADGPAGPDDAGDDGKAKLKRKCVDYHTPSVLHLSRRTF
VPSNRPLLSKMDAPAIHPHSAYIRFMGLPVENAGSGSSTGISSTGYGAAPGPSEVYTTQV
CHVTRAKNSSPVMCLSWTPGGRRLLTGNQDGEFTLWDGTHFTFELILSAHTSSFRSMVWS
HNNNYLLTGDGGGNIKYWSPSIAPVESLDAHGGNPVHALSFAPSDTKFVSCGDDSTVRVW
DFERRTEERVLEGHGWDVKTVAWHPRSSVIASGSKDNLAKLWDPRTGDCLCTLYGHKNTV
TKVAWNDNGNWLLTASRDQMIKLYDIRAMRELATLKGHNKEVTSLAWHPLHESCFASGGM
DGTLLFWEVGPKGSEEPAARVPFAHDMAIWDMKWHPAGHLLATGSNDRQTKFWARSRPGS
SGGADRDPDDDEEGERECLTDEMELGNHVGIVIGRRGATIISMQRATGTKMHVDQVRRVL
EIEGTRRQIETVKRRVGALLDRVSNDSEQRQRDAMGGGPGGFGH
>Navicula_pelliculosa_diatoms__ID16
MATPKISNAGPGMSADDAEQEAAERNLIRRCIDYHTPAVLDVENRLYHKACRTRHVRQFQ
PYLQPHSSYLRLMGLPISQVGDPIASEFFLTNMAHMTRAKNSSPVVCLSWTPGGRRLLTG
NADGEFTLWDGISFAYELAMTAHETSFRFMTWSHNRNYLLTCDAGGNIKYWSPSIAPVQS
IDSHNKQAIHGLSFSPADTKFCSCGDDSTVRIWDWASHTEERVLEGHGWDVKSVEWHPRS
SIIASGSKDNLTKLWDPRAGTCVSTLYGHKNTVTKVAWNNNGNWLLTASRDQLIKLYDIR
AMKELVSLKGHTKEVTSLAWHPLCESVFASGSMDGTLAFWNVGARGSEIPERIPYAHDMA
IWDLQWHPAGHLLATGSNDRSCKFWARNRPGTSNGLSEAESAGAEQADVITDEIELGNHV
GIVIGKKGQTIIGMQRATGTKMHVDQVRRTLLIQGTARQVESVKVRVSALLERVSNEDRY
NDAMM
>Paraphysomonas_imperforata_PA2_synuro_chrysophytes__ID10264
MKNDDDYKLHEFVAHSTNVNCLTFGPQSAQVVATGGEDCKVNIWRVDNTANIWSLGQNKS
PIECLCFDAEEQYLVSGAMNGSLKVFDLNEGKLARSLRGHQTTVTSIHYHPYGEFVVSGS
VDNTMKVWDVRSKACIQTFMGHEKEVTCVRFSPDGRWVASSGKDGQFLVWDLVAGKLIQA
IKTKSNYLTSFEFNPSEFVLAGASSDRTVKFWDLETFERIGRTPPDTSPVSAVTFSEGGE
SLCAGSNNSLRVWGWDPAIEAKLTLPMGWDKVYEMRVAPNTNTLVGGSFMSNFVSIFSVD
LDDILNISHDMNDNDPDGEDSVVDESKPVFNDETPEKKNLNDSLAKEVPDENDSGDDKLS
DDYENDFEDDMKLDLNDLQQDVDSKGSSGPSVEWDSGITPRDLATSMGESFLAKMKEDER
KARKQDGQGPPVTRPPSTAQRHRNPPKRPDSQASRAKADSKSDRRPGTNGSVQKPASSHY
SGVDGSNNPGLEGLEIVGSKHAPRESSGGTSSASVGSGSNIGPGGYRYSSEPPDDYNRHE
VRSSGRGAERESRVDKERASVERRGVSPRVKTPSESKQEPPPPQANYLKPTESSAAAKDK
DTEEMLDRLVSQSGEIMSSLSQRLTNLRLLNQYWERGDMTVIIEHLKTILLTSQHDPHGC
VVLADFFSSVDLKASHIVTLEVCGKLLPLLDDMLSMGSVAEEVSLAGLVAVVALAEAYGP
LITDTRGVVGRHVDISREERMERCNVCHRTFSVILDRCDGLKQRHRNNSLFKGVIEKAQS
LLLSIV
>Pyth6_oomycetes__ID6406
MALRIESRGVRASIECGGRAHQAEHVLFHPTRGSVISVTNVSLQEIDLATGALVDEIEYD
LFPIVAAAPTSADKAHALDHLIAVGSYFVVGVYQSRYFVVWDLQEMVLQSISEVEKQLQK
GMSAITGSLCRDHWLFYASDGSNSVKVTSVDSKEIPKKISRKASNRSSQLVSLAYSTSKR
LLCCGSSDGSLQLWLFSEDNTLGGKDEAAMASLLFTTPAIQSPLVQLCFAANGMNSTYLI
AGYQSRLVEVWALLSDSASKPRDPQRVASTQLSSEQTVDFAKRSGSLSFCLHPQLPLLIT
HWHSFHSNSSIVAWVFQPSIGGGSGAGAAGATSEWLDLIPGSLKGRDDACTTGVCWYRRE
LVAYKSTHTRSLSVLSISGDDSSATSTARAPMTLPSLSSSIQLNLEQYWHYQSIPPNLVQ
ITTNPDGSSDSSIGSSEYILQHFALQSGASEKLDDLPIWKNYQGKSLVPWKVIANYNQSV
VCVHLKDPVKTQCAQFSSSGNDDHSFSYVVMEIKPKVGGTSSRRVDADTGEVGGSTSNFR
VVCGSQLDALDVCFAGFHQPDNEPQSQRPWLLVVLASTGKSLCLQSKCDQVDENARIVLR
REIKRIFPTPIPLTPQSAFASSIGVRLLYLSMDSNSNQLVQLSEDDLNVPNPASPSYTWK
ASADEAVRDVIWNAPPSVAGEEEMLAAVHTTTRVVILDKNLRQIQEYSVGADLDQPQTLL
WMAQTLLFVTKGYQLRYVTPLRASIDAIKEKSHPVCCLGEGNPSIVQQIKLLAVFGDRLS
YAVTDLRSLETKAYLRPISICEPLVAGFCVPSERLKAILERDVLVFAMSGGAESPCPITD
GLLQVLYHEFGWKETTLRLLDALMNQAGGSSSSVASASASGGSGATSTYPRTAHLSTSLI
ASLFLHSHKWKDFLKVFLMSDPGLEEYVLAGEGASSAKLPSRTSQLAQRFRRLGLILDSL
GQSELALKCFDLAGDDLSIVEMAKKAGTPASPLLTTLQKDWTKMNPPLSAIVQAGDGSTG
AVHLESVIWRRHDLFSLLCCDVLLQNERRSRLLTSVKPFDKMTLPAKKDEQRGDVQGCLD
KVTPSVRAKILQWKRLVPEDANDWIGGSSTPHFSSEDPKNPNYGFASSSSNASSVACAAG
NADSVVGDGIASAGGGSAFTSDAASGKMMIGPFVDEEDAVVAYWRFEEGANVSAAATAAE
DSDANAASFSAKTIKLVTSSAPVDKGEQGRIQEEFALQFPPSDDKDTTSSEEEWGAKCIV
RSGSTLDIGFVFDDDPYRRKITVEMWLRNFVLAKKQQQLQEDDDGTFESSATSLQFADSG
NRMIVCRRRQGDDGAADDALWWSFSLVGGHLVLEFADQSIKSDDKVANSASWHHVAFSID
ILSPKQATVKLFLQGQCVGMKDIYNVDSNLKHLADGAPSHLHLGWKLTDYEMTEVRIWAA
ARTQDQISDMKENYLGIAEAKKRMKIAIHQRNCQCEKCHSRRTKGPTAKLSLGTPFPTTP
PSTTLNTVNQNLSAWKTNKSTYKVCLINLLISSPRLPASPPSAKWRSFLV
>Physo_oomycetes__ID7688
MVLSLVPRKEPLAVIDEPTMSGGSNGDHFVERVVFHPSRGSIVCVKGDTLEELDVVTGAL
LCHITFDLLASSNMDLILPAGSHFVVGLLQSRLLVVWDLEDAVLLATSDVDKVHSSRRVT
ALATSLCSDRWLFFNSEGSNNVRVTRVDSPRPAREILRKSSLRGGSVVSLAYSTEHHLLS
SGCNDGTIQVWSIISASDEGDAGAPRKGQENTDFATPLFAVQLAQSPVVELAIGMCTGCG
ANGSSSNMFLAAGYQNRRVDVIAMNGQAHTCVASTTLNPPQTPDFSRLSGTLSLTIHGQL
PVLLAHWRSFRREYGVDAIAAWELVNGSGNSITSPRGGAGGNTSGGGAMTEWWNILTAVL
ATDTILWQNSLAVYASTTERRAVFLLDVQQNQTGSRTETEPKIPPTLSTTTQLTLAQYHD
YPVGLPSSQLQIAVKTSAKGNPVLKLQRFSQLSGRLTGSSDQLPDWKSQRSVPLVPFQVI
GSSHQSAVCIKLREKGDDAASNGVRPSSFYFVVLDLDPTVDTAVNDAMAHPDDEEGAIAP
SSLPAIELKCGLLQYDARDVCFGMTPSTETPDAAKSPAYLLLILSKAGDTLSFQAARDPS
NDAGSKVKQNQPVRRIFPTPLLLPASSPLQGAVVCKVLYLLESERLVISGDDLSVPENSS
SSWVCGPNERVVDAQWNSSSCAQIGPHDSQQRLLLAVSTTRRIVVLSPELRELRAYDFMN
DLMGTPESLLWVSQTLLYATEGQQVRYVTPVANHLQNDPSRLLCSIAAELDARPGFTRSS
VQLVSLCGDRLCYSVSNPATLHSRLSLHSVGLCEPLLLGFAVPNATLRRVFEREVLAFTL
MNDDSDRPVCSITDAVLETAYHSFGWKDKVLKVLKTLISSQEKSSTAVAATDGAAPAAPS
SNYSRTSLLSRAVMGSIFLDAHKWEDFLRVFLAHDPALEEYVVAIDSDGAAKLPSRMGPT
ARRFRQLAVVFESIGQPHWAMRCLDLSGDDEALMTMIRKFSTSSSSEVLDSLQKSWTKLN
PPLSAITKASMGQDPQSSGAGQQDPFSILCCETLTQPMRRGRLLNTVAPLDRLKLPAEKL
SNQDEGANDTTRAGTLAWKRLAPEDASEWLGVSTKARLATTEPRAPNYSIFAVEASAATG
SLFAASAKMTIGPFQDEEDAVVAYWRFEEGATAAEKQANGEAASPDGVECLDTSKRENTL
RLLGNVVNLVESTAPVDRGEPGRIPEEFALRFPSSETSPSSLPSSGWGVQCPVRPGSTLD
VGTAFDEDPYRREFTFEVWIRNYKMHAQVQKLLEDDEEVPATMSGGVRQVLVSRRRVDSL
DDGVKGGDVSGPASWELVIDEDDFLVLTFANQQLRASQKMEHSGNQGWRHVAFTVDVSSP
QRVGLKLFLDARCVGESQTTPSSQTVSKPSKLLLGWRMQDYEVTEVRLWATARSADQLSD
MRENYLGLAEAKRRMKIAIHQRNCTCEKCVSRRAQSAVGAAAGGAPRLGLPLSTPLAPPS
RQRRVVPQAKPT
>Aureoumbra_lagunensis_CCMP1510_pelagophytes__ID5173
NSGEKAVGAAPEKQQSGEQQQIQNVLDPTEMLLAERFVHPSFWHQTVRAPPLQMIPHPYY
NRRLMSPRMCIDEPRLLLCTKLAHTSMNKVRSPVYAIAWTRDGRRAISGNQSGEFTLWNS
MSFHFEGLIAAHTKSVRSLAWSSSGATLLSGDSEGNLKCWEATMTPVNEKENTHSSQGIQ
GIKFAPSDAKFATGGDDGTLSVWDLERFEEERSLIGHGWDIKTIDWHPSYRLLASGSKDN
QVKLWDPRQRTCLATLYGHKHTVMSLAFNALNGNWLLTTSRDQTIKIYDLRILKNATTYK
GHNREVTACTWHPFNERLFVTGAFDGTINHWLEGMETPFHSFKAHDQAVWGLEYHHIAHV
LCSVSNDHHVRFWCRPNPGDQINIQPEQQTQLLARARSAGLDTEKIVQLFPPPPPEEKPQ
APESSAPQGSIPPTSIRGPSPQPPSGSSAMAVPTGDGTARGSSGGTYLPADETVTTQKGL
APGNLAISIPQRAPLGKLQFQLPPQIATQVAQVTASQQNTSVAPQNNNSDTEDLPSQAKR
QRTX
>MMETSP1173_dictyochophytes__ID18205
XGAWVGVLASDWGRGLVCWPVTEGGSTRGIPGWPGWWATAVDLVAGAPSRDPTGGMVATM
APGEEATIDGEWAMPPYNPSLGMLFSHAAAGLLSKPGVRVLRRGEKRPVDISGPVLRGLD
SRVLEATACGPIKARKTQPTQEHPAWRRMVTTPRGMVDMMAAPVTTEQCCSGGRQKKVSV
QAMGWSREGRRLVTASNEGKYTTWSGIDFSHLQTMHPHESQVNALCWLSDGNSFISGDSE
GTMYYFEWTMTLMRKLPHTHNGLPVQSISMAPGYVNHHFCSAGDDKNLRIWDWGMHQEER
CLEGHGHRVLSVAWHPCYALLASGSKDNTVKLWDPRADEGASGCVATLHGHKLDVTKVAW
NPINGNWLLSASRDHTLRLFDIRSTKEPVSLTAHQKDVYSIAWHPTHERLFASGDFEGSL
AFWMAGNSTPETLHKPSSDREKAIYELAWHPLGHVLASGSKDQTVKFWTRRPIGNALVDE
GEETLKSAGGDDPASGASATSVPQALKNGPRDGASNPATSQWQEARSGGGRVAGGGSTMT
PGYRSAGSAGGGSSEGSSGFSNSRLYRMQQQQQQQ
>Pinguiococcus_pyrenoidosus_pinguiophytes__ID20643
NPELRYQEALLTNLGAKSVEEAIGSLGTHRANGETVPEQFQEYVLDLLASSTPDPPEGGR
RFLVLDSFDEGMLVQSNLDSVPQLICDALRDSEHSWPEWLYVIASTRPHAEVLTLFQKRN
VSYEEIDPTSENNRRDLEGYIGKRLRRVGESQAASAGESRESSDGVDAPMLSDLDSMKSL
LKERANGNFQYAKLVLDDVEKGQITTIEDLERLPDRLEELYDDRFSREFPDAAEFKAVYK
PLLEVVLAAKEALTTRQIGSVLRTTKASGDSYEDRILKPIDRMKSHLHTTSGDAGQEVVS
VFHQSFGDWLLSPERVSNPVVVYKCRVANAHRRLAEARDLPNMREYCLAYGMEHAFSYAM
ETEDDELLRFAGQRLVTWGYLWAKVNLLGPLSVIQEADLYLRSAREAWGRNLRTRDVELI
RSAMKLSLPALEGHPDQLGPQLAGRLMTAVESPIPGEDHPPRSCLLQLYEAAESWAPKGA
QVWHLLSPSLPQAGSACDAILQGHARKVCSLSWTRDGTLLASGSRDGTIRIWDPIRAGLV
EAFQAATLAPVRAVSWSPDQEHIASGGDDALVRIWETSTGSCVATCEAHALMVLAVKWSP
DGSHIASGSPDKTIRIWGLRNRGWHCVTSLGGDGSGFVTCLSWSPTSNELVSGGTLCLCL
WSLASNECTKNLYGHSQPILAVDWSADGKVIASGSEDGTLRLWSAAKHECTATIDCRLGT
VRCLSLSPNGLHVAAGGATVRIWSTDWGDEHRCLEGHTGGVSCIAFSPAGSQLASAGSDY
TIRLWSGGGSEASANGMHTSRITCTAWSPDGLKLVSGSEDQTVRVWEGLYGRCSRILKGH
SAPIVAVWWCKDGKHVVSQGSEQKGSFRRWNTFTGECVRVSHSISALSPDDGIQDTQITN
RQLLPGENLLPLIEGKAGDSSLSPLNFLLAQWQGRSLHFMSCRRREEMTCDAVRCKESQS
TLRDDDDHVIVRLVLDLNAALNTANMDGATALDRGWSRCVESSVRSHIDGKNRGQETEYS
TEERLLQESLKLHLWDVVLRLLTLERRTFVRPGSASAGDVFSVVSIEDAWAIAPQVRKLN
ISGMDIQDEGANVVARVFRECPNLTWIDLRSNSIGADGACAIACALKDCKGITMIDFRVN
QIGFAGAFALSAARRSCHSLEALRVADGQPGDFGGYSADTEVIQSRGQGALHAGIAAGSL
SICIAIVEVDLSSCSLVDADAALIAKALQPCSQLQTVKISGNSIGEAGAASFAEAMKACP
QLQSVDFRGNDIGFAGAFALSSAWRSCPTILDMRVVDGQPGGFSGFGETAASMTDVSCQD
QRPVAAGVLISVLSTLVNVKTVDMSCCSIGSAGAASFAEGMKACPQLQT
>MMETSP1103_synuro_chrysophytes__ID13049
XSKVSSNDSISGSMSQDIMDNDNEGAISHKREKGPSKPGEEKSEARKFLESYLSHMCSRT
LTKRQWTIAMNSIAEEPTALFISMVARVIRSWRSGFGEPELELSLAGVFSQLMESIEQQC
GENLTRKALGLMTFSRRGINDCEMDDMLSMDDEIVKSTFTKSSSDYVRIPFSKWAQLRSA
LGGLIIEQLHGCVSWRHKTLQVLAEERYSNGTNEGKRAIHRILGCYFSNRIDATVRETKN
IAPSPLDMAGRSVWLPSSKPHHRRCVEAVYHMIKAGMIAEAVEDLCDFDYICAALKCGQG
FEVKTELENLHEMFQVIDWSSTKLSKQMALKVENYFDWMASAINDMAQCPSVMIPXDXXX
XXXXXXXXXPSVMIPVMATSQPQDSMVRTDMLQYMHWNSEDGTFLEDSWVRGLCVVNTPD
ANMHFRNAVCCVAFSPDGKLVASVADDECIFLWDSLQGLTLAQYRGHKKGATCLSWKPDG
ALLASGSRDCTAKVWNPMKGELILSLTEGHTADITTIAWSPDAQLIATGSKDSTVVVWNA
ESGNKLKTLKNTSDYFITSVAWSPDSRSVVAGTLSNRVRVWNVSNKKAHTFHDHKLSVSS
ISWSPMSDKIASASDDGYVKVWSAFQPTAVFAVFRDHMRSVKAVVWCPDGERIASGDIDG
IIMVWSCTTATLHSLFRGHQDAVISLSWNADGSKLTSGSADGRVIVWDSIKL
>MMETSP1103_synuro_chrysophytes__ID9338
FYLRNSSSFRGPVVVSEDKLIANRRDASGMDVIEMSSGLIEGCIRPLHSSLDTSDVSGIC
VCGMKLMVYSSTGPVLYFDMEKSSTICRVSSKSRNQKISHICASKARDSMFFVAYKTSAS
LTAIYLSSSDATSSSPIRMDLLGERNRESITSISCHPTKPFLFVCYARGNVQIWNYSSLR
KSLVMKSGEDDSAGGDGMQIDDVDADDTASEHATSLRKSSKYSITPVGLLLPSAKKENHT
SAREVVTDPAGRIAAVVWSAGEGRRDVICVYDVRFTPNNSDAKQPPLGTYALIQKVGERV
VSLTIHPSEPFVLALCTRGGGESVVLALSLLEPNMRVIAEHPLNYSPYAIHCLPTGGGVV
ILSHTTNSLSDRAGREIVRMDTYGLSSDMIRTCTWLTPVTSKLTVPPEAYVDGDVVLHNK
AGAAGTTGGWPLVLMLQAEVEVYTPGTRSGQSRFLRPMCSFFNLYRLKLSMSSQEPNGAV
WVGSVSNLAEKPSGDTWVHIDENGSLAITGLFCPTVIKTNHLVVGGVEGNGDWTALITGV
SYYGSKASAEGGGELLSVPSVCFVQYIAATSTMNTVFGQYEDAAYYCVGGETSSPEGIKW
EILALSTDGMFVELIPQSDRAVDRRRTQLPVRVSHMWSSRINYPNVLLMCSHAEHSSEVQ
TLYATRPGEMSFDASTATQFSFLSGERILEVLWQPSPVTSFPQTETTAARHQMWVDPSGL
MVGVLTTHRVLILSSQLCVLNMYWNDGKGLQQSALTRTDRALSICWVASSLVFTLESGGV
DFIVPCNTHLVSSHRTVHMDCLARSMGVDFQSDTSRGRLCTLSHDQARSGYLRLIGCLPD
RLLYASVTDVAGQSYVSLMCRPCLPVEPLALALLHLPLPKIELKRNKAPVDPFATQPITA
IPAPSAVLAEETIISYKNSLLETLFISYIPAKPLVGASSEGGALPMSQSTRRLCLAVSDA
GFPHLALIAAGVCANPNEGTGADFMRNRWISPGAKFLLAVRAGKFAEACNDLISARPELQ
ELFIDPESYGGGTLPHRNSACARQFSAGAYVMASLGQLDMARKLADLAGDDVLLALLIQS
ENKAGSRAPDIENLRVALKGKSGGLAQIISTMTDEDEDFCVPVLGIGNADRRMTTMPLTS
PLPNSSYNPKCPAIDLMATDKAQRLHVANRRGGLGPMTKLGILAMDTVEDWVGKAYPEVV
TMDSAGGARLQSLAPGTAAVDDDNAILPSGVEKPDTWVDDVGTGKEWDKVVGYWRLSDIV
RPGEDDFVSTGTPRARLNIFDLSKYSVPMELFADTTERLKLEVSTSAVDPGEDHGKVKGL
NDLIFSKDTVSDPSIAVAGMRVIVGRGSALDVGMYHQDGNRNRLTLELSIFRCEEAVGQK
SGPEGHVLMKRCCGQPSGDKDHYSNAIWTLSVDDDGALIWSFGKDGMSVLKTEPHEVNMG
PTDAIPVSVWTHIAVVVDTAGGNGQSANVSLFVNGNRSTKAVLNCASFDEEALNTTTMYV
GCNLSGWRLTEVRVWADSRPAIDIEGMRDNYLPLASKRKRMQFRIKGSKKLFGPPPESLE
IRGYDPPAGSKQPLSRIRTSSDADNETKGSPVPGGFPSPGGFPSPAGLPAPGGLAPPRSK
GRRASVSVMSAPSKGLGLAPPPGRSKPRGALPPSKEEKEKVDEEEPAVASKESKYSVEGN
APTNESEQSPVKSCKPSTGILRPPGGGLAPPPASAKKAIKSRRSSVGSFDVTTVTKQLSV
VRVDSGDIAQSAPIEPNEMVSTRPLSDAGISVSEVVRCIRRRPLSSGLPLVTPHHAQSFD
DKDSIVVINMPSGGSSQDGEELSIDRYPISAESAIIAPTLDSQSRIIAFYKSKKLILMNV
VSNTTIVEMPMSAPHVYWRFDGPNKVLLVTSGSLFSWDVSVPAVQSSRPVKIVDRIDVLD
PKRWAERKVLDVISSTSGWFIMVTCARLTPSGGVPSYTEAVTSCIVSIYHPSSGRMDQFL
GSSACFIRDDETETHVVVYTSTPTGRNEAVYCIKLSDISAKETVPVEPKDLAQLCCGESM
PSLIEWNSSLPVTQLSLGALPATVVPGSLVVYFKSSEGGRVCVLTSIGQFFTLSASDGNV
VKTTIAADEYVFSSSFHVNADGDPEIFMLVGNQGKLMKIPVGVLQS
>MMETSP1163_pinguiophytes__ID289
QHLARARAREARRFELGLRIFARAPRLGPSALCGDGGGGGGGGMQSLALNEAEDAVVVGV
GQLLTFHRLGGDGRVELLRSVNINPANRPGFNISDVVWSRSGQIAVGSQNGAISLLAGNK
TLAAPAAHTPLRLGAARLGAGGAALLRGHTRAVNCLSWHPTDGNTLASGSQDGSVRIWDV
RARKCAQVVEPRCDSVRDLAFAPHDGPVVAVAFEAGQLHTWDLRAPGAPAAKVNAHAGMI
ISVDWHPERRGWIATGSNRDRIIAVWDLAAPAREHQARAARALLHTPSPLSRIRWRPGYA
HQLGASYGKNSHWHLWDVLQPHVPLATLQVTADQADTVAAFAWFSVADPDVPTTTADEAD
GGGGVGMPLSKSEEEVDRWFRASDSSAPSAAAAVPVVKSSRIITCSGDGSVRVQSVLAAS
RPRDNMTPCAVALSVTGGLAHACDPVQRDPFFVGLAVPWGPRDRFNALVGSSVPLGDITL
PPAVRSGTDGSGQGSPGRPGAARAGPLVRGGANPNSTPYPIPNPSPIPNPDRPHKYYHKH
SSDDGGDDGAHSPPRWPHQPAEPQGFGAARGGVRSAAASPSRVSKRSSIGEPPAAAASLR
WDATFEENVAGAAADAASILRSWSAPGGLAETYGEWAHLEPTLWPVPEATVHLKSLEATL
FQEQHEGRPSLGYSDEFSVGVFQYLARHYRLFPPADAADEAAARVALCRENAGVAAAGSL
PAIAKVWESLAIMFESAGPGDGAGWALCEEIFSGAMQSIIEAFAEKGDVQHAVIVAVVLG
QGQQEQGADGGGDGGDGAAAAIPSVIAPERLQEWMYAYIDILRRLHLSEQATELIKRAPP
GSKIRALNEVSTSISTSCGACRRAAPSLGQHCGKCGANVSSCVLCHQTVRGRFLWCPGCA
HGGHAKCMQDWFDVHDVCPSGCGHRCDLRSGVDLAQMLALNTGSAAVSLIPGSDRSSA
>Phaeodactylum_tricornutum__ACI65409.1
MPVSVAVQRPGRQSGSADRTSVRNPPTLPGRKKHSSAASPTMSVTNPVVASLPKKSPHPY
SSLALSPDRTHAVTASKDTIQILRVGADGLSLLQAIPIAQHFQTATTGDHRAMGRIHEDV
RDSFASFGLGSKTAAAPQPNLAMNVVITSVAWSHQPTKGVPPTTASVYTHTEGASKSGAS
DKGEQTPLGANTFLAVAGSNGVIVVWNADALLQGSGHATPHEVVLNPHNRAVNRLAWHPT
RLLLLSASQDGTVKLWERRKQSKPPPAQGRRESKQFSLFRSMNTTSASVQTYSWYCRLNF
EPKSEAVRDIAWSPFYDDVFALVTTSGSLVAYNMHLPKPAMLKMTAHAGDATSIDWHPTK
PNILATGGASDRCVKIWDLVSYLSLNKDENNLAANYETVTSRADSVNTEASSDTERGSHT
VSFGLTSLFPTVPRLTGTLGSSANLDRSRHKSQTDKAMLHVLYISASVTRLRWRLPANDK
FLLEDEDRHSSMLAVATAPIKGASAGFPGLLGLWSFHRPFMPLSVVEGHREGAVMDFDWL
DTPQPKQNDTGRSLSTARMLSSIDLRGDKRGGSSRLQGSTNEADSTRDTGEADEYDKPIG
IWQHVISVGRDGRCLLQSFVRGDRPISRVPPSCFAMANLSPFQRGYGSLQVFSVCQQIPS
GPRENFLVTGLRNDSITAQAPGVFRELPSETSVDPAAFLLRNHWMSKKSMPSETPTLVFN
VLDQGELDHEAKPVGQSQQALTIAPEVVHLSRFAESYVLYPSESFPTRKALCVENGEIAM
SLNCGPLAHMWRLLASMLESALLDGLPEKGSEPGNIMQFVLLPTIKGILEERADAGDVQS
CVALCEVLDVLTPDQTTRVPGLELNLVREWYLSYIDLLRDMCLFSHASLLIRSCKDPFIG
ALNQQSTIIYESCPSCGKPLQSSESGGASTLDGTVRRACKSCRRRIGHGGHMEHALQWFG
GLSGKPVREMCPTGCGHKCNMMQPLSAFPRTESLRDLAQSDHMEIIP
>Phat3_all_diatoms__ID9227
MPVSVAVQRPGRQSGSADRTSVRNPPTLPGRKKHSSAASPTMSVTNPVVASLPKKSPHPY
SSLALSPDRTHAVTASKDTIQILRVGADGLSLLQAIPIAQHFQTATTGDHRAMGRIHEDV
RDSFASFGLGSKTAAAPQPNLAMNVVITSVAWSHQPTKGVPPTTASVYTHTEGASKSGAS
DKGEQTPLGANTFLAVAGSNGVIVVWNADALLQGSGHATPHEVVLNPHNRAVNRLAWHPT
RLLLLSASQDGTVKLWERRKQSKPPPAQGRRESKQFSLFRSMNTTSASVQTYSWYCRLNF
EPKSEAVRDIAWSPFYDDVFALVTTSGSLVAYNMHLPKPAMLKMTAHAGDATSIDWHPTK
PNILATGGASDRCVKIWDLVSYLSLNKDENNLAANYETVTSRADSVNTEASSDTERGSHT
VSFGLTSLFPTVPRLTGTLGSSANLDRSRHKSQTDKAMLHVLYISASVTRLRWRLPANDK
FLLEDEDRHSSMLAVATAPIKGASAGFPGLLGLWSFHRPFMPLSVVEGHREGAVMDFDWL
DTPQPKQNDTGRSLSTARMLSSIDLRGDKRGGSSRLQGSTNEADSTRDTGEADEYDKPIG
IWQHVISVGRDGRCLLQSFVRGDRPISRVPPSCFAMANLSPFQRGYGSLQVFSVCQQIPS
GPRENFLVTGLRNDSITAQAPGVFRELPSETSVDPAAFLLRNHWMSKKSMPSETPTLVFN
VLDQGELDHEAKPVGQSQQALTIAPEVVHLSRFAESYVLYPSESFPTRKALCVENGEIAM
SLNCGPLAHMWRLLASMLESALLDGLPEKGSEPGNIMQFVLLPTIKGILEERADAGDVQS
CVALCEVLDVLTPDQTTRVPGLELNLVREWYLSYIDLLRDMCLFSHASLLIRSCKDPFIG
ALNQQSTIIYESCPSCGKPLQSSESGGASTLDGTVRRACKSCRRRIGMCFLCHEPVKGMY
VWCPGCGHGGHMEHALQWFGGLSGKPVREMCPTGCGHKCNMMQPLSAFPRTESLRDLAQS
DHMEIIP
>CCM459_pavlovophytes__Euk-CCTH-Haptophytes-Pavlovales%CAMPEP_0190514944
NLDTGETVDLGQADGLWRPRDGQRSSPMPGTRGESEDATAVVPVPPVLKRGYLWKRGLGL
SPWTKRWFTACSDGLVYYYNDSASHVPKGNIPLQDSRAHVLDVQEFAGSGYFGFAIVRSN
KKRVLFADSDDEVHSWVAAIGRAAEAAGTEPASASAGETGRGLMALAAGKMVEAFKGSGT
EGSQSESAAVDGTAAPWDDVPAEVVAIGAGPEEEEEDEWEVDEDGFRVRRKTKRGAAAAS
SGGEGQEGAGEEEEEEEEQFKPVIQIKIKSADEVTEVTSTDLKSAAAAFKMAAPALGPPK
GRTRKPVGRPAPTAAGPGAQGAHGDDATQAQGDVPSGDPTALAKPPSWGAEFAFPPASED
GFGVAFLAPASPGNYTFSSPTGRGAAEQGPRRGGASGDPLRLAVEEAHRHGEAPFELTSP
PRSSACASSGGGGEDSRLKRPGTSTIAAQHHLPRGAPSSSSPGRAAASRIRHAAEADDHT
ANQARAPRGAPPGSDACVPDAVRGMQLAFASLEGGQFDQALAHLKKCLNVLTRAPDVRQR
ISDIRFCAQYHVALTLLQELARGEREGSPEREQARPRLSALLAALPLLAQHRRVCIHMAL
RTNLAHHNYGLVSTFVDLLMSKGLAQSLAHGQRDQLRVIADTCRAKGLRDTETVLFPCWR
CQAPTRVTASECSECRTQVHVCCYSHRVLQSDQFTWCPLCMCLFLPEVVPASTNCRVCET
GIVIGAARLQSSTPSTPTSSSPVPPTHQHRQAHPPPSPSSGTSPSEPVPQAANAASSDQL
HHQRGIAA
>isochrysis_galbana_AAC_isochrysidales__scaffold2921_cov124-Isochrysis_galbana.AAC.4
MVRSYFRYTEKATWGLVVSGGGRVVALSDGRTALSPMLEDVCAWSIRHGGIERRLRPAVS
SEVTALELSPTEELLAVGYADGSVRLWSMGAGVAGGEGDEADAERVTLSGHRGAVLSLSF
SSDGAQLASGGSDTLVVLWDVVGEAGICKLRGHRGAVTGVALLASLSAVASVSKDGSLRL
WDLHTQHCVQACHAPSGELWAVCSTGDSLLTGGAGGELLLWAVARSAVAVERPGNGTAPD
SGDGPADGVSDGVSDVAGPPGASTEVLRGERLWMAAQATLCGALPTSSSARVALILPSRD
GGCVGVQFADRTMGMWRVRDGADRLRRASKRKAEKARKRKRKDGAAAASDEEEEEGAVGS
ETLAAYEAVCGLRSSHKLHSFAFLQSKPASTPLRLLVAQRDNSAAVWEVDLKARSAALSE
AGVATPAGHKAEPRAVALSGDDAMVASVSDGEARVWSLGTRQCTRSLGCGYGLSVAFVGS
NQFVAVGTKAGALQLFELATGDMLSEESQAHGGAVWGLDVGPRGASLLSASADKTVCTWA
LVGSRLVREQSIEVGDDAMCASLTPDGTKALVGLLDATVKLVDLDSQKTLLLLYGHKLPV
RMGCVGWGQRTRNGAAGLCPASFACCPIPTGPIRPSLCRQVLSVAASSDGQLAASVSADK
SLKLWGLDFGDLHRSIYAHTEPVTAVAWVPKTHYLFTAGKDGLLKHWDADTYTLIHVLRG
HHAEVWGLAVGRSGAHVVSASRDRSIRLWTRSAEQVFLEEEREAEVEAVLDASLEKQQQA
AEAEEEEAAALGVDGRAEAEAGAAGRRTLESVKGAERVLEALKTLDDEDERVTEYEAALA
RWQTKPADRPQPVLVPNLLLLNLSPSAYLLRALGGVRTAELEQALLLLPFDAVRGLLTRL
LPLLEAEAPIELMARCVLYLLRVHHKAIVANRSLLEVLQPLAAALHGRVARERATLGYNL
AALGFVKRAVERAGSGSFFDRAAAPTPSVAELRRRTAAREKAGAGGTRKKRAAKVAE
>Blastocystis_hominis__CBK20766.2
MQHSYQRYILDSTLGVITSPNSNVVFSHDATLAISGALEELSVWNIKLGTKVRVCGLRDG
TAEISKICRSPKKNLIAVGYTDGTIRLWDIEKRELKLKLKGHKKAVSCLAFNTEGNFLAS
GSNDCTIVIWDLISENGICRLKGHRDMVTSITFLEEYNMLISASKDTLLKVWSIDGQYCI
DTYIGHRTEIWSMVLFTQSGYKDKPDEEGLTKYNLLTGSSDQSLRLFSIYKDPRVFSTEA
DEDGKEVGGSEHVLEYRGCVTVSQSGRTGQLLMDSTQSLVGYFNVNKVFMLYRVRSFADS
IKRMKRRIRRRKEKGGVAKASVQCSDAMELVSTVKTTHKLTSFDFGRQLKESDEVEVLFG
MNNNSMQLYRLSRNNSQATKDEEGRSMENTGSYEKVLSIALAGHRSDVRALALTSTDDLI
LSVGQKDAKVWSVRSLECVRSIDVVNGLCCCILPGDKHAVIGTKDGKLVLVDLNTGDVMQ
TVQAHKGSIWSVDVRQDSKGMMSGGADHNICFWEISFWLSILLTVDPTTKRRMLQIIATR
TLKMSHDILCVKYSNTKDPSKLLVAVSLLDNTVKIFFEDTLRFFLSLYGHKLPVLSLSIS
SDNKLIVTASADKNIKIWGLDFGDCHKSFFAHADSVMSVGFVNNTHYVFSCGKDGVLKFW
DADRFEMITQTNAHYGEAWCLVVSHLGDFVVTAGHDRAIRVFLRSNEPVILEEEREREMD
EQLDQTMDVDGERALGMEEETAMPNEDKQAVGEAQAHEVTLDKDASDKVSSVHSSSMRSA
DYLISTLERAENQRKKVKEWEEECEYMKSLLTEEEYNQRTENGAKPLMAPPEKDIMMMGM
SPLEFVATTISNIPRPEFESTLLVLPFENVCQLVEYFKDMLETNQQVELCVRSLLFLLKL
YEVGFEGTCNGQQQLEASTQLRSTLVVLKSLMREKLFETRVSGWVGLKWKGYIGVNQAAL
RLLKRKLDEKNEVFGEEKRSKILCSFCFTKIVPISF
>Phaeodactylum_tricornutum__ACI65409.1
MPVSVAVQRPGRQSGSADRTSVRNPPTLPGRKKHSSAASPTMSVTNPVVASLPKKSPHPY
SSLALSPDRTHAVTASKDTIQILRVGADGLSLLQAIPIAQHFQTATTGDHRAMGRIHEDV
RDSFASFGLGSKTAAAPQPNLAMNVVITSVAWSHQPTKGVPPTTASVYTHTEGASKSGAS
DKGEQTPLGANTFLAVAGSNGVIVVWNADALLQGSGHATPHEVVLNPHNRAVNRLAWHPT
RLLLLSASQDGTVKLWERRKQSKPPPAQGRRESKQFSLFRSMNTTSASVQTYSWYCRLNF
EPKSEAVRDIAWSPFYDDVFALVTTSGSLVAYNMHLPKPAMLKMTAHAGDATSIDWHPTK
PNILATGGASDRCVKIWDLVSYLSLNKDENNLAANYETVTSRADSVNTEASSDTERGSHT
VSFGLTSLFPTVPRLTGTLGSSANLDRSRHKSQTDKAMLHVLYISASVTRLRWRLPANDK
FLLEDEDRHSSMLAVATAPIKGASAGFPGLLGLWSFHRPFMPLSVVEGHREGAVMDFDWL
DTPQPKQNDTGRSLSTARMLSSIDLRGDKRGGSSRLQGSTNEADSTRDTGEADEYDKPIG
IWQHVISVGRDGRCLLQSFVRGDRPISRVPPSCFAMANLSPFQRGYGSLQVFSVCQQIPS
GPRENFLVTGLRNDSITAQAPGVFRELPSETSVDPAAFLLRNHWMSKKSMPSETPTLVFN
VLDQGELDHEAKPVGQSQQALTIAPEVVHLSRFAESYVLYPSESFPTRKALCVENGEIAM
SLNCGPLAHMWRLLASMLESALLDGLPEKGSEPGNIMQFVLLPTIKGILEERADAGDVQS
CVALCEVLDVLTPDQTTRVPGLELNLVREWYLSYIDLLRDMCLFSHASLLIRSCKDPFIG
ALNQQSTIIYESCPSCGKPLQSSESGGASTLDGTVRRACKSCRRRIGHGGHMEHALQWFG
GLSGKPVREMCPTGCGHKCNMMQPLSAFPRTESLRDLAQSDHMEIIP
>CCMP2436_pavlovophytes__CAMPEP_0193463764
XGPGPLSVSGSAGSAAADEGSDASWADSLVFPELGAEFPEHAASASSQSLPFPSAESAIP
QAAPTPLPPPPSAAADTSAGVGFRIGAASGRESVRELGEKGGSPGESPGEKGGIPRGSPG
ESPGESPGEKGESPGXEVRESGRDSISSRTGAESRVCEQAGTDAPGTSSGATAPARPEQG
ARSVQRADAIEAQPARPGNVAEHTEQAALPAPSAGAVAGAGPGRAGRKAGESGSPGRESG
SPGKESGQAEGEQAALSRVQKALVALERGRYAEAQALLAECLRQLTELPVAAKRAPASSE
ALADAEQERSADVRFCAQYSIVCSLLLALDTASHDTRELYRLSERARLSALLGALPLLAR
HRRVCVGIAIAENLRAQNFGLVASLAVAMGSRPLAQLLPPAQRAELTQLRAQCEAEGLAD
GSSVLAPCRACGHQTLVCASECEQCGVKVHVCCASHRVLQSDDFSWCRLCFCLFSPEVAP
QAQTALCAARASSSRAVSQYLENEHLPY
>AAC_pavlova_lutheri_pavlovophytes__scaffold102_cov340-Pavlova_lutheri.AAC.7
MDPGKLPPFCSVPPGPVGLASLTAPSVEKGPLGIQGGATPGWKTSVQNRVYTTRRACVCV
CFRACAFDRHAMQPEGTVEHPWRNVCHISVPSVRDREDEGKWDGRVYCAAMHPFLPRMVV
GCGREITEMDLSNLNKGRKVRLEHNVVQIAYTDKPEISVAILEDASVWKVDTRLQCAVLV
FNSWKRTPSSRYHLSTIENVLYFASDGQKSLQNAEMWPSDVKIAPKGKARVEMSQPITAM
FMSSRKRVLFLGHANGKAKGYDIASLKKLRTMTIPTREKNTQNQPITCIYQGSTDLVTIG
NSDGSIAVWSWPQESTSGTRVIAFINNPNLGRVHSAIFLNEHASVIAHTGEENQIHIWKA
EYRNDGTATLIPADTGALTSAVLGSATQRNCQFSIMIAPCAEACLSFILDTGTGLSDKQC
RSFLDVSVVLPVSAIPTHKDFVSQTKFILNQADGFEGNDDGVLFLDGNDVCRGSMLQNNL
EVICTIPAGYRPISLSSSEALDDVQVACNKQGAGAVVLQISKGKDSAVMPGRASAFIAPS
DKRNAVLSQDGMSLILFNKGETWQEQENGRMTLPFECLSIFPGPSTKHLLLVSATKILCV
DMSIHANPTEEACPAVRVEKRERVVQVQWQELKGYGTYGAILTDSRVFMVTEKMQVITSV
GSKDASFTSITFGHPRLISILWVGPALLVSTQNAIVQLTWNGGVRFVGTLSRGNKQKSLS
TLIASSTDRVFTLCTWVHGQRTIATRYVPLFQTLVWGWLSFKQSDLGSKVNLASEIPTLL
SQYDSTKCTVDLMEALDKADFPDLSLLLAKVNTNIPLTLALKYAVHAKKFSTAYHIIYEQ
YEKSLAFPRIVKYSDIYEDFVSLGETALTYGQFKVARNCFRLASVTESELTIDICSGDFE
SARDAIEAAEEDESFDLGMIVADAAKFLLTDKKVTDWEMRVADKIEWTAKGLFKAVEAEL
LQDSQNRIKPLEAGFPPYYYEVSLEDAPKVEERILEYQRSHRKEGEGFVEDTLSWAGAKI
GLPVDLDEEDDLMGGAIVDGEESKEEQETLEVPKRTRAQAENETDKQRLDVDLAESSDDD
ESDILADLGLAGHGNSTATMAQKKVDETNATSLYKAGVDLLEDGNMEEAANFFAKSIKLL
TAAEHVAGKGGKIIQCLHYRVAARLMAAVKENDLDGDSQESARLLRYASMLKLEPKHRTR
CILDAALRNLEVGNNRFAKDKAEYLLSKSVANRKGKLASQLQGIIQHSNETGVYDACIPV
DENLFDFLSFSLEATPAELEDRVTQVLTSF
>Tetraparma_gracilis__GMI30890.1
MQPSANSRRMSELQRRSSQHALEMSWGGGTPPESPHGSDDEEEIREVVENPALDKDRVER
EAGAVGGDGGTGTEEVEVDVIDTEEGVETVRTDLGGYQDVFKGHTERVNAVAFSPDNKFL
ASGSLRTIRVVELATGKEEVFEGHTKWVQSVAWHPDGKSIVSGSTDKTVRVLNVETKEAV
EFKGHTKSVSCVAFDKTGDFIASASEDDKTVRVWTVATKEVKVLQHDDELNSVSWSRTSH
FLVSGSRYTLRIWDVTAGSVTRTLEKHTRGLASVAWSPDGQRIASGSEDKTVRIWDAESG
EVVSVLEGHTRPVISVVWDPTSTLVVSGSEDETVRVWDVAAETTIKTIHGHSGWVRGVAW
SSDGTSIASGSNGNIVMVTRPVEILAGYGIIAEGFRQQSSRLVEDGVAEMAAAGGRLFSW
FDDLQKDAKFSELVMFLEAFWDVMEAKSASPDATDKAFGERLQATFKQFIADVKTKAPDL
LPELVQKVPTKQLQKLAGTRVMQTLVHELSKTGAMGVYKLEVAVYCVFLVCLTRTSYICK
FAASVDEVTGNASHMAWVVSTLILAIAFIAREAMQIAAASKIGTASAYFSSFWNFVDLAS
ASLAIATVASSLASGPGETFNHLASVTAFFMWLKLLGLIKALNKQVATFVLMLSNILADI
RAFLFVMLLVIIMFGHALFMVLGTNDTSDATTGGITISDWEDKTDLTELEGALEGNWETK
FDTIAATGVTLYSMLLGDYDPDQFPTTYAYAISVVFMFIIVIVMLNVLIAIVSDSYDNAM
VKSTELFWLARLELVAEVSTTFKNTIGRIDYEKVDEWAQSRGKQEGRAADMFRFLIQKGE
EGPMVWPIRILCCPISLVYSPFFILYGLVIVPSLLKPLTKKLAATATSEVTLKLSNPNSS
DDGDWSGRVLDIVRRINSNTNEASLKQLLTKVTPAPRVHSTRSRTIDGGTALPMPVFCAL
R
>Phaeodactylum_tricornutum__EEC49338.1
DADAITAYALAHNDQTIVTCSHSSLLRQYALLPTRTTPQHAKPAQLIKTWGKSGHTLPVT
ELAFHRSNVFCATGSVDGSARVWDVRGGFCTHVFRPMAAREGAAGGGGSGTLSVTCLSWL
PDVTHLVLAVGRDDGSISLYDLRDTEQQQVVVLRDHLSSVTSVEWNAKLDILVTTGRDAV
VNLWRIGESPKVDTKKKSKKWQNAGTVSLTYRRIHTLPVYEQVEGMVVLPPTESRRDLVL
ATAGSKGQIRLWQAKEDEESGKMALVLLAEQPVSESFGEARGGYMNLQYIPLAKPMGKTK
PSQGHEFVQEQLVVADAENNISFLSLSEAYLLQTDRTIVGHNDDILDLKAIPPPVGHDVV
HVVVATNSAQVRLFDLRNFSCQVLDRHTATVLCVDVSPCGRYVATCGKDKTMRLWSLASQ
SSVAVATGHTEAIGSTALSRKQGRYDVRGKAATNGGGSFVVTVSMDRTLKRWNLPGVADL
ERLGEDREETPLKAFVSVRAHEKDINIVSVAPNDSLVATGSQDKTVKLWKSNDLSLQATL
KGHRRGVWDCQFSPHDRILATGSGDRSIKVWSLSDYSCVRTFQGHLASVLRVRFLNGGLQ
MVSSGADGLVKLWTIRTNECEATMDGHNDKVWALDLAANGTKMISGGADSRIVVWEDTTK
ADEDARQAEEEEAIVLDQSLANHIRHKEYTQALEIALQRDKPHQALKILASIVESEAQKG
RPGFESLQRHVKGWATERLVQVLRYCREWNTRARNSHIALLVVRAIVSSIPAHKLAATDG
VPEILAGIVPYAERHFDRLDKLYAGSYLLDFALFAMGRLD
>Triparma_laevis_inornata__GMH59330.1
MRNSFLHSTFNVGKTNPDAKLGYAGSKRGRDGEELKSEHDLPSSIVIQLSAAKSGDDDTD
TTNADDDENAFPPIDVPIDTSTTQLEALVNNLLNGDDEDEKKKTQTTPYAFYLSRVSPSG
EAVEDIEIATSLMDAIKRANILAAQSSSGASPISTEAVIKITYQPLAVFRVRPVTRCTDT
MPGHTDAVLFVSFSGNGKNLASGGGDTTVRFWDVNTCLPKHTCPGHRNHILCLAWSPDAT
KLASADKNGVVIIWDPTTGKMIGSPIKAHSKWITSIAWEPMHRNKLCERLVTSSKDNLVK
IWNVRTQRVIATMSGHSDSVECCKWGGEGLIYTGSRDRTIKVWGAEGPNNGDVGKLVKTL
TGHGHRVNALALSCDYVCRTGPFDHTGTAPADVDAAFAKAKERYEEVKSQGPERLVSGSD
DFTLFYWHPRESKKPIKRLTGHQQAVCSISFSPDARHFASASFDKKIKVWDGRNGNFVAT
LTGHVGAVYQVAWSSDSRYLVTASKDSTAKLWQVSDYKKAKETLPGHADEVYALDWSPNG
SAVATGSKDRTIKIWKH
>Tribonema_minus__KAG5183626.1
MAEFAAGGDGAAAAGGRGAKKAKLNQAEPEVPDFGAESDGEEEDVSKGPSMIVQFTSMEG
EGKGPQIDIPLGSTVEQMEQVVNKLLGNAEDMPYCFYIGDTEITDSLGGTVQELGTSTEN
VLTVLYQPLAIFRVRPVTRCTDTMPGHTEAVLHVSYSPDGSQLASGGGDMTVRFWDVNTC
TPRFTCRGHKHHVLCTAWSPDGKRFASADRKGEIRLWDPATGQPIGSPLVSHKQWVTSLS
WEPMHKNAACERLASSSKDGLVKVWNVRTGRCLVTLSGHADSVECVKWGGEGLLYSASRD
RNIMVWSMDGEGRKFGILVRTLAGHGHRVNTLALSCEYVLRTGPFGHKPVTFATPEEAQA
AALARYQEAKGTDPERLVSGSDDFTLFLWNPVEDKKPLARLTGHQQAVNHIAFSPDGRRF
ASASFDKKVKVWDGRTGKFLATLTGHVGAVYQVAWSADSRLLVSASKDSTVKLWEMISLK
RAKATLPGHADEVYALDWSPNGQQLASGSKDRTIKIWKN
>Blastocystis_sp_subtype_4__XP_014529743.1
MSSYKEKMRKIQEEEKKAKEVTSVIVQFQTADVKGERKGPQIDIPSDSTPSQLEELLNQL
IESEEPIPFAFYIGENEIAASVGETLREMGQTTEGVAVIQYRPLSVYRVNPVTRCTDSIP
GHTEAILHVSFSPDGTVLGTGGGDMTVRFWDVSTCTPIKTCTGHKNHVLCTAWSPTGRMY
ASGDKNGDVIIWNTKNGEMICKLSGHRQWVTSLSWEPLHLNGKCDRLASSSRDGTVVVWN
VLSRRKEMTISGHSDSIECCKWSGENLIYTASRDRTIRVWGLEGPNGKLVRTLVGHAHRI
NALSLNTDYILRCGGFDWEKKTFTSDEEMVECAKKKYAEMKKNGPERLCSCSDDFTLFLW
EPTTSKQPIARLTGHQQLVNHIQFSPDGRYIASASFDKKVKIWDGVTGKLECVGLLNTLH
GHVGAVYQITWSPDSRFVASASRDSTVKIWKPLGKKALYTLSGHLDEVYGLDWSPYGPRV
ASGGKDRLVKIWSA
>Blastocystis_hominis__CBK23649.2
MSSYAEKKRKLQEEEEKAKAVVSVIVQFQTADVLQRGPQIDIPSNSTPSQLEELLNELLE
SEETVPFAFYIDKSEISSSVNESLRELGKTTEGVVTIEYRPLSVYRVNPVTRCTDSIPGH
TEAILHVSFSPDGLVLGTGGGDMTVRFWDVNTCTPIKTCMGHRNHVLCTAWSPNGKLYAS
GDKSGEVIVWRAGTGEMVCRLSGHRQWVTSLSWEPLHRNAKCERLASSSRDGTVAVWNVR
TRRREAVIAGHSDSIECCKWGGEGLLYTASRDRTVRVWALEGEAAKLVRTLVGHAHRVNA
LALSTDAVLRSGGFGWETREFATEEAMFQAAKERYEEARKNGPERLCSCSDDFTLFLWEP
ASSKQPVARLTGHQQLVNQMAFSPDGRFIASASFDKKVKVWDGATGKLLNTLHGHVGAVY
QIAWSPDSRFIASASRDSTVKIWKPLGKKALYTLSGHLDEVYAIDWSPFGTKVASGGKDR
LVKIWSA
>Blastocystis_hominis_2__CBK23649.2
MSSYAEKKRKLQEEEEKAKAVVSVIVQFQTADVLQRGPQIDIPSNSTPSQLEELLNELLE
SEETVPFAFYIDKSEISSSVNESLRELGKTTEGVVTIEYRPLSVYRVNPVTRCTDSIPGH
TEAILHVSFSPDGLVLGTGGGDMTVRFWDVNTCTPIKTCMGHRNHVLCTAWSPNGKLYAS
GDKSGEVIVWRAGTGEMVCRLSGHRQWVTSLSWEPLHRNAKCERLASSSRDGTVAVWNVR
TRRREAVIAGHSDSIECCKWGGEGLLYTASRDRTVRVWALEGEAAKLVRTLVGHAHRVNA
LALSTDAVLRSGGFGWETREFATEEAMFQAAKERYEEARKNGPERLCSCSDDFTLFLWEP
ASSKQPVARLTGHQQLVNQMAFSPDGRFIASASFDKKVKVWDGATGKLLNTLHGHVGAVY
QIAWSPDSRFIASASRDSTVKIWKPLGKKALYTLSGHLDEVYAIDWSPFGTKVASGGKDR
LVKIWSA
>Blastocystis_hominis__XP_012897697.1
MSSYAEKKRKLQEEEEKAKAVVSVIVQFQTADVLQRGPQIDIPSNSTPSQLEELLNELLE
SEETVPFAFYIDKSEISSSVNESLRELGKTTEGVVTIEYRPLSVYRVNPVTRCTDSIPGH
TEAILHVSFSPDGLVLGTGGGDMTVRFWDVNTCTPIKTCMGHRNHVLCTAWSPNGKLYAS
GDKSGEVIVWRAGTGEMVCRLSGHRQWVTSLSWEPLHRNAKCERLASSSRDGTVAVWNVR
TRRREAVIAGHSDSIECCKWGGEGLLYTASRDRTVRVWALEGEAAKLVRTLVGHAHRVNA
LALSTDAVLRSGGFGWETREFATEEAMFQAAKERYEEARKNGPERLCSCSDDFTLFLWEP
ASSKQPVARLTGHQQLVNQMAFSPDGRFIASASFDKKVKVWDGATGKLLNTLHGHVGAVY
QIAWSPDSRFIASASRDSTVKIWKPLGKKALYTLSGHLDEVYAIDWSPFGTKVASGGKDR
LVKIWSA
>Pseudo-nitzschia_multistriata__VEU37580.1
MAPIGKNGDKRTGGIAWAGSLVGSANPDNLGYRYSNPLKRFKKAGGINDGSEGNGPELPS
NLVVQFQNRQGDELSGSLDVPTHSTIEDLQALVHSLLENDDGGDDEKMNRAKRIPYSFYA
KITSKAGIVDEVEITSSLSDFFKEYHNLVSTEVTLQLTYQPLAVFKVRPVTRCTSTMSGH
TEAILHVSYSPDGLNLASGGGDTSVRFWDVNTSLPKFTCKQHKDHVLCTSWSPDGRFFAS
ADKRGTLILWDPHRKRKRGNRETGEKSLSSEPIWIKAKAHKQYISALAWEPLHLNQGRGE
RIVTASKDGTCKIWNVRTKQSLVTLSGHTDSIEAVKWGGEGFIYTASRDRTIKVWTAKEG
DXLGKLVRTLKGHGHRVNTLALSSDYVCRTGPYDFAPSGRPQRVFETEIDADNNDEDTIR
RAKYEAALGRYQAFRDQQEGNGEKERLVSGSDDYTLFLWHPTSAKHPVKRLTGHQQAVNH
IQFSPDGRYFASASFDKKVKLWNGFSGEFLTTLTGHVGAVYQVAWSSDSRYLVTASKDST
AKLWEVPSGKVAKATLPGHADEVYALDWSPNGASVATGSKDRTIKVWKH
>Pelagomonas_calceolata__CAH0364476.1
MASLDEAQTSKRPKLDESVRVQLKSVEGAELGPALEVPLASGPAELGSIVSKLKSDTNST
PYAFYAGEVSVPGTLQEFQEQYSFSTEQTLTLTYEPLAVFRVRRVSRCAETLPGHSDAVL
HVQFSPDGKKVASGGGDATVRLWDALANIPQKTYSGHKHHVLCLSWSPDARMVASGDRAG
EVRVWRSDGECRVLKRHSKWITALAWLPCHLADASQSTCELLASASKDCTCKIWNVRTAQ
MVTSLSGHSDGVECLAWSGDGALYSGSRDRTVKVWRSADGKWRDGKLANTLQGHGHRVNA
LALASAFVCRTGPFEAQKPFKGTTFNDVVSTSKQRYDAFVNANGGHATCERLVSGSDDAT
LLFWTSLKAGAAKTKPKARLTGHQQPVNSILFSPDARKFASASFDKKIKLWHGRTGAFLA
TLAGHVGAVYALAWAPDSRLVVSASKDSTLKVWSAADDGVPGSEAKNVTTKTRKFAAALG
TLPGHLDEVFCVDASPCGAAVASGSKDRTIKMWHP
>Fistulifera_solaris__GAX19857.1
MTELSDDKKGGIAWGGSLVGSENPNNLGYRYSTATKRYRVVEDTPTSLPSNLQIQFQNRE
GKELAGILDVPTNSSVDDLNALVHALLEADDKRIPYAFYAKINGDDVGVTDILSELFEHF
PDLSTESVLQLTYQPRAVFRVRPVTRCSDTLPGHTEAILHVSYAPHGRLLASGGGDTMVR
FWDILTATPKFTCAGHKNHVLCTAWSPNGERFVSGDRNGVWILWDPSKGVAIGKHVKAHK
QWITGLAWEPLHANSKCERLATSSKDGTLKVWNVRTQSCLVTLSGHTDSVEAVKWGESVY
SASRDRTIKVWNPDRGILVRTLTGHGHRINTLALSSDYVNRVGPFDHKNTKFESEEAAFK
AAKEKYEEFKRNQGGVERLVSGSDDFTLFLWHPQESKQPIKRLTGHQQAVNQIVFSPDAR
YFASASFDKKVKIWNGFSGDFISTLTGHVGAVYQVAWSADSRYLVSASKDSTAKLWEVPS
GKRAKGTLPGHFDEVYALDWSPTGGSVATGSKDRTIKIWKH
>Mayamaea_pseudoterrestris__GKY94921.1
MTARTIHFVRFDPTFCSYSSSSFYYIHFRYTMTDDASIRAAKNAGGIAWEGSLMGAQNPK
NFGFRYSTPSKRYRFADDDNDDKNGRQLPTNLQIQFQNRLGEELAQTLDVPTNASVDDLT
ALVHALLEASDDRKLPLSFYAKLPLDASNKSTLAPADDVEVTTTLVDLLQQHLSISTEHV
LTLTYQPLAVFRVRPVTRCTDTLQGHAEAILHVSYSPNGKILASGGGDACVRFWDTFTNT
PKFTSQGHKNHVLCTAWSPNGQRFVSADKSGVMIVWDPTTGQCIGKHMKAHKQWITGLTW
EPMHSNVGKCERLASASKDASVRVWNVRTQSALYTLSGHTDSVEAVVWGGEGLIYTGSRD
RTIKVWSADRGILVRTLVGHGHRVNSLALSSDFMLRTGPFDHKKSLFESPDEAYQAACDK
YKEFRQQQGTERLVSGSDDFTIFLWHPEESKQPVKRLTGHQQAVNHIVFSPDGRYFASAS
FDKKVKIWNGFSGDFLCTLTGHVGAVYQIAWSGDSRYLVSASKDSTAKLWEMPSGKKARE
TLPGHADEVYALDWSPYGGSVATGSKDRTIKIWKN
>Peronospora_effusa__UIZ27129.1
MATHVAKKMKMEHELMEPITHVDAEGSAVNEEDDDDVDDENGTSAIAQFQSEDGSNVGPQ
LEIPMASSIRQMEELVNELLQNGKNRVPYSLFIGETEVTTTLKATVEELKLSTETALTIT
FQPLAAFRVRPVTRCSDTLQGHSEAILHVSFSPDGKRLASGGGDATVRFWDMNTCMPKHT
GRGHKNHVLCTAWSPDGARFASADRNGEIRLWDPLTGKQIGQPMKGHKQWVNSLTWEPMH
RNDTCERFASSSKDGSIKVWNARTGRSIASLSGHTDSVECIKWGGEGLLYSASRDRTIKV
WAMEGEHVGKLVRTLIGHGHRINTLALNVDYVCRSGPFNHNTTSFTSREEMQQAALKRYQ
EVRKGQPERLVSGSDDFTLFLWEPSESKKPLARLTGHQQPVNHLSFSPDGRYFASASFDK
KVKIWNGQSGKFVATLTGHVGAVYQVCWSSDARLIVTASKDSTVKIWELSEPKNAKTTLS
GHADEVYALDWSPNGDMVASGSKDRTIKM
>Peronospora_farinosa__CAI5732071.1
MATHVAKKMKMEHELMEPITHVDAVMKTEESAVNEEDDDDVDDETGTFAIAQFQSEDGSN
VGPQLEIPMASSIRQMEELVNELLQNGKNRVPYSLFIGETEVTTTLKATVEELKLSTETA
LTITFQPLAAFRVRPVTRCSDTLQGHSEAILHVSFSPDGKRLASGGGDATVRFWDMNTCM
PKHTGRGHKNHVLCTAWSPDGARFASADRNGEIRLWDPLTGKQIGQPMKGHKQWVNSLTW
EPMHRNDTCERFASSSKDGSIKVWNARTGRSIASLSGHTDSVECIKWGGEGLLYSASRDR
TIKVWAMEGEHVGKLVRTLIGHGHRINTLALNVDYVCRSGPFNHNTTSFTSREEMQHAAL
KRYQEVRKGQPERLVSGSDDFTLFLWEPSESKKPLARLTGHQQPVNHLSFSPDGRYFASA
SFDKKVKIWNGQSGKFVATLTGHVGAVYQVCWSSDARLIVTASKDSTVKIWELSDPKNAK
TTLSGHADEVYALDWSPNGDMVASGSKDRTIKM
>Ectocarpus_sp__CAB1102791.1
MTAVQHFIAHGANPIRGLSFGPTDSKFASCSDDSTVRIWDWEYYKEERALTGHGWDVKTV
EWHPYKSLIVSGSKDNLIKLWDPRTGNSLSTLYGHKNTVMKVTWNKNGNWLVSSSRDQTI
KLYDIRTMKDMSTFKGHGQDVTALAWHPQHERLLASGGYDGKMMYWVIGSEKPHAEIEYA
HDGTAVWDLGWHPVGHVLASGSNDHTVKFWVRNRVGDTMGCKPEVVKELEAAQMKAAKII
LGCSTRTSNAAVRAELGIQSLRSGRDARKLTWQYRMCGMGEERLPRIVWEAKWANKKRGR
QPTEWVKVVENIWEGLDIDEDEKLETEGFKDYLHGPMDAGTKLKVKFRTGDIGLRERRRR
HRTVDDEVDERLRMRRPCSISVLQEGEGSLNEDGTVTENDPNDTTRPEGFTPSPAATAAF
AALDAAAASAASAKTPAPAPEIPTKLPGVKEGGGKTGGVEEGENGPAGPAGETEGQTEQR
GTAEAVAAAGEGKGGEEERAAAMEAGGAXXXXXXXXXXXXXXXXXLGGGGGRGILPDGAL
PADLPRITSANAAAEMWVGDHLWLDCPLKNVPKQNHVCHNCGNPGHFRQYCPFLGLNAPP
GGGGQQSGPGGGSVGHYGPAAGAPPPPRPDLPYGAPPGDLQGIGMMAPPPPPMPLQQVLP
PAPMQPPPFMAGAFPPDGGAASPQQQQFAPRKQGKRSKGGGGGGRKSGGVKGGGAGGAKG
GGKGARKSGGKRQGEWNSGGSKRKR
>Triparma_strigata__GMH98735.1
MSHYGHGGGQNDNNNQHGGSPGWNNNNNSGTQYGGGHTGGGHTGGGHTGGGRGGGFHGGR
GGGGRGRGGDRQHYNDYGGRGGRGGRGGRRREPQLDDQGQPIIEDEDEEYEQRRRVMKRR
ASDFHSNATNDIASRLLRTVGSSSDGCFLPGSSSSTVSSQNRFYKHLLLPRSSSVGSQMR
TGSKSGLATFTGNPSTSYLTFQTANLRAKQLEAVTCCSWTPGGRRLLTGNFQGEFCLWDG
NTYQFELIMSAHDDPFRCMCWSPNQNFLITTSSRGNLKYWSSTIAPIVSIEAHDKCSINE
VSFSPSSNKFVTGGDDRGVNVFDFETTNLERNLKGHGWDVKAAQWHPAASLIASGGKDNL
VKLWDPRQGGCLSTLYGHKSTVTKVAWSPNGNWLLTGSRDQMIKMYDVRSMKELCSLKGH
YKEITCLQWHPFQESVFVSGGMDGTILYWNVGPKGSEDPVARINHAHDMAVWDCKWHPSG
HCMASASNDKTTKLWVRPRLGNIPVGQEWLNDLPSPYNEKEVAYEEEDIVTDEIHLGAHV
GIVIGKKGSTIISMQRATGTKMHVDQARKTLEIEGTPRQLDHVKRRLSRLLERVEAQVQN
QAMGFVDEKAAEMQRAMARQMERQKMAAKEAEVGARRNI
>Tetraparma_gracilis__GMI33413.1
MNPCFAWQRGQCNRGDSCRFAHDGPPGQGGGGGGNFGGGGGGGGYGRQRDDNNDSDSDDD
RPARKLKRKGCDFHTPSVLHLQSRVLSHMSTPLPLPFSSSCRQLSLPLHSLAAPRSRPGW
AAGPADCYLTHQTAQSLNKNPSSITSLSFTPGGRRLLSGNAAGDFSLWDGNTFQFELIMS
AHSDPFRAMSWSNDGRSLLTASAGGEIKYWSPSIAPLHSVFSHDNTSVNGISFSPTDTKF
ATAGDDCKVNVWDWESSRMERSLDGHGWDVKSVDWHPSSSLIASGGKDNLVKMFDPRSGN
CLSTLYGHKNSVAKVAWNANGNWLLTASRDQLIKLYDIRSMRELCSLNGHYKEVSSLAWH
PIEESVFASGGMDGTILYWNVGATGSEDPAAKIQFAHDQAVWDLRWHPSGHCLVSGSNDK
YLKFWARPPAGSRHGEDFFNEVPGWGDKGDEDEIEFAKIPLGAHVGIVIGKKGATIISMQ
RSTQTKMHVDQTKRVLEIEGTRKEIEHVKKRIGYLLNRVESQVQNQGGGATFHGASAAER
EQHMMRGAASRAGAAGRGGGGGRGGGGGGHYGPR
>Triparma_columacea__GMI42706.1
MQYYGNQDGQRGKGDTLHARDHGPKDRHNPMGIDDYGNDARKMKRKACDHHTPAVIDVES
RILRTACGGSSDNSTYQSSLEHGINPLSMYTRCLLLPTSSSPHGLLRNPSCRPFVPNPSV
VYHTYQTANLRAKNQNPITSLSWTPGGRRLITGNADGEFCLWDGNSFQFELIMSAHNTAF
RAQTWASSGNYLITTSNRGNLKYWTTSIAPVVSFDAHDQTSINAVSFAPSDNKFVTCGDD
RAVNIFDFETQKLERNLAGHGWDVKTCQWHPGASVVASGGKDNLVKLWDPRSGSNLATLY
GHKNTVTKVAWSPNGNWLLTASRDQMIKLYDIREMKELCSLKGHYKEVTSLAWHPQFETV
FASGGMDGTLLYWNVGPKGSEEPAARVPFAHDMAIWDMEWHPSGHCIATGSNDRTTKVWC
RPRPGDPMYTEWFNDVPGEPDLTDFDENEILFDEIELGAHVGIVIGKKGATIISMQRVTG
TKMHVDQQRKVLEIEGTAAQLDHVKKRIGKMLERVEAQVQNQAMGITHTPSTQQTYFGAN
RGTSNFARVQGAMPPGLDTRVGGFEAMVEKTF
>Triparma_retinervis__GMH59105.1
MQYYGNQDGQRERGEKPFQSRDHGPKDRHNPMGMDEYGNDARKMKRKACDFHTPAIVDVE
SRILRTACGGSSDNSTYQSSLEHGINPLSMYTRCLLLPTSSSPHGLLRNPSSRPFVPNPS
VVYHTYQTANLRAKNQNPITSLSWTPGGRRLITGNADGEFCLWDGNSFQFELIMSAHNTA
FRAQTWAGSGNYLITSSNRGNLKYWTTSIAPVVSFDAHDQTSINAVSFAPSDNKFVTCGD
DRAVNIFDFETQKLERNLAGHGWDVKTCEWHPGASVVASGGKDNLVKLWDPRSGSNLATL
YGHKNTVTKVAWSPNGNWLLTASRDQMIKLYDIREMKELCSLKGHYKEVTSLAWHPQFET
VFASGGMDGTLLYWNVGPKGSEEPAARVPFAHDMAIWDMKWHPSGHSIATASNDRTTKVW
CRPRPGDPMHTEWFNDVPGEPDLTDFDENEILFDEIELGAHVGIVIGKKGATIISMQRVT
GTKMHVDQARKVLEIEGTAVQLDHVKKRIGKMLERVEAQVQNQAMGITHTPSTQQTYFGA
NRGTSNFARVQGAMPPGVASHSGFEDKVEKI
>Pseudo-nitzschia_multistriata__VEU43725.1
MSNHYGGGSHHRGGGSKQNNNSEDPDDAEQKAAERNLIRRCVDFHAPAVMDISNRLYHKA
CRSAHVRNHYSNHLQPHSAYLRLMGMPISSVSACNPSRAYLTFLAHVTRAKNSTPIMCLS
WTPGGRRLLTGNQEGEFTLWDGITFGFELIMSAHDVSFRSMAWSHNRNYLLTSDSGGNIK
YWSPSIAPVQSIDSHNGQAIHALSFSPSDTKFVSCGDDSKVRVWDWATHSEERVLEGHGW
DVKTTQWHPRSSVIASGSKDNLVKLWDPRAGTCLSTLYGHKNTVTKVAWNNNGNWLVTAS
RDQLIKLYDIRAMKELVSLKGHHKEVTSLAWHPFHESVLASGAMDGTLLFWNLGAKGSEE
PAARVPYAHDMAIWDLQWHPAGHMLASGSNDRQTKFWARNRLGSTAGLQDTIDDKEEELQ
TAEIELGNHVGIVIGRRGATIISMQRATGTKMYVDQVRRVLLIQGTEKQIDTVQKRVGAL
LDRVTKDEGRDQHHGMMM
>Chaetoceros_tenuissimus__GFH58613.1
MASFHDISTGTGVLIGSNNNEETNNNTEQVDESNLKRKCIDYHTCAIMDVSNRLFKSRRP
NDAYYSQPHSSSLRLQQLPTSYLPNHINSLAFLTHMAHVTRAKNSSPVVSLSWTPGGRRL
LTGNQEGEFTLWDGLTFSFELILAAHDTSFRSMAWSHNQNYLLTSDAAGNIKYWSPSIAP
VQSIDAHGGNAIHELSFSPSDTKFVSCGDDSTVRVWDWAERREERVLEGHGWDVKSVAWH
PRSSVICSGSKDNLVKLWDPRSGSNLSTLYGHKNSVSKVAWNDNGNWLLTGSRDQLVKVY
DIRAMKELCSLKGHHKEVTSIAWHPLYESVFASGGMDGTLIFWNIGPKGNEEPGARIPFA
HDMAIWDMKWHPAGHLLATGSNDRQTKFWARNRLGSHDGLEEEEEDDELIKDEIELGNHV
GIVIGRRGATIIAMQRSTGTKMFVDQVRRVLQIEGTAKQIEVVKKRVNALLDRVNEGAGM
TATSTMMNTSASSAGGGYYGPAR
>Tribonema_minus__KAG5187527.1
MYRQPRQQGAKQGLRRTVDVSNCITLHLCARAYWGNDAGEAWALQPHSSYVRRLLPPFAS
RANAATCLCTHWVKASVNKQRSPVNVLSWAPEGATRCITGNSSGEFTLWKDGAFNFERIM
QAHDTAVRAMTWSRSGSNMITADNTGVIKYWEQSMTNVQAFASHGGQPVRGLSFGPRDTK
FVSCSDDSTLRIWDWELYQEERALTGHGWDVKTCEWHPFKSLIASGSKDNLTKLWDPRMG
TALSTLYGHKNTVMKVAWNGNGNWLLSASRDQLIKLYDIRTMKEMATFRGHNKEVTSLAW
HPQMETLFLSGGFDGTLIYWMVGNEQPEAVIPQAHDDTAVWDISWHPLGHVVATGSNDHT
VKFWARNRPGDPLGVEPEVDLDGNPVEESADGEYGSKQQYAATVSPSQTGGPRSGPPIPG
MGSRILAMGGRPMGGMGMAGGRGMRDRGGVPPPGYLCKRCQQPGHYITDCPEPNKPPPDY
VCHRCGKGGHFKADCKEPGATANGGGHMG
>Pythium_brassicae__TYZ62186.1
MEMEVEGVDALHPAQVLRSGHDVGAGAGGLPPHKRMRKPIVRKSVDPNATFIRHVVQRRF
MCARTQRPAALPPHSFYKRQLLPPGALLGADDLASCVCTKFCRCSTNKQRCPVNCLTWTP
EGRRLITGNSVGEFTLWNGLAFNFETILQAHDDAVRAMVWSHNDNWLVTADHGGVIKYWQ
SSMTNVQLLQGHREAVRSLSFAPTDFKFVSCSDDATVKIWDFESGREERTLTGHGWDVKC
VAYHPQKSLLASGSKDNLVKIWDPKSGNSLNTLHGHKNTVVKVAWNANGNWLLTASRDQL
IKLYDIRTLKEFATLKGHSREVTAIAWHPWYERLFVSGSYDGSLMYWDVGKETALASIPQ
AHDTAVWDIQWHPVGHVVATGSNDHSTKFWCRNRPGDPMDDKYNGGHHMLNDADALAGGE
HLGAHDRSGGQFLPGMGDGAHSSIRASAVNAASFNAFSHRSFPDHSRPGRRPPPESYTCN
RCGTKGHWIEDCPTKDQMQGGGGGGGGGGPMTRKVPPEGYLCKRCNTPGHYISDCTQPKV
PPLSYTCHKCRQKGHWKQDCPLDSSSIASVATAAAAIAAAHSIAAGMGGPPPPMKPLGSL
LPPPPPRHLQPPVGSMPPPPPPPPSMRGLMPPPPPSAVLAGMKRGREDESSGGWPPPPGP
GGILSMPPPPAQFQQGPPPPLLQQQMQQLQLQPPDLKRPMPESRDPRRRAASGYGQR
>Saprolegnia_diclina__XP_008618395.1
MQRGGHGHYGGGHHGGEGGGGYGGGGFDKQRSRKPIVRKCIDPNSTFISYITQRKFARDY
RDLPPQYSMNPHSAYKRYMLPPGAFGRDDLMSCVATKFCRSSTNKQRCPVNCLMWTPEGR
RLITGNSVGEFTLWNGLAFNFETILQAHDDAVRAMVWSHNDNWFVTADHGGVIKYWQSSM
TNVQLVHGHREAVRSLSFSPTDYKFVSCSDDATVKIWDFESVKEERVLTGHGWDVKCVAY
HPSKALLASGSKDNLVKIWDPKSGASLNTLHGHKNTVVKVAWNQNGNWLLTASRDQLIKL
YDIRTLKEFATMKGHTREVTSLAWHPIYESLFLSGSYDGSLLYWQVGKETPIATVPHAHD
NAVWDIQWHPAGHVVSTGSNDHSTKFWSRNRPGDCMDDKYNNLQAPTDDRVASAVPGMDA
LLTPYGSQKPTSLPGRRPPPDNYTCNRCGTKGHWIEDCPHKDEMTQKAPPPGYLCKRCNI
AGHYISDCPQAKIPPPSYVCHKCRQKGHWKQDCPNDLPHSNKRGPPDGPEHEAKRFEQDF
MASMVSRNSGYTSHSSNNHSSGGSFNRDRDYGGRPRSNW
>Thraustotheca_clavata__OQR95622.1
MQRQGHGHYGGGHQEAMNMFDKQRNRKPIVRKCIDPNSTFISFVTQRKFARDFRDLPPQF
HMNPHSSYKKYMLPPAAFARDDLMSCVCTKFCRSSTNKQRCPVNCLMWTPEGRRLITGNS
VGEFTLWNGLAFNFETILQAHDDAVRAMVWSHNDNWFVTADHGGVIKYWQSSMTNVQLVH
GHREAVRSLSFSPTDYKFVSCSDDATVKIWDFETVKEERVLTGHGWDVKCVAYHPSKALL
ASGSKDNLVKIWDPKSGASLNTLHGHKNTVVKVAWNQNGNWLLTASRDQLIKLYDIRTLK
EFATMKGHTREVTSLAWHPIYEQLFLSGSYDGSLLYWQVGKETPIATIPHAHDNAVWDIQ
WHPAGHVVATGSNDHSTKFWSRNRPGDCMDDKYNNILHEADERQPSVPGLETLSSGTTTA
PPPRPVPTRRPPPENYTCNRCGNKNHWIEDCPEKDGISQKAPPAGFEQDFMASMVSRNSG
YTSSNHYNNNDRRGTNW
>Achlya_hypogyna__OQR88099.1
MQRGGHGHYGGGHHDGGGYGGGGFEKQRSRKPIVRKCIDPNSTFISYVTQRKFARDFRDL
PPQYAMNPHSAYKRYMLPPGAFSRDDVMSCVATKFCRSSTNKQRCPVNCLMWTPEGRRLI
TGNSVGEFTLWNGLAFNFETILQAHDDAVRAMVWSHNDNWFVTADHGGVIKYWQSSMTNV
QLVHGHREAVRSLSFSPTDYKFVSCSDDATVKIWDFESVKEERVLTGHGWDVKCVAYHPS
KALLASGSKDNLVKIWDPKSGASLNTLHGHKNTVVKVAWNQNGNWLLTASRDQLIKLYDI
RTLKEFATMKGHTREVTSLAWHPIYEQLFLSGSYDGSLLYWQVGQETPIATIAHAHDNAV
WDIQWHPAGHVVATGSNDHSTKFWSRNRPGDCMDDKYNNVLGEGDARGAVPGIDGVTPFA
KAAVPGRRPPPDNYTCNRCGTKGHWIEDCPHKDEMSQKAPPPGYLCKRCNVAGHYISDCP
QAKIPPPSYVCHKCRQKGHWKQDCPNDMPHSNKRGAPDGPEHDAKRFEQDFMASMVSRNS
GYTSSTAQHGRYDSRDRDRRNW
>Aphanomyces_euteiches__KAH9089332.1
MQNQYGGGYHGGNMLGYDGKPRTRKPIVRKCIDPNSSFISYVTLRKFARDYRDLPAAYAM
NPHSAYKRYILPPGAFNRDDIASVVCTKFCRSSTNKQRCPVNCLMWTPEGRRLITGNSVG
EFTLWNGLAFNFETILQAHDDAVRAMVWSHNDNWFVTADHGGVIKYWQSSMTNVQLVHGH
REAVRSLSFSPTDYKFVSCSDDATVKIWDFETVKEERVLTGHGWDVKCVAYHPSKSLLAS
GSKDNLIKIWDPKSGSSLHTLHGHKNTVVKVAWNQNGNWLLTASRDQLIKLYDIRTLKEF
ATMKGHTREVTSLAWHPVWERLFLSGSYDGSLFYWTEGKETPIATIPHGHDNAVWDIQWH
PAGHVVATGSNDHSTKFWCRNRPGDCMDDKYNAGVGEERDMDGFIPGMMPPPSRPTVPAR
RPPPDNYTCNRCGTKGHWIEDCPSKDDPSQASVAKVPPPGYLCKRCNIAGHYISDCPQAK
IPPPSYICHKCRQKGHWKQDCPMDLKRGNDSLGSSQPPAKRHDHHGSAW
>Aphanomyces_stellatus__KAF0694280.1
MQGRYDGGGGGGGGGYHGGSMLGFDGKPRTRKPIVRKCIDPNSSFISYVTMRKFARDYRD
LPSAYSMNPHSAYKRYILPPGAFNRDDIASVVCTKFCRSSTNKQRCPVNCLMWTPEGRRL
ITGNSVGEFTLWNGLAFNFETILQAHDDAVRAMVWSHNDNWFVTADHGGVIKYWQSSMTN
VQLVHGHREAVRSLSFSPTDYKFVSCSDDATVKIWDFESVKEERVLTGHGWDVKCVAYHP
SKALLASGSKDNLIKIWDPKSGASLHTLHGHKNTVVKVAWNQNGNWLLTASRDQLIKLYD
IRTLKEFATMKGHTREVTSLAWHPVWERLFLSGSYDGSLFYWTEGKETPIATIPHGHDNA
VWDIQWHPAGHVVATGSNDHSTKFWCRNRPGDCMDDKYNAGVGGGGEERDMDGLVPGMGG
HAMMMGGSGPGGGGGFHKPSNHHHHQPARRPPPENYTCNRCGTKGHWIEDCPSKDDGSAV
VAKVPPPGYLCKRCNIAGHYISDCPQAKIPPPSYVCHKCRQKGHWKQDCPMDLGGGGGGG
GGGGGGGGYKRGGDDMGGGGPPPKRHHNW
>Globisporangium_splendens__KAF1323757.1
MQQQDGELHPAQVLRSGHDVGSSAFAGGVPPHKRMRKPIVRKSVDPNATFINYVVQRKFV
TARSYRAHTLPPHSFFKRQMLPPAVYSGSDDLASCVCTKFCRCSTNKQRCPVNCLTWTPE
GRRLITGNSVGEFTLWNGLAFNFETILQAHDDAVRAMVWSHNDNWLVTADHGGVIKYWQS
SMTNVQLLQGHREAVRSLSFSPTDFKFVSCSDDATVKIWDFESGREERVLTGHGWDVKCV
AYHPQKCLLASGSKDNLVKIWDPKSGNSLNTLHGHKNTVFKVAWNDNGNWLLTASRDQLI
KIYDIRTLKEFATMKGHAREVTSIAWHPWYERLFVSGSYDGSLMYWEVGKENALASIPQA
HDTAVWDIQWHPVGHVVATGSNDHSTKFWCRNRPGDPMDDKYNGGQTVLNEPDAMSSEPS
RVDPSEEFLPGMGDGAHNSIRASAINAASFNAFATQKSFHDGHGQSKMMGSGAGSGRRPP
PESYTCNRCGTKGHWIEDCPTKDQSQVGSNGQMVRKVPPEGYLCKRCNTPGHYISDCTQP
KVPPASYTCHKCRQKGHWKQDCPMDSTISAATATAAAIAAAQSIAASLVPPPPSQVSYSS
LMPPPPPPRQMQPGMMMGGPPPPRAMMPPPPAAMMAGMKRARDDMPGSWPPPPGPNGSGG
ALLGTPLQQQQYNQQQMQQPDLKRPAVMGESRDPRRRPPPASNPNGGGYGRR
>Peronosclerospora_sorghi__KAI9895230.1
MLENGELHPAQVLKSGHDVGASHYAGGVPPHKRMRKPIVRKSVDPNATFINYVTHRRFVV
ARRARSHALPPHSFYKKHMMPPLACPGDDDLASCVCTKFCRCSTNKQRCPVNCLTWTPEG
RRLITGNSVGEFTLWNGLAFNFETILQAHDDAVRAMVWSHNDNWLVTADHGGVIKYWQSS
MTNVQLLQGHREAVRSLSFSPTDFKFVSCSDDATVKIWDFESCREERVLTGHGWDVKCVA
YHPQKALLASGSKDNLVKIWDPKSGNSLNTLHGHKNTVFKVAWNANGNWLLTASRDQLIK
IYDIRMLKEWTTLKGHAREVTSIAWHPWYERLFVSGSYDGSLMYWEVGKDHALATIPQAH
DTAVWDIQWHPVGHVVATGSNDHSTKFWCRNRPGDPMDDKYNGGQNVLNEHETGEGLVLA
QMRDGTDVLPGMADSASSLRSSAINAANFQTFHKVVPDSRPPGGRRPPPESYTCNRCGTK
GHWIEDCPTKDQPSLGAPLQRKVPPDGYLCKRCNVPGHYISDCTEPKVPPPSYTCHKCRQ
KGHWKQDCPMDGNSTISTLLHQLRPQGAPASSGSAPLPVASSGRGYAPRGMMPPPPPTPG
LLPPPPPPHMLAGMKRLRDEEGGMPPPPMTGWAPVGGSTPGYPLEASGGSVLPPGVLLDH
PDFKKPNRDPRRR
>Plasmopara_halstedii__XP_024576935.1
MQENGELHPAQVLPSGHDVGSSHYAGGMPPHKRMRKPIVRKSVDPNATFINYVTQRRFVM
ARSVRSIVLPPHSYYKKKMLPPLAYPGDDDLASCVCTKFCRCSTNKQRCPVNCLTWTPEG
RRLITGNSVGEFTLWNGLAFNFETILQAHDDAVRAMVWSHNDNWLVTADHGGVIKYWQSS
MTNVQLLQGHREAVRSLSFSPTDFKFVSCSDDATVKIWDFESCREERVLTGHGWDVKCVA
YHPQKCLLASGSKDNLVKIWDPKSGNSLNTLHGHKNTVFKVAWNANGNWLLTASRDQLIK
IYDIRMLKEFATLKGHAREVTSIAWHPWYERLFVSGSYDGSLMYWEVGKETALASIPQAH
DTAVWDIQWHPVGHVVATGSNDHSTKFWCRNRPGDPMDDKYNGGQNVLNEHETGEGIAYM
RGGAEGAEVLPGMADGAASLRSCAINAANFQTFNNAATDNRANGGRRPPPESYTCNRCGT
KGHWIEDCPTKDQPNANGLMQRKTPPEGYLCKRCNVPGHYISDCTEPKVPPPSYTCHKCR
QKGHWKQDCPMDGNGAITALMNQIRPPGAPMSSNVPIITSGVSTVPPVQLSGLGFPPRGM
MFPPPPAGAPGLLVPPPPPPHILAGMKRGCEDDINGGGSGMFPPNMNSWPPMVGGQSGPT
TGPSGSNDPFSGLQPTQPEVKKVSRDPRRRP
>Peronospora_matthiolae__CAH0509131.1
MKVGELHPAQVLKSGHDVGASHYAGGVPPHKRMRKPIVRKSVDPNATFVNYVTQRRFVQA
KSVRSHALPPHSFYKKQLMPPLAFPGDDDLASCVCTKFCRCSTNKQRCPVNCLTWTPEGR
RLITGNSVGEFTLWNGLAFNFETILQAHDDAVRAMVWSHNDNWLVTADHGGVIKYWQSSM
TNVQLLQGHREAVRSLSFSPTDFKFVSCSDDATVKIWDFESGREERVLTGHGWDVKCVAY
HPQKCLLASGSKDNLVKIWDPKSGNSLNTLHGHKNTVFKVAWNSNGNWLLTASRDQLIKI
YDIRMLKEFATLKGHAREVTSIAWHPWYERLFVSGSYDGSLMYWEVGKDHALASIPQAHD
TAVWDIQWHPVGHVVATGSNDHSTKFWCRNRPGDPMDDKYNGGQNVLNEHDTGEGMMHMR
GGVDNAEVLPGMADGASILRSSAINAANFQTFNKTATDSRANGSRRPPPESYTCNRCGTK
GHWIEDCPTKDQQNSNGQMQRRLPPEGYLCKRCSIPGHYISDCTEPKVPPPSYTCHKCRQ
KGHWKQDCPMDGNGAINALLSQIRPQGAPVGASVSMGSSGTGLMVPPPPPPHILAGMKRA
REDDGNGGTTTSSLSASAWPPTSGSEAGPLSLPPGPSDGSMPSPGLLQGQSDLKRQSRDP
RRR
>Hyaloperonospora_brassicae__CAI5739400.1
MQESGELHPAQVLKSGHDVGASHYAGGVPPHKRMRKPIVRKSVDPNATFVNYVTQRRFVL
ARSVRSHAFPPHSFYKKQMMPPLAFPGDDDLASCVCTKFCRCSTNKQRCPVNCLTWTPEG
RRLITGNSVGEFTLWNGLAFNFETILQAHDDAVRAMVWSHNDNWLVTADHGGVIKYWQSS
MTNVQLLQGHREAVRSLSFSPTDFKFVSCSDDATVKIWDFESGREERVLTGHGWDVKCVA
YHPQKCLLASGSKDNLVKIWDPKSGNSLNTLHGHKNTVFKVAWNSNGNWLLTASRDQLIK
IYDIRTLKEFATLKGHAREVTSIAWHPWYERLFVSGSYDGSLMYWEVGKENALASIPQAH
DTAVWDIQWHPVGHVVATGSNDHSTKFWCRNRPGDPMDDKYNGGQNVLNEHDTGEGMMHM
RGGADGAEVLPGMADGASILRSSAINAANFQTFNKSATDSRTNGGRRPPPESYTCNRCGT
KGHWIEDCPTKDQQSLNGQMQRKLPPEGYLCKRCSVPGHYISDCTEPKVPPPSYTCHKCR
QKGHWKQDCPMDGSGAISALLSQIRPQGVPNSGSVAMSSSGAGLAPPPPPPARGFPPRGM
MVPPPPTAGLMVPPPPPPHILAGMKRAREDDGNMNPGPSALATTAWPIAPGSGSAGHVGL
ASGPPAASAASPGLLPGQSDHKKQSRDPRRR
>Bremia_lactucae__TDH74355.1
MQANGELHSAQVLKSGHDVGSSHYAGGVPPHKRMRKPIVRKSVDPNATFINYVTQRRFVL
ARSVRSHVLPPHSFYKKQMLPPMAYPGDDDLASCVCTKFCRCSTNKQRCPVNCLTWTPEG
RRLITGNSVGEFTLWNGLAFNFETILQAHDDAVRAMVWSHNDNWLVTADHGGVIKYWQSS
MTNVQLLQGHREAVRSLSFSPTDFKFVSCSDDATVKIWDFESGREERVLTGHGWDVKCVA
YHPQKCLLASGSKDNLVKIWDPKSGNSLNTLHGHKNTVFKVAWNSNGNWLLTASRDQLIK
IYDIRMLKEFATLKGHAREVTSIAWHPWYERLFISGSYDGSLMYWEVGKENALASIPQAH
DTAVWDIQWHPVGHVVATGSNDHSTKFWCRNRPGDPMDDKYNGGQTVLNEQETGEGGMYM
RGGVDSAEVLPGMADGASSLRSSAINAANFQTFNKPTTDIRGNTGRRPPPDSYTCNRCGT
KGHWIEDCPTKDLVTPAGQMQRKVPPEGYLCKRCNVPGHYISDCTEPKVPPPSYTCHKCR
QKGHWKQDCPMDGNGTINVLLSQIRPPGTLMNSNVSMSTGGVGSGPLLPLSAPNYPPRGM
MAASSIPSGAPGLLVPPPPPPHILAGMKRAREDDVGGGATMLPPQMSGWPPISGGQSGQP
LGLSDPRHLSGQSDLKKVNRDPRRR
>Peronospora_belbahrii__CAH0482800.1
MPENGELHPAQVLKSGHDVGASHYAGGVPPHKRMRKPIVRKSVDPNATFINYVTERRFVQ
ARSVRSHALPPHSFYKRQMMPPLAYPGDDDLASCVCTKFCRCSTNKQRCPVNCLTWTPEG
RRLITGNSVGEFTLWNGLAFNFETILQAHDDAVRAMVWSHNDNWLVTADHGGVIKYWQSS
MTNVQLLQGHREAVRSLSFSPTDFKFVSCSDDATVKIWDFESGREERVLTGHGWDVKCVA
YHPQKCLLASGSKDNLVKIWDPKSGNSLNTLHGHKNTVFKVAWNQNGNWLLTASRDQLIK
IYDIRMLKEFATLKGHAREVTSIAWHPWYERLFVSGSYDGSLMYWEVGKENALASIPQAH
DTAVWDIQWHPVGHVVATGSNDHSTKFWCRNRPGDPMDDKYNGGQTVLNEHETSEAVMHM
RGGADGAEVLPGMADGASSLRSSAINAANFQTFNKTTVDSRNNCGRRPPPESYTCNRCGT
KGHWIEDCPTKDQQNPSGPIQRKVPPEGYLCKRCNIPGHYISDCTEPKVPPPSYTCHKCR
QKGHWKQDCPMDGNGAINALLIQFLPEGFHHEAWLPPAPPTAGLLVPPPPPPHILAGMKR
AREDEIGPGVGLIPPPMNSWPPLTTGNGPGQASFLPGLPGGGIMPSSALVSEQSDAKKLS
RDPRRR
>Peronosclerospora_sorghi__KAI9895228.1
MLENGELHPAQVLKSGHDVGASHYAGGVPPHKRMRKPIVRKSVDPNATFINYVTHRRFVV
ARRARSHALPPHSFYKKHMMPPLACPGDDDLASCVCTKFCRCSTNKQRCPVNCLTWTPEG
RRLITGNSVGEFTLWNGLAFNFETILQAHDDAVRAMVWSHNDNWLVTADHGGVIKYWQSS
MTNVQLLQGHREAVRSLSFSPTDFKFVSCSDDATVKIWDFESCREERVLTGHGWDVKCVA
YHPQKALLASGSKDNLVKIWDPKSGNSLNTLHGHKNTVFKVAWNANGNWLLTASRDQLIK
IYDIRMLKEWTTLKGHAREVTSIAWHPWYERLFVSGSYDGSLMYWEVGKDHALATIPQAH
DTAVWDIQWHPVGHVVATGSNDHSTKFWCRNRPGDPMDDKYNGGQNVLNEHETGEGLVLA
QMRDGTDVLPGMADSASSLRSSAINAANFQTFHKVVPDSRPPGGRRPPPRVVHVQSMWHE
RALDRGLSHERPAESRCPPATKSAPGRLLVQAVQCTRTLHLGLYGAEGAATVVHVPQVST
KGTLETGLSHGWQ
>Peronospora_effusa__UIZ28772.1
MPENGELHPAQVLKSGHDVGASHYAGGVPPHKRMRKPIVRKSVDPNATFVNYVTQRRFVL
ARSVRSHALPPHSFYKRKMMPPLVYPGDDDLASCVCTKFCRCSTNKQRCPVNCLTWTPEG
RRLITGNSVGEFTLWNGLAFNFETILQAHDDAVRAMVWSHNDNWLVTADHGGVIKYWQSS
MTNVQLLQGHREAVRSLSFSPTDFKFVSCSDDATVKIWDFESGREERVLTGHGWDVKCVA
YHPQKCLLASASKDNLVKIWDPKSGNSLNTLHGHKNTVFKVAWNSNGNWLLTASRDQLIK
IYDIRMLKEFATLKGHAREVTSIAWHPWYERLFVSGSYDGSLMYWEVGKDSALASIPQAH
DTAVWDIQWHPVGHVVATGSNDHSTKFWCRNRPGDPMDDKYNGGQTVLNEHETGEGMMHM
RGNPDGMEVLPGMADSASSLRSSAINAASFQTFNKCPMDNRGNGGSRRPPPESYTCNRCG
TKGHWIEDCPTKDQLNPSGQIQRKVPPEGYLCKRCNIPGHYISDCTEPKVPPLSYTCHKC
RQKGHWKQDCPMDGNGAINALLSQIRPQGVPVSAGIPMNTNGAASVPPRGFPPRGMMPPP
PPPATAGLLVPPPPPPHILAGMKRAREDDVGGGAGIVPPPLNGWPPMGSNGPSFPPGTSG
VITPSMEAVPGQSDLKKLNRDPRRR
>Peronospora_farinosa__CAI5713448.1
MPENGELHPAQVLKSGHDVGASHYAGGVPPHKRMRKPIVRKSVDPNSTFVNYVTQRRFVL
ARSVRSHALPPHSFYKRKMMPPLVYPGDDDLASCVCTKFCRCSTNKQRCPVNCLTWTPEG
RRLITGNSVGEFTLWNGLAFNFETILQAHDDAVRAMVWSHNDNWLVTADHGGVIKYWQSS
MTNVQLLQGHREAVRSLSFSPTDFKFVSCSDDATVKIWDFESGREERVLTGHGWDVKCVA
YHPQKCLLASASKDNLVKIWDPKSGNSLNTLHGHKNTVFKVAWNSNGNWLLTASRDQLIK
IYDIRMLKEFATLKGHAREVTSIAWHPWYERLFVSGSYDGSLMYWEVGKDSALASIPQAH
DTAVWDIQWHPVGHVVATGSNDHSTKFWCRNRPGDPMDDKYNGGQTVLNEHETGEGMMHM
RGNPDGMEVLPGMADSASSLRSSAINAASFQTFNKSPMDNRGNGGSRRPPPESYTCNRCG
TKGHWIEDCPTKDQLNLSGQIQRKVPPEGYLCKRCNIPGHYISDCTEPKVPPLSYTCHKC
RQKGHWKQDCPMDGNGAINALLSQIRPQGVPVSAGIPMNTNGAASVPPRGFPPRGMMPPP
PPPATAGLLVPPPPPPHILAGMKRAREDDVGGGAGIVPPPLNGWPPMGSNGSSFPPGPSG
VITPSIEVVPGQSDLKKLNRDPRRR
>Phytophthora_ramorum__KAH7468721.1
MQENGELHPAQVLKSGHDVGSSQYAGGVPPHKRMRKPIVRKSVDPNATFINYVTQRRFVL
ARSVRSHALPPHSFYKKQMLPPLAYPGDDDLTSCVCTKFCRCSTNKQRCPVNCLTWTPEG
RRLITGNSVGEFTLWNGLAFNFETILQAHDDAVRAMVWSHNDNWLVTADHGGVIKYWQSS
MTNVQLLQGHREAVRSLSFSPTDFKFVSCSDDATVKIWDFESGREERVLTGHGWDVKCVA
YHPQKCLLASGSKDNLVKIWDPKSGNSLNTLHGHKNTVFKVAWNSNGNWLLTASRDQLIK
IYDIRMLKEFATLKGHAREVTSIAWHPWYERLFVSGSYDGSLMYWEVGKDNALASIPQAH
DTAVWDIQWHPAGHVVATGSNDHSTKFWCRNRPGDPMDDKYNGGQTVLNEHDVGDGMMHM
RQGADGAEVLPGMADGASSLRSSAINAANFQTFNSSSTDNRGNGGRRPPPESYTCNRCGT
KGHWIEDCPTKDQHGPSGQMQRKVPPEGYLCKRCNVPGHYISDCTEPKVPPPSYTCHKCR
QKGHWKQDCPMDGNGTISALLSQIRPPGAAMAPISTGGVGSIPPPPLSARGFPRGMMPPP
PPAAGGPGLLVPPPPPPHILAGMKRAREDEPVGMPPPPMNGWPPVAGGRAPPGPPGMLNV
PGQPDLKKISRDPRRR
>Phytophthora_citrophthora__KAK1946719.1
MAENGELHPAQVLKSGHDVGSSQYAGGVPPHKRMRKPIVRKSVDPNATFINYVIQRRFVQ
ARSVRTHALPPHSFYKKQMLPPMAYAGDDDLASCVCTKFCRCSTNKQRCPVNCLTWTPEG
RRLITGNSVGEFTLWNGLAFNFETILQAHDDAVRAMVWSHNDNWLVTADHGGVIKYWQSS
MTNVQLLQGHREAVRSLSFSPTDFKFVSCSDDATVKIWDFESGREERILTGHGWDVKCVA
YHPQKCLLASGSKDNLVKIWDPKSGNSLNTLHGHKNTVFKVAWNSNGNWLLTASRDQLIK
IYDIRMLKEFATLKGHAREVTSIAWHPWYERLFVSGSYDGSLMYWEVGKENALASIPQAH
DTAVWDIQWHPVGHVVATGSNDHSTKFWCRNRPGDPMDDKYNGGQTVLNEHETGEGMTHM
RGGPDGAEVLPGMADGAASLRSSEINAANFQTFNKSAMDNRGNGGRRPPPDSYTCNRCGT
KGHWIEDCPTKDQHNPNGQMQRKVPPEGYLCKRCNIPGHYISDCTEPKVPPPSYTCHKCR
QKGHWKQDCPMDSNNGSITALLSQIRPPMNAGGIPMSSGGVGPVPPPPPSARGFPPRGMM
PPPPPAAGAAGMLVPPPPPPHILAGMKRARDDDPSSGAGMLPPPMTGWPPMAGGRPGPPV
GPPGAPGLLPGQPDLKKMNRDPRRR
>Phytophthora_fragariaefolia__GMF50721.1
MSPFALRICKAVALPFALPRGPGTMQENGELHPAQVLKSGHDVGSSHYAGGVPPHKRMRK
PIVRKSVDPNATFINYVTQRRFVLARSVRSHALPPHSFYKKQMLPPMAYAGDDDLASCVC
TKFCRCSTNKQRCPVNCLTWTPEGRRLITGNSVGEFTLWNGLAFNFETILQAHDDAVRAM
VWSHNDNWLVTADHGGVIKYWQSSMTNVQLLQGHREAVRSLSFSPTDFKFVSCSDDATVK
IWDFESGREERVLTGHGWDVKCVAYHPQKCLLASGSKDNLVKIWDPKSGNSLNTLHGHKN
TVFKVAWNSNGNWLLTASRDQLIKIYDIRMLKEFATLKGHAREVTSIAWHPCKENALASI
PQAHDTAVWDIQWHPVGHVVATGRCVCFLYFLIRAERCLTFAFIWCYSNDHSTKFWCRNR
PGDPMDDKYNGGQTVLNEHEAGEGMMHVRGGADGAEVLPGMADGASSLRSSAINAANFQT
FNKSATDNRSNGGRRPPPESYTCNRCGTKGHWIEDCPTKDQHNPSGQMQRKIPPEGYLCK
RCNVPGHYISDCTEPKVPPPSYTCHKCRQKGHWKQDCPIDGNGTISALLNQIRPSGNGGV
APISTGGAGPVPPPPLSARGFPPRGMMPPPPPNAGAGGGLLVPPPPPPHILAGMKRSRED
EGGSGMGMLPPPVNGWPPSTRGGPPPGPPGGGMPPGLLSTPGQPDLKKLSRDPRRRTGGN
CLQHRKESNLDSSRLDDGPVVLYYLQASKEAERQRWIRALQRWIEGECPAKLGRGILNYI
VNNEYSNYRYGQKVVGGSSRSVALVGDCGSTVSGPAALSPASQAGRSVEQEFPVLANLIR
DMHDCKKEDEMVYILDQILGEVQDGATSGYIKKLIATAGEVKLEESQHIWTTHVKTAYAN
VMKALQTASSGQEPSSQAPTLRAPTTYAVRQNSAGSVDSSESNRSLNNVDLASFHRFYKL
GRKLGSGAFSVVHIATHRETRKQVAVKCIAKASLGPQDVHSLKQEVEVMSSLNHPNIVPL
LDYFEEDRYYYIVTPLCTGGELFDDLVKRKSYTEEDARVLMRKLASAIDYLHSRGIVHRD
LKPENILLKTSAPGAEVMIADFGFARPMNGSRRGTACGTPGYVAPEVVQGEPYGAEVDCW
SLGVILFILLCGYPPFPGANHATVLDKVVKAEYKFESPYWDEVSDEAKDLVSELLTVDRT
KRLDASGILAHPWMDETRASAISVTDDSESRTRMTRKCSDLLPALHQMRKHSLTHGSPKI
RPSDMNVDDMELDELTMNSDKEMLDRELADMDSV
>Phytophthora_cinnamomi__KAG6586993.1
MQENGELHPAQVLKSGHDVGSSHYAGGVPPHKRMRKPIVRKSVDPNATFINYVTQRRFVL
ARSVRSHALPPHSFYKKQMLPPMAFAGDDDLASCVCTKFCRCSTNKQRCPVNCLTWTPEG
RRLITGNSVGEFTLWNGLAFNFETILQAHDDAVRAMVWSHNDNWLVTADHGGVIKYWQSS
MTNVQLLQGHREAVRSLSFSPTDFKFVSCSDDATVKIWDFESGREERVLTGHGWDVKCVA
YHPQKCLLASGSKDNLVKIWDPKSGNSLNTLHGHKNTVFKVAWNSNGNWLLTASRDQLIK
IYDIRMLKEFATLKGHAREVTSIAWHPWYERLFVSGSYDGSLMYWEVGKENALASIPQAH
DTAVWDIQWHPVGHVVATGSTKFWCRNRPGDPMDDKYNGGQTVLNEHEAGEGMMHMRGGP
DSVEVLPGMADGASSLRSSAINAANFQTFNKSATDNRGNGGRRPPPESYTCNRCGTKGHW
IEDCPTKDQHNPSGQMQRKVPPEGYLCKRCNIPGHYISDCTEPKVPPPSYTCHKCRQKGH
WKQDCPMDGNGAISALLSQIRPPGGVGAGAPMSTGGVGPVPPPPPSARGFPPRGMMPPPP
PAAGAGLLVPPPPPPHILAGMKRARDDEGGNGVGMPPPPMNGWPPMAGASGRSGPPPGPP
GGGMPPPGLLSTPGQPDLKKMSRDPRRR
>Phytophthora_parasitica__XP_008898266.1
MQESGELHPAQVLKSGHDVGSSHYAGGVPPHKRMRKPIVRKSVDPNATFINYITQRRFVQ
ARSVRSHALPPHSFYKKQMLPPMAYPGDDDLASCVCTKFCRCSTNKQRCPVNCLTWTPEG
RRLITGNSVGEFTLWNGLAFNFETILQAHDDAVRAMVWSHNDNWLVTADHGGVIKYWQSS
MTNVQLLQGHREAVRSLSFSPTDFKFVSCSDDATVKIWDFESGREERVLTGHGWDVKCVA
YHPQKCLLASGSKDNLVKIWDPKSGNSLNTLHGHKNTVFKVAWNSNGNWLLTASRDQLIK
IYDIRMLKEFATLKGHAREVTSIAWHPWYERLFVSGSYDGSLMYWEVGKENALASIPQAH
DTAVWDIQWHPVGHVVATGSNDHSTKFWCRNRPGDPMDDKYNGGQTVLNEHETGEAVVHM
RAATDGAEVLPGMADGAASLRSSAINAANFQTFNKSATDNRGNGGRRPPPDSYTCNRCGT
KGHWIEDCPTKDQHNPSGQMQRKIPPEGYLCKRCNIPGHYISDCTEPKVPPPSYTCHKCR
QKGHWKQDCPMDGNGAINALLNQIRPQGTPVVNTAVPMSTGGVGPVPPPPLSARGFPPRG
MMPPPPPAGGAGLLVPPPPPPHILAGMKRARDDDVGAGMPPPPMNGWPPMAGGPPPPGLV
PGQPDLKKLSRDPRRR
>Phytophthora_aleatoria__KAG6962167.1
MQESGELHSAQVLKSGHDVGSSHHAGGVPPHKRMRKPIVRKSVDPNATFINYVTQRRFVL
ARSVRSHALPPHSFYKKQMLPPMAYPGADDLASCVCTKFCRCSTNKQRCPVNCLTWTPEG
RRLITGNSVGEFTLWNGLAFNFETILQAHDDAVRAMVWSHNDNWLVTADHGGVIKYWQSS
MTNVQLLQGHREAVRSLSFSPTDFKFVSCSDDATVKIWDFESGREERVLTGHGWDVKCVA
YHPQKCLLASGSKDNLVKIWDPKSGNSLNTLHGHKNTVFKVAWNSNGNWLLTASRDQLIK
IYDIRMLKEFATLKGHVREVTSIAWHPWYERLFVSGSYDGSLMYWEVGKENALASIPQAH
DTAVWDIQWHPVGHVVATGSNDHSTKFWCRNRPGDPMDDKYNGGQTVLNEHETGEGMAHM
RGGADGAEVLPGMADGAASLRSSAINAASFQTFNKSVTDNRGNGGRRPPPESYTCNRCGT
KGHWIEDCPTKDQHNPSGQMQRKIPPEGYLCKRCNIPGHYISDCTEPKVPPPSYTCHKCR
QKGHWKQDCPMDGNGAINALLSQIRPQGAPVVNTGVPMSTGGVGPVPPPPLSARGFPPRG
MMPPPPPAAGAAGLLVPPPPPPHILAGMKRSREDDVSASMPPPPMNGWPPMASGPPPGPH
GSAGPPPGLLSGQPDLKKLSRDPRRR
>Phytophthora_idaei__KAG3238645.1
MQESGELHSAQVLKSGHDVGSSHYAGGVPPHKRMRKPIVRKSVDPNATFINYVTQRRFVL
ARSVRSHALPPHSFYKKQMLPPMAYPGADDLASCVCTKFCRCSTNKQRCPVNCLTWTPEG
RRLITGNSVGEFTLWNGLAFNFETILQAHDDAVRAMVWSHNDNWLVTADHGGVIKYWQSS
MTNVQLLQGHREAVRSLSFSPTDFKFVSCSDDATVKIWDFESGREERVLTGHGWDVKCVA
YHPQKCLLASGSKDNLVKIWDPKSGNSLNTLHGHKNTVFKVAWNSNGNWLLTASRDQLIK
IYDIRMLKEFATLKGHAREVTSIAWHPWYERLFVSGSYDGSLMYWEVGKENALASIPQAH
DTAVWDIQWHPVGHVVATGSNDHSTKFWCRNRPGDPMDDKYNGGQTVLNEHETGEGMAHM
RGGADGAEVLPGGVGPVPPPPLSARGFPPRGMMPPPPPAAGATGLLVPPPPPPHILAGMK
RPREDDVSAGMPPPPMNGWPPMASGLPPGPPGSAGPPPGLLPGQPDLKKLSRDPRRR
>Phytophthora_cactorum__KAG2787823.1
MQESGELHSAQVLKSGHDVGSSHYAGGVPPHKRMRKPIVRKSVDPNATFINYVTQRRFVL
ARSVRSHALPPHSFYKKQMLPPMAYPGADDLASCVCTKFCRCSTNKQRCPVNCLTWTPEG
RRLITGNSVGEFTLWNGLAFNFETILQAHDDAVRAMVWSHNDNWLVTADHGGVIKYWQSS
MTNVQLLQGHREAVRSLSFSPTDFKFVSCSDDATVKIWDFESGREERVLTGHGWDVKCVA
YHPQKCLLASGSKDNLVKIWDPKSGNSLNTLHGHKNTVFKVAWNSNGNWLLTASRDQLIK
IYDIRMLKEFATLKGHAREVTSIAWHPWYERLFVSGSYDGSLMYWEVGKENALASIPQAH
DTAVWDIQWHPVGHVVATGSNDHSTKFWCRNRPGDPMDDKYNGGQTVLNEHETGEGMAHM
RGGADGAEVLPGMADGAASLRSSAINAASFQTFNKSVTDNRGNGGRRPPPESYTCNRCGT
KGHWIEDCPTKDQHNPSGQMQRKIPPEGYLCKRCNIPGHYISDCTEPKVPPPSYTCHKCR
QKGHWKQDCPMDGNGAINALLSQIRPQGAPVVNTGVPMSTGGVGPVPPPPLSARGFPPRG
MMPPPPPAAGATGLLVPPPPPPHILAGMKRPREDDVSAGMPPPPMNGWPPMASGPPPGPP
GSAGPPPGLLPGQPDLKKLSRDPRRR
>Emiliana_huxleyi__EOD19547.1
MVRSYFRYTEEAAWAVAVSGGARIAASADGRSILTPMLESVGVWPLRGGGTERRMRPRPT
VAATASETTALQLSPDGEAVAVGYSDGTVRLWPVAGREPLLEEERVALSGHRSAVLCLAF
APDGSQLASGGADTLVVLWDVVAEAGVCKLRGHRGPVTGVAMIASLGALASVSKDGTLRL
WDLHTQHCVQTCASPAGELWSVDMDESAGRLLTGGAGGELLLWTIAKAEVAGSAGGESGA
ADGATEEATPVGVDPLWMAAHATLRGSIATTSSAKVAQISCSADGGIVGVLYGDRTMGLW
RARDGGERLKRAGKRRPLCGLRGSHKLHSFAFLPPRKPAAAPSAAKASRKRGSAPPPAVR
VLVAQRDNSAAVWEVDTGARTAVPVPGACAPPAGHKHEPRAVALSGDGGLLASASDGEAR
VWSLGSRQCVRSLACGYGLSVAFVAGNKLVAVGTKSGGSLPLYELATGELVHENASAHSG
AVWSLAVEPGGAALLSASADKTVATWSVVGEGGGGGASLAPELSADLGDDAMVVEGVTAR
RVHLTLYGHKLPVLCVGVSSDGTICASGSADKSVKLWGLDFGDMHRSLRAHTEPVTALAW
DRLIKLWDADTYQLIHALRGHHAEVWSLAVSRDGGLLASASRDRSLRLPLAEGGESRGVA
AGGARPLREGSRDHNLAYSHGRLLERRRAALDRNRRSRYLTARRSERRSAYLLRALGSVR
PAELEQALLLLPFDAARTILYLLRVHHKPLVASRALLDLLGPIHAALSARVSAERARLGY
NTAAREKKTGGKRRPKQKGSAAE
>Blastocystis_hominis__CBK20766.2
MQHSYQRYILDSTLGVITSPNSNVVFSHDATLAISGALEELSVWNIKLGTKVRVCGLRDG
TAEISKICRSPKKNLIAVGYTDGTIRLWDIEKRELKLKLKGHKKAVSCLAFNTEGNFLAS
GSNDCTIVIWDLISENGICRLKGHRDMVTSITFLEEYNMLISASKDTLLKVWSIDGQYCI
DTYIGHRTEIWSMVLFTQSGYKDKPDEEGLTKYNLLTGSSDQSLRLFSIYKDPRVFSTEA
DEDGKEVGGSEHVLEYRGCVTVSQSGRTGQLLMDSTQSLVGYFNVNKVFMLYRVRSFADS
IKRMKRRIRRRKEKGGVAKASVQCSDAMELVSTVKTTHKLTSFDFGRQLKESDEVEVLFG
MNNNSMQLYRLSRNNSQATKDEEGRSMENTGSYEKVLSIALAGHRSDVRALALTSTDDLI
LSVGQKDAKVWSVRSLECVRSIDVVNGLCCCILPGDKHAVIGTKDGKLVLVDLNTGDVMQ
TVQAHKGSIWSVDVRQDSKGMMSGGADHNICFWEISFWLSILLTVDPTTKRRMLQIIATR
TLKMSHDILCVKYSNTKDPSKLLVAVSLLDNTVKIFFEDTLRFFLSLYGHKLPVLSLSIS
SDNKLIVTASADKNIKIWGLDFGDCHKSFFAHADSVMSVGFVNNTHYVFSCGKDGVLKFW
DADRFEMITQTNAHYGEAWCLVVSHLGDFVVTAGHDRAIRVFLRSNEPVILEEEREREMD
EQLDQTMDVDGERALGMEEETAMPNEDKQAVGEAQAHEVTLDKDASDKVSSVHSSSMRSA
DYLISTLERAENQRKKVKEWEEECEYMKSLLTEEEYNQRTENGAKPLMAPPEKDIMMMGM
SPLEFVATTISNIPRPEFESTLLVLPFENVCQLVEYFKDMLETNQQVELCVRSLLFLLKL
YEVGFEGTCNGQQQLEASTQLRSTLVVLKSLMREKLFETRVSGWVGLKWKGYIGVNQAAL
RLLKRKLDEKNEVFGEEKRSKILCSFCFTKIVPISF
>Blastocystis_hominis_2__CBK20766.2
MQHSYQRYILDSTLGVITSPNSNVVFSHDATLAISGALEELSVWNIKLGTKVRVCGLRDG
TAEISKICRSPKKNLIAVGYTDGTIRLWDIEKRELKLKLKGHKKAVSCLAFNTEGNFLAS
GSNDCTIVIWDLISENGICRLKGHRDMVTSITFLEEYNMLISASKDTLLKVWSIDGQYCI
DTYIGHRTEIWSMVLFTQSGYKDKPDEEGLTKYNLLTGSSDQSLRLFSIYKDPRVFSTEA
DEDGKEVGGSEHVLEYRGCVTVSQSGRTGQLLMDSTQSLVGYFNVNKVFMLYRVRSFADS
IKRMKRRIRRRKEKGGVAKASVQCSDAMELVSTVKTTHKLTSFDFGRQLKESDEVEVLFG
MNNNSMQLYRLSRNNSQATKDEEGRSMENTGSYEKVLSIALAGHRSDVRALALTSTDDLI
LSVGQKDAKVWSVRSLECVRSIDVVNGLCCCILPGDKHAVIGTKDGKLVLVDLNTGDVMQ
TVQAHKGSIWSVDVRQDSKGMMSGGADHNICFWEISFWLSILLTVDPTTKRRMLQIIATR
TLKMSHDILCVKYSNTKDPSKLLVAVSLLDNTVKIFFEDTLRFFLSLYGHKLPVLSLSIS
SDNKLIVTASADKNIKIWGLDFGDCHKSFFAHADSVMSVGFVNNTHYVFSCGKDGVLKFW
DADRFEMITQTNAHYGEAWCLVVSHLGDFVVTAGHDRAIRVFLRSNEPVILEEEREREMD
EQLDQTMDVDGERALGMEEETAMPNEDKQAVGEAQAHEVTLDKDASDKVSSVHSSSMRSA
DYLISTLERAENQRKKVKEWEEECEYMKSLLTEEEYNQRTENGAKPLMAPPEKDIMMMGM
SPLEFVATTISNIPRPEFESTLLVLPFENVCQLVEYFKDMLETNQQVELCVRSLLFLLKL
YEVGFEGTCNGQQQLEASTQLRSTLVVLKSLMREKLFETRVSGWVGLKWKGYIGVNQAAL
RLLKRKLDEKNEVFGEEKRSKILCSFCFTKIVPISF
>Blastocystis_sp_subtype_4__XP_014529560.1
MQHSYQRYTLDSTLGLITSPNANVVLSHDGTMAISGALEELAVWNIKLGTKVCGLKDGDA
EISRICRSPKKDIYAVGYTDGFIRIWNIEKKEMTLKLKGHKKAISSFSFNAEGNLLASGS
SDCTIVIWDLIGETGVCRLKGHRDVVTSLLFIEEYNMLLSASKDTLLKAWSIDGQYCLDT
YIGHRTEIWSMTRISQNGYKDEEGESNLTKYCVLTGSSDQSLRLFNIFKEPRVLKSEEET
VASQHILEYRGCITVPKSGRTGQLSVDPSGELVGYYNVGKVFMLYRIRTVNDSTKKMKRR
VKRRKEKGDIGDSLVQCSDVLELVSTVNTTHKLTSFDFGRELSSSDEIEVLFGLNNNSMQ
MYRFGRHNASTKKDKEKKEDGAGVENTGSFEKLMSISLAGHRSDVRAVSLFSTDDILLSV
GQKDARMWSIRSLECVRSIGVEGGLCCCLLPGDKFSVIGTKEGKLVLVDLNTGDVIQTLQ
AHKGSIWSVDVRMDGKGMMSGGADHNLCFWEFEIQQNPETKRRQLQIVPTRTLKMSHDIL
CVKYSNTKETDKLLVAVSLLDNTVKIFFEDTLRFFLSLYGHKLPVMSLSISSDNKLIVTG
SADKNIKIWGLDFGDCHKSFFAHADSVMSVAFVPNTHYVFTCGKDGFLKFWDADRFELIT
QTHAHFGEAWALTVSHLGDFVVTAGHDRAIRIYLRSNEPVILEEERERELEEQLDEAMDV
EGERALGLEDEAVQPSGAEQATGTGKTNEVVLEKDGSDRATSVNSGSMRAADSLIATLER
AEAQRKKIKEWEEECEYVKSLLTEEELQERTANGTKPVLPPPEKDVFMMGMTPFEYVATT
VSNMPRIELESTLLVLPFENICQLLVYLTEMLNSNQQVEMCVKAILFIIRLYEQQLEATA
QLQDTLIQLRSLMKAKLYVNRDRLGVNQAALTLLKRSLAERRGVFDDVESDDKRAKI
>Blastocystis_sp__OAO13196.1
MQHSYQRYILDSTMGLITSPNSNVVYSHDHSMAISGTLEEVSVWNIKLGSKVCSLKDGTA
EVSRICRSPKKNIFAVGYSDGYIRIWDVEKREMKLKLKGHKKAISALSFNKEGNLLVSGS
NDCTIVLWDLISETGICRLKGHRDMVTSVLFLEEYGMLLSASKDTLLKVWSIEGQYCLDT
YIGHRTEIWSMVLFSQPGFKEGKEGALGKYNLLTGSSDQSLRLFSVYREAQSVQTDGEDG
LETKHHLEYRGCLTLTQTGRTVELQASEEGTHIGYYNASKAFLLYAIRPLHESLKKMKRR
VHRRKEKGGEAVSSVQCTDALELVSTVSTSHKVSSFDFGRTLAASDEVEVLFGLNNNSMQ
VYKFGRSNGKKEESGGAVENTGSYEKTLSIALAGHRSDVRALCLTSTDDMVLSVGQKESK
MWSVRSLECVRSLDVENGLCCCVLPGDKHAVIGTKDGKLVLVDLNTGDVLQTLQAHKGSI
WSVDVRRDGKGMVSGGSDHNICFWEFDIAVSAATKKRTLQIVATRTLKMSHDVLCVRYSN
STDPSKLLVAASLLDNTVKIFYEDSLRFFLSLYGHKLPVLSLAISSDDKLLVTGSADKNL
KVWGLDFGDCHKSFFAHADSVMSVGFVNNTHYVFSCGKDGMLKFWDADRFEMITQTQAHY
GEAWCLAVSHLGDFVVTAGHDRAIRVYLRSNEPVILEEEREREAEEQMDQTMDVEGDRAL
GLEDEAAAPDAAKQATGEARVSEVTLETKEGSDKVSSVHSGSMRAADALIAALERAEAQR
KRVKEWEEECAYMKSLLTEEEFEQRTEKGTKPLIPAPEKDVYMLGMSPYEYVASTISNMP
RLELESTLLVLPFENICQLVEYLCEMLRTNQQSETCVRSLLFVFKLYEKQLEANAQLQSV
LLVLKSLMKEKLYQNRDRIGMNQAALQLLKRQLNERNGVFGDEEMEDKQARV
>Phytophthora_infestans__XP_002905203.1
MFLSLVPRKEPLAVIDEPTTSNYGDQFVERVVFHPSRGSIVCVKGDTLEELDVNTGALLC
HITFDLLASSNVDLILPAGPHFVVGLLQSRLLVVWDLDESVLLATSDADKVHGTRRVTAL
ATSLCTDRWLFFNAEGSNNVRVTRVDSPRPAREILRKSALRGGSVVSLAYSTEHHLLSSG
CNDGTIQVWSISSNEVDGGIPKKGQESTGFATPLFAVQLAQSPVVEICIGMCTGCGTNGS
RSNMFLAAAYQNRRVDVIAMNGQAHTCVASTMLAPPQTPDLSRLGGRLTLALHPQLPVLL
MHWRSHKSEVGIDVIAAWELVKTEGNSVTSPRGGAGGNSSGGGVFATDIVLWQNSLAVYA
STVNRRSIFLVDVQSNATSISTVEMEPKTVLALSTMTQLTLAQYHDYPTGIPSSQLQIAV
KTSAKGTPVLKLQRFSQLSGRLTGSSDQLPDWKSERGVALLPFQMLSNRNQSAVCIKLRE
KGQDAATNDVRASSFSFAVLDLDVTVDPAMTDVVVNPDEEDGVVAPSALPAIELKYGPLQ
HEARDLCFGMNPSLENADAKSLPYLLLVLSKTGDAIAFQTTRESSNERVKLNQPVARVFA
TPLLLSASSPYQHVVCKLLYLLDAGLQNERLVLSGDDLSVPIENSSSWTCGSNERVVDVQ
WNSSTCPQIGPHDSQQHLLLAVTTTRRVVVLSPELHELRAYDFNEDLVGVPDSVLWVSQT
LLYSTTGNQVRYVTPVAHHLQDTSRLVCSIADLGIRSGFTRSSIQLVSMCGDRLCYAVSN
PTTLSSRLTLHSVALCEPLLLGFATPNATLRRVFEREMVAFTLMSDDSDRPVCSISDAVL
ETAYHAFGWKDKVLKVLKALLNSHEKSSATVAVDGAAIAAPSSNYSRTSLLSRTMMSSIF
LDAHKWEDFSRVFLAHDPALEEYVIAIDSDGAAKLPSRMGPTARRFRQLAVVFESIGQPD
WAMRCLDLSGDDEALLTMFRKFNTASASSEVLDTLQNAWNKLNPPLSAITKAAMTQSQDL
QNDPFSALCCETLTQPMRRGRLLHSVAPLDRLRLPVEKQPSQDDSTDSTRAGTLLWKRLA
PEDASEWLGVSTKTRVATTDPRALNYSIFATEASAITANAKMTIGPFQDEEDAVVAYWRF
EEGATASGEASPDGIECLDTSKRENALRVFGPVTLVESSAPVDRGEPGRIPEEFALRFPS
STSSLASSGWGAQCPIRPGSTLDVATTFDEDPYRREFTFEVWIRNYKMYDQVQKIVEGGE
EIPATLSGGARQVLVSRRRVETLDDGVKGEDVSGLVSWELAVDEDDHLVLTCGNQQVRST
QKMEHTGNQGWRHVAFTMDVSSAQRIGLKLYIDARCVGESQTAPSNQTVSKPSKLLLGWR
MQDYEMTEVRLWATARSADQLSDMRENYLGLAEAKRRMKIAIHQRNCTCEKCVSRRAQTA
GAGAGGAPRLGLSLSTPLAPPSRQRRVVPQAKTT
>Phytophthora_pseudosyringae__KAG7389952.1
MVLSLVPRNEPLAVIDEPTTSSSNGDHFVERVVFHPSRGSVVCVKGDTLEELDVNTGALL
CHITFDLLTSSNLDLILPAGSHFVVGLLQSRLLVVWDLEEAVLLATSDADKVHGARRVTA
LATSLCVDRWLFFNADGSNNVRVTRVDSPRPAREILRKSALRGGSVVSLSYSTEHRLLSS
GCNDGTIQVWSISSSVEVEPGTTRKGQESTDFATPLFALQLAQSPVVEIVMGMCTGCGAN
ASSSNLFLAAAYQNRRVDVVAMNGHTHTCVASTVLAPPQTPDLSRLGGTLTLAIHAQLPV
LLVHWRSHRSDFGVDVLAAWEIVNTGGTLVTSPRGGAGGSSSGGGAMTEWWPVASSSTLR
GLNTSTTESRPQVLATDVALWQNSLAVYASTPDRRSIFLIDFQPNTTAEAQPKTVLALST
TTQLTLAQYHDYPTGIPSSQLQITVKSSAKGTPVLKLQRFSHLSGRLTGSSDQLPDWKSE
RGVPLVPFHVQGSRDQSAVCVKLREKGDDAASNGARPCAFSFAVLDLDVLVDTAMTDVVI
NPDDDELAVAPSCLPAIELKCGSLQHGARDVCFGMTPSSGIEDAPKSQTYRLLVLSQTGD
AITFQTTRDPSNERLTLNEPVQRVFATPIALSASSPYQSAAVCKLLYVLEPKSPGQHERL
VLSGDDLSVPGDYATSWTCGPNERVVDVLWNSSSCPQIGPHDSQQRLLLAVTTTRRLVVL
SPELRQLRTYSFKNDLMGDPESVLWVSQTLLYSTTRGQLRYVTPVAENHLENETSRLLCS
IATDLDTCPGFTRSCVQLVTLCGDRLCYAVSDPATLSTRLTLHSVALCEPLLLGFAVPTA
TLRRVFEREMVAFTLMSDDSERPVCSISDAVLETAYHTFDWKDKVLKVLKALLSPHEKPV
SAVVGAADGGAAPAAPSSNYSRTSPLSRAVLGSIFLDAHKWEDLLRVFLAHDPALEEYVV
TIDSDGAAKLPSRMGPTARRFKQLAAVFESLGQPDWAMRCLDLSGDDEALLTMIRKFNTG
SASSCSQVLEALQKSWPKLNPPLSAITKAAMGQQPQDEHHPDPFAILCCENVTQPMRRGR
LLQSVAPLDGLKVAVAPSDKLPTQDDGANDTTRAGSLPWKRLAPEDASEWLGVSTKARVA
PTEPRALNYSIFAAEASALSGSLLGFADAAGASFPAAFSPSSSASVSAEAAASAKMTIGP
FQDEEDAVVAYWRFEEGAAVAEKQAGGDGEAESPDGTECLDTSKRENTLRLVGGAVTLVE
SSAPVDRGETGRIPEEFALRFPSSASPSPALPFGAQCPIRPGSTLDIATTFDEDPYRREF
TFEVWIRNYKLYEQVQTLLDKGEEIPATLSGGVRHVLVSRRRVDSLDDGAKGGDVSGPAT
WELVIDEDDHLVLAFGNQQVRSTQKMEHSGNQGWRHVAFTVDVSSPQRVGLKLFLDARCV
GESQTTPSSQQVSKPSKLLLGWRMHDYEMTEVRLWATARSADQLSDMRENYLGLAEAKRR
MKIAIHQRNCTCEKCVARRAQSAAGPGAAGAPRLGLSLSTPLAAPSRQRRLVPQAKPTS
>Phytophthora_aleatoria__KAG6975954.1
MVLSLVPRKEPLVVVDEPTTSSSNGDHFVERVVFHPSRKSIVCVKGDTLEELDVSTGALL
CHITFDLLASSNVDFILPAGPHFVVGLLQSRLLIVWDLDESVLLATSDADKVHGTRRVTA
LATSLCADRWLFFNAEGSNNVRVTRVDSPRPAREILRKSALRGGSVVSLAYSTEHHLLSS
GCNDGTIQVWSISSNEVDAGVPKKGQETTGFATPLFAVQLAQSPVVEICIGMCTGCGTNG
SSSNMFLAAAYQNRRADVIATNGQAHTCVASTMLAPPQTSDFSRLGGALTLAIHAQLPVL
LMHWRSHRSDLGVDVIAAWELVNTGGSSVTSPRGGAGGNSSGGGAMTNWWPVANSSTLNM
PMGRRQVLATDIVLWQNSLAVYASTIDRRSIFLIDIQPNQTSTNATETEPKTVLALSTMT
QLTLAQYHDYPTGIPTSQLQIAVKTSAKGTPVLKLQRFSQVSGGLTGSSDQLLDWKSERG
VPLLPFQVLASRQQAAVCIKLCEKGEDAATNGKRPSSFSFVVLDLDVMVDTAMTDVIVNP
DDDDGVIAASSLPAIELKYGSLQHEARDVCFSMNSSVDSGDASKSQSYLLLVLSKTGDAI
TFQTTRDPSNERVKLNQPVERVFATPHLLPATSPYQSAVVCKLLYLLEPGLQSERLVLSG
DDLSVPVESSSSWMCEANERIVDVQWNSSTCPQIGPHDSQQRLLLAVTTTQRIVVLSPEL
RQLRAYDFKNDLMGVPESLLWISQTLLYSTTGNQVHYVTPVADHLQNDTSRLLCSIADLD
TRSGFTQSSIQLVSMCGDRLCYAVSNAATLSSRLTLHSVALCEPLLLGFAVPNATLRRVF
EREMVAFTLMNDDSDRPVCSISDAVLETAYHTFGWKDKVLKVLKALINSHEKSSSAVAAD
GGAVVAPSSNYSRTSLLSRTIMGSIFLDAHKWEDFLRVFLAHDPALEEYVIAIDSDGAAK
LPSRMGPTARRFRQLAAVFESIGQPDWAMRCLDLSGDDEALLTMFRKFNTASASSEVIDT
LQKTWTKLNPPLSAITKAAMTQQDSQHDPFSILCCETLTQPVRRGRLLNSVAPLDRLKLS
VEKLPSQDDSNDPTRAGTLPWKRLAPEDASEWLGVSTKARIATTEPRALNYSLFATEASA
ISGSLLNVDAISTPAAFSPTPGASAEAASAKMTIGPFQDEEDAVVAYWRFEEGATASSEP
SQDGIECLDTSKRENTLRLFGAVNLVESSAPVDRGEPGRIPEEFALRFPSSTSSLPSSGW
GAQCPIRPGSTLDIATTFDEDPYRREFTFEVWVRNYKMCDQIQKIVENGDEIPATLSSGA
RQVLVSRKRVESLDDGVKGEDVAGLASWELVIDEDDHLVLTFGNQQVRSTQKMEHSGNLG
WRHVAFTMDVSSPQRVGLKLYLDARCVGESQTTPSNQTVSKPSKLLLGWRMQDYEMTEVR
LWATARSADQLSDMRENYLGLAEAKRRMKIAIHQRNCTCEKCVSRRAQSAGAGAGGAPRL
GLSLSTPLAPPSRQRRVVPQAKPT
>Phytophthora_idaei__KAG3250914.1
MVLSLVPRKEPLVVVDEPTTSSSNGDHFVERVVFHPSRKSIVCVKGDTLEELDVSTGALL
CHITFDLLASSNVDFILPAGPHFVVGLLQSRLLIVWDLDESVLLATSDADKVHGTRRVTA
LATSLCADRWLFFNAEGSNNVRVTRVDSPRPAREILRKSALRGGSVVSLAYSTEHHLLSS
GCNDGTIQVWSISSNEVDAGVPKKGQETTGFATPLFAVQLARSPVVEICIGMCTGCGTNG
SSSNMFLAAAYQNRRADVIAMNDQAHTCVASTMLAPPQTSDFSRLGGALTLAIHAQLPVL
LMHWRSHRSDLGVDVIAAWELVNTGGSSVTSPRGGAGGNSSGGGAMTNWWPVANSSTLNM
PMGSRQVLATGIVLWQNSLAVYASTIDRRSIFLIDIQPNQTSTNATETEPKTVLALSTMT
QLTQAQYHDYPTGIPTSQLQIAVKTSAKGTPVLKLQRFSQVSGGLTGSSDQLLDWKSERG
VPLLPFQVLASRHQSAVCIKLREKGEDAATNGKRPSSFSFVVLDLDVMVDTAMTDVIVNP
DDDDGVIAASSLPAIELKYGSLQHEARDVCFSMNSSVDSGDASKSQSYLLLVLSKTGDAI
TFQTTRDPSNERVKLNQPVERVFATPHLLPATSPYQSAVVCKLLYLLEPGLQSERLVLSG
DDLSVPVESSSSWMCEANERIVDVQWNSSTCPQIGPHDSQQRLLLAVTTTQRIVVLSPEL
RQLRAYDFKNDLMGVPESLLWVSQTLLFSTTGNQVRYVTPVADHLQNDTSRLLCSIADLD
TRSGFTQSNIQLVSMCGDRLCYAVSNAATLSSRLTLHSVALCEPLLLGFAVPNATLRRVF
EREMVAFTLMNDDSDRPVCSISDAVLETAYHTFGWKDKVLKVLKALINSHEKSSSAVAAD
GGAVVAPSSNYSRTSLLSRTIMGSIFLDAHKWEDLLRVFLAHDPALEEYVIAIDSDGAAK
LPSRMGPTARRFRQLAAVFESIGQPDWAMRCLDLSGDDEALLTMFRKFNTASASSEVIDT
LQKTWTKLNPALSAITKAAMTQQDSQHDPFSILCCETLTQPVRRGRLLNSVAPLDRLKLS
VEKLPSQDDSNDPTRAGTLPWKRLAPEDASEWLGVSTKARIATTEPRALNYSLFATEATA
ISGSLLNVDAISTPAAFSPTPGASAEAASAKMTIGPFQDEEDAVVAYWRFEEGATASSEP
SQDGIECLDTSKRENTLRLFGAVNLVESSAPIDRGEPGRIPEEFALRFPSSTSSLPSSGW
GAQCPIRPGSTLDIATTFDEDPYRREFTFEVWVRNYKMCDQIQKIVENGDEIPATLSSGA
RQVLVSRKRVESLDDGVKGEDVAGLASWEMVIDEDDHLVLTFGNQQVRSTQKMEHSGNQG
WRHVAFTMDVSSPQRVGLKLYLDARCVGESQTTPSNQTVSKPSKLLLGWRMQDYEMTEVR
LWATARSADQLSDMRENYLGLAEAKRRMKIAIHQRNCTCEKCVSRRAQSAGAGAGGAPRL
GLSLSAPLAPPSRQRRVVPQAKPT
>Phytophthora_parasitica__XP_008896293.1
MVLSLAPRKEPLTVIDEPTASSNGDQFVERVVFHPSRGSIVCVKGDTLEELDATTGALLC
HITFDLLASSNVDLILPAGPHFVVGLLQSRLLVVWDLEESVLLATSDADKVHGTRRVTAL
ATSLCTDRWLFFNAEGSNNVRVTRVDSPRPAREILRKSALRGGSVVSLAYSTEHHLLSSG
CNDGTIQVWSISSSEMDTGIPKKGQESTGFATPLFAVQLAQSPVVEICIGMCTGCGTNGS
SSNMFLAAAYQNRRIDVVAMNGQAHTCVASTTLAPPQTPDLSRLGGSLTLTIHAQLPVLL
MHWRSHRNEAGVDVIAAWELVNTGGSSITSPRGGAGGNSSAGGAMTDWWPVANSSTLNIP
TGRRQVLATDIILWQNSLAVYASTINRRSIFLIDIQPTHATTNTVETEPKTVLTLSTTTQ
LTLAQYHDYPTGIPSSQLQISVKTSAKGTPVLKLQRFSQLSGRLTASSDQLPDWKSERGV
PLLPFQVLANRYQSVVCIKLREKGEDAAANGVRPRSFSFAVLDLDVTVDTAMTDVVINPD
DEDAVIAPSSLPAIELKYGSLQHETRDVCFSLNPSVDNEAKAPTYLLLVLSKTGEAIAFQ
TTRDPSNERVKLNQPVERVFATPLLLSAASPYHNVVCKLLYLLAPDLQSERLVLSGDDLS
VPVESSSWTCESNERVVDVQWNSSSCPQIGPHDSQQRLLLAVITTRRIVVLSPELRELRV
YDFKTDLLGIPESLLWVSQTLLYSTSGNQVRYVTPVADHLDNTSRLLCSVADLDTRSGFN
RSSIQLVSMCGDRLCYAVSNPATLSSRLTLHSAAICEPLLLGFAVPNATLRRVFEREMVA
FTLMNDDSNRPVCSITDAVLETAYHTFGWKDKVLKVLKALINSHEKSSATTTDGGAVAAP
SSNYSRTSLLSRTVMSSIFLDAHKWEGFLRIFLAHDPALEEYVVAIDSDEAAKLPSRMGP
TARRFRQLAVVFESIGQPDWAMRCLDLSGDDEALLTMFRKFNTSSSSEVLDTLQKTWTKL
NPPLSTITKAATQQDPQNDPFSLLCCETLTQPMRRGRLLNSVAPLDRLKVSVEKPPSQDD
SSDSARAGTLAWKRLAPEDASEWLGVSAKARVATTEPRALNYSIFATETSVISGTLNADA
TSTSAAFSSTPSVSTEAASAKMTIGPFQDEEDAVVAYWRFEEGATASGDASPDGIECLDT
SKRENTLRLFGPVSLVESSAPVDRGEPGRIPEEFALRFPSSTSTLTPNGWGAQCPIRPGS
TLDIATTFDEDPYRREFTFEVWIRNYKMYNQVQKIVESGEEIPATLSGNARQVLASRRRV
ESLDDGVKGEDVPGLASWELVIDEDDYLVLSFGNQQVRSTQKMEHSGNQGWRHVAFTMDV
SSPQRVGLKLYIDARCVGESHSTPSNQTVSKPSKLLLGWRMQDYEMTEVRLWATARSADH
LSDMRENYLGLAEAKRRMKIAIHQRNCTCEKCVSRRAQSAGAGAGGAPRLGLSLSTPLAA
PSRQRRVVPQAKPT
>Phytophthora_ramorum__KAH7492186.1
MVVLAPRKDPLAVIDGPTTSGAANGEQFVERVVFHPSRGSVVCVKGDTLEELDVVTGALL
CHITFDLLTTSSMDLILPAGSHFVVGLLQSRFLVVWDLDDAVLLATTDVDKVHSSRRVTA
LATSLCADRWLFFNAEGSNNVRVTRVDSQRPAREILRKSALRGGSVVSLAYSTEHRLLSS
GCNDGTIQVWSISSDEVDASTGRKGQETTDFATPLFAVQLVQSPVVEITIGICTGCGANG
SSSNLFLAAGYQNRRVDVVAMNGQAHTCVASTTLASSHTMDFSRISGTLTLAIHAQLPVL
LAYWRSSRSEYGLDVIAAWELVHGGNLVTSPRGGAGGNNSGGGAMTDWWPVANSLALRGR
YTRPKDNEAPVVLATDITLWQNSLAVYASTAERRVLFLIDVQQNQSPASTTESEPKSVLA
LSTTTQLTLAQYHDYPTGLPSSQLQIAVKTSAKGNPVLKLQRFSQLSGRLTGSSDQLPDW
KSERGVPLVPFQVLGNSHQSAVCIKLRERGEDAATNGVRPSSFSFAVLDLDVMVDAAMSD
VVIEPDDEGGAVSHTSLPAIELKDGALQHDARDACFAMMPPTANVDALKSPAYLLLVLSK
AGDVLNLMTTRDPSTDRRVKLNLPVQRIFATPLELPTSSPFRSLVVCKLLYLLGSTGHEQ
LVLSTEDLSVPVENSSSWTCGSNERIVDAQWNSSACPQIGPHDTQQRLLLAVTTTRRVVV
LSPELRALRVYDFKNDLMGSPESLLWVSQTLLYATTGNQVRFVTPVVNHLRNDTSRLLCS
IATELDTRPGFTRPTIQLVSLCGDRLCYAVSNPLTLSSRATLHSVALCEPLLLGFAEPTA
TLRRVFEREMVAFTFMNDDSDRPVCSISDAVLETAYHAFGWKDKVLKVLKALISSHEKSS
AAVGAADGGALPAAPSSNYNRTSLLSRAVMSSILLDSHRWEEFLRVFLAHDPALEEYVVA
IDSDGAAKLPSRTGPTARRFRQLAAVFESIGQSDWAMRCLDLSGDDEALLTMLRKFNAAA
SSEVLDSLQKSWIKLNPPLSAIAKAAIGQTQQDLQASDPFSILCCETLTQPMRRGRLLNS
VAPLDRLKLPVAPNNDLPKRDDGANDTTRAGSLSWKRLAPEDASEWLGVSAKARLATTEP
RPLNYSIFAAEASAVSGMLLGVDAGLTPAAVPAAAEAAATAKMTIGPFQDEEDAVVAYWR
FEEGATAAEKQASGEAASLDGIECLDTSKRENTLRLLGGAVNMVKSTAPVDRGEPGRIPE
EFALRFPSSETSSAPLPPSGWGAQCPVRPGNTLDVGTTFDEDPYRREFTFEVWIRNYKLY
EQLQKLVENGEEAPASLSGGVRQQLISRRRVDSLDDGVKGGDVSGPANWELVIDEDDFLV
LTFGSQQVRATQKLEHTGSQGWRHVAFTVDVSSPQRVGLKLFIDARCVGESQTTPSSQTV
SKPSKLLLGWRMQDYEMTEVRLWATARSADQLSDMRENYLSLAEAKRRMKIAIHQRNCIC
EKCVSRRAQSVAGAGAAGAPRLGLSLGTPLAAPSRQRRVVPQAKPTQ
>Phytophthora_megakarya__OWZ04793.1
PPQTQDFSRLGGALSLAIHPQLPVLLAHWRSHRIEFGVDVIAAWELVNTGGSSITSPRGG
AGGNTAGGGTMTDWWPIASSSTLRGLSTPTGRPQVLATDITLWQNSLAVYASTADRRSIF
LVDVQPNQSSTSTPEMEPKAALTLSTTTQLTLAQYHDYPIGIPSSQLQVAVKTSAKGTPI
LKLQRFSQLTGRLTATSDQLPDWKSERDVPLVPFQILGNSHQSAVCIKLREKGDDAATNG
ARPSSFSFAVLDLDVMANTAMSDVVVSPDDDDEAIAPIHLPAIELKCGSQQDDVRDVIFG
MNLSVDNTDAPKSLAYLLVVLSKTGDTISFQTTRDPSNERVKLNQPVKRVFATPLQLSAN
SPYQSTVVCKLLYLLDGQIERLVLSGDDLSVQSGTSSWMCEPNERIVEVQWNSSSCPQIG
PHDSQQRLLLAVTTTRRVVVVSPELREIKAYDFKNDLMGAPESLLWVSQTLMYVTTGSQV
RYVTPTANHFPNEASRLLCSIAADLDTRPGFARSSIQLVSMCGDRLCYAVSNPVTLYSRL
TLHSVAICEPILLGFAVPNSTLRRVFEREMVAFTLMNDDSDRPVCSISDAVLETAYHSFG
WKDKVLKVLKALISQEKSSAAMGTADGGSAPAGPSSNYKRTSLLSRAVMGSIFLDAHKWE
DFLRVFLDHDPALEEYVIAIDSDGAAKLPSRMGSIARRFRQFAIAFESIGQPDWAMRCLD
LSGDDEALLTMFRKFNTTSSSSSSEVLDLLQKSWTKLNPPLSAITKAAMGQTQDSGAGQQ
DPFSILCCENLTQPMRRGRLLNTVAPLDRLKLSVVPSEKLSNHGDANETTRAGTLPWKRL
APEDASEWLGISTKTRVATTDPRPPNYSIFASEVSAVGASTEAAANVKMTIGPFQDEEDA
VVAYWRFEEGATAAEKQAETASPDGIECLDTSKRENSLRLLGGVINLVESSAPVDRGEPG
RIPEEFALRFPTSESPSSLPPNGWGAQCPIRPGGTLDVGTTFDEDPYRREFTFEAWIRNY
KMHEQVQKLVENGDEIPATMSGNVRQVLLSRRRVDSLDDGVKGGDVSGLASWEFVIDEDD
HLVLTFGNQQVRSTQKMEHTNNQGWRHVAFTVDVSSPQRVGLKIFLDARCVGESQTTPSN
QMVSKPSKLLLGWRMQDYEMTEVRLWATARSADQLSDMRENYLGLAEAKRRMKIAIHQRN
CTCEKCVSRRAQSAAGAGVGGAPRLGLALSTPLAPPSRQRRVVPQAKATS
>Plasmopara_halstedii__XP_024578605.1
MVLSLVPRQTPLVVIDEPTPIGNNCLIENAMFHPSRGSIVCVKVDTLEELDIKTGALLCH
ITFDLLASSNVESLLPAGSHFVVGVLQSRLFVIWDLNESVLLATVDTDKVHSVRRVTALA
TSLCADRWLFFNADGSNNVRVTRVDSPHPAREILRKSALRGGSVLSLAYSTEHHLLSSGC
SDGTIQVWRISSGEVDAGSSRKNQELTSFATPLFAVQLTQSPVVEICIGRCTGCGINGSS
SNMFLAVGYQNRRVDMITMNDQAHTCVASVTLAPPQTLDFSRLTGVLTFAIHPQLPVLLA
HWRFHGIELGVDCIVAWEFVKAEDTSITSPRGGAGGNSSGGGTLSDWWNIPDSPTLLQQN
VSYDKQLRSQVFATDVMLWQNSFAIYASTLTCRSILLVDIQGSAKSKQNDIKAVPLLSTT
TQLTLAQYHDYPTDISSSHLQMTVTRSTKGTPVLKVQQFSQLLGRLIASSDQLPDWKSEG
GFPLVPFQMLENHHRSAVCIKLREKGEYTATSCVRPSLFSFAVLDLEVTRSATASSDRVI
HTEDEQEEVSLSSLPAIELKDGTLQHDARDVCFGMNPSIDNDITHKAQSYLLLILSKKGD
AITLQTTRGQSFERVELDQLVQRVFATPLLLPPSSPYHSNVVCKLLYLLEPIDSAQPEKL
VLSQDNLSVPVKSSTLWTCKLNEYVVNIQWNSSSCPHIGPYDSQQRLLLAVITTQRLVVL
SSELRQLRSYDFQIDLLGEPESLLWVSQTLVYSAAGGQVRYVTPVANHSPEKASRLLCSL
AINTDPRQGFSRVSIQLVSMFGDRLCYAITDPTTLSTRLTLHPVALCEPLLLGFAQPNNT
LRRIFKREVLAFILMNDESDRPVCSISDIVISTAYHIFGWKNEVLNVLKALKKSHEKSSV
TTVADVGIASVSSSNYNRTSHLSRAALGSIFFDAHKWEDFVRIYLDHDPALEEYVVTIGS
DDVAKLPSKVGGLAQRFRQLAAVFESIGQPDWALRCLDLSGDDEALLIAVRKLTTGSTLR
SLEILDNLRKTWTKLNPALYGIASAAMGQNEQHDPFSLLCCESLTQSTRRGRLLNSIAPL
DCLRLTVGSTSEQHDDFNDHTHAETLAWKHLAPEDASEWIGISTKHRIATTDPRALNYSI
FDGENSGFGGRLSNVEAMSPPALCTPSLAAASIDAAAGARLTIGPFQDEEDAVVAYWRFE
EGATAADKLETNEGELAEGFECLDTSKRENSLRLFGVKLVESCAPVDRGEPGRIPEEFAL
RYPSLKRSTFEIPLSGWGAQCIIRPGSTLDIATTFDEDPYRREFTFEVWIRNYRMYEKIQ
KAATNDADISDIDSNSIRQAVVSRRRAESLDDGVNGGVISGSAIWELVIDEEDYLVLTFG
KQQVRSSRKIEHNSNQGWHHVAFTIDVSSSQRVGVKLYLDACCVGETQTTPSNETKSKPS
KLLLGWNMQDYEMTEVRLWATVRSADQLSDMRENYLGLAEAKRRMKIAIHQRNCTCEKCV
TRRAQNTANAGAGVVPRLGLSLSTPLAPPSRQRRIVPQAKLTS
>Phytophthora_fragariaefolia__GMF20348.1
MVLSLVPRKEPLVVIDEPTINGGANGDHFVERVVFHPSRGSIVCVKGDTLEELDVVTGAL
LCHITFDLLASSNMDMILPAGSNFVVGLLQSRLLVVWDLNDAVLLATSDVDKVHGSRRVT
ALATSLCADRWLFFNSEGSNNVRVTRVDSQRPAREILRKSSLRGGSVVSLAYSTEHHLLS
SGCNDGTIQVWSILSDEGDARKGQETTDFATPLFAVQLAQCPVVEIVIGMCTGCGSNGCS
SNMFLAAGYQNRRVDVIAMNGQTHTCVASTTLLNGALTLAIHGQLPVLLGHWRSFRREQG
IDAVAAWELVVAGGNSVTSPRGGAGGNGSGGGAMTEWWHISSSSSLRDTDFRGFSSRPGP
IAVQATDTTLWQNSLAVYASTTERRALFLIDVQLNPTAPRAESEPKTIPTLATTTQLTLA
QYHNYPAGLPSSQLQIAVKTSAKGNPVLKLQRFSQISGRLTGSSDQLPDWKSEASVALVP
FHVLGNSNKSAVCIKLREKGEDAVTNGVRPSSCSFVVIDLDITVDTAINDVINQPDDEEG
ATVPSSLPAIELKCGLLQHNVQDVCFGMTPCTENADTSNFPSYVLLVLSKAGDTISWQTA
RDPSNEAGSRVKLNQPVQRIFATPLLLPADSPLQSILVCKMLYLVRSAGQERLVISGSDL
SIPENSSSWVCGANERVVDAQWNSSSCPQIGPHDSQQRLLLAVTTNRRVVVLSPELSELR
AYTFKDDLMGIPESLLWVSQTLLYSTSGQQVRYVTPVANHLTKVESRLLCSIAAELDTRP
GFTRSNVQLVSLCGDRLCYTVSNPSTLSSRMTLHSVGLCEPLLLGFAAPNATLRRVFERE
VVAFTLMNDDSDRPVCSITDAVLETAYHSFGWKDKVLKVLKALINSHEKTSAAVGATDGV
TSAAPSSNYSRTSALSRAVMGSIFLDAHKWEDFLRLFLAHDPALEEYVVAIDSDGAAKLP
SRMGPTARRFRQLAVVFESIGQPDWAMRCLDLSGDDEALMTMIHKFRATTTSPSSSSEVV
DSLQKSWAKLNPPLSAITKAAMGQKAKDPQSAVAGQQDPFLFLCCETLAQPMRRGRLLNS
VAPLDRLKLPVAPTEKLSNQDEGANETTRAGTLAWKRLAPEDASEWLGVSTKPRLATTEP
RALHYSIFATEASAVGGSMFGGDAVSTPASFAATTSNASADAAANAKMTIGPFQDEEDAV
VAYWRFEEGATAAEKQASGEAASPDGIECLDTSKRENTLRLLGGMVNFVESTAPVDRGEP
GRVTEEFALRFPSSETSSSSLPPSGWGAQCPIRPGSTLDVGTAFDEDPYRREFTFEVWIR
NYKLHAQIQKLAEDGEEVPATMSGGVRQVLVSRRRVDSLDDGVKGDVSGPASWELVIDED
EFLVLTFGSQQVRASQKMEYSSNQGWRHFAFTVDVSSPQRVGLKLFLDARCVGESQTTPS
NQTVSKPSKLLLGWRMQDYEMTEVRLWATARSADQLSDMRENYLGLAEVKRRMKIAIHQR
NCTCEKCVSRRAQSVAGAGATGGAPRLGLSLSTPLAPPARQRRVVPQAMPT
>Phytophthora_sojae__XP_009521417.1
MVLSLVPRKEPLAVIDEPTMSGGSNGDHFVERVVFHPSRGSIVCVKGDTLEELDVVTGAL
LCHITFDLLASSNMDLILPAGSHFVVGLLQSRLLVVWDLEDAVLLATSDVDKVHSSRRVT
ALATSLCSDRWLFFNSEGSNNVRVTRVDSPRPAREILRKSSLRGGSVVSLAYSTEHHLLS
SGCNDGTIQVWSIISASDEGDAGAPRKGQENTDFATPLFAVQLAQSPVVELAIGMCTGCG
ANGSSSNMFLAAGYQNRRVDVIAMNGQAHTCVASTTLNPPQTPDFSRLSGTLSLTIHGQL
PVLLAHWRSFRREYGVDAIAAWELVNGSGNSITSPRGGAGGNTSGGGAMTEWWNILTAVL
ATDTILWQNSLAVYASTTERRAVFLLDVQQNQTGSRTETEPKIPPTLSTTTQLTLAQYHD
YPVGLPSSQLQIAVKTSAKGNPVLKLQRFSQLSGRLTGSSDQLPDWKSQRSVPLVPFQVI
GSSHQSAVCIKLREKGDDAASNGVRPSSFYFVVLDLDPTVDTAVNDAMAHPDDEEGAIAP
SSLPAIELKCGLLQYDARDVCFGMTPSTETPDAAKSPAYLLLILSKAGDTLSFQAARDPS
NDAGSKVKQNQPVRRIFPTPLLLPASSPLQGAVVCKVLYLLESERLVISGDDLSVPENSS
SSWVCGPNERVVDAQWNSSSCAQIGPHDSQQRLLLAVSTTRRIVVLSPELRELRAYDFMN
DLMGTPESLLWVSQTLLYATEGQQVRYVTPVANHLQNDPSRLLCSIAAELDARPGFTRSS
VQLVSLCGDRLCYSVSNPATLHSRLSLHSVGLCEPLLLGFAVPNATLRRVFEREVLAFTL
MNDDSDRPVCSITDAVLETAYHSFGWKDKVLKVLKTLISSQEKSSTAVAATDGAAPAAPS
SNYSRTSLLSRAVMGSIFLDAHKWEDFLRVFLAHDPALEEYVVAIDSDGAAKLPSRMGPT
ARRFRQLAVVFESIGQPHWAMRCLDLSGDDEALMTMIRKFSTSSSSEVLDSLQKSWTKLN
PPLSAITKASMGQDPQSSGAGQQDPFSILCCETLTQPMRRGRLLNTVAPLDRLKLPAEKL
SNQDEGANDTTRAGTLAWKRLAPEDASEWLGVSTKARLATTEPRAPNYSIFAVEASAATG
SLFAASAKMTIGPFQDEEDAVVAYWRFEEGATAAEKQANGEAASPDGVECLDTSKRENTL
RLLGNVVNLVESTAPVDRGEPGRIPEEFALRFPSSETSPSSLPSSGWGVQCPVRPGSTLD
VGTAFDEDPYRREFTFEVWIRNYKMHAQVQKLLEDDEEVPATMSGGVRQVLVSRRRVDSL
DDGVKGGDVSGPASWELVIDEDDFLVLTFANQQLRASQKMEHSGNQGWRHVAFTVDVSSP
QRVGLKLFLDARCVGESQTTPSSQTVSKPSKLLLGWRMQDYEVTEVRLWATARSADQLSD
MRENYLGLAEAKRRMKIAIHQRNCTCEKCVSRRAQSAVGAAAGGAPRLGLPLSTPLAPPS
RQRRVVPQAKPT
>Nothophytophthora_sp__RLN14669.1
MIPRSPPQTVDFSKTLGTLSLAIHPQLPVLLAHWCSVPSEAGYMAVDVLAVWELVVPGGS
MVTSPRGGSSGSSSGGGLVSQWWDVSNAPALHDMDYSNGNLERAAGLLATGFSLWQNSLA
IYVSTAERRALFLVDIQQKETFTNEPSPPQAPLALSTRLQLTLAQYHDYPGVIPSSLLQV
ATRTSTKGKPILKLQRFSLSAGRVIASSDQLPDWQSDRNQALLPFQVLSNALQSVVCIKL
REKDGRTATDGSCSSSTFSYVVLDLDLELDAVLSDVVIDPDDEAEGASSSSLPAIELKTG
ILQHDVRDACFCEAPVSDTGLGIQGKQAPGWLLLVLSITGNTLTLQTKRDQANDSSACTS
VKLAQSVQRMFVTPLPLPESSPLQNTVGCRLLYLLQPTAQSPGERLVLSGDDLSLPGTDA
SALSCTWQCEASERVVDAQWNTPTRSQTSTQVQQQQLLLAVTTTQRLVVLSPELRFLQAY
SFEDQLMGSPQSLLWVAQTLLYATAGRQVRYVTPAANHLTKTSSQLLCSLVEDSETGCNP
SSVQLLALCGDRLCYALTNPTTMQCHTKLRSVALLEPILLGFAQPSATLRRVFEREVVAF
ALASDDSDRPVCSVTNAVLEVAHHAFGWQEHVLKALQALISSHETASSAAVGGAADGSGG
GATSTASVYSRTSQLSGTLMSSLFLDAHRWEDVLRVHLSRDPALEEYAVASDTDAAAKLP
SRSGPLARRFLKLASVFESLGQPDWALRCLDLSGDDEALVTMLHKFNAVVPGSSSSSEMM
EALHKAWTKLNPPLSALTKAAAAQTQSNPTADDPFSLLCCETTTQSIRRGRLLTSVAPFD
RLAVPVASTEKLKKPPQQEEDDGPVTESRRATVCSWKRLAPEDASEWLGLSTTAPRLAAA
ESRALNYSLFASETSATSGVMPGADPSSASTAFSPSLPAAATAEAATIAKQSIGPFQDEE
DAVVAYWRFEEGANATQADKQGEGEAASTDASAGLDCLDTSKRENNLRLLGGAVTLVESS
APVDRGEPGRIPEEFALRFPSSQASSSALPAGGWGAQCSIRSGGTLDIGMSFDEDPYRRK
FTFEAWIRNYRLQQANETDDKDREQASSGIRQQLVARRRLTDSEDGGKGGDVSGSTSWEL
VIDADHRLVLLFGGQELRASQAIDPSANQGWRHVAFSMDVTSLQRVVLRLFLDACCVGEC
QAPASAPTPAKAVSRLLLGWRLLDYEVTEVRLWAVARSAEQLGDMRENYLGLAEAKRRMK
IAIHERNCTCEKCVARRAQSAAGPGIGGPARMTSLLTLSTPLAPPSTRSRRQVPQAKAT
>Thraustotheca_clavata__OQR94426.1
MGSEGKLTRVHTSLVLKEKIAEIQGHRAQENEILTYHAVRESILAVSTTMLQEIDVRTGA
VLGEIPFEICLTGGDKLYAFDDLVPCGLHYVIATFSRFIVVWNLREMTLWHIAEATKSHS
KGHIAIAASLSSSNTIFYGHEGSQSVKVTTVEALCNGEACKKIPRKVISRNSSICALAFD
TKNNILVSGSTDGMIHIWRTGVAGGGQMEEECSKDEHSRPNGEDISPHTLLSTINSKPST
VQVLCLNNNGVLTVGYGNNQIDVFDINRREPTQIASQSTTIPSPLSLYKRHSILFSFSLN
TLLLVLVQNSDTVDSKTSHYVLHRMHYGLNIDSSFGVGMELDTGAVALVLCDNMLTLYTS
LGKSKSLSLLQYAPDDIALSNVQSAPTKVWCEQHQFAFSQYCNPDKIPSKIIQITTTEEV
NGKFYLASMDLKTSEKTTICSLPTTFEGLPLTPLRMNTLIDTVVVLLESTQATVMTVIGL
QESSSQPLYEVRDFAMTPTQLVSLAPSGRSIRIHNNWKAKEPDGLLLTLSIAATRIFPTR
NPIINSDTMKLLFITNNGSGQETLRQSDQTMAFTLESTVTWTTQSNERIIDVQNEPEEYN
HLIAVCTTCRIVVLEHSSLTVVASYAPSKAQLYMTPRSILWIGKAIAFATTANSLYYFAM
QSNDVQLLCCLQDQMGQKVINPSAFRLIAFLPDRFLYMTIDEYNNIKCNNSFFIFTRPFA
PVEPLIYSQPKADSDLTTQYLLRLLEYGAPLVQVSNKLIQHLGNDNGEVCLRLLGDGKKA
KPGAMYRENALVSTQTLCSLFLAAHRWKDAVMFALSDDPSLQEYVSNPQSSEAQLPQRLS
HLASRLNKIGNLLQSFGQLEWAGRCFDIAGNDQALIEMCLKCNKNQVMMSVLENLKQSNP
VLCASVMAHDTNPTNIPAKMDPVRLLSTDTQVFERRSRLLQQLNSLKNASLKAEKASNLT
PPPESWKFFTWKRLEPEDTADWLGSPMPHYSSQEFVKKALHIDTTQASNENSFTAFADNK
VAGNTSIGPFLDDEDSVMAYWRFEDAATFTSRSSDTQLLDTSKRENHITVSSLIGFELSS
APVDKGESGKLLPEYALHFPEAAIAGSEWSARCNIRKGGTLDFGTNFDEDPYRRHLTLEC
WLRCYIPTHIGGIIASRSPLWSLSMEASGHLVLQLHDRTLKGESIFQPSNNWQHIAMTFD
VLSDDKVSIRLTIDGVSALSKEIAIKPLKDAESNLLLGPQLIGFEMTEIRLWATTRSVEQ
INDMKENYLGIAENKKRIK
>Saprolegnia_diclina__XP_008615876.1
MASSFVLKEKIADVYLDRAHEPEIVVYHPARESLIIVATASLHEVDLRTGCVLGAIPFDS
CLLHDKPHVFDDVVPAGQHHVIASLSRYLVVWDLREMTLCCVTEVLKSSTKSPIVVTAAT
TLAGTVFYGHEGSQSIKVTTVEGLCSGEACQKIPRKAASRGSVLCALAFHARHQLLASGG
TDGIVHVWRAGSSVHGATDDEWSKDEHSKANGDDVSPHALLATFSTKTSPVQALAFDGQG
LLAAAYLAGQLDIFDVLRREPRAVASPTTAVPTGLSLCSRHSIHFSASLNTLVLVLLGAS
QDVVLHRMHFGDSIDSTFGVAFDVNALVAAVVPCDMQLALYTSSPTARSLALLEGADDDI
ALSNVVMPPTRTWSMQPQFSFLQYCSPDDVPRRLLHISTSDALKFALSAMDLQTNEKTEL
CPLLATFEGLPLQPLRLTVSRDGGTSAVFLSSSQATVMTLIDVSAPTAAPTYEVRDVCFT
PTHLVSLMPSGRSVRVHGNWKAKEPDGLLLNLPTTAARLFPTRWAMPNSEACKVLFVVQD
ALGRECLRLSEHTVAFTLDSACFWSAEKHEPILEVQNEPEKATHLIAVRTSKRLVVLDGS
LQVMATFAPHRTQLQETPTSMLWIGDALAFATIGATLRYWHPASPRTTHALCSVPVTPSG
SHVRLAAFLPDRVVYMVLQDDAKSATMYTRPFAPLEVLVCTHRDRENVQRYIARLLEYGP
PLVQVSWKTLSTLNNPTLSLRLLHDGKKAKAGAMYRETSHIAANTIAGIFLAAHRWRDAA
TYLVSDDPALYEYALNPQGAEAQLPPKLSHVAAALTRMAATLQSMGQFELAAQCLDMAGN
DAALLSLVCAISFGLKCGSADVVEAILRGLKTAHPPVVAAVTAYDAAQIPKHVKMDVFRL
LCTEHLVLERRSRLLASLSGLRRVRLPPIKIPLLAAPDGWKYFTWKRLEPEDPVDWLGSS
TPHFSSQEFVKKSLQIDVSDGFGEMRSTPMASAPSFGPFLDDEDSVTAYWRFEDAATLGP
SRTTDATLLDTSKRENHLVVSPAIVLDISTAPVDKGEESKLLPAYMLHFPAVAPLDGSGW
HASCAVRKGGSMDFGTSFDEDPYRRHLTLECWVRYYAEGPIAGSSTSVLAARSPFWSISM
ESSGRLCVQIHDRTLPTDGTLLLNGSWQHLALVLDIVSDDKASVRVLLDGASVLAKEIAV
KMTSQSDSSSALQLGPRLVGFDMTEIRLWATSRSVEQINDMKENYLGIAETKKRIKVAIH
QRDCQCEKCIGRRQNTPLAKLAMVQPLAASPASRARRVIKTPQSPVASPKREETRLN
>Saprolegnia_parasitica__XP_012195722.1
MVPASSFVLKEKIADVFLDRAHELEIVVYHPARESLILVATASLYEVDLRTGCVLGAIPF
DSCLLNEKPNVFDDVVPAGQHHVIATLSRYTPLCRTLLTATRSYLVVWDLREMTLCCITE
VLKSSLKSPIVVTAATTVPATVFFGHEGSQSIKVTTVEGLCSGEACQKIPRKVVSRNSVL
CALAYDARHNLLASGGTDGIVHVWRAGNSVHGATDDECSKDEHTKGNGDDISPHALLATF
SAKSSPVQALAFNGQGLLAAAYLAGHLDIFDVLRREPGAVASPTTAVPTGLSLYGRHSIH
FSASLNTLVLLLLGASQDLLLHRMHFGDSIDSSFGGAYDINAHVAAVVPCDSLLALYTSS
PTARSLALLEGADDDIALSNIVLPPTRTWSMQPQFSFLQYCSPDDVPRRLLHITTGDDLK
FGLSALDLQTNEKTEICPLLATFEGLPLQPLRLAMSRDGSTAAVFLSSSQATVMTLIDVN
APTAAPTYEVRDVCFTPTHLVSLMPSGRSVRVHGNWKAKEPDGLLLNLPTTAARVFPTRW
ALPNSEACKVLFVVQDALGRECLRLSEHTVAFTLDSSSVWSAEQHEPILEVQNEPEKASH
LIAVRTSKRLVVLDKSLQVVATFAPRRTQLQETPTSMLWVGDALAFATIGATLRYWHPAS
PSATHALCSVPVTPPGSQLRLTAFLPDRVLYMVLQDDAKAATMYTRPFAPLEVLVCTHCD
KENVQRYIARLLEYGPPLVQVSWKTLSHLNNPALSLRLLNDGKKAKAGAMYRETSHIAAN
TLAAIFLAAHRWRDAATFLVSDDPALYEYALNPQGAEAQLPPKLSHVAAALTRMAATLQS
MGQLQLAAQCLDVAGNDAALLSLVRSTSLDENTKKYVSYVVETILHGLKTAHPTVVAAVT
ASDAKKIPKHVKMDVFRLLCTERLVLERRSRLVASLSGLRHVRLPPSKTPLLAAPDGWKY
FTWKRLEPEDVVDWVGSSTPHFSTQEFVKKSLQIDVSDSFGEMRSTPMASAPSFGPFLDD
EDSVMAYWRFEDAATLSPSRTTDATLLDTSKRENHLIVAPAIVLDVSTAPVDKGEESKLL
PAYMLHFPAIAPLDGSDWHASCATRKGGSMDFGTSFDEDPYRRHLTFECWVRYHAEGPLA
GSSSNLAVLAARSPLWAISAESSGRLCVQVHDRSLPTDGSLQLNGSWQHVALVLDIVSDD
KASVRVLLDGASVLAKEIAVKMTESSSAALQVGPRLLGFDMTEIRLWATSRSVEQINDMK
ENYLGIAETKKRIKVAIHQRDCQCEKCIGRRQNTPLAKLAMVQPLAASPVSRARRVIKTP
QSPVASPKREETRLN
>Aphanomyces_invadans__XP_008875189.1
MTSSLQIKEVVAELDGQRSVAGELVVYHPVRDSFVSVTTTSLQEIDARTGVLVGEVLFDG
SLLGDKPNAFECLVACGHKYVVAALSRFLVIWDLREMVLAHIAEVAVAGTMSQKTKHISA
LTASTDVVGTLFFAHEGSQSIRVVPVDALVQGRSTSMRKVLRKAATRNSAITALTYHTSH
AVLGCGASDGSVQLWKLADTSELAAGRADAAAGEAELTHDVVAALNAKPAAVQSLVVHVT
DSGALHVAITYVSRHIDVYRVQDRQLSPSTPIGSVGLPHGFTFAKKQAIAFGHVPNTLLV
VLDDAATVGGAVLHLVRYGGPDDATRFGTPLDLYALGPNDPSAFVHVAVCGSHGSALYTS
TATGRSVACLGYADDEPIDVASPTCRQWSTSMPLSFGQYCHPESIPDSFLQLAWSSDLNR
YDVAKLSLKTNDRCPDVSFGTVPHTLENQLAMPLRLVASPDLARAGVLLETSSSVAVFVT
SAESSATYDVADACFTLQGHLVTLVPSRKSVRWHDDVQSAEPHGASFPLPVAADRIFATR
LPLDNTSDMCKILFVIRDAAHDTLRLSDRSLAFAADSPIMWTSHKTERVVDVQMEPSTGQ
LHNIAVLTTHRVVILDPSLVAVASYAPTNPLVMTPVSMLWIGSAIAFVTGGGGALYYLPT
QKQATTVPALLCTLAKPAPSVAFSAIQLIAILPDRLVYTVQLPTSGTVATLTRPFSVVDV
LAHSQDDFDVTRQYVMRELDCSPHISVSHRLVSVLGTHDPELCLRALSPPPSTTGNFRQT
SHLSTAVVCNVLMTVHRWKDALLHAVVDDPGLQEYASDPVGASGAQLPQRLSGMSSQLSH
FGRIMETFGQFSVAGQCYDVAGNDRALVELVLKCGEREALDALVNAIRPTNGPLAAALTG
GTRPEIMPKHDPFRLLCNEHVTFERRSRLLPSVTSVLRQAKLQSPPAPTMPPLQWKYYSW
RRLAPEEMGEWTGSTHVHYATEEFKPRKHAAATSAVAGKLSVDTQQSSFHDADNGGGAAG
PLSTAAAAIGPFLEEEDGVVAYWRFEEGAAHATVTSGTQFVDTSKRENHITLQNLDLVVS
TAPVDRGEEAKLQPEYALRFPSPSAGGCGHVVVKKGASTLDIGVSYDDDPYRRSLTVEMW
IKPVETAAGAFTGTLMRRETPSPGDALWELAVDSGALAFTLLGQTVRTDKSAVKEATWQH
VAAVVDVSSDDKATIRLAVGGAVAVTNDVRLPKAARSGDVSTLVVGPNLGGVEVTEIRIW
ATPRSAQQLHDMKENYLAMAESKKRIKMKIHNRDCQCDKCLGRRQHTPIAKLAMVQPLAL
TPTSRDRRQRMKTPKSEETRT
>Globisporangium_splendens__KAF1329224.1
MLVAVHTTKRVVILGKNLRQVQEYNVDTDLEQLQTLLWMAQTLLFVTKDHQLRYVTPLRA
TIGSTRGKSRLVCCLDEGNPSIVQQIKLLAVFEDRLSYAVTDLRSLETKAYLRPISICEP
LIVGFRVPNEKLKAILERDVLVFTMTSGAESPCPITDDLLQVLYHEFSWKETTLRLLDAL
ANQTGSTSSASASASGGGGATSTYPRTAHLSTSLVASLFLHSHKWKDFLKVLPMSDPGLE
EYALAGEEGASSAKLPSRTSQLAQRFRRLGLILDNLGQAELALRCFDLAGDDLSIVEMAK
KAGVPASPLLTALQKDWTKMNPPLSAIVQADDGSTGAAHLESVIWRRHDLFSLLCCDGLL
QNERRSRLLASVKPFDKMTLSATKNEQRSDTEVSLDKMAPSVRANILQWKRLVPEDAKDW
IGASSTPHFSSEDPKNPNYGFSSSSNASSLAGAAGAASGADSVVGDGIVRAGGGSASNSD
TASGKMTIGPFVDEEDAVVAYWCFEEGANLSAVEESDATAVSSSAGVESLDTSKRENNLQ
LVGISTKTIKLVSSSAPVDKGEQGRIQEEFALQFPTSDVKDSAGDEDWGARCIVRNGSTL
DIGFVFDDDPYRRKVTFEVWLRNFVLARKQQQLQEGGDGDFDSSTNSLQFADSGNRMIPI
DQIRRQSRNFGVVASRRVLDRHCLSKQATIKLFLQGQCVGMKDICNVDNNLKHLAAADGT
PSCLHLGWKLTDYEMTEVRVWAAARTQDQISDMKENYLGIAESKKRMKIAIHQRNCQCEK
CHSRRTKGPTAKLSLGTPFPTTPPSMTVRDRRRPQPKQ
>Aphanomyces_astaci__XP_009828431.1
MDVRRQMTSSLQIKEIIVDMDGQRCVAGELVVYHPVRDSIVSVTSISLQEIDARTGVLMG
EIAFDGSLLGDSKPNAFECVVACGHKYIVAALSRYLVIWDLRDMVLAHVAEVAVAGTMSQ
KTKHLSALTASTDMEATLFFAHEGSQSIKVVSVDALLNGSSTGMRKLPRKAATRNSTITV
LAYHTAHALLGCGASDGTVQLWRCSDASSSDGATGATAADPSTSGEAELVHDLVVTFNAK
QVPPASSVSAVHLHSTAPDDLHVAVSYTSKHVDVYHLHGRPLRPSSSTDPIGSIALPHGL
TFAKRQSVWFGPARDTLVVVLDDLSTSRTSVLHLVHFGDGIGRFGTPLELPLLGPSDPTA
FVAVCGSAALYTSTTAARSLACLGFADDEPVDVVTLPAYHHQWSIRLPLSFGQYCHPETL
PDRLVQLSWTPDLNRFEVAVVSLKTNERLPSSFGAVPSTLDNHPVTPLRVLASPDLSVVG
VLLQSTSGSVAVLVTSADSSVVYDVADACFAPSGHLVTLVPSRRSVRWHQDVHAAEPHGA
SFPLPVAADRIFATRLPMPDAPDMYKVLFVIHDTTHDTLRLSDHTLAFAADSAMTWNAHK
NERVLDVQMEPSTTQGQPHNMAVLTTHRIVILDPSMVSVACFTPSNPLAMTPVSMLWIGS
AIAFATGGGALYYLPTQKDGATSPTLLCALAKPGLDFSSIQLLACMPDRVVYSVRPVDGV
VTTLTRPFSVLEVFALSQDDLDLTRQFVHREVDSAPIVPVSHRLIADLASRDPELCLVAL
SPPATSSTTGSSSSFRSTSHVATSVVCGLLLAVHRWKDAFLHALVDDPGLQEYARDPVGA
SGAQLPQRSSGTSSHLCHLGRVLERFGQFGTAGQCYDVAGHDHALIQLVLKSGAADALDV
LVHAFRSSNSALVVAALTARVADNPPKSDPFRLLCTEHVPVEDRRSRLLPAATSILRDAK
LHCNPGPAVECMWKYFTWRRLLPEDASDWIGSPHVHYAAEDFKLPPRCRHVAAGKLSVDT
HIDDSSGVAAPSSTASIGPFLDEEDGVVAYWRFEDGANNASVADGIQFVDTSKRENHLTV
QHLDLVLSTAPVDRGEEAKLPPEYALRFLSPNTMHGCGTVEVKKGSSSLDVGVAYDEDPY
RRCLTVEMWVKPAADWGGCTGTLMRRETPAVVLWEFGLDGGALVFTLLGQTVKSSPVPFS
AEDTWQHVAAVVDITSEVRASVRLAVVLVLGTSCRRWSWGRS
>Triparma_columacea__GMI37095.1
MFDGSSRPVSPPPPPISQFNLPVSLTSRIPLRSRGPNAPLHLQRNGQNTSTSESESERFA
ASNRARVSRSSFITKLSSKEFVVNSVAISPDGASVASGSFDRAISVHDLTTGSSISLQGH
SKGVNCLRYCPSSSSTLVSGSDDMTAIVWDLGGGGGGGRASLRLMGHGDRVLAVDITGGG
ERVCTGSKDTTIIVWHAKTGNKLLRLDCHGDAVADCRFSPSGFNLLSCSSDKEVIGWDLE
LALSSLDLTLTIPSSDLVQFRKSPHSDGVKCATYSGDGNIFATAGKDQAILLFDATSGEQ
INRFDGHTDVVSSVCFSPDGESLISGSADKTAIIWDIKTAEVKRRFNISERGINSILYSP
DGKSVVVGADGKFIIDFTERINGHDYSLELRDPFGNPVTSIEYDPTGEIFVSGSTDTTVT
LWDKNGEKLSQYNEEYMGAVSSVRFSKDGKYVLTSVSNMVIVWKLDGQTLKEHRKVETRV
NDVACSPDCKTMTSAGYENLIVWDLETGRQKMKMLGHDHDVTAVAYSPDGSLILSGGQDS
KLMMWESSTGQPKAKLQGHNDEVTAAIFSHDGNFFASSSKDKTIVVWDTNHLTEKIRLVG
HIAAVTDISFHPDNQSMVSASIDHTMVLWCLNTGLHKMKIHRDNPINDICFSPNGLTILE
AVGDGTVRITPNLAWEHRVPSAVESEIFMNDIRSMRIEFGKNWSRTPTAFILKSHPEVLL
NSNEEDKSNRNLVHVAAKFGCVGFLETFIQEVALNSSEKSEKRLVLSACLMRDSKDHTPL
YYAVESQDTACITAILDCLMLAFNDDFALLSSDCATYTHLADLFPLEDLICVIEKFPTIG
LKYLGQMKLVNAYESLVLKDCERIPLEDDDQIVKGSDVRSPKGFWKREYPSAAYVERRDI
LDSQHQSSGNQRPLRSFSMGSLLFASSTTSGLLNLEEEAYGVPVIAKLLPLKNVAKSGLL
KVAVRASEEIKSFTVFESEVLMALTNFKWETRVKRQFMKHLYMEIFMVGLFTADALLHSK
SFKFDGEFKIKFDGSYSNYKEIFFMLPGILILLPWMFFVRHEYLQFRAGKVGLKSHLLGS
IINFMDFTSLLLILVTFCVRVFEWSTYFTEVWFSIFGENIRENARVMSTVTMALGLPILY
LNLLKYMQAFRTAGELVSMIFGVLKGIMPFTMILVIVMVGFSLAFFVLFSGKDESFGNIW
MSVFTAYIWMFGEFDTDNFGATANYYAMVGLFIAFMYILNVVLFNLLIAIMGDIYDSIQE
NARAQFLFSKASLILEFEEVMGKDKDESHTHAPKWLQILEPIKAKSESDSESWAGKVKSI
KKAITSAAQKTKDIIEDVYVKTGDILNVVREHSSDVAEVKEELGELRMVLLQMMKENSSV
KEMLQIMREENKSLKEMMMRDEGGGRHRHSRHHASPALPPPVVNAGGGGTPARAGKTTPA
KVTHHNKKKRSPAGSPNKHHEPK
>Phaeodactylum_tricornutum__ACI65409.1
MPVSVAVQRPGRQSGSADRTSVRNPPTLPGRKKHSSAASPTMSVTNPVVASLPKKSPHPY
SSLALSPDRTHAVTASKDTIQILRVGADGLSLLQAIPIAQHFQTATTGDHRAMGRIHEDV
RDSFASFGLGSKTAAAPQPNLAMNVVITSVAWSHQPTKGVPPTTASVYTHTEGASKSGAS
DKGEQTPLGANTFLAVAGSNGVIVVWNADALLQGSGHATPHEVVLNPHNRAVNRLAWHPT
RLLLLSASQDGTVKLWERRKQSKPPPAQGRRESKQFSLFRSMNTTSASVQTYSWYCRLNF
EPKSEAVRDIAWSPFYDDVFALVTTSGSLVAYNMHLPKPAMLKMTAHAGDATSIDWHPTK
PNILATGGASDRCVKIWDLVSYLSLNKDENNLAANYETVTSRADSVNTEASSDTERGSHT
VSFGLTSLFPTVPRLTGTLGSSANLDRSRHKSQTDKAMLHVLYISASVTRLRWRLPANDK
FLLEDEDRHSSMLAVATAPIKGASAGFPGLLGLWSFHRPFMPLSVVEGHREGAVMDFDWL
DTPQPKQNDTGRSLSTARMLSSIDLRGDKRGGSSRLQGSTNEADSTRDTGEADEYDKPIG
IWQHVISVGRDGRCLLQSFVRGDRPISRVPPSCFAMANLSPFQRGYGSLQVFSVCQQIPS
GPRENFLVTGLRNDSITAQAPGVFRELPSETSVDPAAFLLRNHWMSKKSMPSETPTLVFN
VLDQGELDHEAKPVGQSQQALTIAPEVVHLSRFAESYVLYPSESFPTRKALCVENGEIAM
SLNCGPLAHMWRLLASMLESALLDGLPEKGSEPGNIMQFVLLPTIKGILEERADAGDVQS
CVALCEVLDVLTPDQTTRVPGLELNLVREWYLSYIDLLRDMCLFSHASLLIRSCKDPFIG
ALNQQSTIIYESCPSCGKPLQSSESGGASTLDGTVRRACKSCRRRIGHGGHMEHALQWFG
GLSGKPVREMCPTGCGHKCNMMQPLSAFPRTESLRDLAQSDHMEIIP
>Saprolegnia_diclina__XP_008610689.1
MTATRPSSVRASMEFAGPLNAVSVSSSQKLIAVGGRDVLKIVALESGGFVEKRNLRSAKS
SLNFSTNDIRWHPQSDYLLATASTNGYIVIWDIQRDTAKLQKRDFKAHDRAVNRICWHPT
DPNLLLSASQDGLIKLWDQRYKGKQINVFQQQKSESVRDVKFSPFGDTKFAAAFENGTVE
VWELGNNKKPEITFTAHQGHILSLDWHPTQPSVIATGSRDRSVKIWDLNDVNKPKQTIAL
IANAGRIQWRPDCPDHIATSSSITDSSINVWDTTRPFVPLACMKGHADIVSDFQWFDTPL
HGTPLSDATDNVGCGYWQHMLACSKDKTLKLHALSNAIKPHQSMHTVALAMNISGHVVSS
HDPIDRSCAALKIHQYDQNELFAAVDPSLAMQTPSAWRQQQQIAASTSAGKPPLNASRLA
FKSTRKPSTSRSVPNLAALLTESPPPVEVPAPQAMVAVVSLQSAVSVEDLRAHLTEGAGM
PSAPSLYPQLFGFNEQVFQFLAQEYKLYGSMLFQDMCAYNAYVAGAAGCGHMKKTWLILQ
LLYEKRTKSPARAPASNLPPSTPLPGEEPLQLAKNEASSLLQQLDQINPQAMHGVDLYPY
EDGAQKESTPDATPTIGNTVDVSRLQDTLLREVLEYYTEAGDVQACTSIAAVLSKVTNID
AIMKKGWLQQVYMHYIDLLHQLQLYTVANHLVKNCPDTGIRQMNMKATTIYTSCSGCGKP
IDPVLASKTSSAKPGQQGLCQHCANLATCSICQLPASGLFVWCPVCAHGGHLAHMEEWFA
TQQVCPTGCSHVCAPYMKLVLRPT
>Saprolegnia_parasitica__XP_012199232.1
MTATRPSSVRASMEFAGPLNAVSVSSSQKLIAVGGRDVLKIIALESGGFVEKRNLRSAKS
SLNFSTNDIRWHPQSDYLLATASTNGYIVIWDIQRDTAKLQKRDFKAHDRAVNRICWHPT
DPNLLLSASQDGLIKLWDQRYKGKQINVFQQQKSESVRDVKFSPFGDTKFAAAFENGTVE
VWELGNNKKPEITFTAHQGHILSLDWHPTQPSVIATGSRDRSVKIWDLNDVNKPKQTIAL
IANAGRIQWRPNCPDHIATSSSITDSSINVWDTARPFVPLACMKGHADIVSDFQWFDTPL
HVAPLGEATDNVGCGYWQHMLACSKDKTLKLHALSNAIKPHQSMHTVALAMNISGHVVSS
HDPIDRSCAALKIHQYDQNELFAAMDPSLAMQTPSAWRQQQQIAASTSAGKPPLNTSRLA
FKSTRKPSTSRSVPNLAALLTESPPPVEVPAPQGKVFAFFYIGCMDCGCIAMVAVVSLQS
AVSVEDLRAHLTEGAGIPSAPSLYPQLFGFNEQVFQFLAQEYTLYGPMLFQDMCAYNAYV
AGAAGCGHMKKTWLILQLLYEKRTKSPARAPASNLPPSTPLPGEEPLQLAKNEASSLLQQ
LDQINPQAMHGVDLYPYEDGAQKESTVDATPTIGNTVDVSRLQDTLLKEVLAYYTEAGDV
QACTSIAAVMSKVTNIDAIMKKGWLQQVYMHYIDLLHQLQLYTVANHLVKNCPDTGIRQM
NMKATTIYTSCSGCGKPIDPVLAAKNSSVKPGPQGLCQHCENLATCSICQLPASGLFVWC
PVCAHGGHLAHMEEWFATQQVCPTGCSHVCAPYMKLVPRPA
