# Supplementary material for: Prevalence and environmental abundance of the TSET complex in cosmopolitan algal groups
Source: iScience. 2025 May 15;28(6):112679. doi: 10.1016/j.isci.2025.112679 (PMC12167817; doi:10.1016/j.isci.2025.112679)
Supplement: Data S6. Coregulation coefficients of six recovered TSET subunit genes — Coregulation coefficients of six recovered TSET subunit genes -Phatr3_J43047 (TCUP1), Phatr3_J43761 (TCUP2), Phatr3_J54511 (TPLATE), Phatr3_J54718 (TSPOON1), Phatr3_J14536 (TSPOON2), and Phatr3_J46356 (TTRAY) – and all other genes in the Phaeodactylum tricornutum genome version 3 annotation, assessed by Spearman correlation analysis of merged RNA-seq (PhaeoNet) and microarray (DiatomPortal) data, related to Figure 5. Sheet 1 of Data S6 (“Phat3 genome") provides an overview of the entire genome and its associated transcriptional dynamics. Columns A to C provide each gene, its ID and full-length peptide sequence. The first six rows correspond to inferred TSET homologues. Columns D to M provide information concerning the expression trends associated with each gene: its occurrence in DiatomPortal and PhaeoNet coexpressed gene modules; and its calculated Spearman coregulation coefficient to each inferred TSET gene, all six TSET genes (“TSET average”) or the average coregulation coefficient calculated purely for TCUP1, TPLATE, TSPOON1, and TTRAY (“Core average”). Columns N to R provide information concerning the inferred localization of the protein encoded by each model, considering the consensus of ASAFind (realized with SignalP 3.0), HECTAR, MitoFates (with threshold value 0.35) and WolfPSort (consensus animal, plant and animal annotations). Columns S to Z provide information concerning the inferred function of the encoded protein, considering KEGG annotation (based on BLASTKOALA, GhostKOALA, KofamKOALA), PFAM and predicted biological process. Columns AA to AE provide associated genomic contexts, considering chromosomal localization, epigenetic marks (histone methylation and acetylation, and DNA methylation), and presence of inferred alternative splice-forms from mapped RNA-seq data. Sheet 2 of Data S6 (“Core enrichments”) provides a chi-squared pivot table of PhaeoNet RNA-seq WGCNA merged modules, consensus localization predictions, and consensus KEGG annotations enric [file mmc5.zip]

Archive with 2 entries (2 files):
- Data_S6.xlsx
- __MACOSX/._Data_S6.xlsx
